# Supplementary material for: Transcriptomic point of departure determination: a comparison of distribution-based and gene set-based approaches
Source: Front Genet. 2024 May 9;15:1374791. doi: 10.3389/fgene.2024.1374791 (PMC11112360; doi:10.3389/fgene.2024.1374791)
Supplement: Supplementary file 6 [file DataSheet1.zip › Data Sheet 1/phenobarbital_29day_Rat_Liver_rma.txt]

ProbesetID V2 V3 V4 V5 V6 V7 V8 V9 V10 V11 V12 V13
Dose 0 0 0 10 10 10 30 30 30 100 100 100
1367452_at 10.447337 10.423027 10.293022 10.388303 10.428046 10.439515 10.160169 10.285583 10.346968 10.473924 10.241716 10.313029
1367453_at 9.858031 9.856598 9.736039 9.813205 9.796396 9.866583 9.817257 9.847517 9.89782 9.928949 9.885094 9.811329
1367454_at 10.238555 10.175439 10.088832 10.239529 10.258476 10.209977 10.114612 10.205941 10.094822 10.159597 10.121693 10.193371
1367455_at 11.552476 11.626199 11.4674015 11.406558 11.524339 11.498412 11.493612 11.500527 11.581891 11.683505 11.417602 11.513647
1367456_at 12.026072 11.88966 11.957808 11.94191 12.006973 11.951407 11.9363985 11.900241 12.048177 12.000979 11.923531 11.966796
1367457_at 9.279488 9.454527 9.206312 9.219376 9.307904 9.306095 9.181968 9.298451 9.0782 9.247515 9.228115 9.272558
1367458_at 8.186574 8.329683 8.243996 8.245475 8.152946 8.18638 8.259029 8.305468 8.16634 8.169319 8.348327 8.175285
1367459_at 12.154607 12.2665 12.124854 12.134241 12.175114 12.185833 12.071556 12.127304 12.295563 12.248832 12.200824 12.23192
1367460_at 11.537365 11.552888 11.501616 11.572384 11.569811 11.487984 11.438039 11.497047 11.458562 11.550203 11.543043 11.528342
1367461_at 10.452542 10.433084 10.403749 10.448778 10.516245 10.400673 10.187281 10.378599 10.442723 10.507189 10.404817 10.368909
1367462_at 10.423285 10.61528 10.178509 10.424254 10.739908 10.66253 10.498723 10.340495 10.994432 10.40664 10.484892 10.357216
1367463_at 11.043766 10.962555 10.872008 10.945986 10.957889 11.241955 10.978551 10.945714 10.890165 11.131012 10.819755 10.858252
1367464_at 9.701414 9.719535 9.503426 9.599185 9.738544 9.57492 9.4359255 9.653943 9.650115 9.574025 9.450646 9.388131
1367465_at 10.28871 10.176923 10.080129 10.378584 10.274284 10.202964 10.262736 10.340776 10.222314 10.100994 10.246065 10.191021
1367466_at 10.260541 10.217912 10.236738 10.272559 10.282278 10.163875 10.2061615 10.174051 10.120957 10.189463 10.265099 10.154411
1367467_at 11.571333 11.537213 11.55563 11.593437 11.569538 11.512944 11.625033 11.619849 11.729393 11.689733 11.61586 11.711182
1367468_at 9.888155 9.817468 9.528484 9.805911 9.820916 9.765928 9.7372675 9.572696 9.662007 9.690723 9.639695 9.732177
1367469_at 11.842318 11.845103 11.610786 11.840807 11.8592 11.86999 11.74342 11.672799 11.528646 11.691443 11.700988 11.875219
1367470_at 10.296664 10.338925 10.256319 10.279666 10.342671 10.129969 10.224298 10.383126 10.409203 10.238476 10.182769 10.360732
1367471_at 8.868697 8.848675 8.91806 9.127289 9.049354 8.983368 8.982549 8.956115 8.820878 9.017206 8.966065 8.859699
1367472_at 10.3583355 10.318135 10.355389 10.353676 10.351632 10.402197 10.377838 10.234472 10.283068 10.301387 10.236407 10.153946
1367473_at 9.922242 9.865387 9.821144 10.002998 9.957498 10.044578 9.898071 9.785151 9.638693 9.906077 9.859806 9.969402
1367474_at 10.075164 9.97557 9.801624 10.000776 10.075335 9.85679 9.836414 9.954466 9.966052 10.041481 9.975508 10.140839
1367475_at 10.601797 10.580673 10.540817 10.665983 10.691588 10.621468 10.696304 10.717035 10.654703 10.53967 10.7007 10.759263
1367476_at 11.259238 11.00602 11.090268 11.271026 11.305722 11.239886 11.222596 11.348997 11.165377 11.135589 11.357294 11.282532
1367477_at 10.168116 10.197759 10.121126 10.36704 10.224044 10.305313 10.091226 10.179998 10.23239 10.260363 10.146269 10.261078
1367478_at 7.9392476 7.79197 7.9998846 8.061981 8.063198 8.008938 7.7067366 8.206051 8.037945 8.289194 8.08651 8.098057
1367479_at 11.222505 11.210306 11.110408 11.261261 11.1722 11.145734 11.126543 11.063547 11.113908 11.061681 11.01876 11.112886
1367480_at 9.7353735 9.814646 9.540569 9.752876 9.7373085 9.592111 9.4751215 9.623295 9.524307 9.648544 9.584406 9.548172
1367481_at 9.4495 9.4477415 9.416664 9.448103 9.397898 9.431205 9.302676 9.347106 9.333189 9.338729 9.297685 9.280399
1367482_at 9.613024 9.570882 9.322672 9.484386 9.311023 9.543941 9.447535 9.331933 9.423254 9.45042 9.411099 9.325338
1367483_at 8.948147 8.8277645 9.163706 8.951502 8.981075 8.9031925 8.880665 9.123961 9.006325 9.025089 8.913218 9.077509
1367484_at 9.497515 9.394024 9.551054 9.651692 9.670067 9.594514 9.487122 9.539199 9.234374 9.447922 9.545205 9.669131
1367485_at 10.202307 10.303831 10.141725 10.19332 10.168526 10.16168 9.926175 10.088774 10.020889 10.0864935 10.041448 10.102493
1367486_at 9.82374 9.6204605 9.695607 9.696943 9.642218 9.663796 9.72147 9.84117 9.897097 9.8949 9.6301775 9.673843
1367487_at 7.2378497 7.070262 7.2742567 6.9343824 7.335638 7.4138465 7.1183867 7.3152037 7.0089183 7.2801104 7.3048515 7.248241
1367488_at 8.131871 7.9353347 8.141006 7.940112 8.2919445 8.248642 8.042069 7.9546037 7.7938356 7.8770304 8.164848 8.397242
1367489_at 6.2957373 6.2503414 6.4377184 6.1438303 6.138094 6.623217 6.6084933 6.756114 6.3906283 6.570363 6.6628413 6.4478726
1367490_at 7.6472187 7.43075 7.5213103 7.4226108 7.645068 7.3439775 7.507569 7.540116 7.6655493 7.5135145 7.2527723 7.388378
1367491_at 9.52456 9.560776 9.57362 9.532271 9.522319 9.509275 9.353316 9.43948 9.554979 9.598522 9.4292345 9.45377
1367492_at 9.207499 9.1826105 9.247089 9.243515 9.341938 9.193952 9.137406 9.317822 9.164428 9.150736 9.295427 9.219868
1367493_at 9.525004 9.524397 9.487744 9.459528 9.56695 9.44931 9.458661 9.490341 9.516196 9.647869 9.254596 9.4739065
1367494_at 10.072101 10.12591 9.999825 10.074941 10.072185 10.021267 9.940948 9.998102 10.115619 10.095915 10.096565 10.134645
1367495_at 7.816056 7.8383822 7.559718 7.7551894 7.90191 7.5994096 7.486763 7.6942787 7.3407607 7.6327276 7.6156836 7.5110526
1367496_at 11.379279 11.371575 11.303972 11.371403 11.363273 11.364097 11.526153 11.392388 11.373927 11.310521 11.376153 11.295917
1367497_at 8.950538 8.823576 8.870039 8.849804 8.871632 8.784494 8.839295 8.906353 8.675564 8.730446 8.762023 8.621718
1367498_at 8.927853 9.0909815 9.034744 8.984415 9.035172 8.969558 8.862882 8.803261 8.887579 8.773467 8.774899 9.096236
1367499_at 8.34012 8.386324 8.317156 7.971863 8.402649 8.376499 8.256287 8.092876 8.254631 8.252747 8.167589 8.203951
1367500_at 10.280135 10.143702 10.006125 10.275611 10.17995 10.208011 10.089209 10.177631 9.85019 9.981001 10.033944 10.051205
1367501_at 8.67047 8.65416 8.588017 8.685102 8.596969 8.725932 8.621897 8.71207 8.775243 8.705989 8.561348 8.576634
1367502_at 8.554993 8.313386 8.3976345 8.67519 8.62228 8.2756405 8.560049 8.434881 8.410254 8.404846 8.356753 8.470297
1367503_at 10.825365 10.966183 10.878281 10.957408 10.84074 10.917592 10.953994 10.98481 10.959191 10.8856535 10.966008 10.942799
1367504_at 8.557087 8.281132 8.154266 8.139486 8.504398 8.514738 8.293529 8.368521 8.263901 8.386475 8.221289 8.345028
1367505_at 8.5836315 8.402488 8.614492 8.328157 8.497596 8.376317 8.374351 8.210085 8.199289 8.306022 8.366987 8.330831
1367506_at 9.94455 9.87981 9.784532 9.8587265 9.861415 9.867649 9.615054 9.75202 9.682568 9.730784 9.666509 9.742833
1367507_at 7.4932456 7.56964 7.354071 7.443183 7.473987 7.4077873 7.1530275 7.515071 7.4980936 7.3316946 7.3033233 7.4305677
1367508_at 8.7757015 8.771029 8.743393 9.014028 8.804392 8.5240555 8.611626 8.6206045 8.589153 8.692125 8.652864 8.55357
1367509_at 9.51704 9.460601 9.490592 9.653138 9.604879 9.577905 9.554042 9.53822 9.382534 9.382618 9.375132 9.51612
1367510_at 9.934835 9.838592 9.891679 9.836181 9.861209 9.8411 9.884844 9.925376 9.805844 9.711722 9.850147 9.795101
1367511_at 8.70606 8.643671 8.573174 8.582474 8.64368 8.571879 8.820059 8.583057 8.618729 8.599125 8.5914545 8.550979
1367512_at 10.9704 10.980334 10.847886 11.03636 10.992801 11.017788 10.854891 10.998493 10.9162855 10.916833 11.022869 10.93911
1367513_at 8.286748 8.097046 8.517105 8.327513 8.629129 8.649939 8.778247 8.313702 8.33396 8.879776 8.684784 8.20253
1367514_at 8.191369 8.124012 8.151108 8.152849 8.165485 8.028527 8.282742 8.263438 8.347814 8.267078 8.265499 8.018439
1367515_at 7.6919947 7.562672 7.7133274 7.977025 7.899547 7.909448 7.321115 7.450983 7.228294 7.3745666 7.681217 7.75128
1367516_at 9.255864 9.390767 9.2896595 9.171192 9.115818 9.177953 9.279764 9.192914 8.991801 9.109409 9.0794325 9.045365
1367517_at 7.8985047 7.7949414 8.022137 8.013297 7.8414297 7.997368 7.808959 7.7283535 7.8056846 7.888375 7.8369083 7.851342
1367518_at 8.70166 8.835202 8.858181 8.905454 8.772224 8.813985 8.7250805 8.696106 8.401137 8.6619425 8.59054 8.507166
1367519_at 8.684305 8.637808 8.569928 8.843901 8.565547 8.608624 8.762363 8.664819 8.608297 8.790441 8.474115 8.646912
1367520_at 9.941416 9.915352 9.952508 10.050388 9.801951 9.880116 9.933355 10.023338 9.927945 10.039697 9.983628 9.832493
1367521_at 7.218797 7.5798497 7.379204 7.1162286 7.3997717 7.230648 7.1119857 7.012741 7.0997047 7.1666145 7.193535 6.7701983
1367522_at 9.488102 9.487618 9.1467 9.196491 9.440872 9.251947 9.480988 9.476793 9.587292 9.421707 9.151597 9.600775
1367523_at 8.835871 8.785324 8.792098 8.790421 8.812019 8.695969 8.640881 8.841805 8.561124 8.78203 8.616879 8.587635
1367524_at 7.273294 7.1775007 7.0205445 7.5048776 7.266067 7.1935554 7.25356 7.290988 7.279444 7.248864 7.388748 7.2163987
1367525_at 9.140473 9.206264 9.18708 9.122503 9.152846 9.183627 9.164179 9.17519 9.0110855 9.05957 9.024658 9.17203
1367526_at 9.111345 9.030782 9.023226 9.118471 8.899814 9.108752 8.932429 8.8550415 9.003691 8.965135 8.981665 8.844179
1367527_at 8.3544445 8.269445 8.450093 8.50743 8.248235 8.430771 8.111954 8.126269 8.020252 8.221451 8.216145 8.168255
1367528_at 9.100645 8.819259 8.884416 9.193204 8.924898 8.833268 8.828335 8.962962 9.161724 8.982719 8.851908 8.970029
1367529_at 9.190321 9.381621 9.076776 9.166681 9.299194 9.225585 8.987598 9.275584 9.411797 9.19874 9.145104 9.194815
1367530_at 7.532733 7.531402 7.1927342 7.2921786 7.3163223 7.517987 7.433734 7.721556 7.4967127 7.314529 7.490791 7.642563
1367531_at 10.899284 10.942435 10.840211 10.950931 11.028555 10.916699 10.908015 10.932226 10.929392 11.014036 10.951849 11.087754
1367532_at 11.31108 11.409905 11.358089 11.234117 11.281508 11.220502 11.230001 11.236341 11.339607 11.222356 11.1530905 11.17855
1367533_at 8.530021 8.760376 8.684586 8.748655 8.683307 8.51875 8.676568 8.629387 8.616827 8.666173 8.506261 8.433983
1367534_at 7.3744164 7.3558083 7.3848224 7.4993663 7.3445415 7.6913824 7.464462 7.547875 7.607476 7.455238 7.5932736 7.348756
1367535_at 9.085167 8.73797 9.028871 8.727562 8.7788315 8.82127 8.827484 8.857785 8.837168 8.687308 8.825645 8.884043
1367536_at 7.700591 7.994299 8.185308 8.143589 8.075707 8.001031 7.868771 7.936886 7.9282084 7.9085355 8.086161 8.000435
1367537_at 8.0682335 8.175072 8.082685 8.145871 8.130882 8.003298 8.124994 8.078314 7.8995624 7.9572506 8.287835 8.203535
1367538_at 6.940423 6.8862615 7.2993436 7.2350307 7.1515083 6.9666905 7.094103 6.9409013 7.157046 6.8730536 7.077867 7.0929823
1367539_at 8.68335 8.707487 8.746847 8.701293 8.85978 8.585966 8.265177 8.641857 8.455978 8.341121 8.318834 8.827368
1367540_at 7.8866367 7.861287 8.142683 7.9317746 7.91674 7.857663 7.933861 7.86932 8.248003 7.9744897 8.352334 8.193957
1367541_at 8.135401 8.16881 8.207371 8.143803 8.363848 8.107567 7.7394977 7.9738264 8.010668 8.214363 8.15895 7.7925677
1367542_at 8.125952 7.93472 8.199391 8.175249 8.0865 8.175947 8.076551 8.202959 8.081425 8.073999 8.032835 8.036186
1367543_at 8.95223 8.805063 8.763797 8.855375 8.913793 8.933302 8.752569 8.936088 8.769442 8.856095 8.833843 8.57142
1367544_at 6.8712626 6.832595 6.918589 7.0135713 7.201603 6.9356956 6.870928 6.8468623 6.4039493 6.7159653 6.8901243 6.9701233
1367545_at 7.2106085 7.1795115 7.2738605 7.3608394 7.546149 7.401613 7.416441 7.195718 7.1683545 7.499409 7.3004656 7.261186
1367546_at 10.234876 10.065663 10.589505 10.390523 10.481817 10.53328 10.578731 10.196019 10.344205 10.363213 10.433777 10.520188
1367547_at 8.01193 7.9685535 8.01693 7.9996095 7.988473 8.00144 7.9868903 8.111013 7.707552 8.025259 8.011194 8.123823
1367548_at 8.822403 8.784871 8.583593 8.445929 8.755528 8.598957 8.496244 8.664106 8.560905 8.445451 8.482519 8.634177
1367549_a_at 10.921546 10.682452 10.715597 10.817306 10.938962 10.905365 10.7446785 10.6911955 10.764729 10.883133 10.841262 10.841987
1367550_a_at 9.026214 8.873301 9.064954 9.333014 9.322335 9.251439 8.945112 9.204473 9.048156 9.128102 9.256815 9.215133
1367551_a_at 9.516803 9.400004 9.402443 9.540899 9.519447 9.460931 9.462398 9.412885 9.532789 9.314121 9.473282 9.42791
1367552_at 4.3258934 4.45052 4.2580824 4.1041737 4.2510886 4.3493834 4.374234 4.398554 4.4593563 4.521707 4.2368813 4.412231
1367553_x_at 12.032549 12.536135 12.113592 12.122995 13.220382 12.205848 12.090892 12.232315 11.950335 12.340697 12.324321 12.93845
1367554_at 3.9606087 4.2112646 3.9822435 3.9049606 4.2131977 4.028193 4.047392 4.130272 3.853342 4.364606 4.102024 4.008031
1367555_at 14.718914 14.718243 14.691624 14.739185 14.718914 14.718243 14.676994 14.72266 14.718243 14.666313 14.707607 14.682107
1367556_s_at 14.595528 14.571802 14.559159 14.596167 14.570789 14.559159 14.574371 14.549312 14.5832205 14.55469 14.548136 14.485516
1367557_s_at 13.0638685 13.124228 13.075247 12.973731 13.015812 13.048687 12.885371 13.06438 13.040687 12.979676 12.966591 13.011463
1367558_x_at 3.200754 3.1845272 3.0622838 3.0775106 3.096164 3.1364892 3.0561156 3.2129009 3.0255294 3.2803447 3.1746838 3.172472
1367559_at 12.892776 12.801826 12.813925 12.968497 13.013455 12.993504 12.782591 12.960654 12.768684 13.031486 13.008703 13.005269
1367560_at 12.143825 12.099904 12.078876 12.225605 12.124386 12.159951 12.13173 12.095059 12.284678 12.338772 12.168177 12.294655
1367561_at 12.423051 12.393904 12.419494 12.544608 12.478868 12.516578 12.439584 12.400322 12.429245 12.440103 12.538892 12.53603
1367562_at 8.6790085 8.750994 8.454056 8.601548 8.268423 8.918627 8.804422 8.55599 8.791178 8.187605 8.904218 9.189712
1367563_at 8.499577 8.526746 8.689001 8.717491 8.620123 8.804306 8.539129 8.666995 8.55722 8.650347 8.80861 8.761152
1367564_at 5.984084 6.0787888 6.130273 5.7582345 6.048474 5.928731 6.0696583 5.999747 6.2184434 6.14319 5.8585835 5.81359
1367565_a_at 13.8213005 13.813121 13.809353 13.865716 13.789708 13.862063 13.843775 13.826672 13.909152 13.902374 13.858891 13.904195
1367566_at 4.110056 3.7690933 3.8552387 4.021985 4.0409803 4.030778 3.7236297 4.025386 3.978501 4.443762 3.9652991 3.9069571
1367567_at 12.126748 11.910121 11.852413 12.084065 11.950981 11.922889 11.862758 11.866324 12.119796 11.986035 11.939343 12.047678
1367568_a_at 9.088668 9.155308 8.857372 9.11708 8.807472 9.177049 9.361783 8.853237 9.049177 9.064636 9.206084 8.956102
1367569_at 11.867843 12.006723 11.86607 11.925245 11.839158 11.882269 11.915738 11.769001 11.850195 12.065594 11.931589 11.944064
1367570_at 6.7847 7.1447062 7.2771416 7.0288024 7.3624663 7.477352 7.1526566 7.207671 6.768241 6.9049644 7.16573 7.4190764
1367571_a_at 5.4665384 5.3565493 5.4183226 5.0760965 5.483721 5.594712 5.5788174 4.8421755 5.3607535 5.228504 5.918829 5.537101
1367572_at 5.0787325 5.2721987 5.0510874 5.124037 4.915113 5.0113335 5.236927 5.2444487 5.2216964 5.131614 5.205543 5.049939
1367573_at 12.290178 12.284007 12.303071 12.4055 12.3399935 12.317669 12.350663 12.308784 12.276001 12.288632 12.29291 12.3953085
1367574_at 8.792688 8.794775 8.78251 8.705918 8.589792 8.744418 9.283899 8.72357 8.797371 8.540055 8.866414 9.066725
1367575_at 11.648381 11.544633 11.721313 11.4433975 11.449212 11.551829 11.289713 11.4805565 11.584347 11.489923 11.420681 11.468773
1367576_at 13.635331 13.589399 13.725782 13.586422 13.444673 13.56322 13.510423 13.520969 13.312714 13.424409 13.547674 13.426201
1367577_at 6.5887766 7.68075 6.6316543 7.267146 7.617362 6.38205 7.7696986 6.724584 6.6914377 7.1027684 6.792927 6.721014
1367578_at 10.278928 10.381781 10.313066 10.329406 10.38349 10.335182 10.363815 10.35874 10.483112 10.48593 10.341804 10.452737
1367579_a_at 11.366234 11.307601 10.986879 11.32713 11.304331 11.378333 11.52855 11.231972 11.372334 11.442137 11.22775 11.352211
1367580_at 11.317789 11.306844 11.249229 11.442791 11.43835 11.300306 11.332602 11.301489 11.362085 11.437455 11.402136 11.392519
1367581_a_at 5.799906 5.546051 6.2642584 6.4010324 6.1492 6.4159636 6.623326 6.581599 6.055158 6.390124 6.5661077 6.1322937
1367582_at 11.716706 11.778086 11.628673 11.8235655 11.756004 11.75839 11.68621 11.652815 11.732011 11.583951 11.7039995 11.793182
1367583_at 13.477068 13.413272 13.297859 13.466657 13.317854 13.355572 13.344806 13.324055 13.387563 13.427441 13.340608 13.373547
1367584_at 8.258766 8.363071 8.227755 8.102112 8.285969 8.04952 8.501394 8.170982 8.273677 7.943434 8.276386 8.228932
1367585_a_at 11.206734 11.36732 11.145814 11.232708 11.315265 11.3593 11.079146 10.990796 10.969279 10.830443 10.783408 10.806134
1367586_at 12.947436 12.967446 12.842797 12.831031 13.020221 12.935171 12.638585 12.647225 12.742357 12.576517 12.486044 12.607652
1367587_at 3.3286352 3.3771558 3.2258394 3.3167655 3.4537113 3.303407 3.190128 3.310839 3.4621003 3.4649584 3.4414601 3.3571532
1367588_a_at 11.559621 11.446064 11.350793 11.557507 11.492211 11.638353 11.3987255 11.505166 11.330555 11.553942 11.55831 11.500426
1367589_at 9.790677 9.663721 9.615603 9.786752 9.811356 9.734305 9.75402 9.77662 9.939984 10.0718975 9.818031 9.803625
1367590_at 11.114052 11.059143 10.935343 11.099636 11.223272 11.141349 11.060099 10.972401 11.006141 11.164465 11.032552 11.086371
1367591_at 10.207328 10.268667 10.197636 10.291316 10.320129 10.255092 10.411588 10.4277 10.417741 10.469387 10.533303 10.458284
1367592_at 3.2557118 3.4431198 3.5102181 3.2726176 3.4931524 3.4309838 3.4242382 3.3142824 3.5235097 3.524988 3.5562642 3.3534718
1367593_at 7.975643 8.06216 8.070392 7.838687 7.998527 7.4669833 8.248436 7.936328 7.161293 8.310184 8.0635195 7.9233103
1367594_at 8.973654 9.168238 9.165958 9.183669 8.981125 8.86558 9.295479 9.041676 9.0910015 8.947132 9.002455 9.259441
1367595_s_at 13.678411 13.681914 13.697283 13.639479 13.670202 13.69137 13.769413 13.704791 13.736615 13.709068 13.748103 13.660198
1367596_at 12.227045 12.188313 12.127971 12.318498 12.248609 12.202342 12.190423 12.189758 12.091563 12.218088 12.246759 12.227754
1367597_at 12.004719 11.992594 11.978478 12.11118 11.962535 12.064189 12.007182 12.005237 12.004801 12.125144 12.030097 12.174956
1367598_at 14.122687 14.189887 14.106954 14.123748 14.117853 14.116168 14.015564 14.128306 14.007317 14.106146 14.055955 14.109793
1367599_at 12.238902 12.265009 12.276468 12.253683 12.252809 12.24538 11.974923 12.118586 12.187996 12.225812 12.203436 12.159119
1367600_at 5.4665384 4.9202347 5.4996552 5.3027325 5.4538455 5.090855 5.758721 5.0357323 5.5699177 5.2826285 5.7088914 5.331482
1367601_at 8.658445 8.322502 8.744406 8.6398945 8.262199 8.579294 8.781679 7.816362 8.97921 8.174917 8.52714 8.524279
1367602_at 9.723597 9.526807 9.810226 9.745936 9.341295 9.694614 9.715744 9.0044365 9.971555 9.447989 9.511874 9.574956
1367603_at 11.364881 11.28864 11.203675 11.30244 11.193707 11.21498 11.060985 11.0504675 11.110019 11.074736 11.138197 11.130409
1367604_at 11.222314 11.175749 11.075204 11.245765 11.223544 11.171555 11.357493 11.25608 11.130975 11.119282 11.218661 11.189339
1367605_at 10.937492 10.867746 10.739189 10.9289665 10.800572 10.836502 10.874022 10.678915 10.821112 10.864389 10.738191 10.707948
1367606_at 12.368266 12.329289 12.393642 12.495023 12.354071 12.432533 12.400952 12.3675375 12.422436 12.4241 12.409389 12.479925
1367607_at 12.623467 12.552698 12.551827 12.675867 12.650872 12.620668 12.572674 12.616879 12.567519 12.581182 12.595462 12.626361
1367608_at 5.4830985 5.7781944 5.058103 5.1765103 5.1269827 5.034237 5.0624876 5.2301655 5.400223 5.129884 5.0780606 5.004713
1367609_at 11.758486 11.766981 11.775919 11.560739 11.903603 11.904 11.197192 12.23077 11.39811 11.5499735 11.456015 11.505582
1367610_at 12.396949 12.425808 12.303476 12.476528 12.4464445 12.470528 12.390406 12.379884 12.455297 12.495085 12.41042 12.493769
1367611_at 5.2277617 5.090055 4.699076 4.983744 4.8948607 4.8926396 5.019739 4.761919 4.7089777 5.1990414 4.8399415 4.919683
1367612_at 14.063076 14.02539 14.056328 14.093007 14.057981 14.087094 13.9999 14.061123 14.058353 14.019233 14.074897 14.0572
1367613_at 12.773873 12.809106 12.88569 12.948142 12.844173 12.831642 12.989079 12.827249 12.974181 12.925439 12.921978 12.968887
1367614_at 7.495591 7.4945407 7.8563676 7.6029572 7.9536266 7.625903 7.984956 8.043072 7.20854 7.457588 7.760682 7.8507457
1367615_at 4.3923464 4.1958475 3.9531078 4.1913457 4.20264 4.1983933 4.070941 4.206133 4.2113767 3.9722247 4.238743 4.236836
1367616_at 4.2241106 4.3928747 4.25794 4.2104645 4.3377275 4.7793818 4.3124065 4.2460947 4.3258486 4.5111794 4.503395 4.2031527
1367617_at 9.581112 9.621891 9.515383 9.559635 9.392029 9.404636 9.789452 9.466815 9.5396805 9.551993 9.537755 9.537679
1367618_a_at 11.188313 11.158516 11.089997 11.241576 11.190201 11.277487 11.19146 11.079017 11.186816 11.226674 11.1500635 11.303672
1367619_at 12.782774 12.759896 12.736786 12.99998 12.889094 12.952697 12.90269 12.999799 12.966165 13.062081 13.099481 13.135599
1367620_at 12.738004 12.733045 12.611826 12.764359 12.765382 12.726718 12.734429 12.634721 12.699736 12.664342 12.550258 12.745049
1367621_at 8.544192 8.751293 8.350035 8.752926 8.551888 8.500042 8.3660145 8.509638 8.717563 8.530474 8.508228 8.570236
1367622_at 12.324896 12.34898 12.297153 12.324971 12.338315 12.35613 12.275398 12.375576 12.299019 12.323811 12.262417 12.359702
1367623_at 12.14326 12.158485 12.092563 12.156642 12.118535 12.17365 12.125675 11.999292 12.087981 12.208393 12.114132 12.018221
1367624_at 10.75313 10.585608 10.658147 10.690738 10.643026 10.59607 10.593967 10.685699 10.518188 10.581795 10.8536415 11.118127
1367625_at 13.187226 13.189465 13.148243 13.272831 13.13357 13.241507 13.178536 13.162516 13.216527 13.199359 13.1507845 13.196709
1367626_at 4.767014 4.94954 4.699046 4.409482 4.81254 4.551568 4.8094234 4.969564 4.9318323 4.726863 5.2428827 5.214589
1367627_at 8.335503 8.338132 8.402318 8.369601 8.42799 8.300717 8.609191 8.541295 8.019616 8.055359 8.389461 8.537061
1367628_at 6.2558565 6.6461487 5.8137126 5.8460674 6.272925 5.977736 6.388506 6.6772623 6.38768 6.057826 6.2042055 6.0533843
1367629_at 12.149347 12.0288515 11.913779 12.175129 12.115558 12.130181 11.924195 11.954401 11.986477 12.010888 11.990492 11.945934
1367630_at 12.40395 12.377209 12.268838 12.435456 12.362307 12.343598 12.395757 12.37192 12.333356 12.38374 12.380844 12.451093
1367631_at 6.073266 6.0438695 6.173338 6.6295185 5.9654913 6.210597 5.242424 6.0836744 5.023178 5.7530985 5.966824 6.4385777
1367632_at 10.017956 10.531359 10.54659 10.399614 10.049437 10.034287 10.193036 9.959409 9.389814 9.063433 9.794301 8.889086
1367633_at 9.608558 10.040127 10.137714 10.053069 9.626907 9.564964 9.954217 9.684818 9.414571 9.109741 9.580252 8.756416
1367634_at 12.504419 12.484403 12.445593 12.581417 12.432842 12.514215 12.501792 12.494117 12.493974 12.616107 12.532904 12.616251
1367635_at 12.858567 12.795855 12.825156 12.812402 12.825926 12.830011 12.79441 12.912839 12.79889 12.761275 12.8303995 13.017413
1367636_at 7.989017 7.812422 8.106775 8.062024 8.072459 8.138116 8.116907 8.165569 8.102147 8.251845 8.140053 7.9763427
1367637_a_at 11.185408 11.1851015 11.170112 11.138791 11.259224 11.283787 11.084718 11.087884 10.979259 11.074638 11.067038 11.229295
1367638_at 9.710955 9.697776 9.599948 9.638703 9.583637 9.6298065 9.655857 9.61066 9.828907 9.833338 9.765789 9.75487
1367639_a_at 12.6126375 12.563667 12.6771 12.688457 12.677943 12.656627 12.65148 12.602181 12.4573965 12.603881 12.659618 12.741308
1367640_at 12.40329 12.417466 12.3967705 12.550167 12.485686 12.394956 12.397321 12.453738 12.435696 12.529724 12.490076 12.530849
1367641_at 13.41243 13.41245 13.367469 13.369907 13.408941 13.4394865 13.350728 13.380842 13.466775 13.419664 13.416233 13.454217
1367642_at 10.991132 10.957624 10.699807 10.996272 10.837832 10.97635 10.897059 10.914801 10.981592 10.960755 11.078566 10.909156
1367643_at 11.451549 11.513194 11.415726 11.5131855 11.420889 11.406562 11.730465 11.691199 11.635449 11.556673 11.610485 11.6024475
1367644_at 7.6354165 7.226619 7.638895 7.8290896 7.647715 7.574599 7.6585174 7.758825 7.6230702 7.446474 7.815988 7.6498103
1367645_at 12.723419 12.689014 12.56781 12.823247 12.734337 12.735763 12.812901 12.683094 12.728842 12.857 12.775289 12.839287
1367646_at 12.131817 12.089893 12.334394 12.116982 12.234283 12.153712 12.338433 12.37466 12.1656685 12.16199 12.360886 12.251945
1367647_at 14.173808 14.161923 14.097538 14.146039 14.164357 14.180321 14.146039 14.115056 14.155969 14.133505 14.09652 14.140199
1367648_at 6.106418 5.5759954 5.499042 6.266535 5.9299045 6.206761 6.50728 5.673965 6.0575147 6.269708 6.4117727 6.5804186
1367649_at 6.2806287 5.975956 6.5093493 6.2779145 6.7366934 6.5216117 6.6185603 6.006291 6.460184 6.7130475 6.887511 6.378059
1367650_at 6.5210695 6.6773205 6.9026957 6.6387186 6.4379125 6.589441 6.6758327 6.4258857 6.288639 6.635772 6.8517084 6.3803396
1367651_at 10.108539 10.127774 9.991739 10.10524 10.152932 10.059733 10.470302 10.318829 10.109097 10.224237 10.371958 10.321559
1367652_at 9.604764 9.460268 9.566585 9.572371 9.673794 9.764354 9.919638 9.586823 9.404356 9.472785 9.800504 10.001857
1367653_a_at 12.314928 12.220781 12.374406 12.277696 12.207378 12.342499 12.183135 12.327274 12.199049 12.125971 12.223519 12.263933
1367654_at 8.809751 8.370657 8.799633 9.008434 8.990406 8.920308 8.750875 8.916321 9.044264 9.148327 8.953566 8.879381
1367655_at 8.075401 8.096334 8.072652 8.068736 7.903501 8.023204 8.402355 8.050353 8.286411 7.898317 8.165116 7.895808
1367656_at 10.776789 10.794877 10.6945 10.815499 10.80672 10.8686 10.857301 10.839786 10.881252 11.017383 10.954295 10.994462
1367657_at 12.609977 12.567745 12.50079 12.494471 12.6938 12.655326 12.437257 12.40827 12.573942 12.670918 12.406494 12.479798
1367658_at 6.511189 6.2880106 6.4884453 6.6766953 6.4615507 6.449348 6.240087 6.685095 6.6337767 6.7105083 6.3667126 6.8329635
1367659_s_at 11.2338 10.880908 10.853369 11.046282 11.00064 10.958051 10.743918 10.634598 11.361084 10.969703 10.851086 10.697022
1367660_at 6.1772914 6.455212 6.0499988 6.000802 6.377693 6.1779428 6.5432897 6.1269107 6.3789577 5.930133 6.2263503 6.36732
1367661_at 7.0253453 6.9470763 6.4865685 6.796886 7.0803013 6.799775 7.058523 6.832541 6.6517982 6.775753 7.093782 7.0201025
1367662_at 12.428926 12.4476 12.386012 12.404095 12.359953 12.329776 12.228503 12.379048 12.454674 12.157994 12.206235 12.185033
1367663_at 11.584384 11.729843 11.550048 11.686622 11.64817 11.682334 11.790676 11.671343 11.954957 11.665971 11.752438 11.623375
1367664_at 4.140936 4.4164133 4.3809643 4.128528 4.0921955 4.6120872 4.0225735 4.2406034 4.0340047 4.186349 4.6197996 4.1485343
1367665_at 4.135309 3.8172479 4.3006516 4.3353987 4.361475 4.3392844 4.6880126 4.3661656 4.284382 4.544567 4.570361 4.3807254
1367666_at 9.86026 9.908944 9.940566 10.067734 10.074368 9.942395 9.764313 9.997659 9.69874 9.650377 9.727106 10.097625
1367667_at 11.971097 11.828145 11.317726 12.189848 12.033114 12.203018 11.679833 11.949547 11.924472 11.430748 11.885238 11.871165
1367668_a_at 6.6822963 6.948217 6.9717703 6.924478 6.799065 6.991076 7.4134593 7.6522737 6.288981 7.0645638 7.045253 8.211655
1367669_a_at 10.0631485 10.087893 9.89651 10.202319 10.15472 10.136505 9.954783 10.055649 10.211359 10.157556 10.076553 9.948115
1367670_at 10.759867 10.696122 10.693805 10.631233 10.6100645 10.563195 10.717961 10.705595 10.703443 10.72403 10.496697 10.495074
1367671_at 9.446243 9.377968 9.240596 9.63595 9.413066 9.586735 9.502648 9.647229 9.552888 9.772992 9.615612 9.608819
1367672_at 11.928234 11.828229 11.847243 11.909259 11.753934 11.832959 11.948613 11.95483 12.100992 12.191575 11.898932 12.131567
1367673_at 10.758694 10.672015 10.866105 10.940314 10.86627 10.810341 10.872595 11.052288 10.861168 11.160259 10.978081 11.090686
1367674_at 9.5216675 9.558193 9.611151 9.548746 9.627247 9.535606 9.478958 9.426197 9.414725 9.566682 9.34425 9.455523
1367675_at 9.376414 9.274444 9.173033 9.275674 9.357971 9.215539 9.105331 9.124598 9.104764 9.220743 9.051813 8.990815
1367676_at 7.9093184 8.228455 8.009163 8.609287 8.029655 7.9566045 8.046711 8.085011 7.4088902 7.6112204 8.06691 7.7683935
1367677_at 11.533224 11.7660675 11.47204 11.861814 11.608752 11.42414 11.766941 11.69526 11.938416 11.818966 11.622515 11.6699505
1367678_at 11.25454 11.412832 11.2268 11.044196 11.422515 11.189151 11.045867 11.116326 11.284105 11.278023 11.385491 11.340154
1367679_at 10.149282 9.395897 10.413846 10.310707 9.84218 9.952915 11.119038 10.075016 10.401528 9.882442 10.295797 9.952535
1367680_at 12.171284 12.051971 12.11038 12.08391 12.078237 12.055678 12.105841 12.17249 12.154534 12.113247 12.111558 12.16477
1367681_at 9.905318 10.03068 9.942279 9.940267 9.930033 9.954818 10.008616 10.119891 9.93504 9.977641 9.881595 9.873654
1367682_at 6.4988303 6.0335546 6.4985466 6.2115626 6.413091 6.44898 6.729566 6.3315597 6.4907413 6.3749614 6.875557 6.5862226
1367683_at 10.443518 10.382103 10.192449 10.136438 10.556931 10.580941 10.11821 10.133401 10.36996 10.216007 10.096328 10.160262
1367684_at 4.239545 4.146636 4.0012403 4.2629733 4.1246824 4.2260275 4.31843 3.8868396 4.2385726 4.758894 4.0259113 4.4407835
1367685_at 12.193098 12.145988 12.104601 12.189413 12.148773 12.138038 12.260738 12.203018 12.0400305 12.112162 12.145627 12.213593
1367686_at 12.204951 12.157401 12.049483 12.226361 12.272657 12.260931 12.040639 12.304278 12.148306 12.190324 12.191349 12.409661
1367687_a_at 8.558069 8.535716 8.7369995 8.63784 8.81148 8.646409 8.945423 8.853809 8.723205 8.57631 8.677534 8.892281
1367688_at 8.719068 8.531495 8.460049 8.825719 8.84015 8.542664 8.63799 8.764762 8.6593685 8.825779 8.650466 8.792334
1367689_a_at 8.373058 7.9316635 8.165382 8.536377 8.172577 8.291845 9.124435 9.307381 9.189192 9.333955 9.605343 9.017065
1367690_at 11.5477705 11.480748 11.4767 11.748856 11.595104 11.589867 11.616511 11.578638 11.603985 11.683492 11.551859 11.618129
1367691_at 11.038182 11.258628 11.124321 11.001817 11.163391 11.283131 10.67649 11.243872 11.119137 10.897018 11.111992 11.130116
1367692_at 4.0578175 3.829857 4.1141634 3.962462 4.1343646 3.7761724 4.1447124 4.005031 3.738392 3.8491564 3.67276 4.08204
1367693_at 10.170283 10.117811 9.860601 10.055665 10.169594 10.00472 10.0015545 10.032406 10.065204 10.127713 9.997899 10.029016
1367694_at 11.171304 11.105412 10.990623 11.177244 11.078976 11.090518 11.134287 11.10213 11.372099 11.253224 11.119433 11.061214
1367695_at 12.244761 12.337128 12.325394 12.154527 12.205436 12.176166 12.1854925 12.248081 12.200598 12.228852 12.192252 12.25599
1367696_at 7.8156347 8.032662 7.964991 8.0640335 7.742975 7.842383 8.291162 7.818926 7.953459 7.7202635 7.88945 7.6626277
1367697_at 10.25644 10.465828 10.538132 10.454306 10.54735 10.377466 10.446065 10.497205 10.507376 10.313938 10.744495 10.900069
1367698_a_at 9.335557 9.109773 9.085757 9.567072 9.217254 9.205198 9.242348 9.318688 9.144778 9.12731 8.97401 9.156284
1367699_at 6.8148284 6.9176726 7.0193434 6.747025 6.880337 6.599548 6.7545366 6.78462 6.834457 6.864627 6.692594 6.6592245
1367700_at 4.08274 4.133412 3.8930838 4.2011995 4.004974 4.049739 4.3676243 4.3517013 4.325348 4.1780815 3.977319 4.162574
1367701_at 6.384936 6.8317556 6.93254 6.732775 6.533064 6.583814 6.9690404 6.8650384 6.655212 6.6079326 6.5014567 6.561589
1367702_at 12.460465 12.460236 12.396372 12.341378 12.466834 12.4047165 12.284007 12.404823 12.351836 12.164782 12.237238 12.307093
1367703_at 3.3960767 3.7664683 3.773016 3.9742641 3.7668953 4.1128864 4.134753 3.8705301 4.479087 4.313217 4.1751404 4.1324615
1367704_at 8.618235 8.723731 8.60912 8.809224 8.668338 8.633531 8.672414 8.654234 8.705256 8.828342 8.631993 8.634377
1367705_at 9.028652 8.919114 8.997065 8.922026 8.783688 8.966566 8.9960575 8.693067 9.185739 8.979886 8.902026 8.642241
1367706_at 10.899697 10.886959 11.024009 10.997084 10.832424 10.814605 11.022918 10.9472685 10.885494 11.122034 10.915873 10.923902
1367707_at 10.2524605 9.832701 10.601051 9.478883 9.330039 9.466362 9.3745 10.105184 8.927451 8.588944 9.1420145 9.064082
1367708_a_at 11.547951 11.062914 11.570884 10.812639 10.872244 10.890844 10.823734 11.2501335 10.274069 10.033567 10.612543 10.609965
1367709_at 9.205321 9.853076 9.0717945 9.601762 8.901874 9.486445 9.974163 9.372725 9.841794 8.936714 9.57532 9.439765
1367710_at 10.382889 10.326195 10.373546 10.421701 10.37601 10.401011 10.55893 10.362066 10.57393 10.404992 10.542875 10.278264
1367711_at 11.376305 11.258674 11.075991 11.355238 11.385184 11.283607 11.194305 11.284575 11.300397 11.363255 11.283802 11.362358
1367712_at 6.413754 6.6121397 6.38797 6.593907 6.5655046 6.645003 6.8793206 6.3798723 6.5898542 6.133386 6.6607647 6.414909
1367713_at 9.563776 9.358381 9.244917 9.597202 9.6496 9.506459 9.272469 9.453034 9.425255 9.481368 9.41953 9.550155
1367714_at 7.573839 7.6971498 7.4913373 7.628555 7.6278205 7.5050526 7.477474 7.7676125 7.216701 7.578119 7.4683857 7.5914903
1367715_at 10.43922 10.353439 10.155641 10.37801 10.421985 10.404908 10.5980835 10.4400015 10.491015 10.394337 10.340925 10.394673
1367716_at 8.787943 8.586657 8.58026 8.683849 8.711151 8.594839 8.47694 8.764866 8.683666 8.575785 8.565619 8.587515
1367717_at 12.556719 12.5161915 12.423759 12.569911 12.423014 12.527863 12.475712 12.491653 12.410737 12.556722 12.431329 12.52663
1367718_at 8.82724 8.83141 8.988085 8.743645 9.081317 8.927619 8.944139 8.741144 8.899694 8.913306 8.775246 8.850937
1367719_at 9.8327055 9.899292 9.885634 9.747654 9.821921 9.767906 9.644831 9.783013 9.778553 9.898928 9.78594 9.854388
1367720_at 11.128504 11.174449 11.131051 11.330054 11.085019 11.188006 11.294055 11.145302 11.216197 11.163862 10.948946 10.876248
1367721_at 11.256699 11.315628 11.027105 11.141462 11.47874 11.943231 11.090425 11.131808 11.217042 11.092685 11.305259 11.10471
1367722_at 7.223935 7.147622 7.288191 6.9832783 6.793905 6.8861456 7.69345 7.196347 7.235646 7.0853176 7.1543765 7.019269
1367723_a_at 8.254091 8.296181 8.387257 8.428432 8.346443 8.3673115 8.331495 8.309511 8.247179 8.1247 8.170837 8.234108
1367724_a_at 10.366132 10.352423 10.370682 10.450163 10.576054 10.438196 10.412655 10.560039 10.535026 10.58247 10.557471 10.467098
1367725_at 7.513327 8.287583 7.9048495 7.8949084 7.9594574 7.5273523 7.783368 6.842464 8.210587 7.645908 7.447435 7.2766566
1367726_at 6.490675 6.6340537 6.382832 6.491351 6.1701636 6.651924 6.5222297 6.2829742 6.678277 6.4119067 6.594482 6.810032
1367727_at 8.219469 8.082643 7.9701495 8.100134 8.23061 8.023224 7.946639 8.239944 8.00277 7.958766 7.9980125 8.201805
1367728_at 7.9814134 7.976403 8.040239 8.15103 8.265326 8.002158 7.9918184 8.078842 7.877975 7.970657 8.052172 7.8916297
1367729_at 12.044208 11.510018 12.09241 11.568558 11.982592 11.78191 11.223623 11.621305 11.581815 10.729881 11.106712 10.77675
1367730_at 10.010014 9.902869 9.863804 9.979468 9.902952 9.850775 9.611357 9.829661 9.775584 9.810077 9.911309 9.783313
1367731_at 8.016199 8.220511 8.010113 8.201361 8.189425 8.1489 8.297928 7.953479 8.092472 8.03761 8.202699 7.998029
1367732_at 9.273239 9.38587 9.128103 9.245433 9.295425 9.17013 9.116417 9.177456 8.98152 9.203232 9.24379 9.130758
1367733_at 7.193633 7.2648015 7.3681135 6.9514065 7.9447455 7.374096 7.8195915 7.993842 7.725518 8.775719 8.932207 8.347605
1367734_at 8.06506 8.155672 7.9444804 8.211172 7.744966 7.961585 8.335193 7.974023 8.236854 7.872534 8.043783 8.076345
1367735_at 11.945928 11.860853 11.780374 11.741217 11.796064 11.807486 11.681739 11.695244 12.012555 11.762119 11.725987 11.732702
1367736_at 9.898792 9.938217 9.915969 9.950235 10.012755 9.701498 9.81015 10.095685 10.163613 9.86175 9.834691 9.892772
1367737_at 10.863836 10.817327 10.820709 10.774595 10.700287 10.685462 10.817839 10.804704 10.871711 10.72188 10.721536 10.8166065
1367738_at 6.9531136 7.2534614 7.040465 6.906808 6.630015 6.9617443 7.226763 6.8890314 6.9972343 6.8586516 7.1351047 6.474171
1367739_at 4.347559 4.360723 4.348837 4.059041 4.397821 4.4665656 4.7012186 4.4193845 4.5142865 4.409589 4.1911006 4.671891
1367740_at 6.5660734 6.6085835 6.8213663 6.7689695 6.405316 6.4844522 6.7040176 6.5196247 6.3207564 6.59873 6.332589 6.2329345
1367741_at 9.640447 10.572118 10.248806 9.758596 10.079966 10.09803 9.673443 9.18946 9.629392 10.125002 9.803292 9.937001
1367742_at 5.3482246 5.2992043 5.243417 5.3659425 5.5782633 5.368042 5.2846084 5.282805 5.2123284 4.8740926 5.0941978 5.414527
1367743_at 6.940566 6.791612 6.5087695 6.9601483 6.9520354 6.8915067 7.0496197 6.8763976 6.7911263 6.82506 6.9086766 7.183882
1367744_at 5.9922733 6.3816423 6.145151 6.2550044 5.9543076 6.026992 5.9834833 6.0187545 6.585501 6.057911 6.1371746 5.9653425
1367745_at 8.833697 8.908247 8.716662 8.720629 8.411553 8.688617 8.554492 8.726639 8.575591 8.54938 8.608149 8.413243
1367746_a_at 8.437731 8.426996 8.470095 8.506153 8.406552 8.384808 8.464567 8.612234 8.521811 8.55645 8.347319 8.385012
1367747_at 8.3207245 8.3122425 8.303766 8.44096 8.36112 8.405754 8.397934 8.420064 8.2344475 8.146389 8.098036 8.226803
1367748_at 9.478014 9.428568 9.633579 9.497205 9.425274 9.457783 9.410893 9.456768 9.33452 9.458127 9.225997 9.423137
1367749_at 3.194506 3.2864733 3.2202935 3.250712 3.1952195 3.3842564 3.1366384 3.4076948 3.2271764 2.8995774 3.6550314 3.4335644
1367750_at 9.397108 9.300879 9.395527 9.411552 9.388629 9.317149 9.196988 9.169129 9.058447 9.292655 9.007977 8.943569
1367751_at 7.957965 8.385553 8.112974 7.951316 8.211164 7.927559 7.8879466 7.716833 8.273867 7.9236264 7.7608714 7.9299736
1367752_at 8.803279 9.102725 8.857559 8.7249365 8.60168 8.5821705 8.714868 8.684839 8.93725 8.534615 8.842361 8.72222
1367753_at 8.081354 7.759495 7.4711876 7.820723 7.695868 7.489222 7.672188 8.1616 7.6655493 8.191713 7.9635477 8.027327
1367754_s_at 10.661766 10.716012 10.531766 10.476161 10.705173 10.739944 10.551001 10.40569 10.529735 10.794622 10.488853 10.364923
1367755_at 13.536807 13.594243 13.592082 13.520889 13.619521 13.559667 13.512725 13.42588 13.513552 13.538064 13.5132675 13.470911
1367756_at 9.70295 9.658035 9.882667 9.639449 9.788485 9.441612 9.727342 9.525561 9.622509 9.8184185 9.763704 9.490663
1367757_at 12.212963 12.109502 12.05474 12.187216 12.188203 12.213459 12.191163 12.218846 12.148239 12.102533 12.107442 12.120183
1367758_at 8.755949 8.662951 8.741934 8.504073 8.416845 8.682279 8.109167 8.534355 8.212491 7.7153397 7.751505 8.08852
1367759_at 8.605077 8.745295 8.496596 9.0824995 8.669143 8.487939 8.762848 8.620377 8.530566 8.128347 8.893355 8.382419
1367760_at 8.578086 8.748497 8.393011 8.643401 8.63712 8.688994 8.465364 8.631014 8.621362 8.748773 8.425947 8.622073
1367761_at 8.155051 7.980101 8.099116 8.11379 7.876198 7.8984637 8.237143 7.9378343 7.665818 8.2252655 8.041896 7.606093
1367762_at 5.016127 5.2260113 5.0516033 4.880889 4.819496 4.8831587 4.931031 4.8589525 5.2124605 4.9904137 4.8564816 4.964961
1367763_at 11.202067 11.321141 11.323453 11.354472 11.251816 11.178128 10.99228 11.228956 11.3639 11.242045 11.009475 10.842582
1367764_at 8.4103565 8.708447 8.485148 8.56246 8.763283 8.560611 8.301559 8.286142 8.545504 8.324235 8.164848 8.344001
1367765_at 9.899339 9.448826 9.95213 10.47168 10.366818 9.356665 9.973158 10.425496 10.320193 10.182299 9.4460335 9.769827
1367766_at 10.9507675 10.819464 10.768921 11.047965 10.931548 11.046392 10.89836 10.912457 10.947143 11.027108 11.0274315 11.044083
1367767_at 10.482541 10.60478 10.612938 10.638743 10.650355 10.434375 10.421918 10.388436 10.538006 10.6104355 10.555052 10.394509
1367768_at 5.1845393 5.171187 4.970152 4.975275 5.0901265 5.1696143 5.5695434 5.112514 5.184089 4.854303 5.288932 5.094792
1367769_at 8.774103 8.654786 8.710413 8.874771 8.84248 8.895809 8.551358 8.641528 8.697954 8.632257 8.843773 8.811115
1367770_at 10.174326 10.071345 10.139775 10.345344 10.126521 10.259598 10.273795 10.271438 10.342522 10.510376 10.456375 10.289902
1367771_at 9.313415 10.442227 9.282597 9.951803 9.658666 10.068107 9.862971 9.281953 9.012935 9.585138 8.957824 8.886339
1367772_at 8.313744 8.406559 8.299541 8.326409 8.416754 8.209639 8.26956 8.203719 8.20129 8.433954 8.186007 8.267752
1367773_at 10.700394 10.83009 10.415237 10.587199 10.767352 10.68715 10.508224 10.636959 10.696261 10.491962 10.4392185 10.640024
1367774_at 13.19773 13.139428 13.167856 13.201683 13.162904 13.26469 13.2984705 13.300002 13.270404 13.286393 13.432664 13.464643
1367775_at 12.068766 12.002238 12.284826 11.978547 11.343594 12.357016 12.389088 12.570904 12.431778 12.304101 12.028343 12.2504635
1367776_at 6.0124297 7.1610265 6.687603 7.665636 6.928711 6.9220514 6.991935 6.3350887 5.904183 6.6838255 6.1249156 6.127334
1367777_at 11.410329 11.054753 11.265128 11.459812 11.243501 11.26801 11.250546 11.046496 11.4200535 11.134676 11.564729 11.31275
1367778_at 9.47529 9.519285 9.213226 9.471596 9.486889 9.496372 9.399775 9.532051 9.361788 9.453295 9.59264 9.514273
1367779_at 6.573569 6.4504585 6.6136703 6.3606305 6.6556263 6.489981 6.488983 6.2132425 6.3597093 6.8119392 6.5068846 6.349761
1367780_at 6.901925 7.7083383 7.2691045 7.434683 7.6739445 7.2750864 7.3395905 7.2257795 6.745657 6.9539576 6.9872346 7.2207046
1367781_at 3.5412521 3.4165936 3.636475 3.603055 3.6622698 3.6857731 3.564473 3.5893075 3.4464655 3.604204 3.6016066 3.53047
1367782_at 4.4252763 4.6666956 4.637305 4.3119273 4.1681376 4.371354 4.541663 4.48693 4.3710017 4.392324 4.4602294 4.359812
1367783_at 11.715685 11.594352 11.670212 11.732356 11.7895975 11.780149 11.792266 11.783665 11.7365265 11.705691 11.709795 11.770795
1367784_a_at 12.828759 12.688946 12.732825 12.953405 12.840931 12.718819 13.086633 12.94626 13.03112 13.06162 12.9719925 12.988013
1367785_at 4.47922 4.7789 5.2576313 4.4439554 4.811409 4.4910126 4.4973783 4.563392 4.6200275 4.4037895 4.2197685 4.4818907
1367786_at 10.7660265 10.625903 10.433759 10.347323 10.44543 10.377923 10.767342 10.333424 10.550413 10.325059 10.488098 10.329869
1367787_at 5.5693483 5.674984 5.731357 5.3182764 5.6394377 5.7587085 5.740158 5.548581 5.6892195 5.6455574 6.062778 5.7004786
1367788_at 7.9903216 7.9489822 7.9996376 7.753745 7.9378457 7.670006 7.8544393 7.764962 7.688777 7.7655025 7.640301 7.733224
1367789_at 7.624143 7.624902 7.726233 7.7372646 7.6495504 7.468125 7.9046464 7.8366 7.7177873 7.5144677 7.596653 7.6269107
1367790_at 9.968888 9.974354 9.941634 10.011737 9.856467 9.861626 9.888379 10.035403 9.911228 10.064723 9.8315525 9.816603
1367791_at 7.3368897 7.1200433 7.00064 7.4169683 7.2463613 7.1935687 7.451694 7.0219727 7.2502866 6.974347 7.207105 7.2843637
1367792_at 4.1522064 4.2118263 3.9087412 3.8848305 3.9651003 4.0285797 3.9548714 3.9915879 4.285678 4.1563616 4.075279 3.8568983
1367793_at 13.071734 12.980575 13.014863 12.961066 12.953561 13.061955 12.906897 12.912806 12.956662 12.885972 12.75694 12.703518
1367794_at 7.1208687 6.7373104 6.885495 6.659343 7.198038 5.8613033 8.049955 7.1471353 6.2708626 6.9085693 7.173131 7.0460534
1367795_at 7.5340686 8.560905 7.6579914 8.302498 7.8317633 7.326357 7.902438 7.49588 7.6433864 7.6768527 7.3024383 7.455117
1367796_at 8.833697 8.808865 8.866046 8.585419 8.64667 8.621414 8.607603 8.62577 8.635612 8.62908 8.604489 8.270992
1367797_at 6.961709 6.832105 6.8497424 7.1301613 7.0479913 6.632083 7.1406875 7.116512 7.092447 7.1043363 6.898344 7.1332664
1367798_at 12.345509 12.324825 12.385737 12.363409 12.342771 12.362386 12.310341 12.374746 12.284079 12.226604 12.318869 12.32432
1367799_at 5.108257 5.25611 5.198177 5.013015 5.1374946 5.4957547 5.2771006 4.8722596 5.506949 5.07012 4.91737 5.074912
1367800_at 6.149883 6.5178695 6.436722 6.2049265 6.294117 6.42645 6.1971164 6.312624 6.042266 6.379215 6.04987 6.7085466
1367801_at 9.462437 9.398708 9.426483 9.512024 9.518387 9.5607395 9.530439 9.515327 9.484812 9.435886 9.629422 9.611837
1367802_at 10.781265 10.547206 10.500642 9.157131 10.645299 10.289345 8.898344 9.558115 9.417139 8.751839 7.7968745 8.08807
1367803_at 6.4830766 6.579905 6.57069 6.419795 6.7447314 6.516919 6.3153114 6.3258624 5.9453025 6.6078663 6.5650997 6.865702
1367804_at 12.780753 12.730306 12.859707 12.855806 12.830893 12.940341 12.959326 12.818077 12.828708 12.876822 12.987442 12.870415
1367805_at 4.6252956 5.0207763 4.9576626 4.8973746 4.5824494 4.6657467 5.054117 4.6165905 4.876905 4.6202235 4.9672775 4.780808
1367806_at 5.3009367 5.202705 5.2418213 5.0205574 5.1134496 5.170843 5.207572 5.303535 5.4264855 5.112273 5.333742 5.527484
1367807_at 9.273294 9.223392 9.206871 9.267717 9.356328 9.3062315 9.364434 9.127439 9.308155 9.293843 9.258451 9.111573
1367808_at 10.680121 10.655513 10.408326 10.693864 10.564418 10.524391 10.504617 10.597303 10.402414 10.440305 10.399805 10.269848
1367809_at 4.670642 4.581823 4.816866 4.7821503 4.7508802 4.967067 4.615223 4.5005198 5.1914525 4.711371 4.7001195 4.6153326
1367810_at 6.0612116 6.235524 6.321281 6.0226207 6.2589474 6.477857 6.2827263 6.361349 6.1875844 6.1597877 6.2103996 6.259496
1367811_at 5.4418297 5.3430004 5.352274 5.6591716 5.274767 5.5034757 5.515657 4.940662 5.4903154 6.779271 5.8742695 5.494567
1367812_at 7.9068556 7.529936 7.3150463 7.8712735 7.8740697 7.544931 7.657759 7.3710566 7.786422 7.726517 7.407896 7.620783
1367813_at 8.073762 8.226868 8.05581 8.565849 8.260444 8.295379 7.8753586 7.9323797 7.790277 8.239017 7.9813194 7.8204775
1367814_at 9.073925 8.960355 9.100882 8.958169 8.751389 8.931288 9.309457 8.973052 8.390211 8.748969 8.656818 8.386534
1367815_at 8.867001 8.641556 8.898651 8.924179 8.856578 8.861016 8.728014 9.038055 8.942335 8.916793 8.8968 8.910277
1367816_at 5.292816 5.3036785 5.243641 5.321271 5.4114823 4.746388 5.5282226 5.3865514 5.3913283 4.4430223 5.223305 4.874282
1367817_at 7.628664 7.453327 7.1905394 7.4256115 7.5195866 7.689808 7.302491 7.462968 7.4877076 7.3448596 7.4147882 7.184146
1367818_at 9.12092 9.103468 9.102513 9.3306675 9.403565 9.126125 9.080983 9.194078 9.225335 8.968456 9.053887 9.139202
1367819_at 11.958018 11.999392 12.033935 11.909081 11.865602 11.844855 11.842068 11.909824 11.788488 11.765845 11.687637 11.707474
1367820_at 9.245045 9.378876 9.118671 9.518261 9.325134 9.265741 9.241044 9.405141 9.210738 9.364678 9.262523 9.379106
1367821_a_at 3.90755 3.8999765 3.7749383 3.5890212 3.5521247 3.9366817 3.9127872 3.4851372 3.6955676 3.8541307 3.653122 3.7146437
1367822_at 5.731383 5.954766 5.499049 5.717038 5.4658637 5.6607285 5.728747 5.6939325 5.763465 5.708036 5.588715 5.5825615
1367823_at 4.974347 4.847418 4.6053877 4.762781 4.6961017 5.1870475 4.930199 4.553397 4.890887 5.1927147 5.229744 4.9141326
1367824_at 9.093153 8.984034 9.006523 8.955661 9.1194 8.937839 8.966133 9.026686 8.846047 9.030818 8.803465 8.898912
1367825_at 6.253597 6.225142 6.457393 6.22517 6.140417 6.2462535 6.357472 6.438646 6.4391527 6.5765505 6.540803 6.563802
1367826_at 10.208258 9.804413 10.243567 9.944934 10.204251 9.982774 10.286891 10.143458 10.541284 10.29685 10.381406 10.625701
1367827_at 10.087045 10.170746 10.076967 10.086399 10.168285 10.0776415 10.105434 10.086245 10.058703 10.159223 9.94046 10.1091385
1367828_at 9.507655 9.469647 9.439249 9.454496 9.340475 9.404427 9.437416 9.433309 9.628395 9.665662 9.418058 9.498425
1367829_at 11.08954 11.051192 11.164857 11.068679 11.025058 11.0877695 11.124811 11.253127 11.081096 11.029747 11.040706 11.131719
1367830_a_at 8.003031 7.9335136 7.581983 7.595946 7.727885 7.6502466 8.151142 7.664837 8.030166 8.05678 7.8869324 7.970984
1367831_at 9.080128 8.991256 8.90171 8.7825365 9.0792885 8.806007 9.094817 8.941229 8.969747 9.057299 8.948064 9.078709
1367832_at 10.905543 10.941063 10.988821 11.007471 11.118021 11.078963 10.701687 11.09541 10.582871 10.871271 10.837412 10.89928
1367833_at 9.679322 9.778582 9.439696 9.655503 9.759237 9.755744 9.578665 9.680065 9.647926 9.626385 9.633923 9.614822
1367834_at 8.285458 8.178984 7.900703 8.154331 8.35812 8.011238 7.8603864 8.232002 8.174353 8.279563 8.145575 8.141976
1367835_at 5.650279 5.9062996 5.6724844 5.6238136 5.549935 5.5467157 5.5385017 5.704397 5.539476 5.3723803 5.809343 5.510724
1367836_at 9.646325 9.944238 9.860038 9.641912 10.24582 10.154713 9.627241 8.847489 10.190263 9.5240345 10.330535 10.098041
1367837_at 10.0108185 9.986352 9.816526 10.078712 10.149681 10.038815 10.080578 10.034984 10.102038 10.133556 10.076985 10.109014
1367838_at 12.544676 12.490157 12.585452 12.556034 12.557952 12.574747 12.609503 12.64928 12.405164 12.485551 12.756505 12.777631
1367839_at 10.791102 10.4910555 10.618895 10.993588 10.649293 10.8355465 11.100423 11.141023 11.040418 10.641371 10.9997835 11.010207
1367840_at 8.215864 8.401846 8.378747 8.169925 8.381798 8.397844 8.254703 8.271208 8.700183 8.327559 8.208042 8.4498825
1367841_a_at 3.5331776 3.6714156 3.7184358 3.377879 3.5920334 3.4504216 3.4130495 3.37678 3.4459057 3.486914 3.5725615 3.5052106
1367842_at 6.1251974 6.0611706 5.952531 5.9200954 6.009892 6.1819706 6.3809266 5.994984 6.3214602 6.0558834 6.0149946 6.135428
1367843_at 10.710891 10.681763 10.514177 10.954197 10.769231 10.577427 10.633531 10.783134 10.8162565 10.755126 10.776538 10.961156
1367844_at 9.285586 9.323171 9.251774 9.349926 9.266709 9.346399 9.61193 9.302955 9.252442 9.377721 9.444818 9.382343
1367845_at 3.6153464 3.6176097 3.6141012 3.190767 3.5849435 3.4250748 3.446488 3.3429039 3.519709 3.5130332 3.4889512 3.5818346
1367846_at 5.9725213 6.057719 5.9108357 5.7302494 5.9621987 6.0344777 6.1108856 5.732717 5.82876 5.6173797 5.9622664 6.0012155
1367847_at 7.4893637 7.7317595 8.525299 7.9102755 6.203594 8.5105295 7.3906827 8.056689 5.646802 7.468473 7.445932 6.4087424
1367848_at 8.105263 7.9242806 7.9021173 8.096886 7.971837 8.106062 8.054941 8.240603 8.228523 8.089228 8.016209 8.237011
1367849_at 9.9390955 9.66292 9.625174 9.353628 9.525956 9.608121 9.678841 9.559296 9.284663 9.498381 9.154128 9.498898
1367850_at 8.385713 8.172046 8.345817 8.28699 8.124744 8.104792 8.680092 7.7712893 8.073727 7.7728324 8.086285 7.546042
1367851_at 4.289703 3.9061866 4.038967 3.870676 4.2764473 4.298257 4.3888907 4.145146 4.062773 4.513361 4.030761 4.219615
1367852_s_at 4.430828 4.885482 4.8050838 5.2056093 4.7962084 4.5228486 4.579501 4.7120647 4.339389 4.3529596 4.889825 4.6377444
1367853_at 8.284985 8.321495 8.121235 8.061653 8.10508 7.913169 8.006456 7.96533 7.861315 8.229958 8.218718 8.111303
1367854_at 11.977674 12.017179 11.576584 11.925083 11.851773 11.9977 11.138904 12.000522 11.614228 10.967331 11.316411 11.399533
1367855_at 9.490241 9.226881 8.894465 9.081024 8.932665 9.4573 8.986954 9.055472 9.00031 9.141875 8.874531 9.290236
1367856_at 9.486353 9.892449 9.651629 9.619601 9.536525 9.377948 9.026494 9.678484 9.125126 8.635788 9.178396 9.18806
1367857_at 12.453202 12.493344 11.844125 12.397397 12.535738 12.391815 12.23748 12.2861805 12.123993 12.158146 12.241509 12.252209
1367858_at 3.8374333 4.2746506 4.460636 4.2381487 4.0123234 3.9351592 4.0648375 4.0345078 4.716297 3.8957636 4.365683 3.891615
1367859_at 5.479577 5.2756677 5.450883 5.7635803 5.272141 5.4660525 5.683249 5.386569 5.1624384 5.1379547 4.9352636 5.150113
1367860_a_at 10.87145 10.699056 10.680891 10.450244 10.902401 10.766016 9.967838 10.372169 10.513235 10.279189 9.574334 10.398479
1367861_at 5.882963 5.9500437 6.147704 5.7510695 5.5635724 5.348244 5.939765 5.7585635 5.885758 5.5663195 6.0039654 5.842433
1367862_at 4.033597 4.203774 4.5820775 4.294218 4.176209 4.2845693 4.0269094 4.465679 4.218643 4.4111023 4.42644 4.3637395
1367863_at 8.0525465 8.060906 8.1712265 8.129712 8.209607 8.065854 7.6056805 8.011146 8.157268 7.9936323 7.8785596 7.769122
1367864_at 5.6519737 5.69477 5.5312033 5.909005 5.5047092 5.7921743 5.6951513 5.6367826 5.6717205 6.0358634 6.3848743 5.7548966
1367865_at 7.261115 7.1611757 7.547843 7.3377833 7.1681356 7.5436163 7.4445705 7.4638233 7.310178 7.495546 7.443604 7.3724885
1367866_at 5.3045087 5.900371 5.8404613 5.6697054 5.8783307 5.7676535 5.7710223 5.599763 5.458712 5.675147 5.6079526 6.1161494
1367867_at 9.3032 9.269648 9.355239 9.218563 9.32985 9.297498 9.341452 9.289335 9.396767 9.278893 9.140049 9.045685
1367868_at 7.6578455 7.7238655 7.406486 7.5381846 7.553838 7.763957 7.7778525 7.738409 7.804055 7.74725 7.8010964 8.024376
1367869_at 10.18522 10.073306 10.273199 10.168926 10.008353 10.156546 10.2597885 10.273767 10.151233 10.129827 9.961663 10.025393
1367870_at 9.792806 9.723201 9.649108 10.041239 9.94607 9.82266 9.747214 9.836539 9.714008 9.783306 9.732725 9.885287
1367871_at 13.319378 13.238081 13.36039 13.443303 13.207818 13.504106 13.51256 13.51321 13.675918 13.487896 13.62567 13.212741
1367872_at 8.601849 8.723331 8.614005 8.533765 8.5206 8.646147 8.769928 8.605912 8.5860815 8.603545 8.707653 8.532943
1367873_at 9.610527 9.67501 9.56641 9.634004 9.637845 9.510358 9.690432 9.377826 9.496686 9.530612 9.64031 9.368385
1367874_at 6.6474967 6.4586587 6.742616 6.5628667 6.475723 6.7437763 6.730526 7.1747026 6.606918 6.5525465 7.014459 6.657246
1367875_at 9.247455 9.143423 9.052832 9.203411 9.094339 9.0662775 9.087352 9.074156 9.202624 9.104065 9.172716 9.030228
1367876_at 7.137593 6.8403163 6.771056 7.0663686 6.9514513 6.9889174 6.792133 6.9292974 6.8606358 7.0723915 6.9220304 6.877605
1367877_at 8.229185 8.160013 8.010191 8.24547 8.153179 7.879017 8.078281 7.993187 7.8743606 7.902069 7.8930583 7.811313
1367878_at 8.848175 8.59803 8.840604 8.66337 8.788807 8.69846 8.717804 8.664871 8.909777 8.516539 8.671349 8.668725
1367879_at 7.5755725 7.1447983 7.4388523 7.7860456 7.3818364 7.4212604 7.3473635 7.7556744 7.2512665 7.2843246 7.386461 7.4138646
1367880_at 5.6160073 5.5906434 5.802028 5.4844623 5.5106335 5.912769 5.5178356 5.3910885 5.3146844 5.3838706 5.220457 5.512092
1367881_at 7.977707 7.782797 7.877338 7.9157395 7.550873 7.479801 8.001348 7.610781 7.5343046 7.4938483 7.6511316 7.718132
1367882_at 6.8204465 6.31019 6.4327765 6.5986404 6.633091 6.6495295 6.7217865 6.4602413 6.3882365 6.424008 6.5658517 6.425743
1367883_at 7.145197 7.0295086 7.1746926 7.2638683 7.519191 6.933242 6.9689755 7.3523803 7.0160046 7.0606327 7.207197 7.338164
1367884_at 11.215085 11.121795 10.95204 11.034124 11.166494 11.089623 11.149164 10.979827 11.253091 11.206633 10.976231 11.055612
1367885_at 11.91159 11.857657 11.947803 11.877269 11.870148 11.867855 11.886403 12.009988 11.938719 11.902746 11.885371 12.010748
1367886_at 7.8246727 7.9093843 7.8457737 7.910326 7.7598124 7.710932 7.7880588 7.761118 7.9680314 7.739965 7.7685084 7.7163677
1367887_at 12.865463 12.877533 12.734992 12.695792 12.83702 12.781514 12.845458 12.680656 12.632847 12.566131 12.632676 12.524306
1367888_at 3.7704926 3.8078024 3.6043048 3.8639297 3.6312695 3.9474642 3.8946857 3.9181488 3.9176106 4.016416 3.9755397 3.8164546
1367889_at 9.316103 9.301761 9.017399 9.192799 9.039297 9.226203 9.148762 9.091852 9.216503 9.122599 9.050009 8.9484005
1367890_at 6.701425 6.876158 6.906513 6.774104 6.783269 6.9809923 7.2167544 7.1655574 6.8311486 6.898081 6.768208 6.849726
1367891_a_at 5.5925574 5.4591994 5.2280364 5.7209234 5.3618956 5.7778144 5.513349 5.2681637 5.708369 5.1208124 5.123517 5.620453
1367892_at 10.7772875 10.648729 10.825134 10.442572 10.590444 10.636119 10.562559 10.670261 10.69407 10.439643 10.6049385 10.67169
1367893_a_at 7.259752 7.3546047 7.267359 7.3126054 7.5501904 7.3322473 7.046837 7.272203 7.4513354 7.484561 7.4243217 7.239846
1367894_at 12.237266 12.85002 11.906011 12.688681 12.558046 11.766193 11.867289 12.222776 11.340834 11.053365 11.42033 11.728932
1367895_at 11.075913 11.146162 10.997036 11.113363 11.248624 11.223846 11.100805 11.165269 10.93722 11.120917 11.089075 11.259479
1367896_at 13.669793 13.683339 13.662643 13.836075 13.524177 13.516134 13.539133 13.068351 13.597855 13.292015 13.179024 12.744979
1367897_at 10.656027 10.478185 10.545406 10.68099 10.5524025 10.6150255 10.567109 10.520166 10.727815 10.668036 10.495629 10.498474
1367898_at 9.863496 9.936371 10.04337 10.0003605 10.202116 10.068355 10.12069 10.07493 10.16016 10.302477 10.045881 10.303231
1367899_at 7.2712955 7.3967505 7.085564 7.4651794 7.5654073 7.2767615 7.530385 7.4250484 7.2280884 7.338091 7.494559 7.923604
1367900_at 9.092304 8.727866 8.842626 8.38748 8.25397 8.463841 8.438134 8.735355 8.33671 8.508982 8.692926 8.716942
1367901_at 9.081041 8.845947 9.00283 8.958141 8.959512 9.142154 9.121826 8.938321 9.018345 9.008929 8.918527 8.889769
1367902_at 7.311796 7.4353247 7.4126544 7.3682218 7.2896676 7.371409 7.4823384 7.2875624 7.1765947 7.4093313 7.228009 7.3288713
1367903_at 9.493831 9.531409 9.403795 9.57172 9.599957 9.4633465 9.522148 9.576931 9.547008 9.588529 9.534527 9.586715
1367904_at 6.4920497 5.9068527 6.519637 5.6409874 5.3713145 6.013031 5.8046145 5.523291 5.8568697 5.430276 6.1155815 5.195191
1367905_at 10.75708 10.797701 10.8755665 11.044581 10.886854 10.853164 10.933051 10.852686 10.936218 10.924668 11.153238 10.999665
1367906_at 10.021972 9.983078 10.021709 10.01537 10.082372 9.904315 9.821805 10.0653 9.862318 9.84771 9.805217 9.819457
1367907_a_at 9.165248 8.9770775 8.698175 9.157274 9.098525 9.01535 9.4508295 9.383499 9.641814 9.630041 9.662252 9.601353
1367908_at 11.80259 11.718224 11.640694 11.661053 11.685687 11.681672 11.663675 11.652649 11.572884 11.5461 11.60557 11.699427
1367909_at 11.687923 11.900761 11.667136 11.703628 11.55436 11.732031 11.702739 11.765106 11.720652 11.665035 11.661047 11.577154
1367910_at 7.8770175 8.062318 8.034044 7.8207574 7.8535147 7.813904 7.8091173 7.8414807 7.9552665 8.0167675 7.8422556 7.915783
1367911_at 7.9018493 8.021519 7.8889055 7.7377462 7.8585362 7.8729773 7.645091 7.7591405 7.7759557 7.6290574 7.478122 7.5376434
1367912_at 5.8281417 6.115203 5.9467406 6.08802 6.2707353 5.5967 5.746005 6.1246133 5.8929877 5.5867643 5.855079 6.0288706
1367913_at 6.8001842 6.6607094 6.7464933 6.8294406 6.70218 6.848604 6.964201 6.671651 6.5606065 6.8982167 6.750522 6.733563
1367914_at 6.87926 6.89838 6.682613 6.3332114 6.5305023 6.3374705 6.929862 6.7686033 6.987052 6.4320216 6.709049 6.5536623
1367915_at 9.243933 9.171451 9.107879 9.136872 9.181499 9.082792 9.143864 9.120821 9.204557 9.243879 9.148825 9.092354
1367916_at 5.468593 5.5621624 5.94501 5.7149267 5.6757994 5.6242933 5.7157073 5.8606815 5.7946897 5.802643 6.0005217 5.9697585
1367917_at 13.412151 13.510149 13.501765 13.564188 13.485854 13.517889 13.615139 13.586375 13.52846 13.54053 13.532037 13.538599
1367918_at 5.056719 4.525096 4.7890472 4.756983 4.9144764 5.056015 5.1424594 4.8428326 5.2324424 4.9109507 4.651492 5.1407433
1367919_at 6.3757544 5.4594693 5.755612 5.8745313 5.6468396 4.9946327 5.65154 5.994525 5.7175236 5.8925014 6.0186477 5.911213
1367920_at 5.32432 5.1709714 5.0637875 5.2092557 5.189099 5.100226 5.324125 5.9650083 5.361071 5.0128756 5.7222257 6.013453
1367921_at 7.587386 7.678355 7.4589286 7.6770306 7.8007946 7.441022 7.3973446 7.464195 7.43762 7.402835 7.6123486 7.419478
1367922_at 7.943015 7.832599 7.975385 7.8537073 7.837634 7.814723 8.097366 7.7593503 7.7222767 7.7727375 7.8424826 7.795534
1367923_at 5.3970804 5.254403 5.3797617 4.793532 5.1223445 5.50122 5.5985813 5.0680676 5.339203 5.379356 5.2593393 5.0751534
1367924_at 6.84321 6.8552303 7.083654 6.880025 6.986086 7.198952 6.9853587 6.871275 7.0500636 6.9014444 6.892768 7.143676
1367925_at 8.354649 8.015457 8.134457 8.157235 8.128126 8.146528 8.282415 7.9734154 8.064619 7.9980035 8.233029 7.9022384
1367926_at 8.6169815 8.4913225 8.660241 8.635681 8.515045 8.497395 8.471992 8.553273 8.526759 8.69514 8.487395 8.597395
1367927_at 10.435552 10.482261 10.467332 10.481446 10.486276 10.4929285 10.400087 10.406915 10.574615 10.650009 10.486588 10.5393305
1367928_at 3.7914276 3.8320868 3.7975025 4.0929365 3.7394187 3.7968447 3.959281 3.695169 4.0825205 3.9062953 4.1472435 3.962942
1367929_at 9.990072 9.966122 10.137388 10.215082 9.95447 10.07506 10.289324 10.6140175 10.221548 10.394434 10.483379 10.298586
1367930_at 3.614794 3.6584606 4.0821567 3.6131697 3.7334654 3.6885388 3.8600016 3.688193 3.9429 3.82152 4.0636845 3.762667
1367931_a_at 9.816635 9.846514 9.757583 9.556542 9.868791 9.773726 9.82165 9.696611 9.952014 9.999422 9.83985 9.832491
1367932_at 12.122952 11.773348 11.602768 12.3173685 11.976968 12.449474 12.007239 12.502733 12.174492 11.88979 12.236816 12.246254
1367933_at 7.8696055 8.16268 8.155842 7.8741302 8.103273 8.2756405 7.846823 7.701232 8.186272 8.284855 8.039234 7.9602346
1367934_at 5.583767 5.593334 5.531151 5.7963586 5.6306534 5.659378 5.6586046 5.446782 5.644621 5.6009464 5.686159 5.7868824
1367935_at 8.864795 9.060715 8.915163 9.085646 8.938647 8.807201 8.792246 8.875249 8.791178 8.973257 8.804892 8.897963
1367936_at 7.488651 7.5814233 7.620867 7.6493196 7.47166 7.645092 7.737866 7.603496 7.456081 7.513659 7.694697 7.4873643
1367937_at 8.010199 7.7964463 7.8681774 7.7813373 8.114183 8.247291 7.834307 8.239603 7.936105 8.291341 7.4581575 8.74887
1367938_at 10.785896 10.787437 10.858755 10.967332 10.885423 10.87932 10.980356 10.855181 11.095931 11.454537 11.073301 11.2069
1367939_at 10.725773 10.64989 10.920633 10.934727 10.32094 11.133536 11.152807 11.091365 10.445702 11.281888 11.107237 10.541953
1367940_at 5.5829496 6.2370152 6.0978994 6.130918 5.9344177 5.975718 6.331572 6.3945894 5.5203424 5.6934266 5.819139 6.2857046
1367941_at 9.12658 9.174036 8.92635 9.237682 9.072743 9.055457 8.994207 9.024635 9.02464 9.202988 8.814789 9.027086
1367942_at 7.757162 7.751724 7.6398387 7.713119 7.3390756 7.3752112 7.9192076 8.130894 7.3937736 7.236033 7.608508 7.1452756
1367943_at 8.097073 7.9500413 7.7427306 8.004948 7.9398866 8.163046 7.9477296 8.015391 8.193824 8.258013 7.9823895 8.108185
1367944_at 5.290973 5.318701 5.1763387 5.4823093 5.140116 5.4093246 5.540644 5.074599 5.2870874 5.444122 5.129694 5.48157
1367945_at 11.29332 11.018369 11.061268 11.13811 10.982815 10.995997 11.004467 11.247516 11.257705 11.268592 11.080453 11.3394785
1367946_at 9.637204 9.426283 9.582797 9.584549 9.686573 9.41183 9.774519 9.628514 9.63368 9.548127 9.67372 9.648764
1367947_at 8.604724 8.605504 8.601153 8.6263075 8.6853 8.540061 8.425183 8.59949 8.548872 8.718092 8.442698 8.554411
1367948_a_at 10.053991 10.180062 10.154402 10.263655 10.100951 10.069459 10.166074 10.176567 10.178934 9.900063 10.1056795 10.036021
1367949_at 5.465317 5.7646704 5.624437 5.297721 5.2348914 5.91026 5.5824113 5.74995 6.000144 5.3367705 5.6821012 5.5919695
1367950_at 7.503842 7.020509 6.6686006 6.8354373 7.2289724 7.542508 7.129437 7.0262575 7.453593 7.3102407 7.8788133 7.459845
1367951_at 4.5913672 4.3439817 4.4455047 4.547076 4.1278477 4.8137937 4.564458 4.6058226 4.2695136 4.4564977 4.390072 4.675698
1367952_at 6.638452 6.423977 6.1533747 6.832753 6.9225287 6.834701 6.287755 6.3546057 6.756493 6.4622273 6.1621804 6.4947386
1367953_at 4.9577465 5.2414145 4.758935 4.9298573 4.937093 4.8602877 5.0029016 4.791737 4.9388075 4.911705 4.911283 4.829842
1367954_at 5.843469 5.657186 6.924482 7.4252167 6.8071337 6.8012576 7.3112626 7.059593 6.5457134 6.5448174 6.221938 6.7546215
1367955_at 6.2876573 6.485577 6.124781 6.3497324 6.287385 6.382456 5.985626 6.242107 5.984394 6.070927 6.27608 6.15194
1367956_at 5.628274 5.5472965 5.323467 5.373592 5.4917965 5.3371854 5.1445436 5.7565274 5.38163 5.4428945 4.8635664 5.548158
1367957_at 9.600337 7.516582 7.8909154 8.753121 8.03611 9.308961 7.2613673 8.619876 7.537573 7.8131795 8.210801 8.449553
1367958_at 9.482518 9.368614 9.395214 9.460291 9.422567 9.402836 9.468591 9.557935 9.414885 9.434105 9.5422535 9.5381565
1367959_a_at 6.4546666 6.1393003 6.3434362 6.021365 6.214662 6.34773 6.2456536 5.616121 6.146057 6.344095 6.6873264 6.2388005
1367960_at 8.160018 8.472642 8.094951 8.520248 8.380632 8.5038595 8.258928 8.380236 8.316182 8.345089 7.9510126 8.20376
1367961_at 4.9231853 5.0077047 4.905864 5.0483003 4.8286057 4.7426047 4.923451 4.837132 4.797492 5.039626 4.60785 4.484187
1367962_at 4.400556 4.5174317 4.597257 4.3332615 4.4740286 4.5043616 4.4307647 4.318488 4.582214 4.380207 4.4240203 4.5389476
1367963_at 7.1309114 6.8583474 7.305618 6.9626346 7.333731 7.164878 7.1327267 7.233516 7.1530843 6.9841065 6.97149 7.1422133
1367964_at 4.576214 4.6068044 4.732032 4.964099 4.789481 4.788291 4.566842 4.595469 4.7017035 4.93058 5.037855 4.816146
1367965_at 6.243888 6.246769 6.6052337 6.2505927 6.288622 6.5303154 6.4880753 6.5248513 6.6411285 6.2204056 6.289138 6.459556
1367966_at 9.773455 9.765137 9.653307 9.567514 9.55523 9.602818 9.501234 9.582941 9.527506 9.418463 9.525986 9.267174
1367967_at 7.3521886 7.263461 6.9789977 7.3568993 7.5595055 7.2516017 6.852044 7.3073606 7.309885 7.351629 7.3428926 7.1696215
1367968_at 3.5997758 3.6711457 3.644456 3.641516 3.7308424 3.6791904 3.5274065 3.755602 3.453758 3.451684 3.4864821 3.6109848
1367969_at 10.650344 10.650277 10.661409 10.708371 10.639732 10.700722 10.752228 10.712039 10.848081 10.897797 10.824746 10.873349
1367970_at 4.4389915 4.5824423 4.6801205 4.5781207 4.593213 4.27456 4.457803 4.3823004 4.4014344 4.54281 4.5970554 4.7100816
1367971_at 10.299107 10.311837 10.2716055 10.323763 10.373456 10.374579 10.2618 10.264175 10.1735115 10.314212 10.199559 10.177057
1367972_at 10.162338 10.116594 9.924963 10.130388 10.178484 10.056601 10.0994 10.126988 10.195885 10.16854 10.027994 10.173195
1367973_at 4.313693 4.32072 4.4237614 4.3084564 3.9994411 4.106993 5.1197643 4.3506107 4.1967707 4.1205463 4.2704864 4.76843
1367974_at 9.2598715 9.114909 9.686865 9.348813 9.156231 9.152506 9.988803 9.131942 9.091311 9.027029 9.28396 9.140708
1367975_at 5.2652435 5.4905276 5.798074 5.475043 5.56596 5.519145 6.2924213 5.4927306 5.1833344 5.528217 5.447095 5.3370414
1367976_at 7.618647 7.7158976 7.4279914 7.8682585 7.788097 7.46522 7.2929306 7.729347 7.5779634 7.946211 7.6884727 7.788052
1367977_at 3.7606418 3.5946958 3.7669706 3.9870596 4.4621143 3.842444 3.7287874 3.8481565 3.6713796 3.5848453 3.6359107 3.878122
1367978_at 5.727641 5.527828 5.272985 5.368456 5.1900225 5.510411 5.7856717 5.601093 5.7316427 5.829689 5.4627934 5.4250836
1367979_s_at 11.585081 11.458944 11.060027 11.826604 11.675946 11.939442 11.800435 11.835237 11.873078 11.242328 11.8018675 11.7530985
1367980_at 8.147188 8.277546 8.219337 8.313559 8.059221 8.177784 8.167431 8.1130705 8.265558 7.9403005 8.021027 8.214664
1367981_at 7.666649 7.718754 7.9565096 7.7230077 7.5841007 7.689599 7.939633 7.7735696 7.7429357 7.487784 7.7951245 7.7688603
1367982_at 10.446566 10.705698 10.551621 11.255621 10.817824 10.273909 11.350386 11.056865 10.55089 11.316353 10.684969 10.708124
1367983_at 5.421769 5.740202 5.4709873 5.853706 5.487816 5.634222 5.345041 5.3149905 5.569834 5.418354 5.300544 5.199608
1367984_at 6.3041425 6.2519355 6.0077186 6.225009 6.2637725 6.191352 6.082728 6.35844 6.2233553 6.5567703 6.3857865 6.5191226
1367985_at 7.0509143 7.6068964 7.399421 7.1022615 9.262012 7.225916 7.0838737 7.897126 6.910774 7.549508 7.8133526 8.513721
1367986_at 6.88019 7.306241 7.1609054 7.0768695 7.033192 7.089357 7.248903 7.081426 7.2542515 7.1038656 7.1569963 7.4290566
1367987_at 9.062555 9.031524 8.811511 9.114737 9.0387125 8.940404 9.306091 9.109333 9.057432 8.893454 9.090675 8.915389
1367988_at 13.020497 13.042354 13.170247 12.943648 12.931658 12.940759 13.170493 13.033944 12.93968 13.062011 13.117105 13.099079
1367989_at 4.2586966 4.2893324 4.4087367 4.1344423 4.0641165 4.088234 4.097577 4.4265084 4.444638 4.1759944 4.4392424 4.1158485
1367990_at 5.0120864 5.14041 5.294133 5.0990047 4.9917774 5.3529425 5.353103 4.85367 5.534241 5.720723 5.234317 5.3414655
1367991_at 9.393026 9.432895 9.340573 9.293141 9.440368 9.205173 9.421478 9.309807 9.421817 9.399922 9.327097 9.256796
1367992_at 4.652642 4.64485 4.7323303 4.4976063 4.7429 4.4726152 4.3487163 4.3941317 4.5963707 4.8595705 4.6085944 4.649467
1367993_at 7.4120445 7.3080506 7.317273 7.5569406 7.5331063 7.4886107 7.3829646 7.6193004 7.6401324 7.7367525 7.5446877 7.502746
1367994_at 10.522492 10.408269 10.792072 10.563261 10.598084 10.848059 10.796629 11.04921 10.864059 11.012409 10.659177 10.532674
1367995_at 13.200774 13.102122 13.183656 13.187558 13.1794615 13.178561 13.02011 13.187475 13.116922 13.117207 13.126798 13.1798315
1367996_a_at 6.583192 6.760435 6.307633 6.4964085 6.7411475 6.8445454 6.8427286 6.654868 6.506085 6.861038 6.6116385 6.537789
1367997_at 8.066113 8.095839 8.210995 8.277259 8.119543 7.823788 7.9301157 7.9762597 8.200007 8.213678 7.9704504 7.93146
1367998_at 8.64275 5.7715273 6.1838284 5.6964226 6.11626 8.316015 5.863944 8.723874 8.566691 6.15337 8.66829 5.966119
1367999_at 12.2093525 12.222773 12.2187395 12.226144 12.197721 12.134828 12.204103 12.224529 12.1428 12.159252 12.150491 12.230279
1368000_at 14.325605 14.2800045 14.282097 14.274657 14.274657 14.286142 14.31516 14.247548 14.281032 14.255035 14.268981 14.340864
1368001_at 4.217465 4.0920095 4.047387 4.1096616 4.133899 4.1516843 4.081747 4.1636963 4.149567 4.4388833 4.598985 4.0671945
1368002_at 7.6209645 7.602548 7.6282783 7.4956694 7.6831875 7.5135083 7.7462006 7.6477666 7.5418873 7.5586066 7.511735 7.637613
1368003_at 5.026247 5.489315 5.2040434 5.2367244 5.3128467 5.169986 5.428968 5.316916 5.4321055 5.36186 5.3062444 5.19715
1368004_at 9.72792 9.737588 9.784357 9.874456 9.768598 9.852521 9.815068 9.799312 9.701174 9.801155 9.758181 9.793997
1368005_at 5.8758435 5.5297003 5.6509285 5.1210046 5.3758817 5.810063 5.70736 5.602682 5.913712 5.184978 5.365489 5.5372577
1368006_at 7.821211 7.8986135 8.019604 7.5937486 7.731472 7.575518 8.600628 7.700364 7.7913485 7.4541903 7.725052 7.489732
1368007_at 6.5717115 6.786068 6.713777 6.327479 6.8781443 6.8574176 7.1762753 6.874667 6.369585 6.639663 7.1078415 7.486104
1368008_at 5.5800276 5.5557036 4.9543552 5.459952 4.956459 5.1300216 5.3670206 5.185711 5.518792 5.1528225 5.394895 5.36694
1368009_at 9.952241 9.71958 9.779565 9.520374 9.558792 9.468431 9.218149 9.13499 9.362708 9.644827 9.538666 9.4775505
1368010_at 7.916351 7.89799 7.7958045 7.706974 7.681325 7.8151298 8.022432 7.855154 7.79174 7.651291 7.7742934 7.6020274
1368011_at 7.5601254 7.804487 7.664537 7.7588964 7.377658 7.4084916 7.608503 7.365443 7.4598236 7.4907355 7.4724226 7.460379
1368012_at 6.26611 6.286928 6.707211 6.294889 6.2965436 6.329966 6.5958633 6.733852 5.7621584 6.395194 6.4041996 6.407786
1368013_at 4.093569 3.9988775 4.355777 4.376566 4.325847 4.4316583 4.2781663 4.463636 4.5401974 4.5733185 4.5542307 4.5676956
1368014_at 4.337385 4.1708374 3.9704804 4.011548 4.0280275 4.0423465 4.0443535 4.0503197 4.1615 4.2468815 4.130046 3.9798949
1368015_at 5.7212634 5.8310647 5.3838468 5.560888 5.389085 5.9502077 5.5385017 5.8458467 5.9199615 5.4167194 5.7208114 5.76725
1368016_at 12.933446 12.902391 12.796951 12.861266 12.861861 12.926281 12.829454 12.837649 12.826125 12.896007 12.830543 12.870413
1368017_at 5.0589952 4.824387 4.9071097 4.775505 4.778652 5.1666675 5.07743 5.1608677 5.2596474 5.031864 4.8133807 5.0799885
1368018_at 9.056918 8.993272 9.061327 8.974314 8.97488 9.093412 9.0743685 8.978582 8.821586 8.925926 8.8986845 8.786184
1368019_at 7.970074 7.780835 7.7321386 7.9665747 7.7821507 7.743869 7.6148915 7.7854276 7.8006673 8.018925 7.877189 7.7748466
1368020_at 6.8358665 6.4424186 6.204141 6.8564982 6.633028 6.9135513 6.761376 7.5421033 6.7096157 6.2621813 6.902503 6.747742
1368021_at 13.737865 13.676123 13.858621 13.815962 13.506213 13.642101 13.6502075 13.571085 13.535795 13.658824 13.847569 13.514486
1368022_at 6.7089944 6.597031 6.5740676 6.5670094 6.5978384 6.541017 6.8824496 6.4733057 6.726265 6.114853 6.7247815 6.415444
1368023_at 6.863143 6.5466766 6.8925853 6.6125026 6.4689236 6.5745034 6.4480934 6.8329177 6.7609515 6.7221317 6.840851 6.351559
1368024_at 6.131602 6.1282363 6.3085814 6.3696704 5.9001412 6.0787497 6.168855 5.9729133 6.34375 6.282609 6.3381057 6.145789
1368025_at 6.27842 6.8269405 7.075834 6.718269 6.9383216 5.7716846 5.9629445 6.2223763 6.9513674 6.4113727 6.277836 6.6250453
1368026_at 7.8841867 7.8498387 7.786217 7.94706 7.7638807 7.6801744 7.582257 7.932187 7.951552 7.7692633 7.889524 7.4942274
1368027_at 6.275677 6.421576 6.5029006 6.422924 6.5928316 6.311303 6.8054175 6.44714 6.567509 6.391373 6.5907073 6.222902
1368028_at 4.1857133 4.236868 4.0534043 4.608921 4.5473714 4.456242 4.603508 4.429291 4.544475 4.410624 4.546013 4.540044
1368029_at 10.602391 10.494492 10.699575 10.711541 10.629229 10.623062 10.644334 10.538298 10.555395 10.66614 10.517774 10.6232815
1368030_at 9.326641 9.309564 9.421935 9.396174 9.3345785 9.403987 9.224069 9.403997 9.409128 9.482318 9.400166 9.503943
1368031_at 7.5531917 7.499987 7.2350035 7.6373153 7.8596683 7.5906444 7.343422 7.480111 7.534864 7.4384794 7.319995 7.3942494
1368032_at 6.8303466 6.711776 6.599475 6.837607 7.1391606 6.5294113 6.4310737 6.5317564 6.5260034 6.9129615 6.3451395 6.673846
1368033_at 6.5461006 6.494862 6.6429663 6.525332 6.8654475 6.6209903 6.363767 6.3458443 6.6832333 6.609839 6.3612866 6.496901
1368034_at 4.260752 4.386196 4.485564 4.351511 4.2842526 4.137414 4.86339 4.71889 4.4913273 4.6151543 4.2864165 4.1316423
1368035_a_at 10.699653 10.424449 10.200292 10.454428 10.545679 10.302176 10.349286 10.57643 10.135603 10.406504 10.234911 10.476006
1368036_at 10.4581785 10.4652195 10.198288 10.272383 10.358647 10.343996 10.382633 10.38261 10.126186 10.348943 10.218505 10.215975
1368037_at 6.8396587 7.2006536 7.2186484 7.1921177 7.259216 6.9935184 7.030611 7.4556212 7.0391026 7.334237 7.3853436 7.064022
1368038_at 8.524595 8.486961 8.302112 8.619893 8.288956 8.434681 8.383968 8.27288 8.445174 8.467038 8.264583 8.427335
1368039_at 5.3502283 5.4314985 5.0756097 5.3723364 5.2598963 5.2224283 5.311254 5.295479 5.1459317 5.299093 5.025505 5.6813545
1368040_at 8.427002 8.299458 8.210665 8.5504465 8.215614 8.296284 8.115637 8.389217 8.276314 8.190939 8.060003 8.154377
1368041_at 9.865837 9.758656 9.812037 9.935925 10.026911 9.88809 9.893788 9.884572 10.049266 9.915614 9.862575 9.793129
1368042_a_at 10.829625 10.91306 10.847819 10.916332 10.848532 11.104207 10.879986 10.849055 10.78116 10.786944 10.978651 11.0136795
1368043_at 8.204383 8.202398 8.222923 8.111697 8.336818 8.175185 8.182864 8.258456 8.05703 8.032773 8.232652 8.263365
1368044_at 3.0594385 3.1245327 3.1214912 3.1914735 3.276089 3.594187 3.4452717 3.1323547 3.3637855 3.3842556 3.1602476 3.5090637
1368045_at 10.189882 10.157214 10.280664 10.249868 10.281482 10.209921 10.075613 10.260338 10.085101 10.270578 10.184375 10.039786
1368046_at 10.3871565 10.427619 10.502215 10.436976 10.340785 10.480076 10.400609 10.5305195 10.414323 10.487392 10.408382 10.445825
1368047_at 6.565207 6.5427756 6.5977774 6.8530097 6.332925 6.463307 7.328984 6.5857105 7.3172607 6.2902503 6.979788 5.9406714
1368048_at 13.960383 13.944483 13.972389 14.093524 14.054245 14.018676 13.906998 14.0954 14.045923 13.85878 14.1163225 14.073592
1368049_at 11.205587 11.172362 10.8932495 11.123591 11.146488 10.934926 11.043743 10.844947 11.168516 11.098256 10.89504 10.983508
1368050_at 8.798352 8.433945 8.596321 8.785582 8.601438 8.772575 8.327342 8.696248 8.39381 8.592683 8.454712 8.90765
1368051_at 11.454258 11.437523 11.329643 11.4995985 11.539281 11.462621 11.356337 11.343963 11.270454 11.24898 11.420804 11.371525
1368052_at 4.3267393 4.3967605 4.227536 5.19431 4.8947086 4.8345284 4.4962273 4.716405 4.303757 4.311654 4.50591 4.404459
1368053_at 5.8982 6.0297756 5.671786 6.2322297 5.8564906 5.561898 6.4454913 5.471697 5.4841127 5.9317784 5.614121 5.894952
1368054_at 6.852389 7.361485 6.53115 6.8186803 6.9397697 6.9067783 7.0801907 6.8514166 6.508507 7.0608573 6.6175675 6.823799
1368055_a_at 8.516671 8.39316 8.391353 8.571554 8.619322 8.383866 8.394203 8.49806 8.447953 8.465441 8.377114 8.307529
1368056_at 7.4107533 7.4206696 7.4751472 7.4021077 7.4958124 7.6219277 7.509457 7.4063406 7.342557 7.68902 7.5315504 7.5136886
1368057_at 8.382003 8.486222 8.446137 8.832623 8.413511 8.36538 8.867895 8.755872 8.690228 8.570798 8.684761 8.537606
1368058_at 7.4717197 7.3649807 7.3251305 7.2253227 7.316368 7.1417937 7.28349 7.3945193 7.401212 7.2457757 7.2328997 7.2837505
1368059_at 8.562495 8.10137 9.166412 9.07121 9.108454 8.512057 8.867348 8.5426655 9.46637 8.478296 8.2228155 8.493019
1368060_at 12.9572115 12.978047 12.978948 12.959121 13.001339 12.995448 12.979419 12.939117 12.844723 12.825669 12.979816 12.971445
1368061_at 5.5215745 5.786544 5.425579 5.3659425 5.0293026 6.1135693 5.4024143 5.253111 5.47075 5.4117107 5.0045276 5.0970764
1368062_at 9.487895 9.496736 9.347693 9.35207 9.478996 9.265935 9.441086 9.535644 9.52642 9.501451 9.448427 9.409424
1368063_a_at 8.770356 8.54796 8.852328 8.888166 8.804145 8.614607 8.4212475 8.522829 8.57728 8.662117 8.627309 8.947699
1368064_a_at 10.958093 10.999248 10.84541 10.952417 11.213295 11.048838 11.2692375 11.4533415 11.38696 11.654795 11.494854 11.74651
1368065_at 7.3998966 7.576007 7.5981245 7.7461247 7.488536 7.2482314 7.59446 7.3844113 7.352749 7.25685 7.052357 7.27587
1368066_at 5.62143 5.5041265 5.5104876 5.5595665 5.4014506 5.4044924 5.712659 5.6897955 5.4153385 5.4134073 5.629197 5.5573916
1368067_at 9.131614 9.175476 9.242078 9.080221 9.132773 9.074257 9.047673 9.113665 9.206015 9.293652 9.026579 9.236313
1368068_a_at 7.6042423 7.2367463 7.6283965 7.869034 7.43682 7.6648097 7.4653897 7.7505603 7.45477 7.722688 7.2534823 7.2462826
1368069_at 7.922201 7.814751 7.889566 7.8479824 7.871318 7.857809 8.0238695 7.8011274 7.824178 7.991782 7.8209524 7.9910564
1368070_at 8.036531 8.10141 8.104338 7.9284554 7.986958 7.883849 7.8063817 7.8298736 7.7985754 7.7871494 7.7767973 7.674006
1368071_at 11.8621025 11.732163 11.809512 11.84122 11.597253 11.6925335 11.878063 11.805574 11.916001 11.812965 11.808213 11.619824
1368072_at 6.4075603 6.318121 6.0654044 6.3290358 6.2257085 6.3258333 6.1067405 5.7912517 6.0282173 6.2299423 6.4807353 6.1505637
1368073_at 9.027875 8.691183 9.195699 8.122798 8.627257 8.942197 8.791748 8.390608 8.992605 8.138949 8.525416 8.48881
1368074_at 6.891038 7.0589104 6.664902 6.973671 6.922683 6.923093 6.6294937 6.789171 6.860043 6.536061 6.7169886 6.507956
1368075_at 10.803662 10.725416 10.544321 10.477489 10.597684 10.691239 10.656644 10.63903 10.602113 10.500645 10.79092 10.349244
1368076_at 7.364845 7.448155 7.364542 7.450899 7.4445357 7.4835706 7.26452 7.4623885 7.410072 7.381615 7.0930824 7.4095106
1368077_at 13.236664 13.213005 13.25786 12.935428 13.072287 13.049493 13.022033 13.045913 12.981391 13.126199 12.942981 13.053043
1368078_at 4.493549 4.8326006 3.8726585 4.182219 3.943203 5.3891277 3.7692363 4.2169933 4.1605496 4.4899826 4.717957 5.0696125
1368079_at 9.424058 9.365909 9.421328 9.423774 9.319556 9.30223 8.956397 9.589056 8.993762 9.150164 8.988427 9.113533
1368080_at 3.6411328 3.5079172 3.636626 3.687235 3.4217145 3.7529116 3.5678244 3.4461997 3.6121433 3.9923563 3.643136 3.5616407
1368081_at 7.38728 7.03844 7.2632227 7.3661118 7.2501345 7.1894445 7.304638 7.3673267 7.2907195 7.291812 7.32711 7.390204
1368082_at 8.535752 8.428461 8.236722 8.446237 8.22682 8.15944 8.3279915 8.462196 8.400637 8.27519 8.146057 8.340784
1368083_at 9.208573 9.148246 9.117854 9.2312565 9.282841 9.126535 9.220944 8.987133 9.187087 8.988527 8.942671 9.084817
1368084_at 5.691077 5.5381136 5.6585174 5.90389 5.4019413 5.592944 5.894752 5.98362 6.0921907 5.9293494 5.825672 5.773514
1368085_at 10.576802 10.37854 10.652392 10.394242 10.393503 10.284764 10.251328 10.569745 10.25953 10.323403 10.21657 10.233933
1368086_a_at 8.537455 8.522535 8.256678 8.545944 8.404506 8.639245 7.52487 7.9133635 8.324398 7.9697785 7.440966 7.289274
1368087_a_at 8.454504 8.252487 8.408936 8.260389 8.101297 8.408939 8.412383 8.075064 8.24523 7.9283643 8.10104 8.171484
1368088_at 6.986015 7.238713 6.9359317 7.148943 6.7431183 6.942297 7.0261083 7.1018763 7.080937 7.0795026 7.3268366 6.9357123
1368089_at 8.115281 8.525368 8.390799 8.340321 8.098939 8.3783655 8.303015 8.34885 8.305722 8.278597 8.232845 8.276395
1368090_at 7.5392714 7.112498 7.096397 6.832753 7.0443673 7.140048 6.7458715 7.247765 7.276526 7.000678 7.0724225 7.211353
1368091_at 9.060797 8.790174 8.899044 9.031979 8.920515 9.013904 8.727526 8.758943 8.630398 8.803438 8.658853 8.422587
1368092_at 12.295269 12.207827 12.195486 12.20034 12.243832 12.30689 12.225629 12.326966 12.198768 12.14349 12.19479 12.302735
1368093_at 3.3331606 3.6245072 3.5284097 3.829343 3.68018 3.6781144 3.721793 3.581189 3.4686372 3.827018 3.6618028 3.737487
1368094_at 6.9652624 6.986081 7.0531607 7.02202 7.1572795 6.998358 6.875103 7.0792804 7.121287 6.968446 7.0164785 7.2532907
1368095_at 9.655477 9.637305 9.627719 9.985095 9.841964 9.928187 9.9858885 9.990333 9.926178 10.366507 10.185059 9.962356
1368096_at 9.63768 9.633886 9.651397 9.52209 9.610286 9.707157 9.527751 9.412529 9.491869 9.573846 9.503326 9.576395
1368097_a_at 4.5952744 4.2576723 4.2869644 4.481016 4.8261504 4.394234 4.4638186 4.741535 4.0151706 3.9335363 4.2527094 4.5097284
1368098_a_at 7.296161 7.5520678 7.0255823 7.348019 7.214272 7.376066 7.4826665 7.5861425 7.4762964 7.5345893 8.092864 7.6423855
1368099_at 7.168303 7.1250305 7.1975346 7.0399585 7.2476954 7.0921936 7.106147 7.210734 6.9417315 6.9807973 7.1176453 6.9950223
1368100_at 10.710989 10.650317 10.527089 10.573142 10.5677 10.502815 10.632188 10.558023 10.481764 10.26469 10.484528 10.436959
1368101_at 7.906284 7.820428 7.603704 7.830808 7.8677254 7.7331457 7.896126 8.031391 8.042513 7.777226 7.7376995 7.8870416
1368102_at 8.118401 8.267721 8.069248 7.9647517 7.957362 8.222195 8.003412 8.091043 7.6655493 7.9693046 8.12145 7.845513
1368103_at 7.248484 6.7948475 7.1842923 7.0904317 6.7605567 7.1251082 7.508799 7.384873 7.0850687 6.7560053 7.16974 6.849726
1368104_at 5.8652587 5.7204385 6.0156064 5.733322 5.622636 5.9368687 5.8673015 5.764429 5.850695 6.069082 5.8083205 5.9588275
1368105_at 4.418972 4.4905143 4.6395235 4.538021 4.3534107 4.5959644 4.776275 4.490036 4.583741 4.8041534 4.744549 4.5536547
1368106_at 9.020025 8.926432 9.036783 8.419698 8.786631 10.119963 8.716722 9.159474 9.137279 9.008039 8.857485 9.23894
1368107_at 3.6615927 3.362703 3.557969 3.4584663 3.499063 3.52631 3.5533173 3.7283661 3.6657624 3.4995666 3.6042163 3.5465453
1368108_at 4.4620695 4.4508224 4.456047 4.4105453 4.392028 4.678239 4.632324 4.475548 4.589238 4.6313953 4.314558 4.408393
1368109_at 7.194645 7.2481065 7.101648 7.198248 7.088684 6.8890085 7.1982656 7.2429013 7.010651 7.2092786 7.1343403 6.825916
1368110_a_at 3.971909 4.291189 4.231571 4.1814938 4.279887 4.244915 3.8966336 4.18704 4.1282597 4.223659 4.0711756 4.3387175
1368111_at 8.07295 8.152733 7.4715962 8.156548 8.095041 7.70481 8.117576 8.033457 8.142418 8.253935 8.463953 8.593035
1368112_at 4.9556828 5.154004 5.023069 5.299918 5.1955204 5.136181 5.1041603 5.37897 4.9249783 5.162934 5.4184866 5.19035
1368113_at 4.3524046 4.1987925 4.427654 4.2872353 4.4286575 4.5197444 4.654787 4.4066978 4.587383 4.529439 4.5570173 4.530827
1368114_at 4.2624516 4.11366 4.2913914 4.2979975 3.9997132 4.431405 4.201398 3.9785066 4.255967 4.009981 4.2366815 4.384779
1368115_at 10.42402 10.496444 10.1907215 10.477765 10.39194 10.468297 10.389415 10.310487 10.294216 10.18973 10.1262665 10.027535
1368116_a_at 7.9269447 7.9676447 7.926 7.7700896 7.9636097 7.758219 8.0400715 7.869958 7.9627566 7.799828 7.6400175 7.8065987
1368117_at 9.143453 9.031603 9.362528 9.212874 9.218417 9.341403 9.061123 9.208418 9.151165 9.332606 9.168813 9.248048
1368118_at 8.711508 8.563719 8.808279 8.455191 8.687565 8.578135 8.327515 8.810646 8.136316 8.655302 8.341241 8.474741
1368119_at 5.307273 5.600752 5.4931273 5.405293 5.4410806 5.444828 5.595973 5.405779 5.659212 5.6129117 5.816965 5.551772
1368120_at 3.9827478 4.238285 4.062747 4.134547 3.994803 4.08243 4.3276396 4.0706787 4.6911855 4.311662 4.17323 4.037604
1368121_at 9.856294 10.044065 10.156287 10.854898 10.257683 10.094662 10.702373 10.900401 11.111819 12.154893 11.101993 11.385439
1368122_at 10.021316 9.974247 10.160356 9.953433 9.832734 9.944452 9.968617 9.946791 9.844825 10.187487 10.026214 10.014293
1368123_at 5.311726 5.9189563 5.626001 5.434427 5.197936 5.2631407 5.572831 5.7007275 5.584072 5.535479 5.6643176 5.192125
1368124_at 7.8430595 7.1990113 7.3565392 6.9832783 7.3407545 8.00498 7.3458476 7.161718 7.5804787 7.202308 7.131662 7.7003126
1368125_at 6.347017 6.005732 5.966877 6.4629574 5.9975023 6.4282002 6.528082 6.3485985 5.9727244 6.031991 6.337527 5.964848
1368126_at 5.7745385 5.7709723 5.5621147 5.771137 5.8583426 5.920178 5.90784 5.927823 6.173228 5.8148766 5.902199 6.0496273
1368127_at 5.9418774 5.746126 5.908803 6.1565185 5.9453344 6.0146937 6.184197 6.0644135 6.303923 5.8617225 6.2479396 6.0705285
1368128_at 6.376048 7.314751 6.2039213 7.2869787 5.844371 6.8910813 5.9613533 6.1877327 5.814809 5.56974 5.796203 5.551946
1368129_at 7.101068 6.9149785 6.877879 6.901072 6.873108 6.8195996 7.2945395 6.7803288 7.1978016 7.051781 6.8880043 7.248
1368130_at 4.3227253 4.6602287 5.066951 4.4001904 4.6320477 4.476678 4.421061 4.772891 4.969842 4.5656004 4.82012 4.678835
1368131_at 4.192297 4.0727987 3.7157784 3.6135197 3.829084 3.9129353 4.1153965 4.089715 4.0413294 4.0931864 3.9903603 3.9431217
1368132_at 10.564852 10.539908 10.374535 10.6350155 10.6448345 10.467074 10.141683 10.456225 10.274503 10.269656 10.434819 10.400855
1368133_at 7.980865 7.754261 7.7356744 7.7910137 7.5398602 7.7592244 7.4381886 7.6322665 7.663161 7.253021 7.839429 7.5385656
1368134_a_at 8.482531 8.355413 8.424802 8.684234 8.274592 8.403265 8.722149 8.120075 8.449242 8.408899 8.46526 8.046402
1368135_at 5.33885 5.7285743 5.174446 5.1772003 5.547314 5.3156915 5.4260936 5.5917954 5.5051293 5.2936935 5.834443 5.746972
1368136_at 8.171511 7.97699 7.6648746 8.313299 7.9814405 8.056083 7.9486303 8.03424 7.83848 8.198373 7.8480563 8.02095
1368137_at 6.0268016 5.8625355 5.929327 5.827991 5.96401 5.816347 5.756338 5.8024135 6.0282173 5.7857876 5.8149962 5.8759365
1368138_at 5.282139 5.7055116 5.9474096 5.4844623 5.5691547 5.515415 5.088912 5.3687267 5.630987 5.6295714 5.142082 5.484791
1368139_s_at 5.918153 5.701346 5.677783 5.8114824 5.726353 5.6985893 5.8172755 5.6700583 5.585827 5.6207614 5.7047853 5.651435
1368140_at 6.854877 6.9931545 7.185212 7.397002 7.2032366 6.010001 6.7477303 7.2979794 6.164969 6.983831 7.0248194 7.0005584
1368141_at 11.491456 11.521379 11.466657 11.647572 11.558772 11.504684 11.406397 11.480226 11.419004 11.54251 11.498359 11.513926
1368142_at 5.3311334 5.2350583 5.3281603 5.2590327 5.204483 5.192321 5.412199 5.6423416 5.5300856 5.1506414 5.454425 5.594022
1368143_at 7.264439 7.276237 7.0413046 7.1919656 7.3456783 7.3272705 7.8158536 7.2897573 8.007433 7.979814 8.50846 8.054913
1368144_at 5.277543 5.3568363 5.677045 5.841557 5.456935 5.489212 6.0025845 5.8899164 5.5828476 5.2117443 5.8150067 5.468839
1368145_at 5.01538 5.207449 5.3664703 4.8710384 5.1306553 5.3638372 5.0243034 5.3468466 5.317563 4.9472847 5.593793 5.222822
1368146_at 11.094974 9.185079 9.655383 10.612237 9.096242 9.874797 8.70694 8.978542 8.778218 9.069967 9.242638 8.732839
1368147_at 9.303448 7.51525 7.572885 8.944036 7.1740136 7.8325696 6.5222297 7.180438 6.6648245 7.1737876 6.9728527 6.6002655
1368148_at 4.913268 4.72256 4.3154373 4.924759 4.7333794 4.3303576 4.7186513 4.846274 4.8029685 4.4554644 4.500544 4.5149016
1368149_at 6.0396867 6.3008223 6.1992483 5.9691973 5.8903856 5.97153 6.2845364 5.967271 6.2049656 6.1992097 6.0825567 5.86591
1368150_at 12.670738 12.635704 12.731088 12.842377 12.786198 12.771642 12.961205 12.771067 13.0086 13.045561 12.954619 12.892187
1368151_at 10.567051 10.522286 10.352574 10.505133 10.541281 10.410663 10.524339 10.42543 10.207983 10.350337 10.212783 10.459308
1368152_at 7.4528456 7.494818 7.458815 7.5086145 7.581021 7.401773 7.5050435 7.574063 7.5363955 7.846183 7.5414634 7.5032077
1368153_a_at 7.076007 6.744345 6.5149307 6.73579 6.7631855 6.716526 6.65848 6.6567025 6.2618947 6.8525014 6.7045436 6.7214556
1368154_at 8.128728 8.244945 8.214615 8.279472 7.9306192 7.9886093 8.431827 8.192713 7.973159 8.148138 8.047322 8.197555
1368155_at 12.030884 10.603949 11.468223 11.800101 11.217596 11.647547 11.845767 10.585243 11.586148 9.835358 9.341839 11.186964
1368156_at 5.214284 5.27389 5.7203 5.3789864 5.0763927 5.433529 5.8832636 5.427639 5.6506915 5.3454146 5.152429 5.64585
1368157_at 5.7489185 5.51725 5.7968807 5.7008996 5.427218 5.796092 5.634371 5.772582 5.831282 5.862722 5.9022546 5.412502
1368158_at 9.37086 9.464555 9.180275 9.587653 9.498783 9.281018 9.134803 9.381891 9.425516 9.344949 9.318926 9.450251
1368159_at 8.292306 8.239842 8.196356 8.50535 8.3029375 8.338602 8.371063 8.514192 8.55476 8.581722 8.546518 8.536551
1368160_at 7.6915855 6.526741 6.1268625 10.116835 7.2224507 6.801168 10.141249 8.243607 7.188063 8.779238 9.467562 8.238083
1368161_a_at 13.952334 13.939008 13.900487 13.937155 13.925743 13.990882 13.811086 13.857268 13.815582 13.744026 13.907133 13.939067
1368162_at 5.066889 5.0109816 4.753124 5.107233 4.838644 4.8993464 4.4669504 5.023677 5.1421404 4.9397116 5.25955 5.0177464
1368163_at 10.471885 10.251566 10.411763 10.377898 10.359318 10.466438 10.436459 10.5267725 10.208993 10.501873 10.520029 10.530512
1368164_at 7.7096987 7.6680055 7.880558 7.9738364 8.002027 7.7972054 7.9387116 7.5409565 7.6989136 7.5511713 7.625333 7.338215
1368165_at 7.6630325 7.621168 7.2487864 7.7616816 7.8276343 7.860173 7.4983788 7.3554845 7.291103 7.788202 7.7691154 7.782863
1368166_at 6.00746 6.4794703 6.0694795 6.3301373 5.995436 5.8864727 5.8705506 6.3723807 6.3214602 6.2812767 5.9951878 6.0146923
1368167_at 5.6909056 5.354017 5.6988177 5.581566 5.9851756 5.2368507 5.825626 6.075828 5.7304454 5.7295156 5.4768066 5.1044235
1368168_at 9.688579 8.553548 8.551005 8.820379 8.964079 8.55881 8.646435 8.725791 8.369489 8.652363 8.244697 7.632841
1368169_at 6.629668 6.76216 7.0413046 6.832753 7.0011854 6.6818805 7.0035496 6.958183 7.0204453 6.926969 7.0762515 6.7493334
1368170_at 3.9606087 3.8600738 3.7896278 4.098543 4.284795 3.864529 4.1027575 4.077832 4.02428 3.899368 3.9834557 4.0757837
1368171_at 8.592641 9.7977 9.533777 7.35122 7.2837515 7.8963337 5.706463 5.6323566 5.261691 5.9832325 5.2036886 5.571762
1368172_a_at 6.233216 7.440681 6.964899 5.3348184 5.033336 5.56985 4.2636566 4.8368044 4.927369 3.8093212 4.4420266 4.7669115
1368173_at 8.090303 8.356968 8.531924 8.36054 8.668065 7.97898 8.167752 8.210112 8.302669 8.052811 8.394683 8.576385
1368174_at 3.7498991 3.795525 3.4877634 3.7470217 3.9450138 3.7185218 4.2343245 4.406668 3.9428074 4.628754 4.7530065 4.786602
1368175_at 7.145041 7.0075583 7.3316135 7.0896764 7.433412 7.3072324 6.5663886 7.2411704 7.025584 7.1817575 6.9732614 6.9512215
1368176_at 7.9804406 7.727255 8.1424265 7.776702 7.703539 7.6557508 7.6593595 7.6551385 7.8971887 7.7401547 7.8079324 7.559092
1368177_at 7.9104066 7.4805374 7.3542414 7.918296 8.206535 7.6714554 7.996832 8.279121 7.953423 8.015999 7.983972 8.119852
1368178_at 9.038477 8.963068 8.696013 8.805141 8.852558 8.93526 8.775526 8.817225 9.161062 8.943235 8.902164 8.912032
1368179_at 7.336355 7.3366528 7.1379356 7.3042674 7.279228 7.0794306 7.4058366 7.4220867 7.7224035 7.4140205 7.511141 7.4099116
1368180_s_at 13.334278 13.23824 13.545875 13.386848 13.239592 13.515479 13.775641 13.781646 13.841452 13.977386 13.928978 13.772481
1368181_at 10.599629 10.736552 11.401522 11.316864 10.678985 10.776546 10.690065 10.741897 10.981373 11.039762 11.061691 10.517629
1368182_at 3.9266055 4.0417185 4.368573 4.1131268 4.0077753 4.2711124 4.088955 4.168803 3.914675 4.221334 4.220149 4.3866806
1368183_at 7.835416 7.9831095 7.789335 7.6337442 7.579975 7.6307545 7.6841083 7.5353193 7.7086034 7.74468 7.666747 7.7117157
1368184_at 8.960389 9.1696615 9.235698 9.073811 8.858887 8.881403 9.105988 9.274216 9.12144 9.326185 9.018575 9.071768
1368185_at 4.7451963 4.77326 4.677732 4.644121 4.8921013 4.6956735 4.91703 4.847562 4.953519 4.923085 5.239459 4.674951
1368186_a_at 6.065491 6.0134573 6.1105514 6.15284 6.267237 6.159687 6.2370524 5.924293 6.2190304 6.0317044 6.0352316 5.9524617
1368187_at 8.173636 7.9902983 8.935125 8.555157 7.0665917 6.948239 9.153791 8.6578455 8.207664 8.022015 8.58582 7.6939907
1368188_at 13.54764 13.518061 13.662933 13.58831 13.514086 13.603242 13.528964 13.7426605 13.587122 13.599028 13.599763 13.720097
1368189_at 10.79296 10.536527 10.496791 10.850224 10.524949 10.961395 10.87194 10.596776 10.675609 10.392003 10.612502 10.611259
1368190_at 4.935405 4.933533 5.2471375 4.9770164 4.830096 5.4751854 5.3963847 5.0858684 4.996048 5.3113165 5.234317 4.8925114
1368191_a_at 10.673487 10.82446 10.654003 10.8875475 10.661948 10.793833 10.944878 10.994008 11.062771 10.982957 10.928113 10.640377
1368192_at 4.711461 4.9484115 4.74715 4.788235 4.677354 4.5686088 4.6409454 4.7608356 4.895392 4.848628 4.8211613 4.483409
1368193_at 4.8715296 5.017586 4.9722276 4.860899 5.0134935 4.988179 5.123363 5.045234 5.3228436 5.1281533 5.1526947 4.9411826
1368194_at 4.193757 4.184598 4.5987315 4.6589665 4.6189384 4.5244365 4.630642 4.4237623 4.444638 4.533516 4.8112245 4.638366
1368195_at 6.3814363 5.7808003 6.1235714 6.0587635 6.2808785 6.177987 6.24069 6.2722397 6.4859962 6.4211416 6.6705017 6.4636664
1368196_at 4.856635 4.8490906 5.063092 4.4692183 4.5709887 4.8147736 4.7052517 4.9588547 4.678175 5.042797 4.8856134 4.9564214
1368197_at 4.11343 3.9324749 3.6353602 3.8118765 3.9325807 3.8275712 3.9461195 3.7242966 4.051487 3.8467522 3.711167 3.9213493
1368198_at 4.574737 4.6863575 4.8678894 4.5130634 4.574324 4.5540943 4.804813 4.607647 4.634101 4.9016175 4.722638 4.9902115
1368199_at 8.649317 8.803305 8.860184 8.740225 8.874967 8.583977 8.719124 8.678031 8.767477 8.755907 8.504887 8.668579
1368200_at 5.3765063 5.499542 5.48782 5.5565543 5.242309 5.5936294 6.057374 5.3392744 5.2593136 5.3968825 5.305409 5.562626
1368201_at 6.1834183 6.2879333 6.3717566 6.4216933 6.1713586 6.0844107 6.3521 6.248256 6.277559 6.274094 5.9659934 5.961219
1368202_a_at 8.770369 8.679766 8.941638 8.678379 8.666823 8.713005 8.859863 8.902494 8.593555 8.798974 8.822369 8.490098
1368203_at 4.5802193 4.757358 4.5261564 4.738981 4.760715 4.909368 5.2388296 4.7547293 4.7469697 4.959 4.8102374 4.991301
1368204_at 6.7575264 7.063586 6.801262 6.730541 6.6245527 6.6162763 6.7803884 6.699341 6.669472 6.723564 6.721677 6.3586473
1368205_at 13.568935 13.393218 13.579902 13.432031 13.418955 13.4379225 13.592992 13.452556 13.403379 13.531381 13.455825 13.484409
1368206_at 8.658762 8.648202 8.750775 8.757717 8.717473 8.702511 8.775563 8.745923 8.716412 8.855553 8.753032 8.738178
1368207_at 6.336554 6.081575 6.101739 6.035957 6.0962176 6.0609746 6.6456795 6.213455 6.089638 5.997618 5.975578 6.0428524
1368208_at 6.1011524 5.9527383 6.1396484 5.770807 6.0161304 5.7593355 6.3153114 6.0644135 5.972448 5.9234166 5.9380293 5.9945564
1368209_at 5.3895783 6.023581 5.4527655 5.4802675 5.5549536 5.583951 5.380743 5.5958157 5.773062 5.862722 5.826087 5.6483717
1368210_at 4.0772195 4.4937096 4.3709893 4.247887 4.2888765 4.237973 4.1937604 4.4655976 4.5072103 4.3580256 4.3054657 4.2688723
1368211_at 12.27542 12.249924 12.123446 12.321352 12.243704 12.299563 12.219342 12.253654 12.178705 12.251996 12.350074 12.402532
1368212_at 8.310895 8.148793 8.250505 8.514438 8.554496 8.257925 8.299847 8.351052 7.9598584 8.051568 8.355147 8.749042
1368213_at 9.791115 9.577483 9.291203 9.729058 9.590356 10.132173 10.084061 10.267856 9.96822 10.247269 10.398888 10.13666
1368214_at 8.019786 7.8384767 7.633992 7.837722 7.72117 7.9340386 7.800414 7.957554 7.7496867 7.451819 7.616639 7.9848585
1368215_at 9.9248295 9.865583 10.084942 9.979257 9.918811 10.000415 10.091306 10.01976 10.029953 10.018433 10.080393 10.095504
1368216_at 9.689232 9.675242 9.602995 9.751833 9.6835575 9.581613 9.447569 9.57258 9.554766 9.434795 9.37137 9.387558
1368217_at 8.7124195 8.757187 8.591366 8.646553 8.819473 8.6276455 8.710287 8.628094 8.683666 8.762667 8.655287 8.780218
1368218_at 5.8346014 5.7518024 5.8656015 5.8217683 6.1902323 5.8435493 5.6661024 5.770991 5.5659013 6.101904 5.8541665 5.6428485
1368219_at 7.026823 6.7226496 7.024898 6.8049054 6.8699627 6.6859217 6.7771206 6.784302 6.9207697 6.813104 6.708415 6.763636
1368220_at 9.015991 9.230434 9.25455 9.081273 8.907877 9.0643 9.35499 9.080029 9.334476 9.263712 9.291754 8.9136305
1368221_at 9.956325 9.847551 10.051653 10.146668 9.964766 9.628912 9.7461605 10.09148 9.53785 9.541138 10.213138 10.258082
1368222_at 7.174886 6.718645 7.37094 7.69839 7.1601033 6.555399 6.67094 7.357489 6.723443 6.528943 7.505043 7.423953
1368223_at 6.9783425 7.6385255 7.4713335 7.985678 7.1518764 6.6538534 7.2123103 7.4067154 6.7359786 7.3053784 7.398442 6.9105215
1368224_at 13.334284 13.081742 13.045459 13.199952 13.276116 13.0442705 13.113453 12.995965 12.947165 13.307207 13.193129 13.323211
1368225_at 7.635234 7.619095 7.6844096 7.783575 7.623263 7.547673 7.524659 7.692375 7.657939 7.665674 7.4315968 7.6985135
1368226_at 8.023505 8.254222 8.029846 8.12798 7.9641566 8.111235 7.7148385 7.8444543 7.728713 7.8653307 7.8677845 7.7421026
1368227_at 9.251463 8.49336 8.556038 8.596696 8.491614 8.938835 8.301646 8.852172 8.68701 8.032814 8.207476 8.119616
1368228_at 9.086887 8.909857 9.161022 9.093487 9.1223 9.124706 8.981621 9.029305 8.894947 9.417249 8.999498 9.145618
1368229_at 6.7946835 6.797998 6.69784 6.8286023 6.917925 6.9316688 6.966009 6.8681126 6.5803766 6.6546793 6.5920587 6.878186
1368230_a_at 9.072337 9.103368 9.11779 9.323732 9.230991 9.177002 9.092872 9.258404 9.083461 9.24193 9.1356 9.096192
1368231_at 6.611329 6.497208 6.640323 6.576335 6.4527 6.572321 6.5343328 6.399551 6.6950927 6.474949 6.6485224 6.660461
1368232_at 8.187846 8.078043 7.9048495 8.242654 8.077285 8.296535 8.100565 8.205788 7.9485874 8.144314 7.8139253 8.1441345
1368233_at 8.048824 8.315678 8.108469 8.130306 8.186741 8.072004 7.9016137 8.177925 8.248504 8.448159 8.055128 8.043134
1368234_at 8.740382 8.630136 8.343421 8.390258 8.335262 8.784991 8.315607 8.462297 8.259157 8.540591 8.572567 8.372704
1368235_at 7.996539 7.9304357 7.8483834 7.8264055 7.820254 7.731912 7.593249 7.794932 7.7813187 7.9124637 7.727616 7.7340035
1368236_at 3.7089531 3.7353094 3.6721716 3.7475512 3.696047 3.8321178 3.7807214 3.6874466 3.6766734 3.9309902 3.770996 3.5119522
1368237_at 4.2931585 4.4478993 4.469329 4.3625374 4.7172203 4.313421 4.5671043 4.204672 4.4833465 4.6252027 4.5437174 4.389433
1368238_at 4.676146 4.4739685 4.318658 4.480711 4.597101 4.6452546 4.4764733 4.41735 4.566295 4.6735787 4.7240334 4.499516
1368239_at 8.620702 8.712246 8.613155 8.83581 8.490341 8.804863 8.477637 8.761041 8.470856 8.847897 8.631054 8.651052
1368240_a_at 4.5980554 4.262443 4.7580028 4.6572495 4.460572 4.4971304 4.6746845 4.458532 4.3459005 4.691035 4.6920323 4.392578
1368241_a_at 8.468947 8.450128 8.381662 8.486613 8.551156 8.8457575 8.623093 8.489959 8.546723 8.627165 8.539707 8.621086
1368242_at 4.7065487 4.5020065 4.746006 4.759886 4.686001 4.7161264 4.9162397 4.5190372 5.0021906 4.87871 4.8645334 4.698783
1368243_at 4.9207277 5.033042 4.594627 4.9866757 4.7551637 4.9342737 4.801383 4.9352207 5.033136 5.162235 4.996426 4.7860913
1368244_at 10.307122 10.23021 10.289822 10.335667 10.383509 10.366656 10.148268 10.249294 10.378609 10.081298 10.118532 10.109068
1368245_at 12.167572 11.722212 12.139317 12.313131 12.075191 11.256658 12.094167 12.499916 12.425953 11.513914 12.470344 12.479756
1368246_at 5.0236955 4.8343515 4.733447 4.9817567 5.014479 4.7058864 5.1445436 5.1746163 5.225218 4.4746485 5.034243 5.0277796
1368247_at 6.2266417 6.5903764 5.7494354 5.9210043 6.2598886 6.5858784 6.1132507 6.8616753 5.587153 7.3893895 6.4530826 6.4321537
1368248_at 6.132848 6.130989 5.7854166 6.8337693 6.583408 6.3174925 6.623453 6.5057726 6.4513717 6.5008883 6.2509584 6.690235
1368249_at 9.690784 10.269131 10.018159 9.928047 10.023755 9.924163 10.137203 9.5029955 9.649313 10.044295 9.453194 9.323782
1368250_at 4.1269255 4.091582 4.1556125 4.196116 4.193588 4.554793 4.1707163 4.257386 4.222289 4.5707684 4.098127 4.341567
1368251_at 5.6783757 5.503368 5.7106066 5.554361 5.407196 5.8879204 5.717892 5.811585 5.579918 5.54442 5.4590087 5.9141464
1368252_at 3.6569953 3.4393067 3.3494554 3.3781872 3.572803 3.5368974 3.4400785 3.4371347 3.8244135 3.557714 3.7009587 3.603548
1368253_at 12.342778 12.303379 12.265997 12.358878 12.324752 12.395948 12.359906 12.569361 12.309326 12.221838 12.308657 12.483874
1368254_a_at 4.5036726 4.5867224 4.3963785 4.7007985 4.3226886 4.57302 4.265417 4.459253 5.1577544 4.441029 4.584756 4.5952563
1368255_at 4.204115 4.4695377 4.2723336 4.204453 4.266176 4.275176 4.4057474 4.563392 4.248425 4.411444 3.9889019 4.2123437
1368256_at 3.526022 3.532459 3.6204853 3.6645246 3.7211416 3.4665198 3.4387841 3.4851372 3.574095 3.4606874 3.524706 3.3803487
1368257_at 3.7621448 4.0918264 3.832394 4.044313 3.9343278 3.8002553 4.299907 3.8178885 3.9201984 4.0050936 3.8802595 4.077836
1368258_at 4.9676104 5.041646 4.914749 5.053131 5.05863 5.338023 5.044579 4.9494295 5.0553684 5.1589856 4.9135666 5.0595536
1368259_at 7.6682134 7.2927704 7.7784753 7.609671 7.4869676 7.288305 8.097212 7.333031 7.643018 6.8486586 7.4236426 7.027221
1368260_at 5.0800133 5.6631966 5.1925316 5.9078455 5.288885 5.288449 5.6991787 5.3016443 4.851595 5.178604 5.0039034 5.2417
1368261_at 4.061056 3.944401 4.1556125 3.7401516 3.987212 3.9375541 3.7187567 4.038808 4.5058837 4.2275925 4.0571575 4.105952
1368262_at 6.6957736 6.53271 6.780579 6.9265723 7.1306615 6.818089 6.8412323 7.0644736 7.0594254 6.936922 7.220788 6.9765553
1368263_a_at 3.7846093 3.890859 3.8995564 3.7676558 4.097217 3.894828 3.807701 3.752216 3.8849022 3.700892 3.7725515 3.8643098
1368264_at 7.4856734 7.5402665 7.1381845 7.5063224 7.6308904 7.6747174 7.4039207 7.6298623 7.2298007 7.521188 7.4036756 7.229097
1368265_at 8.954869 8.9766 8.794222 8.627681 8.511017 9.033813 8.819625 8.801032 8.404244 8.630958 8.703841 8.868724
1368266_at 13.257866 13.242479 13.364622 13.2140045 13.385092 13.431003 13.107965 13.247899 13.139725 13.287102 13.16189 13.201599
1368267_at 8.015548 8.157456 7.872289 7.8843102 8.111214 7.8368797 7.941656 8.023135 7.8067 7.939876 7.843685 7.8192205
1368268_at 7.3869357 7.8972664 7.5656962 7.424094 7.5730395 7.5626454 7.2994 7.384873 7.655419 7.2640147 7.2618794 7.468412
1368269_at 3.5258787 3.6145577 3.5345314 3.8327296 3.6891346 3.7877042 3.8416092 3.6095238 3.6228805 3.6922872 3.701632 3.5756166
1368270_at 8.055009 7.6829753 8.11767 7.489429 8.407187 7.7742543 8.34588 7.828079 7.995853 7.4385047 8.346192 7.6733937
1368271_a_at 4.970567 4.741915 4.8190875 4.8833423 4.873655 5.125926 5.272227 4.9399343 5.063201 5.179872 4.658212 6.327306
1368272_at 10.498902 11.061721 10.68077 10.779208 10.757244 10.547456 10.264658 10.987145 10.388057 10.134605 10.165511 10.267725
1368273_at 9.710144 9.711387 9.701742 9.730033 9.667807 9.550455 9.470964 9.53457 9.548357 9.305118 9.306614 9.523987
1368274_at 8.215301 8.286321 8.154015 8.3131895 8.454411 8.249095 8.28296 8.321525 8.3041725 8.267122 8.264357 8.192443
1368275_at 10.756726 10.490878 10.227792 10.979357 10.589751 11.000737 10.833228 11.432767 10.837728 10.83524 10.96015 11.014491
1368276_at 6.949285 6.8160734 7.1991506 6.787128 6.858743 7.090616 7.0024137 6.752259 7.1572266 7.1294165 6.9454455 6.888344
1368277_at 8.888001 8.70411 9.200979 8.789067 8.875173 8.711155 8.845473 8.70614 8.679473 8.896816 8.866048 8.843758
1368278_at 6.2308784 6.046244 6.2343554 6.9123445 6.2917705 6.233463 6.4451766 6.3224125 5.9507284 5.9716063 6.4174423 6.382237
1368279_at 5.326746 5.0726514 5.40202 5.4351296 5.1370487 5.1097803 4.820681 5.5021195 5.4543486 5.216401 5.2535725 5.327416
1368280_at 12.366523 12.359687 12.276456 12.345713 12.268318 12.338626 12.434835 12.237634 12.244378 12.401786 12.4117565 12.375589
1368281_at 5.4316263 5.436637 5.2420235 5.271302 5.2602673 5.5757084 5.4444284 5.0388184 5.2679977 5.2031097 5.347497 5.421051
1368282_at 4.213408 4.2804646 4.383345 4.539654 4.486872 4.5062237 4.3350987 4.373019 4.523402 4.554204 4.478275 4.4106054
1368283_at 11.487324 11.414457 11.83088 11.285612 11.730443 11.502641 11.544263 11.9432 11.280232 11.018688 11.60825 11.310657
1368284_at 8.088339 7.863713 8.621492 8.424261 7.76044 7.9377966 8.793655 7.8663993 8.283257 7.852635 8.0375805 7.906308
1368285_at 4.68005 4.587858 4.9721174 4.595997 4.681191 4.4834275 4.7253923 4.772838 4.924649 4.497556 4.373003 4.397259
1368286_at 6.9517746 7.056836 7.1210365 7.280241 7.07648 6.872103 6.88552 7.025197 6.904891 6.968995 7.0443544 6.826025
1368287_at 4.4844413 4.808652 4.6807346 5.082764 4.7257237 4.8173447 4.5070887 5.0215883 4.565051 4.754115 4.614668 4.5703726
1368288_at 14.1559515 14.164297 14.143919 14.15051 14.188964 14.1344385 14.128249 14.137265 14.01228 14.0532255 14.0671 14.154349
1368289_at 11.62051 11.474467 11.6623 11.515173 11.908544 11.314935 11.947994 11.915344 11.220306 11.386443 11.318225 11.722434
1368290_at 3.7069495 4.0211377 3.8877618 3.805104 3.895591 3.8460128 3.9019885 4.0929866 3.715066 3.9001834 4.1330395 3.9289515
1368291_at 9.009293 8.644592 8.7369995 9.472263 9.220386 8.749164 8.374954 9.341942 8.690942 8.374883 9.244199 9.421504
1368292_at 6.6089616 6.582078 6.7241607 6.4127645 6.7326927 6.8956428 6.735775 6.7104306 6.8105164 6.8679247 6.5414267 6.769125
1368293_at 5.167809 5.665166 5.619203 5.3921328 5.693746 5.963681 5.5520163 5.225628 5.380499 5.7531466 5.685385 5.723014
1368294_at 10.475573 10.558085 10.685052 10.585954 10.47845 10.489115 10.663732 10.414582 10.55027 10.422324 10.653847 10.5262375
1368295_at 9.599364 9.569163 9.639567 9.915099 9.427418 9.47499 9.606931 9.91261 9.488511 9.576723 9.62878 9.69505
1368296_at 9.236042 9.194089 9.362973 9.57872 9.160319 9.150925 9.214973 9.628829 9.00887 9.22474 9.3372555 9.655675
1368297_at 5.0027666 4.816965 5.1747932 5.209545 4.828823 4.7540407 5.1035557 4.6011877 5.1953564 4.7185163 4.884617 4.690669
1368298_at 5.209094 5.430288 5.3845024 5.126063 5.116764 5.066704 5.355558 5.2004833 5.246993 5.138057 5.142082 5.4737067
1368299_at 3.7874603 4.1141047 3.9256 3.9698064 3.663497 3.8989117 4.037224 4.0246935 4.0022526 4.090334 3.7971647 3.933155
1368300_at 5.326037 5.427099 5.375122 5.1541595 5.3350806 5.4132843 5.546201 5.717123 5.80373 5.304431 5.737066 5.406771
1368301_at 6.2629337 6.131432 5.9123645 6.013457 6.0831714 5.985224 6.326097 5.7952003 6.2233224 6.019335 6.167317 6.038282
1368302_at 4.936418 4.76546 4.885066 4.9387712 4.95521 4.959882 4.983626 4.9215093 4.811749 4.8059926 4.7816377 5.100052
1368303_at 8.597674 7.2718377 7.5487375 7.875379 7.07795 7.1324224 7.155825 7.4242377 6.6980324 6.933559 6.4501314 6.287051
1368304_at 11.791728 11.973866 12.09078 12.091736 12.078706 11.923866 11.604238 11.9164095 11.920757 11.847725 11.791927 12.011646
1368305_at 8.419647 8.32994 8.444439 8.203918 8.415074 8.3065815 8.488296 8.17092 8.599751 8.564561 8.342043 8.48948
1368306_at 5.46915 5.406406 5.385121 5.3537836 5.5110936 5.587578 6.2386465 5.612346 5.7764616 6.1249046 5.549237 6.653067
1368307_at 6.0295925 6.1270847 5.8381395 5.7201576 5.7679853 5.920143 6.059945 5.9131985 6.145179 6.0915 5.8965936 6.033681
1368308_at 7.8196316 5.9501624 5.9027433 8.858044 5.6099486 7.569393 7.2443366 7.7547436 6.5215616 7.8078594 6.66561 7.0201645
1368309_at 7.297894 7.568593 7.6713347 7.421347 7.6428485 7.467556 7.416298 7.106421 7.4991164 7.333497 7.434301 7.0535545
1368310_at 5.653146 5.6432896 5.4309006 5.6334057 5.48813 5.488304 5.36658 5.5243073 5.9769015 5.4614964 5.58239 5.403511
1368311_at 8.147971 8.804396 8.244635 8.907555 8.123706 7.8672423 8.516764 8.278302 8.227913 8.208395 8.092459 8.126321
1368312_at 4.647633 5.008394 4.8063765 4.8363085 5.107418 5.0349693 5.416572 4.963358 5.1863723 5.026558 4.728985 4.7816477
1368313_a_at 4.2240133 4.528145 4.5425267 4.2341576 4.49848 4.3755045 4.403287 4.450286 4.3562756 4.6385684 4.170685 4.122013
1368314_at 10.348097 9.978263 10.013628 10.294327 10.26416 10.187256 10.310872 10.264489 10.552819 10.236598 10.160616 10.513635
1368315_at 6.490675 6.91831 6.440901 6.42258 6.2622466 6.760331 6.36513 6.2954016 6.338218 6.3269544 6.750522 6.5415664
1368316_at 11.031095 10.8920765 10.932782 11.122461 10.687927 10.724427 10.964532 10.989052 10.349729 10.860726 10.712681 10.815459
1368317_at 4.6169367 4.8503175 4.717082 4.611807 4.371543 4.4011188 4.747848 4.6882715 4.5765 5.28712 4.851053 4.7174387
1368318_at 7.8878675 7.7462707 7.7568707 8.175184 7.3200727 7.741385 8.316917 8.030036 8.061192 7.7575865 7.3268466 7.640805
1368319_a_at 5.7537055 5.1609387 5.481529 5.9554086 5.446343 5.1900086 5.820369 5.891551 5.095521 5.4497404 4.9410057 5.0915213
1368320_at 4.5091534 4.6217713 4.833017 4.6832514 4.385681 4.6968517 5.054948 4.6184735 4.7770767 4.8801637 4.983234 4.7987
1368321_at 8.05163 7.644075 7.342661 6.7869353 6.223801 9.2200165 8.747004 6.663767 6.9784575 6.973188 6.3122897 6.3504477
1368322_at 8.192864 8.317589 8.361349 8.358603 7.9869742 8.155638 8.321347 8.231212 8.132328 8.101462 8.195431 8.164134
1368323_at 7.6067815 7.717731 8.007931 7.558761 7.773395 7.6228023 8.181847 7.843278 7.251241 7.710718 7.961564 7.802276
1368324_at 5.2421026 5.2249775 5.21354 5.429123 4.8727407 5.1864176 5.312055 4.995557 5.33878 5.14006 5.1090956 5.27944
1368325_at 8.12977 7.8511643 8.159529 7.9665117 8.1593685 8.370754 7.732551 7.9957547 8.050547 7.618633 8.428017 8.4386425
1368326_at 7.2639866 7.1430793 7.235883 7.1657734 7.414302 7.3869715 7.055291 7.242736 7.185735 7.1728053 7.059203 7.730097
1368327_at 5.901229 5.91692 6.2183785 5.8576093 5.8163357 5.844881 5.964564 6.0197105 5.9916353 6.1251903 6.0824094 5.971712
1368328_at 8.693961 8.9083605 8.8932495 8.930035 8.944347 8.76313 8.804911 8.763681 8.67722 9.072357 9.046762 8.541016
1368329_at 5.2897816 5.634866 5.5223675 5.597613 5.4862413 5.6492386 5.787835 5.437747 5.679318 5.7170796 5.950855 5.6003118
1368330_at 7.324093 7.2247295 7.2577815 7.2082696 7.3191924 7.050978 7.3602767 7.1558657 7.1086392 7.457039 6.7486873 7.0924325
1368331_at 11.873383 11.822043 11.756895 12.01885 12.094873 12.047258 11.977451 11.900975 11.973321 11.940481 12.035123 12.111404
1368332_at 7.0277786 6.76706 7.1256795 7.3850465 6.4113297 6.570687 7.8183513 6.546384 7.586701 6.07656 7.153402 6.343732
1368333_at 4.285174 4.5020065 4.2686625 4.0877547 4.381694 4.3163085 4.456635 3.891934 4.406087 4.547993 4.249893 4.3650613
1368334_at 7.08064 7.378385 6.995055 7.0764203 7.2838945 7.0980134 7.1460485 6.8481746 7.0352173 7.3936863 7.184406 7.049756
1368335_at 13.804211 13.7790365 13.388527 13.712159 13.788869 13.61519 13.533896 13.574327 13.805849 13.486295 13.669349 13.694695
1368336_at 11.63282 11.47672 11.494154 11.335236 11.461964 11.552811 11.5492325 11.556729 11.547279 11.6604185 11.796513 11.68142
1368337_at 5.8249917 5.5993443 5.667054 5.910792 5.91744 5.9901776 5.900138 6.032691 6.1146617 6.304003 6.2351727 5.559723
1368338_at 4.60043 4.3750386 4.448326 4.535654 4.530856 4.188085 4.7898216 4.2135153 4.0747523 5.0140667 4.4656935 4.553803
1368339_at 4.464559 4.739482 4.642603 4.7656207 4.3023624 4.188485 4.5626965 4.521364 4.571867 5.1095085 4.825675 4.2971916
1368340_at 8.059031 7.8797083 7.9151883 8.009474 7.8734202 7.7612414 8.233171 7.9968815 7.8438964 7.5288844 7.821208 7.926266
1368341_at 7.716536 7.6856046 7.842948 7.9657617 8.045512 7.6765084 7.646162 7.7755294 7.805013 7.8979774 7.9260683 7.7396884
1368342_at 4.0955925 4.333377 4.5059137 4.376239 4.1916356 3.907879 4.1543436 4.3192663 4.073161 4.2920833 4.544114 4.1561813
1368343_at 5.397859 5.5246024 5.1110997 5.300089 5.223172 5.123851 5.4933586 5.541242 5.679318 5.0301867 5.4437504 5.4234686
1368344_at 3.5527422 3.4875264 3.657103 3.4800298 3.3866804 3.3624704 3.6068342 3.757649 3.370018 3.5199404 3.4381728 3.4383583
1368345_at 4.329277 4.184598 4.167802 3.8160143 4.5018373 4.4536057 4.2248797 4.8358464 4.2129793 4.5218425 4.439482 4.182069
1368346_at 6.3039527 6.0397534 6.3085814 6.5977764 6.7297077 6.635438 6.5147586 6.500807 6.6161904 5.9125986 6.43759 6.535038
1368347_at 4.7449713 4.7134314 4.7097225 4.5795813 4.501207 4.8902254 4.5909433 4.99226 4.923496 4.6644063 4.802887 4.785964
1368348_at 4.242949 4.1686077 4.1876116 3.8552363 4.0474997 4.0646625 4.2267528 3.8509753 4.0410438 4.2736273 4.0383964 4.1937313
1368349_at 5.2053223 5.221095 5.4024954 5.3916264 5.340372 5.6263866 5.5823693 5.3850985 5.607639 5.6508017 5.43773 5.639959
1368350_at 3.5211256 3.3827636 3.449327 3.4571357 3.3949351 3.4373908 3.501639 3.6471086 3.4461536 3.4598796 3.4546785 3.3658125
1368351_at 5.8248005 6.226965 6.0191994 5.690398 5.7054195 5.961146 5.8773036 5.764808 6.0790176 6.237646 6.0519524 5.877327
1368352_at 4.4470496 4.478073 4.1614103 4.4594426 4.2570734 4.5622067 4.282149 4.3955483 4.5744386 4.732755 4.47122 4.582787
1368353_at 4.7393684 4.9667997 5.0782094 5.08039 5.2126613 4.977802 5.394133 5.4249353 4.893771 5.457955 5.054029 5.1971602
1368354_at 9.914326 10.365414 10.181432 10.4703245 10.177861 10.01818 10.052662 10.21086 10.392633 10.762651 10.302954 10.290017
1368355_at 4.7937145 5.122004 5.058307 5.3022866 5.3914485 4.986529 4.9722385 5.0270724 4.7447577 4.969175 4.8902354 5.0295615
1368356_a_at 10.102234 9.827216 10.117252 10.123114 9.984635 10.089682 10.055924 10.070208 9.860517 9.853526 10.112539 9.932999
1368357_at 5.790594 5.8439627 5.6314898 5.423712 5.4564786 5.3231606 5.7791805 6.1554446 5.960832 5.5291386 5.6965227 5.765539
1368358_a_at 3.4796448 3.7922807 3.6502976 3.618258 3.4123654 3.723577 3.4490423 3.6971629 3.9069693 3.7622287 3.6572952 3.4538212
1368359_a_at 4.2152734 4.5279207 4.166367 4.2195873 4.1513977 4.476678 4.258874 4.2113404 4.267675 4.1617217 4.2282314 4.0098386
1368360_at 13.65035 13.627868 13.607078 13.594083 13.615898 13.637933 13.605113 13.622721 13.609511 13.636846 13.61389 13.636316
1368361_a_at 8.081165 8.047164 8.159507 8.2200775 8.150763 7.9067955 7.910489 8.26098 7.849302 7.8315287 8.195793 8.08388
1368362_a_at 10.8467 10.689099 10.699637 10.76783 10.76799 10.785703 10.806502 10.864243 10.913814 10.746763 10.75361 10.660325
1368363_at 3.8588338 4.082774 3.9891913 3.660891 3.7777424 3.9311547 3.9381945 3.964094 4.1383677 3.9549267 3.9603672 3.9776244
1368364_at 4.575917 4.7462173 4.534391 4.6137815 4.548167 4.7829776 4.72537 4.9260077 4.610755 4.8028274 4.618849 4.3662157
1368365_at 12.182367 12.234396 12.149918 12.283288 12.147434 12.2134 12.175489 12.184137 12.103981 12.2225 12.138066 12.131429
1368366_at 4.998392 4.986562 4.721133 4.927499 4.9402237 4.7348976 5.1445436 4.9352937 4.770548 5.251463 5.0007772 5.00762
1368367_at 5.4601674 5.4357867 5.32633 5.306465 5.614092 5.307559 5.48015 5.4466696 5.4841123 5.9877434 5.4439335 5.7448654
1368368_a_at 10.399972 10.092618 9.93538 10.004225 10.096925 10.110757 10.389563 9.928631 10.22621 9.912031 10.09081 10.202045
1368369_at 4.6292763 4.4217796 4.2502956 4.5394726 4.617296 4.591419 4.675703 4.556012 4.4798098 4.6616693 4.231864 4.468645
1368370_at 5.912354 5.9945383 5.946318 5.5581546 5.629353 5.7990646 6.6005316 5.624117 6.0832405 5.3825407 5.571607 5.519628
1368371_at 4.8784666 5.2282095 4.9460254 4.6664577 4.8183203 4.8434772 4.779686 5.143391 5.1114435 4.9391246 4.779219 5.127107
1368372_at 8.559919 7.479189 7.9493923 8.355541 7.526029 7.6571236 8.260616 7.2931 7.5941176 8.387556 7.9797254 7.455831
1368373_at 4.2003174 3.9908984 4.0270653 4.222168 4.1910324 4.276262 4.1027575 4.2599897 4.2317038 4.0321884 4.24181 4.3415985
1368374_a_at 5.870493 5.929901 6.109296 5.5599313 5.7445517 5.904902 6.104521 5.71453 5.575766 5.9095063 5.8367367 6.132686
1368375_a_at 5.4662046 4.6302047 5.2610407 5.0175676 4.7307777 5.437013 5.557408 5.4340134 5.0897846 4.7532506 5.307052 5.3035407
1368376_at 7.431536 8.834164 9.681276 8.360392 9.616735 7.533792 8.58632 7.272647 8.316645 7.9120617 8.272933 7.079201
1368377_at 4.7387247 5.045121 4.8369527 4.8942013 4.579171 5.1521916 5.5422034 5.136444 5.376369 5.1492624 4.7530065 4.889951
1368378_at 11.877384 12.000177 12.243786 12.13688 11.78269 12.051692 12.277295 12.50951 12.318018 12.498856 12.230054 12.525008
1368379_at 8.337103 8.306823 8.141601 8.400324 8.460381 8.281026 8.277334 8.102651 8.325922 8.339444 8.490176 7.9031634
1368380_at 13.933619 13.942189 13.875933 13.916458 13.920423 13.934875 13.923768 13.826142 13.905526 13.866049 13.81731 13.890523
1368381_at 4.8150845 4.820252 5.004865 4.9515343 4.6172523 5.1027308 4.9005985 4.7813535 5.039622 5.1089816 5.2761836 4.9752827
1368382_at 4.870513 4.794676 4.905092 4.968463 4.7142677 5.1076303 4.7260666 4.7058105 5.4092226 4.6805134 4.88218 5.1685643
1368383_at 6.080696 6.00589 5.7456546 6.0027213 5.8148203 6.0099964 5.9235897 5.8617353 6.0944076 6.2583222 6.05533 5.909757
1368384_at 3.9839885 4.1105433 3.8777676 4.049277 4.062126 4.094531 4.089628 3.957144 3.8885424 4.2530365 3.9297624 4.1247373
1368385_a_at 9.283077 9.5426445 9.346363 9.389636 9.327564 9.161936 9.106351 9.449961 9.220782 9.285184 9.283248 9.176179
1368386_at 9.754383 9.834321 9.60284 9.840148 9.74621 9.575837 9.529522 9.786101 9.563616 9.736645 9.592987 9.768662
1368387_at 11.364458 11.264244 11.381559 11.15998 11.382023 10.994771 11.234903 11.317342 11.357553 11.227646 11.151587 11.244223
1368388_at 5.6435823 5.890402 5.108849 5.47604 5.451765 5.4974337 5.237352 5.506467 5.199191 5.6940336 5.719245 5.4724917
1368389_at 9.286034 9.222784 9.038656 9.375231 9.280334 9.104154 9.014778 9.133498 9.228113 8.996919 8.946434 8.952071
1368390_at 9.177696 8.983905 9.158187 9.069442 8.962372 8.987528 9.126127 9.206066 8.916047 9.069052 9.044018 8.917295
1368391_at 4.344038 4.6722364 4.573533 4.5178766 4.200265 4.486582 4.6009116 4.574604 4.414377 4.809886 4.6020694 4.6044745
1368392_at 6.444004 6.228793 6.5822444 6.233291 6.377693 6.54514 6.6898603 6.4120684 6.0247464 6.5479126 6.3937283 6.3511086
1368393_at 5.4818773 5.4907727 5.571525 5.550526 5.821138 5.579058 5.703608 5.3021307 5.2465353 5.56572 5.6971493 5.319566
1368394_at 5.6037726 5.7716794 5.660225 5.4361925 5.952203 5.6985006 5.7864485 5.8556137 5.593466 5.73703 5.8529506 5.808604
1368395_at 4.9957514 5.033271 5.19906 5.379448 5.2325664 5.0936265 5.447117 5.0508146 5.1999545 5.1626806 5.5688467 5.6860685
1368396_at 5.3629975 5.1218796 5.245818 5.1494703 5.2524896 5.1355762 5.2622576 5.001898 5.4003277 5.4140964 5.6009226 5.569853
1368397_at 12.800206 12.8673 12.823948 13.119404 12.988082 13.047081 12.980913 12.995886 13.057689 13.029838 13.138785 13.249044
1368398_at 4.6026716 4.2380576 4.362362 4.1755066 4.219751 4.731827 4.598444 4.623206 4.597271 4.7113695 4.708248 4.810464
1368399_a_at 11.651707 11.772888 11.733546 11.697589 11.536549 11.689822 11.743997 11.568489 11.585844 11.566761 11.598453 11.678297
1368400_at 8.829739 8.586824 8.688435 9.120617 8.982046 8.996683 8.73084 8.819956 8.380204 8.759856 8.588785 8.817564
1368401_at 4.2282596 4.4560037 4.2349715 3.8787477 4.138298 4.0237246 4.075451 4.10594 4.2414975 4.3971415 4.243628 4.139659
1368402_at 9.345765 9.375999 9.136255 9.158875 9.291037 9.199745 9.067074 9.14 9.075013 9.216415 8.824394 9.179675
1368403_at 8.954421 8.925785 9.052279 8.9749775 8.91561 8.751649 8.998217 8.866736 9.063703 8.9730425 8.842794 8.837523
1368404_at 4.7925687 4.804702 4.870489 4.9408875 4.7541666 4.655571 4.9862785 4.9154153 4.640779 5.1910453 4.6817584 4.789365
1368405_at 7.758243 7.913601 7.8198833 7.975177 7.928626 7.87255 7.911257 7.7705126 7.6531343 7.820567 7.6277833 7.870244
1368406_at 4.2916865 3.9879193 3.9886427 4.0739675 4.1834755 4.184785 4.2089357 4.156026 4.5287724 4.2476587 4.0892887 4.5430737
1368407_at 5.4726453 5.377582 5.1368484 5.654052 5.143704 5.2450414 5.821065 5.339006 5.625586 5.3621883 5.1891828 5.419792
1368408_at 4.992775 4.7307024 4.7873964 4.772461 4.94537 4.9805293 5.0685844 5.528229 5.0938144 5.361263 5.727676 5.688217
1368409_at 10.043095 9.880552 10.174803 10.440735 9.839542 9.839708 10.119171 10.150108 10.392475 10.200232 10.206867 10.1233425
1368410_at 6.600302 6.777844 6.898023 6.915918 6.880337 6.970336 6.850043 6.781415 6.654135 6.7726417 6.762634 6.688412
1368411_a_at 4.070583 3.6811337 3.6417396 3.9352016 3.7735593 3.7580965 3.8367667 3.8462644 3.8247554 3.7302225 3.865102 3.9336305
1368412_a_at 5.2484293 5.1107635 5.1836023 4.8189244 4.701352 4.698447 5.6827765 4.7881155 4.8563614 4.947687 5.2269087 4.950417
1368413_at 5.4956923 5.135664 4.673685 5.082959 4.7461042 4.8115215 4.923502 4.9018774 5.0478573 4.86502 4.70291 5.432417
1368414_at 5.5256777 5.9275804 5.91505 5.5555153 5.865511 5.8668485 5.9697027 5.8159547 5.8899627 5.9557786 5.972043 5.898119
1368415_at 3.8896632 3.8371925 3.5249271 3.6595807 3.560502 3.5368645 4.0755763 4.1693773 3.828232 3.8796105 3.7421963 3.98835
1368416_at 3.6167414 3.748572 3.7027423 3.7625763 3.8051193 3.8563063 3.7418694 3.8859136 3.9978952 3.854543 3.7068276 3.8176596
1368417_at 4.832057 4.783002 4.692691 4.94222 4.7083254 4.744282 4.9685745 4.87922 5.38163 4.818557 5.1796722 4.763113
1368418_a_at 13.142055 13.135585 13.313066 13.2861595 13.35555 13.248989 13.450561 13.210374 13.350797 13.290251 13.35491 13.379886
1368419_at 9.391765 9.40338 9.441933 9.697793 9.328108 9.38969 9.587057 9.2042 9.303379 9.517816 9.684823 9.470204
1368420_at 13.4185915 13.307257 13.452177 13.505281 13.545466 13.503364 13.565591 13.406493 13.477931 13.426675 13.532139 13.586164
1368421_at 4.0909467 3.7391095 3.9869523 4.029106 4.0510907 3.9607897 3.8039024 4.044015 4.1049714 3.9339652 3.9254317 3.8324203
1368422_at 5.9807467 5.3585706 6.1368995 7.3538446 6.0681167 6.063338 6.7266293 7.344041 5.993326 7.0049467 7.340156 7.5540953
1368423_at 5.2834926 5.368942 5.603009 5.417227 5.5570254 5.527403 5.4130554 5.2927437 5.679318 5.6243362 5.434281 5.4456635
1368424_at 7.863435 7.791656 7.8586535 7.712014 7.8264236 7.618844 7.737876 7.706138 7.8144264 7.6690207 7.959516 7.596251
1368425_at 4.6546006 4.9864354 5.024081 5.1556673 4.7473717 4.714842 4.939251 4.617366 4.767725 5.16206 4.9807696 4.79396
1368426_at 11.3854 11.133875 11.382962 11.748332 11.499194 11.737941 11.186458 11.013718 11.229131 11.627512 12.002964 11.805895
1368427_at 8.041352 8.287583 8.152857 7.891742 8.124555 8.195592 7.9958262 8.091159 7.8687124 8.135292 8.068373 8.076732
1368428_at 8.918947 8.854683 9.595066 8.81375 8.89923 8.845266 9.210419 9.368725 8.65283 8.744383 8.895824 8.633708
1368429_at 3.5911858 3.597427 3.7489455 3.602852 3.7320998 3.644827 3.5147364 3.7808297 3.6418517 3.3442051 3.4209754 3.6305888
1368430_at 9.55282 9.647178 9.644486 9.637502 9.50705 9.605916 10.055665 9.593105 9.579535 9.534174 9.656386 9.265135
1368431_at 11.358551 11.320364 11.1573105 11.253037 11.289123 11.329362 11.319609 11.360362 11.256928 11.2076645 11.24287 11.33898
1368432_a_at 4.3577414 4.1686354 4.363709 4.448146 4.6200438 4.422062 4.742657 4.451041 4.4039288 4.5448885 4.37849 4.7487526
1368433_at 9.9946785 9.908823 10.05181 10.099059 9.896665 9.97998 9.957166 10.127885 10.012344 10.019924 10.027452 9.985353
1368434_at 7.7038536 7.6771846 7.258649 7.729216 7.8590245 7.6254525 7.1182995 7.256183 7.37875 6.897971 6.9182987 7.4020734
1368435_at 11.541502 11.706807 11.887544 11.341073 11.4323015 11.422641 11.187027 11.180082 11.32717 11.948586 11.581043 11.32997
1368436_at 9.280997 9.366483 9.39028 9.411144 9.329354 9.367157 9.443853 9.226395 9.072182 9.495382 9.324589 9.223746
1368437_at 4.892767 5.1636744 4.948838 4.8218303 4.936375 4.8519144 5.133061 5.3865037 5.076066 5.0770526 5.1562424 5.175458
1368438_at 4.3237505 4.1963506 4.4259963 4.284031 4.629587 4.5975704 4.1233473 4.335928 4.039075 5.1750517 4.242013 4.434226
1368439_at 5.67144 6.1490355 5.655948 5.859431 5.708629 5.9655204 5.949029 5.690897 6.1101637 6.136043 6.00659 5.802941
1368440_at 7.846923 7.208664 7.573706 8.044981 7.8147106 7.660328 7.710078 7.8414807 7.887268 7.9128294 7.8104033 6.9121823
1368441_at 6.0293436 6.381344 6.2670617 6.2246923 6.223315 6.2500663 5.9913325 6.054835 6.30814 6.1214423 6.3098693 6.1358213
1368442_at 13.337342 13.349325 13.276234 13.33975 13.282619 13.341485 13.373605 13.267942 13.289262 13.217083 13.2800045 13.351229
1368443_at 5.3524313 5.3402777 5.278475 5.362069 5.0369363 5.2254796 5.0015306 5.118934 5.428751 5.3140163 5.188363 5.001874
1368444_at 8.618114 8.405699 8.426924 8.450766 8.474399 8.372557 8.387813 8.677645 8.466732 8.41799 8.375446 8.489576
1368445_at 5.4356637 5.871975 5.5918055 5.155861 5.6428504 5.6547966 5.617895 5.6408644 5.9476366 5.781125 5.7359095 5.683798
1368446_at 7.277244 7.573201 7.8188887 7.6499395 6.856387 7.4775014 7.7401 7.781041 7.6928344 6.766956 6.937285 7.4404006
1368447_x_at 6.130899 7.4501004 7.580748 7.910618 5.9851756 6.7385077 7.111015 6.438647 6.233217 5.8602037 5.8802257 6.261918
1368448_at 6.4898477 6.5982084 6.302887 6.438797 6.4638157 6.655196 6.81957 6.512599 6.8207183 6.549959 6.4418516 6.610635
1368449_at 4.5130405 4.477809 4.7549057 4.350605 4.555985 4.644765 4.8191805 4.7533216 4.8027687 4.93001 4.650795 4.891
1368450_at 5.2153516 5.264133 5.2032022 4.6762137 4.7473717 4.7965126 5.244542 5.16461 5.1034 5.066884 5.565853 4.9536085
1368451_at 6.175101 6.3031387 5.915581 5.979522 6.1932583 6.204866 6.072352 6.3046865 6.0582824 6.372074 6.2509584 6.2651005
1368452_at 9.469155 9.393866 9.537036 9.318761 9.476796 9.447717 9.602426 9.526015 9.272546 9.44095 9.292765 9.42692
1368453_at 11.286579 11.090887 11.042467 10.812481 11.009534 10.881195 10.679101 10.968931 10.780948 10.189234 10.509206 10.240071
1368454_at 3.8380337 3.7859647 3.705137 3.7477322 3.7647252 4.0899234 4.0413647 3.7788785 3.887449 3.7628076 3.8972545 4.011856
1368455_at 5.248237 5.049589 5.2183104 5.075959 4.9572945 5.1244893 5.522463 5.1182957 5.3091145 4.91771 5.44697 4.7998185
1368456_at 3.5716126 3.976892 3.8396664 3.939244 3.9499142 3.8209 3.655611 3.820711 3.6658225 3.955319 3.8025377 3.7519438
1368457_at 3.9284503 4.1520596 4.25821 4.181816 4.098029 3.7775884 4.353019 4.136647 4.2389507 4.5083675 3.8790944 4.1482716
1368458_at 9.981862 10.547663 10.473256 9.379908 10.735053 9.957196 10.23272 9.390038 9.715732 8.188854 8.118315 7.1073985
1368459_at 4.3297153 4.0515127 4.1542034 4.0422425 3.913344 4.3040466 4.2504907 4.3446145 4.07579 4.2335687 4.1468263 4.1012444
1368460_at 7.921483 7.5261536 8.77483 7.0468674 7.1464744 7.237371 7.02746 7.504552 7.164993 7.1831717 7.407927 7.3363614
1368461_at 11.048746 11.122393 11.031103 11.41693 11.120465 11.328652 11.095526 10.331761 10.936293 10.712278 8.900759 8.893994
1368462_at 5.5712028 5.4159656 5.254176 5.4262185 4.992191 5.0663676 5.246577 5.128572 5.535958 5.12811 5.2283573 5.029639
1368463_at 7.3882823 7.3996477 7.514992 7.611595 7.4703236 7.299192 7.4798307 7.3570275 7.42809 7.5161757 7.3567524 7.301161
1368464_at 5.8193603 5.7972956 6.1217976 5.9237795 5.8834047 6.010001 5.907662 5.9896784 5.524745 6.0060787 6.0359697 6.3108087
1368465_at 3.6353056 3.6763678 3.5218308 3.5475576 3.7195203 3.383466 3.5899892 3.8216887 3.406306 3.5173244 3.4204178 3.6265504
1368466_a_at 5.6426525 5.797777 5.7884707 5.7370877 5.8372416 5.3936315 5.757015 5.9235015 5.5078826 5.4689713 5.3331594 5.9030066
1368467_at 12.805847 12.892652 12.840553 12.843713 12.765804 12.743796 12.792664 12.759128 12.705116 12.702639 12.679189 12.735966
1368468_at 4.2282596 4.3294525 4.4428735 4.5397434 4.356349 4.7070045 4.423213 4.2465672 4.394658 4.6110797 4.47534 4.5353374
1368469_at 5.3548336 6.2492013 5.8267407 5.77706 5.6969857 6.167553 5.5571423 6.1269107 5.8616157 5.40331 5.9527445 6.0384374
1368470_at 8.692103 8.768791 8.63436 8.830122 8.760407 8.813064 8.698035 8.519972 8.399546 8.738278 8.585606 8.679766
1368471_at 5.606517 5.7925644 5.4741807 5.331114 5.2337885 5.352371 5.409256 5.3960023 5.52244 5.5860596 5.119925 5.417323
1368472_at 4.432245 4.4670334 4.692065 4.4583855 4.536762 4.5813746 4.655511 4.8214507 4.3494663 4.5993347 4.309055 4.2885437
1368473_at 5.108382 5.1762886 4.8515577 4.9298573 4.6558194 4.9244246 5.064571 4.94373 4.849964 5.124515 4.936367 4.963149
1368474_at 7.1990356 7.1804566 7.1800756 7.6295075 6.905134 7.010126 7.8989806 7.5921354 7.3032084 6.457835 7.277963 6.7724943
1368475_at 4.073202 4.282653 4.416894 4.2702026 4.4483347 4.6292906 4.8294034 4.3008904 4.5308666 4.33223 4.6196694 4.4001603
1368476_at 6.513979 6.601641 6.489572 6.479948 6.2160864 6.286796 6.249778 7.0325007 6.0356116 6.2783847 6.641152 6.6155243
1368477_at 6.674917 6.7778764 6.9245954 6.475043 6.5396147 6.327844 7.0319614 6.7300506 6.6621957 6.3281946 6.78577 6.5804186
1368478_at 3.7398648 3.599643 3.6690066 3.6453533 3.8517997 3.7459855 3.6073678 3.4708316 3.7099314 3.6379356 3.8664863 3.718252
1368479_at 3.7702973 3.649407 4.13136 3.5788696 3.7075703 3.4997702 3.8140569 3.456601 3.6632645 3.9534342 3.8178494 3.6220226
1368480_at 6.181785 6.13962 6.3818526 6.366536 5.7488394 6.044238 5.9553814 6.090787 5.754492 6.303478 6.1659174 5.8916593
1368481_at 5.142552 4.8995743 5.253548 5.200375 4.956459 5.13668 5.122157 5.137628 5.0449705 4.894638 5.017709 5.009703
1368482_at 6.771298 6.076674 6.644956 6.57899 6.00883 6.2078314 7.299932 6.1982064 6.7001653 6.084598 6.760201 5.8879204
1368483_a_at 4.6099277 4.63575 4.8451834 4.645871 4.3653812 4.229448 4.2983317 4.787937 4.4966164 4.93198 4.569264 4.7242527
1368484_at 4.9474554 4.9838724 5.0314207 5.239674 4.7925134 4.518533 5.1905947 4.3878055 4.9791417 5.377169 5.3906074 4.532374
1368485_at 4.6215086 4.3747153 5.033272 4.61489 4.7916803 4.8286905 4.23357 4.6942043 4.694598 4.3310833 5.090521 4.717304
1368486_at 7.0429235 6.657747 7.634282 6.5093074 7.172176 5.436214 6.8984876 7.5324507 6.750715 5.849334 6.719373 5.7965894
1368487_at 3.368954 3.176666 3.3660011 3.285349 3.2150578 3.1601417 3.2633495 3.211797 3.1695426 3.1654768 3.294283 3.1797717
1368488_at 9.341777 8.451078 8.823668 8.978572 8.740108 9.307234 8.862462 9.254304 8.7578125 8.993748 9.065215 9.30579
1368489_at 4.6305947 4.8797736 4.871799 4.6477413 4.9858875 4.76425 4.8159027 4.7637715 4.6262326 4.8655863 4.625763 4.7158995
1368490_at 10.100164 9.469406 9.448509 10.619241 10.393417 10.538547 10.647573 10.520914 11.413973 11.320325 11.265991 10.914315
1368491_at 6.8693466 6.564517 6.7321754 7.00828 7.6247263 6.516919 6.7054067 6.324566 6.8172407 6.6893854 6.5819244 5.76725
1368492_at 7.5267324 7.2128115 7.7333436 7.234884 7.282742 7.022017 7.9838324 7.268307 7.361233 7.1155024 7.6257033 7.137608
1368493_at 4.930336 5.1041164 4.766323 4.547076 4.418945 4.8024487 4.81084 4.4909844 5.199752 4.9468956 5.2778525 4.6766844
1368494_at 3.9846723 4.1845984 3.9128413 3.8698723 4.075078 3.8644226 3.9547594 4.1408834 4.0241594 3.8613176 4.1186295 3.938429
1368495_at 5.0114455 4.983442 5.2061315 5.1200175 5.3047442 5.336847 5.2980337 5.0627947 5.420204 5.1095085 5.0973077 4.981599
1368496_at 4.365158 4.5259695 4.599806 4.3633537 4.408471 4.3352985 4.620352 4.550293 4.5346823 4.554326 4.5034046 4.289708
1368497_at 11.057134 11.023474 10.51837 11.243906 11.269424 11.073244 11.069877 11.614897 11.364463 11.379277 11.545193 11.557772
1368498_a_at 3.263589 3.41912 3.40729 3.494729 3.2270334 3.328734 3.512654 3.1858003 3.2550368 3.3370667 3.3892121 3.3242779
1368499_at 3.1660688 3.3042245 3.234252 3.3089578 3.3845596 3.475847 3.387058 3.310792 3.5727909 3.2144284 3.3423553 3.2055314
1368500_a_at 6.3844705 6.342648 6.4845734 6.375353 6.411585 6.616324 6.6034226 6.3645253 6.497648 6.5398617 6.4738145 6.6362953
1368501_s_at 6.643265 6.584576 6.7149057 6.4672956 6.1619377 6.576377 6.7170258 6.697716 6.742409 6.5026546 6.715044 6.444806
1368502_at 4.1642523 4.2305136 4.1453342 4.123354 4.152327 4.2779226 4.1306667 4.0832973 4.164949 4.0814104 3.9458256 4.08484
1368503_at 8.245077 7.7286367 8.10021 8.561672 8.442394 8.104071 8.35656 8.313282 8.329355 8.339436 8.416701 8.041262
1368504_at 10.928787 10.725039 10.829958 10.793906 10.955034 10.810373 10.972083 10.95387 11.028844 10.988248 11.123884 11.140305
1368505_at 4.524158 4.793359 4.915427 4.1503353 4.7991743 4.777141 4.8615894 4.659554 4.763269 4.670753 4.7753105 4.50183
1368506_at 4.647382 4.8637543 4.279459 4.4723253 4.7619567 4.833601 4.639875 4.721854 4.9898715 4.867837 4.8571315 4.855657
1368507_at 11.428504 11.350679 11.193502 11.389436 11.492841 11.463 11.388512 11.224924 11.451075 11.520094 11.489981 11.404905
1368508_at 8.260638 8.186886 8.454505 8.555699 8.645384 8.375139 8.370775 8.598575 8.231475 8.177646 8.46442 8.575143
1368509_at 6.044818 5.899442 5.6958113 6.3986983 5.932177 5.522796 6.520149 5.74995 6.873488 6.4978886 6.160485 5.8386164
1368510_at 4.521366 4.5148363 4.3375072 4.629797 4.1700935 4.779237 4.311821 4.5657663 4.414833 4.214427 4.5811353 4.3154707
1368511_at 4.013252 4.1063466 4.564007 4.2164774 4.5559034 4.0816298 4.2188215 4.074116 4.117907 4.495274 4.283408 4.377232
1368512_a_at 10.427609 10.643888 10.909336 10.387844 10.248474 10.243815 10.144751 10.292228 10.053727 10.108975 10.159868 9.845625
1368513_at 6.6418242 6.0961595 6.379297 6.436905 6.548718 6.264852 6.257051 6.5057197 6.388365 6.5691648 6.2347674 6.2089343
1368514_at 11.5128975 11.561215 11.528651 11.48474 11.58124 11.548635 11.558142 11.49383 11.473316 11.65436 11.515246 11.604188
1368515_at 4.767989 4.979912 4.976142 5.101878 4.727235 4.9778013 5.049737 4.64266 4.7295084 4.562438 4.9588737 4.5258017
1368516_at 6.728645 6.7833505 6.6573687 6.668433 6.720391 6.6146135 6.7655373 6.740051 6.5700645 6.762229 6.8074274 6.592813
1368517_at 6.513979 6.517169 6.6315618 6.4044724 6.5269933 6.476639 6.480329 6.3830748 6.5868535 6.771771 6.3914905 6.3621283
1368518_at 8.453445 8.16044 8.610191 8.3935795 8.15304 8.091538 9.051944 8.270937 8.391924 8.227949 8.473157 7.911154
1368519_at 5.338479 4.868929 5.0566382 5.187202 4.946563 5.2345862 5.061279 5.002186 5.127255 4.908542 5.3584876 5.3247814
1368520_at 13.1452875 13.137854 13.130521 12.661626 12.923277 12.926999 12.5679655 12.7619505 11.838165 12.354055 12.566965 12.48877
1368521_at 6.6206546 6.4904957 6.343122 6.3233 6.399965 6.393561 7.0842233 6.2501125 6.483336 6.0129585 6.3920546 6.2450733
1368522_at 4.534792 4.2934685 3.943212 4.5998793 4.286978 4.5194616 4.606995 4.6229606 4.428606 4.415933 4.724837 4.734117
1368523_at 4.1150823 4.0264206 3.9698262 3.832408 3.7820268 4.0186768 4.166247 4.172593 3.961688 4.0050936 3.8892868 3.8395658
1368524_at 3.5813031 3.7689128 3.7733629 3.819599 3.6781888 3.4455957 3.9776928 3.6000295 3.787643 3.882216 4.112899 3.8826883
1368525_at 6.8586273 6.992246 6.8824067 7.204598 7.4029627 6.9721284 7.0980816 6.810226 6.921169 6.922718 7.03328 7.1023498
1368526_at 7.534289 7.5137963 7.4284735 7.482902 7.3828363 7.261644 7.4103065 7.3564105 7.295638 7.20201 6.88696 7.363027
1368527_at 3.211125 3.232576 3.2561255 3.2693598 3.2167068 3.1370041 3.250618 3.125013 3.6051736 3.2665608 3.1142461 3.1116278
1368528_at 8.716433 8.510507 8.919504 8.739006 8.676067 8.8518715 8.504749 8.907286 8.420872 8.739098 8.778343 8.883541
1368529_at 4.8779206 4.8169656 5.231571 4.9905763 4.7165546 4.952327 4.987283 5.36291 4.896444 5.254834 5.0783267 5.099244
1368530_at 4.41824 4.7176175 4.594627 4.449111 4.06747 4.2317104 4.422966 3.8355124 4.384617 4.172553 4.30181 4.46148
1368531_at 3.4948123 3.467916 3.4932287 3.762296 3.494909 3.4276996 3.5791526 3.3768053 3.7057912 3.5589337 3.649318 3.4702477
1368532_at 4.0508566 4.111817 3.9838266 4.249876 4.0156417 4.1478467 4.1951375 4.2354603 3.8368125 4.082197 4.101568 4.04065
1368533_at 4.853754 5.3198175 5.3291106 5.2883415 5.2725887 5.1679735 5.3454504 5.1185455 5.5127497 5.343628 5.2183805 5.096505
1368534_at 5.4381638 5.76645 5.3643475 5.204176 5.2322397 5.5689464 5.626081 5.569878 5.763504 5.6007004 5.61266 5.734056
1368535_at 5.416407 5.5911937 4.954818 5.5622196 5.1568937 5.255316 5.1215463 5.3922477 5.286023 5.42414 5.1217527 5.2174754
1368536_at 10.871612 10.752998 10.8227005 10.649643 10.701618 10.392481 10.590192 10.693902 10.781749 10.502729 10.712937 10.609287
1368537_at 6.658169 6.5444584 6.781546 6.4162154 6.747708 6.610483 6.629733 6.706735 6.2536683 6.434265 6.6628413 7.0468125
1368538_at 8.228201 8.343687 8.377035 8.4282875 8.513271 8.15419 8.212764 8.371297 8.2889805 8.222822 8.1199875 8.091243
1368539_at 3.439753 3.3329928 3.3858452 3.315045 3.5234716 3.5184028 3.3718543 3.4995813 3.5289278 3.4566362 3.4502544 3.4192324
1368540_at 4.128847 4.218336 3.8304095 4.1985316 4.206702 4.251481 3.8914351 4.3725023 4.237785 4.315994 4.0474973 4.3070784
1368541_at 5.9190764 6.3787084 6.249289 5.9488997 6.794227 5.992323 6.7049584 6.3644376 6.139 5.8081903 6.0658984 6.3123183
1368542_at 4.5891147 4.476429 4.524497 4.3747106 4.5838556 4.54158 4.974054 4.392315 4.1501203 4.537746 4.6147695 4.253237
1368543_at 7.1867523 7.8589396 7.4222574 8.2197 7.790078 7.384618 7.746335 7.1374807 8.127363 7.050829 6.810826 6.9466085
1368544_a_at 4.505786 4.4387126 4.542547 4.4073257 4.299261 4.4483614 4.77425 4.6769567 4.9868875 4.601872 4.7869515 4.786234
1368545_at 5.005037 5.264133 5.4490647 5.238539 5.159077 5.089825 5.3079863 4.9542894 5.3186793 5.1068797 5.7047853 5.1255016
1368546_at 4.9955606 4.867837 5.36147 5.3994093 5.120917 5.315568 5.472767 5.0177956 4.880595 5.0597305 5.188363 5.4322352
1368547_at 3.9509284 3.963347 4.0739155 3.8493698 3.8490741 4.1515884 3.916953 3.865071 4.0503135 4.0644255 4.199578 3.9632175
1368548_at 3.2098272 3.2954357 3.4182937 3.4307811 3.3658173 3.0760322 3.3584826 3.084146 3.368455 3.479755 3.5168288 3.2257915
1368549_at 9.058441 9.200801 9.211814 9.008578 9.147605 9.184177 9.080921 9.162489 9.2910795 9.284348 9.208756 9.143877
1368550_at 5.006279 5.062954 4.86617 5.056695 4.787618 4.7906027 4.9188676 4.9427347 5.098153 4.8865566 4.727872 5.086465
1368551_at 4.091074 4.41853 4.3963785 4.1572104 4.704384 4.506744 4.443942 4.321231 4.4601526 4.379348 4.278753 4.330383
1368552_at 10.755742 10.859828 10.720736 10.745873 10.633177 10.6732855 10.620551 10.688257 10.565748 10.7203455 10.732237 10.549538
1368553_at 5.019577 5.1932535 5.117833 5.059134 4.7816133 5.221349 5.239066 5.0411 4.9408846 4.9983597 5.029024 4.859215
1368554_at 5.6010036 5.5830145 5.497821 5.2984037 5.5456204 5.5095797 5.6554155 5.677123 5.77284 5.8469396 5.6507273 5.294025
1368555_at 5.7916026 5.4482555 5.697002 5.303075 5.425143 5.623415 6.100323 5.672173 5.679318 5.614971 5.639228 5.2721934
1368556_at 4.866585 4.7044106 4.964015 4.1580544 4.6172523 4.4374256 4.7400126 4.4514055 5.1186 4.832461 4.998507 4.6713743
1368557_s_at 4.263854 4.250906 4.4858713 4.570118 4.3382998 4.296543 4.411044 4.504415 4.723531 4.357426 4.664024 4.517477
1368558_s_at 8.123417 7.840945 8.27063 8.082312 8.203531 7.5628943 8.895929 7.9590487 7.928299 7.2184696 8.335545 7.7319484
1368559_at 5.660978 5.480213 5.6122174 5.7398634 5.3028555 5.4492254 5.627076 5.197088 5.478575 5.3140163 5.372258 5.170751
1368560_at 4.9426665 4.5654335 4.879732 4.712512 5.0365157 4.8470173 5.069115 5.057058 4.8416395 5.016028 4.8011904 4.920244
1368561_at 3.7498994 3.9712675 4.0492754 3.8600695 3.8672097 3.8933377 4.1552563 3.8156126 3.949154 3.7303896 4.265318 4.173465
1368562_at 4.8175325 4.830863 4.5457697 4.7382326 4.675579 4.752761 5.0126686 4.5394096 5.0164366 4.8292503 4.84217 4.813075
1368563_at 8.47962 7.8574004 6.63091 8.279472 6.7134633 6.66114 8.21828 6.257695 6.9623165 7.4834156 6.7226596 7.091982
1368564_at 4.8795333 4.6312857 4.107318 4.535525 4.704384 4.5228486 4.533255 4.6301312 4.691023 4.4167023 4.6563635 4.5198283
1368565_at 4.2798505 5.2335234 4.2362013 4.6368647 5.47673 4.0535088 5.3031864 4.306045 4.6869326 4.836645 4.207955 4.076478
1368566_a_at 11.402687 11.289405 11.391399 11.384452 11.329911 11.325817 11.189948 11.433427 11.471562 11.300356 11.289259 11.273411
1368567_at 8.061634 8.037245 8.297258 8.3225565 8.069771 8.001796 8.205829 8.327884 8.106327 8.229265 7.7125144 7.8325453
1368568_at 5.804591 5.648814 5.844602 5.6260147 5.512327 5.5059104 5.706082 5.4581285 5.696317 5.9816666 5.7050915 6.322341
1368569_at 3.8747487 3.7364812 3.6533883 3.5459862 3.5160236 3.6084356 3.8101256 3.5796306 3.9838853 3.6688929 3.8973577 4.2317166
1368570_at 7.656263 8.131504 7.6942105 8.083508 7.60453 7.8661995 7.655889 7.536994 7.7588987 7.5334144 7.5508804 7.840805
1368571_at 4.871322 4.438702 5.1397853 5.356903 4.877539 4.6144648 5.1177726 5.4249353 5.627736 5.478475 5.260519 5.0840726
1368572_a_at 5.1874547 5.1709714 5.1531796 5.1900806 5.0526056 5.0600595 5.203662 5.728899 5.392622 5.423477 5.3919587 5.4842467
1368573_at 8.381207 8.356953 8.405724 8.36711 8.404697 8.372753 8.352565 8.637293 8.2908945 8.583908 8.367098 8.641964
1368574_at 10.215875 10.030344 10.385332 10.183344 9.75132 10.094247 10.281443 10.313597 9.64338 10.147766 10.054991 10.068225
1368575_at 4.8677955 4.843617 5.1254177 5.3425198 4.9854803 5.2101545 5.174073 4.3426166 5.5881042 5.122658 5.138056 4.7173047
1368576_at 4.1915574 4.539712 4.140872 3.524715 4.2657356 3.98188 4.5827007 3.6446047 4.3372545 4.2736273 4.5401554 4.1308146
1368577_at 3.3726802 3.3355203 3.5185015 3.5235233 3.5690422 3.496536 3.5912735 3.8485434 3.4747326 3.3900564 3.4712713 3.4275014
1368578_at 4.3538404 4.6767645 4.274211 4.50425 4.3610663 4.2778745 4.50802 4.263644 4.575463 4.302187 4.5971384 4.5368876
1368579_at 4.5024395 4.6602287 4.2340107 4.2885303 4.5168505 4.551669 4.3021874 4.603255 4.5635414 4.4793687 4.6640673 4.427511
1368580_at 5.9508176 5.962954 6.1461205 6.047191 5.9851756 6.1182413 5.978694 6.1467733 6.5444098 6.2245584 5.993323 6.275436
1368581_at 6.2229347 6.2022305 6.028887 5.806966 5.9266067 5.9957013 6.2159724 5.750562 5.594081 5.6826897 5.812235 5.5879693
1368582_at 4.082759 3.796755 4.1821938 3.8848307 3.9064226 3.9223993 3.7717552 3.9103754 3.9150732 3.9138505 4.093811 3.7882533
1368583_a_at 13.742471 13.812295 13.891055 13.7445 13.853617 13.901994 13.923374 13.9531355 13.782344 13.788548 13.901472 13.797441
1368584_a_at 4.9670887 4.7098384 4.880123 4.6558685 5.0327826 4.824572 4.941755 4.9530983 4.845068 4.8530207 4.7530065 5.105599
1368585_at 5.6602488 5.8196363 5.816142 5.54552 5.480395 5.6714735 5.722025 5.7168484 5.832336 5.7986 5.6742005 5.882222
1368586_at 5.1875644 5.0315924 4.9318013 4.870249 4.8429146 4.9188633 5.069226 4.9267178 5.0773077 4.9905734 5.002539 5.116969
1368587_at 13.818018 13.815959 13.877804 13.868144 13.8005 13.836524 13.727851 13.889129 13.796152 13.816464 13.8177395 13.8237095
1368588_at 5.9743414 6.0923676 6.441791 6.3154435 6.385226 6.199417 5.7725463 6.1777883 5.879365 5.683449 6.238626 6.776802
1368589_at 9.325403 9.1586685 9.313822 8.824227 8.780632 9.423221 8.608716 9.972522 8.677266 9.003973 9.131462 8.49021
1368590_at 3.6778836 3.8952398 3.8125882 4.2426972 4.0436034 3.9721646 4.171899 4.0596957 3.8014047 3.8992834 3.809689 4.057177
1368591_at 9.06257 8.882935 9.054548 8.970741 8.994042 8.985282 8.805876 8.831808 8.637543 9.289833 8.924644 9.147677
1368592_at 7.3517814 7.4689884 7.411601 7.397366 7.1490417 7.254676 7.81287 7.205793 7.320449 6.7168922 7.2874117 6.6145854
1368593_at 8.7885685 8.757465 8.878258 8.732241 8.7098255 8.755245 8.88908 8.987165 8.832054 8.92753 8.842361 8.613447
1368594_at 4.837269 4.5364294 5.318001 4.901765 5.0114202 5.115074 4.924161 4.996507 4.7138195 5.122969 5.2287083 4.7162433
1368595_at 4.578316 4.6512113 4.784175 4.8143053 4.315011 4.7075014 4.3168793 4.721278 4.751075 4.8371744 4.885099 4.761663
1368596_at 6.980055 6.9242816 7.0958977 6.9299874 7.2862935 6.801573 7.8668313 6.7093306 7.0068345 6.7105565 6.5262175 6.739608
1368597_at 6.641722 6.19685 6.290124 6.0831923 6.397445 6.6018834 6.155927 6.00081 6.1676984 6.457203 6.1252813 6.2683115
1368598_at 6.250222 6.3567314 6.2245617 6.12338 6.334055 6.284807 6.6727047 5.955407 6.3488126 6.627556 6.334458 6.3802624
1368599_at 5.579555 5.655073 5.6651316 5.787783 5.3469496 5.4875646 5.6345453 5.51455 5.968043 5.603068 5.504241 5.9305253
1368600_at 11.139428 11.21063 11.112186 10.918656 11.153691 10.997999 11.054093 11.022918 11.056087 11.072043 10.862204 11.044261
1368601_at 4.3682055 4.2340603 4.7076397 4.462432 4.4216948 4.594344 4.536684 4.4991817 4.6174717 4.637502 4.188489 4.2159324
1368602_at 3.4704108 3.7885866 3.4555037 3.651902 3.635211 3.9629986 3.7483618 3.655016 3.4130387 3.6649892 3.524706 3.6959045
1368603_at 4.3941917 4.3440995 4.546957 4.3334093 4.2979655 4.4974184 4.581387 4.5339456 4.349965 4.4022903 4.5065584 4.7236776
1368604_at 4.970116 4.495916 4.833017 5.168478 4.7576237 4.6910143 4.9139996 5.1378436 4.7559595 5.2462306 4.905206 4.819624
1368605_at 5.026036 4.9137626 5.086461 4.943905 4.7219973 5.259972 5.0474715 5.0274973 4.833065 4.939627 5.02903 5.032494
1368606_at 4.147532 3.9923065 4.1237993 3.8928652 4.165216 3.9118385 3.7843237 4.053437 4.1060925 4.0183654 3.981258 3.8976429
1368607_at 6.6142483 7.1661987 8.352011 9.344719 7.6897144 9.584318 8.893348 9.137583 10.332175 9.189563 10.369961 10.317403
1368608_at 10.070453 10.109089 10.145285 10.086783 10.044579 10.075738 10.082295 9.8059 10.0449705 10.030876 9.787125 10.014405
1368609_at 12.72313 12.706052 12.758938 12.803788 12.777799 12.685119 12.73727 12.744794 12.7879305 12.722645 12.797789 12.756987
1368610_at 4.101555 4.1709876 4.257154 3.898675 3.796309 3.459974 4.004921 3.9572651 3.8159964 3.998815 3.9201014 4.2156897
1368611_at 3.9719718 3.8371925 3.8805437 3.8967702 3.9228778 3.8526273 4.107126 3.996752 4.149567 4.0614386 3.9375427 3.9432068
1368612_at 5.5137486 5.3131127 5.1988444 5.066159 5.220227 5.7160892 5.2952113 5.316 5.3596745 5.3589096 5.2403 5.2411613
1368613_at 4.040128 3.887297 3.9576442 3.7852263 3.7717032 4.0207434 4.1959257 3.8196242 3.9409637 4.2184343 4.018194 4.079837
1368614_at 8.322269 7.738813 8.064912 8.145166 7.5899267 8.057293 8.074314 8.400787 7.914165 7.63187 8.1569605 8.182337
1368615_a_at 5.0504494 4.863819 4.894817 4.672563 4.7709885 4.9236436 4.895584 5.0252566 5.046168 5.302008 5.1845903 4.87744
1368616_at 5.8555536 6.0013366 5.8465343 5.6563096 5.8776236 5.8066435 5.9488597 5.9466 6.353231 5.900972 5.862681 5.906998
1368617_at 4.352536 4.811925 4.408778 4.930952 4.617964 4.84109 4.522224 4.5655437 4.969864 4.163289 4.3221 3.9238234
1368618_at 9.494744 9.210631 9.2801895 9.427857 9.367973 9.655302 9.380879 9.299016 9.233165 9.232367 9.401898 9.275084
1368619_at 5.3198643 5.2908583 5.295784 5.1951656 4.9371367 5.1160717 5.298577 5.2906566 4.7086964 4.892981 5.2460923 4.9089246
1368620_at 5.585062 5.556953 5.452765 5.0780888 5.709853 5.5651493 5.8722625 5.467567 5.7366996 5.904074 5.7371244 5.632762
1368621_at 10.745513 10.645171 10.889869 10.667982 10.452149 10.685187 10.626389 10.545408 10.47294 10.445773 10.406345 10.236907
1368622_at 4.2586784 4.374896 4.2648373 4.2661147 3.9478672 4.169421 4.1366315 4.0813494 4.1833143 4.3694754 4.2630453 4.052082
1368623_at 4.552182 4.5004196 4.9715633 4.7947254 5.2748737 4.751155 4.347581 4.459898 4.510414 4.3837633 4.6861753 4.9317064
1368624_at 3.5941834 3.791017 3.8260202 3.7455158 3.4738762 3.6999774 3.5692194 3.6028044 3.8449342 3.7926583 3.5814836 3.6511006
1368625_at 4.615435 5.0817437 4.8211927 5.1373596 4.996707 5.264233 5.317995 4.9156847 5.389158 4.982989 4.952878 5.3599353
1368626_at 4.0535793 4.2367353 4.280053 4.350605 4.0726924 3.9785004 4.653947 4.253104 4.2756505 4.5299287 4.390072 4.2366524
1368627_at 12.718267 12.82951 12.61223 12.766868 12.856832 12.882289 12.692545 12.660639 12.489839 12.302735 12.424389 12.314214
1368628_at 3.8162405 3.9872537 3.7068143 3.520653 3.7744431 3.6467965 3.8047326 3.811987 3.8327954 3.8641357 3.7328522 3.8394668
1368629_at 4.27381 4.3899436 4.494622 4.5098486 4.6172523 4.597715 4.667821 4.406668 4.66973 4.554326 4.1742496 4.285347
1368630_at 3.680403 3.7831144 4.0147543 3.527655 3.6077826 3.8047805 3.9441617 3.4244785 4.201724 3.8736598 3.994722 3.7882528
1368631_at 4.4129515 4.5658484 4.3366694 4.187841 4.497918 4.4300313 4.3728204 4.404055 4.58671 4.433778 4.489526 4.1426487
1368632_at 3.4547112 3.41912 3.3652375 3.4137135 3.4207644 3.361033 3.417912 3.5233438 3.5305336 3.472241 3.468076 3.2058437
1368633_at 3.5428872 3.6864543 3.2388346 3.2097723 3.3862355 3.3008356 3.4460442 3.3663242 3.6072772 3.4342742 3.3640528 3.32968
1368634_at 7.759133 7.7146773 7.4094467 7.2650356 7.4182158 7.699786 7.261968 7.469873 7.553604 7.7181554 7.670226 7.5525694
1368635_at 4.0998297 3.9330337 4.344739 4.1225834 4.0326624 4.1302176 4.1388264 4.0726757 3.8159964 4.1369257 3.9551249 3.8494222
1368636_at 4.95359 5.5331306 5.0546126 5.3118677 5.0848994 5.275832 5.242988 5.3334103 5.7865696 5.4617677 5.094949 5.248808
1368637_at 4.2962637 4.4339447 4.4049587 4.252628 4.142184 4.0931425 4.2705564 4.3587027 4.267047 4.3063974 4.1341805 4.267473
1368638_at 5.45189 5.218562 5.297101 5.534561 5.2109737 5.5178595 5.044717 5.3622413 5.382509 5.3415127 5.5026016 5.357273
1368639_at 3.9768958 4.156633 3.9036741 3.77192 3.9669242 4.0460587 4.0579844 3.5934193 4.4147735 4.025975 3.9918938 3.7755404
1368640_at 5.1612096 5.528216 5.1008377 5.1583176 5.47182 5.4123497 5.6759677 5.1316266 5.3297834 5.4133263 5.3711414 5.2562995
1368641_at 4.2282596 4.490864 4.123954 4.264609 4.7052174 4.1802025 4.12638 4.151795 4.444638 4.166615 3.9488633 4.072782
1368642_at 9.454074 9.34341 9.3998375 9.66557 9.668732 9.701888 9.317786 9.4188595 9.124425 9.143688 9.289858 9.484897
1368643_at 4.214837 4.3074093 4.2118764 3.8301785 4.0921955 4.3106947 4.150478 4.2022123 4.0755916 4.112097 4.154144 4.071242
1368644_at 4.623669 4.2730403 4.765169 4.0806503 4.3160763 4.5044155 4.132028 4.487528 4.3828487 4.6332426 4.56005 4.265189
1368645_at 6.125005 6.168115 6.395579 6.054963 6.1734667 6.057153 6.3865886 6.0760713 5.9473934 6.1629634 6.014828 6.1281395
1368646_at 8.890069 8.893985 8.985226 8.796278 8.944538 8.650392 8.636175 8.99075 8.711417 8.76576 8.494487 8.783922
1368647_at 7.626111 7.3166175 7.6415296 7.346327 7.4113975 7.3064117 7.7060757 7.4578686 7.624318 7.719296 7.498091 7.501793
1368648_at 4.407997 4.359515 4.371636 4.0981517 4.5976143 4.5994244 4.674671 4.312583 4.221665 3.9626503 4.631566 4.2654347
1368649_at 8.430162 8.245388 8.155779 8.505421 8.516918 8.298405 8.323416 8.340635 8.199855 8.344564 8.078276 8.219601
1368650_at 7.2001734 8.103923 8.7245655 6.6413946 8.651962 8.16147 7.2525306 6.834868 7.1577086 7.1523476 7.7915916 8.058306
1368651_at 11.320532 11.162704 11.543543 10.895895 10.968387 10.878312 10.413743 11.136112 10.241545 10.342381 10.403663 10.696769
1368652_at 6.8306246 6.7526526 6.766363 6.9033775 6.681625 6.719849 6.8611836 6.652925 6.6027265 6.7134533 6.57897 6.8501987
1368653_a_at 10.701214 10.741075 10.614436 10.727639 10.831922 10.661882 10.750438 10.858635 10.555959 10.728943 10.668232 10.674469
1368654_at 6.7760696 6.8308277 6.913569 6.5388246 6.9070377 6.642229 6.4446445 6.5164604 6.628119 6.512456 6.0830317 6.483593
1368655_at 9.417155 9.289619 9.422101 9.534878 9.284771 9.375101 9.508617 9.256495 9.127696 9.152621 9.430457 9.178993
1368656_at 3.7216754 3.9918883 4.1791224 3.8202024 3.847747 3.9895139 4.179878 4.0524454 4.034697 4.1634183 4.2808604 3.747661
1368657_at 3.7595816 3.9514277 3.6378946 3.7099173 3.4927304 3.7039762 3.6275578 3.6693177 3.6614404 3.5332112 3.540548 3.6038847
1368658_at 4.8978057 4.828347 4.7199802 4.8804097 4.730992 4.6025953 4.456245 4.3522124 4.4081903 4.7515197 4.6015234 4.6539397
1368659_at 10.647957 10.477625 10.423131 10.239744 10.491353 10.187256 10.767704 10.436047 10.257745 10.566182 10.560758 9.68244
1368660_at 4.6987405 5.2357984 5.0244164 5.077548 5.1063757 4.7894626 4.9944305 4.8449783 4.986288 5.2132335 4.879081 4.561831
1368661_at 6.7575264 6.776426 6.811803 6.8210926 6.3040886 6.260549 7.2177515 7.4377413 6.7096157 7.0718484 7.309704 7.1725144
1368662_at 7.6205893 7.253798 7.3082294 7.354477 7.3146844 7.2848926 7.0115194 7.167749 6.7454147 7.2005987 7.551488 7.7513824
1368663_at 3.5458665 3.6756024 3.399913 3.5100532 3.4907725 3.6187048 3.4401662 3.645414 3.9411867 3.5282369 3.5071814 3.5079384
1368664_at 5.0567794 4.944769 4.7307296 4.776898 5.0763927 5.184783 5.4367943 5.0177956 4.698562 5.0055943 5.052883 5.496189
1368665_at 8.163998 8.305086 8.232569 8.506157 8.535061 8.418608 8.409258 8.353909 8.388805 8.336201 8.628576 8.553531
1368666_a_at 4.2766075 4.0796824 4.0012655 3.8848305 4.3855762 3.8667178 4.1696806 4.20854 4.345052 4.0711412 4.2155495 3.9136987
1368667_at 5.2187133 5.310645 5.0307426 5.0644073 5.0033975 5.200095 4.9535046 5.188416 5.3766074 5.200362 5.1469555 5.203396
1368668_at 9.192392 9.31778 9.053195 9.157282 9.273634 9.150358 8.918306 8.937929 9.217848 9.036917 9.041314 9.26123
1368669_at 7.7403054 7.706468 7.9668436 7.830608 8.077672 7.7229915 8.351343 7.9064946 7.896129 7.712042 7.902161 7.899672
1368670_a_at 5.982784 5.747203 5.9083757 5.765226 5.6776 5.6732306 6.0719004 5.67686 5.9246902 5.6929693 6.045739 5.5982566
1368671_at 5.948571 5.7549443 5.903451 5.9666443 5.990703 5.919494 6.245791 6.0701437 6.386414 6.056592 6.1125937 5.951399
1368672_at 4.402011 4.5806565 4.3312182 4.359688 4.478471 4.54678 4.4259615 4.3007603 4.267047 4.534758 4.373253 4.667537
1368673_at 4.337895 4.1802797 4.423629 4.4758005 4.232641 4.6291986 4.5139823 4.280266 4.1237593 4.346354 4.6249623 4.41406
1368674_at 11.368412 11.330168 11.295154 11.533353 11.42033 11.383459 11.2100725 11.392782 11.261445 11.240919 11.316865 11.385284
1368675_at 7.7723074 7.6862984 7.789533 7.9276433 7.603066 7.718655 7.745912 7.949044 7.872547 7.6876698 7.684493 7.7010465
1368676_at 5.203252 4.935482 5.140907 5.2390437 5.1311126 5.134284 5.307463 5.2895384 4.816254 4.807935 5.074844 5.1105843
1368677_at 4.1978617 3.9960282 3.9180498 3.5416849 4.0089564 4.230544 3.8944898 4.02505 4.2533255 3.9231513 3.994722 4.0835476
1368678_at 4.371628 4.4863453 4.367715 4.252628 4.342599 4.405797 4.3273935 4.565189 4.5347185 4.472821 4.489007 4.3435926
1368679_a_at 7.538673 7.632345 7.4751635 7.171588 7.153793 7.3431444 7.527686 7.4559937 7.51474 7.343668 7.2783375 7.252921
1368680_a_at 4.5572042 4.660789 4.3452663 4.3234987 4.429878 4.626564 4.579717 4.3406787 4.370803 4.576381 4.3347335 4.444522
1368681_at 6.3822126 6.297781 6.9929004 6.15991 6.382066 6.2263675 6.3992977 6.485698 6.3423004 6.6950154 6.1646733 6.490722
1368682_at 4.3948936 4.2693176 4.5880747 4.7128158 4.611356 4.589351 4.374317 4.4465537 4.829138 4.6348653 4.3172097 4.7588015
1368683_at 3.258449 3.1441953 3.1560144 3.0908852 3.1622756 3.303407 3.5329337 3.2943366 3.3100176 3.461209 3.3290913 3.0843203
1368684_at 5.7437735 5.7796545 5.8426695 5.33813 5.6234245 5.3672075 5.4762173 5.6059427 5.8494496 5.850115 5.825035 5.4840975
1368685_at 5.0292563 5.1438427 5.108754 4.9927216 4.985525 4.987521 5.0294976 5.077121 5.098338 5.017327 5.264138 4.846391
1368686_at 13.967593 13.953403 13.927257 13.916245 13.902604 13.90481 13.921457 13.875735 13.915066 13.919248 13.912605 13.883665
1368687_at 6.3222046 6.035187 6.186388 6.05807 6.392874 6.3482275 6.075268 6.6250415 6.1738944 6.0897593 6.3092027 6.3258095
1368688_at 4.5648394 4.785483 4.688391 4.7014656 4.427494 4.6398716 4.6909227 4.552614 4.7144527 4.8145905 4.6445646 4.7727385
1368689_at 4.2982054 4.1261396 3.8490438 4.120787 3.9708765 4.0570703 4.127349 3.8809946 4.072398 4.1048975 4.0898037 3.956959
1368690_a_at 4.129616 4.127767 3.98379 4.0890036 4.1837797 4.2533007 3.7859724 3.877854 4.22872 4.441029 3.9718633 4.027045
1368691_at 5.2926707 4.962068 5.054088 5.183331 5.152933 4.977802 4.872061 5.531508 5.175174 5.0353065 5.0572276 4.871488
1368692_a_at 8.883466 8.6069565 8.946445 9.024852 9.070771 8.473704 8.365503 8.708199 8.499632 8.512521 8.6838665 9.146644
1368693_at 6.962989 6.9736032 7.309753 7.2340713 7.0247216 6.873108 7.489678 7.0761538 7.387333 6.904665 6.9762015 6.7495966
1368694_at 4.0250616 4.3347883 4.2187376 4.0516224 4.1999745 4.093685 4.3802776 4.2789288 3.8811555 4.2479677 4.2565165 4.1824102
1368695_at 12.332005 12.54664 12.34703 12.218524 12.260322 12.398252 12.215882 12.105325 12.110197 12.223097 12.026399 12.125188
1368696_at 4.90897 5.264314 5.3909626 4.7834663 5.2577896 5.1646113 5.0931616 4.849908 5.55771 5.1436267 5.371367 5.2000875
1368697_at 3.863845 3.8534653 3.7647889 3.949334 3.7206578 3.8266792 3.7869017 4.069067 4.125702 4.0977764 3.7812426 3.8946648
1368698_at 6.5079217 6.803921 6.532721 6.2904916 6.2805696 6.122953 6.053842 6.513935 5.957351 5.9883513 5.536691 5.6970997
1368699_at 4.177367 4.2637806 4.4241323 4.343092 4.3158636 4.154688 4.5853643 4.058625 4.26525 4.3682337 4.0469923 4.009138
1368700_at 4.768599 4.3589454 4.6993184 4.5207105 4.538949 4.724976 4.3990746 4.785363 4.785755 4.5190115 4.389085 4.6867843
1368701_at 5.260102 5.264133 5.2169952 4.9464397 5.195746 5.383356 4.9375124 5.2524767 4.92768 5.199894 4.920553 4.912177
1368702_at 8.852685 9.103369 8.966037 9.109672 9.474406 9.016383 8.72439 8.773618 8.605627 8.740871 9.119372 9.333581
1368703_at 7.6608357 7.5198803 7.60556 7.614184 7.5962596 7.306414 7.7424836 7.655482 7.445574 7.6768093 7.6142693 7.55848
1368704_a_at 4.4269476 4.396761 4.2031918 4.573783 4.3766294 4.487798 4.484583 4.3207045 4.5758286 4.62854 4.805023 4.4782267
1368705_at 5.5974913 5.4247923 5.4164658 5.301901 5.290861 5.237554 5.512376 5.780951 5.3179297 5.08069 5.314991 5.396905
1368706_at 12.10348 12.025469 11.90611 11.983154 12.040996 12.112079 11.886349 11.79864 11.656316 11.79715 11.691309 11.793409
1368707_at 13.487537 13.426157 13.4611435 13.391875 13.4011755 13.561535 13.47059 13.370604 13.365247 13.290134 13.364605 13.405927
1368708_a_at 4.5283227 4.849221 4.6118116 4.3608236 4.683786 4.739397 4.9347186 4.834271 4.912611 5.1095085 5.0306854 4.7897654
1368709_at 3.9183564 4.152141 4.018313 4.005639 3.9895754 3.9948313 3.9127038 4.0772915 3.9949794 4.081616 3.980926 3.8186288
1368710_at 6.3155437 6.5917835 6.739161 6.4863195 6.735291 6.555928 6.4738026 6.675524 6.654784 6.484645 6.1912494 6.499847
1368711_at 9.891382 8.705676 9.152536 9.745849 9.19398 10.015895 8.813521 10.225931 8.976965 9.267482 9.840837 10.205002
1368712_at 8.924244 8.863671 9.192377 9.1280155 9.084648 9.04439 8.872253 9.069706 9.123333 8.945423 9.055317 9.185158
1368713_at 4.2144694 4.320831 3.9530768 4.301328 4.4139075 4.618755 4.4870176 4.4315424 4.629038 4.4322944 4.3151283 4.117908
1368714_at 3.370165 3.4079995 3.2902675 3.2467322 3.2832265 3.4818294 3.4232287 3.3524623 3.3111014 3.5184484 3.561213 3.4311504
1368715_s_at 4.129624 4.1733747 4.2664213 4.090089 4.351053 4.0442057 3.775672 4.6804667 4.387173 4.208125 3.828023 4.6925516
1368716_at 4.388036 4.2367353 4.1517115 4.2375984 4.4221916 4.267215 4.2636566 4.6614614 4.354596 4.416818 4.4952173 4.282448
1368717_at 10.20496 10.1317005 10.322402 10.13017 9.800138 10.285245 9.959415 10.202152 9.828751 9.849272 9.833179 10.043822
1368718_at 8.283956 6.9004583 6.7035055 11.581968 4.645435 11.530619 12.521882 4.3213277 4.1809516 13.213543 13.197197 13.444832
1368719_at 5.246873 5.080777 4.9121046 5.064462 5.531204 5.193579 5.175133 5.2582407 5.1044025 4.9174905 4.895907 5.153799
1368720_at 13.046596 13.099592 13.169861 13.036507 13.203863 13.194173 13.098878 13.01147 13.001056 13.1307745 12.98983 13.110758
1368721_at 5.899269 5.47249 5.7472177 5.573353 5.6889668 5.8847256 5.963056 5.258482 5.850542 5.6392183 5.8195963 5.314193
1368722_at 3.8754845 3.4561136 3.5802994 3.6997373 3.686364 3.8711956 3.6852925 3.8180792 3.635243 3.5789738 3.900732 3.7216282
1368723_at 4.8779206 4.8295126 4.9970336 4.6920733 4.5907507 4.815262 4.4845824 4.6159964 4.8539004 4.8914204 5.0796094 4.6721263
1368724_a_at 5.8576374 5.6275086 5.82122 5.727298 5.6108546 5.916831 6.0180974 5.9158893 6.0097003 6.1253824 5.67469 5.86829
1368725_at 5.16387 4.4493685 4.8346205 5.560888 5.034129 5.1082487 4.8690424 4.8139877 4.7149053 4.9310865 4.542454 5.0809164
1368726_a_at 5.892947 5.9260497 5.927684 6.1676817 6.159649 6.236007 5.746031 6.204321 5.827563 5.991603 6.0544443 6.3514977
1368727_at 3.6072886 3.4848044 3.4843643 3.4745545 3.6187596 3.5368648 3.8057632 3.8603737 3.7168267 3.5628314 3.2911656 3.354069
1368728_at 5.570896 5.227017 5.4255867 5.559402 5.3806314 5.24783 5.3314667 5.3810463 5.04825 5.438354 5.652229 5.372161
1368729_a_at 4.4129515 4.6368876 4.2392387 4.5756445 4.6172523 4.5401306 4.5709743 4.381558 4.566295 4.916235 4.292177 4.3180294
1368730_a_at 4.088856 4.2147913 4.478496 4.2109375 4.4468007 4.5162435 4.653591 4.0009007 4.3485065 4.358027 4.280718 4.391022
1368731_at 13.523359 13.435928 13.543399 13.373302 13.380575 13.461818 13.7692 13.538757 13.484564 13.68841 13.641367 13.679893
1368732_at 7.11531 6.9354086 6.919315 6.887894 6.87157 6.761369 7.0192437 6.8863025 6.9195557 6.7134995 6.794226 6.6998444
1368733_at 13.392312 13.210625 13.207944 13.348767 13.395766 13.418925 13.3251095 13.466795 13.200201 13.148147 13.270851 13.183486
1368734_at 4.839139 4.332208 4.42552 4.5140915 4.711796 4.9579334 4.578657 4.632818 5.0478573 4.739234 4.6384687 4.7292604
1368735_a_at 4.2481594 4.068348 4.0291557 3.944198 4.067868 4.0214596 4.2003736 4.179697 4.535072 4.1635175 4.6547976 3.9854503
1368736_at 3.7055347 3.3566022 3.5982273 3.5948546 3.8703191 3.619985 3.7880065 4.253104 4.1351404 3.7829244 3.772491 4.7874384
1368737_at 5.252383 5.310645 5.101289 5.0104175 5.036384 5.158534 5.0781784 5.0159206 5.277936 4.991952 5.28117 5.134041
1368738_at 3.5855772 3.5175061 3.6356022 3.4684346 3.5341895 3.3427534 3.4874527 3.6118371 3.4153275 3.807084 3.5074005 3.4781692
1368739_s_at 4.4560776 4.406872 4.3832655 4.4971476 4.4736986 4.451639 4.4556026 4.4491587 4.777367 4.514414 4.731465 4.2791157
1368740_at 3.826065 4.065149 4.1556125 3.8065946 3.9496613 3.9437788 3.9412668 3.911558 4.208549 3.947019 3.994722 4.065443
1368741_at 13.473974 13.360892 13.402884 13.340547 13.415657 13.303418 13.51243 13.359613 13.419982 13.390727 13.419982 13.393632
1368742_at 6.7424073 6.7785144 6.902958 6.7542334 6.4456773 6.477694 7.297756 6.7421656 7.1527944 6.380412 7.147651 6.4604745
1368743_a_at 3.6796932 4.004201 3.6378586 3.4531949 3.9957967 3.6875353 3.900218 3.7182772 3.740661 3.9553185 3.951504 3.9505315
1368744_a_at 4.6071916 4.7650914 4.4022317 4.408842 4.536864 4.519951 4.449467 4.49915 4.5111585 4.7588205 4.598971 4.2450676
1368745_at 7.0522738 6.318058 6.5971127 7.186555 5.8903117 5.3160267 6.9464445 6.7147965 6.2190304 6.3900576 5.581229 5.48128
1368746_a_at 4.923186 5.4287243 5.058072 5.1235523 4.913271 4.9892726 5.2262006 4.8869247 5.338175 5.3936853 5.273333 5.137725
1368747_at 4.8744097 4.4514112 4.774682 5.075848 5.4917965 4.8547454 4.7983646 4.7990255 4.7624807 4.8763723 5.1555924 5.296249
1368748_at 5.58403 5.986327 6.1926847 5.8509126 6.2765503 5.8014593 5.712347 5.7486863 5.8604813 5.4642396 5.7714515 5.6433783
1368749_at 5.9241714 5.963291 6.1969056 5.9604816 6.1135993 6.0557623 5.7599525 6.184148 6.42394 6.327565 5.9731665 5.7192965
1368750_a_at 4.5621924 4.4351397 4.677731 4.394132 4.514873 4.2292128 4.65681 4.5569654 3.9615946 4.2824016 4.73154 4.5334835
1368751_at 3.7089531 4.1835623 3.9521968 3.7671716 3.791254 4.049355 3.4577417 4.0628195 3.6856036 4.1809034 3.6642911 3.5432982
1368752_at 4.0262775 3.7118337 3.8989942 3.9214683 3.7967422 3.7695541 3.741435 3.7323313 3.9318738 4.4008894 3.885346 3.9067965
1368753_at 4.1250515 4.39676 4.6246123 4.35772 4.1353292 4.304531 4.319901 4.3540726 4.4004006 4.613096 4.2093153 4.1027603
1368754_at 6.2290897 6.1336355 6.441718 5.949102 5.997886 6.1712894 6.4086556 6.185503 6.1854496 6.13177 6.021409 6.203172
1368755_at 11.025424 10.846043 11.0770035 10.613318 10.706507 10.326714 11.121306 10.376765 11.040736 10.281738 10.947138 10.141368
1368756_at 5.512977 5.003538 5.1635103 5.6128473 4.9621744 5.3285856 5.2624025 5.1359286 5.2549024 5.2836933 5.3777623 5.413194
1368757_at 3.6515462 3.7259016 3.6000772 3.6535163 3.619466 3.65555 3.9248083 3.750987 3.6658225 3.8088915 3.816596 3.746041
1368758_a_at 4.7636867 4.804323 4.496917 4.928568 4.689227 4.8452544 5.12499 4.480295 4.807798 4.564295 4.6596866 4.899705
1368759_at 4.730658 5.264133 5.07823 4.7624645 5.02839 5.2655683 5.3579397 5.741237 5.385351 5.11266 4.963066 5.2398143
1368760_at 3.808866 3.6495836 3.468188 3.6779194 3.9107418 3.7379909 3.6758347 3.5742807 3.7656946 3.5111086 3.4442325 3.822006
1368761_at 3.531271 3.6746576 3.9419768 3.5701241 3.9717185 3.6891854 4.185445 3.8365674 3.9524653 4.019696 3.6957192 3.6709583
1368762_at 10.141679 10.6379795 10.224461 5.5438075 9.769221 9.274574 6.509545 6.3887043 9.943977 6.1689796 9.643439 5.522484
1368763_at 4.8920145 4.9491177 4.496917 5.1570787 4.8900743 4.748298 5.0521317 4.817856 4.976668 5.1250777 4.564059 4.9836683
1368764_at 3.4971032 3.9381278 3.6829393 3.3828816 3.4130714 3.45639 3.4043403 3.4851372 3.7526746 3.3842556 3.444849 3.5432982
1368765_at 4.679743 4.844099 4.9833903 4.587245 4.996707 4.764011 4.461795 4.478696 5.204047 4.793787 4.906183 4.7173047
1368766_at 4.3388977 4.1251326 4.3361006 4.547708 4.516485 4.388713 4.2636566 4.2324853 4.5841565 4.3179946 4.502999 4.450688
1368767_at 5.4101934 5.8207192 5.6580048 5.42286 5.3378773 5.303877 5.2899923 5.3392744 5.1748514 5.263463 5.5511847 5.6151743
1368768_at 5.430209 5.778238 5.560992 5.6496344 5.488757 5.6460166 5.5423994 5.90303 5.8293023 5.7361536 5.966124 5.6797156
1368769_at 11.077435 11.0421505 11.14967 11.381079 11.163045 11.097917 11.189776 11.458582 11.348383 11.174395 11.427223 11.478517
1368770_at 4.099799 4.1094627 4.186186 4.5336914 4.3751326 4.0926933 4.266144 3.917853 4.0344133 3.7580497 3.884292 3.8824587
1368771_at 4.7703075 4.6788282 4.735403 4.5493984 4.3886886 4.691612 4.571603 5.025531 4.7882614 4.4044056 4.623843 4.819143
1368772_at 5.181681 5.020898 5.137781 5.177095 4.7632303 5.082202 5.428059 4.956981 4.8092933 5.1771665 5.065926 5.052058
1368773_at 3.6171005 3.5785124 3.7371516 3.5472794 3.6190467 3.6526923 3.6772387 3.5267172 3.5902488 3.5989187 3.5298462 3.6821833
1368774_a_at 5.4190516 5.444648 5.4476295 5.2914 5.5478773 5.337322 5.3962727 5.6195374 5.5707483 5.689513 5.8344555 5.690809
1368775_at 4.3206215 4.00531 4.683005 4.8073144 5.5495605 5.572627 4.130768 4.853532 4.9898715 4.9536676 4.7905016 5.256446
1368776_at 4.4803724 4.613 4.3615394 4.3447223 4.4273868 4.533643 4.7503047 4.3562713 4.3593574 4.2736273 4.3283057 4.336677
1368777_at 4.2709427 4.2591953 4.0796585 4.067504 4.516137 4.360955 4.5016603 4.327203 4.1287518 4.0668535 4.3247137 4.166452
1368778_at 9.605341 9.696962 8.870222 8.721296 9.508743 8.215807 9.477593 9.027495 8.930784 8.644821 8.328604 8.910187
1368779_a_at 8.187863 7.8774767 8.239233 8.476662 8.26624 7.8744373 8.234125 8.366539 7.966435 8.156207 7.9701557 8.011025
1368780_at 4.6112547 5.1876707 4.8550076 4.9997025 4.9193854 5.0947065 4.993053 5.131771 4.851156 5.228558 4.90191 5.0547853
1368781_at 4.4151006 4.2893324 4.5595055 4.644121 4.4185295 4.6865034 4.7335653 4.742921 4.593195 4.725793 4.5847673 4.671359
1368782_at 3.9239292 3.9424365 4.015653 3.7971537 4.014856 3.853403 4.0433292 3.99383 3.848771 4.0717278 3.7621725 3.8324203
1368783_at 3.9606087 4.1676855 4.0883436 4.4901447 3.847747 4.178721 4.0346217 4.2582006 4.191266 4.411354 4.3928595 3.9405615
1368784_at 10.179439 9.612998 10.130356 9.9767885 9.861734 9.8195505 9.989849 9.827448 9.848832 10.001532 10.060598 9.998127
1368785_a_at 3.4339373 3.4587324 3.4688766 3.352397 3.4917011 3.3161526 3.4870472 3.3429039 3.449984 3.3217628 3.4215384 3.285873
1368786_a_at 4.163642 4.2893324 4.225864 4.302726 4.0966263 4.2165747 4.1825933 4.0689406 3.8697705 4.4070435 4.285179 4.1404586
1368787_at 5.7291636 5.926167 5.587351 6.1395645 6.277901 6.031861 6.386997 5.886063 6.2207265 6.113589 5.9932714 5.7825346
1368788_at 4.822502 4.3456144 4.743949 4.8733215 4.75021 4.522848 4.702914 4.837678 4.92333 4.7904563 5.0204806 4.76346
1368789_at 5.3892217 5.513677 5.592964 5.560888 5.2348914 5.4352903 5.6253386 5.671054 5.0340743 5.2443786 5.2209554 5.096923
1368790_at 12.084009 11.917394 12.015342 11.979031 12.031489 11.96972 12.117011 12.007733 12.246007 12.19342 12.185744 12.18355
1368791_at 4.8811464 5.722767 5.268582 4.775965 4.988262 5.5013103 5.4190683 5.1209707 5.434 5.0761595 5.24059 5.4333153
1368792_at 6.7022595 6.6231775 6.573097 6.646477 6.556886 6.3152633 6.15989 6.356757 6.4750648 5.8719845 6.0275545 6.4912167
1368793_at 4.5187206 4.352688 4.524273 4.5287848 4.165766 4.905711 4.587625 4.3599176 4.4446373 4.6087694 4.3927355 4.520463
1368794_at 10.977321 10.975308 11.275537 10.901445 10.761998 11.048087 11.035723 11.099087 10.847278 10.848683 10.8934965 10.81659
1368795_at 6.4685693 6.4278555 6.1934896 5.924664 6.59903 6.4638863 6.2432556 6.380427 6.4320602 6.1804976 6.4707727 6.7731524
1368796_at 5.8573837 5.89071 5.852041 5.5106287 5.674609 5.790542 5.656193 5.5469637 5.952523 5.80989 5.922618 5.9366865
1368797_at 7.259861 6.738177 7.5610976 7.919671 7.7820044 7.9642134 7.465417 7.3679295 8.48609 7.1104302 6.9320426 7.107358
1368798_at 4.144735 4.0322475 3.927389 4.364927 4.2682333 4.074873 4.1944575 4.1934166 4.0824127 4.3877354 4.3689823 4.008849
1368799_at 5.2516937 5.310585 5.3375096 5.3668346 5.357829 5.2936864 5.623735 5.2377768 5.0894876 5.0269127 4.983167 4.829464
1368800_at 4.2106876 3.9024603 3.9508624 3.9509711 4.005584 4.093034 4.5039988 3.8263843 3.8077147 4.050804 4.0019813 3.854965
1368801_at 4.275939 4.3534727 4.2987146 4.177389 4.17714 4.14967 4.2719936 4.4200974 4.241211 4.0570507 4.171982 4.13492
1368802_at 4.4348774 4.33426 4.2296224 4.1803703 4.3957224 4.4533076 4.255711 4.2425585 4.7354436 4.3364744 4.598971 4.3546495
1368803_at 4.5242357 4.558897 4.7749043 4.2153387 4.545905 4.6456614 4.6446486 4.778902 4.857133 4.6273775 4.707821 4.4276094
1368804_at 3.8030558 4.4062653 3.8859384 3.8838487 3.9485626 4.153225 3.9496224 3.9342816 4.381131 4.029146 3.8593602 4.2521057
1368805_at 4.82388 5.3568363 4.817271 4.8743267 4.6272697 4.6478767 5.035427 4.936949 5.142787 4.9597816 4.8117285 5.0891943
1368806_at 13.536574 13.542965 13.537098 13.561529 13.605145 13.636543 13.49503 13.55435 13.529923 13.526816 13.616583 13.56293
1368807_at 5.557872 5.170972 5.1031504 5.1717815 5.5237646 5.3675613 5.451911 5.037403 5.6618013 5.260953 5.3483553 5.106366
1368808_at 8.856676 8.9637375 8.963337 8.860686 8.859154 8.828095 9.095381 8.839949 8.848702 8.810646 8.915884 8.793789
1368809_at 9.171219 9.323276 9.368703 9.167877 9.380959 9.254003 9.475415 9.210579 9.065092 9.294033 9.1688595 9.177593
1368810_a_at 3.8362885 4.086919 3.9873195 3.6411533 3.6757085 3.7873209 3.824029 4.053437 3.9353685 4.2992268 3.9298248 3.8452828
1368811_at 5.686868 5.4509735 5.6077113 5.981951 5.554588 5.551705 5.5586576 6.039806 5.7342606 5.5998626 5.9513874 6.152962
1368812_at 4.6486006 4.6957636 4.692065 4.788235 4.6230836 4.986916 4.8977556 4.9215026 4.721299 4.5389113 4.83625 4.6837454
1368813_at 5.462031 5.4505854 5.397121 5.242842 5.210686 5.249612 5.124641 5.031688 5.100789 5.3055725 5.0773063 5.209969
1368814_at 11.474678 11.4928 11.617425 11.554244 11.53739 11.391352 11.494254 11.505648 11.564926 11.644274 11.379905 11.284005
1368815_at 5.5404444 5.686162 4.9105225 5.2158585 5.2379856 5.2554774 5.267528 5.7022724 5.6823287 5.7139425 5.579374 5.650784
1368816_at 4.1405516 4.2087564 3.8427804 3.9405153 4.204714 3.9738772 4.219951 4.282777 4.484969 4.1519327 4.1789627 4.117732
1368817_at 9.840429 9.720772 9.733536 9.713186 9.695307 9.770099 9.635245 9.539973 9.818344 9.841017 9.815844 9.760922
1368818_at 8.75001 8.62803 8.561398 8.683967 8.548708 8.522959 8.141179 8.552447 8.567066 8.456595 8.525905 8.582769
1368819_at 10.371264 10.142863 10.150577 10.165015 10.132893 10.244865 10.389231 10.16027 10.217637 10.112309 10.319755 10.134289
1368820_at 7.625075 7.82066 7.4760904 7.894098 7.6810107 7.4604287 7.47984 7.6831408 7.892051 7.727885 7.5089893 7.31453
1368821_at 5.592939 6.0149927 6.032469 5.8178606 5.607225 6.1341476 5.549632 6.0455904 5.7277226 5.977112 5.69262 6.075577
1368822_at 6.972905 7.192269 7.1193757 7.072616 6.9768476 7.0921936 6.881571 6.947513 6.835237 6.946955 6.9565315 7.0694275
1368823_at 3.588201 3.8537445 3.529421 3.858595 3.562666 3.5495746 3.6309664 3.6023889 3.604621 3.6137035 3.4342256 3.5659199
1368824_at 10.4336195 10.524988 10.305916 10.333232 10.506864 10.374245 10.266858 10.356964 10.116267 10.34758 10.263593 10.285496
1368825_at 3.5444264 3.6287746 3.669708 3.9409401 3.7586942 3.613414 3.6267529 3.9463224 3.6282282 3.6296005 3.7926323 3.547541
1368826_at 12.9669485 13.44352 12.858628 12.963872 13.364067 13.334628 12.781399 12.864068 12.810054 10.732251 12.855002 11.367366
1368827_at 6.9765334 6.8686852 7.23191 6.5821257 7.0969567 6.74022 6.987048 6.6853867 7.0803175 6.991919 6.6304817 6.947318
1368828_at 5.5764704 5.860594 5.785506 5.8179274 5.4332986 5.9725304 5.980264 5.8021555 6.0067677 5.6940336 6.030242 5.951373
1368829_at 7.1049914 7.0304766 7.074648 7.2041254 7.2304335 7.252848 7.2459044 7.350359 7.178696 7.11104 6.930818 6.989574
1368830_at 4.666685 4.709014 5.4242716 5.0348244 4.8621473 5.0005074 4.8628244 4.907548 5.137801 4.9288406 4.7122564 5.0784235
1368831_at 9.189197 9.182388 9.168914 9.065979 9.186398 9.193405 9.012396 9.009937 9.0093155 9.063101 8.788313 8.968265
1368832_at 8.017126 8.142317 7.8660364 8.00605 7.809862 7.857663 7.8037243 7.9640207 7.872182 7.858712 7.751415 8.0121975
1368833_at 4.487192 4.5531406 4.5913815 4.6385603 4.5092874 4.4759517 4.4157357 4.812473 5.218245 4.5025215 4.852851 4.604348
1368834_at 5.979129 6.18644 6.3089724 6.363265 6.0126348 6.1320972 6.5037594 6.2008495 6.243153 5.872539 5.96893 5.873542
1368835_at 9.68577 9.658388 9.551075 9.790266 9.542898 9.350803 9.738131 9.674324 10.0033245 9.228445 9.622932 9.320429
1368836_a_at 5.2036853 5.4465284 5.570195 5.141522 5.3100023 5.2338367 5.549334 5.416077 5.615889 5.3686986 5.53311 5.358855
1368837_at 7.4412646 7.506453 7.5311484 7.45012 7.1568317 7.1712112 7.036832 7.3639574 6.5846586 7.4221306 7.3903155 7.417737
1368838_at 7.880229 7.2687197 7.6796374 7.2968564 7.581548 7.817065 7.5815096 7.877762 7.321771 7.281529 7.458773 7.628835
1368839_at 7.3423886 7.2426395 7.5691843 7.619981 7.2907424 7.5150156 7.4667487 7.7394214 7.3937736 7.598486 7.240424 7.6694493
1368840_at 12.0619135 12.018847 12.334224 12.165125 11.520367 12.116572 12.339524 12.306609 12.477872 12.461428 12.274659 12.324359
1368841_at 7.1306 7.3079605 7.415786 7.2079577 7.053219 7.049295 7.3112626 7.274073 6.859873 7.4129543 7.2476826 7.1658244
1368842_at 7.558292 7.7287254 7.7777267 7.540697 7.3918185 7.4138813 8.229521 7.8500037 7.435911 7.925288 7.949908 7.736398
1368843_at 9.628942 9.456061 9.407011 9.756142 9.76872 9.77973 9.48141 9.6785555 9.401762 9.563564 9.755775 9.86098
1368844_at 8.051908 8.230163 7.915937 8.23919 8.213033 8.037063 7.931323 8.11087 8.045954 8.199463 7.9437323 8.078924
1368845_at 3.8643665 3.9524312 3.8261714 3.9614713 3.5530095 3.718153 4.009077 3.957144 4.010459 3.8093212 4.0048676 3.8914576
1368846_at 4.74306 5.051023 4.72455 4.7988386 4.664418 5.008018 4.871482 4.8720694 4.848442 4.9653034 4.9034824 4.603864
1368847_at 9.62496 9.615851 9.539028 9.569929 9.58882 9.5676985 9.372895 9.445852 9.678381 9.570603 9.553903 9.369019
1368848_at 9.370317 9.259449 9.309432 9.147837 9.196458 9.217454 9.191208 9.354005 9.205327 9.294836 9.105624 9.136946
1368849_at 8.057257 8.107513 8.091196 8.07337 8.329135 8.280992 7.873718 8.06641 8.266733 7.960299 8.01499 8.018538
1368850_at 5.3195972 5.586027 5.422689 5.3263307 5.171591 5.429231 5.1445436 5.6020446 5.480566 5.459569 5.598605 5.591375
1368851_at 8.810215 8.594698 8.816931 9.039242 8.807501 8.905945 8.97529 8.794064 8.496734 8.593126 8.80612 8.887407
1368852_at 10.690753 10.379464 10.435938 10.577831 10.596355 10.760173 10.485691 10.646901 10.755311 10.6129465 10.526215 10.511753
1368853_at 3.4406307 3.347593 3.7586753 3.5713677 3.2209725 3.4454002 3.283037 3.4003508 3.2555807 3.5923824 3.4331052 3.4060452
1368854_at 3.364015 3.5490117 3.2892058 3.290587 3.5132756 3.2225122 3.5432174 3.3759172 3.1605833 3.3294277 3.3459606 3.3416858
1368855_at 6.1799755 6.0470815 6.2155223 5.688138 6.1369815 5.942941 5.6998153 5.974302 6.2876177 5.9047637 5.9076486 6.4605136
1368856_at 5.8501706 6.062173 6.104906 6.403864 5.7187366 6.0720706 6.6903863 6.111562 6.0238876 5.928499 5.948722 5.8957195
1368857_at 3.401528 3.1845272 3.0852022 3.1948931 3.3606308 3.292774 3.21454 3.1209736 3.1334627 3.2309813 3.2116349 3.358023
1368858_at 3.6800528 3.6198826 3.7558455 3.91735 3.4829862 3.6694052 3.6978736 3.693074 3.5633502 3.717013 3.6717722 3.5825005
1368859_at 9.1157675 9.034065 9.074443 8.948347 8.938324 9.148645 9.108601 8.862299 9.098187 9.161137 8.916097 8.979879
1368860_at 4.690948 4.518238 5.1858006 4.6298475 4.594406 4.5189476 4.824234 4.4664373 4.4420652 4.5760617 4.648782 4.657833
1368861_a_at 4.487711 4.691079 4.4604278 4.3873253 4.321101 4.547908 4.711606 4.4995513 4.495764 4.672301 4.328812 4.3761578
1368862_at 8.162798 8.188493 8.191995 8.019108 8.204224 8.281829 8.097801 8.383108 8.101425 8.266236 8.307907 8.305305
1368863_at 9.302621 9.4098215 9.140101 9.357999 9.369204 9.413018 9.352034 9.401775 9.35107 9.210097 9.276723 9.317578
1368864_at 3.3613205 3.479576 3.6378586 3.3049562 3.507752 3.4934168 3.497189 3.6840913 3.702736 3.5420399 3.3144002 3.4838645
1368865_at 3.3306582 3.4112792 3.5245402 3.2639556 3.360128 3.3264022 3.4652221 3.4538925 3.4566329 3.4992301 3.2549472 3.4292076
1368866_at 6.6854687 6.5428867 6.559102 6.3591495 6.723549 6.8180923 6.683146 6.6212 6.4052134 6.546683 6.49815 6.83335
1368867_at 7.297947 7.3567724 7.3281484 7.214267 7.421268 7.4814057 7.1915007 7.4249387 7.142007 7.0518203 7.237683 7.5650105
1368868_at 5.169011 5.1495724 5.0608463 5.0542107 5.0930552 5.448412 5.1495657 5.2241445 5.1796217 5.175811 5.277478 5.216711
1368869_at 6.0243835 6.2547464 6.3809896 6.057238 6.099075 6.1888275 6.8496437 6.1877327 5.714918 5.6974964 5.418867 5.9363394
1368870_at 8.641458 8.48786 10.369593 8.082457 9.439451 8.740233 9.27298 8.256081 9.40938 8.9326515 8.590502 8.855016
1368871_at 9.237609 8.473664 9.054588 8.841059 9.045806 8.866577 9.185069 9.072708 9.595257 9.075559 9.165646 9.30166
1368872_a_at 5.281792 4.9301896 4.6418037 4.987843 5.0547795 5.2345862 5.2130637 4.9670014 4.726591 4.9068494 4.952208 5.0376215
1368873_at 3.8485985 3.7363083 4.096471 3.922214 3.6588857 3.98008 3.9133542 3.809332 3.9326022 3.8262541 4.131041 4.015446
1368874_a_at 5.7892303 6.024431 6.318549 6.1612635 5.955874 5.6665382 6.0387864 6.1324997 5.870537 6.38659 6.091018 6.3047314
1368875_a_at 7.0185547 7.0384345 7.0406327 7.0577106 7.1300836 6.924512 7.37153 7.343946 7.1848826 7.1109467 7.1343164 7.2717485
1368876_a_at 5.071556 5.3952312 5.2840004 5.135587 4.996707 5.087382 5.424496 5.065951 5.257706 5.3642435 5.1708655 5.0249906
1368877_at 7.382952 10.286803 8.344846 9.933923 8.952254 8.803762 8.959446 7.1312532 7.6994433 7.9841213 6.912974 6.560978
1368878_at 10.016662 9.629877 9.324299 10.178105 9.763379 10.284769 9.926809 10.341857 10.149996 9.841581 10.34584 10.159467
1368879_a_at 3.7476618 4.110392 4.0600433 4.039368 4.0495706 4.1991215 4.0974855 4.0580215 4.166607 4.3595824 4.2229443 3.9480278
1368880_at 4.1466317 4.4020195 4.488328 4.3342166 4.165239 4.293391 4.3127193 4.3765793 4.1038175 4.053207 4.259973 4.166452
1368881_at 9.035564 8.74578 8.8617 8.943462 8.948237 8.875682 8.6855 8.961655 8.828242 8.836385 8.903344 8.803839
1368882_at 4.266224 4.0752535 4.001564 4.575017 4.9203396 4.8074994 4.335432 5.676406 4.156388 3.851492 4.831104 4.122385
1368883_at 4.60043 4.296395 4.642463 4.350832 4.3957224 4.9851995 4.1816287 4.7200036 4.7228327 5.001192 4.747011 4.8578157
1368884_at 5.0968533 5.3118973 4.5457697 4.9298573 5.1166787 4.8452544 4.8683486 4.8793087 5.047857 4.5904546 4.8020487 5.0481462
1368885_at 5.63382 5.619245 5.934662 5.675577 5.339784 5.640087 5.9059668 5.430786 5.6835337 5.227458 5.8297462 5.5394034
1368886_at 9.839315 9.987967 9.8151045 9.742159 9.8941345 9.864782 9.646779 9.691044 9.757957 9.769171 9.671722 9.925532
1368887_at 3.4122586 3.6992936 3.9698262 3.8848305 3.5102038 3.7583058 3.6101656 3.5676959 3.6658225 3.6635203 3.7074406 3.8860195
1368888_a_at 8.116052 8.424075 7.8271875 7.3630037 7.949087 7.8068066 8.426514 7.7252817 7.7590666 7.6641483 8.270872 7.9619045
1368889_at 7.597944 7.518479 7.688198 7.520153 7.4208074 7.498264 7.197574 7.5837784 7.319151 7.622115 7.3375483 7.029491
1368890_at 7.9104075 7.9041 7.8194084 7.8995132 7.7182035 7.7642765 7.8471675 7.9330683 7.6997876 7.6503572 7.706172 7.8996043
1368891_at 5.806694 5.804792 5.653233 6.0282183 5.9697876 5.7819176 5.676394 5.8150215 5.750337 5.563176 5.4369717 5.7072606
1368892_at 3.671585 3.792525 3.8910975 3.730914 3.9760187 3.81553 3.8003712 3.7309256 3.8179195 3.8461962 3.994722 3.8368697
1368893_at 4.3346157 4.158291 4.134207 4.2031703 4.2846165 4.1700287 4.207342 4.027184 4.393386 4.416295 4.196557 4.224493
1368894_at 4.6610904 4.7278423 4.4847765 4.476576 4.4960103 4.2008004 4.56289 4.685119 4.5565577 4.4781117 4.8460255 4.6354704
1368895_at 3.9072015 4.21638 3.8363674 4.2204323 4.2251563 4.160569 4.083686 4.334917 3.9971035 4.178617 4.2201605 4.046335
1368896_at 6.481603 6.8414526 7.1551833 6.8083987 7.114527 6.7378626 6.847192 6.3398476 6.3208575 6.65174 6.723911 7.141431
1368897_at 4.4593697 4.3792305 5.103796 4.553171 4.978654 4.39571 4.71179 4.212085 4.550461 5.02421 4.1654425 4.728339
1368898_at 5.1572127 5.2123933 5.4740286 5.2998614 5.1494193 5.072464 5.0813446 4.9073257 5.231602 5.341246 4.7862663 5.183733
1368899_at 7.282978 7.1783233 7.618751 7.5538855 7.513365 7.4517016 7.4034 7.645144 7.416693 7.6216807 7.4989047 7.6821074
1368900_at 4.6052523 4.973366 4.831398 4.7397213 4.6408987 5.0158606 4.957097 4.983968 4.831037 4.6985035 4.81147 4.4672194
1368901_at 4.553186 4.828841 4.769579 5.346992 4.7365365 4.5601997 4.906723 4.7027335 4.651782 4.57066 5.2629843 4.6088414
1368902_at 5.802321 6.156737 5.9229035 5.7371707 5.737849 6.1980443 5.856787 6.1254406 5.985186 5.8931127 6.1581035 5.922428
1368903_at 8.057085 7.941207 7.828664 8.054062 7.993521 8.057099 7.896345 8.01128 7.850472 8.008464 8.023738 7.693453
1368904_at 6.00746 6.2137566 6.026178 6.1174564 6.157749 6.0828934 6.1112633 5.965964 6.38768 6.2605987 5.601069 6.352343
1368905_at 7.552173 7.650225 7.619415 9.45529 8.817064 8.426004 10.777889 10.106033 11.077034 11.167761 11.4935875 11.199804
1368906_at 3.4178243 3.4499478 3.5450103 3.4224584 3.532658 3.4386497 3.264326 3.6812813 3.6763678 3.5618834 3.5972404 3.3699741
1368907_at 5.1427107 4.920168 5.1283574 5.2609377 5.0541673 4.9000583 4.9888563 5.183733 5.347229 5.3892736 5.11279 5.087712
1368908_at 8.22739 8.037389 7.958085 8.004942 7.8849235 7.7443204 7.938233 8.403828 7.8978157 8.097199 7.8017473 8.184759
1368909_a_at 6.734198 6.492926 6.68814 6.896785 6.583408 6.5948906 6.53014 6.738574 6.8750877 6.7826843 6.620975 6.6433625
1368910_at 5.742197 5.877675 5.6403313 5.184012 5.2817917 5.1781006 5.2516966 5.417803 5.2034936 5.2974195 5.8096642 5.41265
1368911_at 6.517989 6.257165 6.1969056 6.464606 5.7586527 6.3162127 6.3740706 6.35844 6.6650076 6.112734 6.3097105 6.424298
1368912_at 4.2148876 4.28866 4.1144953 3.885957 4.373746 4.1532245 4.2776318 4.2022123 4.256137 4.232268 4.0628557 3.9292126
1368913_at 3.588127 3.4849043 3.497861 3.4990351 3.4133506 3.4504797 3.6318862 3.451774 3.4614108 3.6277335 3.6074345 3.590326
1368914_at 4.204356 4.3801947 4.1269464 4.1529436 4.0077753 4.294291 4.408558 4.224855 4.3164845 4.4994736 4.128993 4.4454823
1368915_at 10.928203 10.725455 10.990194 10.751408 10.66197 10.714117 10.868079 10.94134 10.493864 10.591498 10.502244 10.6464815
1368916_at 10.706122 10.807469 10.638727 10.449024 10.685295 10.653937 10.733743 10.497787 10.526154 10.710248 10.430884 10.411976
1368917_at 4.9198747 5.0744004 4.887423 4.8764567 5.2109103 5.371422 4.9902596 4.9858403 4.5205545 4.931009 4.743186 4.773522
1368918_at 5.1764536 5.2186356 5.3821516 4.888344 5.2015 5.1159306 5.451186 5.0893354 5.60532 5.3743715 5.2189064 5.2809997
1368919_at 4.9420037 5.074215 4.642154 4.864513 4.8677793 4.7756147 4.8200684 5.0007534 5.2139163 5.038856 4.8285127 4.662998
1368920_at 4.9844894 5.1709714 4.799093 4.690097 4.956459 4.8525715 4.762737 4.809858 5.029027 4.7800884 4.6234818 4.962378
1368921_a_at 5.34364 5.650867 5.487529 5.205049 5.509041 5.5663023 5.896747 5.625964 5.549978 5.334131 5.440271 5.5618124
1368922_at 4.3481708 4.324728 4.2956038 4.2571416 4.443893 4.3784924 4.040825 4.0587263 4.3932114 4.3667397 4.4652624 4.364395
1368923_at 4.4142847 4.784346 4.369673 4.739722 4.539095 4.820889 5.0604315 4.703105 4.6448407 4.437208 4.687984 4.9160213
1368924_at 10.919667 10.602046 10.915917 10.858882 11.176634 10.919722 10.484338 10.998616 10.308759 10.587207 10.716635 10.921919
1368925_a_at 4.634952 4.341597 4.5560637 4.916212 4.8560133 4.6144648 4.6573963 5.038979 4.8947 4.9892435 5.2786827 5.490697
1368926_at 4.503763 4.6171236 4.6231785 4.5020337 4.4268017 4.4407897 4.689124 4.2635775 4.3389974 4.340583 4.46307 4.2927046
1368927_at 6.9551563 6.7339826 6.5513525 6.995404 6.7592716 6.764479 7.0173326 6.824432 6.829092 6.649601 7.070636 6.6410294
1368928_at 6.311404 6.199706 6.2239566 6.503172 6.281194 6.235437 6.168246 6.3862963 5.958887 6.362628 6.625104 6.4713087
1368929_at 7.873074 7.7353616 7.6855936 7.5560384 7.730161 7.6440716 7.0915737 7.558086 7.7259994 7.8078523 7.69076 7.623948
1368930_at 4.3357654 4.247957 3.8470387 4.051506 3.9997325 3.9499557 4.2636566 4.1920285 4.2013917 4.300173 4.0397596 4.0950785
1368931_at 7.7313704 8.091055 7.45847 7.701038 7.6381807 7.904254 7.548536 7.254987 7.5407934 7.2468762 7.234729 7.191759
1368932_at 5.574093 5.4642944 5.344777 5.1824274 5.7866464 5.6206527 5.1773047 5.6183534 5.522607 5.4479756 5.699705 5.705165
1368933_at 7.3010345 7.2404914 7.546742 7.6523995 7.2610836 7.393837 7.4764957 7.4379277 7.119161 7.23944 6.991372 6.9555182
1368934_at 10.839897 10.808328 10.996945 10.603243 10.352604 10.631202 10.52825 10.944264 10.653154 10.050226 10.594891 10.072628
1368935_at 3.9606087 3.7192001 3.8957846 4.173767 3.7717032 4.288276 4.204964 4.2022943 4.447145 4.173249 3.9174047 4.026418
1368936_at 10.577948 10.616236 10.436142 10.573005 10.755605 10.710077 10.6193905 10.707167 10.752779 10.882271 10.6698475 10.92508
1368937_at 5.6137667 6.118482 5.973428 5.7375946 5.7945933 5.7052007 5.768851 5.672517 6.1057615 5.934362 5.917541 5.8379374
1368938_at 5.399066 5.7129555 6.099412 5.2345257 5.698517 5.6732097 5.8154917 5.3392744 5.893972 6.1968117 5.6283517 5.0158625
1368939_a_at 4.1788044 4.5844326 4.629223 4.698408 4.509437 4.3725357 4.7167873 4.588484 4.384617 4.665342 4.425574 4.5149016
1368940_at 10.615862 10.17587 10.537087 10.188921 10.43107 10.421092 10.5964775 10.739027 10.472359 10.48284 10.742803 10.627838
1368941_at 4.1093454 4.637701 3.693806 4.3379464 4.0825973 4.241371 3.9725337 4.2865677 4.7872896 4.4243226 4.2366815 4.249547
1368942_at 5.009478 4.5556417 4.8040895 4.9267893 4.887818 4.899032 5.285668 4.563392 4.9395328 5.3091817 5.0755563 4.7708483
1368943_at 13.136648 13.058835 13.176696 13.166246 13.238611 13.099481 12.94813 13.183651 13.060672 12.826061 12.973945 12.686442
1368944_at 7.0902886 6.9370284 7.2878156 7.1589203 7.050673 7.2582746 7.0173035 7.1316376 6.9884715 7.2020617 6.879496 7.3227763
1368945_at 5.6337852 5.4587164 5.732012 6.0914445 5.5508494 5.5875497 5.9186645 5.733423 5.4137836 5.5894227 5.8110023 5.7509227
1368946_at 5.381851 5.386729 5.235994 5.4636292 5.2135286 5.472545 5.25483 5.438863 5.278565 5.155656 5.146845 5.4041824
1368947_at 8.89533 7.779282 7.927371 8.369992 7.712318 9.126301 7.3073273 8.094775 7.8484797 8.519695 7.91703 8.450521
1368948_at 6.195452 6.49673 6.4159217 6.132105 6.2452817 6.1558747 6.714935 6.2758617 6.395329 6.1630945 6.366451 6.3449554
1368949_at 4.3403053 4.2512403 4.1556125 4.2839055 4.229497 4.1409445 4.1943946 4.1200795 4.440587 4.2594404 4.255948 4.3089714
1368950_a_at 5.8141155 6.0916786 6.2258196 5.836189 5.9971237 6.066659 6.3810434 5.761532 6.1760435 5.885922 6.227617 5.9643583
1368951_at 4.133827 4.3469877 4.1652966 4.063781 4.0921955 4.2631073 4.2338963 4.29285 4.359688 4.2534523 4.3632984 4.3195286
1368952_at 4.5927777 4.6594 4.938796 5.105764 4.7024555 4.660416 4.982582 4.71889 4.8330827 5.205702 4.4829063 4.62898
1368953_at 8.427439 8.356743 8.069718 8.518293 8.507021 8.441365 8.54912 8.491999 8.450492 8.789701 8.454637 8.799532
1368954_at 4.1980634 4.760271 4.7258162 4.579448 4.347457 4.485991 4.7607327 4.910278 4.941461 4.7740707 4.524385 4.6853056
1368955_at 7.351536 7.4010944 7.581215 7.4088964 7.2652 7.4735093 7.0258822 7.115694 7.067517 7.109116 7.018327 6.883437
1368956_at 5.1596847 5.206454 5.391571 5.4852557 5.3979554 5.466527 5.176078 5.4087987 5.164282 5.0498924 5.285706 5.096774
1368957_at 4.642532 4.586057 4.429649 4.3269653 4.711178 4.3487234 4.694448 4.785227 4.7136793 4.433029 4.412717 4.3739176
1368958_at 4.0487213 3.9697483 4.2631793 4.186438 3.7748065 3.9472957 4.3325615 4.123678 3.7144196 3.9267733 3.9008517 4.0123844
1368959_at 4.5292873 4.8914666 4.738716 4.5401897 4.7066145 4.7513523 4.572642 4.5111904 4.6247287 4.879524 4.6429496 4.6634703
1368960_at 9.454937 9.570968 9.598804 9.758433 9.701314 9.625705 9.7145815 9.591857 9.997791 10.015524 9.739372 9.701283
1368961_at 5.8502436 5.7859316 5.6589217 5.5349836 5.586458 5.7248254 5.5159426 5.4500027 5.68816 5.4134073 5.8029356 5.7476444
1368962_at 4.7872396 5.013075 4.9140844 4.8265724 4.939314 4.7801313 4.8938017 4.7886763 5.020809 4.82251 4.929176 4.8023906
1368963_at 6.8476057 6.722519 7.118457 6.9163766 6.8704033 6.7412977 6.804329 6.896829 7.3395596 7.247499 7.1451254 6.656189
1368964_at 4.2128735 3.8510356 4.204621 4.3416085 4.0546074 4.295255 4.539091 4.272031 4.3267775 4.1132765 4.081869 4.09942
1368965_at 5.355133 5.261933 5.4946146 5.2839904 5.462024 5.432663 5.388688 5.4154806 5.549307 5.5406437 5.437271 5.4947276
1368966_at 3.8370597 3.9265451 3.780175 3.8527143 3.597581 3.9369514 4.147901 4.1750584 3.9351377 3.9007778 4.0887775 3.9433463
1368967_at 6.8810167 7.0029964 6.300694 7.0198784 6.9887333 6.896928 6.545154 6.8779845 6.3878417 6.9216995 6.651147 6.857651
1368968_at 4.4890275 4.565735 4.692065 4.714427 4.3424597 4.271383 4.465661 4.421507 4.1772003 4.629549 4.555748 4.3690987
1368969_at 4.339162 4.3607225 4.2488155 4.6211123 4.4402404 4.2416096 4.370496 4.4235635 4.0365143 4.4526362 4.672332 4.3153687
1368970_at 4.993805 4.87389 5.055234 5.28174 5.0639224 4.5353184 4.6607494 4.903622 4.7042828 5.3533163 5.033262 4.7669115
1368971_a_at 5.100298 4.6827087 4.7624617 4.9364214 5.0488286 5.0412073 4.905926 4.8925424 5.406968 5.4004197 5.154308 4.952176
1368972_at 3.7031066 3.5209932 3.5443845 3.8699317 3.663385 3.825202 4.014905 3.7075953 3.7028143 3.8339152 3.6836514 3.6111445
1368973_at 7.2491584 7.3735657 7.2822104 7.218652 7.240326 7.3313403 7.4849634 7.4441752 7.5646796 7.3360724 7.3811364 7.79996
1368974_at 4.777707 4.4845076 4.4469304 4.301328 4.72818 4.3418236 4.5758142 4.4107876 4.56386 4.3037004 4.4420266 4.3375444
1368975_at 6.297423 6.707258 6.4680514 6.5547223 6.2353797 6.401288 6.964734 6.332094 6.523507 5.476468 6.6669006 6.1703672
1368976_at 5.5047812 5.5949454 5.7884226 5.328971 5.0821385 5.269592 5.5815477 5.348091 5.1310453 4.945689 4.9287124 4.643987
1368977_a_at 8.346091 8.245512 8.098887 8.407809 8.339756 8.206783 8.360539 8.378608 8.696459 8.584423 8.840309 8.771126
1368978_at 5.303822 5.4638095 5.4863605 5.3394713 5.388626 5.2666564 5.921379 5.479721 5.784475 5.388644 5.6378784 5.561517
1368979_at 5.9160314 5.944504 5.680348 5.631461 5.917516 5.8609934 5.729617 5.509595 5.822904 6.0256033 5.9459248 5.6529155
1368980_at 5.710575 5.521904 5.889528 5.4886627 5.8958626 5.505022 5.417224 5.6861887 5.8672667 6.2217646 5.4648747 6.001179
1368981_at 3.6222029 3.5731971 4.0849776 3.4254675 3.524172 3.5465934 3.6984904 3.5830233 3.746905 3.5271518 3.733462 3.6959934
1368982_at 4.427189 4.262107 4.449488 4.2694817 4.3248925 4.41545 4.2375937 4.2449045 4.638174 4.2856164 4.2794175 4.4181056
1368983_at 4.519014 4.285326 4.359577 4.175776 4.2640886 4.408617 4.174274 4.066028 4.170182 4.4578075 4.0602036 4.1164618
1368984_at 8.258289 8.176436 8.342172 8.243763 8.440229 8.202205 8.081695 8.415628 8.3202095 8.356122 8.124054 8.358572
1368985_at 4.343171 4.6602287 4.2652445 4.193179 4.245162 4.388801 4.628935 4.2172093 4.4938164 4.586029 4.2797265 4.451784
1368986_at 4.696909 4.9190483 4.979989 4.9293747 4.644476 4.842395 4.913617 4.752203 4.8540125 4.832821 4.7747035 4.968354
1368987_at 4.831581 5.5013266 5.130051 5.084398 4.997507 5.265957 5.029166 5.2072144 5.434192 5.422223 5.3711414 5.0771747
1368988_at 4.720303 4.819225 4.484683 4.7252526 4.8394966 5.004116 5.001358 4.9379864 4.9277954 4.953887 4.9528837 4.9847136
1368989_at 4.3264465 4.785221 4.5909376 4.8423333 4.8874507 4.3461018 4.595519 4.3921185 4.545442 4.652196 4.747118 4.5433826
1368990_at 5.5678287 5.585554 5.5312033 5.503697 5.3043885 5.6547966 5.6762595 5.6557374 5.817515 5.88221 5.5464807 5.6412296
1368991_at 5.5827227 5.634345 6.431429 6.0458217 5.6558805 5.83343 5.828053 5.8194017 6.1050024 5.7725635 5.705508 5.6790557
1368992_a_at 10.398211 10.387385 10.46269 10.569804 10.432283 10.157634 10.314524 10.169928 10.287908 10.316811 10.247686 10.3436365
1368993_at 4.9157925 5.6488996 5.3891354 5.325904 4.6458983 5.139374 4.869416 4.671414 5.0641546 5.102636 4.917099 4.5056305
1368994_a_at 5.565126 5.6023216 5.7076883 5.4452004 5.5607166 5.760731 5.6139936 5.705216 5.679318 5.695829 5.79834 5.992587
1368995_at 3.536121 3.5731971 3.4022713 3.5509694 3.4268134 3.392686 3.4903443 3.4784894 3.7051692 3.3342197 3.4114442 3.487036
1368996_at 4.293069 3.9613917 4.0865016 3.9891076 4.036968 4.202095 4.373308 4.1213813 4.2223744 4.2992306 4.2994723 4.278501
1368997_at 4.5168257 4.2914796 4.3783083 4.7024236 4.6532793 4.4999514 4.7057314 4.7929597 4.5152264 4.624795 4.802887 4.9826164
1368998_at 3.5911858 3.6626623 3.518914 3.3328857 3.4826367 3.5340009 3.6283545 3.4110293 3.4027658 3.6252687 3.5071492 3.354572
1368999_a_at 4.9404616 4.5769215 4.642318 4.762146 4.9021435 4.950039 5.013818 5.058922 4.861393 5.047788 5.234317 5.2242584
1369000_at 5.286635 5.3206882 5.482084 5.181488 5.307599 5.462167 5.16807 5.3312063 5.2798285 5.3330936 5.3689356 5.0188656
1369001_at 3.772104 3.9941704 3.786082 3.7951357 3.9146688 3.663081 3.841079 3.6095417 3.8069546 3.913658 3.5642276 3.6930363
1369002_at 4.394369 4.3861084 4.395151 4.1113095 4.4924984 4.111474 4.0990133 4.371455 4.0738363 4.19529 3.824708 3.9749115
1369003_at 6.648963 6.5473576 6.8962183 7.032727 6.842391 6.3994937 6.7873697 6.657291 6.4609175 6.643727 6.7862678 7.060897
1369004_at 5.3975716 5.5912275 5.401921 5.200375 5.1110005 5.4694986 5.3165674 5.2779818 5.3905196 5.511113 5.28002 5.1272025
1369005_at 4.0405216 4.3717933 4.049409 4.114725 4.4639425 4.187558 4.1575513 4.2660418 4.537519 4.444788 4.0160255 4.461754
1369006_at 3.791066 4.118124 4.061163 3.8643718 3.4268646 3.8526273 4.2880325 3.955742 4.425296 3.88088 3.9089518 3.747322
1369007_at 4.935361 5.5522547 5.367092 4.943924 5.6019044 5.151866 5.503372 5.304619 5.688216 5.1979475 5.142082 5.28742
1369008_a_at 4.1020756 4.3447924 4.05206 4.2392497 4.3453336 4.068881 4.736906 4.329242 4.387536 4.164712 4.470207 4.4496613
1369009_at 3.6614707 3.7544355 3.6864874 3.7988462 3.7765162 3.8224695 3.5658648 3.7562566 3.9692419 3.5829167 3.6461568 3.6820695
1369010_at 5.029361 4.943918 4.796941 5.0909967 4.8554716 5.006999 4.984445 5.106289 4.9803963 4.99776 4.8765545 4.8642216
1369011_at 12.189544 12.308028 12.050376 12.3495655 12.370051 12.205108 12.125413 12.154811 11.956613 11.994234 12.298496 12.458406
1369012_at 6.0933785 5.5759273 5.6686273 6.3725495 6.1334863 5.827432 5.843457 5.7522016 5.596705 5.833927 5.7756014 5.6927104
1369013_a_at 10.208654 10.235874 10.171718 10.284813 10.197014 10.185581 10.385633 10.235179 10.325656 10.383827 10.343251 10.334857
1369014_at 4.266083 4.31594 4.3963785 4.3013287 4.6172523 4.371174 4.519368 4.253104 4.6124735 4.4410295 4.317623 4.600667
1369015_at 4.678631 4.638311 4.9705963 4.744128 4.609652 4.59133 4.9854794 4.817086 4.739067 4.5550814 4.653703 4.5583825
1369016_at 5.4624643 5.4470563 4.942259 5.132582 4.9271364 4.992244 4.9837804 5.113848 5.0178165 4.9633236 5.285771 5.3001423
1369017_at 4.326352 4.4976683 4.798359 4.3868675 4.0886183 4.43361 4.3011646 4.8223424 4.7230263 4.648294 4.6625648 4.262315
1369018_at 5.3412743 5.7443733 5.044939 5.143098 5.291642 5.3222756 5.3242497 5.185735 5.3112354 5.2745266 4.8641768 5.1306567
1369019_at 3.6748958 3.5775044 3.3696766 3.4263127 3.3377128 3.6520429 3.4768426 3.5652308 3.4853642 3.7797072 3.631533 3.8001912
1369020_at 4.628802 4.7440863 4.5919313 4.5774555 4.333941 4.702604 4.6080837 4.4363403 4.6536922 4.6263857 4.6371937 4.581153
1369021_at 5.609943 5.7418265 5.398464 5.4685917 5.6935215 5.4557204 5.8825917 5.953367 6.1781044 5.648611 5.4120007 5.606858
1369022_at 5.49244 5.7507124 5.5256014 5.614978 5.778248 5.8411245 5.59772 5.5763397 5.5818424 5.5876784 5.8110847 5.7520766
1369023_at 9.851647 9.963955 9.804856 10.145942 9.992212 9.981174 10.052357 9.978386 9.982256 10.141243 9.932596 9.874494
1369024_at 7.1553926 7.108612 7.042684 7.059803 6.984404 6.9309254 6.9353385 7.1716585 6.90201 6.9946885 6.869128 6.9544926
1369025_at 4.366265 4.2944493 4.287543 4.6361623 4.3068123 3.99083 4.889184 3.9613047 4.1853876 4.4015827 3.997916 4.611092
1369026_at 6.2536964 6.294232 6.172494 6.27157 6.2963047 6.3704567 6.0006104 5.8834763 5.798611 5.6087255 5.9039073 5.9738464
1369027_at 4.0520267 5.1420813 4.6794753 4.204453 4.520562 4.344321 4.469535 4.4389963 4.185129 4.4240174 4.119959 4.1933165
1369028_at 5.2723455 4.895624 5.285033 5.3005767 5.0763774 4.9884825 5.195411 5.374573 5.4841127 5.253879 5.411821 5.1158876
1369029_at 5.8098264 5.877247 5.847619 5.544129 5.6618323 5.7074056 6.4738493 5.3622117 5.217727 4.777335 5.5098085 4.5854387
1369030_at 4.3206215 3.8862114 4.1876106 4.169282 4.160541 4.275964 3.791592 4.129899 3.7906907 4.2350874 3.9397376 4.0934477
1369031_at 8.592782 8.31897 8.338144 8.117027 8.076854 8.182178 8.570188 8.244415 8.291325 7.5151925 8.080535 7.7315803
1369032_at 7.78568 7.692524 7.636536 7.7612576 7.626086 7.7846828 7.4953556 7.351305 7.87333 7.90854 7.6735187 7.8126035
1369033_at 3.592988 3.4592748 3.6385052 3.4091725 3.4363708 3.5826616 3.7979307 3.845874 3.7141376 3.548328 3.7849662 3.6796823
1369034_at 4.673421 4.566725 4.253476 4.281212 4.2507267 4.802373 4.543486 4.2114 4.513384 4.21447 4.3723063 4.335506
1369035_a_at 3.6126156 3.9825606 3.4704695 3.5498629 3.7653062 3.5765123 3.3742015 3.497371 3.5371096 3.6761692 3.727932 3.5083811
1369036_at 3.8155987 4.1157646 3.893343 3.56623 3.7734394 3.4371161 3.7410839 3.8533742 3.4837642 4.1025085 3.8325913 3.907721
1369037_at 4.5025887 4.4849367 4.9344897 4.7071214 4.5446973 4.590317 4.537195 4.5042424 4.686187 4.6276107 4.4364824 4.439688
1369038_at 5.3502283 5.1719055 5.4376755 5.199682 5.266905 5.4061985 5.1684637 5.3030014 5.299528 5.521452 5.385813 5.219507
1369039_at 7.9300036 8.115757 7.9877667 7.8453145 8.107042 7.7878346 8.17694 7.7910438 8.066178 8.0071945 7.7021756 8.075569
1369040_at 5.656018 5.442534 5.6531916 5.4468756 5.651937 5.460431 5.3274884 5.586811 5.326836 5.5961013 5.332626 5.7614655
1369041_at 3.7019153 3.7013795 3.708058 3.6296873 3.6139946 3.57558 3.2816606 3.4052753 3.7261772 3.6271973 3.248671 3.7830849
1369042_at 7.117403 6.3956504 7.02941 7.1354613 7.4647045 7.121579 6.603029 6.3852997 6.7609515 6.554852 6.608933 7.1580796
1369043_at 3.5911858 3.5825086 3.7037024 3.709383 3.56179 3.4639366 3.3604767 3.5276654 3.588558 3.5818706 3.708107 3.7016475
1369044_a_at 7.0508747 6.7728744 6.4905725 5.4245725 5.7708836 7.3774505 6.9774065 6.520024 6.358704 6.983346 6.220728 5.9869
1369045_at 6.42847 6.3907356 6.5841947 6.0310545 6.370635 6.4187913 6.4996734 6.438646 6.2845144 6.3977823 6.3095703 6.438231
1369046_at 3.926637 4.039158 3.9084735 3.9291449 4.07056 3.9777203 4.106576 4.089984 4.087551 4.023097 4.070292 3.7794855
1369047_at 3.2235115 3.1401935 3.2264261 3.4365163 3.148843 3.232624 3.2130783 3.4758599 3.4433372 3.1204205 3.0954638 3.1159031
1369048_at 4.267096 4.304774 4.3045483 4.3237 4.4512563 4.2934895 4.507204 4.4924297 4.5106907 4.276408 4.211858 4.4652014
1369049_at 4.066264 3.9676635 4.022463 4.239008 4.3158545 4.1464596 4.120621 4.3873367 4.030448 4.2949214 4.168491 4.0481634
1369050_at 7.6502786 7.5013013 7.744378 7.9726996 7.6828036 7.625644 7.841066 7.5223074 7.875365 7.263672 7.363243 7.8916078
1369051_at 7.1063466 6.7562146 6.9622173 7.0599365 6.7523518 6.856868 7.0187783 6.850506 6.857962 6.8839364 6.792927 6.798582
1369052_at 4.810839 5.319852 5.534818 5.207684 5.424247 5.097009 5.048054 5.361701 5.2520113 5.307884 5.061961 5.488307
1369053_at 4.268511 4.59199 4.3538036 4.0747232 4.2739086 4.230045 4.4482756 4.239677 4.5787115 4.5888777 4.4359627 4.467181
1369054_at 4.1450386 3.946992 4.2422533 4.351923 4.295446 4.12739 4.2857885 4.26629 4.1188316 4.519393 4.301104 4.194858
1369055_at 3.7625089 3.8051453 3.7690341 3.6420474 4.023904 3.697155 3.7625744 4.0340443 3.707264 3.8437417 3.770996 3.781075
1369056_at 3.6350293 3.5056524 3.200518 3.304432 3.3723366 3.2483122 3.0607817 3.1700625 3.3359866 3.4750693 3.2671053 3.2597013
1369057_at 7.686861 7.623817 7.6518707 7.605075 7.518697 7.5908747 7.6530004 7.6559987 7.603562 7.7187705 7.7369056 7.492098
1369058_at 5.362188 5.584691 5.7451425 5.3665924 5.1624737 5.252149 5.423503 5.3238645 6.0835037 5.8405204 5.7082634 5.352003
1369059_at 7.778617 7.8431025 7.834669 7.7211337 8.023481 7.738475 7.851269 7.8432274 7.8316736 7.86086 7.5505385 7.9586196
1369060_a_at 7.782414 7.943741 8.073925 7.902599 8.117649 7.957327 7.8574314 7.8896832 7.879041 7.7762766 7.7801967 7.7173705
1369061_at 8.5492935 8.515245 8.613871 8.72682 8.520824 8.438345 8.999765 8.894915 9.081821 9.408615 9.107204 9.085747
1369062_at 4.8688955 5.0196915 5.3547583 4.9511642 4.7794704 5.398738 5.0550375 4.848858 5.5036125 5.5915174 5.352459 4.913865
1369063_at 9.149122 9.150674 9.261378 9.102773 9.066008 8.761207 8.901776 8.803949 8.77092 8.893745 8.803299 8.551693
1369064_a_at 3.9126008 3.9528942 3.9161694 3.9291449 3.7954116 3.9061208 3.9508436 3.9229443 4.343914 3.8570156 3.8988254 3.8846123
1369065_a_at 9.284777 9.172331 9.016046 9.163677 9.161795 9.090008 8.833411 9.156008 9.19146 9.240424 8.957553 8.772809
1369066_at 5.4482684 5.523471 5.406052 5.3384137 5.705607 5.598706 5.565485 5.376147 5.769645 5.9183373 5.8036146 5.653338
1369067_at 3.52583 3.614465 3.8456826 3.8404255 3.6678395 3.5737255 4.0507812 3.793056 3.7141376 3.934655 3.591734 3.6670718
1369068_at 4.4754057 4.272916 4.237004 4.335605 4.30653 4.5466156 3.8223755 4.0050306 4.302884 4.375719 4.0365944 4.784793
1369069_at 7.987137 7.702382 7.577122 7.6071153 7.582423 7.748608 7.4738226 7.5861425 7.552636 8.056612 7.5613656 7.6536202
1369070_at 7.9296503 7.7284317 8.056349 8.05707 8.130323 7.8579535 7.9501143 7.9503436 7.8402524 8.137355 7.9314146 8.177756
1369071_at 3.928733 4.0152864 3.6485608 3.9116626 4.0077753 3.9800978 3.9811184 3.7909467 4.178913 4.131447 4.2335086 4.0539436
1369072_at 5.9286747 5.464873 6.1295424 5.792181 5.0677595 5.954264 5.8249917 5.3303337 5.159067 5.7273707 6.6207952 5.577744
1369073_at 10.023378 10.389342 10.369442 10.049735 9.7862625 10.132273 10.184082 9.8455925 10.177013 9.902696 10.435702 10.391806
1369074_at 12.702153 12.549226 12.727167 12.576237 12.6669855 12.598072 12.537919 12.549433 12.395044 12.345964 12.456828 12.505434
1369075_a_at 4.7860265 5.113446 4.955094 5.029181 4.551554 4.737028 4.56891 4.844054 4.4276304 4.8350124 5.0010915 4.6897907
1369076_at 8.244755 8.314587 8.265399 8.704117 8.495489 8.536195 8.527594 8.370515 8.157915 8.145532 8.4807625 8.542169
1369077_at 7.1503816 7.2891593 7.1297917 7.344319 7.2380266 7.1628633 7.173135 7.4441714 7.116617 7.3853593 7.6293607 7.3577886
1369078_at 8.049415 8.129259 8.166953 8.137804 8.27572 8.026658 8.121355 8.259991 8.21744 8.150765 8.023829 8.220123
1369079_at 4.4801207 4.7216845 4.5630007 4.381447 4.555979 4.5322723 4.337004 4.6129284 4.736911 4.4870877 4.351804 4.711368
1369080_at 4.5345654 4.535633 4.1568823 4.2511387 4.470234 4.5979886 4.239769 4.603381 4.619174 4.917755 4.4734883 4.750689
1369081_at 7.571227 7.305041 6.9439273 6.902763 7.2679343 7.5448203 6.903246 7.0818706 6.803718 7.272675 6.988308 7.0298924
1369082_at 4.860651 4.7436156 5.1540365 4.9455633 4.902196 5.0735145 4.9936275 5.080616 5.442646 4.896699 4.9097195 5.2080464
1369083_at 6.120589 5.4470563 5.5534267 5.6899567 5.708062 5.824004 5.7596116 5.399853 5.878968 5.397628 5.4974527 5.447629
1369084_a_at 6.9753976 7.0289164 7.0102806 6.3886933 6.5865855 6.8870335 7.0451 6.9542947 7.0391026 7.1829786 7.034089 6.9665437
1369085_s_at 5.652203 5.8638835 5.481513 5.578432 5.957614 5.8035107 6.205323 6.3545732 6.091294 6.365549 6.6561546 6.598281
1369086_a_at 5.411521 5.56001 5.65092 5.3423324 5.4030113 5.4346623 5.158031 5.622987 5.303425 5.354253 5.7418957 5.665086
1369087_at 4.9570427 5.468106 5.132335 5.6311026 5.090162 5.066341 5.3311815 5.1143303 4.9671874 5.0090003 5.2213216 5.428247
1369088_at 7.35997 7.289997 7.490897 7.5249624 7.269997 7.1195946 7.5318146 7.526798 7.5867243 7.5161757 7.784748 7.5226517
1369089_at 4.2252216 4.0636697 3.928207 3.7985315 4.0488033 3.9272604 4.0726466 3.9765494 4.3052454 4.005511 3.9578483 3.998372
1369090_at 4.0414686 4.0315933 3.8964882 3.6897137 3.935622 3.9119284 4.029877 3.6774988 3.9886975 3.994598 3.9772735 3.9646146
1369091_at 3.8583837 3.882934 3.866466 4.037522 3.7774765 4.123414 3.771657 3.7309256 3.8318858 3.8057745 3.7173176 4.15399
1369092_at 8.029931 8.178851 8.143843 7.985593 8.238873 7.9883566 7.8903522 7.8137946 7.960416 8.022331 7.5622926 7.7736807
1369093_at 7.3879776 7.515885 7.445885 7.1041694 7.4514003 7.435024 7.696187 7.3457084 7.4120097 7.129205 7.5624657 7.4500475
1369094_a_at 5.561038 5.8335533 5.9704075 6.057052 6.0984635 6.02071 6.461817 5.98557 5.610231 5.6305647 6.414833 6.070293
1369095_at 4.6937857 4.823511 5.035527 4.659802 4.6756983 4.690317 5.2353344 4.6652746 4.842042 5.0255203 5.0003967 4.680152
1369096_at 4.0287457 3.9770417 4.339907 3.7961195 3.9785566 4.3898087 3.9490776 4.0087624 4.2761574 4.4803348 3.9486318 3.9707613
1369097_s_at 6.4482155 6.435252 6.2443614 6.484763 6.2108994 6.392726 6.479875 6.4901023 6.2863307 6.3857784 6.516207 6.349688
1369098_at 3.9839497 3.9445696 3.9662244 3.972605 4.030327 3.6141157 4.192968 4.1076837 4.073144 4.099307 4.0090675 3.8778014
1369099_at 8.113646 8.035772 8.269091 8.072517 8.11287 7.946976 7.7993064 7.9744797 7.9445267 7.449758 8.206105 8.537224
1369100_at 4.2476964 4.0743637 4.088874 3.94245 4.1389637 4.018915 4.1072617 3.8196242 4.1010284 4.0048084 4.137128 4.0718713
1369101_at 7.65692 8.168124 8.077202 8.023415 8.090487 7.9622793 7.83986 8.005071 7.8692074 7.9469852 8.134276 7.9443173
1369102_at 4.4366693 4.470334 4.339161 4.131335 4.198251 4.0449533 4.190394 4.015513 4.3045263 4.16851 4.0598845 4.2181826
1369103_at 5.0502276 4.9704914 5.584286 5.1483326 5.128145 5.066704 5.190887 5.1017537 5.091966 5.0076423 4.9019094 4.988449
1369104_at 6.17714 5.8290486 6.2841125 6.5010996 7.171277 6.2057147 5.7309976 6.0958376 5.6000085 6.2479644 5.714389 5.7610383
1369105_a_at 3.5786111 4.681987 3.663971 3.8360438 3.44896 3.7211847 5.0356836 3.648527 4.1091084 4.0302 3.727932 4.8412523
1369106_at 4.71671 4.7417264 4.6024323 4.4212327 4.4431267 4.3891444 4.654203 4.5163693 4.6423254 4.210128 4.4253373 4.447477
1369107_at 3.5929046 4.0826445 3.7520483 3.8404255 3.6555629 3.7566514 3.8511603 3.7217753 3.7861044 3.8419528 3.5642276 3.710593
1369108_at 3.9849732 3.895705 4.060994 3.9243083 4.0342374 3.8897216 3.9312987 4.0072603 4.0213223 4.0355253 3.7238402 4.156785
1369109_at 3.5021248 3.4323685 3.444148 3.512153 3.6054127 3.6335256 3.642311 3.5233438 4.0340047 3.5723312 3.46365 3.6168196
1369110_x_at 9.688488 9.366602 10.341681 9.82936 9.346423 7.7261653 10.732864 9.610634 10.079659 9.187703 10.39187 9.3261385
1369111_at 14.038648 13.978801 13.908643 13.993325 13.9367485 13.96191 13.875746 13.88676 13.867656 13.763174 13.89868 13.869784
1369112_at 4.1497245 4.0681744 4.095484 4.19357 4.2450886 4.316332 4.1937556 4.0901985 4.1678467 4.1963134 4.261568 4.1351566
1369113_at 3.4430413 3.444118 3.4556165 3.5995116 3.4335077 3.2349658 3.2299545 3.5764263 3.5331004 3.2649105 3.2870283 3.4000206
1369114_at 3.1449728 3.2533586 3.1184146 3.22198 3.2658265 3.1954045 3.0476584 3.1976795 3.1936147 3.298826 3.1851249 3.0319238
1369115_at 4.903818 4.873048 5.1540365 4.9389973 5.08467 4.4854927 5.045989 4.854213 4.831978 4.730799 4.9864635 4.855508
1369116_a_at 5.7854023 5.3098903 5.8050203 5.5575247 5.334656 5.779839 5.15371 5.3400297 5.499375 5.6705027 5.6052127 6.1108937
1369117_at 3.7695315 4.04459 3.9660053 3.8947108 4.059451 4.1031885 4.157958 3.9905522 3.9822054 3.7735553 4.092482 3.8803287
1369118_a_at 4.226743 4.5395484 4.4298315 4.4114947 4.212119 4.197405 4.257365 4.380309 4.712428 4.3125668 4.2988114 4.459392
1369119_a_at 4.25933 4.6877556 4.7255793 3.9593127 4.2612762 4.4530754 4.853815 4.375758 4.626232 4.612355 4.3990593 4.49905
1369120_a_at 7.0296926 7.2247295 6.6861005 6.2827134 6.741673 7.011008 6.4004154 6.749669 6.9459953 6.9818172 6.955692 6.8556895
1369121_at 4.9755716 5.0579066 4.840939 4.644121 4.8574986 4.7035465 5.12129 5.196377 4.997277 4.8444066 4.927853 5.1292014
1369122_at 7.66957 7.6567826 7.1957335 7.5443263 7.494358 7.4801135 7.7023067 7.4379277 7.6626277 7.6641145 7.510889 7.4553976
1369123_a_at 6.065491 5.8052063 6.1105514 6.07053 6.0401607 5.7921743 6.277267 6.117012 5.9290133 6.1271873 6.1963925 6.187977
1369124_at 4.2072754 4.1781826 4.432546 4.2019815 4.27865 4.2897243 4.0883265 4.0431204 4.0460167 4.26549 3.9936879 4.194975
1369125_at 3.3347075 3.5603347 3.3797786 3.6129162 3.3714504 3.303407 3.4580965 3.4966595 3.5471773 3.4573576 3.5998375 3.2692564
1369126_at 3.8090851 4.020399 4.07576 3.617788 4.001645 4.1921997 4.140419 3.75037 4.001775 4.0834746 3.7083256 3.7849262
1369127_a_at 6.23543 6.3643045 6.456905 6.059189 6.293659 6.562115 6.352504 6.1269107 6.3433356 6.3484497 6.1382604 5.87603
1369128_at 4.198637 4.3801594 4.3009644 4.015565 4.296318 4.1994085 4.2975287 4.3670588 4.0603733 4.478694 4.375963 4.462437
1369129_at 3.9885192 3.9532819 4.0090094 4.0198226 3.881283 4.077823 4.3775578 4.261485 3.8234367 3.925465 4.141098 3.878122
1369130_at 4.934146 4.7989836 4.706755 4.8049026 4.7078295 4.873039 4.9367123 4.828006 4.8026824 4.453068 4.8744836 4.770876
1369131_at 3.8754196 3.9998696 4.1004043 3.8810189 3.799254 3.977023 3.8517873 4.151795 4.6768765 4.0050936 3.9901412 3.9425464
1369132_at 5.289273 5.0768886 5.274583 4.6935577 5.1166787 5.195115 5.1913285 5.1501055 5.2408648 5.1479635 4.9069157 4.9416356
1369133_a_at 3.9019196 3.630901 3.8693743 3.7431877 3.6483905 3.7253854 3.8986197 3.7250855 3.882023 3.8281786 4.06983 3.9566808
1369134_x_at 3.969066 3.7408214 3.8979716 3.6656318 3.7283733 3.9898055 3.9290774 4.027157 3.8329036 3.739588 3.9568877 3.6885085
1369135_at 5.9499545 6.07161 5.9426336 5.8867936 5.7108464 6.1921577 5.6368356 6.002813 6.0004697 5.9231524 5.9722757 6.0760293
1369136_at 3.876846 3.99751 3.7020993 3.784183 3.9677112 4.026738 3.8988254 4.0911627 4.325348 4.7209015 4.1617355 4.12823
1369137_at 4.6983585 4.9975605 5.1161504 4.788235 4.876397 5.1594963 4.9888563 4.895809 5.096121 4.8939514 5.0392885 4.734422
1369138_a_at 3.93412 4.0033283 3.9883735 3.8761325 3.8252704 3.978671 3.8580754 4.129985 3.8596237 3.937428 3.9565303 3.9788892
1369139_at 3.8047101 3.9883344 3.9666953 3.7579997 3.7586305 3.67869 3.7632267 3.7638996 3.7420053 3.7188227 3.912273 3.8287032
1369140_at 4.1195526 4.51667 4.273813 4.133499 4.2315216 4.1571226 4.250081 4.291109 4.003709 3.6098404 4.078989 4.200695
1369141_at 3.4124873 3.605559 3.513806 3.389916 3.5530095 3.576576 3.512298 3.5088096 3.4769704 3.5756948 3.4075632 3.8057332
1369142_at 3.7741492 3.9741838 3.7267168 3.7004619 3.829375 3.7629085 3.8979158 3.8491247 4.137787 3.8694541 3.6209624 3.940364
1369143_at 4.0704966 3.8111975 3.9749613 4.0314054 4.1290097 4.258704 3.9003487 4.1023145 4.0860996 4.1429048 3.913714 3.9440448
1369144_a_at 3.785744 4.00203 3.8754065 3.793722 3.7484915 3.787115 4.1167035 3.7520938 4.2060356 3.7206502 3.770996 3.6683633
1369145_a_at 4.7914724 4.5859723 5.017913 4.788821 4.3259954 4.711893 4.835578 4.429602 4.7438264 4.750249 4.641554 4.810807
1369146_a_at 7.123659 7.9938893 7.9825215 7.9276433 8.305822 8.654436 8.7371025 8.403546 9.264866 9.356167 8.51086 8.463948
1369147_at 5.014898 4.63221 4.3125887 4.521582 4.3411465 4.67585 4.8376284 4.6940317 4.65008 4.617894 4.587516 4.657509
1369148_at 7.9513693 8.064047 8.057072 8.065115 7.8252296 7.929587 7.944025 7.851773 7.966866 7.742306 8.014704 7.8514233
1369149_at 5.1752224 4.8765745 4.9420705 4.6911387 4.9711084 4.917087 4.8931627 5.0268993 4.7541027 4.581813 5.080669 5.351984
1369150_at 9.185405 8.100254 8.447576 8.993638 8.459152 8.796979 8.160212 9.209427 8.279853 8.460564 9.099754 9.200739
1369151_at 5.4558682 5.300385 5.115946 5.0983458 4.7382355 5.25927 5.1393056 5.0535564 5.185915 5.092465 4.8631716 5.1039047
1369152_at 7.636499 7.314141 7.176466 7.729419 7.386643 7.3097816 7.173237 7.6465564 7.211817 7.27008 7.28462 7.218375
1369153_at 3.9407537 3.6519206 3.983716 3.5498629 3.5978835 3.606359 3.658312 3.764968 3.836639 3.8201876 3.6155488 3.7341018
1369154_at 3.9642117 4.321229 4.262684 4.165269 4.2543917 4.1751366 4.43258 4.2022123 4.153807 4.288316 4.4052305 4.27493
1369155_at 4.7393684 4.600645 4.6690173 4.4431086 4.4436374 4.502664 4.711606 4.71889 4.5821037 4.783559 4.4299335 4.616793
1369156_at 7.084513 6.594048 6.8472614 7.014138 6.773141 6.9543757 6.549308 6.7461467 6.3501153 6.678814 6.7191167 6.7442136
1369157_at 8.352665 8.174519 7.9440756 8.458099 8.290604 8.410442 8.552067 8.586439 8.452837 8.4461155 8.437597 8.698627
1369158_at 3.9232788 3.9590828 4.152091 4.0972424 4.2726536 4.1183214 4.225111 4.2022123 4.2132106 4.3874626 3.9052653 3.7210228
1369159_at 5.2125745 4.9759226 5.0386167 4.4888687 4.798571 5.0427637 5.277729 5.012106 4.8741775 4.9651647 4.4420266 5.1044235
1369160_a_at 4.59557 4.955049 4.6628313 4.65139 4.6332064 4.5370207 4.7998986 4.3244543 4.3608537 4.604743 4.791914 4.3172593
1369161_at 8.842461 8.527709 8.365619 8.82495 8.614938 8.997881 8.910624 8.408043 9.156528 8.740367 8.7824955 8.580777
1369162_at 3.4396844 3.374906 3.5800176 3.5259178 3.5382187 3.8408742 3.540828 3.5765693 3.5089872 3.5389736 3.5367525 3.862721
1369163_at 4.9535913 5.1317444 5.0725303 5.0868993 4.8921204 5.1509676 4.8561745 4.663758 5.1270137 4.924044 5.020872 5.04582
1369164_a_at 4.3019085 4.52672 4.3068814 4.5184393 4.2635274 4.533507 4.687997 4.460656 4.6790795 4.7288017 4.650795 4.710332
1369165_at 4.1525908 4.2130647 4.128086 4.0646563 3.839534 4.065606 4.2387733 4.240365 4.065899 4.0542 3.9791327 3.804272
1369166_at 3.9677742 4.386299 3.9730537 4.1066256 3.9973109 3.9549994 4.0364256 4.091834 3.9869003 4.1634183 4.08942 4.247743
1369167_at 5.341111 5.565894 5.6357875 5.073902 5.3403296 5.3100076 5.9941235 5.023532 5.6838713 5.620387 5.391094 5.571723
1369168_a_at 5.5422473 5.5100684 5.754106 5.5971556 5.7232223 5.5753665 5.6831894 5.921135 5.4841127 5.712317 6.043547 5.714176
1369169_at 9.764597 9.469498 9.707226 9.676237 9.441958 9.571789 9.561752 9.937838 9.701324 9.758993 9.775755 9.869954
1369170_at 3.9418585 3.8541539 4.0968866 4.0529847 4.484605 4.065138 3.8992972 4.307516 4.1239886 4.2451286 4.005803 4.2222486
1369171_at 10.46564 11.301966 11.187231 11.210374 11.135146 11.153602 11.256277 11.132133 11.238203 11.161294 11.048701 11.064
1369172_at 4.147104 4.106838 3.963336 4.2240295 4.1298885 4.18894 4.1466503 4.3488226 3.9420674 4.062578 4.1530213 4.0678973
1369173_at 5.6160073 5.2268705 5.5804944 5.5780706 5.2874436 5.2571793 5.630193 5.347967 5.674912 5.33203 5.2790866 5.2999167
1369174_at 7.572922 7.738813 7.4702544 7.7623158 7.627135 7.4860587 7.4847646 7.8089037 7.4427743 7.3441606 7.7978954 7.751455
1369175_a_at 3.5814104 3.847312 3.7548559 3.588073 3.5985389 3.7241993 3.6948788 3.7084064 3.976976 3.5854082 3.6003673 3.780643
1369176_at 5.8712354 6.1743236 6.260465 6.198178 6.3677964 6.325446 6.019958 6.1694226 6.388154 6.554812 6.2209544 6.42786
1369177_at 7.511666 7.176512 7.068625 6.7252145 7.460051 7.305155 7.00784 7.490423 7.2469993 7.4432178 7.385278 7.618408
1369178_a_at 4.1615157 4.1003723 3.8933208 3.9428444 4.1069183 4.3071756 3.9272962 4.000614 3.8649583 3.890857 4.122057 4.0086
1369179_a_at 6.396108 6.6830997 6.349552 7.0653133 5.854644 5.6694 6.2158594 6.3007 6.3625603 6.399678 6.447154 6.572089
1369180_at 4.5628343 4.692539 4.6909466 4.988087 5.1254234 5.1282263 4.755106 5.2079544 5.304695 5.0230694 4.620161 5.0954394
1369181_at 5.553786 5.310645 5.2875595 5.6623244 5.218572 5.890809 6.072477 5.314258 5.814313 5.2875648 5.2163334 5.7928395
1369182_at 4.4310937 3.9084759 4.074389 3.9903998 4.186841 4.019198 3.9136443 4.2248282 4.1992435 4.2282395 4.0201063 4.02143
1369183_at 4.681861 4.8403444 4.591632 4.646388 4.6855335 4.7070045 4.793561 4.7149687 4.6105824 4.6637974 4.7835174 4.720186
1369184_at 3.956204 3.8721936 3.8896651 3.5648625 4.1081777 3.967363 3.8418107 3.636763 3.9089024 3.9638674 4.118497 3.7663836
1369185_a_at 4.8858347 4.892126 5.0918527 5.0759797 5.1643734 5.2855773 5.4015493 4.969564 5.392851 5.1242 5.365642 4.9142184
1369186_at 7.3040996 7.065153 7.207317 7.437148 7.250169 7.249405 7.5169487 7.289354 7.109992 6.9965487 7.381527 7.157907
1369187_a_at 7.5340686 7.2404914 6.843005 7.112553 6.8313375 7.150624 6.486823 6.683015 6.835237 7.0552373 7.2107873 7.750302
1369188_at 4.0676875 3.9696825 4.2144957 4.060568 4.0919905 4.340063 3.8485706 3.934139 3.9500995 4.345724 4.327944 4.0745144
1369189_at 5.238929 5.3073525 5.0013685 5.0728927 5.178898 5.109328 4.989922 4.877984 5.2181773 5.258945 4.777482 5.090334
1369190_at 5.6781497 5.642753 6.1069837 5.486899 5.512284 5.5006876 5.964621 5.601828 5.516551 5.5568357 5.868026 5.544679
1369191_at 3.7013996 3.4393218 3.604824 3.440864 3.4716449 3.5832572 3.361439 3.3667877 3.2770872 3.4757605 3.560499 3.6847434
1369192_at 4.656227 4.781531 4.963518 4.9392323 4.915113 4.7838902 4.711606 4.9215026 4.9685154 5.0291877 4.885577 4.7598286
1369193_at 5.6471033 5.3234673 4.9892755 4.4791927 5.4491243 5.6181355 5.532412 5.3260612 5.72794 5.670846 5.3516617 5.248253
1369194_a_at 3.5163724 3.51497 3.9259188 3.6862917 3.6940584 3.891183 3.6209512 3.6214845 3.8789055 3.5740323 3.5642276 3.7327197
1369195_at 6.341668 5.54768 5.2034554 5.3688216 6.009576 6.095694 5.141938 5.2508636 5.713408 4.595925 4.997812 5.5501204
1369196_at 5.4782476 5.593671 5.637601 5.737501 5.674883 5.8481717 6.2344766 5.760376 5.8969994 5.877492 6.1054 5.8728304
1369197_at 5.8461623 5.913955 5.333472 5.7902594 5.7724943 5.7813687 5.9516783 5.9955654 5.6364503 5.699208 5.779813 5.6115746
1369198_at 4.7877054 4.937154 5.322942 4.907364 4.851648 5.252077 4.742978 4.6460357 5.310611 5.169885 4.966135 5.0890584
1369199_at 4.4870253 4.6602287 4.643646 4.5592303 4.853406 4.5718102 4.794819 4.7114673 5.0434656 4.7874556 4.706548 4.702257
1369200_at 8.965554 9.069627 9.273431 9.154572 8.995247 9.033596 9.090781 8.897827 9.104723 8.818962 8.491208 8.542063
1369201_at 5.4805408 5.4072156 5.3446183 5.6697054 5.510174 5.234076 5.628721 5.8329463 5.71148 5.2021284 5.3693414 5.514872
1369202_at 3.5211306 3.704885 3.478944 3.508453 5.6327925 3.4489534 3.5640945 3.6496644 3.56233 3.5899384 3.6262956 3.4336581
1369203_at 3.589189 3.8089638 3.7975025 3.722811 3.6601822 3.715403 3.7358098 3.5379531 3.869834 3.6062732 3.9320314 3.6673532
1369204_at 7.570293 7.429427 7.732353 7.4536247 7.2340307 7.105521 7.9259896 7.3938203 7.5163536 6.8891454 7.611209 6.915581
1369205_at 4.9923778 5.319109 5.0185914 4.817971 4.9729085 4.993078 4.864422 4.5216784 5.1733894 5.0474796 4.9353886 5.0751653
1369206_at 12.688259 12.690752 12.449711 12.643754 12.482952 12.489438 12.66948 12.424507 12.661884 12.64705 12.537031 12.580885
1369207_at 4.9332204 4.880615 4.957982 5.6066513 4.351053 4.9407053 4.7675934 4.688438 4.6262326 4.5037766 4.6451607 4.5539317
1369208_at 6.532144 6.462327 6.0792794 6.807966 5.496357 5.918613 6.7351584 6.4330106 5.83333 5.904074 6.088422 5.685341
1369209_at 6.6003985 6.5406675 6.4736066 6.596173 6.480693 6.267228 6.5634556 6.4638805 6.7351875 6.441696 6.444678 6.432808
1369210_at 3.5027282 3.5404463 3.3333943 3.6238754 3.3775752 3.196805 3.3278134 3.3186147 3.1902575 3.1834164 3.4702842 3.2959666
1369211_at 6.0720296 5.9610744 6.1742578 5.633881 6.0401607 5.8721724 6.075268 6.0313864 6.1451783 5.7275586 6.172383 5.6510744
1369212_s_at 7.2323804 7.1773944 6.9197273 7.287318 7.2395864 6.870934 6.99581 7.3691945 7.085156 7.015055 6.6063504 7.0682106
1369213_at 4.641814 4.6695776 4.3702087 4.466677 4.3440247 4.8007708 4.9818883 4.6527777 4.718712 4.5530744 4.6761327 4.98968
1369214_a_at 5.1229854 5.2464585 5.3202395 5.1571717 5.351311 5.253056 5.7793317 5.647115 5.5437675 5.463754 5.577658 5.3339314
1369215_a_at 10.608195 10.51134 10.577139 10.414609 10.665845 10.489787 10.551993 10.607117 10.574446 10.645177 10.461432 10.572213
1369216_a_at 5.5536017 5.6053233 5.3776026 5.481374 5.4030485 5.6095524 5.3871784 5.503543 5.56588 5.482188 5.259485 5.5700493
1369217_at 4.3192563 4.218014 4.265436 4.1489143 4.150037 4.10827 4.279007 4.151795 4.267047 4.2779083 3.9475346 3.6236835
1369218_at 7.80656 7.843076 7.793532 7.841183 7.8791127 7.767851 7.6334233 7.5169406 7.5568404 7.819784 8.00596 7.8307734
1369219_at 6.161666 6.36761 6.1275387 6.129688 6.201944 6.232093 6.698006 5.8257813 6.1711397 6.4213715 6.252963 6.218972
1369220_at 7.427448 7.802418 7.2572765 7.679879 7.7261486 7.464569 7.1537733 7.610355 7.2333336 7.557365 7.3168373 7.4860077
1369221_at 6.363212 6.4393888 6.7797117 6.7718363 6.9754105 7.064195 7.3732266 7.0477467 6.859873 5.964988 6.5901785 6.43912
1369222_at 5.253426 5.072668 5.4647875 5.364367 5.1670156 5.472545 5.4451513 5.369744 5.5845733 5.5096045 5.397915 5.3899345
1369223_at 6.5846124 6.537316 6.6531386 6.4470615 6.4106183 6.5559087 6.5761466 6.8437295 6.5168724 6.7342825 6.5835686 6.52093
1369224_at 8.443013 8.562073 10.014969 10.1693945 10.78476 10.429952 9.218227 8.67227 11.7368965 10.305017 10.074547 10.318584
1369225_at 12.026297 12.033038 12.260102 12.196862 12.232538 12.133034 12.119305 12.157795 12.099256 11.863224 12.084406 11.921485
1369226_at 8.182583 7.815492 8.354689 8.493616 8.40303 8.179232 8.152336 8.447884 8.0919 8.144617 8.048773 8.419506
1369227_at 5.997311 6.0497704 5.8684654 5.980229 5.924481 6.089159 5.9186344 6.00136 5.768089 5.9005513 6.121091 6.1258082
1369228_at 5.1665134 5.3087707 5.3775845 5.094387 5.2841077 5.197487 5.389988 5.263686 5.3939786 5.5281725 5.6720786 5.556941
1369229_at 5.652263 5.546785 5.5489225 5.483083 5.4917965 5.6788735 6.0153856 5.7904253 5.552126 5.9140463 5.623184 5.773551
1369230_at 4.526339 4.4155693 4.4999375 4.454383 4.3970942 4.418047 4.59151 4.484842 4.479214 4.5667963 4.4139304 4.4191084
1369231_at 4.3206215 4.4713125 4.2031913 4.2797275 4.4199877 4.602999 4.581367 4.2602243 4.8437843 4.6185265 4.263741 4.455632
1369232_at 4.387197 4.343135 4.453121 4.5151153 4.283363 4.5002065 4.516765 4.172886 4.6513014 4.4139123 4.354688 4.53163
1369233_at 3.6467845 3.9178982 4.127863 3.8597775 3.8191278 4.033138 4.180688 3.8581166 4.065899 4.4491806 3.8123171 3.9374847
1369234_at 8.065117 7.873593 7.7698393 7.9200315 7.7500734 7.6562905 8.037308 7.8409333 7.8582373 7.6957192 7.9268303 7.739575
1369235_at 4.783558 4.761539 4.4159994 4.6923885 4.749703 4.664747 4.796222 4.625614 4.936706 4.8962913 4.951832 4.499276
1369236_at 5.2332244 5.4523187 5.1721587 5.126909 5.07851 5.0067787 5.22952 5.316264 5.2738633 5.213942 5.1787796 5.5796466
1369237_at 5.0552573 4.9482555 4.667715 4.943101 4.830599 5.268957 4.8132653 4.6560564 5.0794487 4.9468956 4.950677 4.9099774
1369238_at 10.097595 10.246591 10.060551 9.649443 9.982334 10.194085 9.577299 9.738755 9.878068 9.40459 9.69306 9.908123
1369239_at 4.13124 3.7284174 3.902953 3.861232 3.844701 3.957319 3.9627206 3.729947 4.1973376 3.852844 3.7995958 3.8290043
1369240_a_at 5.500889 5.647474 5.139634 5.282937 5.5821505 5.4545937 5.3707647 5.503131 5.49498 5.3773565 5.415924 5.5843897
1369241_at 5.0207677 5.259587 5.1256227 5.17766 4.859903 5.473123 4.9395556 5.111349 5.1433787 5.0389824 5.5444965 5.239317
1369242_at 3.554728 3.6033626 3.7267654 3.3870685 3.3526216 3.281734 3.3760924 3.5175114 3.4454958 3.383598 3.2904005 3.3457384
1369243_at 4.135822 4.0339055 4.169202 3.932238 4.271683 4.03314 4.0259733 3.796714 4.1605954 3.8578687 4.1295104 3.873277
1369244_at 7.2890697 7.0771065 7.5813165 7.3435454 7.4280305 7.4137096 6.979421 7.357525 6.8315816 6.9670596 7.1921782 7.163275
1369245_at 3.7384102 4.0542836 3.8776793 4.236274 4.114769 4.049605 3.985521 4.003503 4.018031 4.2417536 4.4283724 4.460307
1369246_a_at 3.5329022 3.525237 3.745 3.553251 3.501571 3.4710002 3.623327 3.6986182 3.6373668 3.6477695 3.6255066 3.6352386
1369247_at 6.6658826 6.0931354 6.47978 6.6353755 6.452204 6.3189344 6.075268 6.568635 6.039802 6.568261 6.7604566 7.179482
1369248_a_at 9.221792 8.994753 9.086987 8.732544 9.05041 8.831316 8.864817 8.816261 9.135809 9.058817 8.474737 8.564557
1369249_at 8.5886 8.761265 8.330186 8.698513 8.764469 8.435868 8.028358 8.436107 8.371868 8.295804 8.231874 8.281789
1369250_at 5.272368 5.7134504 5.167291 5.201601 5.1547737 5.0862827 5.3974495 5.4312434 5.053229 5.4016137 5.188363 5.057653
1369251_a_at 5.094469 5.2647295 5.3289566 5.3190117 5.094406 5.581463 5.3948183 5.095171 5.34194 5.5359592 5.406513 5.2351656
1369252_a_at 5.1544485 5.3569937 5.3744154 5.2136955 5.5358815 5.390984 5.924792 5.634607 5.554932 5.603068 5.2197905 5.1683264
1369253_at 3.7587688 3.7412012 3.7826147 3.732586 3.6438828 3.5551763 3.9856598 3.4568193 3.7641637 3.4843009 3.8593597 3.8564274
1369254_a_at 3.8398378 4.048743 4.046665 4.320173 3.9484906 3.9598107 4.3518105 4.156027 3.924336 4.134934 4.0434976 3.7217903
1369255_at 7.3537207 6.8320494 7.189752 7.482902 6.9241824 6.835611 6.856481 7.1699004 6.8105164 6.4007893 6.654099 6.603036
1369256_at 5.7312565 5.9613557 5.6580176 5.666702 5.767842 5.97427 5.627076 5.74995 5.4629383 5.6242385 5.622903 5.458128
1369257_at 4.9255877 4.7794323 4.640881 4.581456 4.6264596 4.962908 4.9602823 4.843026 4.6157494 4.9012804 4.8744907 4.550482
1369258_at 3.239574 3.3163667 3.2732415 3.1507456 3.1020935 3.1847637 3.290506 3.0653045 3.1244507 3.2181559 3.148006 3.1788976
1369259_at 7.2639832 6.248426 7.4102254 7.2017894 8.121535 7.247736 7.048533 5.8701944 7.5121346 7.289706 6.619646 6.3505163
1369260_a_at 4.092504 4.0564494 4.2505426 3.9436376 4.0847416 3.934073 3.898636 3.9954689 4.040586 4.0934596 4.169548 3.9570887
1369261_at 4.9997826 4.8328924 4.759499 5.1295505 4.7077527 4.7996097 4.878702 4.730258 4.98668 5.1295004 4.8980894 4.784006
1369262_at 6.96407 6.88814 6.8338704 6.918759 7.0106606 7.006106 7.133787 6.586535 7.0557976 6.6740074 7.0758033 6.994836
1369263_at 3.2024338 3.3795123 3.3406274 3.2091327 3.256617 3.3515255 3.6370883 3.3778002 3.2271764 3.3493094 3.3463738 3.4079058
1369264_at 5.1335273 5.2179847 5.1617312 4.9264116 5.1442604 5.0105495 5.1394386 5.1469107 5.0197597 5.1814756 5.01456 5.2227893
1369265_at 6.928537 7.057559 6.9765854 6.742552 7.0112367 6.8199997 6.6343126 6.1961694 6.6676145 6.8045697 6.4494658 6.7021427
1369266_at 6.020371 5.393905 5.7058425 5.616408 5.8087225 5.434228 5.759143 5.1189213 5.5401187 5.376427 5.7012296 5.524674
1369267_at 3.576893 3.8658862 3.8646762 3.9792087 4.077301 4.1650934 3.968308 3.9391282 3.8785434 3.9635458 3.8057177 4.0644536
1369268_at 4.3795485 3.975362 3.8815126 4.450218 3.920392 3.8461962 4.2404613 3.7228258 3.9557166 4.106679 4.1326156 4.125126
1369269_at 9.576542 9.835306 9.496718 9.518933 9.836793 9.435204 9.575792 9.676874 9.443791 9.8663025 9.6696415 9.7151165
1369270_at 8.855234 9.139814 8.836394 8.9404125 9.070116 9.338078 8.827565 8.579085 8.694448 8.691325 8.837711 8.794304
1369271_at 4.282608 4.2511845 4.469923 4.0655646 4.083076 4.188654 4.6270275 4.2484846 4.5783505 4.280447 4.2904334 4.2156897
1369272_at 5.465523 5.1119537 5.5655127 5.608432 5.1184955 5.1587296 5.968065 5.3239846 5.5339794 5.1295376 5.508665 4.7391577
1369273_a_at 4.1817694 4.343135 3.8815126 4.1572104 4.21827 4.300933 4.2821064 4.3090987 4.088728 4.177195 4.2865067 4.099952
1369274_a_at 4.6937857 4.300652 4.4752426 4.350605 4.2231164 4.5686088 4.849719 4.61325 4.2929115 4.5850782 4.192179 4.4271345
1369275_s_at 12.736869 12.581432 12.866828 12.668125 12.59269 12.713357 12.721554 12.945862 12.659271 12.776404 12.860977 12.745935
1369276_at 5.1456275 5.026286 5.1570597 4.662691 5.0674124 5.024815 5.082322 4.7359834 4.5999126 4.686064 4.8452916 5.113431
1369277_at 5.548911 6.0062666 5.508177 5.9394364 5.5226336 5.7942185 5.734824 5.7027736 5.679318 5.9816666 5.513238 5.890373
1369278_at 8.572256 8.508377 8.707658 8.61433 8.367795 8.591102 8.656517 8.662187 8.781848 9.045305 8.563132 8.834592
1369279_at 5.6079073 5.8382797 5.567586 5.547291 5.546623 5.643547 5.668746 5.538371 5.599646 5.6556387 5.744075 5.98152
1369280_at 4.341175 4.3702474 4.1617365 4.2016773 4.384152 4.3776197 4.0874686 4.63449 4.2904058 4.360877 4.006424 4.265189
1369281_at 3.574775 3.3106644 3.4887943 3.6148608 3.3008602 3.204702 3.457071 3.256745 3.443762 3.6474788 3.3313205 3.6749854
1369282_at 3.3851151 3.472718 3.4218762 3.5470774 3.309159 3.3744678 3.24895 3.5387354 3.3656695 3.2559488 3.3344567 3.3807795
1369283_at 4.096038 4.1292105 3.9339216 3.8774002 3.7121832 4.1823874 4.1334667 3.7529333 3.8932936 3.9335294 3.787069 3.9579196
1369284_at 5.149562 5.2827206 5.5013423 5.1925 5.329261 5.151866 5.340189 5.1325684 5.46931 5.542431 5.287977 5.29655
1369285_at 6.52217 6.335964 5.487616 5.4548063 6.817421 6.0962152 5.780052 6.8091555 6.384591 6.3377643 6.592311 6.252146
1369286_at 12.462211 12.48159 12.480046 12.408134 12.448171 12.440268 12.45273 12.486943 12.519355 12.570537 12.400146 12.463011
1369287_at 4.7292604 4.8963995 4.3174343 4.4453697 4.612073 4.4077773 4.541663 4.3078675 4.849267 4.441029 4.759241 4.525546
1369288_at 4.4104376 4.3001842 4.210126 4.324502 4.492766 4.2288218 4.219922 4.253104 4.2510505 4.497556 4.3958216 4.3950987
1369289_at 10.194261 10.31556 10.483569 10.049546 10.221092 10.170197 10.351396 10.136792 10.484163 10.50751 10.249097 10.237352
1369290_at 4.546689 4.5546055 4.3963785 4.5375714 4.606841 4.52582 4.6739845 4.5293245 4.779844 4.2588215 4.5989704 4.499444
1369291_at 10.52347 10.415971 10.451711 10.507547 10.4730015 10.408475 10.451103 9.8917055 10.180728 10.076625 10.277232 10.180898
1369292_at 4.5250387 4.4345894 4.8330164 4.321683 4.305802 4.409013 4.4893446 4.494878 4.6924915 4.3201284 4.347638 4.3358746
1369293_at 6.1129227 6.577534 6.2133927 6.134734 6.126629 6.1779428 6.513592 6.2901125 6.3965416 6.2392635 6.671308 5.946548
1369294_at 4.694679 4.6038833 4.4848614 4.551883 4.831795 4.647414 4.9503727 4.632513 4.5053406 4.7984843 4.7525706 4.964184
1369295_at 4.7383347 4.848263 4.5294847 4.491688 4.7800937 4.7519345 4.712168 4.7681985 4.5156193 4.9618487 4.437296 4.823895
1369296_at 12.7760725 12.8363285 12.752332 12.888383 12.912466 12.847608 12.924756 12.752332 12.933811 12.708394 12.849099 12.937766
1369297_at 4.4183483 4.345924 4.2204614 4.1369905 4.270706 4.2210665 4.1018734 4.1915255 4.222055 4.4566054 4.218114 4.1675024
1369298_at 3.957943 3.913459 3.7647734 3.8489654 4.3545847 4.1112957 3.7054994 3.9390857 4.322537 3.8716252 4.127531 3.7306428
1369299_at 4.6324434 4.7423353 4.8183093 4.736856 4.181122 4.7988133 4.8465652 4.38208 4.6148214 4.0395255 4.464929 4.528209
1369300_at 4.2205505 4.335005 4.298375 4.1339674 4.281726 4.1642084 4.399206 3.9355886 4.6121264 4.309066 4.3021927 4.0678973
1369301_at 4.594685 4.220217 4.295825 3.9196374 3.8319454 4.1532245 4.5473685 4.222417 4.01257 4.2519045 4.186405 4.117057
1369302_at 4.4292517 4.6151924 4.578946 4.657186 4.5626154 4.7421713 4.8315005 4.468336 4.6052322 4.62031 4.7840567 4.4625387
1369303_at 3.7210534 3.6049905 3.8815126 4.1288786 3.8913496 3.8617408 3.7484365 4.1151524 3.8064458 3.7415016 3.7476742 3.73993
1369304_at 6.838826 6.394019 6.4506154 6.8948565 6.5959744 6.531165 6.807408 6.842464 6.331361 6.5098157 6.566215 6.5712953
1369305_at 4.5853457 4.766531 4.594627 4.66187 4.3873777 4.660416 4.953233 5.2508636 4.419078 5.20599 4.638712 4.2478924
1369306_at 4.388425 4.0055323 4.048605 4.406599 4.10983 3.9807909 4.2362375 4.0037117 4.1699147 3.7706387 3.957041 4.2684913
1369307_at 4.7695274 4.799878 4.7082877 4.678771 4.8714647 5.02694 4.7634006 4.7657437 4.723568 4.9041862 5.0311966 4.781546
1369308_at 5.1617126 5.015951 5.1005683 5.0321584 5.32659 5.2695684 5.452482 5.1925106 5.175621 5.4617677 5.356778 4.970255
1369309_a_at 4.681764 4.6071563 4.557213 4.7032223 4.72594 4.5884795 4.5889187 4.533738 4.4248385 4.7641096 4.737524 4.693096
1369310_at 5.233716 5.5217896 5.2591386 5.647846 5.5513916 5.1782236 5.347555 5.233161 5.2763124 5.4647036 5.36164 5.365388
1369311_at 3.4421997 3.6947868 3.3288407 3.7465086 3.5070968 3.7695541 3.7293062 3.4070015 3.6782873 3.4674406 3.516361 3.4019833
1369312_a_at 9.086308 8.889355 9.01713 9.076168 8.97431 8.909518 9.007292 8.974987 8.930402 8.940739 8.751486 8.81151
1369313_at 4.445963 4.7413116 4.840847 4.450819 4.679393 4.761124 4.598444 4.594015 4.661399 4.8211107 4.758363 4.5721354
1369314_at 4.1684136 3.8712103 4.2369394 4.038408 4.041827 4.112242 4.1158614 3.9341574 4.4782724 4.0352173 4.292096 4.504365
1369315_at 3.9483192 3.8665628 4.3404675 4.183297 4.04957 3.9764662 4.2089357 3.9048216 3.8651893 3.9187946 4.0398693 3.9237564
1369316_s_at 6.523725 6.5988207 6.647001 6.8179903 6.9376283 6.5612483 6.8306217 7.1639853 6.8124614 6.968446 6.993097 6.829576
1369317_at 3.7374132 3.7147486 3.4379978 3.9462068 3.5857134 3.92338 4.043906 3.7271464 3.9240837 3.7323627 3.876165 3.743336
1369318_at 5.727447 5.3673167 5.7173176 5.6608973 5.981968 5.8020988 5.9042554 5.8353553 6.1451583 5.9048443 5.4769907 5.837874
1369319_at 9.18401 9.142574 9.047608 8.99362 8.842505 8.886917 9.125051 9.035763 8.829034 8.7718315 8.889397 8.8227825
1369320_at 4.010889 4.0477533 3.9883997 4.1334667 4.4162354 4.1226254 4.0639486 3.865071 4.201952 3.9685783 4.143358 4.0895567
1369321_s_at 3.3869631 3.402301 3.7722125 3.7104135 3.5116239 3.2820704 3.700494 3.3963006 3.5257385 3.4943652 3.6861997 3.5098872
1369322_at 5.3361864 5.378764 5.207489 4.8254952 5.303625 5.43193 4.9888563 5.060243 5.493168 5.3125916 5.391597 5.2125516
1369323_at 6.8515964 6.9736032 6.9440155 6.832753 6.5897017 6.752433 6.852044 6.9045806 7.1527042 6.7168922 6.486236 6.810032
1369324_at 3.4907236 3.4738166 3.3878117 3.4623842 3.0930307 3.4722877 3.471813 3.4820182 3.5548313 3.3485947 3.524706 3.2659178
1369325_at 6.3216405 5.912754 5.922394 6.761257 6.128098 6.0383625 6.1872587 6.3862777 6.4556527 6.53887 6.1964364 6.284664
1369326_at 3.9703755 4.5020065 3.8390584 3.6011505 3.6939359 3.6467216 4.104723 3.7417731 4.122572 3.992036 3.5645132 4.0625806
1369327_at 4.2745113 4.576189 4.7390895 4.1696844 4.1340427 4.3620443 4.435163 4.3182964 4.516081 4.3645153 4.6447854 4.464176
1369328_at 6.435923 6.3972425 6.0326724 6.2689 6.5860357 6.5465918 6.058881 6.854017 6.4393463 6.1346335 6.2146645 6.755909
1369329_at 5.1136804 5.1008906 5.2215657 4.9871154 5.112668 5.109865 5.409014 5.110794 5.0671263 5.0006056 5.2921853 5.3659606
1369330_at 5.173234 4.8424544 5.024768 5.0690904 4.834661 5.122223 5.307192 5.2420554 4.952263 5.330084 5.093908 5.264201
1369331_a_at 5.1427107 5.1813197 4.981434 4.8833423 5.256283 4.883702 4.9594975 5.0995245 5.4841127 5.3613076 4.782276 5.207758
1369332_a_at 3.683015 3.5977721 3.658378 3.6501913 3.4124465 3.8440616 3.8225982 3.5626915 3.7438624 3.6265793 3.3463738 3.6204708
1369333_a_at 3.330557 3.5885499 3.3330796 3.294086 3.3028848 3.268471 3.5578952 3.4549031 3.4501798 3.4976685 3.356849 3.2817922
1369334_at 4.2353973 3.8481805 3.7126489 3.6182916 3.7334654 3.5190513 3.882368 3.7888496 3.5840988 3.6238234 3.6245143 3.6348252
1369335_at 3.781134 3.669962 3.8531508 3.5696423 3.7334545 3.7455258 3.9463136 3.5995092 3.7270327 3.5305293 3.770996 3.7324896
1369336_at 5.166794 5.419327 5.5601673 5.435219 5.4563756 5.2136316 5.565118 5.157625 5.4293556 5.2987256 5.3197193 5.1636186
1369337_at 4.6253004 4.4406147 4.01439 3.987017 3.810752 4.1463847 3.8454216 4.331739 4.445339 4.676688 4.7063417 4.553979
1369338_at 5.6422243 5.848789 5.8430147 5.637245 5.5799675 5.808715 5.956904 5.582618 5.9597087 6.0958705 5.6420183 5.919147
1369339_at 5.6188865 5.6765013 5.8035107 5.584782 5.523952 5.8297586 5.480055 5.748498 5.5632687 5.4050226 5.542488 5.6939235
1369340_at 4.0969763 4.787037 4.414264 4.096562 4.2998137 4.4901824 4.124338 4.173916 4.568471 4.360612 4.419675 4.230414
1369341_a_at 4.1283207 4.358871 4.039635 4.45708 4.161052 4.028677 4.302599 4.3438945 4.362367 4.432704 4.4572835 4.082196
1369342_at 5.3609514 5.9484177 5.829329 5.496194 5.375182 5.4464855 5.688265 5.501227 5.292616 5.8438616 6.1977544 6.0309405
1369343_at 3.495543 3.3113124 3.7440443 3.6293716 3.2074041 3.3242178 3.2204113 3.309257 3.4762938 3.7717006 3.3217132 3.3669763
1369344_at 5.458826 5.6604013 5.093514 5.346714 5.239158 5.411515 5.366014 5.6830792 5.181219 5.6261005 5.087292 5.485752
1369345_at 3.9600766 3.8386745 3.6378589 3.7729313 3.941398 4.012284 3.8097844 3.885662 3.9105866 4.0859156 3.7013779 4.0181274
1369346_at 3.7534213 3.6879718 3.4841208 3.5968368 3.4959164 3.6860597 3.6055996 3.5877445 3.6748273 3.852963 3.5953782 3.770327
1369347_s_at 5.5422473 5.3659554 5.5251665 5.532975 5.2538414 5.458894 5.428582 5.4630604 5.58235 5.5989003 5.586797 5.395889
1369348_at 4.0996394 4.2809577 4.0574117 4.3407197 4.3248687 4.243716 3.9121273 4.1655836 4.433424 4.095507 4.4650145 4.299387
1369349_a_at 3.3453302 3.3008544 3.392461 3.6736193 3.3950818 3.461609 3.609931 3.5276167 3.6120017 3.3734558 3.4502544 3.5212388
1369350_at 5.3685946 5.536067 5.266729 5.2970543 5.4612684 5.374731 5.0693483 5.375001 5.558129 5.438315 5.543896 5.4434195
1369351_at 4.222544 4.4814415 4.4185658 4.099765 4.1851845 4.18421 4.2353263 4.2490354 4.4458857 4.3113594 4.2162833 4.166498
1369352_at 6.737103 6.9863815 6.7223167 6.9144497 6.926105 6.8595643 6.600328 6.6965504 6.5301642 6.6388054 6.570387 6.68427
1369353_at 4.260222 4.338216 4.7063937 4.470163 4.615568 4.53448 4.685773 4.6814876 4.297415 5.125331 4.7398024 4.4306846
1369354_at 6.266787 6.060511 6.263516 6.009602 6.3284726 6.395868 6.3476067 6.195299 6.694069 6.601765 6.410696 6.399825
1369355_at 5.0044093 4.7594695 4.73984 4.841417 4.859945 5.1065454 4.947635 4.965284 4.7052526 5.0892744 4.983394 5.115252
1369356_at 3.889982 3.7920375 3.8714023 3.9085395 3.8619733 3.8605182 4.353977 3.8863995 4.100136 4.0291805 3.960335 4.166452
1369357_at 5.1549325 4.8334675 4.643646 4.9927764 4.964419 4.8763657 5.0894427 5.038498 4.8255916 4.921325 4.5948853 4.828762
1369358_a_at 5.682842 5.6954827 5.7513957 6.0981865 5.8955197 6.0289335 5.921379 5.8904414 5.9733295 5.7278943 6.097011 6.1326036
1369359_at 3.7622144 3.8845663 4.228368 3.6337938 3.833237 3.7334576 3.913219 4.1368885 3.821244 3.7227795 3.7944252 3.7805698
1369360_at 5.7905903 5.63809 5.900805 5.612979 5.6237516 6.026949 5.8830857 5.7142477 5.8041935 5.904074 5.805722 5.6662154
1369361_at 3.535403 3.568839 3.700965 3.4025955 3.4167473 3.3912416 3.7093248 3.4788413 3.6615226 3.5049675 3.3958013 3.6169894
1369362_at 5.1968126 5.0930405 5.480846 5.2074 5.3080955 4.9882107 5.5121727 5.206363 5.5066977 5.251896 5.123014 5.283424
1369363_at 3.7619925 3.734296 3.7145061 3.7570965 3.666454 3.4651377 3.6667242 3.6756682 3.8839931 3.8662043 3.3340085 3.6590998
1369364_at 3.4763384 3.534498 3.6339517 3.4948013 3.5723796 3.514973 3.6310103 3.553392 3.4461536 3.6129055 3.7145996 3.4078586
1369365_at 4.135822 4.451529 4.479326 4.509866 4.5231876 4.559625 4.5102134 4.126763 4.495131 4.7513986 4.384489 4.667537
1369366_at 4.7662573 5.211857 5.0587263 5.0039563 4.9160533 5.1097803 4.6847034 4.887171 4.9565487 4.84626 5.0807304 4.824422
1369367_at 3.9580126 4.2367353 4.1743746 4.0301795 4.0248537 4.1846256 4.278709 4.409838 4.1969204 4.2468777 4.2329216 4.4787693
1369368_at 4.1817694 4.2893324 4.298375 4.086664 4.1734395 4.3982086 4.3386617 4.1709423 4.4779162 4.3854065 4.260928 4.256198
1369369_at 5.417366 5.0961666 5.198177 4.931814 4.995868 5.507573 5.1445436 5.113848 5.2222548 5.6062202 5.107152 4.8016925
1369370_s_at 4.639941 4.533721 4.5178127 4.3741055 4.3610835 4.3154435 4.614674 4.563392 4.821158 4.41616 4.520159 4.3639207
1369371_a_at 3.9305162 4.450648 4.4651227 4.433378 4.2054205 4.4366536 4.4281225 4.891199 4.4519815 4.2864895 4.5468135 4.210531
1369372_at 4.787081 4.459264 4.826729 4.660175 5.0365157 5.020363 5.0427647 4.604535 4.704303 4.7932177 4.6138563 4.8795986
1369373_at 6.111514 6.024976 5.920538 5.8957567 5.8239765 5.9523544 5.622642 5.82048 5.4430966 5.9429727 5.9002376 5.93148
1369374_at 4.0247946 4.103515 3.9275732 4.146619 4.3096266 3.8585222 4.136621 4.2425127 4.2046857 4.175229 3.9685247 4.1080365
1369375_a_at 3.8311539 3.6799626 3.807421 3.7262506 3.9661958 3.8867636 3.8311281 3.8909953 3.8416567 3.8659766 3.9083009 3.8152308
1369376_a_at 4.2819896 4.126899 3.9388554 4.151216 4.2962914 4.2798424 4.153355 4.2156153 4.3335834 4.162189 4.4291964 4.2735486
1369377_at 3.3171103 3.2951803 3.7082827 3.2671885 3.3789046 3.3271725 3.5342355 3.3683627 3.449817 3.45394 3.3851657 3.3726869
1369378_at 4.64717 4.860388 4.7175813 4.3513846 4.695368 4.7512794 4.3222637 4.5525756 4.7173915 4.3283477 4.83944 4.725743
1369379_at 4.6914845 4.827811 4.5268364 4.7932935 5.2078733 4.792546 4.5856485 4.7392006 4.9782176 4.442708 4.995442 4.707393
1369380_at 4.5332212 5.119259 4.8268123 5.0844493 4.725069 4.7996097 4.821451 4.901436 4.4072237 5.0952487 4.5901136 4.6607914
1369381_a_at 3.8593905 3.8736713 3.5933752 3.709383 3.7225704 3.6849895 3.9987493 3.7241497 3.6623235 3.76128 3.8727891 3.5304327
1369382_at 6.0538235 6.174957 6.352931 6.051866 5.897328 6.2230463 6.2312617 6.1867156 6.429595 5.8901353 6.4147587 5.8457675
1369383_a_at 4.3714094 4.562709 4.270694 4.473818 4.629381 4.6406593 4.3642006 4.8490915 4.659711 4.46091 4.3932905 4.717662
1369384_at 3.8169973 3.9633248 3.9711733 3.7879844 3.8863528 4.1951303 3.753043 3.900826 4.0626707 4.0050936 3.8112376 3.8324203
1369385_at 4.1602683 4.212732 4.260761 4.0725546 4.294809 4.5456295 4.8978324 4.2941933 4.599884 4.5421734 4.3761544 4.781231
1369386_at 4.209159 4.2395096 4.1266146 3.9716427 4.055502 4.1747036 4.1002107 4.243053 4.093508 4.0226355 4.5303125 4.137058
1369387_at 6.262511 5.571642 6.056743 5.5879364 5.855497 5.9067063 6.2900076 5.7469997 5.9046144 5.462824 5.8600287 5.453422
1369388_at 3.9668756 3.8345714 3.897649 3.8029456 3.8248506 3.94758 3.672066 3.8650002 3.8697705 3.8578687 4.0725737 4.037474
1369389_at 4.268092 4.420639 4.205367 4.301328 4.1096697 3.952935 4.1994805 4.041066 4.4998074 4.2289653 4.488944 4.3113275
1369390_a_at 4.887521 4.554728 5.108849 4.8915396 4.6608677 4.5583763 4.3093677 4.418509 4.5607843 3.9376116 4.598971 4.2075443
1369391_at 4.0035696 4.2510834 3.8969104 4.036495 3.810368 4.028821 4.1027575 3.9331279 3.9989734 3.8904328 3.9636421 4.1069946
1369392_at 5.0050836 5.376968 5.743662 4.9184456 4.57916 5.030277 4.914172 5.0024567 5.125613 5.318193 4.5627313 5.0790496
1369393_at 3.9172351 3.88263 4.0651913 4.2622976 4.321111 4.004963 3.8642685 3.988147 4.0809526 3.8253338 3.6629345 4.0089626
1369394_at 4.5768514 4.280678 4.68554 4.3382206 4.4270325 4.5745807 4.6173415 4.211342 4.678232 4.6424937 4.365612 4.491123
1369395_at 3.522165 3.5914698 3.7512279 3.5033908 3.4771142 3.5901175 3.5770836 3.6874466 3.4230883 3.6142108 3.7498052 3.4903147
1369396_at 5.4211555 5.4020624 5.1156893 5.539838 5.3379536 5.620393 5.57222 5.511869 5.941814 5.6502447 5.4791784 5.6291766
1369397_at 4.9352055 4.918843 5.0348034 4.7766075 4.9652247 4.8432307 4.953436 4.8235474 4.779093 4.9497056 4.911501 5.057653
1369398_at 5.1034555 5.4053297 5.1296287 4.865036 5.2831554 5.379361 5.3530087 5.5283732 5.4582214 5.4090643 5.4419103 5.498218
1369399_at 3.5553908 3.4211538 3.432109 3.2706683 3.469358 3.421742 3.994691 3.4858074 3.6186695 3.5567224 3.5602837 3.4543366
1369400_a_at 4.8069754 5.4141455 4.7742743 4.8446894 4.7628055 4.7602005 5.0722055 4.906769 5.630987 4.723926 4.715886 4.7093167
1369401_at 3.371785 3.3459637 3.335155 3.700261 3.5163827 3.3010714 3.4410164 3.33447 3.4010055 3.3781385 3.3243117 3.3968916
1369402_at 7.105181 6.931557 7.136169 7.1725454 7.3167377 7.0351276 7.1867337 7.2561326 7.2623944 7.1392846 7.2221684 7.3338237
1369403_at 4.506199 4.6812086 4.5114975 4.535647 4.4402404 4.592816 4.8422728 4.5530906 4.5384336 4.3654304 4.540045 4.5112004
1369404_a_at 4.7243195 4.602682 4.721512 5.0340805 4.8028674 4.6808033 4.9324317 4.8003273 4.9394836 5.272548 5.208282 5.053144
1369405_a_at 4.1587057 4.150807 4.152487 3.8848305 4.0502124 4.2449536 4.0946665 4.085392 4.1574025 4.118335 4.05906 4.2504053
1369406_at 4.2088575 4.0743265 4.125735 4.0481 4.299449 4.163249 4.55708 4.215404 4.2026763 4.452525 4.211239 3.9428594
1369407_at 5.9560633 6.049187 6.1682816 6.680444 6.282008 6.745659 6.8524075 6.328282 5.723901 5.7766848 6.165749 6.2626314
1369408_at 4.0909467 4.4582806 4.1815844 4.448104 4.3260655 4.150496 4.6141124 4.626447 4.343067 4.3843007 4.385948 4.3424006
1369409_at 8.821253 8.60199 8.638334 8.536905 8.526316 8.686801 8.514994 8.621322 8.526278 8.896757 8.5505085 8.611107
1369410_at 7.677087 7.5042076 7.7901716 7.89617 7.9587336 7.883488 7.758601 7.830197 7.6917534 7.905723 8.068598 7.740969
1369411_at 4.2711782 3.9942722 4.0036964 4.265233 4.286583 4.0985327 4.1519413 4.279602 3.958218 4.01198 3.953059 4.0031614
1369412_a_at 6.7185283 6.3294897 6.408636 6.2520604 6.3778086 6.3665905 6.7235427 6.241986 6.21449 6.3009167 6.3376303 6.4089484
1369413_at 4.2886767 4.3816924 4.429183 4.4780235 4.588604 4.388613 4.3818593 4.438394 4.515644 4.6608124 4.561963 4.750381
1369414_at 9.001625 8.959032 9.000322 9.056643 8.972145 8.979525 9.170757 9.032549 8.873995 9.21236 8.8570595 8.999422
1369415_at 8.930124 9.261042 9.116192 8.4207115 8.832682 8.811808 7.51213 8.528494 6.8857718 6.8830557 8.133636 8.778638
1369416_at 6.240813 6.1720324 6.0843453 6.0476394 5.887599 6.0053205 6.2571063 6.3852997 6.1341033 6.0796876 6.538426 6.162552
1369417_a_at 4.104897 4.109124 4.1060376 3.8848305 4.1191535 4.3766527 4.387985 4.0745087 3.9030275 3.9056468 4.3840933 3.9741485
1369418_at 4.0070286 4.600539 4.4038405 4.392386 4.0077753 4.289915 4.2691107 4.285527 3.9511893 4.130166 4.4213476 4.5612097
1369419_at 4.871096 5.216323 5.2748003 5.374554 5.254656 5.179637 5.220437 5.3654523 5.3667264 5.268397 5.1532354 5.2878504
1369420_at 4.6079283 4.489201 4.850373 4.5007043 4.47573 4.5038843 4.1821804 4.383303 4.194275 4.3843007 4.1194725 4.5230384
1369421_at 6.6034746 6.3820195 6.158355 6.336405 6.5453844 6.561732 6.372961 6.694067 6.2959676 6.324933 6.137319 6.4051466
1369422_at 5.1316257 5.1753817 5.300036 4.936872 5.0821667 5.28429 5.006099 5.016433 5.579656 5.1859994 5.455759 5.0215034
1369423_at 4.3544574 4.343135 4.7237253 4.5682225 4.471846 4.6144648 4.200803 4.251459 4.2846975 4.2086573 4.2915297 4.339081
1369424_at 12.785121 12.610211 12.846937 12.831892 12.709295 12.744017 12.756365 12.942508 12.71825 12.425014 12.814537 12.691344
1369425_at 4.2937245 4.183511 4.1299896 3.9958768 4.0839176 4.3232346 4.140834 4.1656685 4.199608 4.574139 4.2549543 4.2106094
1369426_at 5.072968 5.150133 4.9056892 5.0927186 5.184104 5.3821015 5.0022 5.116232 5.4470916 5.1320972 5.320004 5.5079055
1369427_at 9.814337 9.886927 10.072955 9.71373 9.512537 9.342779 10.30356 9.543364 10.069305 9.8069725 9.853771 9.585161
1369428_a_at 4.337227 4.418359 4.140175 4.252628 4.331611 4.362565 4.292043 4.3513384 4.3069844 4.423234 4.526774 4.3401804
1369429_at 3.8237026 3.5957427 3.7975025 3.5918882 3.6974251 3.7851586 3.93874 3.7541194 3.7489552 3.8667512 3.7137766 3.846798
1369430_at 9.689957 9.544418 9.6981945 8.740156 9.662021 9.681034 9.735401 9.624187 9.607016 8.9509535 9.535002 8.8639965
1369431_at 4.6812367 4.558223 4.437445 4.4735546 4.4402404 4.44262 4.774578 4.6155314 4.9126787 4.892981 4.650795 4.7391567
1369432_at 5.5856495 5.2349467 5.1982336 4.9448056 5.2251477 5.1633706 5.27085 5.3548355 5.8802176 5.6913276 5.5673103 5.8524776
1369433_at 5.1122293 4.6932864 5.289025 5.090479 5.1848044 5.1097803 5.000954 5.1091905 4.6689196 4.833633 4.804548 5.054462
1369434_at 3.5911858 4.036603 3.817844 3.7195997 3.7241404 4.032976 3.9496222 3.7205298 3.7397635 3.8093212 4.1236067 3.6456409
1369435_at 12.46592 12.398578 12.463898 12.413195 12.489764 12.634385 12.394538 12.429366 12.395713 12.529519 12.556097 12.594475
1369436_at 4.0054765 4.2899923 3.9144926 4.296913 4.073387 4.475356 4.2898407 4.052081 3.8946755 4.180334 4.289316 4.172356
1369437_at 4.4325414 4.7721453 4.7047105 4.349284 4.165645 4.4866896 4.8403425 4.5707283 4.6794925 4.480957 4.333338 4.5893087
1369438_at 4.5845203 4.5020065 4.5868344 4.4148326 4.473725 4.7070045 4.606614 4.6514187 4.5423465 4.588334 4.650795 4.7335525
1369439_at 3.6546834 3.476671 3.471165 3.40426 3.4699533 3.6189284 3.7498755 3.656023 3.6669617 3.618258 3.626582 3.2171092
1369440_at 5.3830485 5.311891 5.774135 4.6442094 5.086623 5.8475227 5.7009454 4.9246187 4.708148 5.0645633 5.9973874 5.353667
1369441_at 4.2590213 4.799124 4.643646 4.5256114 4.582029 4.545046 4.5176916 4.491483 4.3714795 4.5968704 4.6278644 4.4098787
1369442_at 3.8602471 3.634015 3.7639804 3.6677105 3.4750755 3.5409873 3.7406356 3.5448122 3.5935743 4.0140715 3.7925782 3.62978
1369443_at 6.751686 6.2245197 7.025115 6.731299 6.5191016 6.31544 6.7820992 6.694749 6.5592537 6.4074125 6.8335276 6.468272
1369444_at 3.9941773 3.3809278 3.6532733 3.512726 3.6588857 3.768512 3.8669617 3.9767172 3.9240837 3.7732008 3.5521927 3.9206748
1369445_at 6.4317203 6.485073 6.4712915 6.355921 6.42222 6.3410573 6.366258 6.631394 6.3965874 6.708186 6.2970004 6.425182
1369446_at 7.0338635 6.5284076 6.8701615 6.636746 6.3992047 6.602361 6.8990054 6.755526 6.651482 6.655499 6.7190437 6.6020203
1369447_at 5.471122 5.771299 5.641179 5.635479 5.4458747 5.54341 5.481023 5.411746 5.5663624 5.6710467 5.19005 5.637852
1369448_at 5.515334 5.9260497 5.7210097 5.455655 5.5677595 5.6547966 5.858566 5.7139144 5.8653603 5.68781 5.78578 5.6419325
1369449_at 5.020856 5.016225 4.8774757 4.956565 4.8882284 4.9458227 4.918105 5.146183 4.8288 5.055711 5.0436254 5.156639
1369450_at 11.002404 11.03734 11.1004925 11.1929035 11.259732 11.220074 11.117573 10.977478 11.140175 11.072195 10.754868 10.756136
1369451_a_at 3.8713672 3.6112115 3.7236981 3.5057378 4.041896 3.8245654 3.7517636 3.6195362 3.5289278 3.4596841 3.7239232 3.5432982
1369452_a_at 8.387361 8.351494 8.3923855 8.303951 8.415075 8.353481 8.286882 8.459299 8.391899 8.303997 8.319946 8.3940735
1369453_at 7.189352 7.255645 7.174847 7.389949 7.452346 7.4741797 7.238884 7.438823 7.3767643 7.526371 7.39558 7.3725324
1369454_at 4.1512413 4.2758274 4.2617464 4.516413 4.1533556 4.507599 4.2824545 4.079723 4.260044 4.38439 4.308281 4.0927067
1369455_at 6.914167 6.416685 7.241983 6.482454 6.39338 7.304656 6.643733 4.7033134 5.8398705 6.1961036 6.597575 6.198192
1369456_at 3.6314306 3.442363 3.3799005 3.4685018 3.4397779 3.399712 3.533769 3.247326 3.4505794 3.3826396 3.4268427 3.3783846
1369457_a_at 4.659442 4.7570467 4.73984 4.46892 4.2970257 4.93347 4.552661 4.4400573 4.5382166 4.835147 4.613967 5.0538616
1369458_at 4.4014378 4.373431 4.3821025 4.2520437 4.0874176 4.5094514 4.362747 4.461984 4.548564 4.6448636 4.2685075 4.529702
1369459_at 5.992551 6.0409946 5.6681595 5.83915 5.766419 6.296858 5.589576 6.1994944 5.916215 5.9988036 5.7057085 5.7563457
1369460_at 6.0614486 5.892071 5.851612 5.83402 5.544105 5.750241 5.8492703 5.60152 5.6221867 5.9296975 5.4417815 5.5762906
1369461_at 4.0523667 3.9872003 4.0389643 3.8802738 4.2282505 3.9111183 4.0641947 4.021165 4.101211 3.916037 3.8735557 3.9828916
1369462_at 3.917654 4.08055 3.9706085 3.7710862 3.898889 3.9045823 3.8834994 3.865071 3.937576 3.9292488 4.10258 4.150085
1369463_at 5.3540764 5.0875454 5.0573153 5.4133434 5.1169806 5.3667765 4.9646044 5.3009777 5.2794933 5.1929526 5.1577625 5.5266056
1369464_at 4.2714624 4.297063 3.948335 4.002286 4.241955 4.34097 4.3950434 4.47657 4.483717 4.3513594 4.7026567 4.4984655
1369465_at 13.072766 12.899517 12.790202 13.011793 12.847653 12.869656 12.98308 12.50106 12.917235 12.7668295 12.5593815 12.554007
1369466_at 3.459193 3.7199957 3.7286947 3.7216039 3.620134 4.0241585 3.8412647 3.8196242 3.7168367 3.4453948 3.524706 3.4014893
1369467_a_at 9.823926 10.277976 10.006972 10.108947 10.453937 10.279898 9.333157 10.135815 10.374323 9.568125 9.978742 10.134771
1369468_at 6.569614 6.394791 6.8341484 6.6198564 6.52297 6.6110263 6.94174 6.920206 7.0662813 7.1670012 7.265334 6.8149605
1369469_s_at 3.5185082 3.5938816 3.4877648 3.7525246 3.2921114 3.4218278 3.3345504 3.4851372 3.4252849 3.665771 3.248671 3.5059285
1369470_at 4.2096105 4.3803854 4.6642065 4.0648127 4.6062603 4.214434 4.317707 4.139765 4.2153606 4.4988914 4.5983987 4.3603444
1369471_at 5.2105465 5.5150647 5.308352 5.337766 5.340328 5.2059693 5.5078483 5.3646584 5.2989783 5.6782117 5.1765795 5.407786
1369472_a_at 6.93632 6.877479 7.196962 6.9017787 7.2301683 7.164078 6.81779 7.174001 6.9969664 7.258695 7.0491023 7.187646
1369473_at 10.048867 10.120342 10.00977 9.870551 9.879204 9.98113 9.745829 9.731231 9.539865 9.752804 9.57572 9.77134
1369474_a_at 3.7089531 3.8038692 3.8447933 3.8393757 3.749239 3.7502928 3.8817127 3.8306742 3.8649094 3.6715147 3.8667147 3.7620397
1369475_x_at 3.6336086 3.738944 3.878233 3.9259443 3.8537068 4.0214596 3.815658 3.7794719 3.8872662 4.162735 3.9442167 3.869449
1369476_at 4.87127 4.6602287 5.164768 4.920029 4.7734346 5.011508 5.1003246 4.951966 5.0010605 5.1184597 5.130616 4.918321
1369477_at 4.2600265 4.228272 4.4469304 4.3875675 4.1669793 4.228165 4.598444 3.9136925 3.98749 4.5134487 4.2366815 4.3241806
1369478_at 4.077326 4.2964764 4.016753 4.4710126 4.1343646 4.1401505 4.2248125 4.2946873 4.218795 4.1162515 4.050998 4.317576
1369479_at 5.96348 6.2511125 5.5312033 6.181782 6.0522203 6.209127 6.2454143 6.3821955 6.4231095 6.536289 6.2610774 6.136194
1369480_at 3.1665328 3.5994086 3.5410392 3.601163 3.3726149 3.45149 3.6060534 3.3823626 3.8519447 3.881288 3.5136623 3.5098372
1369481_at 3.4702287 3.5232868 3.7144675 3.4091866 3.5090015 3.4917767 3.5405087 3.4017665 3.7074645 3.6248982 3.4432025 3.3908162
1369482_a_at 4.205467 3.6101463 4.149911 4.185562 4.1628923 3.9316065 4.4281225 4.426152 4.199744 4.175417 4.1929026 4.028545
1369483_at 6.403537 5.678714 6.3768344 6.3201814 6.1939206 6.157512 6.7831297 6.0327067 6.1988025 5.632748 5.7447863 6.0012436
1369484_at 4.063526 4.1057587 4.0924745 3.9203448 4.097315 4.3834 4.6713586 4.4138465 4.036768 4.314372 4.390072 4.229089
1369485_at 9.963227 9.988958 10.040558 10.195033 10.036341 10.192006 10.131865 10.030177 10.177057 10.181373 10.172466 9.960402
1369486_at 3.3997796 3.42672 3.6984243 3.5366795 3.5719626 3.3668785 3.721173 3.551109 3.547224 3.443034 3.6000986 3.6904263
1369487_a_at 3.915763 4.060401 4.0818977 3.808198 3.870392 4.1296844 4.015202 3.5115197 4.0812626 4.0452642 4.1597733 4.1664515
1369488_at 4.1202035 4.133412 3.943353 3.8512821 4.113431 4.2016897 4.202744 3.980075 4.0640163 3.9128952 4.0547776 4.1192093
1369489_at 5.713317 5.8300467 5.6723824 5.3726254 5.716423 5.9184294 5.912218 5.628021 5.7477136 5.780152 5.5075836 5.7558575
1369490_at 3.498547 3.7962337 3.6092522 3.6146178 3.438763 3.8067067 3.7315795 3.7546003 3.758537 3.7806306 3.60853 3.7071776
1369491_at 8.821892 8.65877 9.274619 8.938839 8.196693 8.868705 8.868014 8.990409 8.510927 8.856037 8.734899 8.67602
1369492_at 11.3599 11.078386 11.191106 11.179972 11.21967 11.336197 11.122871 11.092517 10.966199 10.796134 10.94727 10.958702
1369493_at 7.6349792 7.2247295 6.862861 5.856675 6.420402 8.405463 7.099248 6.861063 7.056444 7.687983 9.574226 8.421117
1369494_a_at 5.918153 5.640099 5.5542994 5.544705 5.475269 5.703473 5.5082 5.6295676 5.586353 5.5175595 5.6025734 5.861753
1369495_at 5.789995 5.7421217 5.762727 5.4452 5.432397 5.659378 5.5587854 5.3770733 5.502089 5.769644 5.415557 5.3813887
1369496_at 7.70147 7.6240873 7.6687346 7.7492905 7.6428485 7.740021 7.729504 7.5229235 7.643329 7.6965127 7.578926 7.8075128
1369497_at 4.672511 4.313617 4.624642 4.2522006 4.509869 4.2818165 4.7675934 4.6076393 4.325348 4.140616 4.390072 4.4652014
1369498_at 4.450349 4.138817 4.117607 4.288663 4.3102503 4.410821 4.252054 4.2333655 4.2758327 4.8216414 4.3144817 4.1749516
1369499_at 5.18711 5.5393147 5.905598 5.6017 5.432804 5.3456283 5.4289455 5.251154 4.8040314 4.815274 5.320503 4.603853
1369500_at 4.9441295 5.244005 4.861875 5.0969424 5.2725887 5.107622 5.3444567 5.2159624 5.3174386 5.4124665 5.17204 5.3512335
1369501_at 5.861609 6.0344276 6.2570667 5.988037 6.1481333 6.0703287 5.7250495 6.1010575 6.096827 6.1057596 6.103197 6.1127396
1369502_a_at 12.884731 12.355475 12.855329 12.809647 12.783025 12.855337 12.679085 12.755023 12.931567 12.794789 12.766514 12.750051
1369503_at 3.1912458 3.3276799 3.223043 3.4175606 3.2207565 3.3017068 3.2724476 3.1557977 3.3804126 3.303656 3.088224 3.3111687
1369504_at 6.065491 6.2506604 5.9645553 6.039868 6.2658577 5.920059 6.020492 6.036267 5.714775 5.8568506 5.8177376 5.857073
1369505_at 6.3957295 5.005916 5.7243047 5.32564 5.085961 5.788483 4.9888563 4.9987445 5.151896 5.3140163 5.501028 5.616568
1369506_at 4.2580333 4.442196 4.5782747 4.252628 4.292491 4.2419424 4.3163056 4.4255605 4.200409 4.535822 4.701977 4.4498963
1369507_at 4.0423985 4.149662 4.3963785 4.060008 4.2123785 4.2029123 4.217948 4.081132 4.0914545 4.1300774 4.14223 3.9865103
1369508_at 4.956781 4.4881725 5.156569 4.8651724 4.759827 5.012403 4.868226 4.8603125 4.8332167 4.670435 4.913326 5.036336
1369509_a_at 4.837652 4.502433 4.355114 4.0953255 4.4402404 4.611377 4.642973 4.563392 4.545273 4.5272818 4.7026567 4.2380314
1369510_at 5.970723 6.501667 6.1824417 6.1972384 5.885628 6.448487 6.233321 6.545261 6.2503443 6.4288106 6.1091537 6.2881975
1369511_at 5.43789 7.259368 6.820866 6.744164 6.777947 5.5275745 5.5373635 5.357437 6.160533 5.603068 5.5894957 7.432969
1369512_at 5.376955 5.404517 5.796907 5.474045 5.080296 5.4564266 5.577052 5.3361254 5.5883036 5.8438 5.534378 5.4537687
1369513_at 4.5979595 4.3932495 4.756214 4.448547 4.3865266 4.7450223 4.62982 4.5037346 4.680072 4.5486917 4.5377564 4.4100204
1369514_at 5.3502283 5.391088 5.2100434 5.2985287 5.4222794 5.5155854 5.749115 5.3517895 5.629225 5.6718607 5.594903 5.6542215
1369515_s_at 4.1817694 4.3378625 3.930793 4.0074077 4.1192894 4.248829 4.435705 4.2784367 4.220471 4.4414725 4.127863 4.3305697
1369516_at 4.0237393 3.9104645 3.9764545 4.162553 4.051409 4.0867314 3.96097 3.9363072 4.1259794 4.1018825 4.161279 3.947998
1369517_at 5.867115 5.392819 5.4653645 5.3659425 5.477388 5.4411526 5.419248 5.4604154 5.4273567 5.1846657 5.623184 5.418807
1369518_at 4.974347 5.3033004 4.7411556 5.0848117 4.7473717 5.222587 4.990861 5.108474 5.5399704 5.237025 5.112654 4.854586
1369519_at 4.159295 4.1636887 4.1130433 4.2325525 3.696047 4.26977 4.1057186 4.24084 4.0290294 4.3506308 4.2754908 4.2944336
1369520_a_at 5.2343483 5.1021285 5.063175 5.192077 5.483206 5.2344794 5.110899 5.257658 5.2310805 5.1888204 4.8503428 5.32261
1369521_at 3.5451412 3.694719 3.450466 3.352849 3.4022331 3.6053824 3.3434255 3.5140865 3.5906146 3.5152907 3.3412735 3.5080388
1369522_a_at 3.1318312 3.311789 3.369922 3.180673 3.1215134 3.236652 3.31096 3.0659134 3.4973962 3.523517 3.1501784 3.2039604
1369523_at 5.4824896 5.633184 6.007866 5.1126432 5.4499073 5.425433 5.9056687 5.1270313 5.6131306 5.8601904 5.5861506 5.502211
1369524_at 4.4129515 4.507559 4.4099846 4.2562923 4.2120647 4.5348687 4.082616 4.075385 4.452153 4.7177777 4.2161927 4.5836067
1369525_at 5.041793 5.2480564 5.513789 5.370633 5.5516634 5.2613826 5.5244503 5.347796 5.273863 5.842156 5.575223 5.4125013
1369526_at 8.9984455 8.809174 9.15314 9.258637 9.069743 8.782541 9.10318 8.972294 9.164691 8.998966 9.126916 9.454358
1369527_at 4.9847546 5.2234507 5.2291737 5.024089 5.1457634 5.061691 5.0588617 4.9511404 5.016645 5.136092 5.158904 4.9936404
1369528_at 5.159968 5.236684 5.42816 4.757407 5.1676087 5.498891 5.4018035 4.969564 5.180608 5.303443 5.138024 5.0473404
1369529_at 4.2930126 4.195744 4.5276403 4.127463 4.1643724 4.277294 4.5416636 4.102315 4.658306 4.3338237 4.116084 4.1194577
1369530_at 4.530894 4.943603 4.8610544 4.246622 4.346195 4.5673485 4.665495 4.4923925 4.5992117 5.018153 4.18512 4.663639
1369531_at 6.6216087 7.3752236 6.657311 8.043808 8.083385 6.3536243 8.313821 6.4928164 7.360385 6.541539 8.964471 6.710432
1369532_at 4.4417486 4.2519674 4.4391937 4.397943 4.4298534 4.429508 4.3096642 4.626116 4.5298905 4.5339384 4.1238246 4.462403
1369533_a_at 5.526739 5.3620834 5.232667 5.605069 5.526709 5.7427177 5.7375793 5.672173 6.10631 5.480592 5.4733133 5.67403
1369534_at 4.944357 4.966423 4.495531 4.9359093 4.9868565 4.886961 4.8144226 4.939934 4.983909 4.9053698 4.969884 4.8881044
1369535_at 5.311143 4.807657 4.5376577 4.9579988 4.8651757 5.0311832 5.1465445 4.945603 4.77019 4.8254676 5.2446632 5.081441
1369536_at 4.923186 4.9359655 4.8849535 4.366688 5.2339687 4.75018 4.155256 4.6542006 5.4085827 4.7499967 4.7237067 4.7173047
1369537_at 4.904961 4.8131304 4.89447 4.535776 4.6660843 5.051405 5.130915 4.9345207 5.047857 5.058268 4.835059 4.7559576
1369538_at 4.826269 4.5675273 4.5351415 4.603527 4.389868 4.3150034 4.521316 4.4631205 4.610341 4.5810857 4.8860598 4.2562013
1369539_at 5.7214394 5.961356 5.435197 6.0013313 5.7588463 5.925492 6.1530633 5.913163 5.783079 5.8951044 5.77253 5.6563807
1369540_at 3.738555 3.9425492 3.9915783 4.0655646 4.081188 4.200918 3.860897 4.050754 3.791447 3.9913676 3.8593597 4.132093
1369541_at 3.5192056 3.6005037 3.7343667 3.7569327 3.6548216 4.0504026 3.7254634 3.8378098 3.7988265 4.1510024 3.8773785 3.570975
1369542_at 5.093541 5.2677584 5.3034596 5.049736 5.1897287 5.013599 5.104212 4.9122586 5.2959747 5.355661 5.0620203 4.94642
1369543_s_at 6.772587 6.5762796 6.45429 6.6605005 6.6934643 6.6526437 6.1132507 6.4841237 6.18309 6.540677 5.823609 6.410283
1369544_a_at 4.011447 4.264435 4.0344133 4.019823 3.8863533 3.9420717 3.8991373 3.9528162 3.9614232 4.2797346 4.378174 4.0099397
1369545_at 4.470605 4.5944953 4.6731853 4.4209404 4.5663004 4.7283545 5.0553293 4.3923507 4.9289885 5.1902266 4.9651823 4.740656
1369546_at 11.167366 11.085307 11.140212 11.068006 11.105694 11.106405 10.883296 11.0931835 10.905939 10.873291 11.022051 11.000934
1369547_at 4.2015686 4.031562 4.396572 4.1104345 3.8852198 4.154192 4.1448 4.2028227 4.218896 4.351179 3.935841 4.038924
1369548_at 5.7638474 6.0414934 5.213766 5.6610236 5.600142 5.423512 5.429024 5.23751 5.487713 5.623779 5.541513 5.7404566
1369549_at 6.9460883 6.777748 7.0901394 6.8726034 6.405174 6.588847 6.9329524 6.9624767 7.122262 6.7045155 6.7608886 6.7545424
1369550_at 3.762024 3.8629375 3.9512374 3.6939094 3.797897 3.9104893 3.8517873 4.072262 4.1297646 4.0384283 3.8383386 3.956535
1369551_at 4.645751 4.602448 4.563366 4.692073 4.3904347 4.543081 4.982462 4.630948 4.526171 4.618404 4.496303 4.4209843
1369552_at 4.858051 4.8374557 4.643646 4.729239 4.4564953 4.8474255 5.011403 4.9500566 4.8447976 4.7762594 5.140003 4.7306623
1369553_at 4.49802 4.5378447 4.3475447 4.103576 4.1488595 4.603526 4.4676085 4.4844084 4.1101418 4.425886 4.531156 4.3198977
1369554_at 9.736407 9.713079 9.725088 9.734468 9.915921 9.7248335 9.770945 9.764905 9.806662 9.840226 9.761391 9.814113
1369555_at 3.9141507 3.994439 3.886727 3.9707272 3.951733 4.2513514 4.091327 3.815418 4.2031736 3.955319 4.028529 4.2580566
1369556_at 5.03388 5.022629 5.254731 4.9627376 5.0466156 5.173518 5.3245153 5.1608677 5.2527933 5.478155 4.941105 5.2763233
1369557_at 7.2355275 7.237554 7.113262 7.316332 7.0154357 7.0088897 7.3471565 7.2392163 7.146375 7.031933 6.9452147 7.098459
1369558_at 8.920874 9.270553 8.695962 8.791916 9.310469 9.091658 8.951334 8.561831 8.53098 8.657781 8.542322 8.44154
1369559_a_at 9.845813 9.751649 9.6561575 9.77139 9.761132 9.882765 10.146951 9.95977 10.106104 9.711351 9.944868 9.772251
1369560_at 9.896914 9.889922 9.87098 9.85603 9.739621 9.628557 9.552167 9.897328 9.393972 9.577311 9.536261 9.633398
1369561_at 3.4331837 3.5775535 3.7210515 3.210835 3.308778 3.5534358 3.3755627 3.5841208 3.7317834 3.545924 3.4148684 3.5744672
1369562_at 6.4003644 6.4993668 6.1188684 6.175347 6.038509 6.019207 6.533374 6.1988773 6.5233674 6.5876474 6.359206 6.103343
1369563_at 4.2968407 4.279973 4.373246 4.16997 4.1376576 4.248166 4.497974 4.3142505 4.434456 4.434494 4.429576 4.300504
1369564_at 4.3905125 4.43316 4.385704 4.4333863 4.4741287 4.183714 4.346755 4.253104 4.5024295 4.3545256 4.4090986 4.117732
1369565_at 5.324349 5.1916823 4.9848704 4.8405366 5.1677794 4.820974 5.297715 4.751019 4.917833 4.8938284 4.769844 4.8024487
1369566_at 4.595475 4.750648 4.4140162 4.4377184 4.3553615 4.524791 4.2835884 4.564938 4.6901765 4.6141963 4.7530065 4.8424435
1369567_at 4.9448547 4.9761868 4.73984 4.366257 4.684417 4.7260933 4.7008147 4.6478734 4.569414 4.700546 4.95658 4.730832
1369568_at 5.301276 5.2081656 5.5682335 5.665249 5.4509625 5.118119 4.9934354 5.302513 4.8452663 4.975389 5.2719812 5.1946154
1369569_at 3.8748827 3.9897525 3.9605753 3.7149968 3.9431727 3.8890653 3.9838033 3.9910207 4.287763 4.2440224 3.9486313 3.75477
1369570_at 3.2585244 3.1512914 3.3268392 3.4389327 3.282664 3.237035 3.4102104 3.2818224 3.2891822 3.388568 3.2396998 3.3228521
1369571_at 9.026823 9.073381 9.020544 8.935162 8.884111 9.002547 8.963042 8.881299 9.035006 9.132495 8.9835 8.8521
1369572_at 3.5818524 3.5240974 3.4177668 3.4555435 3.7484674 3.8633423 3.6470604 3.6585784 3.7382371 3.5669196 3.6428375 3.752995
1369573_at 4.3481975 3.9825838 4.247378 3.9643283 4.4075956 4.2779946 4.289929 4.244966 4.422762 4.348532 4.328807 4.256975
1369574_at 3.80941 3.7938416 3.7409673 3.672189 3.6230052 3.800815 3.6845 3.633879 3.715912 3.602394 3.5155418 3.6486533
1369575_at 3.6694627 3.3096888 3.4414678 3.5069175 3.5269353 3.547412 3.6607244 3.4110293 3.8062305 3.4524565 3.6598349 3.5110338
1369576_at 3.6626568 3.7382822 3.4837298 3.3896139 3.7207572 3.7450876 3.7070413 3.7335927 3.7591438 3.670405 3.6641974 3.8245173
1369577_at 7.7885103 7.5817513 6.9118934 8.215218 7.725982 6.7038383 6.351414 7.606742 5.8783813 5.2940955 8.210146 8.4482975
1369578_at 3.9066172 3.8317149 3.670191 3.7036145 3.9669242 3.978671 4.2128944 3.9730332 3.987315 4.104172 3.901429 3.839135
1369579_at 5.7722125 5.7013574 5.7066007 5.697195 5.875958 5.707425 5.9759274 5.7674904 5.8653183 5.935584 6.077072 5.951847
1369580_at 3.9213543 4.10597 4.074612 4.1572104 3.8802893 3.7253706 3.930639 3.7993302 4.199905 3.8578687 3.9293792 3.6640813
1369581_at 11.451742 11.399327 10.975055 11.283064 11.257381 11.382032 11.112029 11.135886 11.093207 11.0125065 10.985409 11.023753
1369582_at 5.803012 5.9260497 5.5029836 5.463313 5.5762935 5.7444963 5.703648 5.2196293 5.9884405 5.6844816 6.0706587 5.7496862
1369583_at 4.89149 5.0340495 4.8885283 5.1782546 5.390538 5.2894015 5.416999 5.3691583 5.297936 5.167029 5.10282 5.0074496
1369584_at 5.9029245 5.8917656 5.6637597 5.896571 5.8270407 6.5347385 6.37742 5.678719 5.773062 6.216247 5.836505 5.854761
1369585_at 3.590176 3.5465145 3.6468782 3.5670314 3.5533755 3.5804472 3.6009035 3.6874466 3.4858005 3.76701 3.685909 3.591219
1369586_at 3.524859 3.6016257 3.6820276 3.317601 3.460705 3.3377244 3.5475643 3.6255634 3.4935353 3.2465978 3.2085538 3.4807765
1369587_at 3.9294565 3.9931564 4.2338123 4.118947 3.9265018 4.078926 4.1531186 4.2025695 4.1587152 4.1659403 3.9274502 4.1124463
1369588_a_at 7.87254 8.0381155 8.149387 8.364214 8.154602 8.124949 8.409267 8.306231 8.327655 8.485633 8.579027 8.477106
1369589_x_at 4.0212555 3.8927271 3.8135898 4.0606956 4.0212793 3.8854868 4.0550747 3.7988334 4.184347 4.122449 3.958999 3.7495341
1369590_a_at 7.1331367 6.943071 7.3617454 6.5274487 6.88195 7.058833 7.0669727 6.8096137 6.785637 7.3031316 6.95868 6.7087646
1369591_at 3.6412897 3.614628 3.660308 3.6386387 3.5827246 3.4780276 3.4695542 3.4061196 3.672637 3.6144817 3.7922184 3.9245515
1369592_at 6.6458216 6.7339826 6.264531 6.748681 6.580201 6.753096 6.7230797 6.987017 6.853196 6.969263 6.8199244 6.931639
1369593_at 3.3833513 3.3742774 3.656511 3.6388826 3.48611 3.5563262 3.5245783 3.5206842 3.7806041 3.6430962 3.775024 3.2570715
1369594_at 6.218756 6.149102 5.757426 5.9034047 5.7219334 5.911521 6.268646 5.5915556 5.9694123 5.813759 5.709894 6.019308
1369595_at 3.6994522 3.6822245 3.5526807 3.527856 3.4731352 3.8915818 3.7268183 3.3808084 3.9093943 3.6592126 3.985221 3.687612
1369596_at 4.7680387 4.607156 4.7448545 4.6071844 4.624509 4.60363 4.684945 4.7873917 4.8095427 4.65384 4.9086266 4.6675367
1369597_at 7.9408565 8.041592 7.799779 7.9225564 7.812865 7.973558 7.907493 7.942084 8.086109 8.135601 7.8026857 7.9768004
1369598_at 4.450484 4.167055 4.177697 4.333579 4.3293667 4.4675856 4.202649 3.9835954 4.3437037 4.150409 4.2055874 4.3892083
1369599_at 4.6174426 4.595432 4.44769 4.568044 4.5451984 4.6480656 4.443501 4.410752 4.4774494 4.875108 4.6585093 4.5931478
1369600_at 4.242338 4.1947584 4.169414 4.2945595 4.211063 4.1911316 4.139735 4.389799 4.4245725 4.3283477 4.258785 4.11477
1369601_at 5.3617964 5.0696554 5.1144056 4.9857254 4.9488792 5.1821094 4.8943825 5.4125905 4.931018 4.9966016 5.132997 5.130954
1369602_at 5.108308 5.1029015 5.2982874 4.658556 4.9005437 4.831926 5.2972574 4.896762 5.336989 5.2483654 5.2217016 4.8682446
1369603_at 3.6812246 3.5410974 3.6250403 3.3628845 3.662019 3.658027 3.7683852 3.6484528 3.576931 3.76128 3.7293227 3.74711
1369604_at 4.452544 4.543937 4.5605354 4.3869467 4.377534 4.4949226 4.878702 5.015523 4.6696606 4.8103857 4.790118 4.394187
1369605_at 4.91055 4.9796114 4.7688336 4.8447437 5.011989 4.899262 4.8982153 5.2474556 5.172567 5.265436 5.3226557 5.2134886
1369606_at 3.8648484 3.9687486 4.0178614 3.971884 3.931308 3.8266096 3.975027 4.0984874 3.9602919 4.0302615 3.6651378 3.960266
1369607_at 5.205768 5.4545274 5.7103305 5.1182194 5.2650433 5.5675473 5.669527 5.5302367 5.4630046 5.3523774 5.7797403 5.692381
1369608_at 3.9717872 3.926916 3.8968728 3.7186992 3.9115872 3.9809432 4.082072 4.47049 4.254829 4.430218 4.426046 4.2695684
1369609_at 3.8855724 3.4071805 3.5167096 3.4099548 3.609332 3.6382883 3.5007832 3.428552 3.9978814 3.6324563 3.6780145 3.7150667
1369610_at 7.0040245 6.8705726 6.800397 6.797564 7.0916963 6.978583 6.5441957 6.749525 6.8330474 6.7419224 6.757157 6.6358094
1369611_at 5.4228916 5.650311 5.858666 4.9298573 5.296929 5.4349203 5.4444723 5.2056656 4.8741775 5.211057 5.2318974 5.312294
1369612_at 5.0102477 4.8706007 4.708206 4.512389 4.8833537 4.7539825 4.8417287 4.853926 4.9449186 4.843547 4.943323 4.913865
1369613_at 3.7872066 3.7839706 4.0728016 3.6888099 3.6860144 3.7986324 3.781639 3.8344653 4.0167 4.003628 3.75357 3.7394314
1369614_at 4.0589375 4.0894976 3.7171488 4.142247 4.194112 4.078212 4.028636 4.1435094 4.163398 4.230678 4.667611 4.3153687
1369615_at 5.5910144 5.803062 5.6816616 5.479735 5.6760354 5.5121937 5.8388762 5.7151423 5.4841127 5.646473 5.7004895 5.6576185
1369616_at 5.0114455 5.195322 4.8645988 5.25797 4.8573804 4.913984 5.3475547 5.0129275 5.544018 5.5456715 5.1842117 5.1122866
1369617_at 7.335393 7.0875287 6.6764264 7.0021853 7.1280584 7.1863785 7.0923834 7.526587 7.1086187 7.022315 6.9482355 7.019636
1369618_at 4.42644 4.3924174 4.3528247 4.570142 4.3103065 4.3844085 4.2632313 4.370742 4.624205 4.387967 4.537104 4.139291
1369619_at 4.708906 4.5858297 4.879305 4.6830444 4.789481 4.67537 5.1526885 5.0177956 5.542218 4.8645782 5.214928 4.578493
1369620_at 3.8283482 3.9445639 3.894004 3.5726678 3.8113298 3.8525503 3.974054 3.8182602 4.011186 3.9617603 3.9292111 3.8892534
1369621_s_at 9.624089 9.69585 9.556541 9.686598 9.706788 9.651168 9.76431 9.7027025 9.561974 9.737424 9.624753 9.767168
1369622_at 4.1007338 4.3152966 4.040535 4.1702332 4.1354027 4.2972918 4.453655 4.3573494 4.4942455 4.4977856 4.1933665 4.240763
1369623_at 4.407231 4.3421516 4.7155714 4.2686853 4.2125173 4.3246536 4.330266 4.4364896 4.2999935 4.369999 4.7076674 4.404452
1369624_at 6.0641456 6.293053 6.483724 5.758311 6.094198 6.2040424 6.1848016 6.0883074 6.1733556 6.7399178 6.1546707 5.9257164
1369625_at 6.423719 5.9852576 6.634069 5.8145204 6.449394 5.472545 5.7962847 6.5605755 6.487344 6.1810427 7.042344 6.591419
1369626_at 8.715406 8.626931 8.599579 8.744126 8.717128 8.602591 8.623961 8.712085 8.877465 9.045394 8.692432 8.878006
1369627_at 3.7176547 3.6451871 3.6638348 3.4879963 3.6035888 3.753946 4.0002017 3.9037797 3.8890758 3.7250004 3.7388842 3.6880705
1369628_at 9.126433 9.056244 9.046524 9.3761635 9.304928 9.027859 9.088889 9.213286 9.127549 9.024564 8.962744 9.09078
1369629_at 11.702941 11.58863 11.635668 11.61522 11.592038 11.656664 11.366233 11.602768 11.563472 11.486188 11.624503 11.504734
1369630_at 12.838793 12.8239355 12.762259 12.711821 12.714181 12.757463 12.699112 12.702874 12.89711 12.712612 12.719577 12.716727
1369631_at 7.9737616 8.1723795 7.9127254 7.856994 8.0080185 8.102094 8.260337 7.836243 8.072134 8.094023 7.964354 7.9633684
1369632_a_at 6.5984163 6.7200203 7.2563477 6.9618754 6.1885386 6.076802 6.4073424 6.4546566 6.0842433 6.410297 6.3387256 5.9072156
1369633_at 10.709423 10.519824 10.582539 10.846228 10.663861 10.601237 10.828821 10.663387 10.595528 10.750736 10.915033 10.904762
1369634_at 6.27842 6.3269258 6.260408 6.117271 6.384509 6.1270995 6.1590714 6.0961447 6.129527 6.3532 6.3819823 6.3870034
1369635_at 11.873253 11.738494 11.860548 11.829399 11.650551 11.896835 12.010294 12.099505 11.956509 12.077251 11.9203005 11.798539
1369636_at 12.418597 12.294367 12.478874 12.372205 12.201527 12.346077 12.660774 12.604006 12.49383 12.525154 12.414398 12.288582
1369637_at 4.7339664 4.855888 4.3278875 4.7740307 4.6489143 4.608901 4.6096683 4.5976753 4.9418626 4.481039 4.9185767 4.8596067
1369638_at 4.985956 5.234465 5.321141 5.046433 4.828437 5.2044187 5.2711973 5.0615034 4.630495 5.0145483 5.1310472 4.9653378
1369639_at 3.5519767 3.5946558 3.632068 3.7805614 3.5816426 3.6851957 3.7326336 3.9543612 3.6872396 3.624557 3.4816175 3.604572
1369640_at 5.095483 5.3651066 4.96562 5.549499 5.5767016 5.5296307 5.517782 5.570032 5.205815 5.0382934 5.2195077 5.76725
1369641_at 7.8145065 7.8106313 7.7890735 7.919183 8.087127 7.926916 7.775632 7.626377 7.6024537 7.6309557 7.9608464 8.050383
1369642_at 7.6368055 7.9543614 7.959268 7.8985386 8.04283 7.64161 7.600808 7.823756 7.797908 7.667707 7.9753785 7.9258733
1369643_a_at 7.9767423 7.8552427 7.9507427 8.113252 7.8401794 7.719229 8.024307 8.222821 7.9177284 8.069513 8.164848 7.796377
1369644_at 9.2311535 9.101244 9.251771 9.375144 9.132773 9.041001 9.474125 9.453685 9.125963 9.264482 9.446008 9.390809
1369645_at 3.832331 3.7201416 3.8180654 3.8698924 3.5547144 3.6989334 3.6695096 3.7474408 3.9692812 3.9269273 3.8515556 3.9038293
1369646_at 3.4279966 3.3112826 3.5333626 3.40426 3.2074018 3.2724154 3.2071671 3.3293643 3.481082 3.5363805 3.4148684 3.5289736
1369647_at 6.9310274 6.881675 7.0605702 7.09787 6.71972 6.8913846 7.175233 6.986832 6.8483624 6.9615974 6.7085195 6.7027574
1369648_at 6.056949 6.2506666 6.2822843 6.4007306 6.1769915 6.459938 6.8894873 6.019605 6.3801827 6.2490087 6.134034 6.2329793
1369649_at 4.7584305 5.091658 4.719489 4.575576 4.972875 5.073047 4.9615974 4.4080753 4.6879363 4.9151525 4.4944267 4.7591476
1369650_at 7.66643 7.451609 7.2586765 7.070183 7.5885086 7.383368 7.350987 7.6646385 7.29002 7.461865 7.5003967 7.4871974
1369651_at 4.698054 4.5345902 4.6801815 4.5066805 4.3574686 4.4230747 5.050896 4.63219 4.517525 4.917667 5.019326 5.073074
1369652_at 3.850125 3.7266376 3.6587744 3.5654716 3.765149 3.8526273 3.8937361 3.9690723 3.5009038 4.071313 3.6544511 3.5646503
1369653_at 7.924164 7.795134 7.7326226 7.825225 7.4641013 7.844779 7.8894377 7.877071 8.144045 8.011046 7.936126 7.886157
1369654_at 10.992662 10.856505 11.064357 11.137174 11.036625 10.866413 10.848276 11.09581 10.992991 11.102307 11.119224 11.354197
1369655_at 8.000648 9.05525 8.493683 8.212099 8.255205 8.31806 9.348677 7.7877045 8.210817 7.6641145 7.950402 7.65122
1369656_at 7.232979 7.3935137 7.601835 7.273483 7.651655 7.5825987 6.7813425 7.657237 7.010377 7.34602 7.3119946 7.368275
1369657_at 4.4146404 4.305456 4.251373 4.029113 4.2010274 4.3493433 4.0371995 4.224322 4.3572817 4.17546 4.4787626 4.2156897
1369658_at 9.203815 8.991182 9.132378 8.995922 9.226326 8.340827 9.130995 8.819874 8.791178 8.296037 8.892802 9.253526
1369659_at 5.1534886 5.6249537 5.32132 4.6920733 5.3147454 5.38736 5.324473 5.3392744 5.1998706 4.9086366 5.136802 5.332182
1369660_at 4.213845 4.1572275 4.1771507 4.077838 4.1543527 4.173783 4.76624 4.3970146 4.126423 4.2548475 4.2828255 4.5531044
1369661_at 7.978493 8.016047 7.7759147 7.998566 7.8517704 7.857663 7.8611765 8.027489 7.8243732 7.8792863 7.9889417 7.835121
1369662_at 3.6472244 3.8823583 3.5613084 3.5120566 3.3509738 3.637642 3.5632985 3.8196242 3.3719819 3.6861503 3.4768248 3.3361
1369663_at 9.015375 9.823051 9.211321 6.388538 8.923219 9.111006 8.920836 9.7326355 6.31897 5.972295 9.842047 9.819598
1369664_at 10.95467 11.410647 11.182899 10.6760025 11.17871 11.417468 11.3277855 11.083027 10.936248 11.029137 10.862204 10.447954
1369665_a_at 7.9104075 7.8820434 8.203905 8.098099 7.865331 7.686102 8.277334 8.150032 7.9761033 7.3672066 7.8943853 7.4354186
1369666_at 6.1886477 6.156737 5.9250956 6.271197 6.1532116 6.14036 6.5813503 6.1478395 6.1767554 6.010925 6.1534314 5.777297
1369667_at 7.156251 7.3108296 6.948022 6.5638657 6.9739857 7.1812854 6.891591 7.2349296 6.830373 6.8297453 6.6858497 7.351459
1369668_x_at 3.6739829 3.6329553 3.8169727 3.7985647 3.6841846 3.7119164 3.7498147 3.7601337 4.10937 3.9934087 3.6390283 3.6770794
1369669_at 8.2729645 8.113462 8.154295 8.204348 8.130918 8.265318 8.169505 8.206127 7.897325 8.074071 8.050407 8.005091
1369670_at 4.779389 5.121031 4.7070837 4.748296 5.059575 4.5783596 4.5562553 4.783434 4.606939 4.549414 4.856031 4.717614
1369671_at 12.298005 12.24552 12.360529 12.181487 12.205714 12.118607 12.272925 12.363511 12.214007 12.304535 12.25715 12.3786545
1369672_at 6.4358187 6.5019965 6.320082 6.5575147 6.419366 6.3858747 6.89754 6.4936914 6.5438786 6.696313 6.510948 6.420959
1369673_at 4.046917 4.3011293 4.1556125 5.114524 4.130711 4.0966115 4.1913743 4.1345778 4.059046 4.1512785 4.086309 4.3859415
1369674_at 3.7239535 3.6283774 3.7486205 5.7548075 3.699133 3.8214624 3.5866838 3.8396454 3.799579 3.9686308 3.8386936 4.575963
1369675_at 6.5701237 6.4800763 6.520031 6.312759 6.576585 6.6237626 6.4150996 6.3801956 6.313491 6.2639933 6.391648 6.487941
1369676_at 7.234169 7.176512 7.3210487 7.132505 7.281707 7.1371856 7.172508 7.0968165 7.391752 7.154579 7.1954603 7.0019917
1369677_at 3.5481791 3.4358819 3.4920855 3.470436 3.465722 3.416474 3.7206373 3.2155108 3.6586266 3.4774497 3.5083268 3.581202
1369678_a_at 7.3922334 7.2729096 7.4829836 7.6108785 7.485184 7.594214 7.0803075 7.436388 7.22627 7.456159 7.423712 7.3870945
1369679_a_at 9.622264 9.3916855 9.655383 9.620178 9.591332 9.809011 9.293749 9.609621 9.270136 9.58846 9.551836 9.544491
1369680_at 4.9385576 5.106488 4.9803786 5.233318 4.657685 4.717306 4.9966445 4.8746376 5.3957133 5.0942297 4.9062023 5.031214
1369681_at 4.3262224 3.9833136 4.4438562 4.1915464 3.9756768 4.289915 4.393221 4.273444 4.230192 4.273215 4.4950542 4.2219863
1369682_at 7.0078087 6.624454 7.246272 6.9697833 6.586033 6.797967 7.2233963 6.6060276 6.907535 6.9813514 6.691004 6.865615
1369683_at 7.419875 7.0726037 7.354902 7.3320026 7.442543 7.508215 7.315732 7.3481894 7.1413436 7.0184326 7.174017 7.1349635
1369684_at 5.756691 5.620264 5.3132 5.367965 5.0365157 5.047759 5.4576535 5.462934 5.3757267 5.3756533 5.5353627 5.4783735
1369685_at 3.7089531 3.8371925 4.0547585 3.8848305 4.0921955 4.315333 4.0945587 3.916844 4.1843686 3.9559357 3.987183 3.936916
1369686_at 4.021554 4.3257504 4.121323 4.155181 4.167777 4.008912 4.124848 4.410777 4.146149 3.955319 4.3905115 3.9163976
1369687_at 4.232563 4.1863327 3.9595408 3.9431944 4.090778 4.308678 4.078991 3.972982 4.157134 4.287764 4.323418 4.1152854
1369688_s_at 4.7999554 4.8605423 4.7652435 4.5603285 5.11905 4.7174816 4.8871255 4.8884206 4.876274 4.7690163 4.7719374 4.749408
1369689_at 7.1169662 6.8389153 6.758226 6.6781907 7.196883 6.7329235 6.5784774 7.1169662 6.9798493 6.892356 7.174042 6.9356656
1369690_at 6.9738116 7.117464 6.9538383 7.1224566 7.2923036 6.965754 6.7803884 7.189911 6.9469995 7.0338893 7.2477107 7.0477366
1369691_at 4.3897595 4.046405 4.2204113 4.396446 4.2197504 4.3939266 4.11558 4.358057 4.266177 3.8578684 3.849872 4.161642
1369692_at 3.784368 4.0671573 3.948644 3.7763004 3.8019352 3.8847787 3.9496222 3.7431161 4.016762 4.020789 4.042123 3.8771338
1369693_a_at 5.123483 5.1462975 5.479411 5.6694283 5.3413267 5.451142 5.195411 5.3551025 5.637421 5.3533654 5.514515 5.0001736
1369694_at 3.4889188 3.3295968 3.668435 3.3557358 3.5637915 3.5140827 3.6119397 3.4778993 3.6293454 3.405472 3.7025588 3.5372305
1369695_at 4.533012 4.537737 4.181841 4.0655646 4.3947563 4.486493 4.1160145 4.2616177 4.444638 4.363799 4.1851726 4.3548183
1369696_at 3.5828736 3.657715 3.6308832 3.4564314 3.5999498 3.6751585 3.6068575 3.766783 3.5190525 3.5254805 3.5123518 3.632538
1369697_at 3.914709 3.7749867 3.8832686 3.7542806 3.5883713 3.536313 3.6785254 4.219471 3.799703 3.9579287 3.9486318 3.8391366
1369698_at 5.3247957 4.6404786 4.921532 6.199342 5.5921755 5.2390394 8.040329 7.984708 7.6843195 8.506304 8.722596 8.55657
1369699_at 4.6275997 4.8017473 4.581124 4.615368 4.301758 4.3469944 4.5687523 4.513829 4.8980618 4.750369 4.6875734 4.645933
1369700_at 6.056368 5.8882856 5.9550195 5.8604965 6.240194 5.8966513 6.0542793 6.0915008 5.684311 6.0730996 6.157651 5.87283
1369701_at 12.555905 12.536012 12.5057745 12.451888 12.471377 12.48181 12.274597 12.5177145 12.391557 12.279738 12.357352 12.468466
1369702_at 7.097589 7.2831926 7.12653 7.3961687 7.5311704 7.5220714 7.1168814 7.1429973 7.063496 7.132337 7.344202 7.2487583
1369703_at 7.607574 7.6455545 7.958559 7.7726 7.6237254 8.031516 8.106185 7.791772 7.539434 7.8335447 7.9136014 8.280132
1369704_at 6.4418907 6.681724 6.154442 6.2965345 6.264799 6.503646 6.0496726 6.295307 6.421879 6.417351 6.293678 6.3511267
1369705_at 5.038477 4.707443 4.833017 4.7925515 4.8961678 5.113104 4.8992596 4.951247 5.076001 5.1150417 4.976474 4.942364
1369706_at 3.6687121 3.7109022 3.7199934 3.514613 3.6489878 3.8526273 4.125703 3.6874466 3.5892718 3.7181494 3.743944 3.7193787
1369707_at 4.50222 4.641715 4.83396 4.1572104 4.219751 4.591271 4.799312 4.336404 4.6353273 4.577943 4.314869 4.3670874
1369708_a_at 5.721787 6.421902 6.5449815 5.8242397 5.930607 5.8572807 6.37742 6.0091853 5.6319256 5.8720775 6.063873 5.983076
1369709_at 4.0651455 4.3058124 3.868141 3.7945013 4.052558 3.9759815 4.006882 4.101306 3.9146159 3.9613647 4.07958 4.0333676
1369710_a_at 4.0286465 3.9822745 3.6378586 3.71023 4.1204643 3.8631954 3.8622296 3.9440823 4.0373163 3.6848927 3.6945295 3.7733393
1369711_at 4.2938395 4.392606 4.341168 4.478608 4.0357594 4.349961 4.2001762 4.3556504 4.546444 4.510876 4.1101923 4.3382597
1369712_at 7.4228907 7.734069 7.5791755 7.7602973 7.742858 7.579216 7.370923 7.6722794 7.187959 7.5430455 7.4923487 7.6372495
1369713_at 5.1957498 5.419093 5.105581 4.916685 5.174958 5.284344 5.292537 5.097133 5.3115954 5.637679 5.021652 5.56374
1369714_at 7.2264605 7.297241 7.0216384 7.2864723 7.230651 7.0692587 7.1817684 7.0500402 7.166338 6.839934 6.8337617 7.1983175
1369715_at 3.9814315 3.9923382 3.8656113 3.9403064 3.9299219 4.0612726 4.176578 3.9100049 4.0847116 3.76128 4.0768595 4.0083575
1369716_s_at 9.864681 10.244974 10.220053 10.076432 9.812114 10.039026 10.118218 10.191802 10.145561 10.132872 10.182546 9.802163
1369717_at 4.411395 4.3301334 4.116606 4.033513 3.9968758 4.169365 4.0607424 4.4273286 4.198258 4.371992 4.264568 4.120343
1369718_at 8.90518 9.02136 8.965912 9.378136 9.16668 8.882073 9.039563 9.33823 9.007763 9.262305 8.83342 8.987495
1369719_at 3.1239307 3.1509867 3.2087638 3.1782331 3.3159957 3.1815765 3.2196693 3.1401346 3.1532183 3.2934058 3.0320568 3.2544036
1369720_at 9.894765 9.934237 10.041472 9.5989 9.937755 10.002339 9.518438 9.766011 9.668306 9.596244 9.426064 9.573075
1369721_at 4.9889045 4.5473146 4.736168 4.557277 4.7901454 5.0000362 4.7261267 4.6919293 4.744573 4.6684513 4.977752 4.719156
1369722_a_at 8.504989 8.609222 8.610747 8.68842 8.369196 8.408434 8.592669 8.529225 8.551954 8.4402685 8.348327 8.186928
1369723_at 7.4899883 7.543013 7.2732296 7.5851316 7.25477 7.4280667 7.411421 7.3917956 7.3003173 7.3238707 7.0272202 7.1735277
1369724_at 5.217259 5.550084 5.3218265 5.019252 5.335005 5.283499 5.3963847 5.2699776 5.595556 5.220109 5.2086596 5.0573626
1369725_at 8.400196 8.20626 8.120187 8.171483 8.018489 8.102985 8.148361 8.219849 8.166678 7.920192 8.130972 8.449028
1369726_at 8.094622 8.128658 8.492739 8.385063 8.534065 8.516794 8.669455 8.678031 8.778584 7.94883 8.666703 8.495244
1369727_at 13.88918 13.817939 13.867561 13.818874 13.807364 13.894001 13.826621 13.957623 13.855848 13.619412 13.847576 13.841886
1369728_at 5.7205143 5.1958156 5.1442943 5.379813 5.5607166 5.1755066 5.1319213 5.0177956 5.016489 4.7538095 5.477501 5.296027
1369729_at 8.749136 9.006788 9.081663 8.735653 8.526112 8.75219 8.735126 9.014171 8.447361 8.683897 8.582027 8.607685
1369730_a_at 4.5816555 4.6879144 4.5823326 4.1025133 4.5355678 4.3985195 4.5588827 4.4732227 5.052059 4.688512 4.2029467 4.679076
1369731_at 3.1327903 3.3767421 3.417124 3.315308 3.3351698 3.2655199 3.293468 3.232633 3.2271764 3.2528684 3.2089791 3.3740225
1369732_a_at 4.6385303 5.188592 4.9798517 4.883342 5.149928 4.762908 5.0299454 5.0007653 4.8037405 4.476415 4.5690475 4.7929173
1369733_at 9.034167 8.940017 8.918165 8.981632 8.943199 8.983637 9.115109 8.986408 8.860953 8.9990635 8.862745 8.944449
1369734_at 9.284742 9.091585 9.187481 9.185722 9.271633 9.317998 8.883907 9.293015 9.086838 9.014564 9.027704 9.197415
1369735_at 5.969398 6.4485044 6.1400332 6.1614943 5.823447 5.7812696 6.2849665 6.2599187 6.200066 5.905413 6.093867 5.719981
1369736_at 5.015318 4.603884 4.833017 4.9298573 4.574324 4.9539447 5.020892 4.7705116 5.0723977 4.921432 4.7451344 4.9931307
1369737_at 9.405194 9.452043 9.297907 9.691978 9.506363 9.106184 8.78627 9.630125 9.061306 8.93032 9.267609 9.398259
1369738_s_at 9.720236 10.028637 9.754343 10.009225 9.761285 9.585397 9.571655 9.954967 9.885364 9.627448 9.661112 9.551162
1369739_at 3.7852328 4.4726486 4.1358075 4.1532893 4.2247696 4.123521 3.9617436 3.9456131 3.92447 4.0693445 4.0663486 4.2094665
1369740_at 4.6658854 4.796363 4.646391 4.7367496 4.7474117 4.8067694 4.8429976 4.8214507 4.89304 4.6110797 4.97354 5.003817
1369741_at 5.43954 5.3552227 5.4705505 5.2081437 5.4755235 5.394784 5.3742237 5.4351754 5.491394 5.6931915 5.6498075 5.3930025
1369742_at 4.923186 4.9907494 4.9259334 4.74508 4.914506 4.59876 4.9932575 5.0375724 4.762984 5.158931 4.8942995 4.6564207
1369743_a_at 9.052403 8.4594345 8.358973 8.517082 8.56254 8.396974 8.353511 8.344846 8.859272 8.540591 8.396058 8.37157
1369744_at 4.0308356 4.223512 3.8855965 3.8850365 3.9142673 4.0024266 3.9789732 4.100978 4.3353033 4.1482086 4.153242 4.0809107
1369745_at 5.947445 5.8597345 5.997479 5.785319 5.8248878 5.9502993 6.0404577 6.1261783 6.0069637 5.891729 6.043495 6.0198193
1369746_a_at 12.021912 12.047313 12.01077 12.115957 12.206581 12.4274845 12.20203 12.172295 12.250515 12.229909 12.088545 12.237579
1369747_at 6.885817 6.6496367 6.0352683 7.2367277 6.5884433 6.4786086 6.206343 6.00081 6.4884605 6.095011 6.728051 6.5047593
1369748_at 3.629029 3.5170095 3.4696963 3.469879 3.481516 3.3605204 3.7561882 3.371638 3.7444365 3.4998825 3.6561134 3.4283898
1369749_a_at 3.980055 4.1309223 4.203191 3.5958776 3.9667552 3.9366817 4.1696506 3.8196242 4.0449924 4.129812 4.164806 4.1255255
1369750_at 3.5061524 3.9138136 3.7738655 3.6779618 3.8044596 3.6923149 3.610028 3.7153764 3.9066992 3.8118906 3.6198857 3.8530772
1369751_at 3.799235 4.0626597 3.6319644 3.858881 4.0473714 4.0250745 3.803977 3.6030881 4.116583 3.7225258 4.119832 3.7944698
1369752_a_at 4.886825 5.029821 4.957468 4.7347717 4.856133 5.0402274 5.1550875 4.7238293 4.9133115 4.9223022 5.0465856 4.752275
1369753_at 3.974975 4.158813 3.9048214 3.770969 4.023999 4.101601 3.8269286 3.8705335 4.129816 4.057051 3.8939893 3.929816
1369754_a_at 8.525674 8.328509 8.543214 8.33269 8.538424 8.640499 8.3511095 8.515858 8.317136 8.413967 8.454002 8.341536
1369755_at 3.9334354 3.9488156 3.7527306 3.8273525 3.6074572 3.8684092 4.0507812 3.911184 3.6810327 3.6566787 3.7116027 3.7099285
1369756_a_at 7.490815 7.5339255 7.7138906 7.862782 7.8559747 7.598843 7.8899946 7.9523926 7.8118634 7.7554708 7.8468266 7.869331
1369757_at 5.863483 5.9613557 5.8229623 5.3949943 5.985376 6.0559177 5.8237066 6.1893373 6.1383185 5.8335385 5.819139 5.7454276
1369758_at 8.358107 8.260981 8.746656 8.169752 8.3927355 8.350891 8.099419 8.807337 8.221317 8.270971 8.545806 8.0996
1369759_at 5.338206 5.249801 5.2855206 5.304206 5.049812 5.3160267 5.257112 5.3664026 5.138785 5.21839 5.470706 5.3350024
1369760_a_at 4.057658 3.9608994 3.9698262 3.9291449 3.9493861 3.7145476 3.7573085 3.7846088 3.938614 3.9062953 4.2216 3.8210847
1369761_at 3.639561 3.8676221 3.8124943 3.737523 3.7456508 3.794987 3.8424838 3.984911 3.6031988 4.0011654 3.751161 3.6220226
1369762_at 4.152095 3.8990843 3.9016593 4.084528 4.3068123 4.0520287 3.9595673 4.426192 4.2293987 3.8935032 4.0525823 4.114007
1369763_at 3.5917056 3.999968 3.467029 4.227384 3.8498876 3.8134975 3.6156635 3.7984457 3.6401577 3.4127452 3.7526174 3.8599608
1369764_at 13.1950865 13.256591 13.222618 13.201439 13.14093 13.249965 13.36582 13.148812 13.099902 13.195035 13.095963 13.203618
1369765_at 3.935017 4.1301355 3.8833778 3.8759468 3.7371507 3.659574 3.7893808 3.9527225 3.81029 4.066947 4.058764 4.1567783
1369766_at 5.0619597 5.1956015 5.108849 4.8854823 5.30977 4.950305 5.2341404 5.14871 5.0425277 5.2821503 5.3990545 5.4429255
1369767_a_at 3.6056397 3.6784415 3.7205935 3.7242832 4.3106947 3.7736914 3.7837887 3.8728497 3.8174133 4.0388193 3.9304984 3.8948107
1369768_at 6.950567 6.8564715 6.764267 7.3081284 6.5190606 6.371001 6.779397 6.6444387 6.476973 6.719444 7.4319844 6.666503
1369769_at 4.8049307 4.5350647 4.6309805 4.5764556 4.9085608 4.5069695 4.798789 4.671427 4.6937966 4.497556 4.7725754 4.475953
1369770_at 3.893056 3.732293 3.7769685 3.7937598 3.734426 3.789405 3.9466302 4.018676 4.0783796 3.9595802 3.9336958 3.9214106
1369771_at 5.5493736 5.202055 5.25906 5.363205 5.122607 5.4833345 5.751994 5.4890995 5.4402475 5.7216053 5.3717833 5.4125023
1369772_at 6.848072 6.6351175 6.8980837 6.5709734 6.389924 7.0318613 7.0416503 6.8557787 7.0075893 6.9076414 6.852138 6.843129
1369773_at 3.4437542 3.9220486 3.7561784 3.5881789 3.467689 3.573486 3.7485511 3.910375 3.6103516 3.9039383 3.7060902 3.7925236
1369774_at 4.533721 4.3582277 4.0819387 4.3446603 4.0495706 3.9946823 4.2636566 3.8808875 4.566295 4.415085 4.3911057 4.3178153
1369775_at 8.559607 8.729654 8.627143 8.743856 8.747443 8.709509 8.6136265 8.50391 8.489853 8.683042 8.494711 8.539133
1369776_a_at 6.4502373 6.423288 6.4878445 6.371707 6.386152 6.583134 6.3527007 6.178466 6.657739 6.277783 6.3918843 6.4665093
1369777_a_at 7.673866 7.641048 7.8668694 7.7720075 7.785583 7.739036 7.8582373 7.810407 7.740983 7.227615 7.604506 7.8787427
1369778_at 3.7975254 3.6418717 3.6384246 3.81145 3.7462406 3.9544232 3.8052108 3.897198 3.9900105 3.7451472 3.660239 3.7445436
1369779_at 5.892841 6.24255 5.99659 5.7885523 5.7468405 5.920059 5.746557 5.9959865 5.9653077 5.9611235 6.077255 6.1312914
1369780_at 6.064503 6.203934 6.2313128 5.9800544 5.8659477 6.096962 6.195665 6.1296325 6.267482 6.1445365 6.4603066 5.91643
1369781_at 3.7591789 3.6921053 3.7653222 3.512153 3.6120753 3.7777495 3.664471 3.7377045 3.6349263 3.7209406 3.8046749 3.7722337
1369782_a_at 5.667803 5.777465 5.8817635 5.7549014 5.568056 5.986404 6.2168193 5.861 5.702758 5.8736053 6.3408113 6.1145654
1369783_a_at 5.4215155 5.252817 4.794838 5.047662 4.850964 4.93347 5.159145 4.938162 5.0072374 5.1625547 5.595503 5.422926
1369784_at 3.674689 3.8640633 3.7498405 3.8117037 3.7457495 3.7629263 3.9500656 3.693072 3.9035807 3.7039766 3.6965895 4.14643
1369785_at 8.296046 8.055674 8.610709 8.309147 8.518541 8.296808 8.189671 8.50779 8.107994 8.817461 8.143154 8.3002825
1369786_at 5.176796 4.905517 5.204587 5.066159 5.0439153 5.3205376 5.1339765 5.4565206 5.611023 5.173074 5.395409 5.3842545
1369787_at 4.044299 3.7450938 3.9256 3.6269195 3.739024 3.9637825 3.7482848 3.9086802 3.765206 3.8582845 3.5118048 3.6532495
1369788_s_at 8.429415 7.176611 7.4111977 8.453299 7.8042536 7.6786647 7.480665 8.018566 7.4456654 7.4662695 7.8278 8.637634
1369789_at 3.3465292 3.4233222 3.2757847 3.3623066 3.4652874 3.4403899 3.316882 3.5296884 3.2953405 3.535929 3.4849102 3.4059837
1369790_at 11.710581 12.057356 11.254644 11.899774 11.628137 11.513025 11.646848 11.521392 10.7970915 11.4541 10.685964 10.535231
1369791_at 8.639868 8.248121 8.477727 8.306887 8.406767 8.406464 8.3678875 8.713934 8.345846 8.407257 8.302408 8.503412
1369792_at 5.9913473 6.2750344 6.0379195 5.979479 5.714468 6.0113287 6.022473 6.257467 6.1664386 5.978366 6.2033014 6.1823854
1369793_a_at 4.077916 3.9705336 3.9938354 3.5792227 3.973975 4.178828 4.004324 3.808145 3.764164 3.729586 3.9947221 4.0953465
1369794_a_at 5.0744467 4.638365 5.296546 5.1067734 5.121245 4.997576 4.880559 4.4955406 4.5150523 5.0558095 5.234054 4.973151
1369795_at 4.5917706 4.4632998 4.412221 4.576187 4.603236 4.5802293 4.701929 4.5260754 4.499133 4.53846 4.5569606 4.4151444
1369796_at 4.1434174 4.4870067 4.21625 4.5383453 4.4747925 4.660416 4.5881405 4.0220838 4.4964237 4.668074 4.6472745 4.5698347
1369797_at 4.190212 4.189069 4.142014 4.23839 4.1381145 4.118563 4.010103 4.097275 4.0099955 4.2719994 4.2150702 4.3049912
1369798_at 4.656842 4.500311 4.3971376 4.34863 4.275914 4.5810623 4.469198 4.4066677 4.342863 4.4327593 4.5047913 4.3394794
1369799_at 10.5540905 10.301678 10.593067 10.519628 10.540148 10.342717 10.323486 10.473337 10.44579 10.442441 10.324467 10.397408
1369800_at 3.9909604 4.101079 3.754301 4.035673 4.053723 3.9027817 4.165801 4.1448364 3.8144805 3.926379 4.04672 3.6028762
1369801_at 4.4399004 4.407269 4.377926 4.057474 4.3464494 4.137316 4.25595 4.6309147 4.520825 4.2620316 4.807919 4.3956428
1369802_at 3.9372878 3.742731 3.8862052 3.8686056 3.789775 3.7553947 4.0539675 4.005031 4.290906 4.311493 3.823562 3.7320757
1369803_at 4.2902784 4.6228094 4.3299255 4.585813 4.2967186 4.689465 4.8365946 4.4061184 4.521302 4.58965 4.681227 4.6604843
1369804_a_at 4.3207865 4.6395483 4.779017 4.6320186 4.6608677 4.4458094 4.7020035 4.6367817 5.080763 4.753795 4.650795 4.956934
1369805_at 4.0152273 3.8283463 3.9725099 3.6420233 3.8182817 3.8691409 3.8261 3.7948694 4.267047 3.8806078 3.7891822 3.878122
1369806_at 5.302539 5.3590565 5.718464 5.259983 5.08445 5.4040604 5.182266 5.4562054 5.6055665 5.363735 5.4842796 5.2256494
1369807_at 4.2466736 4.475454 4.1106796 4.025318 4.37826 4.441351 4.252473 4.2022123 4.226496 4.3710337 4.5159187 4.816146
1369808_at 4.046917 4.489764 4.333941 4.204453 4.4202886 4.4828477 4.2802324 4.0663013 4.444638 4.4549007 4.092182 4.272936
1369809_at 4.742572 4.742614 4.5704374 4.7454824 4.840783 4.8452544 4.89081 4.7806206 4.783357 5.018982 4.81664 4.8680935
1369810_at 6.422802 6.7802067 6.6771007 6.6605005 6.8070436 6.656048 6.7803884 6.9644194 6.6428947 6.3766704 6.595861 6.988342
1369811_at 4.652152 4.4087343 4.591878 4.744604 4.84337 4.617035 4.4611845 4.5526676 4.623454 4.7169523 4.385745 4.7011557
1369812_at 5.360198 5.6011887 5.2855206 5.2847958 5.432517 5.553673 5.462617 4.921502 5.6090736 5.5510225 5.2708216 5.6254206
1369813_at 7.3371563 7.0387864 7.238078 7.214057 7.431864 7.0800595 7.181979 7.5123014 7.1481705 7.1829786 7.4044476 7.08139
1369814_at 4.48345 4.439826 4.580267 4.4079013 4.390738 4.4155016 4.3354573 4.6499176 4.257158 4.7593293 4.623034 4.399152
1369815_at 5.7657638 5.7128367 5.5599756 5.243246 5.592287 5.342984 5.947052 4.9215026 5.567562 5.3292 5.500006 5.580368
1369816_at 4.617149 4.9202347 5.0199785 4.749827 5.0697274 4.636117 4.9613814 4.620742 4.905358 5.195281 4.90441 4.7987733
1369817_at 4.3614497 4.68386 4.1493845 4.729187 4.2881207 4.6941214 4.69244 4.277189 4.1259255 4.522674 4.5086966 4.534032
1369818_at 4.789312 4.6041684 4.667163 4.4549265 4.7416906 4.576052 4.781539 4.4981956 4.6117134 4.9312625 4.5345254 4.4170713
1369819_at 4.794195 4.600757 4.73984 4.6443524 4.7912188 4.808588 4.8359227 4.8074093 4.631379 4.530826 4.746173 4.779627
1369820_at 4.280952 4.2225895 4.3732758 3.8940232 4.1587915 4.445709 4.099715 4.01126 4.04461 4.463042 3.9304457 4.35363
1369821_a_at 4.983365 5.101736 5.140628 5.4107647 4.9948587 4.835432 5.2378855 5.18349 5.734668 4.798708 5.4689627 5.6022444
1369822_at 3.917654 4.4236374 4.434505 4.233267 4.220905 4.3307347 4.2667103 4.1897917 4.345894 4.3974714 4.6802974 4.327499
1369823_at 4.5345497 4.552848 4.346735 4.1081114 4.476 4.383155 4.7170134 4.525749 4.375416 4.218211 4.5214043 4.415223
1369824_at 4.8137307 4.849637 4.7864723 5.0002995 4.8736544 4.4595447 4.823163 4.515462 4.861517 5.004104 4.5822306 4.6116505
1369825_at 4.446787 4.5067196 4.573898 4.5130506 4.126769 4.5213947 4.8258505 4.278798 4.698267 4.477072 4.3201303 4.5002537
1369826_at 6.22834 6.170328 6.0951385 6.2050605 6.259462 6.2850137 6.1559415 5.7896123 6.170878 5.8794317 5.994302 5.9838142
1369827_at 5.051689 5.229661 5.3489676 4.773629 5.097004 5.409691 4.977952 4.8579206 5.2331467 5.12829 5.425769 5.3002234
1369828_at 5.4200325 5.3844404 5.2590857 5.0352564 5.1963663 5.1200047 5.7881155 5.206607 5.3900633 5.700323 5.408184 5.4359226
1369829_at 4.4593697 4.3196583 4.6320915 4.2151217 4.436962 4.589436 4.550291 4.4911995 4.764726 4.734421 4.5706673 4.5429006
1369830_at 4.6391134 5.153191 4.585697 4.6286683 4.864366 4.800188 4.8084455 5.113848 4.5871887 5.0258656 4.486909 4.8004217
1369831_at 5.3097153 5.5822315 5.5312033 4.9516 5.2050853 5.2925797 5.075954 5.3274465 5.4306965 5.2571325 5.191573 5.0697784
1369832_at 5.397614 5.2736998 4.73984 4.860866 5.0743585 5.391039 4.8456793 5.0918765 5.487909 5.09515 5.3735723 5.147474
1369833_at 4.003577 4.184598 4.1491575 4.0508018 3.8812215 3.9648387 3.9210272 4.6177034 4.2384276 3.8398404 4.0147963 4.0678973
1369834_at 7.687671 7.57384 7.776562 7.891645 7.7632213 7.7733903 7.27213 7.8701124 7.4635305 7.3248324 7.777 8.00516
1369835_at 6.1226854 6.168066 6.000562 6.016031 5.9330907 6.381325 6.1951184 6.0126286 5.9071116 6.2064996 5.958957 5.991383
1369836_at 4.934813 5.6259365 6.1166205 5.996737 6.2040634 5.5496173 6.0162697 5.9833374 6.903795 6.332941 5.2161207 5.182786
1369837_at 12.329689 12.260571 12.311069 12.393292 12.363129 12.448607 12.315264 12.614892 12.448376 11.994646 12.176806 12.098846
1369838_at 4.1477675 3.9686575 4.2534356 4.088562 4.343045 4.3955317 4.227331 4.3087316 4.1144953 3.9737146 4.086529 3.8996046
1369839_at 4.3509912 4.4672523 4.267918 4.040414 4.2685957 4.438159 4.459676 4.4398174 4.4622946 4.3758903 4.4421577 4.5291862
1369840_at 9.921227 9.105281 9.5721855 8.687481 9.209366 9.939689 9.973078 9.357598 9.189197 9.812714 10.264313 9.724651
1369841_at 3.6776967 3.9530804 3.3757367 3.7858503 3.7296736 3.796767 4.201323 3.6101658 3.7385 3.7189894 3.7387717 3.746223
1369842_at 3.6308985 3.465193 3.4811401 3.5985675 3.7922108 3.7021468 3.9131095 3.532779 3.8772233 3.7978764 3.524706 4.2387505
1369843_at 3.9593663 4.399618 4.2663236 4.09313 3.8455148 4.153697 4.0898066 3.952614 3.8434308 4.1167374 4.032368 4.067898
1369844_at 3.9322817 3.9021714 3.8169775 3.7784739 3.9752266 3.9586592 4.03817 4.0825577 4.271188 4.2505918 4.0105796 4.1826525
1369845_at 5.5009995 5.5215535 5.1390023 5.372574 5.2198615 5.3461924 5.3247876 5.15658 5.311713 5.340825 5.254949 5.170282
1369846_at 3.8352861 3.4832983 3.7591228 3.6660268 3.5673542 3.4330583 3.6456463 3.5480402 3.624105 3.4944105 3.5159295 3.2913342
1369847_at 4.9485617 5.533452 5.108849 5.297336 4.8683558 4.9330325 4.8228083 5.3215146 5.0788684 5.2947416 5.3607397 5.1355786
1369848_at 3.4937665 3.4842544 3.5158699 3.524195 3.5530095 3.4767084 3.5620677 3.4309864 3.532661 3.2984962 3.5253181 3.527921
1369849_at 5.2950115 5.1965876 5.6283016 5.4059277 5.284631 5.1026564 5.050271 5.219964 5.0678873 5.0155067 5.349203 5.2143736
1369850_at 4.6992617 5.5117054 5.381633 5.4618735 5.3027964 5.640999 5.5846767 5.332205 6.0282173 5.948064 5.974755 6.1037846
1369851_at 7.060194 7.146242 7.0478997 7.361126 7.003025 7.156229 7.191283 7.0075884 7.1845665 7.3479056 7.022733 7.066603
1369852_at 12.140334 11.947429 11.933325 12.012908 12.103954 12.039477 12.090951 12.077934 11.975805 11.94599 12.090985 11.945199
1369853_at 4.433108 4.386217 4.7193904 4.393587 4.471306 4.6159244 4.705748 4.4295583 4.790921 5.0002975 4.760279 4.514895
1369854_a_at 9.124622 9.143577 9.404132 9.159279 9.067356 9.053478 9.004918 8.983793 9.022639 9.090568 8.889232 9.330746
1369855_at 4.135822 4.3509417 3.7436752 4.0198226 3.6842005 3.9098058 3.8847792 3.7309256 4.104884 4.1180267 3.7780685 3.7960603
1369856_at 4.267448 4.319902 4.1551137 4.2466135 4.2517643 4.354308 4.201363 4.353206 4.7499523 4.554326 4.1793594 4.5783997
1369857_a_at 5.4807696 5.5098653 5.6267905 5.3463607 5.420344 5.447327 5.305355 5.5380545 5.87572 5.3827195 5.521148 5.76725
1369858_at 3.9948604 4.1546173 4.106985 3.758594 4.1883903 4.428151 4.181591 4.265018 4.3446445 3.9552703 4.275691 4.0325265
1369859_at 4.6848135 4.568901 4.460778 4.199929 4.199897 4.4739237 4.5690475 4.419155 4.2185073 4.4245563 4.2353106 4.001191
1369860_a_at 4.579754 4.7878723 4.477223 4.6455917 4.512122 4.562451 4.725377 4.418288 4.6468344 4.6245623 4.9878335 4.970896
1369861_at 4.252159 4.1221733 4.0991273 4.1113095 4.1867905 4.1660695 4.122628 4.3338842 4.23857 4.186886 4.316003 4.0331635
1369862_at 4.1761484 4.698373 4.456376 4.501993 4.810183 4.3384824 4.685692 4.2935977 4.837221 4.340654 4.4685297 4.6348133
1369863_at 9.320811 8.556068 9.379251 9.734778 8.554634 8.302971 8.951134 9.335204 9.543499 9.495248 9.756065 9.215751
1369864_a_at 10.348243 11.445092 11.081204 10.610018 11.027837 9.964776 9.813876 11.586995 9.66395 9.733379 9.659509 9.946841
1369865_at 4.38402 4.1260304 4.024728 4.1124525 4.2602105 4.0682693 3.907785 4.3152676 4.322101 4.1623783 4.196774 4.1220565
1369866_at 4.8320947 4.574312 4.5837765 4.6796665 4.7449794 4.5228486 4.8110137 4.6506214 4.762287 5.087762 4.990275 4.74637
1369867_at 5.987478 6.184516 5.587263 5.500443 5.260856 5.5432405 5.8338323 5.399238 5.697875 5.3431215 6.4314466 5.332347
1369868_at 9.953516 9.706402 9.968541 9.978744 9.878535 9.807704 9.95108 10.102535 10.044021 10.024824 9.746234 9.685965
1369869_at 3.5163724 3.5936458 3.4671445 3.5498629 3.567085 3.6327534 3.8243506 3.6577232 3.7115843 3.648182 3.6578808 4.166452
1369870_at 7.01581 7.2716465 7.0129213 6.9415274 6.9979568 7.000736 7.242554 7.065032 7.2523913 7.0075636 7.0400996 7.1066628
1369871_at 3.5573037 3.6886594 3.5574727 3.4752471 3.619992 3.6332314 3.635631 3.5190642 3.5712678 3.5680254 3.666478 3.5432982
1369872_a_at 4.237131 4.309757 4.2820215 3.9291449 4.283626 4.2329674 4.46334 4.4837713 3.9984913 4.478024 4.047301 4.443973
1369873_at 4.401176 4.2957034 4.4345403 4.291726 4.0504594 4.4743557 4.469821 4.449774 4.59755 4.5854034 4.3574314 4.3123665
1369874_at 4.421038 4.319655 4.1904097 4.3855605 4.5550423 4.300205 4.3741016 4.557906 4.612247 4.6918283 4.267518 4.4761653
1369875_at 4.7940006 4.7191944 4.763795 4.846821 4.883669 5.014082 4.9459496 4.68773 4.876748 4.575595 4.6356144 4.845087
1369876_at 3.9736602 3.779121 3.9201343 3.8699198 3.994523 3.7926416 3.8659 3.9389582 3.8489852 3.871535 3.8406568 3.7171507
1369877_at 5.016532 4.712285 4.8343916 4.324634 4.7613535 4.7070045 4.8719893 4.62329 4.911289 4.739193 5.1374154 4.535602
1369878_at 3.7928362 3.683508 3.7915392 3.7332435 3.9296222 3.9442196 3.802242 3.9817426 3.7659566 3.7219791 4.0711403 4.030631
1369879_a_at 12.777179 12.841352 12.869591 12.845626 12.837236 12.780434 12.750799 12.901362 12.899728 12.733257 12.796489 12.859949
1369880_at 4.1153374 4.5509243 4.169196 4.2675276 4.296527 4.4564514 4.489971 4.189248 4.270823 3.960329 4.0548315 4.2429914
1369881_at 4.1480384 4.2835274 4.299556 4.345278 4.0077753 4.25694 4.102277 4.221601 4.177085 4.0837345 4.2665076 4.1664524
1369882_at 4.4551644 4.465321 4.609112 4.7372007 4.681832 4.6144648 4.2982197 4.491977 4.923764 4.8786182 4.5915933 4.6363106
1369883_at 3.2230067 3.2486074 3.3246417 3.1654928 3.4305801 3.4692585 3.366081 3.3392472 3.561826 3.3630245 3.5782716 3.2793872
1369884_at 4.822442 5.0224404 4.904003 4.866476 4.756244 4.988067 4.911118 4.919221 5.0566435 4.8152514 4.916218 4.650936
1369885_at 4.8766294 4.7961683 4.5211573 4.723242 4.916147 4.7648854 4.541663 4.530753 4.6262326 4.926825 4.802887 4.9272256
1369886_a_at 6.136665 5.9260497 6.385162 6.0047693 5.9299045 5.839737 6.1382594 5.901821 5.8166385 6.16492 6.1683292 5.929065
1369887_at 4.506199 4.6122 4.5759683 4.528388 4.644042 4.861267 4.6584873 4.634014 4.7252035 4.6757507 4.633917 4.537388
1369888_at 4.4593697 4.133412 4.606645 4.301674 4.2662926 4.170828 4.4476905 4.204448 4.2819557 4.1764083 4.428241 4.1400027
1369889_at 3.9176543 3.9674847 4.150935 4.0252 3.7717037 4.0214596 4.045539 4.053437 4.146015 3.9742937 3.9568362 3.9855297
1369890_at 3.1123545 3.1211944 3.1167483 3.15207 3.099064 3.1942406 3.1283088 3.1070724 3.0133355 3.04347 3.1016855 3.2082121
1369891_at 4.895416 5.0203066 5.08362 4.850366 4.8298397 5.145538 5.207047 5.161297 4.901006 4.9108896 5.068482 5.0352774
1369892_at 3.7978957 3.9892871 3.7213612 3.644456 3.6635673 3.7254379 3.5792103 3.9130278 3.7200472 3.737993 3.6097655 3.6907609
1369893_at 4.9505796 4.5948205 4.7183332 4.7709537 4.6771784 4.6338677 4.7541103 4.709956 4.6675797 4.4067307 4.6142726 5.0636306
1369894_at 3.3189232 3.1715982 3.2763937 3.1533065 3.3235912 3.2713735 3.696646 3.2151234 3.5289278 3.3587599 3.3695498 3.4803476
1369895_s_at 6.0736113 6.2198687 6.2877893 6.1511865 6.1815324 5.811655 5.933007 6.10184 6.052389 5.927167 5.963605 6.2234344
1369896_s_at 7.686687 7.9682136 7.866717 7.8178024 7.875175 7.6052127 7.474692 7.7503004 7.8872094 7.4164114 7.789539 7.787608
1369897_s_at 12.36695 12.346459 12.295961 12.436152 12.35424 12.297944 12.339574 12.269037 12.316535 12.314432 12.271823 12.372799
1369898_a_at 4.7393684 4.8510222 4.657299 4.795609 4.7580795 4.797533 4.878544 4.6432457 4.4523683 4.762976 4.6832767 4.6250877
1369899_s_at 5.7497325 6.0544076 6.043197 6.0237336 6.070674 5.6819997 5.6299806 6.2053947 5.7184954 6.052172 5.94619 5.7697744
1369900_at 4.0048275 4.023112 3.9913554 4.1143985 3.962444 4.0349627 4.1249056 4.1677203 4.4872036 4.089734 4.403856 4.1225863
1369901_at 4.1465015 4.4064355 4.572011 4.019971 4.129009 4.271844 4.282771 4.516331 4.4334693 4.529761 4.3386846 4.207344
1369902_at 7.386057 6.9957395 7.204026 7.509583 7.0021634 6.922449 6.845863 7.2384806 6.654856 6.535364 7.1302285 6.602197
1369903_at 4.2564487 3.9069815 3.9656918 3.4541786 4.1401277 4.000576 4.297181 3.957144 4.1384773 4.1383457 4.132064 4.430158
1369904_at 4.5865097 4.537903 4.6920643 4.6321673 4.408681 4.476138 4.4068165 4.4417677 4.5009327 4.5244126 4.4348254 4.4996853
1369905_at 3.3768408 3.3827636 3.6694756 3.466294 3.5799708 3.3938398 3.5053225 3.625822 3.770938 3.7582262 3.7358136 3.473888
1369906_s_at 11.837191 11.904087 11.685913 12.053419 12.076092 12.000672 11.790578 11.8615675 11.874876 11.725306 11.809916 11.681846
1369907_at 5.412447 5.42893 5.1574426 5.540844 5.403125 5.5268703 5.4915266 5.295095 5.4735527 5.6532993 5.498887 6.0877705
1369908_at 3.6613886 3.6441228 3.6499028 3.5823553 3.6142275 3.5719738 3.7763748 3.5408576 3.6487083 3.704007 3.6744187 3.45711
1369909_s_at 11.220343 11.082854 10.970626 11.260676 11.025148 11.120321 11.130961 11.018379 11.278364 11.229372 11.009988 11.150064
1369910_at 3.8773699 3.8371925 3.5244825 3.9024725 3.7973902 3.8271217 3.970135 4.105797 4.0308676 3.9134862 3.7431982 3.7882528
1369911_at 4.9031224 4.9179435 4.776885 4.7283897 4.647192 5.094818 5.018338 5.080247 5.0927267 4.350338 4.6225786 5.0283675
1369912_at 6.6631684 6.4705606 6.4742007 6.4136415 6.413736 6.4626718 6.2359824 6.494618 6.2693787 6.6472545 6.4721026 6.3893647
1369913_at 4.5291896 4.21868 4.194148 3.5176048 4.7287636 4.1668143 4.423028 4.1914635 4.157827 4.4542294 4.2023764 4.288635
1369914_at 3.8394473 3.924902 3.954012 3.9492195 3.7969503 3.9579997 3.8338802 3.9589415 3.8730204 3.7178993 3.7776842 3.9755495
1369915_at 6.8476057 6.9363456 6.9448767 6.810255 6.88135 6.856925 6.830766 6.8674793 6.9135485 6.829563 6.8828993 6.774398
1369916_at 5.055768 4.9887543 4.9803605 4.776521 5.0469036 5.1034284 4.8524723 5.28325 5.3485203 5.2072587 4.975553 5.305916
1369917_at 4.7731442 5.0692124 5.05602 4.6920733 4.6687274 4.5721965 4.665431 4.710389 5.155282 5.075659 4.998942 4.9200115
1369918_at 3.8288295 3.9818249 3.9069405 3.6422791 3.8995266 3.7971897 3.7696447 3.9480987 3.8505216 4.05729 3.795515 3.6703787
1369919_at 5.399314 4.8739595 5.188108 4.976078 4.6172523 5.078326 4.9739714 5.1266637 4.933203 4.9628634 5.019071 4.8567696
1369920_at 4.5038047 4.4386196 4.7599235 4.230026 4.658612 4.6144648 4.949634 4.667247 4.376148 4.5529156 4.555888 4.52069
1369921_at 6.3775554 6.0153036 5.9222555 7.4622135 7.717178 6.781258 7.883826 9.512946 8.946938 9.139477 8.396105 9.291834
1369922_at 8.508092 8.581659 8.338168 8.412329 8.574451 8.614066 8.5472145 8.572471 8.4959 8.533638 8.660751 8.653929
1369923_at 6.1416616 5.477751 5.387743 5.7558193 5.6871715 5.7358446 6.0155926 5.7302866 5.7035394 6.103631 5.7844467 5.693643
1369924_at 6.449766 6.602229 6.361607 6.279564 6.3108826 6.068983 6.6608963 6.373697 6.4890842 6.313005 6.137052 6.2885537
1369925_at 4.0455866 3.9573517 4.362399 3.8375142 4.112873 3.978671 4.0516667 4.0219727 3.9534357 4.1311026 3.8450284 3.8209498
1369926_at 7.343321 7.2423935 7.264925 7.3254247 7.2771616 7.3726215 7.843838 7.747721 7.6073437 7.219326 7.6449065 7.9110203
1369927_at 11.438199 11.248001 11.2743635 11.46324 11.440701 11.366086 11.289566 11.24265 11.304749 11.357379 11.324952 11.271602
1369928_at 3.7528877 3.758683 4.06948 3.6677105 3.6525273 3.5824292 4.02077 4.039507 4.1766744 3.9144974 3.644552 3.62871
1369929_at 11.41183 11.362276 11.418613 11.29809 11.25032 11.264934 11.575285 11.403205 11.415761 11.374001 11.426971 11.321713
1369930_at 11.783672 11.842531 11.706118 11.892558 11.978126 11.926842 11.904123 11.754706 12.038035 12.017764 11.865796 11.903422
1369931_at 7.2568135 7.1647234 7.051175 7.080994 7.048103 6.8964996 7.716185 7.3091974 7.2524157 7.1147723 7.09479 7.005047
1369932_a_at 10.180357 10.116765 10.079172 10.214426 10.197209 10.091606 10.208838 10.365591 10.269909 10.649874 10.2542095 10.387878
1369933_at 11.139994 11.088963 11.005209 11.230699 11.216018 11.200745 11.155959 11.221476 11.223096 11.139935 11.159394 11.158924
1369934_at 12.036982 12.074776 11.903442 12.039508 12.007724 12.084377 12.027024 12.031644 11.990841 12.002939 11.994872 12.062765
1369935_at 8.09223 8.066542 7.750394 7.8213444 7.8047943 7.953195 7.742647 8.069227 8.204199 8.112398 7.9964504 7.8236227
1369936_at 10.917348 10.876694 10.972296 10.901029 10.842807 10.780817 11.041974 10.755656 10.881079 11.049183 10.827209 10.785288
1369937_at 10.807 10.769706 10.804302 10.797442 10.753956 10.7464285 10.744765 10.716935 10.660601 10.801451 10.673861 10.620527
1369938_at 7.544547 7.176207 7.359969 7.292163 7.434299 7.358485 7.194579 7.279456 7.2195425 7.158269 7.1903014 7.209375
1369939_at 12.11082 12.045696 11.832751 12.1282835 12.212896 12.150449 11.955876 11.882532 12.047777 11.800924 12.017476 12.091991
1369940_at 10.288637 10.353203 10.212484 10.453449 10.216764 10.2993555 10.193449 10.315526 10.309776 10.251664 10.276872 10.284014
1369941_at 10.483265 10.587372 10.373264 10.478367 10.584612 10.677527 10.633646 10.573091 10.818886 10.936515 10.933713 11.042307
1369942_at 9.05684 9.038859 8.983107 8.949562 8.8410635 8.976424 9.192797 8.993456 8.989661 9.178848 9.041697 9.221819
1369943_at 10.07632 10.06715 10.069014 10.204073 10.279496 9.86797 10.369684 9.960262 10.0556965 10.168132 10.127581 10.039118
1369944_at 8.66391 8.710116 8.628136 8.793443 8.684811 8.820613 8.946241 9.023319 8.690609 8.782119 8.637986 8.850828
1369945_at 4.8929243 4.793929 4.682251 4.326153 4.487975 4.6447835 4.746833 4.6163235 4.4836397 4.9556856 4.907093 4.5596447
1369946_at 6.6928177 6.2685876 6.550326 6.4478097 6.444868 6.368436 6.506063 6.378787 6.389474 6.351351 6.190801 6.2917333
1369947_at 5.5508065 5.760041 5.414478 5.4202247 5.511701 5.2907486 5.9812403 5.5404353 5.8503256 5.4423037 5.511459 5.5809245
1369948_at 7.786167 7.9468255 7.6734943 8.188347 7.850734 7.77768 7.8196135 8.053038 7.3598356 7.934815 8.083815 8.070233
1369949_at 6.885937 6.9620056 6.987239 6.9021177 7.0803013 7.056471 7.1908016 7.398766 6.883273 6.75428 7.359588 7.095158
1369950_at 9.481096 9.444642 9.432517 9.483278 9.460738 9.444333 9.603727 9.402759 9.52855 9.520716 9.386365 9.422337
1369951_at 3.9541674 3.7119782 4.050547 3.9150925 3.999762 3.741202 3.7898495 3.8212676 3.941465 3.9231367 4.011066 3.803996
1369952_at 12.18312 12.114234 12.147772 12.115416 12.182419 12.207694 12.216276 12.135879 12.339861 12.26241 12.287695 12.436844
1369953_a_at 4.298128 4.0451674 4.1435432 4.3658633 4.2314787 4.2016706 4.510005 4.293742 4.1152334 4.542224 3.997513 4.1476326
1369954_at 12.908506 12.898337 12.922005 12.738649 12.765547 12.897149 12.908964 12.894807 12.965615 12.97184 12.831144 12.804126
1369955_at 6.2443995 6.0869384 6.3705726 6.41823 6.413092 6.249726 6.4787536 6.1354184 6.0959353 6.2297993 6.125894 6.225495
1369956_at 9.532073 9.5016575 9.663733 9.382201 9.438936 9.453933 9.734242 9.27012 9.419777 9.337808 9.360183 9.153747
1369957_at 5.447964 5.142201 5.65652 5.794358 5.782534 5.836087 6.5089955 5.900968 6.6044803 6.2690835 6.8337774 6.558347
1369958_at 8.36581 8.548088 8.607271 8.533649 8.797422 8.236055 8.538931 7.7428246 8.3202095 7.8228216 8.140021 8.887796
1369959_at 12.439838 11.990321 12.18253 12.239738 12.148735 12.233325 12.367229 12.171193 12.125912 12.263183 12.307691 12.441137
1369960_at 10.197863 10.101328 9.949741 9.893195 9.889693 9.877836 9.873259 10.018536 10.257558 10.0799 9.950392 9.967607
1369961_at 8.993161 9.205661 9.18875 9.158773 9.049518 9.031013 9.2825775 9.0496025 9.202691 9.004834 9.247884 9.174575
1369962_at 8.556117 8.512984 8.509537 8.495687 8.6409025 8.462233 8.503526 8.528494 8.590915 8.635442 8.604503 8.378172
1369963_at 5.0729513 5.163906 5.262615 5.4550858 5.003044 5.369117 5.1861744 5.307092 5.0999804 5.4289246 5.631268 4.8121414
1369964_at 7.5387664 7.2243605 7.2947526 7.253239 7.1478753 6.6952267 7.768348 7.663951 7.237583 6.749997 7.4341164 6.663567
1369965_at 7.9233747 8.228881 8.057144 8.115098 8.179801 7.872417 8.205836 8.078977 8.070699 8.363914 7.474172 7.9474983
1369966_a_at 12.247142 12.137445 12.191907 12.308356 12.178846 12.211501 12.303367 12.281521 12.190879 12.343616 12.337731 12.315861
1369967_at 8.696207 8.734211 8.667662 8.948727 8.841408 8.644252 8.818085 8.754866 8.8621645 8.720174 8.688184 8.689287
1369968_at 5.8160157 6.0768185 5.997797 5.878936 6.129147 6.0290747 6.171834 6.082321 5.9836526 6.0974655 6.5720735 5.7983327
1369969_at 9.504717 9.371432 9.47143 9.702069 9.547578 9.4570465 9.7638645 9.962115 9.776947 9.981533 10.124309 10.02026
1369970_at 10.522802 10.269813 10.321794 10.378383 10.281408 10.433775 10.427421 10.482413 10.434968 10.259899 10.155257 10.268534
1369971_a_at 8.999346 8.910758 8.73655 9.010363 8.990282 8.59863 8.986568 8.762091 8.731481 8.59779 8.414024 8.305208
1369972_at 7.0040927 6.4297466 6.5673275 6.9095373 6.4718137 6.82864 6.574506 6.660315 6.805593 6.8580003 6.640268 6.3238053
1369973_at 11.598499 11.199566 11.512203 11.532884 11.259035 11.080603 11.199815 11.289243 11.490951 11.330785 11.284723 11.194932
1369974_at 7.264092 6.8608913 6.3870454 6.6503963 6.703127 7.0272746 6.682125 6.8191614 6.6687846 6.7247424 6.9415607 6.8349013
1369975_at 8.897337 8.852629 8.805524 8.822523 8.865789 8.814713 8.587894 8.650327 8.684101 8.650745 8.491208 8.445719
1369976_at 10.25418 10.295894 9.988913 10.434825 10.263379 10.204778 10.170173 10.245559 10.024918 10.397062 10.147794 10.154223
1369977_at 4.292924 4.1282682 4.1397667 3.9485734 4.353136 4.133829 4.0946875 3.8277729 4.5058837 4.3605523 4.2441835 4.179281
1369978_at 7.66431 7.5858326 7.508744 7.694309 7.6834164 7.405733 7.4991155 7.723183 7.566802 7.290336 7.4525647 7.683763
1369979_at 8.9156275 8.95199 8.876106 8.998045 8.836729 8.72113 9.151176 8.63862 8.824291 8.678799 8.637154 8.481512
1369980_s_at 9.518738 9.478863 9.383068 9.436196 9.396515 9.413301 9.412145 9.551288 9.468664 9.416015 9.388416 9.344114
1369981_at 8.858366 8.802795 8.705489 8.883556 8.759604 8.856872 8.719899 8.951737 8.505623 8.636509 8.753038 8.633758
1369982_at 9.780395 9.482714 9.906813 9.699731 9.686139 9.492736 9.762931 9.816132 9.7167 9.6678095 9.485724 9.6000805
1369983_at 8.336291 8.20626 8.389848 8.440157 7.9966455 8.176196 8.425138 7.967487 8.116661 7.7670445 8.28497 7.572459
1369984_at 9.738097 9.51022 9.466044 9.83828 9.719387 9.701998 9.644525 9.64737 9.552594 9.66016 9.748973 9.517201
1369985_at 6.0994673 6.379253 6.3553905 6.2696576 6.359973 6.3317685 6.313133 5.8415036 6.4019656 6.3023243 6.3647766 6.01728
1369986_at 11.774324 11.717856 11.596117 11.78639 11.779646 11.773503 11.494088 11.596468 11.610806 11.636606 11.609624 11.623088
1369987_at 4.887289 5.105072 4.774789 4.8252935 4.957993 4.9731455 5.2899137 5.077754 4.968603 5.07928 4.9985285 4.739655
1369988_at 5.5893536 5.571225 5.594677 5.5270634 5.237257 5.5997095 5.5377293 5.7620277 5.814755 5.456147 5.8331423 5.757222
1369989_at 9.78407 9.5089855 9.363801 9.709645 9.612259 9.357208 9.401247 9.634355 9.387082 9.521032 9.336235 9.455382
1369990_at 10.622481 10.627864 10.566164 10.717051 10.594903 10.637694 10.722129 10.590633 10.678819 10.690927 10.631887 10.69951
1369991_at 9.810353 9.954238 9.791984 9.951537 9.858877 9.900599 9.889456 9.913574 9.919756 9.97397 9.913172 9.839797
1369992_at 9.183166 9.138717 8.875767 9.178866 9.288269 9.144982 9.212588 9.15344 9.142612 9.276372 9.211188 9.202724
1369993_at 6.260464 5.9346666 5.9368677 5.9343944 5.890871 6.2576876 6.279846 6.1438565 6.1782584 6.145203 5.8027267 6.0578537
1369994_at 7.656946 7.933654 7.6912866 7.7010612 7.8276863 7.7768655 7.737755 7.6605244 7.3971677 7.498004 7.434599 7.6068554
1369995_at 8.711363 8.859265 8.733029 8.705652 8.747633 8.827642 8.534594 8.740525 8.621239 8.804444 8.537666 8.660838
1369996_at 8.612085 8.50021 8.235365 8.59072 8.649757 8.446774 8.4364605 8.575305 8.349789 8.642256 8.319312 8.193944
1369997_at 8.842271 8.908192 8.7631855 8.799023 8.96786 8.787043 8.60358 8.876381 8.768996 8.541637 8.881676 8.908998
1369998_at 8.929947 8.996355 9.132494 9.164267 9.240069 9.151299 9.029482 8.950719 9.2322645 9.039772 8.905214 8.9426775
1369999_a_at 4.2469287 4.096053 4.123966 4.153201 3.8820872 4.1828175 4.148724 4.0824323 4.205214 4.24903 4.0646095 4.074488
1370000_at 10.084179 9.738045 9.804604 10.104289 9.767932 9.39424 9.828752 9.58233 10.05505 9.894 9.351333 9.572612
1370001_at 9.608133 9.643023 9.584783 9.618825 9.64214 9.581576 9.539717 9.463407 9.584993 9.630592 9.419618 9.462023
1370002_at 8.636521 8.507091 8.552074 8.550201 8.541944 8.565413 8.425732 8.721596 8.616644 8.646263 8.596304 8.62121
1370003_at 11.956241 11.833149 11.828532 11.910918 11.76101 11.944897 11.892145 11.902983 11.92018 11.965295 11.827424 12.029202
1370004_at 9.522048 9.519267 9.517111 9.737483 9.671048 9.535315 9.400992 9.514117 9.589756 9.543622 9.460192 9.387815
1370005_at 10.058877 9.934801 9.783306 9.852604 9.844773 10.063402 9.814934 9.8929825 9.912954 9.928015 9.819887 9.566787
1370006_at 11.127123 11.121338 11.086779 11.153914 11.137296 11.149649 11.041122 11.153383 11.153784 11.15178 11.088173 11.062428
1370007_at 11.783676 11.833991 11.678317 11.831682 11.470793 11.464684 11.526459 11.555678 11.472333 11.814498 11.699205 11.5437765
1370008_at 5.87303 5.593908 5.711751 5.909196 5.6016693 6.0451813 5.7915053 5.7751966 5.9895773 5.34784 5.804454 5.6661863
1370009_at 14.178302 14.137856 14.190821 14.137487 14.14446 14.155253 14.095618 14.117681 14.021519 14.094121 14.052273 14.093324
1370010_at 12.35946 12.398842 12.375958 12.406621 12.401342 12.464395 12.401419 12.291907 12.35983 12.235505 12.54637 12.471945
1370011_at 5.923455 6.010841 5.81829 5.8280406 5.9270816 5.772099 5.7867575 5.963215 6.169655 6.1162987 6.1240873 5.950923
1370012_at 6.2660675 6.675965 5.98527 6.4690113 6.1932583 6.486637 6.339798 6.253822 6.46844 6.1465545 6.4511795 5.9898677
1370013_at 3.4328501 3.27997 3.30705 3.3081017 3.5602162 3.3328457 3.2992153 3.4382792 3.3590598 3.3351233 3.4856765 3.3987904
1370014_at 8.647525 8.514698 8.559039 8.743922 8.611727 8.458129 8.530389 8.528873 8.596548 8.515126 8.432841 8.430567
1370015_at 8.365234 8.317335 8.287793 8.214466 8.2842 8.383356 8.358087 8.259459 8.473742 8.391405 8.345637 8.313037
1370016_at 3.6505625 3.8997822 3.4849164 3.378726 3.6338277 3.7037952 3.9934933 4.0539484 3.6491547 4.022364 4.0073004 3.671937
1370017_at 8.044279 7.8908844 7.9721203 7.8972397 8.011795 7.912462 7.903047 8.071798 8.0127125 8.051155 7.8224835 7.881854
1370018_at 5.2309923 4.878321 4.972555 4.7973423 4.5304527 4.680671 4.927308 5.041622 4.8365955 5.33915 4.782436 4.6780705
1370019_at 13.179024 13.177817 13.118831 13.073603 13.10344 13.147762 13.029489 13.166377 12.951228 12.9436865 12.899862 12.982694
1370020_at 9.9158745 10.1007 10.343515 9.9752035 9.982979 10.174824 10.096554 10.449771 10.011903 10.147359 10.055655 10.072693
1370021_at 3.5603778 3.6048179 3.6194792 3.6929085 3.6819158 3.7805045 3.6104188 3.7309256 3.7581284 3.7460632 3.6694267 3.6265981
1370022_at 4.3334947 4.441168 4.317135 4.327283 4.071989 4.156546 4.3782806 4.224122 3.9638765 4.2523603 4.483587 4.279845
1370023_at 6.378223 6.6887894 6.4855113 7.1248245 6.5034943 6.5069 7.0083623 6.7149706 6.7151666 6.269915 6.357029 6.550658
1370024_at 10.993435 10.684451 9.940016 11.400832 9.847818 10.52585 10.804785 10.551437 10.615346 10.03911 10.832278 10.498293
1370025_at 7.9490905 7.9190435 7.8407407 7.8959284 7.7209444 7.883849 7.6773043 7.7673182 7.9213467 7.8289156 7.5576243 7.7297573
1370026_at 6.5830503 6.6363363 6.5917263 7.144825 7.1637297 6.68004 7.0643306 7.332904 7.66382 7.542876 7.8532295 8.091375
1370027_a_at 14.263037 14.251298 14.262072 14.265925 14.241102 14.254576 14.20821 14.25811 14.19755 14.246422 14.245653 14.249486
1370028_at 4.292678 4.487555 4.491106 4.556843 4.37907 4.326027 5.033572 4.2964315 4.19111 4.4233747 4.379268 4.2228165
1370029_at 9.693497 9.462323 9.5461445 9.5758295 9.58946 9.412046 9.538351 9.403781 9.7073145 9.492985 9.377946 9.514437
1370030_at 10.273669 10.16959 10.210514 10.714744 10.440549 10.752892 10.534519 10.580228 10.533849 11.1743145 10.878596 10.783752
1370031_at 8.203175 8.17988 8.017958 8.165255 8.19909 7.933017 8.163872 8.024095 8.0024395 8.281308 8.023551 7.8952603
1370032_at 8.430836 8.4667 7.8086853 8.333831 8.428051 8.205176 8.41067 8.5591 8.41659 8.278467 7.98216 8.333355
1370033_at 4.018882 3.964751 3.9293914 3.8815246 4.0077753 3.8526273 3.829014 3.926789 3.6442285 3.7977102 4.0406904 3.9274337
1370034_at 4.787322 5.3880367 5.4008994 5.1489162 6.883835 5.3788414 4.824662 5.4713492 4.7345476 5.3807244 4.999222 6.1629004
1370035_at 8.642132 8.72052 8.652274 8.735224 8.65376 8.567133 8.300615 8.404959 8.302668 8.193813 8.171579 8.686043
1370036_at 10.01379 10.019073 10.041197 9.84739 9.9103155 9.95622 9.931492 10.119832 9.975342 10.04205 9.82074 9.779667
1370037_at 3.8172402 3.8371925 3.9594417 3.8857234 3.846596 3.8406827 4.036609 4.053437 4.492927 3.8510141 3.8522735 4.0027685
1370038_at 6.383736 6.385598 6.5056033 5.8120513 6.3000245 6.3662767 6.3343344 6.686677 6.8262653 6.369807 6.5715823 6.4323425
1370039_at 6.4685693 6.6553473 6.5540338 6.466439 6.4938645 6.705032 6.7411456 6.6042733 6.796796 6.630962 6.428702 6.6251626
1370040_at 7.388374 7.3153954 7.2920904 7.2497134 7.2851543 7.298314 7.0560074 6.9355903 7.3602843 7.0331306 7.132416 7.208401
1370041_at 3.558903 3.90894 3.7317429 3.707309 3.4693294 3.7164052 3.9484046 3.8769612 3.8830173 3.87469 4.042123 3.6743088
1370042_at 4.0200357 3.7654297 3.7408562 3.618938 3.973059 3.8473928 4.089799 3.7773693 3.8127592 4.079384 3.848471 3.9636877
1370043_at 9.902367 9.931047 10.040255 9.641444 9.886994 9.78712 9.7047415 9.798664 9.539861 9.638221 9.709306 9.358086
1370044_at 7.1124644 7.3367863 7.230006 7.5099115 7.279178 7.0459633 7.149548 7.348471 7.1429763 7.192711 7.018083 7.231404
1370045_at 9.008731 9.177984 9.152046 8.807583 9.223467 8.8954315 9.091468 8.968428 9.015803 8.90028 8.725157 9.407887
1370046_at 6.443524 6.450177 6.7745376 6.644876 6.867242 6.333442 6.599396 6.5632887 6.9744062 6.293514 6.469058 6.9035287
1370047_at 10.048138 9.970202 10.134485 10.166202 9.737866 10.143977 9.764027 10.177777 10.116377 10.02918 10.130883 9.825145
1370048_at 4.4977217 4.261297 4.5710735 4.680853 4.4621677 4.698764 4.636339 4.49997 4.571014 4.514141 4.540269 4.334679
1370049_at 5.933313 5.9312935 5.377674 5.9244356 5.701073 5.5467157 5.9311366 5.789592 5.6703653 6.197196 5.55512 6.0857496
1370050_at 8.997654 8.827715 8.86055 8.930959 8.709282 8.7294445 9.013178 8.812592 8.797393 8.827713 8.750797 8.624164
1370051_at 4.4704475 4.133412 4.7668657 4.7130623 4.8448334 4.4691787 4.8737063 4.48559 5.167202 4.6782227 5.121231 4.898569
1370052_at 4.973003 4.667755 5.052622 5.0403028 5.160537 4.977251 4.8813434 5.0323257 4.562832 4.398012 4.4944267 4.962378
1370053_at 3.5163724 3.9181988 3.6289976 3.7242126 3.6936936 3.6189299 3.697039 3.5681515 3.7478878 3.7978404 3.7990038 3.704133
1370054_at 7.3988104 7.83958 7.711038 8.151005 7.7840557 7.884104 7.9308753 8.0139675 8.156423 7.9627595 7.8507595 7.6528525
1370055_at 6.3890467 6.6064644 6.231806 6.2577186 6.2107778 5.9502077 6.328296 6.379133 6.6206384 6.706895 6.544374 6.346701
1370056_at 6.908138 7.260189 7.3086596 6.62715 6.4843025 6.451252 7.5930085 7.2304363 7.5691257 6.3330746 7.740237 6.2578506
1370057_at 10.330175 10.266116 9.846761 10.261021 10.260259 10.125732 10.136071 10.326445 9.8839035 9.819765 9.931871 9.924236
1370058_at 3.6684806 3.6375697 3.4987364 3.4522388 3.6400073 3.4968452 3.6492572 3.6001132 3.7141376 3.7090132 3.4492083 3.412867
1370059_at 3.5655136 3.605701 3.6378586 3.4473574 3.6837635 3.4904478 3.60864 3.2797928 3.3184328 3.616914 3.439993 3.364341
1370060_at 9.874117 9.765394 9.886802 9.90979 9.861484 9.753998 9.737392 9.823229 9.754301 9.842773 9.85381 9.643211
1370061_at 5.6243834 5.588871 5.7542243 5.4521127 5.4354844 5.5914955 5.5419383 5.9080324 6.1019464 5.6398387 5.707508 5.6816044
1370062_at 10.637073 10.593997 10.291283 10.634102 10.651518 10.607115 10.286612 10.413876 10.484306 10.462098 10.459401 10.255788
1370063_at 7.877258 7.5861573 8.102957 7.9267683 7.846587 7.898439 8.033041 7.750201 7.964538 8.078846 8.054402 7.7827373
1370064_at 7.863398 7.74654 8.006338 8.183546 8.01276 7.993498 8.3378525 8.259261 8.022268 8.239017 8.072394 7.979843
1370065_at 13.8556185 13.766959 13.750668 13.794249 13.868685 13.82122 13.844788 13.819573 13.787889 13.797074 13.806539 13.857489
1370066_at 8.562706 8.3971195 8.5191345 8.463026 8.652033 8.472803 8.509344 8.666205 8.922758 8.819979 8.623734 8.648885
1370067_at 9.75955 9.581167 9.443297 9.830466 10.19428 10.038807 9.494249 10.393272 10.222915 9.651082 10.249131 10.408128
1370068_at 4.1652336 4.446184 4.5457697 4.2281613 3.9265018 4.1002073 4.4826927 4.2605405 4.0914545 3.985057 4.381442 4.018127
1370069_at 4.6314545 4.637886 4.6990256 4.6697416 4.7285357 4.7070045 4.5630593 4.734366 4.604656 4.595278 4.950597 4.7565966
1370070_at 6.6739616 6.673399 6.920859 6.4697347 6.5915256 6.7914543 6.7694764 6.7616253 6.7010927 6.650169 6.808369 6.745307
1370071_at 6.445318 6.3150873 6.468743 6.514861 6.336883 6.188864 6.7147593 6.0620914 6.0317006 6.375945 6.1998625 6.6101465
1370072_at 4.3206215 4.1756144 3.892285 4.622265 4.542407 4.36106 5.7359757 4.284252 5.119069 4.286833 5.877922 5.411232
1370073_at 11.354165 11.357981 11.401974 11.468171 11.327793 11.551037 11.348198 11.2824955 11.399652 11.688428 11.431813 11.421678
1370074_at 5.9991956 5.9550157 6.2365413 6.164763 6.1904197 5.7587686 6.1212296 6.00081 6.1859064 6.1379175 6.1712165 5.8695354
1370075_at 9.379105 9.695103 9.343202 9.307605 9.7667 9.654451 10.012349 9.336883 9.581383 9.099852 9.121576 9.123273
1370076_at 3.8181353 3.7454338 3.8254485 3.7417052 3.8196642 3.910931 3.9211514 3.9099123 3.8313868 4.1554036 3.7174914 3.9199455
1370077_at 5.0552573 5.315737 5.4675903 5.6305895 5.5312247 5.4933367 5.3648376 5.2486744 5.2343664 5.001192 5.343081 5.7120004
1370078_at 6.2922115 6.1818666 6.543752 6.0321717 6.1745124 6.4637365 6.1378255 5.819701 6.312119 6.1707664 6.562534 6.2675347
1370079_at 4.4776278 4.5639186 4.3507285 4.032455 5.253146 4.606889 4.518182 4.7201476 4.4338303 4.441029 4.1592793 4.6183867
1370080_at 8.52217 8.16796 8.2880335 8.613136 7.9884925 7.852736 8.234125 8.510647 7.972172 8.306413 8.040463 8.054171
1370081_a_at 8.402089 8.0245905 7.99334 8.381871 8.145323 7.9757586 7.7515874 8.347889 7.8189282 8.075885 8.291159 8.5282345
1370082_at 6.7384915 6.2425604 6.556828 6.292072 6.234864 6.5763063 6.769737 6.730302 6.4513717 6.186207 6.5769176 6.355088
1370083_at 4.4826126 4.6865306 4.677622 4.2993383 4.591975 4.705855 4.4283767 4.39981 4.45593 4.440688 4.858593 4.8928328
1370084_at 6.253597 6.2267027 6.3799195 5.269018 5.098152 5.7149444 5.0837526 5.1505985 5.218245 5.594142 5.898788 6.1617312
1370085_at 7.15157 7.102794 7.2744236 6.976635 7.088106 7.256424 7.098403 7.1047044 7.0509253 6.8524137 7.042344 6.916631
1370086_at 13.9970875 13.988724 13.946411 13.9832115 14.012758 13.973984 13.99615 13.929883 13.912387 13.910298 13.949938 13.963563
1370087_at 10.406653 10.517781 10.3725605 10.401975 10.469389 10.480419 10.487758 10.51988 10.497436 10.607133 10.500031 10.572372
1370088_at 7.546604 7.6742063 7.9196544 7.9299335 7.4882765 7.325145 7.5726604 7.926714 7.5460644 7.763091 7.717632 7.4943967
1370089_at 3.93282 3.7766929 4.0982523 4.164057 3.963812 3.9868424 4.013584 4.053437 4.1459494 3.9644592 3.926521 4.1636944
1370090_at 5.5606823 5.6292543 6.054064 5.22028 5.218266 4.9172144 6.1547313 5.7046366 5.316758 5.101017 5.6917186 5.196516
1370091_at 4.930872 5.1731825 4.8120823 5.2561865 5.119078 4.9330235 4.9523926 4.803565 4.734357 4.5748777 4.693738 4.9497333
1370092_at 4.5992327 4.593687 4.4552727 4.7499332 4.2282495 4.66498 4.689405 4.425229 4.5431976 4.554326 4.542642 4.2625237
1370093_at 3.8937788 3.914969 4.3799286 3.9768405 3.944809 4.160372 3.969614 3.9434693 3.9562986 3.9410474 4.1283345 4.0699835
1370094_at 3.9554296 3.894989 3.8460543 3.8244221 4.1396456 3.9611354 3.9293478 3.7747226 3.9709878 3.7025027 4.0783844 3.9540267
1370095_at 6.001341 5.869017 6.385162 5.974246 5.914892 5.7650714 5.6211476 6.4638805 6.0019813 6.114416 6.189577 5.8350577
1370096_at 4.6303725 4.8268313 4.8137503 4.8453193 4.7061853 5.0221767 4.7913046 4.6155314 5.0306616 4.6490173 4.953767 4.693868
1370097_a_at 3.972398 4.48631 4.907091 3.7673454 4.082968 4.3917 4.2035255 3.7332478 4.2373548 4.1606107 4.152057 3.619215
1370098_at 10.106762 10.508438 10.399693 10.240341 10.103455 10.003013 9.992851 10.064191 9.976219 9.966472 9.730671 9.999058
1370099_at 7.0872116 7.0627337 7.0033174 7.011927 7.0803013 7.0443573 7.002137 7.097506 7.362651 7.2719746 7.093782 7.476968
1370100_at 7.156518 6.9363456 7.3360233 7.107096 7.192416 6.9213448 7.0662513 7.184534 7.173899 7.27947 6.739087 7.168647
1370101_at 3.3625422 3.4433153 3.5820303 3.371632 3.5079017 3.8132825 3.4988234 3.697058 3.559843 3.6649404 3.5042837 3.4015474
1370102_at 6.7743397 6.5904384 6.3981686 6.9147425 6.448929 6.8834715 6.706478 7.114499 6.848824 6.7875514 6.6977963 7.1585445
1370103_at 4.6234393 4.896628 4.591305 4.694049 4.709371 4.8276505 4.888948 4.5625916 4.7612734 4.6914663 4.657235 4.809165
1370104_at 4.2674356 4.396393 4.4225364 4.1475697 4.2567177 4.3028555 4.641352 4.4293156 4.3982472 4.226755 4.40681 4.325485
1370105_at 4.812475 5.026702 5.038828 4.9606457 4.9275627 5.090421 4.946624 5.0433993 4.8836236 4.818769 5.218112 4.8553863
1370106_at 3.9449837 3.7580004 3.8651786 4.1206756 3.7517421 3.978671 3.9997225 3.9087336 3.701595 3.9796548 4.0469117 3.8968375
1370107_at 4.9174886 5.1492486 5.186157 4.886324 5.1177545 5.3276515 5.1674576 5.100549 5.07952 5.2500124 4.8427496 5.240248
1370108_a_at 8.4114275 8.297689 8.426095 8.436686 8.289339 7.9726477 8.472588 8.1661005 8.300783 8.094063 8.562338 8.126497
1370109_s_at 12.966808 12.947558 12.925877 13.126205 13.017979 13.042733 12.874149 12.946605 12.946135 12.86053 12.8678 13.0312395
1370110_at 4.506199 4.496411 4.2361894 4.592681 4.405432 4.446302 4.622908 4.527677 4.23973 4.6904716 4.5602875 4.248081
1370111_at 7.712399 7.245108 7.2146955 5.8459773 7.511205 8.120892 6.339778 6.7904634 6.666301 7.1828284 6.8183246 7.0727787
1370112_at 9.72243 9.672883 9.767256 9.527976 9.570262 9.488715 9.566836 9.634154 9.582055 9.688381 9.517496 9.427276
1370113_at 6.7413883 6.5947676 6.722912 6.6612206 6.7324347 6.2826138 6.288813 6.65174 6.542512 5.887705 7.0214605 6.709484
1370114_a_at 8.70235 8.650082 9.460739 9.102985 8.953549 6.6700788 7.9848647 8.319746 8.14637 8.223122 8.081909 6.7086873
1370115_at 4.1163774 4.856676 4.033818 4.324058 4.015506 4.420251 4.0929494 4.190046 4.7093678 4.408626 4.272457 4.139983
1370116_at 4.0386353 4.054093 4.112586 4.095887 3.7648034 4.110113 4.3152533 4.3406963 3.8403842 4.0741234 3.9027913 4.077157
1370117_at 3.724277 3.6576276 3.5552394 3.7790856 3.6484997 3.5792 3.9496222 3.7096448 3.861091 3.6276286 4.1131105 3.5739563
1370118_at 6.428966 6.1902714 6.144024 6.4461966 6.168825 6.173678 6.36605 6.088949 6.222604 6.341188 6.019474 6.038282
1370119_at 7.6561027 7.5087786 7.488289 7.656716 7.645624 7.101307 8.11592 7.3912907 7.6781964 7.2120957 7.717543 7.267653
1370120_at 4.1121106 3.983845 3.8337183 3.9809222 4.161381 4.186592 3.9976118 3.957144 4.0914545 4.1647024 4.1680984 3.9066527
1370121_at 8.045867 8.162299 7.954168 7.9754906 7.9508576 7.912343 8.164562 8.228846 8.085236 8.291897 8.27668 7.9806194
1370122_at 4.360067 4.106332 4.0244246 3.8174927 4.210981 4.1532245 4.3086066 4.0224133 4.422655 4.108439 4.3386846 4.112611
1370123_a_at 7.397669 7.4090557 7.259936 7.4582834 7.4115834 7.3824067 7.479739 7.41211 7.578923 7.3835797 6.8142366 7.275444
1370124_at 6.557738 6.248707 6.2620025 6.350597 6.3168745 6.435416 6.4914293 6.2851157 6.584361 6.6161175 6.5282373 6.6
1370125_at 4.2366385 4.2133994 4.455635 4.4469147 4.443254 4.541912 3.9784613 4.2007236 4.5337415 4.7036963 4.695909 4.6783495
1370126_at 3.7004888 3.4689376 3.6331544 3.53075 3.9020603 3.6381252 3.6263332 3.641297 3.563394 3.5118248 3.7510242 3.8088188
1370127_at 6.1222916 6.2763395 5.986731 6.135498 6.000034 6.1455503 6.387446 6.0681815 5.9134207 6.1873794 6.378074 6.3035383
1370128_at 6.455913 6.3884664 6.6886177 6.7649856 6.590988 6.6093044 6.569968 6.777669 6.5490947 6.650797 6.8768578 6.852895
1370129_at 7.11386 6.8426 6.9988422 6.981452 7.39502 6.9468393 6.7782006 7.324925 6.9931264 6.865889 6.9999895 7.196972
1370130_at 10.027603 9.985233 9.984296 9.985184 9.933673 9.7696 9.985956 9.9090395 9.787582 10.127577 9.789276 9.606727
1370131_at 5.411404 5.5221124 5.8255014 5.034197 5.778624 5.2989016 5.893392 5.6361294 5.248498 5.1120677 5.4790564 5.882476
1370132_at 4.0259085 4.2875156 4.1386986 4.3013287 4.185304 3.887429 4.353388 4.017203 4.5075874 4.384301 4.158292 4.1801014
1370133_at 5.990797 5.6726227 6.1802435 5.921816 5.8259926 5.6986837 6.347183 5.770707 6.020484 5.862722 6.0698013 5.9754844
1370134_at 10.11712 10.287788 10.256368 10.17704 10.160616 10.108719 10.120711 10.287939 10.053458 10.175672 9.977559 10.119376
1370135_at 6.9843364 6.3808637 6.3538537 7.026772 6.5510206 7.0224247 6.7831616 6.631685 6.905455 6.994093 6.473489 6.417193
1370136_at 6.682732 6.93904 6.7813764 6.743621 6.7324347 6.6829123 6.951625 6.82448 6.693927 6.4902167 6.581556 6.909325
1370137_at 5.268068 5.488015 5.4855185 5.332641 5.7976303 5.193579 5.1069303 5.308735 4.8207803 5.050664 4.9985285 5.1814227
1370138_at 4.5068526 4.571747 4.6769896 4.556116 4.411889 4.6799936 4.5766926 4.64666 4.661684 4.8659296 4.4855385 4.549501
1370139_a_at 3.7089531 3.6008134 3.6899652 3.6563885 3.6834347 3.470697 3.8736267 3.5190544 3.6918094 3.7867532 3.9338882 3.7794194
1370140_a_at 4.5316153 4.6832767 4.82982 4.7365217 4.5727134 4.4685235 4.6501913 4.3936043 4.2895713 4.3843007 4.745096 4.736767
1370141_at 8.884612 8.843556 8.752876 9.005933 8.856623 8.842613 8.787004 9.057116 8.7479515 8.550664 8.797115 9.048552
1370142_at 5.4470735 5.446519 5.4880466 5.483962 5.265951 5.6806793 5.4485517 5.4926195 6.0112963 5.820034 5.6794825 5.497233
1370143_at 5.2475066 5.9150057 5.455192 5.4750004 5.3413835 5.211235 5.4118752 5.1844096 5.4543567 5.466014 5.55357 5.354755
1370144_at 7.8939004 8.211468 8.135735 8.038017 8.036523 7.9895205 7.9102902 7.9120603 8.000315 8.231459 7.846559 8.14291
1370145_at 4.3032236 4.2228723 3.9837854 4.323139 4.188962 4.57994 4.1416254 4.1317906 4.325348 4.3428164 4.493162 4.151766
1370146_at 3.574106 3.4638836 3.6334836 3.581321 3.480089 3.4457717 3.470059 3.5280483 3.598768 3.6880248 3.3768044 3.505953
1370147_at 7.664168 7.4962034 7.814235 7.462213 7.3818364 7.5843577 7.9126086 7.569102 7.904964 8.185214 7.667934 7.872302
1370148_at 14.107884 14.152263 14.158057 14.169396 14.166961 14.144541 14.278188 14.1603 14.18619 14.130131 14.0690155 14.129963
1370149_at 11.023614 10.972206 11.049107 11.0750265 10.962242 11.037022 11.064192 11.018867 10.933843 11.034996 11.074439 10.971196
1370150_a_at 12.918398 13.112036 13.324994 12.896101 12.687739 13.204371 12.859283 12.973983 12.504026 11.980493 12.483489 12.222618
1370151_at 13.273248 13.340074 13.284368 13.268266 13.322182 13.29365 13.111696 13.312771 13.1757555 13.16199 13.174695 13.208736
1370152_at 4.2875385 4.4938593 4.392085 4.5001054 4.265836 4.4179916 4.536022 4.546566 4.4617233 4.3156376 4.4275594 4.6578827
1370153_at 6.570004 5.701346 5.9542637 6.147872 6.0684595 5.7593117 5.9874578 5.8887663 6.1107116 6.2135572 6.4451385 6.112055
1370154_at 10.304267 9.636967 10.98191 10.992647 10.531876 9.888497 10.524646 10.450769 11.131168 10.247888 10.407062 10.5908375
1370155_at 7.678141 7.8756113 7.7415 7.697921 7.885318 7.777504 8.258314 7.949982 7.841393 7.4678025 7.9718566 8.003786
1370156_at 8.379639 6.957319 7.770924 7.7232194 7.087533 7.578844 7.5573664 7.284094 6.673821 7.3078175 8.655963 8.495571
1370157_at 3.8335445 3.7803035 3.9592683 3.988518 3.7562919 3.8517065 3.6530876 3.8847647 3.894904 3.6720474 3.7454767 3.7445436
1370158_at 6.1704745 6.290835 6.442825 6.1339216 6.2212696 6.3333745 6.436009 6.2024465 6.4822125 6.319612 6.441434 6.191313
1370159_at 7.3134375 7.387364 7.3360934 7.2423887 7.348706 7.337747 7.0288854 7.164046 7.086911 7.0172267 7.1912103 7.231404
1370160_at 8.934251 9.054179 8.922088 8.977792 8.998581 8.948461 8.858312 8.949937 9.064163 9.258428 8.902419 8.752245
1370161_at 9.250975 9.438959 9.494574 9.517887 9.243755 9.353046 9.607542 9.31189 9.360605 8.803776 9.098494 8.990702
1370162_at 7.291489 7.458145 7.1807427 7.3040895 7.6369314 7.5094857 7.3544955 7.376547 7.0282903 7.27849 7.2219744 7.427746
1370163_at 9.463594 9.442077 8.886674 9.526907 9.509454 9.375089 9.028018 9.448791 9.4523735 9.347944 9.235706 9.448628
1370164_at 10.967242 10.894513 10.902506 10.959194 10.833481 10.856959 10.91614 10.870757 11.010361 10.856504 10.916083 10.817565
1370165_at 4.0267644 3.8371925 3.7975025 3.602476 3.7382607 3.6381207 3.7199578 3.794602 3.8447483 3.943248 3.8076632 3.809441
1370166_at 12.181572 12.155223 12.212561 12.121003 12.122775 12.235283 12.153802 12.095668 11.867863 11.992675 12.126188 12.228041
1370167_at 12.602496 12.605768 12.623007 12.56135 12.492329 12.566189 12.611843 12.5546465 12.578114 12.658628 12.552216 12.459189
1370168_at 10.077825 10.030431 9.824188 10.033924 9.945535 9.933988 10.022021 9.970244 9.699263 9.919014 10.063168 10.077
1370169_at 9.047523 8.988699 9.017118 9.326177 9.222254 9.131357 9.124319 9.1547365 8.818549 8.922642 9.120059 9.196124
1370170_at 10.878263 10.714453 10.721546 10.80948 10.9203005 10.663237 10.79502 10.805057 10.785106 10.785787 10.696264 10.785163
1370171_at 8.514389 8.510099 8.663374 8.672312 8.646599 8.826725 8.468584 8.663085 8.420271 8.531729 8.612024 8.6650305
1370172_at 10.673272 10.606508 10.718963 10.760633 10.755312 10.739953 10.874497 10.701104 10.951992 10.77515 10.836133 10.885519
1370173_at 8.184974 8.098395 8.229421 8.232328 8.234821 8.097597 8.130096 8.418605 8.209848 8.429561 8.239964 8.175457
1370174_at 6.057596 5.9962344 5.848055 6.6415668 6.1572857 5.9552603 6.109997 6.051742 5.683422 5.5938416 5.900335 6.2295895
1370175_a_at 8.513031 8.532627 8.407253 8.466545 8.52611 8.36031 8.195887 8.452322 8.157915 8.276266 8.396938 8.626532
1370176_at 6.993935 7.7263894 6.7905 7.2235866 7.9670362 8.588019 8.429159 7.928933 6.832505 8.382816 6.9678497 6.9219666
1370177_at 5.304989 5.7402062 5.0002337 5.703579 5.813801 5.23755 5.365528 5.5224113 5.4542475 5.167304 5.5415134 5.494595
1370178_at 4.8599296 4.9202347 4.9876304 4.833451 4.5545425 4.600438 5.0003233 4.6977377 4.5133758 4.470216 4.575956 4.5125875
1370179_at 10.12734 10.20311 10.168657 10.258031 10.287024 10.199057 10.24197 10.225486 10.174996 10.175311 10.145678 10.210092
1370180_at 11.105976 11.51027 11.36822 11.420821 11.427631 11.298824 11.15851 11.1171055 11.129272 11.020556 11.137712 11.186012
1370181_at 7.2556033 7.405118 7.029548 7.291416 7.369505 7.2451243 7.1613526 7.153618 7.3937736 7.325486 7.212672 7.2147226
1370182_at 4.92685 4.492899 5.1812773 4.7432194 4.762888 4.9037437 5.1954107 5.175685 5.0933905 4.826647 5.132661 5.156046
1370183_at 7.4457974 7.509477 7.5352216 7.318016 7.3588634 7.298704 7.3696856 7.6258187 7.3537674 7.7051907 7.446911 7.8127093
1370184_at 10.42579 10.345613 10.262928 10.241865 10.377515 10.352967 10.558459 10.393438 10.281312 10.414566 10.367113 10.27677
1370185_at 4.5950985 4.7502594 4.388149 4.593711 4.3112535 4.5897346 4.533861 4.7393737 4.623481 4.840923 4.504913 4.53759
1370186_at 10.4877 10.337873 10.252845 10.194785 9.874275 9.813081 10.499884 9.94133 10.511054 10.171587 10.274218 9.856639
1370187_at 10.785166 10.766558 10.646607 10.629587 10.662199 10.628355 10.462762 10.747952 10.790773 10.666025 10.698967 10.53032
1370188_at 10.0953665 10.311998 10.322302 10.331568 10.305362 10.098293 10.313323 10.360849 10.319638 10.368892 10.395479 10.231219
1370189_at 10.123214 10.413477 10.279263 10.418172 10.38309 10.133927 10.178867 10.196341 10.252904 10.318915 10.3763685 10.351217
1370190_at 11.874815 11.846712 11.868528 11.854028 11.926106 11.864093 11.695368 11.7549925 11.885351 11.716154 11.746287 11.833396
1370191_at 8.131872 8.33777 8.068596 8.392143 8.437424 8.1897135 7.860348 8.246941 8.029463 8.083488 8.04259 8.153967
1370192_at 8.344391 8.280321 8.254451 8.364761 8.318092 8.285055 8.228205 8.274319 8.050547 8.295839 7.905933 8.184748
1370193_at 11.0642 10.741548 10.973072 11.142697 10.9013605 10.527873 10.325306 10.70529 11.233421 10.339114 11.283743 11.472962
1370194_at 8.138586 8.162151 8.107222 8.045019 8.0877495 8.674498 7.9076834 8.140882 8.307121 8.222546 8.142583 8.103273
1370195_at 8.337065 8.072416 8.378851 8.316845 8.446003 7.81238 8.155514 8.415981 8.315348 8.367975 8.288459 8.384298
1370196_at 7.1947765 6.8605494 7.283348 6.7473903 6.872366 6.963508 6.5828466 6.8765693 7.0439105 6.5197854 6.7837186 6.7809076
1370197_a_at 6.701425 6.344345 6.28887 6.3531294 5.640374 6.019582 6.3136806 6.5971766 5.6003494 6.242111 6.26176 6.0307374
1370198_at 3.1461673 3.247831 3.2625837 3.4431298 3.3730173 3.4330583 3.3475893 3.4476204 3.414972 3.2252853 3.2229738 3.205348
1370199_at 10.148918 10.110029 10.079187 10.02488 10.005114 10.118803 10.211041 10.129116 10.124387 10.1582775 10.1760025 10.123917
1370200_at 11.862699 11.94885 11.738051 12.024379 11.9473715 12.050789 11.519139 11.763363 11.940245 11.653356 11.841377 11.768349
1370201_at 3.5609508 3.7274725 3.7255652 3.4779549 3.6573946 3.732282 3.7508311 3.7442653 3.677641 3.6569476 3.536539 3.3995082
1370202_at 9.678146 9.3808775 9.908714 9.559635 9.383094 9.213278 9.461239 9.540105 9.498685 9.413018 9.891047 9.098006
1370203_at 8.357768 7.9775963 8.28779 8.247625 8.318726 8.092072 8.299364 8.328327 8.307007 8.176477 8.254477 8.194603
1370204_at 9.155257 9.114878 9.291181 9.138788 9.189473 9.049868 9.298629 9.353324 9.2553625 9.247515 9.225964 9.256895
1370205_at 3.723951 4.094432 3.9809704 3.8848305 3.8674736 3.978671 3.6593041 3.8261647 3.7520044 4.0604644 4.0974936 3.9813387
1370206_at 4.5574484 4.4644594 4.3963785 4.1362457 4.2998204 4.374775 4.576889 4.608691 4.30593 4.7382326 4.567588 4.485264
1370207_at 11.214627 11.133044 11.227016 11.295032 11.237285 11.266522 11.33169 11.370956 11.265576 11.345129 11.3144655 11.321089
1370208_at 8.347024 8.334551 8.222038 8.3225565 8.317529 8.167084 8.288878 8.333786 8.375348 8.500271 8.060356 8.242647
1370209_at 9.258727 9.98624 9.3938055 10.085097 10.078088 9.392566 8.470256 9.268381 8.78676 8.839032 9.287783 9.643206
1370210_at 5.0314546 5.1709714 5.069591 4.6823616 5.01989 4.999643 5.3115196 4.9114265 5.272163 4.9805613 4.8525553 5.283424
1370211_at 6.6117992 6.548438 6.4565277 6.2635684 6.2037754 6.3593163 6.3461957 6.353629 6.103478 6.545147 6.518926 6.4308667
1370212_at 5.599132 5.591606 5.597964 5.1944575 5.233467 5.4959373 5.250706 5.711734 5.2777843 5.2384996 5.381458 5.6285887
1370213_at 11.990343 11.933527 12.01515 12.03506 11.933191 11.998818 12.012569 12.001907 11.999898 11.977891 11.9515505 11.985766
1370214_at 4.9435587 5.0618343 4.6914167 4.60353 4.812146 4.809842 4.8648224 4.6484632 4.7787867 4.6249943 4.672456 4.9138656
1370215_at 10.017067 9.941291 9.849191 9.792252 9.66304 9.734054 10.440896 9.661877 10.026416 9.625325 9.992494 9.423137
1370216_at 4.4137144 4.6781063 4.4961214 4.5547714 4.283506 4.4674234 4.4845824 4.3485637 4.6879363 4.5268006 4.4677596 4.775464
1370217_at 5.4315085 5.0885515 5.3316226 5.5582805 5.2547812 5.413791 5.6501784 5.456376 5.5623765 5.572038 5.323413 4.8880305
1370218_at 6.620291 6.527094 6.6000023 6.8080688 6.230544 6.6641693 6.7935505 6.105243 6.53186 6.446127 5.8086667 5.9945188
1370219_at 8.025286 8.137113 8.095308 8.131012 7.8961267 7.9355087 8.602031 7.965522 8.196191 7.76355 8.2888565 7.7829323
1370220_at 10.089876 10.710405 10.885093 10.198812 9.97397 10.095646 10.568109 9.883358 11.0233345 9.635953 11.14382 9.740604
1370221_at 4.3986855 4.538106 4.513863 4.148243 4.3701143 4.3702955 4.4281225 4.4251347 4.208549 4.4808974 4.2459726 4.423318
1370222_at 4.986819 5.1530037 4.6911664 4.788235 4.9773464 4.7442784 4.7991147 5.1928897 4.962222 5.688216 4.9143305 4.8180556
1370223_at 7.6891694 7.7999225 7.800248 7.6322913 7.8244133 7.510353 7.549744 7.8328495 7.796044 7.659359 7.640333 7.5429153
1370224_at 9.783725 10.13685 10.05011 9.9260235 10.154583 10.11383 10.1188135 10.058682 9.992707 9.798032 9.848035 9.645318
1370225_at 4.647382 4.817911 4.612285 4.603528 5.0952635 5.193579 4.5817575 4.527847 4.773993 4.783468 4.8790607 4.6879497
1370226_at 10.119221 9.939198 10.0197525 9.988331 9.888445 10.188829 9.998062 9.847961 9.919727 9.8505535 9.987595 9.895439
1370227_at 3.318212 3.166573 3.103719 3.0803795 3.1516595 3.222745 3.2638159 3.2508101 3.1936147 3.163121 3.1094687 3.2259116
1370228_at 14.468392 14.461216 14.417257 14.417257 14.444988 14.461216 14.4148 14.468392 14.4148 14.462555 14.466869 14.481864
1370229_at 5.0296316 5.2443123 4.213496 4.568726 4.640932 4.660416 4.4770565 4.7575927 4.773852 4.78294 4.683291 4.826413
1370230_at 11.378329 11.198855 11.2008705 11.361272 11.239861 11.199141 11.300498 11.295621 11.358695 11.286549 11.2137575 11.223864
1370231_at 7.4822607 7.431546 7.4676323 7.5751104 7.456258 7.402766 7.6077886 7.2748594 7.4813333 7.4012 7.386461 7.355224
1370232_at 10.251411 10.279526 9.983749 9.767987 10.171722 10.466178 9.82179 10.343818 9.873121 10.097577 9.698879 9.671666
1370233_at 5.0605855 4.925742 5.128804 5.075504 4.745373 4.9580507 5.2423763 5.0739794 4.9726615 5.116933 5.1856976 4.8330927
1370234_at 13.034399 12.899817 12.966435 12.956415 13.146933 13.073159 13.035249 12.802615 12.834524 12.868427 12.908958 12.824174
1370235_at 13.09708 12.988812 12.889118 13.099465 13.093207 13.045247 12.628708 13.057791 12.84938 12.542246 12.811501 12.865214
1370236_at 8.807717 8.944616 9.234223 8.799502 8.892533 8.939644 9.427422 9.102979 8.797695 8.944617 8.904787 8.814336
1370237_at 11.954864 11.925013 11.933169 11.794349 11.987863 12.011348 11.9321 12.016807 11.995625 12.033184 11.893445 12.003386
1370238_at 11.633544 11.594967 11.547024 11.636587 11.615342 11.62589 11.602721 11.612314 11.602608 11.573229 11.534888 11.578357
1370239_at 13.164066 13.459299 13.208568 13.0798855 13.934922 13.206104 13.189722 13.342379 13.107485 13.38929 13.378639 13.722643
1370240_x_at 13.093459 13.443228 13.174188 13.038329 13.917456 13.1549 13.1534605 13.329032 13.126593 13.362561 13.331462 13.720045
1370241_at 13.925428 13.873016 13.872637 13.735246 13.824886 14.024981 13.80661 13.780806 13.881816 13.840101 13.947066 13.926699
1370242_at 12.62053 12.665052 12.494461 12.769625 12.568146 12.572012 12.653471 12.611192 12.582499 12.66091 12.597218 12.65469
1370243_a_at 10.119658 10.635944 10.479507 10.490641 10.055287 10.231202 10.416568 10.12647 10.421874 10.595668 10.217074 10.738121
1370244_at 12.233264 12.145783 12.164458 12.351994 12.452887 12.397982 12.452722 12.397354 12.482922 12.474011 12.560102 12.680147
1370245_at 10.435175 10.486034 10.565741 10.661096 10.741786 10.670752 10.928895 10.756758 10.636637 10.673508 10.654106 10.892487
1370246_at 11.87771 11.967252 11.712647 11.948111 12.048436 11.913783 11.836971 11.904766 11.579833 11.759891 11.638778 11.700739
1370247_a_at 5.8741918 6.536193 6.5136137 6.1663485 6.108067 6.2059817 6.4373174 6.2696276 6.273792 6.334606 6.1833096 6.6251626
1370248_at 6.166017 6.3075414 6.3259063 6.222609 6.2559624 6.184806 6.6315045 6.4482923 6.557813 6.180737 6.3569994 6.5321913
1370249_at 6.934616 6.9628935 7.0327306 7.2816553 6.7562547 7.1405554 7.21707 7.75189 7.354918 6.86902 7.0755033 6.800708
1370250_at 9.189197 9.223232 9.045489 8.969667 9.063137 9.019729 9.116329 9.177639 9.138896 9.097992 9.126916 9.332055
1370251_at 6.1788235 6.0765834 6.326699 6.376858 6.0933094 6.1425266 6.644892 6.190227 6.3154597 6.668208 6.547437 6.487757
1370252_at 8.288325 8.516764 8.398664 8.996468 8.221634 8.262125 8.667897 8.663662 8.468655 9.0114 8.690895 8.825396
1370253_at 11.744986 11.768371 11.7137575 11.828896 11.744426 11.732906 11.706032 11.756074 11.7410145 11.728445 11.745306 11.8795805
1370254_at 3.5590608 3.7932694 3.7483158 3.5128 3.2071066 3.528467 3.5840468 3.7062597 3.5678942 3.4606874 3.5025377 3.5872426
1370255_at 4.6715813 4.3853555 4.298375 4.3913717 4.44024 4.536971 4.510499 4.7891617 4.673977 4.461465 4.549651 4.4687433
1370256_at 8.095034 7.9938374 7.9265785 8.318125 8.260742 8.552785 8.414373 8.953727 8.452323 7.824096 8.744403 9.187256
1370257_at 4.4622297 4.5775137 4.5259085 4.381943 4.44024 4.5155067 4.5696726 4.563006 4.196392 4.307968 4.3185625 4.454103
1370258_at 4.913469 4.894575 4.8147388 5.1661205 4.62777 5.490762 4.7453084 5.420362 4.552603 5.5213723 4.7730713 5.0635734
1370259_a_at 7.7976904 7.571941 7.443694 7.8154845 7.2740736 7.481356 7.9224033 7.551911 7.7800817 7.298082 7.5952573 7.7010465
1370260_at 7.0602264 7.239805 7.308147 7.4054427 7.07081 7.2491107 7.139396 7.3648376 6.988544 7.585024 7.016635 7.185786
1370261_at 8.272125 8.095839 8.20441 7.9592795 8.304723 8.07211 8.024391 8.060813 8.093243 8.003281 8.2566395 8.23283
1370262_at 9.301651 9.244202 8.943583 9.207462 9.163534 9.27247 9.051241 9.336464 9.026665 9.14336 9.219788 9.268179
1370263_at 5.8896203 5.3549247 5.7434187 5.3730893 5.5479794 5.598067 5.753457 5.6991568 5.6339574 5.54008 5.8437753 5.885633
1370264_at 7.918099 7.7437096 8.063906 8.097435 8.09943 8.151571 7.6008735 7.823292 7.546822 7.4289474 7.5438333 7.598822
1370265_at 6.74029 6.326217 6.3215737 6.2424307 6.1665936 6.1683965 6.892363 6.375469 6.4631186 5.799088 6.5334277 5.9607115
1370266_at 7.3477054 7.176512 7.223124 7.296977 7.28392 7.316296 7.4129715 7.1871166 7.1194143 7.465566 7.2445006 7.272201
1370267_at 6.7946835 6.527386 6.634653 6.5701165 6.65949 6.493768 6.5138593 6.569825 6.5371127 6.545793 6.640268 6.6450133
1370268_at 4.2563133 4.2770185 4.4200807 4.3759537 4.4182196 4.3035975 4.318285 4.539463 4.177797 4.3873453 4.308953 4.548581
1370269_at 4.871707 4.938074 4.5438657 4.5774302 4.4855266 4.981308 5.0031443 5.13183 4.7331676 4.931795 5.012934 5.0371695
1370270_at 4.1483746 3.751813 3.6692152 3.7114296 3.5509658 3.987425 3.8728285 3.866445 3.732523 4.0294538 4.2073107 3.878122
1370271_a_at 7.61523 7.8870163 7.899418 7.61015 7.6152616 7.771426 7.852832 7.887789 8.066784 7.9856834 7.933484 7.5186744
1370272_x_at 6.5919623 6.4086213 6.615132 6.4165277 6.253107 6.5478206 6.5796285 6.5234146 6.945659 6.655482 6.5388875 6.2997246
1370273_at 3.4057794 3.9793022 3.833946 3.4843895 3.3904662 3.412083 4.1286697 3.9546797 4.085246 3.4421198 3.476992 3.685911
1370274_at 12.823054 12.788268 12.772274 12.740785 12.820163 12.800637 12.706091 12.788494 12.945357 12.946272 12.907917 12.863754
1370275_at 12.867393 12.8074665 12.791503 12.823198 12.842259 12.825385 12.8376665 12.879789 12.846663 12.822064 12.863975 12.916507
1370276_at 11.816536 11.642555 11.627791 11.857081 11.877187 11.756908 11.712393 11.754029 11.861377 11.724075 11.654539 11.735164
1370277_at 11.968169 11.930285 11.839874 11.964129 11.991563 11.925612 11.929468 11.908272 11.953211 11.961767 11.827643 11.9386
1370278_at 11.237966 11.210968 10.9567795 11.265277 11.175918 11.235205 11.121269 11.147117 11.174959 11.13799 11.077394 11.119314
1370279_at 5.569463 5.710108 5.8074446 5.9186435 5.5134115 5.484281 6.061803 5.6125317 5.979186 6.069414 5.978784 5.501601
1370280_at 10.622738 10.517909 10.574731 10.799188 10.637716 10.588101 10.917658 10.829457 10.940568 10.769751 10.8470125 10.726763
1370281_at 11.065992 11.297056 10.806147 10.892094 11.007978 10.936872 10.087673 10.793442 9.908553 10.109976 10.310211 10.182951
1370282_at 6.871112 7.426362 6.3615394 7.297746 7.1434274 6.5901947 6.598022 7.1878104 6.457166 6.899723 6.8968463 6.152587
1370283_at 12.493438 12.517215 12.2455225 12.487893 12.465423 12.414694 11.987861 12.371033 12.231959 12.319365 12.302878 12.383754
1370284_at 11.991807 11.954966 11.805583 12.001047 11.987159 11.911405 11.809866 11.956933 11.941005 11.879777 11.860492 11.88627
1370285_at 6.426234 6.4466996 6.680364 6.539738 6.48545 6.444061 6.8276443 6.6357474 6.527852 6.382203 7.020261 6.9950247
1370286_at 9.059793 8.8982525 8.65429 9.801266 9.082155 8.903635 8.647724 8.664384 8.129728 8.693278 8.324062 8.640162
1370287_a_at 9.57977 9.45825 9.35863 9.563525 9.530161 9.560075 9.423269 9.315291 9.3372345 9.486794 9.334946 9.559595
1370288_a_at 8.95442 8.806862 8.544071 8.868496 8.778816 8.756407 8.730169 8.634815 8.640398 8.809944 8.932398 8.861973
1370289_x_at 3.5947673 3.6426463 3.7768395 3.6285439 3.703635 3.6152415 3.6602807 3.6403391 3.862742 3.3416061 3.6383188 3.7130995
1370290_at 8.721195 9.028686 8.840542 9.038348 8.693598 8.716487 9.2800665 8.95763 8.598389 8.873346 8.845865 8.6528845
1370291_at 5.5896077 5.488063 5.9146566 5.363096 5.6154146 5.383378 5.531475 5.9296494 5.894094 5.624439 5.599328 5.9261336
1370292_a_at 4.02184 4.075045 3.9249103 4.1648293 4.017151 3.8736632 4.0419335 3.873417 3.764649 3.9903777 4.225098 4.04547
1370293_at 5.669659 5.354556 5.368252 5.488202 5.629353 5.78351 5.2856784 5.4937797 5.4912224 5.3764033 5.0157013 5.7783823
1370294_a_at 6.5573373 7.2266765 6.612319 7.340953 6.6250777 7.219993 7.116417 6.5573616 6.6144853 6.5777326 6.6571555 6.379665
1370295_at 8.306219 8.251571 8.297981 8.546128 8.309528 8.424477 8.477844 8.384471 8.250452 8.430584 8.476611 8.260237
1370296_at 13.454197 13.486081 13.465049 13.38432 13.419659 13.447697 13.411325 13.492754 13.445894 13.4768 13.386947 13.417719
1370297_at 6.2322054 6.493093 6.0873933 6.3843374 6.2011714 6.3220377 6.333343 6.2827544 6.218142 6.200671 6.288176 5.86177
1370298_at 9.806141 9.464056 9.6761875 9.796128 9.737713 9.840364 9.801301 9.762551 9.559409 9.409485 9.411514 9.652855
1370299_at 13.765458 13.770447 13.7553005 13.748286 13.751379 13.718761 13.684671 13.673947 13.665094 13.666874 13.652274 13.627288
1370300_at 8.512516 8.424698 8.299562 8.208542 8.504422 8.470188 8.102283 8.085492 8.411183 8.37217 8.172871 8.45262
1370301_at 6.8272343 7.036014 6.54244 6.9593782 6.9528704 6.5083895 7.274369 6.887659 6.6515627 6.665238 6.9131455 6.468421
1370302_at 8.229223 8.200056 8.308483 8.196861 8.069227 8.367563 8.173034 8.247842 8.514964 8.469358 8.27283 8.158803
1370303_at 6.1897016 6.5741143 6.4855957 6.652398 6.7239685 6.3114076 6.042509 6.705408 6.4750876 6.2961884 6.545387 6.7367835
1370304_at 8.879544 8.946168 8.583854 8.888409 8.953232 8.68088 8.59508 8.562891 8.6073265 8.740308 8.733325 8.580171
1370305_at 9.739166 9.7062645 9.526553 9.702833 9.656544 9.648028 9.624401 9.6736355 9.608892 9.640031 9.446047 9.508249
1370306_at 8.989426 9.048592 8.966923 9.056339 8.850897 8.953646 8.789306 8.950506 8.986552 8.919442 8.77881 8.799215
1370307_at 7.432609 7.2544427 7.581221 7.405622 7.413653 7.182494 7.636327 7.78032 7.5730915 7.451612 7.3478847 7.439297
1370308_at 7.654381 7.7200522 7.289835 7.8133683 7.588526 7.557444 7.642382 7.3440437 7.416222 7.598245 7.056116 7.2955985
1370309_a_at 10.976851 11.046275 10.819234 10.975598 11.097944 10.978776 10.641592 10.860006 10.786817 10.892235 10.785663 10.903444
1370310_at 12.881362 12.793878 12.791683 12.772194 12.784003 12.847302 12.5756235 12.532926 12.830305 12.788495 12.58698 12.680172
1370311_at 8.212807 8.289875 8.444262 7.967036 8.388182 8.282121 8.106184 8.452406 8.237553 8.394428 8.277643 8.351934
1370312_at 4.0651927 4.0411925 3.8604746 4.0928607 4.125981 4.030425 4.1568346 3.9900718 4.1005387 3.8916643 3.83215 4.1570377
1370313_at 9.14017 8.942583 8.999373 9.034297 8.917131 8.980022 8.878038 8.880138 9.050159 9.104803 8.863484 8.763942
1370314_at 8.175812 8.113665 8.039509 8.047625 8.188598 7.9404697 8.245051 8.001083 8.185577 8.218709 8.05855 8.438459
1370315_a_at 5.8178 5.592467 5.802686 5.2635098 5.695882 5.8454294 5.5091844 5.57362 5.7152367 5.7376904 5.816273 5.758459
1370316_at 7.8782864 8.05792 7.5681057 7.8865285 7.767173 7.9369326 7.8205256 7.5739307 7.682551 7.7270603 7.665462 7.5363946
1370317_at 6.8479543 6.8466635 7.00945 7.041374 7.077218 7.0127754 6.8978944 7.054641 6.791092 6.977036 6.902822 7.3218117
1370318_at 7.613603 7.345438 7.549331 7.9094024 7.558277 7.531775 7.273376 7.706684 7.7782936 7.881729 7.70122 7.5344334
1370319_at 9.547226 9.374487 9.473665 9.51115 9.57669 9.444235 9.437384 9.709988 9.5966 9.54114 9.342463 9.602215
1370320_at 10.454716 10.560215 10.750187 10.646966 10.646571 10.794086 10.904413 10.688665 11.062737 11.013667 10.976818 10.933151
1370321_at 10.391995 10.319877 10.38687 10.326276 10.356992 10.278501 10.3311405 10.285371 10.282547 10.350901 10.313488 10.182899
1370322_at 9.719969 9.726319 9.745285 9.891403 9.687152 9.786915 9.662854 9.670223 9.839058 9.791008 9.425381 9.465243
1370323_at 6.334762 6.1064086 6.253664 6.322001 6.167088 6.2430987 6.280765 6.2064643 6.130359 6.1629634 6.4497194 5.9738464
1370324_at 7.4207253 7.5490084 7.4194174 7.3777294 7.41713 7.3084083 7.4949503 7.35749 7.331272 7.310974 7.0375867 7.4622693
1370325_at 9.933721 9.830291 9.889758 9.93791 9.931111 9.8170805 9.690372 9.848397 9.760131 9.762255 9.836385 9.845326
1370326_at 7.3265147 7.5124044 7.465727 7.5385637 7.528999 7.3025923 7.3491054 7.2826123 7.3683834 7.456175 7.4667335 7.3432245
1370327_at 7.9535627 8.0544 8.067226 7.9781594 8.033333 7.988633 8.055894 7.8039584 8.1201935 8.031603 7.9191337 8.257171
1370328_at 5.199022 5.1338587 5.188994 5.3825803 5.4563756 5.4452353 5.3574457 5.280856 5.6156025 5.3152175 5.3711414 5.686481
1370329_at 8.982653 9.114156 9.061318 9.201585 9.0363455 9.171138 9.128836 8.936224 9.361445 9.044852 8.970875 8.814398
1370330_at 7.1507554 7.5610166 7.632805 7.2770357 7.728357 7.481521 7.2445602 7.410606 7.3955197 7.5182366 7.5888767 7.3093762
1370331_at 8.056717 8.08741 7.805303 7.9627986 7.52951 7.5480013 7.576307 7.6059065 7.637863 7.825841 7.339489 7.1072974
1370332_at 5.015496 4.8663435 5.267074 4.920916 4.955371 5.3072176 5.037726 5.2267776 5.6981335 4.931779 5.376254 5.1520233
1370333_a_at 13.19539 13.216725 13.134871 13.064815 13.17285 13.141713 13.084227 13.13534 13.086347 13.039549 13.106442 13.100552
1370334_at 8.776884 8.429388 8.197509 9.584285 8.770249 9.067547 9.159298 8.978292 9.567478 8.778682 9.223257 9.238287
1370335_at 7.8103266 7.69123 7.820738 8.028728 7.873862 7.8051276 8.053255 7.895944 7.651809 7.833942 7.7651277 7.832151
1370336_at 11.175774 9.738868 10.581327 10.694283 10.78392 10.626638 10.971204 11.194869 10.835383 11.211316 11.484637 11.4517355
1370337_at 8.222586 8.108523 8.088148 8.186699 8.199633 8.044015 8.027193 8.074182 7.9713197 8.222918 7.8187356 8.018507
1370338_at 3.833295 3.5332804 3.500373 3.5372446 3.4461925 3.5689337 3.5061667 3.276868 3.7012753 3.6602004 3.6052427 3.367912
1370339_at 10.461159 10.490318 10.378098 10.465167 10.523999 10.444116 10.549189 10.413853 10.563766 10.405955 10.360025 10.382975
1370340_x_at 9.617044 9.749763 9.492472 9.643516 9.604871 9.609907 9.737056 9.539295 9.773297 9.537002 9.533686 9.436949
1370341_at 3.4267232 3.743822 3.4284828 3.4194152 3.6335847 3.650495 3.748263 3.5565927 3.4461536 3.7369153 3.7858222 3.6785204
1370342_at 3.6345441 3.7970178 3.6637394 3.3313115 3.51189 3.5146832 3.51648 3.6446047 3.4485018 3.5775335 3.6473706 3.4998057
1370343_at 7.3005395 7.324977 7.354071 7.384618 7.2814903 7.325688 7.2780476 7.3451934 7.495567 7.351967 7.3866196 7.270301
1370344_at 7.9831595 7.8214536 7.6969967 7.817302 7.780256 7.537332 7.402204 7.529463 7.615069 7.721659 7.639847 7.6424737
1370345_at 5.659877 6.8933296 6.453147 7.207794 6.997106 6.5084376 6.814995 6.4877224 5.527872 6.1853676 5.743471 5.7675076
1370346_at 5.414059 6.030324 5.358656 6.5783734 6.287385 5.8105407 5.785841 5.500165 5.4951253 5.3006043 5.2716484 5.043157
1370347_at 5.259693 5.310645 5.281458 4.841565 5.3652706 5.3935857 5.3789363 5.162713 5.225733 5.322199 5.0246425 5.180584
1370348_at 10.655757 10.64571 10.495245 10.53302 10.623157 10.667939 10.739037 10.484243 10.375095 10.579577 10.4753685 10.518261
1370349_a_at 14.154309 14.17162 14.119191 14.187794 14.12978 14.165973 14.118342 14.096878 14.153425 14.084855 14.193325 14.157602
1370350_x_at 12.896515 10.737653 10.325235 12.287813 11.342002 12.598976 10.238129 13.05333 10.743186 11.227883 11.678367 12.515361
1370351_at 9.035422 9.069653 8.910151 9.083811 8.996652 8.759619 8.804906 9.030006 9.115715 8.847113 8.751867 8.718807
1370352_at 11.298667 11.32359 10.996372 11.7965 11.684045 11.480772 11.56107 11.277166 11.5785 11.737445 11.657219 11.553442
1370353_at 7.7639656 7.6677933 7.631733 7.8775754 7.6183043 7.5877657 7.647783 7.705787 7.374183 7.591568 7.771462 7.611145
1370354_at 8.143148 7.7661805 8.002096 8.072649 7.898314 8.08745 7.4153767 8.059937 7.592747 8.062127 7.795853 7.882292
1370355_at 13.060294 12.901496 13.419738 12.351679 12.580366 12.386551 11.511923 12.970355 10.916768 11.112986 11.687577 11.765945
1370356_at 7.5892277 7.3851852 7.3619184 7.3906283 7.479328 7.3120046 7.4310822 7.4061713 7.4843054 7.718269 7.5310802 7.4622693
1370357_at 8.619499 8.464887 8.7369995 8.306043 8.385498 8.44746 8.489753 8.478902 8.379407 8.436232 8.300036 8.400071
1370358_at 8.9092455 8.876374 8.914914 8.941661 8.808013 8.863126 9.05341 9.044673 9.057009 8.984633 8.940064 8.956609
1370359_at 12.722619 12.611753 12.616028 12.610334 12.6783495 12.757957 12.528875 12.607609 12.683745 12.503012 12.623915 12.621283
1370360_at 9.066514 8.811988 8.891508 8.828345 9.068808 8.682224 8.872669 8.700575 8.790665 8.760381 8.613349 8.794362
1370361_at 4.8123536 4.770206 4.5011816 4.7341557 4.831795 4.767922 4.530313 4.616208 4.8271346 4.855231 4.5959034 4.6246243
1370362_at 6.8563876 6.6887894 7.2224016 6.6404076 6.6910834 6.66062 7.2768164 7.1250954 7.1312943 6.7924128 6.876482 6.823388
1370363_at 11.939955 11.4051695 11.522965 12.302855 12.090405 11.827777 12.347855 12.103653 12.487599 12.25964 12.375077 12.223294
1370364_at 7.302648 7.387085 7.241196 7.3439345 7.6060805 7.393716 7.554543 7.400895 7.4108086 7.694735 7.5095234 7.6443834
1370365_at 8.79411 8.670004 8.622628 8.646944 8.480034 8.676672 8.580246 8.390385 8.549063 8.64435 8.456083 8.369992
1370366_at 9.993922 9.937345 9.863512 9.995021 10.02216 9.95627 9.8269825 9.962036 9.917592 9.826015 9.71759 9.970223
1370367_at 4.046917 4.654002 4.36331 4.1572104 4.0089393 4.388217 4.598444 4.391946 4.382085 4.4518147 4.373747 3.9845185
1370368_at 6.951961 6.8865566 7.0828032 6.9175878 6.8225403 7.0177364 6.8498793 7.1800203 6.7359786 7.047795 7.0441513 6.858872
1370369_at 6.193221 5.9505177 6.080397 6.0590243 6.025124 6.050007 6.5172853 6.215105 6.0948224 5.904074 6.827112 5.9914474
1370370_at 7.88246 8.18546 7.73566 7.8059707 7.957745 8.225861 8.049446 8.200619 7.8754563 7.70256 8.0206175 7.8870416
1370371_a_at 8.930828 9.05224 9.0339985 8.889002 9.065714 8.95522 9.029206 8.633379 8.587431 8.846796 8.559761 9.062256
1370372_at 4.328843 4.276044 3.977804 4.2098737 4.466251 4.5580134 4.419812 4.344816 4.751075 4.2338033 4.1917644 4.201004
1370373_at 5.9612875 5.8507075 5.706127 5.6901712 5.809568 5.887095 5.9703007 5.6699724 5.7407417 6.004353 6.1239777 5.7394705
1370374_at 8.682238 8.796258 9.016456 8.706599 8.443932 8.45796 8.699156 8.793903 8.037867 8.540591 8.5863495 8.433898
1370375_at 11.899335 11.706057 12.028267 11.577292 11.520569 11.564168 11.63196 11.774491 11.364177 11.622118 11.430817 11.499238
1370376_a_at 8.762476 8.801607 8.640806 8.642956 9.235506 8.500881 8.539169 8.756317 8.693764 9.061987 8.761833 9.006863
1370377_at 12.371627 12.922035 12.979708 12.993592 12.86432 13.011215 12.794319 12.727577 12.809626 12.922674 12.744764 12.85722
1370378_at 12.146239 12.111776 12.0765705 12.136661 12.112713 12.139216 12.043509 12.117204 12.115723 12.109361 12.02122 12.16262
1370379_at 5.606338 5.5593653 5.607779 5.4209404 5.544486 5.9713793 6.0729394 6.1200795 5.9071617 6.107295 6.247551 7.3725324
1370380_s_at 7.5712667 7.5739403 7.346107 7.2616587 7.5431385 7.4372454 7.491095 7.534328 7.399857 7.4555798 7.294228 7.396042
1370381_at 10.999128 10.841514 10.737282 10.913762 11.068796 11.089028 10.9869995 11.043792 10.908313 11.051837 11.120653 11.066879
1370382_at 3.446816 3.3675985 3.3084867 3.314387 3.9265018 3.3635035 3.4141545 3.4400003 3.372597 3.245594 3.3435514 3.936677
1370383_s_at 8.592782 7.6977577 8.532144 8.447091 8.331171 8.117177 9.166647 8.248838 8.637764 8.157717 8.314897 8.290575
1370384_a_at 6.00746 5.577253 5.343548 4.867926 4.608488 6.8980722 5.592845 4.502521 5.6521173 6.745095 7.717111 5.078853
1370385_at 6.06218 5.5686007 5.7322807 5.7203827 5.6702223 5.4677324 5.8437223 6.1553745 5.679318 5.7869587 5.737251 5.471035
1370386_at 7.785086 7.9222994 7.7519097 7.877091 7.812639 7.558504 7.532854 7.773705 7.6636066 7.777032 7.659633 7.836548
1370387_at 10.644255 11.508471 11.113903 11.2390585 11.194192 10.999606 11.434045 11.589478 11.850771 11.695967 11.374713 11.946314
1370388_at 4.0750537 4.1355124 4.1390553 4.028224 4.0919876 4.1342244 4.229498 4.023337 3.799509 4.0050936 3.9600363 4.149943
1370389_at 3.8915367 3.668551 3.7975025 3.8565428 3.783501 3.477559 3.831888 3.6818435 3.72206 3.9506383 3.4843984 3.7911983
1370390_at 5.0552573 4.6836777 4.765064 4.7985573 4.8353996 4.937533 5.0411344 4.730839 5.0106792 5.0852976 4.785119 4.7222204
1370391_at 5.111047 4.775537 5.0269146 4.965026 4.8956866 5.0280657 5.084832 5.0466986 4.9889574 5.3642435 4.839464 5.241539
1370392_at 5.314081 5.1400414 5.1745377 5.1547527 5.1166787 5.122569 5.4444723 5.079586 5.182692 5.380486 4.917247 4.897336
1370393_at 5.178239 5.2897797 5.004215 5.7582145 5.041202 4.848354 4.8860354 5.246011 5.0751295 5.270887 4.989539 4.846997
1370394_at 7.325701 7.1704674 5.6198297 4.9899282 5.504851 5.6922693 6.570757 6.9390774 6.7317724 4.8079486 5.086718 4.972908
1370395_at 6.8203416 6.650042 6.4162545 7.17097 6.8267417 6.8719554 6.598791 6.4462466 6.6576676 6.951664 6.5827723 6.7647586
1370396_x_at 14.0141325 14.046688 13.994644 14.053099 14.053552 14.080987 14.038396 14.039207 14.056091 14.021712 14.042074 14.059309
1370397_at 12.145921 12.061609 11.763468 11.875339 12.244156 11.773031 12.036155 11.172073 11.936032 11.552229 12.360346 11.124951
1370398_at 5.7660537 5.97422 6.273775 5.8578014 5.433079 5.9615507 5.6878023 5.9016395 6.239873 5.5700884 5.9646873 6.182674
1370399_at 7.079449 7.4312477 7.6314754 7.189728 7.3699565 7.4855757 7.3065248 7.2565336 7.634206 7.3132987 7.429537 7.2240667
1370400_at 5.070249 5.45914 5.3567033 5.381271 4.946643 5.245917 5.665285 5.2142544 5.2162466 5.1435456 5.2529874 5.159957
1370401_at 3.5664072 3.8168244 3.4904683 3.6446714 3.6900573 3.8506968 3.5409834 3.6878772 3.673036 3.7286777 3.6574545 3.661022
1370402_at 7.5475755 7.697118 7.2482 7.3542986 7.322361 7.49231 7.7653847 7.633057 7.6231146 7.501808 7.386461 7.446998
1370403_at 4.6134415 4.4515376 4.5466194 4.649191 4.317238 4.788485 4.5303907 4.713379 4.955488 4.876277 4.8595166 4.700495
1370404_at 3.7485542 3.7466912 3.7502856 3.473117 3.812216 3.611401 4.0124273 3.6386147 3.9588637 3.8143117 3.6209261 3.5537934
1370405_at 3.783814 3.7415063 3.5118692 3.5170665 3.5382245 3.5772169 3.6030765 3.865071 3.6169474 3.6195548 3.8148696 3.5878577
1370406_a_at 3.6332116 3.545145 3.763063 3.521423 3.6014416 3.886812 3.8409188 3.6874466 3.671666 3.7733977 3.722258 3.5656328
1370407_at 8.710996 8.592795 8.666276 8.852048 8.956355 9.02093 8.479718 8.778721 8.507856 8.830504 9.030624 9.057556
1370408_at 4.377117 4.8112073 4.7026205 4.6284227 4.3706727 4.3971105 4.8030157 4.602029 5.075022 4.29547 4.1112204 4.5171957
1370409_at 4.464454 4.6005945 4.1732454 4.8823977 4.606903 4.676328 4.641348 4.1023145 4.444638 4.6372576 4.377036 4.37086
1370410_at 4.144972 4.3157253 3.8791616 3.9617903 3.9270232 4.0436907 4.250167 3.8667376 4.2716675 4.212103 4.17132 3.9723907
1370411_at 5.4665384 5.6655293 5.1270676 5.506137 5.528658 5.865224 5.361136 5.644151 5.5729513 5.6372814 5.522243 5.652728
1370412_at 4.548403 4.1848564 4.3601427 4.423704 4.241844 3.9643724 4.307762 4.261157 4.1586885 4.1974974 4.194683 4.146393
1370413_at 6.622472 6.4876485 6.8703737 6.7284064 6.7324224 6.6789093 6.1768527 6.5903306 6.4581127 6.813515 6.4707727 6.8832483
1370414_at 9.01368 8.879445 9.181356 8.962551 9.077071 8.918488 9.089885 9.2734165 9.10351 9.243555 8.930797 8.930508
1370415_at 5.586522 5.358985 5.6697083 5.4914503 5.2847233 5.790974 6.2461205 5.6418786 5.7289877 5.683159 5.777706 5.656058
1370416_at 4.6986456 5.087117 4.7703 4.9296694 4.998538 4.951828 4.747407 4.7056174 4.921685 4.9459057 4.78649 4.7021723
1370417_at 4.4697785 4.1219864 4.0927563 3.9785366 4.2599926 4.1994085 3.9490426 3.9788582 4.018749 4.057051 3.9224372 3.9773302
1370418_s_at 5.138052 5.6801043 5.3325877 5.3169684 5.327277 5.298156 5.2206573 5.3479156 5.6955824 5.7142196 5.2762756 5.595133
1370419_a_at 5.7106543 5.7695312 5.941475 5.321789 5.6134043 5.4725456 5.9041457 5.697624 5.5044956 5.653661 5.490095 5.566601
1370420_at 12.523949 12.325675 12.372886 11.924331 11.773449 12.173471 12.563967 12.091662 11.990052 11.638667 12.414089 11.371376
1370421_a_at 5.8010902 6.1246862 6.057846 5.9448752 5.7091303 6.066559 5.8995275 6.00081 6.222675 5.8383155 6.125739 6.1629004
1370422_at 6.3279214 6.615184 6.5530424 6.7011714 6.620816 6.269807 7.2994556 6.3996806 6.765598 6.4436073 6.404594 6.4048715
1370423_at 5.460661 5.5179887 5.289355 5.4235954 5.503602 5.651379 5.800784 5.580416 5.6673617 5.719173 5.339351 5.4470377
1370424_at 3.7372584 4.212965 4.161625 4.212234 3.9402418 4.2384615 4.0851574 3.759386 3.888824 4.036486 3.8973863 3.9654524
1370425_at 12.359191 12.498485 12.2933 12.7280655 12.625484 12.54259 12.600094 12.630509 12.942145 12.434165 12.388698 12.237342
1370426_a_at 11.176108 10.937606 10.953577 10.8206625 11.148527 11.041935 10.748524 10.809424 10.894136 10.961871 10.652234 10.869648
1370427_at 5.5820465 5.509674 5.356799 5.60254 5.54105 5.0613756 5.5576134 5.748618 5.328065 5.61158 5.4193544 5.5180836
1370428_x_at 11.952675 11.690553 11.867649 11.720109 10.94045 11.559793 12.12681 11.674153 11.882818 11.523381 12.022883 10.887646
1370429_at 9.404865 9.25663 9.416683 9.387607 8.69854 9.284992 9.783081 9.402342 9.484181 9.310315 9.621891 8.951123
1370430_at 4.9780216 4.9148855 5.066836 4.60935 4.7535553 4.8935685 4.7982492 4.8156633 5.036617 4.572362 4.7922506 5.0117025
1370431_at 4.2104287 4.20045 4.16446 3.9357924 4.251306 4.1286697 3.843575 4.1790657 3.735696 4.464945 4.1424737 3.8405514
1370432_at 3.2438102 3.6208508 3.4310133 3.6693053 3.3623197 3.418543 3.392204 3.4771628 3.8340406 3.3272588 3.4845748 3.3928545
1370433_at 9.69531 9.153122 9.285047 10.372187 10.223292 9.771436 9.887109 9.902392 9.915234 9.965135 9.687963 10.264245
1370434_a_at 3.625029 3.7454338 3.5867636 3.701296 3.5686774 3.6436234 3.5813801 3.520346 3.636897 3.8221953 3.7754362 3.5992043
1370435_a_at 7.2665925 7.22518 7.283259 7.480148 7.494358 6.404711 7.2450304 7.518299 7.404086 7.522817 7.459834 7.3210735
1370436_at 5.8134637 6.062173 6.499609 6.2786107 4.3539376 6.444619 7.7206683 6.387315 5.679318 7.0658164 8.335989 6.7248464
1370437_at 6.2250695 6.0783534 6.050846 6.351483 6.5418515 6.468214 6.3302684 6.0992184 6.294883 5.989079 6.0604463 6.993856
1370438_at 5.3586416 5.6056457 5.052455 5.0439506 5.6154504 5.342159 5.6369324 5.509595 5.567719 5.961446 5.699984 5.5023766
1370439_a_at 3.1756556 3.4385076 3.1551359 3.2634451 3.087727 3.278567 3.4314678 3.2151234 3.1835167 3.2139049 3.390016 3.2973933
1370440_at 7.400393 7.3296647 7.5904455 7.8463907 7.654145 7.724089 7.8690286 7.587424 7.593192 7.6783533 7.440966 7.446976
1370441_at 3.7434766 3.7013795 3.7561784 3.7245543 4.085723 3.6192477 3.869994 3.5353365 3.779894 3.7213633 3.835628 3.8063576
1370442_at 3.3613093 3.227869 3.3911107 3.399789 3.362558 3.18707 3.5275664 3.228008 3.2382982 3.1307054 3.3007052 3.2978911
1370443_at 7.4248943 7.5101933 7.1817284 7.6976943 7.3974066 7.3651094 7.722892 7.1759644 7.388754 7.373407 7.494559 7.42109
1370444_at 4.4129515 4.343135 4.43247 4.362676 4.0015483 4.275031 4.336055 4.1872272 4.6879363 4.831547 4.3805923 4.3042626
1370445_at 6.069015 6.0995975 5.7827954 6.1609216 6.098866 5.653472 6.4321227 6.4160314 6.1350937 6.0603433 6.017543 6.199415
1370446_at 6.748314 6.753122 6.906321 6.7720633 6.6555696 6.5701823 6.9684753 6.7502384 6.7997227 6.962411 6.7990594 6.566956
1370447_at 4.817794 4.6407995 4.45232 4.560324 4.4154625 4.763806 4.5718913 4.408149 4.654725 4.6456976 4.5792685 4.5652094
1370448_at 4.3860703 4.390499 4.4290967 4.446536 4.2982674 4.174744 4.517442 4.461751 4.2698565 4.306736 4.45226 4.6928854
1370449_at 7.751049 8.031389 8.031689 8.227281 7.9413905 7.7648315 8.105555 8.177025 7.9102044 7.580863 7.948064 7.898158
1370450_at 4.578614 4.060865 4.533007 4.3476844 4.4914513 4.3008537 4.841669 4.393489 4.6355743 4.492761 4.347028 4.421623
1370451_a_at 5.314848 5.0347805 5.1024756 5.121977 5.053548 4.9418983 5.465451 4.9808617 4.7550774 5.579946 5.204481 5.322815
1370452_at 3.7759275 3.7013795 3.6018817 3.613015 3.7870219 3.5754554 3.7198637 3.8163996 3.7282078 3.7673388 3.6418884 3.699161
1370453_at 4.857178 5.0635104 4.819998 4.843235 4.789481 4.830896 5.187962 4.709975 4.9924088 5.135706 4.938015 4.962378
1370454_at 4.31042 4.507755 4.25406 4.7450094 4.7949066 4.7048073 4.8589253 4.284109 4.8224015 4.7221594 4.390072 4.4180527
1370455_a_at 3.545573 3.3419445 3.228438 3.134155 3.3633888 3.3686438 3.3374035 3.2151234 3.1967125 3.1980655 3.361326 3.412139
1370456_at 4.0035205 4.203599 3.964593 3.8066711 4.0353394 3.8308132 4.120657 4.0088444 3.9198103 3.7679796 4.1764503 3.9707613
1370457_at 3.9346018 4.0211143 4.0772066 4.1572104 4.1128397 4.2040195 4.5437202 4.0358405 4.1802754 3.928347 4.2366815 3.9293866
1370458_at 4.30516 4.414526 4.2211733 3.9809296 3.9123855 4.1328816 4.2677064 4.359021 4.4139633 4.1636624 4.1205587 4.406044
1370459_at 3.9867604 3.8566198 3.7561784 3.691145 3.745054 3.9818368 4.152025 3.8880277 3.8334875 3.911261 3.9913795 4.0534015
1370460_at 7.871208 7.6070223 7.6049213 7.6720066 7.771761 7.652086 7.6071773 7.590781 7.8274407 7.9769273 7.6159863 7.7519913
1370461_at 5.530487 5.7803636 5.1008115 5.765093 5.4293327 5.2957225 5.6537848 4.969564 4.990578 5.1104403 5.215793 5.0102806
1370462_at 4.5774555 5.18067 4.643646 5.8757005 5.2924447 5.3480997 4.878702 4.9881682 4.8023257 4.888339 4.718827 4.8075194
1370463_x_at 6.721108 6.769233 6.791999 6.1996555 7.60038 6.504527 6.5181375 6.720037 6.121313 6.6971593 6.7086444 7.300118
1370464_at 4.8267274 4.275178 4.516918 5.521591 4.6133194 4.976196 5.0574937 4.7251635 5.059187 5.023796 6.172141 5.8451242
1370465_at 4.9736853 4.078213 4.880991 5.736329 4.6348653 5.0290804 5.4824104 4.68841 5.174337 5.6236663 6.281788 6.050277
1370466_at 3.9244194 4.019415 4.212673 3.9576626 4.2948265 3.9673064 3.7428377 4.1148496 4.4878187 3.9064772 4.08942 4.068488
1370467_at 4.405185 4.1498775 4.6808987 4.624147 4.509139 4.418658 4.726917 4.0069675 4.813792 4.6236243 4.59053 4.5394273
1370468_at 3.3781192 3.3863657 3.3390524 3.4313462 3.3739173 3.290216 3.4156065 3.4559848 3.5307457 3.442924 3.3971028 3.4541984
1370469_at 5.556415 5.4090466 5.5064454 5.5605254 5.477002 5.5467157 5.664754 5.385256 5.7162614 5.596824 5.5637155 5.8379374
1370470_at 3.8648577 3.8332553 4.0095954 3.9887156 3.9468439 3.894828 4.0227747 4.3234415 4.1460433 4.5844274 4.301653 4.188985
1370471_at 3.59778 3.8683906 3.8889954 3.8126512 3.7903364 3.748933 3.811679 3.7747223 3.8989763 3.7157753 3.7211182 3.6823587
1370472_a_at 4.5649567 4.596694 4.8302326 4.644121 4.472282 4.581749 4.541663 4.4942446 4.883169 4.532489 4.4951143 4.471566
1370473_a_at 6.480168 6.3907356 6.1700544 6.1755333 6.2535253 6.235965 6.0727115 5.9893394 5.9988947 6.465761 6.5237675 6.293736
1370474_at 5.453773 5.538523 5.346658 5.599669 5.502769 5.3160267 5.5578985 5.767507 5.264716 5.6067367 5.608777 5.686228
1370475_at 13.245857 13.231228 13.1425495 13.333109 13.1967945 13.332348 13.253093 13.225084 13.2881155 13.200518 13.225084 13.221063
1370476_at 7.5009813 7.2247295 7.367094 7.612925 7.3363543 7.263631 7.2912235 7.3771334 7.3456883 7.3816185 7.329849 7.473911
1370477_at 3.5064106 3.4578085 3.6063855 3.5924153 3.7057822 3.8075142 3.8382263 3.403392 3.5529046 3.6892717 4.0523176 3.5462544
1370478_at 5.342459 5.5601287 5.3458467 5.7384024 5.820757 5.509418 5.426142 5.5724287 6.091649 5.5385056 5.705429 5.3954754
1370479_x_at 12.91744 13.109149 12.985513 13.386102 13.345711 13.398146 13.276491 13.206659 13.428068 12.567558 12.468584 12.004485
1370480_at 3.9167612 4.095667 4.101366 3.898128 3.879816 3.9823918 3.96453 3.8886838 3.9761415 3.7162716 3.8660588 3.7641304
1370481_at 5.100272 5.0038695 5.0732336 5.355274 4.9460673 5.2289 5.225861 5.109028 5.263639 4.962371 5.145812 5.2821274
1370482_at 5.0906544 5.60229 5.1088495 5.1209583 5.1873255 5.497137 5.2930737 5.508912 5.490243 5.1155634 5.4651947 5.247823
1370483_at 3.84222 3.8199341 4.060956 3.9821312 4.0127068 3.7695541 4.1622868 4.081416 3.992001 3.8576174 3.778312 3.7370954
1370484_at 4.9083095 5.1440644 5.1802316 4.946157 4.831152 4.9266376 5.0644298 5.1359425 4.8942266 5.2172995 5.022568 5.1944194
1370485_a_at 4.5826044 4.812678 4.5942864 4.88819 4.7593694 5.1553683 5.4963393 4.7672014 4.8728285 5.4703283 5.5584073 4.9576464
1370486_a_at 5.325082 5.5999174 5.29885 5.365959 5.2176957 5.4878325 5.266128 5.4221587 5.574176 5.4053288 5.5096445 5.345763
1370487_a_at 5.9075394 6.5537257 5.897833 6.020089 6.3508816 6.1021414 6.2393785 5.889066 6.1631384 5.9793086 5.704701 6.3578167
1370488_a_at 6.330844 6.2492666 6.1969056 5.7130094 5.9340158 5.800506 5.945038 5.874408 5.6503663 5.568827 5.3635387 5.9357715
1370489_a_at 4.224892 4.8418174 4.5222373 4.0799437 4.1620374 4.4415584 4.434657 4.152257 4.92905 4.7109013 4.220098 4.554134
1370490_at 3.7089531 4.159625 3.8758874 4.1195164 3.8640301 3.8259206 4.09969 4.220273 3.9449923 4.3612003 4.1284504 3.8367648
1370491_a_at 5.9013295 5.8587313 6.0105767 6.10156 5.746078 5.727693 5.8411717 5.5164495 5.855818 5.73769 5.596986 5.557829
1370492_a_at 4.674212 4.7964983 4.699054 4.5192957 4.394043 4.6613045 4.611555 4.2901363 4.4656706 4.8709297 4.664582 4.383554
1370493_a_at 4.447008 3.6499503 4.2380295 3.7713776 3.737934 3.7698143 4.2487106 4.0173426 3.79754 3.7085588 3.7740364 3.4338284
1370494_at 4.090947 4.3565793 4.2502956 4.179881 4.0743275 4.4155264 4.220352 4.3053303 4.3100643 4.300453 4.2831287 4.2722683
1370495_s_at 13.230021 13.316642 13.248984 13.411798 13.363821 13.467492 13.361281 13.267693 13.390789 13.3124275 13.161368 13.140257
1370496_at 12.791301 12.522834 12.660192 12.690185 12.583913 12.606909 12.74582 12.732152 12.76222 12.622266 12.836913 12.611964
1370497_at 3.9485166 3.9925878 4.18386 3.829313 3.9343686 3.9317577 4.1234217 3.8622842 4.0433006 4.0382843 4.1029334 3.8781219
1370498_at 3.4689906 3.550085 3.5353427 3.4887266 3.4118097 3.2995462 3.3671203 3.940272 3.7261734 3.9499595 3.5154667 3.3318655
1370499_at 4.2221265 4.396515 4.1589017 4.0735083 4.1251364 3.8686032 4.2717543 4.3171325 3.8989186 3.9772487 4.0719604 4.067688
1370500_a_at 3.6303647 3.9555 3.9130802 4.1572104 3.9619825 3.8094478 3.5713718 4.1023145 4.054085 4.0050936 3.8612423 3.7480204
1370501_at 9.57716 9.58106 9.710513 9.657366 9.668736 9.639294 9.609713 9.739741 9.551377 9.746251 9.593224 9.646949
1370502_at 3.8908577 4.215587 4.141056 4.101084 3.732087 4.222063 4.2071314 3.9799156 3.9353604 4.238844 4.0141773 4.3962026
1370503_s_at 4.700632 4.463931 4.2589197 4.5593805 4.1919594 4.3888683 4.654787 4.6430907 4.34804 4.4627256 4.682624 4.496971
1370504_a_at 5.74394 5.8942595 5.267388 5.6339173 5.8109136 5.83066 5.769872 5.868546 5.704655 5.87596 5.926526 5.935655
1370505_at 6.499754 6.6960487 6.607605 6.6026845 6.370251 6.6701894 6.7462864 6.7094126 6.5193906 6.559017 6.488584 6.3663783
1370506_at 6.812706 6.904834 6.9313116 7.0395703 6.8528633 6.642174 6.703879 7.002516 6.6206203 6.859323 6.366108 6.5082088
1370507_at 6.151681 5.656713 6.1042767 6.0019054 5.9639983 5.731593 5.5550804 5.9109674 5.771346 5.9932666 5.862922 5.7694883
1370508_a_at 5.100968 4.745355 4.706925 4.611206 4.860938 4.7584286 4.739807 4.966657 4.8408375 5.2920127 5.061799 5.079356
1370509_at 7.2116675 7.254312 7.58979 7.482902 7.7965217 7.2629366 7.3645535 7.059187 7.6372695 6.968446 7.494559 7.2125945
1370510_a_at 7.959156 8.015772 7.7933564 7.9652476 7.9602213 7.7753396 7.901992 8.059692 7.772452 7.9069166 7.8017473 7.9868174
1370511_at 13.919845 13.854951 13.809736 13.828044 13.866567 13.851958 13.82475 13.787551 13.721503 13.771514 13.804687 13.8038
1370512_at 7.895294 7.8389664 7.8858037 7.871789 7.960436 7.88154 7.9454713 7.961588 7.815619 8.068357 8.025793 8.103008
1370513_at 3.8043861 3.769155 4.0400133 3.7413251 3.6682875 3.8279743 3.6870992 3.6446047 3.8369482 3.7822893 3.7170372 3.7016475
1370514_a_at 3.5389347 3.8983397 3.9130573 3.4599352 3.4655325 3.659726 3.896144 3.7302086 3.9469748 3.6715147 3.8167117 3.5291176
1370515_x_at 4.407059 4.425052 4.320079 4.577603 4.170772 4.283035 4.2358317 4.546274 4.454854 4.722827 4.203941 4.345079
1370516_at 6.480339 6.1591825 6.481226 6.2527885 6.356447 6.376849 6.778444 6.3046865 6.4133058 6.2863545 6.1578884 5.9746475
1370517_at 3.7191665 3.7329793 3.9571998 3.5618567 3.524177 3.5694172 3.811904 3.865071 3.9167953 3.9027064 3.491122 3.6621106
1370518_a_at 4.146826 4.3304663 3.8716297 3.9260721 4.03345 4.2072306 4.125949 4.015635 4.262507 4.163205 3.8731084 4.116172
1370519_at 4.5444365 4.7124624 4.710367 4.287982 4.2635274 4.410647 4.4845824 4.2494445 4.8000207 4.527296 4.4572873 4.271969
1370520_at 4.3206215 4.3164287 4.086032 4.2093477 4.100361 4.2547445 4.553872 4.3328705 4.1907673 4.4125943 4.2162886 4.159366
1370521_at 6.7769723 6.7478623 6.3369875 6.696324 6.783721 6.396129 6.5087028 6.53751 6.4045763 6.54572 6.4050217 6.602702
1370522_at 9.2492075 9.028162 9.354778 9.085548 8.9196415 9.200312 9.121858 9.192403 8.981451 9.421193 9.201724 9.219482
1370523_a_at 7.8972273 7.9382954 7.8926697 8.072525 8.342148 8.295386 7.783721 7.911957 7.761006 7.768965 7.942555 7.992683
1370524_at 9.45751 9.395752 9.39423 9.445884 9.618227 9.5054865 9.391167 9.417216 9.384532 9.434226 9.377018 9.522691
1370525_at 8.449827 8.428968 8.376453 8.521973 8.504004 8.430722 8.353579 8.595194 8.40711 8.5150585 8.547525 8.577791
1370526_at 6.233685 6.0297756 6.2727656 8.193722 6.0321293 6.2841396 5.8606653 6.1149073 5.86762 5.992815 5.6403656 7.0758834
1370527_a_at 9.058243 9.432974 9.109739 8.981739 9.162176 9.166349 9.049276 8.997836 9.246864 9.102657 8.993924 9.005377
1370528_at 6.544668 6.839299 6.4657855 7.038516 6.9409304 6.4815183 6.5849786 6.3852997 6.6371326 6.7896624 6.6628413 6.4130936
1370529_a_at 7.5740266 7.750348 7.495749 7.845197 7.535836 7.4987483 7.649784 7.696886 7.934384 7.787082 7.409658 7.825318
1370530_a_at 8.147512 8.174311 8.004073 8.574466 8.378656 7.894895 8.3729 8.447982 8.549759 8.409619 8.21711 8.178366
1370531_a_at 5.678404 5.4020624 5.4527645 5.8755465 5.4129324 5.3915224 5.2845955 5.7873697 5.547469 5.4554253 5.716298 5.4194603
1370532_at 5.952962 5.7166257 6.0592413 5.8080435 5.6387615 5.7350297 6.0604634 5.646555 5.9511485 5.858897 5.6725683 5.82197
1370533_at 4.5153227 4.4501066 4.2020245 4.4744244 4.2918367 4.510784 4.033355 4.460273 4.4714265 4.527567 4.1809287 4.7511806
1370534_at 7.9575133 7.6144238 7.9127035 8.244205 7.9513187 7.5405626 7.6510158 8.143004 8.050063 7.890028 7.605047 7.5320106
1370535_at 3.6798935 3.6074321 3.655243 3.8164542 4.0282393 3.732575 3.7760465 3.9571435 3.773579 4.1279364 3.951993 3.7016475
1370536_at 5.6326704 5.2122755 5.372967 5.515979 5.6408253 5.3109665 5.33813 5.6062727 5.212879 5.527468 5.4659605 5.331378
1370537_at 7.1672096 7.3952017 7.2467995 7.161595 7.188766 7.3025923 7.1475515 7.3635974 7.0997047 7.379817 7.127777 7.0657377
1370538_at 8.019375 7.822771 7.5428057 8.13208 7.721397 7.8652453 7.881574 7.768909 7.978216 7.845723 7.759827 7.443806
1370539_at 6.8222523 6.751282 6.7799377 6.882471 6.916748 6.646231 6.79179 6.8322563 6.8141856 6.70046 6.7600684 6.5679216
1370540_at 3.9739566 4.136799 4.733742 4.5048795 4.421028 4.1466756 4.2089357 4.203307 4.2733235 4.779274 3.9255445 4.6306562
1370541_at 6.2560534 6.4157248 7.1398206 6.430997 6.455401 6.526619 5.9166393 6.5427413 6.6064405 6.59501 6.675832 6.9013968
1370542_a_at 6.3587523 6.5117297 6.136209 6.94097 6.666996 6.335275 6.3344064 7.1862845 6.366718 6.3806562 6.750522 6.870449
1370543_at 7.169765 7.1576614 7.1574693 7.1289973 7.0469394 7.2340794 7.206273 7.187846 7.0315356 7.377973 7.161161 7.28075
1370544_at 5.5908766 5.78078 5.3237424 5.6676273 5.874904 5.5272803 5.521287 5.809658 5.944691 5.794117 5.306859 5.4698706
1370545_at 4.506199 4.7803802 4.508824 4.6262217 4.477299 4.6181407 4.498334 4.0994205 4.5975056 4.808511 4.361846 4.723419
1370546_at 3.643885 3.8748393 3.7524192 3.5993989 3.6825829 3.7534695 3.791752 3.7153158 3.5190358 3.8022718 3.8697095 3.8659525
1370547_at 13.972697 13.977243 13.9508295 13.946981 13.987863 13.980346 13.986517 13.894384 13.886421 13.930597 13.872459 13.933875
1370548_at 7.2568636 7.1364756 7.6416526 7.253739 7.313642 7.3754463 7.1130447 7.7341623 7.520431 7.2899346 7.2530155 7.012971
1370549_at 6.2290897 6.2379155 6.2063913 6.01665 6.0126348 5.970312 5.5280347 5.861 5.9869485 6.031733 5.68959 5.949861
1370550_at 5.3732967 5.5344977 5.754827 5.4058723 5.5119295 5.485835 5.5924635 5.474147 5.8043833 5.4806986 5.5977163 5.5932546
1370551_a_at 6.8718233 6.6888175 6.696202 6.5646377 6.708222 6.80155 6.8510222 6.7447963 6.722943 6.972534 6.8060017 7.0052404
1370552_at 5.68723 5.5967064 5.5052824 5.155119 5.1566772 5.430143 5.430231 5.362693 4.8377666 5.4884777 5.0662146 5.302478
1370553_at 7.7752476 7.72262 7.6758504 7.8120704 7.404253 7.317964 7.44549 7.8688207 7.5160713 7.437591 7.0814466 7.2140856
1370554_at 9.4915085 9.514986 9.3183975 9.520654 9.582408 9.322439 9.108359 9.479567 9.386981 9.443235 9.323592 9.266483
1370555_at 3.780415 4.0916386 4.0606365 3.6676095 3.7920902 3.8106477 3.8046553 4.0662255 3.8879547 3.5986476 3.788718 4.019536
1370556_at 4.4672723 4.834609 4.9969 4.408093 4.5259256 4.6479173 4.4557657 4.571295 4.925666 4.68155 4.7085505 4.872831
1370557_a_at 3.917654 3.9825606 4.098881 3.7129052 3.8518767 3.7572734 3.9726715 4.121893 3.9182715 4.2294493 4.088697 3.9718094
1370558_a_at 3.2860677 3.302765 3.5032952 3.2760494 3.2879114 3.182316 3.15581 3.301937 3.1554277 3.3661635 3.4833515 3.2714207
1370559_at 3.5905378 3.6689389 3.6973326 3.5132785 3.6177304 3.7689743 3.6595383 3.8086972 3.8103626 3.7738926 3.500288 3.6220226
1370560_at 4.173999 4.1850104 3.9362566 3.9554296 4.14698 4.0310163 4.0801563 4.142764 4.2867846 3.7974656 3.8328645 4.0378075
1370561_at 3.8230653 3.9743078 4.0188355 4.001141 4.02256 4.066291 4.079943 3.9672396 3.908897 4.006152 3.8473406 4.105276
1370562_at 4.737013 4.607761 4.2628446 4.577971 4.4855266 4.513559 4.2336645 4.292566 4.341023 4.494422 4.3780665 4.3013663
1370563_at 11.673205 11.644747 11.608226 11.56267 11.742593 11.933364 11.840274 11.789115 11.704792 11.864144 11.909025 11.788043
1370564_at 4.1562967 4.114789 4.13823 4.3211718 4.177061 4.499884 4.126521 3.997816 4.325348 4.167678 4.2435956 4.366885
1370565_at 4.393771 3.9563203 4.232592 4.100996 4.22235 4.642033 4.173198 4.410494 4.3488774 4.68178 4.467322 4.4334593
1370566_at 9.893574 10.588447 10.310165 10.62745 9.675755 10.785719 10.4290905 9.997802 10.806949 10.747817 9.355955 10.291098
1370567_at 6.6149035 6.6140246 6.731383 6.54326 6.7060747 6.9572735 6.649582 6.708775 7.104403 6.778735 6.6351194 6.7977586
1370568_at 5.697922 5.9867444 5.6136475 5.7408085 5.8136425 5.6263676 5.6711245 5.95568 6.0973806 5.666388 5.997144 5.7532744
1370569_at 4.4168205 4.9256887 4.715632 4.4001904 4.645267 4.7739153 4.242029 4.471951 4.5387 4.5125885 4.4235864 4.6817794
1370570_at 7.4688163 7.641048 7.639299 7.6554585 7.4601994 7.4719357 7.716527 7.711708 7.514116 7.558976 7.6018972 7.3688498
1370571_at 4.722962 4.577155 4.4020042 4.5733004 4.6919947 4.6085434 4.7147193 4.8343997 4.313127 4.8429866 4.781875 4.6361904
1370572_at 3.7785778 3.5459146 3.68049 3.554777 3.8512838 3.729526 3.8328707 3.6520782 3.8294988 3.8267925 3.740908 3.761951
1370573_at 9.72688 9.834396 10.102628 9.75776 9.509627 9.539323 9.845068 10.089247 9.573658 9.483406 9.5748205 9.364147
1370574_a_at 6.408112 6.262233 6.49611 6.4051476 6.4783187 6.178303 6.7099547 6.6299863 6.7391167 6.5840845 6.3198175 6.470965
1370575_a_at 8.879455 8.891151 8.466861 8.973499 9.213473 8.871014 8.382224 8.892408 8.305695 8.574768 8.635078 8.74362
1370576_at 5.632311 5.9003177 5.3796735 5.319601 5.54332 5.305384 5.524127 5.5845275 5.564758 5.342536 5.682108 5.6786995
1370577_at 6.124631 6.26546 6.455043 6.2804413 6.431024 6.5723286 6.0465627 6.488393 6.2211905 6.2695293 6.39062 6.7567534
1370578_at 6.734058 6.888802 7.143943 6.760967 7.0387335 6.8346443 7.0091653 6.7846665 7.018329 7.059385 6.8484483 6.8037515
1370579_at 8.823912 9.009188 8.661655 9.100719 9.100719 9.100719 8.973932 8.983177 8.986246 8.953474 8.911137 9.163948
1370580_a_at 13.360433 13.348565 13.265514 13.747443 13.739091 13.6783495 13.769541 13.836387 13.695356 13.793214 13.875258 13.863745
1370581_at 3.7434382 3.8781464 3.9088228 3.877359 3.8227892 3.911752 3.7038558 3.9441628 3.8787537 3.95442 3.8356872 3.7445436
1370582_a_at 3.3722973 3.4331126 3.5698586 3.332268 3.2294223 3.3921146 3.1857574 3.3003588 3.7109246 3.366297 3.3948302 3.3987904
1370583_s_at 6.187534 5.4472194 6.1105514 7.245639 5.7174187 6.3393745 7.1425996 6.033842 6.482055 7.1070304 7.25218 7.2622247
1370584_a_at 5.598705 5.5506387 5.3102126 5.924532 6.284385 5.450016 6.012959 5.9434395 5.8616157 6.018595 5.701864 6.070293
1370585_a_at 6.7389784 6.1987987 6.4953 6.6566296 6.495656 6.3518476 6.9718637 6.182965 6.3791046 5.8166447 6.31319 6.1081786
1370586_a_at 5.8608627 5.9311833 6.014882 5.7251005 5.703271 5.9345284 5.739787 5.6924963 5.810069 6.131338 6.1276326 5.6973534
1370587_at 4.7450743 4.816965 4.4895763 4.539235 4.82263 4.8458567 4.6348734 4.7690086 4.558609 4.7870836 4.923272 4.7919407
1370588_a_at 3.8564818 4.1663404 3.9219525 3.9716816 3.9014592 4.10827 4.155256 4.0274625 3.8691726 4.057051 4.1074347 3.9707613
1370589_at 4.561891 5.0627375 4.976928 4.8879547 4.9974146 4.851713 4.5244336 4.8653994 5.2101393 4.7994695 4.700672 5.2326546
1370590_at 6.7099614 7.0952435 6.7003174 6.72861 7.172442 7.016539 7.204708 6.767921 6.8772087 6.9497414 6.9489975 6.9931746
1370591_at 7.4913177 7.723745 7.761012 7.6560817 7.489726 7.6387553 7.68801 7.700717 7.6677227 7.9547157 8.033055 7.7120886
1370592_at 5.5604286 5.6688867 6.105626 6.799579 6.3790975 7.016245 6.5761466 6.232958 6.1289024 7.1306653 7.273287 6.3576956
1370593_at 13.173648 13.264066 13.234374 13.750845 13.713737 13.7858 13.817939 13.79502 13.904524 13.91576 13.875401 13.88918
1370594_at 4.412616 4.6001515 4.1236396 4.546298 4.04957 4.4197054 4.484582 4.313738 4.2424774 4.3327436 4.3173656 4.3115625
1370595_a_at 3.6649244 3.7004297 3.776198 3.621385 3.7717032 3.573486 3.8776653 3.8731914 3.6501927 3.427966 3.6961434 3.2659178
1370596_a_at 4.2076445 4.2490025 4.119374 4.027706 3.9202406 3.8908038 4.255872 4.10235 4.241888 4.2670665 3.9734993 4.024486
1370597_at 6.375951 6.737847 7.0496383 6.9007826 6.693208 6.874683 6.299527 6.7985106 6.6832333 6.0590677 6.6316643 6.7486796
1370598_a_at 4.745308 4.600074 4.856882 4.4045506 4.202182 4.4756713 4.714097 4.473973 5.1885033 4.987591 4.7389627 4.6873035
1370599_a_at 7.568607 7.6454597 7.627249 6.8996468 6.8756423 7.0675664 7.281281 7.2564716 6.7096157 6.9878097 7.1342487 7.0633225
1370600_at 6.305602 5.7121887 6.3181887 6.391951 6.1206746 6.1747074 5.996205 6.251771 6.2808733 6.0568824 6.108118 5.9317217
1370601_a_at 4.537938 4.4358363 4.2973866 4.4620714 4.176209 4.5228486 4.2321663 4.167677 4.6993217 4.6671333 4.569234 4.2476664
1370602_at 4.507063 3.9482028 4.4326315 4.1658316 4.2370663 4.283641 3.9003484 4.586375 4.2085485 4.514779 4.366198 4.4623413
1370603_a_at 6.295943 5.5024757 6.1145825 6.0649757 5.812897 5.262327 6.69527 5.587161 6.0925255 5.616321 5.9738545 6.1014996
1370604_at 4.007703 3.5631418 3.9256 3.7663665 3.920407 3.5259178 4.3682165 3.7585244 4.0340047 3.5831957 3.8743415 3.9634323
1370605_s_at 6.605727 5.479912 6.452399 6.1118727 6.5306344 6.1511354 7.0103154 6.0763273 6.7609515 6.1028175 6.245056 6.152265
1370606_at 6.602361 6.145521 6.3437185 6.2949777 6.1932583 6.5911098 6.4055653 5.903106 5.9183335 6.2099257 6.1168256 6.504781
1370607_a_at 4.319276 4.343731 4.441846 4.576784 4.179064 4.30494 4.234712 4.2438736 4.326601 4.475503 4.253454 4.431898
1370608_at 3.6646004 3.3911982 3.4154117 3.8787305 3.3368459 3.58799 3.554083 3.4030743 3.2953405 3.5199795 3.570324 3.4880705
1370609_a_at 10.161581 9.866056 10.189744 10.252656 10.077807 10.258728 10.451813 10.361441 10.388148 10.463129 10.5429945 10.396513
1370610_at 4.5455313 4.636138 4.4369407 4.419162 4.3362265 4.576632 4.9557967 4.667247 4.5208764 4.5688143 4.303293 4.2909794
1370611_at 6.110113 6.064084 5.699646 6.1444845 5.97137 5.9597664 5.932671 5.7450275 6.1754217 6.039216 5.912593 5.897177
1370612_at 5.691454 5.628042 5.754106 5.5747814 5.7029905 5.7921743 5.415141 5.6323566 5.58235 5.745876 5.855079 5.4557943
1370613_s_at 12.558707 12.629139 12.54373 12.7734995 12.681916 12.816466 13.176203 13.003362 13.005864 13.194526 13.203436 13.1928425
1370614_s_at 5.1310773 5.304405 5.2795434 5.1697555 5.3783092 5.3458915 5.49717 5.2211423 5.5979333 5.7025576 5.4919806 5.4121394
1370615_at 4.69282 4.6865625 4.9023633 4.930277 4.660408 4.660416 4.815814 4.8627806 4.873743 4.8671975 4.87901 5.061901
1370616_at 4.506199 4.5441275 4.3707385 4.219828 4.455345 4.769458 4.6255045 4.482365 4.744381 4.520956 4.8498545 4.689646
1370617_at 4.1817694 4.2536774 4.2835417 4.212718 4.454381 4.539604 4.382608 4.712615 4.4064426 4.5162764 4.322842 4.341115
1370618_at 8.272477 8.2311945 8.035478 8.188067 8.10393 8.146858 8.144339 8.152534 8.239126 7.9802947 7.929769 8.021987
1370619_at 4.8052764 4.67406 4.7636065 4.41765 4.525229 4.8308196 5.034551 4.8575454 5.0151315 4.885755 4.539218 4.8649282
1370620_at 4.50089 4.623864 4.884799 4.6831007 4.343734 4.9616957 4.6195555 4.697467 4.549193 4.644851 4.8068075 4.8541174
1370621_at 5.004828 4.947974 5.1365695 5.041307 4.7473717 5.023773 5.627076 4.8337874 5.0275264 5.2525873 4.974887 4.9138656
1370622_at 4.2745113 4.545653 4.2031913 3.8636239 4.0752797 4.5529613 4.3949122 4.137248 4.5710745 4.2309227 4.406189 4.4154687
1370623_at 6.801195 6.6668925 7.1799145 7.177747 6.380766 6.865938 7.460616 6.655436 6.760758 6.640519 7.0429597 6.8099074
1370624_at 4.3165627 4.4198713 4.298375 4.2230487 4.176209 4.588215 4.2824087 4.199539 4.535692 4.5881386 4.336779 4.5537405
1370625_at 3.455918 3.7387009 3.4346635 3.4020424 3.3337257 3.8559158 3.436742 3.5770452 4.008964 3.8644822 3.5796793 3.8982484
1370626_at 3.3204346 3.3964946 3.351904 3.1176682 3.1068015 3.4268036 3.1264732 3.3609502 3.2979019 3.396937 3.313335 3.2722895
1370627_at 4.5340843 4.2367353 4.34698 4.499649 4.592723 4.7539825 4.383578 4.7312613 4.49195 4.6871233 4.2149305 4.4040546
1370628_at 4.876223 4.786384 4.5048065 4.8531632 4.7812624 4.639955 4.802841 5.0237966 4.832716 4.2736273 5.016145 4.800753
1370629_at 4.0994215 3.8128214 3.72388 3.9126675 3.7732756 3.729526 3.8135712 3.7803748 3.5870934 3.618885 3.7351124 3.4757295
1370630_a_at 7.415371 7.1028504 7.335003 6.913413 6.949722 6.937834 7.137166 7.0148244 6.877374 6.806027 7.0193048 7.140258
1370631_at 4.011731 4.368612 4.0452104 4.043194 4.0254793 4.120831 4.1955643 4.016178 3.9770932 4.3786864 4.190575 3.8496025
1370632_at 3.9761336 4.1989927 3.9277337 4.052699 4.2197504 4.289915 4.165702 4.102314 4.0914545 4.3053675 3.7525759 3.8442318
1370633_at 5.4522924 5.603243 5.5429845 5.4888387 5.1047153 5.3160267 4.9825273 5.6663218 5.5954523 5.5917645 5.0595875 5.1914225
1370634_x_at 6.5993047 6.3341336 6.318985 6.386627 6.2794566 6.213568 6.709877 6.6070457 6.6174755 6.4878817 6.6513515 6.6356773
1370635_at 4.386914 4.7232385 4.5722895 4.506656 4.3066053 4.642105 4.53 4.6856203 5.0168047 4.713033 4.557194 4.545123
1370636_at 4.4349813 3.9931967 4.1670856 4.1641917 4.270041 3.9984436 4.318285 4.0878773 4.508979 4.2961073 4.343356 4.2744117
1370637_at 4.3614616 3.969266 3.9379077 3.558936 4.0112014 3.6215646 3.909972 3.569837 3.866511 3.9062953 4.187644 3.9808803
1370638_at 4.859845 4.886658 4.9413366 4.8670416 5.157181 5.1162353 5.045879 5.101387 4.87077 4.7707047 5.2989454 5.0819974
1370639_at 7.2378497 7.3710785 7.202811 7.3215427 7.156172 7.318212 7.4853673 7.2923903 7.3960423 7.4692287 7.409158 7.3434877
1370640_a_at 5.2223463 5.231656 5.5065527 5.3205004 5.411784 5.2093344 5.1986227 5.0892944 5.4841127 5.260474 5.488632 5.536043
1370641_s_at 6.873579 6.692739 6.882583 6.5374746 6.9051085 6.617011 6.480986 6.818247 6.694735 7.3718724 6.814521 7.1125917
1370642_s_at 7.432076 7.3844805 6.987915 7.1522684 7.4241476 7.0246334 7.240821 7.018834 7.017207 6.658959 6.983447 6.6785336
1370643_a_at 5.510734 5.1218796 4.946211 5.0270033 5.364644 5.396612 5.4760637 4.9059353 5.6346703 5.2470837 5.006198 5.1929884
1370644_at 3.6694627 3.2388284 3.5327559 3.6493099 3.547417 3.5772057 3.6990898 3.456549 3.5441985 3.716715 3.4864821 3.7043927
1370645_at 4.135822 4.112576 3.87466 3.8228235 4.173792 4.203438 4.197509 4.5181575 4.389224 4.4335737 4.3757257 4.1605783
1370646_at 6.91772 6.7562146 6.7790546 6.3873477 6.4272814 6.3654227 7.094282 6.557305 6.6165147 6.288971 6.0689855 6.5669055
1370647_at 4.138575 4.2561088 4.243375 4.4102397 4.3231187 4.4267726 4.369733 4.3626537 4.1673183 4.4386425 4.227334 4.1980996
[truncated: 3,480,769 more chars]
