# Supplementary material for: Transcriptomic point of departure determination: a comparison of distribution-based and gene set-based approaches
Source: Front Genet. 2024 May 9;15:1374791. doi: 10.3389/fgene.2024.1374791 (PMC11112360; doi:10.3389/fgene.2024.1374791)
Supplement: Supplementary file 6 [file DataSheet1.zip › Data Sheet 1/phenylanthranilicacid_29day_Rat_Liver_rma.txt]

ProbesetID V2 V3 V4 V5 V6 V7 V8 V9 V10 V11 V12
Dose 0 0 0 100 100 100 300 300 300 1000 1000
1367452_at 10.213954 10.262602 10.258553 10.266288 10.205811 10.326801 10.383064 10.278386 10.348494 10.3156805 10.288727
1367453_at 10.095367 10.027262 9.951354 9.9413595 10.025435 9.980528 9.938543 10.050857 9.991553 9.868391 9.874893
1367454_at 10.176753 10.069543 10.193863 10.146954 10.144637 9.996483 10.176242 10.076271 10.18951 9.961414 10.12547
1367455_at 11.526973 11.503095 11.376416 11.508632 11.385053 11.401388 11.497223 11.480637 11.585767 11.482888 11.398246
1367456_at 11.771611 11.871979 11.806942 11.890681 11.764597 11.897143 11.91841 11.891157 11.915925 11.827123 11.931683
1367457_at 9.296012 9.312717 9.233611 9.157119 9.197086 9.028276 9.138469 9.173195 9.191872 9.040788 9.11289
1367458_at 8.354623 8.464839 8.275871 8.286066 8.377178 8.417027 8.270632 8.230612 8.334794 8.195986 8.181522
1367459_at 12.243119 12.228415 12.212228 12.247363 12.259786 12.25964 12.240081 12.19042 12.28254 12.242075 12.154512
1367460_at 11.421647 11.478916 11.446757 11.420807 11.367495 11.426174 11.431469 11.497723 11.424045 11.426855 11.511098
1367461_at 10.535837 10.543442 10.570197 10.539344 10.647718 10.487471 10.644997 10.507677 10.648777 10.44454 10.500526
1367462_at 10.490397 10.176175 10.561926 10.443471 10.444121 9.923355 10.837957 10.118525 10.564793 10.316714 10.064464
1367463_at 11.104194 11.208957 11.238903 11.308527 10.895306 11.335273 11.010162 10.92619 11.232011 10.9272175 11.21569
1367464_at 9.349186 9.387329 9.405696 9.450678 9.329518 9.410725 9.4617815 9.483416 9.538807 9.431946 9.462076
1367465_at 10.16138 10.023059 10.109313 10.107457 10.140796 9.996216 10.128298 10.064497 10.0796795 10.002743 9.861063
1367466_at 10.490077 10.465916 10.418626 10.408055 10.410611 10.318191 10.3922205 10.403325 10.501335 10.502236 10.498813
1367467_at 11.43155 11.441017 11.364019 11.4311075 11.296472 11.459044 11.400957 11.460288 11.410739 11.553762 11.375616
1367468_at 9.784814 9.783074 9.966769 9.849048 9.770665 9.980524 10.036255 9.805105 9.984812 9.939521 9.884848
1367469_at 11.9911175 11.929619 11.8400345 11.95841 11.951106 11.9630375 11.93038 12.025104 12.015248 11.893023 11.962229
1367470_at 10.3424015 10.30442 10.109815 10.33987 10.404476 10.221649 10.4411125 10.3997345 10.286812 10.302617 10.08334
1367471_at 9.029574 9.095577 9.087132 9.037627 9.072316 8.87829 9.023133 8.963805 9.1139345 9.11931 9.225617
1367472_at 10.28992 10.378222 10.31974 10.287528 10.266244 10.261276 10.163486 10.22001 10.29994 10.30517 10.186239
1367473_at 9.718535 9.913004 9.707558 9.816974 9.88531 9.908555 9.827388 9.976284 9.848222 9.915948 10.09414
1367474_at 9.791343 9.782128 9.744631 9.81224 9.755365 9.69823 9.860872 9.899828 9.9125395 9.742621 9.725584
1367475_at 10.635052 10.668846 10.613597 10.747061 10.636746 10.602453 10.764585 10.627315 10.635809 10.59369 10.611919
1367476_at 11.138021 11.186049 11.218288 11.252184 11.170376 11.252736 11.058272 11.127304 11.138622 11.222724 11.123091
1367477_at 10.127949 9.9645815 10.052091 10.041155 10.095003 10.025331 10.057175 10.100354 10.058476 9.809193 9.969044
1367478_at 7.7284636 7.8789477 7.93428 7.847614 7.872449 7.637679 7.6720433 7.934199 7.959255 7.734437 7.8218026
1367479_at 11.259003 11.233837 11.339463 11.218541 11.272756 11.141012 11.244672 11.19952 11.147681 11.136945 11.139408
1367480_at 9.599923 9.529016 9.634315 9.612424 9.682196 9.599861 9.699639 9.640435 9.731866 9.576599 9.714099
1367481_at 9.367531 9.394435 9.413218 9.33465 9.33265 9.370162 9.421409 9.306696 9.405672 9.271161 9.487628
1367482_at 9.386676 9.350327 9.529566 9.40004 9.323337 9.2272 9.571748 9.313052 9.369266 9.260202 9.256121
1367483_at 8.844124 8.8557005 8.935565 9.116507 8.940151 8.909876 8.941559 9.198975 8.874178 8.896826 8.832682
1367484_at 8.919126 9.150301 9.0717125 9.312599 9.122231 9.202216 9.083519 9.246634 9.190771 9.198686 9.378653
1367485_at 10.065213 10.10165 10.067485 10.19666 10.066847 10.013926 10.094535 10.094402 10.143678 10.079431 10.140805
1367486_at 9.622949 9.727385 9.4548025 9.669887 9.634859 9.774955 9.628489 9.637084 9.560712 9.487032 9.597378
1367487_at 7.5122056 7.446876 7.4761333 7.326685 7.338013 7.449292 7.470979 7.2298846 7.545543 7.5348797 7.228415
1367488_at 8.338792 8.0278 8.104936 8.047085 8.136976 7.7619004 8.259194 8.170852 8.097013 7.9256115 8.228859
1367489_at 6.590036 6.458134 6.4279904 6.49139 6.3464026 6.521641 6.413412 6.734344 6.3481956 6.6723447 6.6012106
1367490_at 7.432703 7.3586054 7.338318 7.2709055 7.3515882 7.3554277 7.454674 7.528231 7.3566103 7.320106 7.3749585
1367491_at 9.419079 9.50117 9.437201 9.538722 9.389844 9.379461 9.665914 9.478915 9.615977 9.388936 9.557269
1367492_at 8.94642 9.008006 9.017574 9.118265 9.030862 9.006484 9.062395 9.12233 9.0534315 8.962756 8.9574375
1367493_at 9.693038 9.605515 9.557814 9.478621 9.656222 9.72147 9.6306715 9.493385 9.650875 9.4893875 9.548755
1367494_at 10.136509 10.059536 10.185865 10.103558 10.094185 10.108187 10.195023 10.129467 10.175842 10.150576 10.297524
1367495_at 7.429518 7.505995 7.5630093 7.496155 7.4464016 7.5164733 7.3465166 7.6655407 7.3638625 7.3499765 7.506744
1367496_at 11.304429 11.125101 11.132395 11.203373 11.07792 11.195794 11.191575 11.2008915 11.235175 11.198468 11.134535
1367497_at 8.766606 8.7292385 8.692045 8.650775 8.729133 8.703652 8.720486 8.744637 8.690302 8.740146 8.633781
1367498_at 9.133769 9.031974 8.85044 9.014279 9.054437 8.892236 8.986252 9.073346 8.916051 9.100791 8.9866905
1367499_at 8.195927 8.080658 8.049377 7.929274 8.039232 8.090183 8.082603 8.214649 7.924195 7.9559608 8.214113
1367500_at 9.997164 10.026695 10.0566435 10.136205 10.022322 10.04897 9.957487 10.065478 10.066885 9.997129 9.984862
1367501_at 8.658174 8.584119 8.6086445 8.707127 8.639758 8.54357 8.753548 8.638726 8.618532 8.462634 8.662859
1367502_at 8.373419 8.574317 8.443289 8.423743 8.367464 8.345013 8.252657 8.380674 8.51118 8.463863 8.628048
1367503_at 11.153069 11.200281 11.171255 11.180367 11.109164 11.105052 11.196832 10.996543 11.168278 11.11827 11.041162
1367504_at 8.275343 8.142452 8.126802 8.221859 8.055048 8.260159 8.100479 8.318334 8.288681 8.067484 8.463522
1367505_at 8.315799 8.577342 8.319756 8.417579 8.27135 8.592401 8.373164 8.712012 8.3304405 8.3956585 8.294891
1367506_at 9.941784 9.952604 10.025122 9.832451 9.907797 9.877102 9.814556 9.875075 9.909795 9.715513 9.830619
1367507_at 7.1509814 7.1745133 7.368284 7.287691 7.163234 7.3602605 7.0744996 7.0943103 7.2247615 6.9370055 7.3620467
1367508_at 8.715412 8.704851 8.55973 8.593643 8.678707 8.5852375 8.64691 8.617693 8.752785 8.382033 8.510169
1367509_at 9.465498 9.705249 9.655282 9.64905 9.527294 9.522684 9.4801445 9.58186 9.527992 9.492016 9.575329
1367510_at 9.607743 9.763654 9.747791 9.708774 9.528293 9.722341 9.729944 9.662498 9.624396 9.697011 9.663196
1367511_at 8.669422 8.72053 8.77876 8.590485 8.560788 8.619337 8.645395 8.572806 8.702646 8.6474495 8.81123
1367512_at 11.037786 11.021131 11.037067 11.090593 10.936587 10.910468 11.0111885 10.921954 10.96237 10.857131 10.814793
1367513_at 8.564396 8.437309 8.216344 8.5117855 8.08471 8.307998 8.548381 8.270336 8.318092 7.999694 8.54356
1367514_at 7.9625864 8.119784 8.071764 8.025788 7.915842 8.3246975 8.136877 8.093554 8.206216 7.975503 8.074437
1367515_at 7.7993712 7.753946 7.74888 7.891953 7.694576 7.578316 7.754084 7.695007 7.944312 7.5967193 8.214294
1367516_at 8.938727 8.965694 8.9886465 9.009163 8.992958 8.923126 9.10214 9.077576 9.093915 8.8734665 9.006136
1367517_at 7.8770494 7.818121 7.7371025 7.8363333 7.843302 7.759432 7.8851876 7.896677 7.9247327 7.7883563 7.6047263
1367518_at 8.732898 8.75683 8.717761 8.826079 8.729597 8.736257 8.652479 8.666397 8.7285 8.687523 8.568761
1367519_at 8.784874 8.690797 8.582682 8.787166 8.569088 8.609773 8.713479 8.737581 8.68199 8.569043 8.683587
1367520_at 9.814528 10.038204 9.875255 9.971228 9.8897915 10.111338 9.899975 10.0547695 10.0141735 10.086937 10.058607
1367521_at 7.10244 7.3228374 7.424725 6.9890614 7.0126147 7.2021685 7.1947575 7.371998 7.5092797 7.083973 7.523275
1367522_at 9.175807 9.195793 9.326352 9.201764 9.346445 9.416303 9.423899 9.348522 9.304627 9.13981 9.183191
1367523_at 8.585832 8.78348 8.842344 8.727541 8.680327 8.698616 8.785903 8.643663 8.756205 8.731706 9.0828495
1367524_at 7.5842414 7.684114 7.4848375 7.387126 7.467225 7.296367 7.8455663 7.6931863 7.5030446 7.6784716 7.44757
1367525_at 9.634258 9.480107 9.559798 9.539095 9.59933 9.493517 9.676308 9.630815 9.534745 9.623999 9.608454
1367526_at 9.012573 8.901198 8.92394 9.044035 8.906141 8.863288 8.850452 8.980669 8.7997875 8.836583 8.948422
1367527_at 8.410545 8.546746 8.448679 8.489929 8.412779 8.184744 8.069566 8.321586 8.523438 8.08749 8.004111
1367528_at 8.951584 9.184027 8.963126 8.976147 8.994238 9.3443775 8.9152565 8.904161 9.13528 8.920679 8.925
1367529_at 9.098892 9.315168 9.292353 9.289145 9.321827 9.233383 9.313948 9.132977 9.321592 9.073267 9.116111
1367530_at 7.52405 7.6601524 7.6962457 7.5936003 7.5940094 7.58573 7.5104127 7.742921 7.7399955 7.8269997 7.6741953
1367531_at 10.589259 10.730082 10.666469 10.770617 10.6902275 10.788296 10.770401 10.871638 10.824045 10.6760845 10.763127
1367532_at 11.307005 11.352907 11.334924 11.329217 11.346037 11.3358 11.28129 11.215519 11.346437 11.263088 11.209654
1367533_at 8.773461 8.625116 8.626346 8.593759 8.631306 8.484051 8.7477255 8.5829315 8.5452385 8.5361395 8.673057
1367534_at 7.7799587 7.4141946 7.1950145 7.287691 7.3363605 7.4789186 7.891113 7.339219 7.3204856 7.55678 7.428522
1367535_at 8.882912 8.690953 8.739725 8.787586 8.765352 8.857877 8.634581 8.613434 8.735951 8.607667 8.901498
1367536_at 7.6861672 7.837965 7.7115602 7.7676606 7.671171 7.7935963 7.6298423 7.8250237 7.816498 7.8480487 7.9998574
1367537_at 7.7153187 7.701604 7.617718 7.7887464 7.72907 7.6339984 7.9088163 7.9493217 7.720372 7.8606706 7.7117763
1367538_at 7.3912253 7.39528 7.207653 7.4398847 7.207294 7.0565095 7.391968 7.3745894 7.404863 7.4041 7.269143
1367539_at 8.735422 8.584323 8.856817 8.952798 8.698737 8.528813 8.797327 8.644126 8.576814 8.402861 8.7039385
1367540_at 7.7631226 7.8771544 7.5848403 7.7954445 7.72047 7.6074924 7.7860165 7.7626123 7.739875 7.926356 8.008947
1367541_at 7.7748027 7.646236 7.773119 7.7102566 7.6615386 7.557861 7.627465 7.821643 7.553376 7.599722 7.821017
1367542_at 7.7405667 8.0434 7.793855 8.036842 7.8640466 8.088697 8.089973 7.8156066 8.042752 7.817065 7.9789495
1367543_at 8.509009 8.536271 8.367455 8.40881 8.476865 8.502588 8.296013 8.533013 8.283302 8.285513 8.304697
1367544_at 7.0209646 7.046969 6.8009 6.9831376 6.7606626 6.7667007 7.129771 7.062994 6.8700094 6.970595 6.8023534
1367545_at 7.1384254 7.088587 7.164602 6.9632654 6.8230643 6.783035 7.4334474 7.1308236 7.046841 7.3009086 7.1528807
1367546_at 10.459271 10.343377 10.226741 10.3740635 10.284777 10.151387 10.418592 10.335011 10.260537 10.282021 10.370073
1367547_at 8.070013 7.9969974 7.848588 8.092563 7.65719 7.529163 8.157452 7.798082 8.08849 8.148453 7.791168
1367548_at 8.276888 8.499213 8.282284 8.296352 8.533405 8.528482 8.370482 8.388965 8.400244 8.369505 8.152006
1367549_a_at 10.860311 10.788402 10.75016 10.8347435 10.718989 10.711905 10.941869 10.874331 10.888844 10.764787 10.764137
1367550_a_at 8.346446 8.327944 8.359896 8.562915 8.191603 8.495576 8.151427 8.658213 8.453157 8.306913 8.510718
1367551_a_at 9.128304 9.168294 9.224242 9.227927 9.0323 9.086378 9.236181 9.214075 9.219673 9.19246 9.24578
1367552_at 4.410989 4.2609625 4.20528 4.332692 4.366759 4.6043725 4.302882 4.1824155 4.2351923 4.4077053 4.232677
1367553_x_at 11.852603 12.513838 12.019083 12.414731 12.368861 12.083926 12.873718 11.751426 12.886295 12.930488 12.564682
1367554_at 4.060896 3.99876 4.1018114 3.9176145 4.182177 4.4309387 4.096734 3.8454416 4.255089 4.131989 4.1281843
1367555_at 14.733719 14.745149 14.729549 14.739119 14.733453 14.731164 14.750815 14.739185 14.750815 14.755769 14.754609
1367556_s_at 14.595528 14.617416 14.6015625 14.616042 14.617416 14.603994 14.569642 14.5832205 14.5832205 14.603994 14.577414
1367557_s_at 12.885655 12.801274 12.9157915 12.8966875 12.955571 13.090852 12.803537 12.803148 12.785408 12.833411 12.97119
1367558_x_at 3.209005 3.178765 3.4242373 3.2879312 3.2679472 3.2814867 3.1277192 3.1791465 3.294662 3.2562537 3.2475858
1367559_at 12.858855 12.951507 12.904707 12.861664 12.916966 12.993138 12.939124 12.914848 12.98622 12.843349 12.883853
1367560_at 12.272779 12.227511 12.236882 12.237845 12.198291 12.193611 12.389833 12.202011 12.14796 12.258185 12.29544
1367561_at 12.506236 12.410793 12.49612 12.508941 12.3826 12.514166 12.684958 12.513739 12.497949 12.56474 12.647539
1367562_at 8.72871 8.768715 8.711133 8.098997 8.509222 8.600245 8.378357 8.549117 8.582218 8.281384 8.138634
1367563_at 9.28398 9.245278 9.196735 8.972096 9.149015 9.015161 9.219772 9.050583 8.997269 9.043941 8.983514
1367564_at 6.067221 5.9745073 5.973424 5.948755 6.179599 6.2169495 5.975569 6.0339727 5.963179 6.175396 6.1859856
1367565_a_at 13.727063 13.705644 13.71045 13.716159 13.685569 13.785163 13.638926 13.75815 13.640806 13.59784 13.707321
1367566_at 4.0349603 4.39851 4.066391 4.203619 4.1548557 4.133913 3.7670915 3.8587856 4.124481 4.478305 4.1316595
1367567_at 12.039788 12.167522 12.006132 12.101955 11.973054 12.092899 12.05629 12.046666 12.073112 12.092654 12.007427
1367568_a_at 9.450525 8.928354 9.677551 9.29475 9.229577 8.821952 9.354936 9.407324 8.990432 9.22571 8.871856
1367569_at 11.902487 11.855457 11.796081 11.872605 11.830913 11.8836155 12.050986 11.848998 11.9100065 11.836 11.802352
1367570_at 6.903662 6.9525332 7.0621834 6.926363 7.130726 6.9364605 7.1871057 7.170889 7.0423393 7.0019083 6.680899
1367571_a_at 5.7503185 5.235282 5.6424694 5.149539 5.377838 5.3898506 5.210491 5.1837683 5.382963 5.250374 5.6422005
1367572_at 5.106376 4.987894 4.933005 5.037058 5.21056 5.0117345 5.077131 5.0481524 5.327546 5.01499 4.956092
1367573_at 12.541104 12.486219 12.371905 12.388229 12.385859 12.422134 12.532539 12.473646 12.442966 12.518778 12.5822525
1367574_at 8.241588 8.361198 8.288863 8.407652 8.39245 8.427819 8.563908 8.681095 8.098078 8.562477 8.483562
1367575_at 11.842486 11.699737 11.819929 11.575112 11.690239 11.761504 11.453698 11.471652 11.553125 11.487857 11.540875
1367576_at 13.703872 13.75922 13.726858 13.551372 13.585197 13.832606 13.608623 13.706833 13.716966 13.719088 13.839174
1367577_at 7.217037 6.7038417 6.9049053 6.5225925 7.0221972 6.5659103 7.40804 6.8335385 7.1676707 6.709029 6.8418875
1367578_at 10.448879 10.506911 10.427838 10.479197 10.40144 10.63189 10.647415 10.354348 10.545099 10.613575 10.623043
1367579_a_at 11.087086 11.116072 10.927103 11.209755 11.224821 11.308944 11.479263 11.2602825 11.173315 11.321472 11.249186
1367580_at 11.674663 11.591079 11.65694 11.56088 11.536241 11.662831 11.78879 11.486988 11.562607 11.601272 11.778779
1367581_a_at 5.9333305 6.149179 6.342005 5.9352336 6.1136546 6.446833 6.9893146 6.3040247 6.4104123 6.770133 6.6573315
1367582_at 11.831678 11.742807 11.796224 11.829974 11.758753 11.630713 12.064052 11.810419 11.807103 11.911674 12.035361
1367583_at 13.240509 13.307132 13.041586 13.063822 13.044713 13.199201 13.156783 13.235833 13.156336 13.000394 13.222655
1367584_at 8.194732 8.254772 8.499271 8.253433 8.411726 7.985464 8.616229 8.154023 8.291615 8.599572 8.414935
1367585_a_at 11.012781 11.10671 11.271867 11.312649 11.470663 11.205053 11.050095 11.03958 11.150258 10.913659 10.831709
1367586_at 13.006215 12.976597 13.093924 12.916486 13.218239 13.052858 12.7676 12.718032 13.015473 12.788657 12.732491
1367587_at 3.2966602 3.422866 3.4437375 3.429647 3.5393803 3.4915113 3.5737736 3.2924478 3.2239203 3.34431 3.4490013
1367588_a_at 11.385535 11.392816 11.401878 11.46995 11.333437 11.545502 11.568575 11.468769 11.492956 11.457731 11.572938
1367589_at 9.519969 9.497456 9.501483 9.420923 9.502515 9.495061 9.540494 9.475172 9.440704 9.369692 9.442935
1367590_at 11.036429 11.019134 10.952601 11.01129 11.117361 11.106051 11.043674 11.095846 11.1565695 11.142735 11.236843
1367591_at 10.176948 10.18327 10.156747 10.004319 9.9810295 10.051087 10.107045 10.190243 10.028474 10.154936 10.10361
1367592_at 3.467955 3.533448 3.4062512 3.4226153 3.5028474 3.4829974 3.5737197 3.25708 3.3050594 3.5437155 3.5873048
1367593_at 7.901421 8.558041 8.4448805 8.370592 7.6335454 8.7184925 8.385709 8.515087 8.293986 8.611565 8.354803
1367594_at 9.076683 9.224939 9.077965 9.026112 9.221334 9.180124 9.169718 9.119795 8.824068 9.06522 9.044603
1367595_s_at 13.697298 13.652764 13.673343 13.592399 13.610367 13.610173 13.6861725 13.742742 13.660818 13.670202 13.678087
1367596_at 12.299506 12.272241 12.297505 12.320713 12.20725 12.25964 12.504222 12.366533 12.288231 12.3777685 12.459814
1367597_at 12.057694 12.002495 11.909918 11.983707 11.946702 12.003976 12.184686 12.087538 11.992335 12.018402 11.944458
1367598_at 14.074897 14.064306 14.119553 14.1287155 14.137853 14.165112 14.120712 14.118868 14.137969 14.091232 14.129961
1367599_at 12.235885 12.055334 12.370179 12.208479 12.127509 12.34503 11.973623 12.180396 11.756881 12.220419 12.079644
1367600_at 5.5985975 5.4659576 5.4162416 5.2983274 5.410855 5.6193914 5.364159 5.2178154 5.2064257 5.557045 5.349127
1367601_at 8.668892 8.294949 8.755215 8.105724 8.367357 8.4339485 8.222992 8.399958 8.00835 7.823782 8.652146
1367602_at 9.516559 9.06155 9.459081 9.0158415 9.325127 9.289092 8.969078 9.10102 8.881021 8.635841 9.65353
1367603_at 11.262608 11.223874 11.173867 11.168964 11.14553 11.234673 11.040423 11.147454 11.075166 10.960172 11.04892
1367604_at 11.376771 11.393032 11.300845 11.323396 11.239959 11.201866 11.504804 11.454025 11.468912 11.598082 11.293597
1367605_at 10.777671 10.784526 10.815632 10.713978 10.722893 10.924992 10.703535 10.624434 10.625277 10.629606 10.77407
1367606_at 12.439779 12.447425 12.422495 12.442524 12.384404 12.41484 12.538193 12.495387 12.4987755 12.52153 12.550968
1367607_at 12.75084 12.736394 12.71701 12.738619 12.752958 12.711606 12.757258 12.768845 12.7437525 12.769574 12.708494
1367608_at 5.192115 5.1373987 5.244072 5.308606 5.1174145 5.3119335 5.11411 4.981968 4.898733 5.2481995 4.9917517
1367609_at 11.887163 12.561549 11.497557 11.971869 11.433616 12.592172 12.05406 12.283291 11.784053 12.22726 12.53876
1367610_at 12.404752 12.378268 12.336629 12.296434 12.269662 12.42625 12.522703 12.484019 12.388555 12.428681 12.3977165
1367611_at 5.174759 5.255356 4.8051643 5.2097745 5.4128547 5.3158545 5.1121945 5.1766605 5.288489 5.230457 5.2832394
1367612_at 14.046742 14.061429 14.092637 14.078651 14.0616045 14.090485 14.027443 14.0950775 14.112178 14.066313 14.102887
1367613_at 12.935241 12.89796 12.873084 12.891265 12.90972 12.980163 12.921989 12.727714 12.929278 12.843279 12.919341
1367614_at 7.657771 7.4125147 7.4628615 7.5311933 7.525309 7.3364973 7.9455633 7.7596025 7.4520593 7.826213 7.6655555
1367615_at 4.112352 4.31199 3.8930674 4.223477 4.1172996 4.525674 4.247425 4.072619 4.102627 4.1353564 4.246003
1367616_at 4.4139833 4.3667736 4.446307 4.449768 4.4172583 4.406913 4.438238 4.2863517 4.3638525 4.4068227 4.366971
1367617_at 9.232454 9.09142 9.113967 8.9554205 9.062195 9.230842 9.356308 9.131407 9.006557 9.183412 9.308903
1367618_a_at 11.2190485 11.131408 11.139198 10.60153 11.078003 10.569264 11.272148 11.087521 11.150814 11.14341 11.166028
1367619_at 12.941635 12.9489 12.920882 12.910659 12.898872 12.815757 13.023294 13.006941 12.978212 12.8861885 12.96869
1367620_at 12.721476 12.699277 12.782724 12.64472 12.798779 12.837895 12.743609 12.688644 12.669343 12.750284 12.621217
1367621_at 8.396445 8.521984 8.610103 8.514714 8.611137 8.485175 8.679337 8.547039 8.498287 8.294793 8.492206
1367622_at 12.384861 12.333425 12.392801 12.343991 12.287619 12.368917 12.419864 12.303377 12.323936 12.328595 12.391927
1367623_at 12.102757 12.115639 12.156642 12.120709 12.089769 12.198105 12.147536 12.097876 12.189443 12.147425 12.183029
1367624_at 10.764084 10.760385 10.160186 10.759638 10.789739 10.671472 10.874413 10.771983 10.599639 11.083272 10.472709
1367625_at 13.095106 13.174097 13.14244 13.130702 13.088287 13.18197 13.278094 13.202103 13.155251 13.171698 13.23111
1367626_at 4.6843667 5.1060038 4.9143677 4.9919796 5.1612525 4.967818 4.963996 4.7005897 4.858828 5.4459524 4.900404
1367627_at 8.583173 8.328457 8.240847 8.334379 8.259761 8.235832 8.335121 8.370964 8.186556 8.261017 8.434702
1367628_at 6.732779 6.633295 6.895841 6.633175 6.7355714 6.35488 6.991643 6.5005617 6.462312 6.5379925 6.488334
1367629_at 12.155574 12.154527 12.213378 12.100478 12.14946 12.237687 12.196653 12.189304 12.1835375 12.206251 12.245032
1367630_at 12.54838 12.454932 12.514824 12.5333185 12.513721 12.458419 12.604378 12.533198 12.529142 12.603548 12.609717
1367631_at 6.315258 6.7741284 7.2658176 6.201519 5.890746 6.37334 6.220025 6.2097034 6.5382032 5.6621046 5.8371077
1367632_at 9.623054 10.104927 9.942026 10.4091425 9.837536 10.14545 9.435787 10.080647 9.686815 10.10695 10.2912855
1367633_at 9.510307 9.993258 9.681593 10.185904 9.592327 9.925401 9.301851 9.870139 9.4562025 9.84857 10.031072
1367634_at 12.493678 12.428114 12.404688 12.445754 12.403393 12.330099 12.575839 12.530176 12.43338 12.501705 12.542301
1367635_at 12.794005 12.719598 12.831073 12.700872 12.818845 12.875328 12.75838 12.743306 12.760187 12.58958 12.680596
1367636_at 7.9148474 7.7371945 7.7161446 7.7725425 7.83576 7.806272 7.939987 7.877525 7.9485345 7.938501 8.022655
1367637_a_at 11.19003 11.12653 11.249521 11.198951 11.081311 10.983806 11.291195 11.282439 11.2616825 11.236616 11.298522
1367638_at 9.482138 9.5867 9.522128 9.422411 9.682976 9.63874 9.475599 9.506263 9.6430435 9.434688 9.3276825
1367639_a_at 12.546319 12.625198 12.677809 12.758501 12.644236 12.711953 12.677403 12.61001 12.652713 12.62215 12.66325
1367640_at 12.653929 12.603795 12.539809 12.523265 12.544132 12.5265665 12.819603 12.602479 12.601762 12.670391 12.645932
1367641_at 13.461013 13.4523535 13.337184 13.433617 13.414388 13.574517 13.453641 13.452368 13.500373 13.399731 13.433893
1367642_at 11.033145 10.986547 10.921314 10.834729 10.8116 10.945722 10.818374 10.865519 10.973599 10.841655 10.9297695
1367643_at 11.466578 11.639453 11.707022 11.457315 11.461435 11.874696 11.689955 11.444784 11.6035795 11.628512 11.77351
1367644_at 7.3190556 7.516196 7.4946656 7.6184487 7.353223 7.3934393 7.671451 7.626453 7.4903555 7.4425464 7.188415
1367645_at 12.774737 12.719329 12.652622 12.70786 12.699117 12.68985 12.897661 12.797163 12.745964 12.762848 12.783815
1367646_at 12.137781 12.240485 12.245147 12.360184 12.307112 12.364926 12.182814 12.322686 12.288529 12.399685 12.353647
1367647_at 14.122934 14.138763 14.173808 14.213941 14.226961 14.168957 14.1558695 14.124268 14.135994 14.078242 14.0946665
1367648_at 6.3489156 5.952689 6.3258862 5.8867235 6.222215 6.316688 6.341561 6.2329025 6.1153455 6.2135005 6.248132
1367649_at 6.411545 6.4403286 6.263726 6.152312 6.1952834 6.1776586 5.992546 6.1566443 6.1364794 6.435383 6.2788363
1367650_at 6.4385633 6.575672 6.4029026 6.4873986 6.287267 6.3975267 6.5156994 6.627792 6.3933086 6.3874674 6.294845
1367651_at 10.067324 10.33344 10.037717 10.308013 10.171649 10.459971 10.286446 9.978624 10.212023 10.402125 10.453886
1367652_at 9.831082 9.827741 9.822524 9.80759 9.838468 9.989573 9.99163 10.216641 9.478822 9.544257 9.476624
1367653_a_at 12.303189 12.23159 12.373359 12.275268 12.335179 12.337081 12.1023445 12.180133 12.11688 12.217103 12.215715
1367654_at 8.772209 8.677093 8.480145 8.825264 8.805335 8.384293 8.964662 8.974684 8.467053 8.760236 8.430062
1367655_at 8.006043 7.9049253 8.142916 7.853543 8.009202 7.8683624 8.18961 8.026209 7.843428 8.193059 8.32197
1367656_at 10.858843 10.857031 10.787116 10.803621 10.782703 10.802259 10.710934 10.688825 10.837665 10.829129 10.791555
1367657_at 12.441438 12.660788 12.878118 12.501145 12.6954 12.672467 12.503036 12.821368 12.635737 12.70398 12.933495
1367658_at 6.6833787 6.447042 6.8657174 6.558633 6.090524 6.4679303 6.6120915 6.7566595 6.552626 6.425571 6.2264543
1367659_s_at 10.838225 10.980942 10.975731 10.609404 10.913198 11.013261 11.308978 11.211252 11.527035 11.473172 11.853306
1367660_at 6.442435 6.1510606 6.22302 5.7274275 6.159935 6.3119884 6.327796 6.154745 6.1536384 6.523539 6.45714
1367661_at 6.902845 7.088287 7.1529098 6.718789 6.7518444 6.8905234 7.3813977 6.9652143 6.698237 7.2121587 6.807999
1367662_at 12.41184 12.271019 12.384314 12.505486 12.390382 12.340817 12.521853 12.309052 12.344441 12.2809925 12.309102
1367663_at 11.608622 11.656328 11.561901 11.43521 11.581746 11.84754 11.683487 11.790878 11.656535 11.933786 11.774048
1367664_at 4.232753 4.2442117 4.2051277 4.114505 4.3790894 4.2319736 4.2081256 4.2894087 4.3691874 4.036798 3.9837935
1367665_at 4.3010263 4.1146617 4.115224 4.409172 4.4434853 4.351055 4.263503 4.0965486 4.0161 4.325451 4.464339
1367666_at 9.445825 9.614941 9.242641 9.469898 9.436367 9.235879 9.6357565 9.799993 9.614516 9.563715 9.64911
1367667_at 11.406885 11.92303 11.263458 12.073872 12.186325 12.437866 12.128537 11.965034 12.094443 12.017875 12.15567
1367668_a_at 6.694153 7.062569 6.6159554 6.9546194 6.4938893 6.501036 6.8382854 7.119391 7.0134506 7.1237926 6.9813495
1367669_a_at 10.042973 10.124278 10.295736 10.012473 10.131848 10.139293 10.075371 10.119776 10.226751 10.12278 10.187785
1367670_at 10.651057 10.607779 10.60681 10.873056 10.612669 10.651339 10.577606 10.595002 10.539171 10.629448 10.519643
1367671_at 9.289311 9.281693 9.376271 9.351598 9.165629 9.007482 9.391646 9.2139015 9.088285 9.061922 9.370076
1367672_at 11.828032 11.932613 11.93907 12.038696 11.894159 12.026796 11.894022 12.00795 12.061872 11.861132 11.973117
1367673_at 10.933247 10.90753 10.819544 10.897307 10.658407 10.85146 10.905149 10.92775 10.777319 10.892103 10.93227
1367674_at 9.638085 9.509505 9.388297 9.4801035 9.53104 9.511253 9.705274 9.619586 9.503146 9.559447 9.637843
1367675_at 9.226933 9.38616 9.40688 9.2787 9.367472 9.380026 9.397845 9.257968 9.41448 9.374947 9.454271
1367676_at 6.903111 7.820549 7.2713118 7.5889945 6.512454 7.194318 7.513495 7.5782137 7.2042623 7.199417 7.0409455
1367677_at 11.226636 11.41329 11.258424 11.568915 10.991411 11.453333 11.232623 11.296317 11.239701 11.148194 11.003489
1367678_at 11.44658 11.417108 11.500607 11.248298 11.441383 11.224901 11.428278 11.364509 11.206596 11.3699045 11.131082
1367679_at 10.123889 9.854528 10.585138 9.900446 10.026885 10.051154 10.054995 9.934197 9.818605 9.807204 9.9300375
1367680_at 12.307554 12.265021 12.289535 12.195273 12.162721 12.308779 12.212609 12.26026 12.285167 12.282295 12.429686
1367681_at 9.866986 9.983442 10.0451565 9.937449 9.9379835 9.987437 9.8238125 9.918985 10.063573 9.959773 9.829288
1367682_at 6.9288096 6.93068 7.041073 6.589653 6.7631173 6.941409 6.6685343 6.4353795 6.8345003 6.8231854 6.3947325
1367683_at 10.23257 10.068293 10.089545 10.079629 9.88009 9.964799 10.000118 10.265611 10.037567 9.835497 9.820678
1367684_at 4.1851726 4.2574997 4.2268543 4.262406 4.5020776 4.1796446 4.029797 4.0941863 4.294418 4.1850457 4.0451546
1367685_at 12.105554 12.082183 12.013175 12.075331 12.070623 12.115822 12.184737 12.115935 12.127541 12.124531 12.0630045
1367686_at 12.053117 11.848423 11.985986 11.977133 12.035285 11.767225 11.910855 11.93288 12.024028 11.908148 11.956253
1367687_a_at 8.655263 8.712554 8.568296 8.60928 8.522413 8.48374 8.46217 8.607838 8.481017 8.324724 8.595158
1367688_at 7.870254 8.24009 8.002171 8.143356 8.1425295 8.080147 7.983561 8.1077 8.227522 8.063387 8.120545
1367689_a_at 7.5923886 8.506859 7.8819413 8.003084 7.78397 9.686993 7.9974685 9.075359 8.652691 9.652292 10.515722
1367690_at 11.514937 11.448947 11.5852785 11.496498 11.440877 11.443512 11.81468 11.517586 11.515485 11.654333 11.682438
1367691_at 11.191119 11.420273 11.20468 11.318449 11.592192 11.745488 10.921179 11.209411 11.828108 10.820709 11.061994
1367692_at 3.7436433 3.7225761 3.7779012 3.631586 3.9047036 3.6858997 3.7950728 3.8610508 3.7242637 3.6665933 3.742725
1367693_at 9.826175 10.01722 9.73095 9.8819895 9.8968725 10.030814 10.067351 9.969442 10.075721 9.8417845 9.96593
1367694_at 11.214074 11.399776 11.314313 11.164126 11.25961 11.286994 11.359623 11.280001 11.406647 11.402623 11.443331
1367695_at 12.190631 12.290939 12.280135 12.364373 12.27609 12.290683 12.246894 12.25594 12.212914 12.274939 12.212637
1367696_at 8.071567 8.072169 8.126807 8.181407 7.909253 8.145909 8.372269 8.042836 7.9165287 8.307989 8.194094
1367697_at 9.9341755 10.267731 9.85833 10.148576 10.297557 10.142401 10.442049 10.455265 10.142129 10.281881 10.10564
1367698_a_at 9.111271 9.080544 8.98658 9.261314 9.111734 9.029569 9.107645 9.242361 9.059903 9.041592 9.075482
1367699_at 6.5821667 6.5596695 6.7587605 6.562868 6.4371715 6.664119 6.6339355 6.7194314 6.6979904 6.6894803 6.577578
1367700_at 4.303484 4.3710036 4.3040485 4.216866 4.0312023 4.1975746 4.047107 4.1275673 4.0564814 4.3063736 3.8705955
1367701_at 6.596245 6.812692 6.442814 6.670222 6.7521024 6.8115935 6.809101 7.093788 6.481739 6.8744793 6.8487277
1367702_at 12.662722 12.487056 12.429424 12.589192 12.542154 12.375899 12.460769 12.516312 12.623305 12.27609 12.289451
1367703_at 4.0128155 3.7815797 3.6003573 3.782642 3.94546 3.830146 4.0991592 3.8605685 3.5691707 3.9167717 3.9099257
1367704_at 8.780238 8.771201 8.79739 8.716432 8.680409 8.735291 8.887069 8.681193 8.73546 8.533836 8.641725
1367705_at 8.708551 8.694107 9.159382 8.614522 8.608754 8.510073 8.67158 8.887006 8.643484 8.896769 8.847672
1367706_at 10.980233 11.072051 10.995334 10.928602 10.99378 11.062277 11.035134 11.034671 11.065466 11.114646 11.305504
1367707_at 9.374212 9.491582 9.631356 9.550409 9.453707 10.350026 7.889018 8.97342 8.777664 9.261348 9.658635
1367708_a_at 10.894602 11.012217 11.107334 11.176605 10.9409485 11.613449 9.646332 10.6462 10.535706 10.772633 11.278915
1367709_at 9.52277 9.172912 9.459883 9.7683525 9.553791 9.530575 10.8017435 9.606803 10.282788 10.492934 10.642885
1367710_at 10.458479 10.672207 10.641034 10.357555 10.480932 10.594765 10.53797 10.527799 10.646645 10.715201 10.633254
1367711_at 11.155588 11.191477 11.072716 11.240122 11.179709 11.20682 11.273329 11.250783 11.29013 11.166733 11.270211
1367712_at 6.3325586 6.380773 6.516749 6.6173787 6.5882444 6.4215755 6.8166313 6.881287 6.4142747 6.8147664 6.844011
1367713_at 9.313672 9.220785 9.196363 9.156747 9.240303 9.16744 9.343961 9.19756 9.337635 9.212853 9.407666
1367714_at 7.54578 7.5178623 7.483941 7.3108478 7.427594 7.4465647 7.341114 7.359851 7.3550067 7.4204283 7.4632277
1367715_at 10.240568 10.355614 10.122649 10.251974 10.326575 10.135852 10.278119 10.2569275 10.284901 10.443408 10.268093
1367716_at 8.212105 8.496119 8.532267 8.581003 8.289226 8.371565 8.182476 8.362394 8.467667 8.292549 8.4698105
1367717_at 12.560157 12.411818 12.437452 12.449882 12.383886 12.487893 12.638854 12.502529 12.418609 12.480193 12.488429
1367718_at 8.675861 8.405111 8.507713 8.429558 8.474848 8.381592 8.61831 8.810118 8.82907 8.584649 8.587546
1367719_at 10.10172 9.922906 9.853299 10.059271 9.913212 9.8728285 10.137236 10.193694 10.107772 10.091166 9.951137
1367720_at 11.352285 11.339291 11.308599 11.322081 11.287168 11.1620655 11.1765785 11.201788 11.215585 11.047845 11.187622
1367721_at 10.935591 11.275796 11.438091 11.156661 11.413068 11.553335 11.439933 11.737356 11.31092 11.316882 11.069716
1367722_at 6.8917646 7.3229055 7.2674937 7.011067 7.027154 6.9962616 7.2966404 7.170172 6.9739246 7.6111326 7.281541
1367723_a_at 7.976329 8.089433 8.219177 8.112014 8.117655 8.079487 8.299345 8.301653 8.30415 8.176909 8.265848
1367724_a_at 10.441683 10.574995 10.65947 10.5225 10.501302 10.491111 10.501949 10.35176 10.729486 10.575925 10.486661
1367725_at 7.886491 8.537754 8.690468 8.028417 8.370156 8.318684 8.122076 9.152176 8.900988 7.6342893 7.9590006
1367726_at 6.7590246 6.7181587 6.574407 6.6042123 6.7462215 6.6408715 6.6455474 6.338746 6.630142 6.984862 6.69902
1367727_at 7.833617 7.943578 8.007259 8.219063 7.8791714 8.238962 8.21869 7.9806204 8.127788 8.011365 8.118872
1367728_at 7.9593277 8.174084 8.081306 8.196362 7.955043 8.22006 7.7237015 7.754126 8.263002 7.850534 7.8539553
1367729_at 11.725323 12.31947 12.0704975 12.669736 12.033468 12.2490635 10.54677 11.515098 11.691748 11.057225 11.156712
1367730_at 9.918169 9.988465 9.908916 10.05296 10.047396 9.83516 9.952785 9.862642 10.059209 9.704863 9.859824
1367731_at 7.882225 8.145688 7.9522953 8.165894 8.005995 7.98858 7.936269 7.8526087 8.115601 7.978767 7.776869
1367732_at 8.640722 8.749698 8.571055 8.923752 8.7399025 8.716801 8.780941 8.814966 8.800974 8.779657 8.714648
1367733_at 6.6820693 7.134107 6.563442 7.070823 6.722396 7.436416 6.195115 7.439196 7.240419 7.8503027 8.201714
1367734_at 7.7991667 7.9107594 7.8819623 7.8071795 7.827054 7.9604316 7.929436 7.820475 7.95737 8.164682 8.046255
1367735_at 11.765922 11.966169 11.808478 11.775819 11.764616 11.933391 11.684875 11.803316 11.890886 11.692008 11.661243
1367736_at 9.667874 9.589846 9.546673 9.693662 9.765024 9.698433 9.827539 9.658508 9.574595 9.380459 9.543779
1367737_at 10.89853 10.926608 10.9728775 10.798939 10.822058 10.869322 11.084228 10.861073 10.923815 10.975652 11.057323
1367738_at 7.1838913 7.086435 7.105481 7.2242303 6.9417734 7.1374507 7.3086295 7.291262 6.9873705 7.128976 7.1380744
1367739_at 4.589858 4.361256 4.5566487 4.4457865 4.469886 4.297024 4.474559 4.3796263 4.453904 4.3374853 4.3049717
1367740_at 6.110406 6.136775 6.1167526 6.3450036 6.1285534 6.1962104 6.1336546 6.1131 6.0366397 6.159501 6.1682863
1367741_at 10.505842 10.741237 11.146884 10.411284 11.09169 10.843121 10.8106 11.17656 10.909785 10.545634 10.65393
1367742_at 5.128622 5.343602 5.326703 5.0404687 5.550216 5.308278 5.4301834 5.5473256 5.4985805 5.068221 5.2715707
1367743_at 6.330687 6.2621574 6.2954345 6.4118667 6.490334 6.431602 6.4225874 6.7330904 6.3377466 6.175029 6.4908495
1367744_at 6.22479 6.398297 6.298253 6.361815 6.658359 6.641243 6.701169 6.3110127 6.37077 6.2983637 6.4330006
1367745_at 8.697965 8.567209 8.646001 8.814707 8.614866 8.756711 8.781552 8.868253 8.471682 8.53952 8.793472
1367746_a_at 8.25629 8.451103 8.146439 8.211082 8.206926 8.50453 8.3724785 8.289154 8.385693 8.4419155 8.242432
1367747_at 8.417576 8.471539 8.246727 8.4790535 8.286472 8.312189 8.240915 8.267963 8.169764 8.172672 8.074407
1367748_at 9.346342 9.502015 9.408001 9.5141945 9.47668 9.630396 9.175166 9.385399 9.240473 9.264989 9.18347
1367749_at 3.8985178 3.913516 4.9509773 3.6027575 5.026894 4.4383287 3.479964 4.099991 3.9508512 3.3422441 3.741293
1367750_at 9.096695 9.010103 9.140395 9.037895 9.166817 8.9974985 9.083303 9.085673 9.00169 8.872874 8.944821
1367751_at 8.160641 8.080682 8.03972 8.282375 8.28639 8.255478 7.98001 8.049691 8.19881 8.214613 8.155317
1367752_at 8.914833 8.577293 8.77284 8.631111 8.863241 8.7171545 8.702186 8.802073 8.785603 8.5805855 8.818742
1367753_at 7.140517 7.304059 7.0845366 7.081584 7.155684 7.0581427 7.2840376 7.588006 7.221915 6.943714 7.1297617
1367754_s_at 10.536301 10.801813 10.76231 10.773424 10.755203 10.788665 10.670991 10.747098 10.852394 10.553019 10.768682
1367755_at 13.581509 13.588773 13.682541 13.60183 13.558306 13.571819 13.380558 13.657278 13.555132 13.551977 13.482002
1367756_at 9.550969 9.597329 9.501307 9.729868 9.594382 9.474284 9.327248 9.419482 9.531181 9.544936 9.479028
1367757_at 12.233005 12.20743 12.178697 12.239847 12.270885 12.405685 12.205192 12.205672 12.199783 12.248814 12.117676
1367758_at 8.201055 8.305038 8.595842 8.768349 8.530741 8.2791815 8.042185 8.144796 8.348474 7.8955383 8.01313
1367759_at 8.974507 8.646295 8.715855 9.252193 9.083558 9.072503 8.867957 8.544314 8.913678 8.145755 8.361968
1367760_at 8.676228 8.5570135 8.626252 8.677896 8.584225 8.626916 8.796687 8.734437 8.716448 8.603931 8.647838
1367761_at 8.006544 7.6916056 7.5886765 7.9293866 7.6275525 7.443802 7.8329816 7.641784 7.9799833 7.79362 7.8679037
1367762_at 5.1160994 4.9337635 4.85746 4.955962 5.0585785 4.986311 4.809951 5.01721 4.9900017 4.9965987 4.9917517
1367763_at 11.164829 11.352279 11.200246 11.261984 11.153357 11.356301 10.828031 11.246419 11.19275 11.290691 11.184514
1367764_at 8.156417 8.257326 8.639057 8.067402 8.129685 8.310759 7.9898233 8.080355 8.105193 8.079086 8.554488
1367765_at 10.4032135 10.273865 9.513812 10.460617 10.27691 10.568686 9.841325 9.487602 10.138859 9.669498 10.416712
1367766_at 10.844536 10.868199 10.827116 10.931621 10.917009 10.952506 11.091083 10.961228 11.001857 11.261201 11.231718
1367767_at 10.81071 10.840682 10.873622 10.691011 10.787076 10.590028 10.896891 10.809628 10.920312 10.992859 10.856779
1367768_at 5.214372 5.153417 5.170519 5.0466495 5.254661 5.221699 5.2669387 5.3091316 5.1458735 5.3625956 5.3805323
1367769_at 8.56283 8.56801 8.633816 8.675016 8.63723 8.52858 8.786012 8.57454 8.669697 8.5399885 8.723824
1367770_at 9.901259 10.125067 10.288397 10.147998 10.032735 10.313442 10.203217 10.384288 10.170737 10.51876 10.425765
1367771_at 10.164324 9.901097 10.79108 10.602658 10.769854 10.661756 10.495409 10.803662 10.495492 9.963698 9.946612
1367772_at 8.288395 8.405504 8.488621 8.348942 8.3274355 8.208614 8.305716 8.256399 8.157035 8.011364 8.244903
1367773_at 10.39289 10.503921 10.428371 10.653787 10.615853 10.874209 10.6129465 10.740928 10.685773 10.516058 10.436153
1367774_at 13.159286 13.293408 13.1962595 13.211541 13.138019 13.348023 13.240198 13.3555 13.344265 13.3624525 13.4302435
1367775_at 12.231163 12.148831 12.330746 12.784996 12.27392 12.472864 11.423695 12.282306 12.464768 12.088685 11.894192
1367776_at 6.3061385 6.6945276 5.8136587 6.85288 5.8628383 6.541749 5.606304 6.488935 5.792961 5.3515863 5.193819
1367777_at 11.239348 11.386896 11.127626 10.99612 11.243451 11.303501 11.606574 11.45761 11.62204 11.6185465 11.563462
1367778_at 9.282868 9.144953 9.294487 9.214514 9.093688 9.146839 9.434921 9.526569 9.31156 9.366098 9.320824
1367779_at 6.4119997 6.3933225 6.484037 6.561727 6.5725274 6.794702 6.754726 6.6125236 6.7017636 6.413242 6.6249614
1367780_at 7.165495 7.31238 6.8030677 7.36022 7.0526743 7.232964 7.0004525 7.580188 6.8026705 6.8719287 6.906127
1367781_at 3.7519677 3.630403 3.7395866 3.5681224 3.7596784 3.9301658 3.5118937 3.6058953 3.6806426 3.747817 3.6673617
1367782_at 4.639063 4.393894 4.501063 4.4351025 4.493026 4.5779014 4.4847584 4.4001946 4.3795013 4.446216 4.613735
1367783_at 11.882507 12.014081 11.802341 12.012084 11.935729 11.970857 11.820559 11.768969 11.765707 11.983204 11.91928
1367784_a_at 13.020743 13.1747875 12.977612 12.849633 13.124319 12.838793 13.175708 13.132735 13.161489 13.234246 13.266444
1367785_at 4.5365906 4.7616396 4.648854 4.35832 4.4852214 4.6285653 4.5695777 4.250311 4.556409 4.2960052 4.5617623
1367786_at 10.081728 10.581315 10.373447 10.041142 9.906126 10.560393 10.03895 10.353701 10.341673 10.810098 10.466197
1367787_at 5.575225 5.6323156 5.8167543 5.4722557 5.7942147 5.734913 5.5855618 5.4303865 5.6732554 5.849509 5.690526
1367788_at 7.759937 7.888754 7.8821726 7.665753 7.722783 7.6051407 7.54744 7.747079 7.667927 7.460886 7.592517
1367789_at 7.5497575 7.8783545 7.64641 7.58673 7.6297336 7.709266 7.2553363 7.7655087 7.5911503 7.4362607 7.53899
1367790_at 9.717864 9.821845 9.785833 9.735669 9.824502 9.835092 9.745409 9.779712 9.863396 9.781064 9.774023
1367791_at 7.0097103 7.4420385 7.0792317 7.1670976 7.1252637 7.2421713 7.3226204 7.148733 7.0173264 7.013956 7.334237
1367792_at 4.0989504 4.4433513 4.4213634 3.9626667 4.3933506 4.146449 4.0904865 3.8831925 4.047124 4.1288056 4.1596203
1367793_at 13.005155 12.977973 12.884381 12.830475 12.752337 13.0932665 12.865102 12.957811 12.932587 12.904099 12.926579
1367794_at 6.1975384 5.135797 5.610851 6.49609 6.0216293 5.9817057 7.6227107 7.4413424 6.044157 9.065882 7.9109654
1367795_at 7.717984 7.9046774 7.7045054 8.019685 8.084456 8.007606 7.821021 8.157392 7.9287186 8.1107235 7.450261
1367796_at 8.807294 8.560234 8.624935 8.534152 8.442293 8.56839 8.793134 8.746329 8.713707 8.49859 8.427172
1367797_at 6.697989 6.737107 6.5937843 6.634885 6.5350337 6.530861 6.8147945 6.44473 6.5847554 6.692011 6.5896006
1367798_at 12.388461 12.349557 12.426171 12.392188 12.314188 12.297904 12.27995 12.369848 12.280838 12.256732 12.2597475
1367799_at 5.347355 5.281486 5.3834953 5.4186754 5.556804 5.579709 5.645512 5.2346687 5.527609 5.289707 5.6964364
1367800_at 6.1367254 6.893268 6.7386084 6.2982626 6.3424883 6.53214 6.2635784 6.4503174 6.377542 6.502009 6.8812323
1367801_at 9.290967 9.31184 9.459409 9.624994 9.458868 9.480414 9.392502 9.399603 9.368766 9.40761 9.230178
1367802_at 9.814236 8.48472 8.861662 9.282889 9.871226 9.278981 9.482333 8.870212 8.948424 10.036686 9.135255
1367803_at 6.6805263 6.5454593 6.3155003 6.548567 6.359894 6.4033694 6.412996 6.316214 6.5232153 6.6323 6.789619
1367804_at 12.990615 12.989622 12.969023 12.889356 12.870751 13.020307 12.9847145 12.8835945 12.835705 12.817682 12.876667
1367805_at 5.039535 4.92757 4.9714847 4.7386723 4.956123 4.7195616 4.9479194 5.0038776 4.6400247 4.8046227 4.9442205
1367806_at 5.3392444 5.495526 5.2801166 5.35561 5.498531 5.4243345 5.2606163 5.3895984 5.2126083 5.330863 5.3296423
1367807_at 9.106007 9.017823 9.180705 8.300129 9.124693 8.309409 9.101793 9.123924 9.028576 8.872276 8.925064
1367808_at 10.27665 10.202736 10.104915 10.230502 10.32256 10.4055195 10.2049 10.369514 10.368703 10.219626 10.283685
1367809_at 4.9899473 4.826376 4.8073707 5.0361767 4.665882 4.849852 4.5756836 4.914173 4.7667193 4.7679796 4.764907
1367810_at 6.1740656 6.0977273 6.030992 6.554073 6.3066535 6.3591266 6.6803966 6.2399583 6.310115 6.180077 6.2602153
1367811_at 5.5617704 5.230341 5.45708 5.316934 5.144861 5.3592157 6.3979278 5.725672 5.5246835 6.4450555 6.0514884
1367812_at 8.057592 7.747907 7.711826 7.4396324 7.7974815 7.6167855 7.9440026 7.7163525 8.016801 7.554346 7.537857
1367813_at 7.9029007 7.9721923 8.015835 8.1306925 7.9577723 8.354716 7.7208495 7.8955493 7.817728 7.5704103 7.7836657
1367814_at 9.150623 8.849893 9.129724 8.735381 8.678134 8.813619 9.072998 9.413718 8.813938 9.116138 9.411922
1367815_at 8.47476 8.70661 8.455541 8.397231 8.451101 8.430211 8.503813 8.643734 8.5903225 8.406731 8.659039
1367816_at 5.0694633 5.294116 5.172406 5.2803907 5.203864 5.2631183 5.5144405 5.7579393 5.7574053 6.0647273 5.7576876
1367817_at 7.34681 7.491582 7.3003187 7.346215 7.2975955 7.1917243 7.4265532 7.4138217 7.4597287 7.1034694 7.096326
1367818_at 9.108699 9.093487 8.986224 9.131363 9.151309 8.997052 8.805756 8.895927 9.122245 8.904492 8.973698
1367819_at 12.170957 11.987166 12.115037 12.074942 12.07446 11.9260435 12.073801 12.011915 11.968527 12.009758 11.954201
1367820_at 9.062824 9.145836 9.160125 9.256359 9.207069 9.256624 8.987385 9.158055 9.114619 8.970636 9.053033
1367821_a_at 3.7768366 3.716855 3.9230657 3.9032302 3.8719232 4.134741 3.7462 3.9369595 3.8482075 3.9891748 4.102597
1367822_at 5.7003937 5.5400887 5.7376375 5.591974 5.771445 5.6515055 5.4526124 5.6721363 5.483918 5.647128 5.4893007
1367823_at 5.260576 5.156978 5.181272 5.2229104 5.2686286 5.080503 5.2915626 5.1130705 5.0551248 5.2446055 5.2314644
1367824_at 8.943445 8.882971 8.740461 8.887624 8.859596 8.785747 8.814925 9.001058 8.952054 8.921234 8.921294
1367825_at 6.484222 6.437263 6.4017076 6.4507127 6.4076395 6.4152317 6.393341 6.3696704 6.278916 6.535036 6.3634787
1367826_at 10.405784 9.909573 9.326756 10.104274 9.893642 9.846254 10.038292 10.099734 9.766976 10.104397 9.912326
1367827_at 10.109482 10.071548 9.902394 10.052022 10.063917 9.909297 10.118244 10.111996 10.072739 9.926495 10.055562
1367828_at 9.699326 9.653869 9.613852 9.358208 9.5622 9.56866 9.565269 9.470545 9.459785 9.338749 9.477651
1367829_at 11.202907 11.356043 11.339539 11.224994 11.145168 11.259942 11.141073 11.134655 11.156351 11.190829 11.183326
1367830_a_at 7.822109 7.624097 7.6687737 7.665826 7.839081 7.810196 7.8662167 7.7076626 7.5838614 8.016472 7.530399
1367831_at 8.721443 8.534604 8.59035 8.546212 8.612199 8.6854925 8.672041 8.782156 8.51366 8.758952 8.627049
1367832_at 11.209451 11.314055 11.389606 11.303274 11.247551 11.294482 11.130901 11.190821 11.444452 11.252972 11.291522
1367833_at 9.456325 9.547262 9.434824 9.594606 9.6438 9.455211 9.4829 9.499013 9.658611 9.476425 9.552084
1367834_at 7.5521636 7.541365 7.369979 7.2160335 7.700934 7.5516534 7.5865564 7.661624 7.6467104 7.3880415 7.910085
1367835_at 5.5804706 5.4943423 5.6911483 5.57534 5.547372 5.7088304 5.560037 5.689861 5.673808 5.61488 5.4294143
1367836_at 9.392802 9.892908 10.099315 9.841942 10.35459 9.737099 9.860131 8.714878 10.148631 7.987684 8.527621
1367837_at 9.767854 9.758746 9.736948 9.749795 9.847143 9.768142 9.777693 9.760078 9.916403 9.823226 9.732432
1367838_at 12.571664 12.620241 12.322157 12.780828 12.267056 12.455251 12.506441 12.720199 12.489817 12.666273 12.660526
1367839_at 10.474396 11.0150175 10.208125 11.11354 10.720173 10.9812975 11.093406 10.871978 10.803966 11.142936 10.892645
1367840_at 8.413036 8.066287 8.031696 8.232057 8.312078 8.063488 8.352169 8.38562 8.22913 8.115206 8.395975
1367841_a_at 3.5636084 3.5940692 3.552023 3.5399616 3.550716 3.5647514 3.601598 3.5469356 3.5544412 3.565254 3.706572
1367842_at 6.189112 6.20233 6.278854 6.1474543 6.1296597 6.3952885 6.0220976 6.0138144 5.9498315 6.2750125 6.1180468
1367843_at 10.45012 10.3290415 10.631513 10.439551 10.419924 10.357942 10.606337 10.408103 10.379876 10.313045 10.4891615
1367844_at 8.560052 8.77499 8.897165 8.708525 8.716551 8.934021 9.02645 8.798439 8.696709 8.978691 8.73852
1367845_at 3.4209402 3.6951108 3.6369076 3.7268689 3.5277925 3.5686724 3.3727903 3.6874762 3.3734105 3.473719 3.4793115
1367846_at 6.261075 6.2668986 6.1951156 6.04139 6.608414 5.926668 6.709206 6.2982917 5.975743 6.673563 6.3148894
1367847_at 8.711421 9.248768 9.046096 8.607971 8.63994 9.535628 9.233715 9.396048 8.324995 10.236918 10.0773535
1367848_at 7.6694636 7.7488384 7.815001 7.898394 7.83686 7.8365297 8.119277 7.973833 8.095537 7.838213 7.8778653
1367849_at 9.51735 9.670848 9.499708 9.512716 9.342822 9.966718 9.603261 9.777316 10.081464 9.84501 9.807467
1367850_at 8.242091 8.181389 8.422927 8.344065 8.15214 8.194598 8.568331 8.398629 8.226587 8.740065 8.718855
1367851_at 4.0849247 4.3246365 4.16667 3.925532 4.069613 4.1668644 4.0083537 3.961224 3.9941843 4.252493 4.2473564
1367852_s_at 4.944086 5.144779 4.9086 4.5940228 4.7549324 4.7314305 4.8993187 4.7352457 4.7550077 4.8931227 4.712585
1367853_at 7.8748965 7.9044847 8.159494 7.9662848 7.812107 7.8205457 7.6979866 7.6865945 7.9529414 7.7430925 7.856624
1367854_at 11.485769 11.800462 11.770405 12.119701 12.204757 12.423632 11.519457 11.939892 11.749216 12.182672 12.4644575
1367855_at 9.111498 9.233109 9.190425 9.314269 9.016832 9.101552 8.992991 9.148582 9.106306 9.04173 8.805273
1367856_at 8.8880005 9.460886 9.149613 9.495907 9.961016 10.799189 9.015055 8.916361 9.27885 9.308282 9.477316
1367857_at 12.161339 12.147918 12.097726 12.252457 12.226335 12.447785 12.413588 12.0016575 12.449487 12.203917 12.315195
1367858_at 4.131942 4.0443344 3.8249536 3.8718672 4.0045037 3.9349728 4.2033243 3.6754012 4.041932 3.83811 3.9872282
1367859_at 5.17477 5.1865807 5.190952 5.1318083 5.2270455 5.144981 5.414398 5.275223 5.1424155 5.771313 5.67374
1367860_a_at 10.202549 10.126106 10.021302 9.775849 9.618641 10.100513 10.02095 10.341454 10.511785 10.169432 10.054266
1367861_at 5.7108383 5.7958894 5.7319117 5.4077387 5.460332 5.5104027 6.134502 5.5626802 5.5708623 6.225641 5.569296
1367862_at 4.435862 4.1877832 4.588407 4.163713 3.9864702 4.187441 4.3639016 4.1761436 4.2029324 4.04408 4.5310407
1367863_at 8.27262 8.009807 8.070706 7.888645 8.142413 8.076887 8.037491 8.069295 8.006956 7.9070215 8.136588
1367864_at 5.8677793 5.816389 5.535179 5.469941 5.826452 5.7790895 5.5736704 5.623749 5.765247 5.9528556 5.8289886
1367865_at 7.2580185 7.5297036 7.5263968 7.4168954 7.3762155 7.036309 7.847746 7.5977306 7.4874086 7.4451776 7.453192
1367866_at 5.922408 6.0193143 6.3586817 6.260201 6.2031803 6.317532 6.2850084 5.7066774 5.9762607 5.785686 6.3777013
1367867_at 9.111009 9.010834 8.940069 9.000318 8.995959 9.016348 8.94346 9.003017 8.950188 8.900593 9.135983
1367868_at 6.9712777 6.973818 6.909346 7.0960736 7.135207 7.2765927 7.157203 7.2255073 7.2217546 6.9871116 7.1606765
1367869_at 10.522787 10.575096 10.551039 10.496989 10.344721 10.2953415 10.47778 10.492303 10.39117 10.574616 10.5056095
1367870_at 9.383939 9.423198 9.452632 9.491331 9.403747 9.467131 9.228868 9.528185 9.473037 9.406085 9.502753
1367871_at 13.165874 13.343125 13.469626 13.478455 13.124924 13.610687 13.180905 13.548454 13.20018 13.5576935 13.552249
1367872_at 8.331187 8.492859 8.544418 8.614079 8.60918 8.551915 8.50435 8.54698 8.568659 8.516401 8.578143
1367873_at 9.452833 9.446456 9.240646 9.425832 9.290884 9.385791 9.299756 9.422868 9.4221115 9.300495 9.337573
1367874_at 6.410574 6.354932 6.5199704 6.490112 6.299836 6.3946095 6.35384 6.584016 6.5612907 6.2542586 6.3795676
1367875_at 9.305353 9.315198 9.149236 9.265683 9.141553 9.193769 9.262793 9.309862 9.159111 9.248761 9.143379
1367876_at 6.697167 6.6104302 6.733103 6.4556036 6.8430295 6.6766033 6.685443 6.55126 6.589032 6.4653215 6.4434447
1367877_at 7.9724526 8.115562 8.106102 8.019332 7.8805475 7.9340076 8.066582 8.074434 8.059394 7.9094787 7.961567
1367878_at 9.089923 8.7460375 8.895205 8.776308 9.004043 8.969896 8.9493885 8.92124 8.834065 8.760265 8.95418
1367879_at 7.394756 7.3950987 7.487628 7.338493 7.1529984 7.248306 7.2690787 6.8998985 7.4688582 6.953515 7.22737
1367880_at 5.535863 5.8057055 5.2993383 5.1367507 5.373416 5.667658 5.130595 5.682024 5.4531326 5.3530188 5.4054885
1367881_at 7.6001377 7.843804 7.5159316 7.7504063 7.807452 7.679295 7.944221 7.6343765 7.6824975 8.19705 7.96782
1367882_at 6.677657 6.7879324 6.839715 6.766928 6.910731 6.9115963 6.608598 6.6710563 6.774205 6.6845493 6.6727095
1367883_at 7.2858586 7.3324795 7.043976 7.099413 7.344673 7.242315 7.240477 7.4367137 7.073795 7.1653185 7.2278714
1367884_at 11.182568 11.05707 11.116201 11.026991 11.15331 11.235649 11.030437 10.996619 11.10381 11.311131 11.201239
1367885_at 12.031064 11.956289 11.98843 12.058764 11.976243 12.048583 11.837864 12.002001 11.859098 12.007587 11.830751
1367886_at 7.6333823 7.615179 7.638272 7.726458 7.5605917 7.7404203 7.689656 7.8286614 7.7146697 7.808614 7.7964253
1367887_at 12.793164 12.712037 12.912567 12.706001 12.718089 12.8054 12.602682 12.627499 12.745565 12.460719 12.487828
1367888_at 4.093166 3.946129 3.9953403 3.9542189 4.09897 4.3238397 3.6304426 3.9227664 3.9103777 4.156437 4.0210476
1367889_at 8.82984 8.910137 8.890558 9.046244 8.75516 9.16437 9.165186 8.890615 8.745739 9.051744 8.828415
1367890_at 6.845678 6.9293427 6.838714 6.7075543 6.8354244 6.755746 7.2067533 7.014012 6.818548 7.0364523 6.7282357
1367891_a_at 5.6735797 5.5884423 5.521892 5.368955 5.3268275 5.3413157 5.483394 5.6066055 5.387879 5.4242535 5.6529408
1367892_at 10.752967 10.490717 10.599312 10.638722 10.386186 10.535427 10.61427 10.629045 10.513043 10.654359 10.565633
1367893_a_at 7.088231 6.9620233 7.1043434 7.3466873 7.2264757 7.053941 7.0760093 7.2333083 7.3315263 7.182177 7.3860135
1367894_at 11.637737 12.2194805 12.360148 12.298215 12.620089 12.735629 12.213397 12.561887 12.759443 12.597423 12.401929
1367895_at 10.936883 11.174906 10.893911 10.986941 10.985005 11.070123 11.046164 11.091384 11.051489 11.008753 11.002887
1367896_at 13.569992 13.38182 13.604639 13.70798 13.73587 12.914357 13.600274 13.526555 13.346855 13.416346 13.013938
1367897_at 10.68241 10.756003 10.783689 10.596838 10.619922 10.593618 10.642346 10.544954 10.722813 10.571979 10.438246
1367898_at 9.79199 9.881522 9.863732 9.891858 9.757576 9.760916 10.131469 9.793264 9.895853 9.807348 9.795313
1367899_at 7.577203 7.3730116 7.3015037 7.264966 7.4434037 7.263025 7.7062693 7.3248115 7.247406 7.5960507 7.5692005
1367900_at 8.327619 8.640919 8.370228 8.856358 8.265779 8.853405 8.655127 8.8840065 8.718346 9.134386 8.921653
1367901_at 8.867178 8.964393 8.937368 8.903197 8.821581 9.164628 8.771992 8.95246 8.94125 8.852834 8.71806
1367902_at 7.3572383 7.465082 7.294934 7.3063293 7.313482 7.3112087 7.19864 7.160854 7.2579045 6.8472996 7.4487305
1367903_at 9.4393015 9.321325 9.242048 9.330556 9.131455 9.321896 9.436285 9.505195 9.400259 9.428912 9.304218
1367904_at 5.7524047 6.0932646 5.4171414 5.938205 6.3234744 6.467445 6.19349 5.2121916 5.1928716 5.2990003 5.279444
1367905_at 10.696912 10.895688 10.925806 10.901599 10.539112 10.473416 10.897465 10.829889 10.502256 10.979721 11.026877
1367906_at 9.572239 9.4468565 9.657916 9.787145 9.533027 9.424044 9.554359 9.560723 9.466817 9.232794 9.292909
1367907_a_at 8.727986 8.687002 8.677868 8.684899 8.853971 8.981679 8.650317 8.714917 8.8113365 8.828661 8.888899
1367908_at 11.497252 11.481027 11.421811 11.594176 11.507475 11.636133 11.491513 11.642344 11.495073 11.559759 11.516643
1367909_at 11.351106 11.326654 11.335618 11.54841 11.271115 11.738637 11.306649 11.4875345 11.329687 11.291501 11.111634
1367910_at 7.8712983 7.8628507 7.7442207 7.6938667 7.568077 7.597321 7.8457637 7.6561065 7.8116045 7.9202566 7.6374207
1367911_at 7.7039833 7.5201583 7.850379 7.6167912 7.691469 7.601159 7.3078027 7.481594 7.488016 7.333426 7.4852486
1367912_at 5.747138 6.0412984 6.1345716 6.136923 5.7300386 6.106294 6.095665 6.1248355 5.6509438 6.1298037 6.047728
1367913_at 6.872856 6.887333 6.888164 7.058769 6.7679343 7.053941 6.638594 6.8501143 6.7141323 6.940295 6.772514
1367914_at 6.3880887 6.544988 6.596583 6.4470577 6.6188583 6.5507526 6.7439575 6.7406616 6.1040816 6.6056666 6.544046
1367915_at 8.826074 9.063526 8.787501 8.80621 8.826334 9.14446 8.829749 9.01027 9.021037 8.757363 9.061711
1367916_at 5.9567046 5.6202517 5.771422 5.7724004 5.9950852 5.9399858 5.8686748 5.8159556 5.478396 6.0588217 5.9790087
1367917_at 13.498205 13.393917 13.3849945 13.42709 13.331126 13.401157 13.481956 13.414717 13.468045 13.502609 13.50096
1367918_at 5.189845 5.1022577 5.0882654 4.9399543 4.8699217 5.0702777 5.214174 5.063441 5.0173 5.510789 5.2032785
1367919_at 6.0063143 5.8789444 5.866872 5.888349 5.363312 5.8414183 5.80637 5.6835294 5.6667585 5.4607363 5.5521393
1367920_at 5.0701127 5.3345113 5.029881 5.3685684 5.581223 5.3437214 4.7368417 5.2674956 5.165923 5.23824 4.8900657
1367921_at 7.277349 7.251914 7.0018044 7.2668257 7.303708 7.212935 7.367277 7.2717633 7.2978992 6.942467 6.885979
1367922_at 8.031102 7.932993 7.859433 7.9928684 7.814504 7.8355594 8.081751 7.962047 7.863923 8.047542 7.843863
1367923_at 5.28382 5.430174 5.219722 5.7490606 5.070286 5.2525644 5.5872226 5.4162917 5.0237856 5.5865736 5.2504387
1367924_at 7.1676164 7.1714497 7.1481395 7.231455 7.138436 7.2196684 6.8950925 7.1861954 7.228532 7.122065 7.197266
1367925_at 7.783395 7.9548573 8.141167 7.758448 7.956765 7.7995496 8.009171 7.981428 8.096506 8.143454 7.9659452
1367926_at 8.488375 8.400847 8.494454 8.5027275 8.4496975 8.5377245 8.434385 8.433788 8.629569 8.46271 8.434607
1367927_at 10.748219 10.750312 10.678172 10.59066 10.705799 10.740762 10.578944 10.559568 10.82236 10.735417 10.781706
1367928_at 4.1438293 3.7720618 4.097288 3.707045 4.015545 3.797107 3.8287647 3.83047 4.0726185 4.0176735 4.0857115
1367929_at 10.1478 10.292784 10.312138 10.394499 10.157532 10.247396 10.3978615 10.1602955 10.220663 10.371006 10.348631
1367930_at 4.0077667 3.6987631 3.735438 4.000737 3.7050157 3.7550647 3.8301418 3.870391 3.6949458 3.9874916 3.6806743
1367931_a_at 9.592798 9.674424 9.484007 9.556971 9.457222 9.50531 9.737278 9.708989 9.648257 9.608967 9.59976
1367932_at 11.601235 12.114294 11.334574 12.520223 12.129419 11.928798 12.380536 12.297443 12.021898 11.803568 12.212713
1367933_at 7.729254 7.8763456 8.085999 7.875784 7.8865542 8.413422 8.020782 8.405262 8.233536 7.6615224 8.244213
1367934_at 5.597709 5.6217594 5.6545362 5.5929112 5.6095896 5.472413 5.728835 5.692608 5.7041607 5.7416105 5.7922583
1367935_at 8.892597 8.868894 8.857257 8.909209 8.865972 8.831411 9.115128 8.91556 9.026644 8.933414 8.928766
1367936_at 7.2115483 7.5178623 7.6083245 7.3451924 7.406486 7.240351 7.850653 7.6672025 7.6991143 7.893616 7.7247047
1367937_at 7.577203 8.480665 8.951515 8.543884 8.215774 8.959365 8.662616 8.06662 8.2674885 7.642459 7.359024
1367938_at 11.140281 10.916799 10.965612 10.887699 10.903964 10.459568 11.1248665 11.002793 11.017656 10.952886 10.976887
1367939_at 10.987235 11.052186 10.723892 10.828352 10.86027 11.225145 10.009539 11.105165 10.748491 10.244505 10.86846
1367940_at 5.7718153 5.946071 5.893806 5.9084435 5.9380913 6.1299295 6.2471485 5.657336 5.5478864 5.7973075 5.5691204
1367941_at 8.83779 8.813142 8.711224 8.864183 8.746689 8.745581 8.952527 8.951735 8.9466915 8.620035 8.817115
1367942_at 7.416912 7.924992 7.673243 7.3174233 7.4500256 7.511183 7.632001 7.703901 7.619107 7.8453298 7.6296854
1367943_at 7.619851 7.5110373 7.7464943 7.4878006 7.479636 7.7043843 7.4755845 7.8871145 7.637421 7.638706 7.655503
1367944_at 5.743657 5.6256285 5.612132 5.4754214 5.5838027 5.7922373 5.9918947 5.241258 5.440389 5.6825233 5.7212143
1367945_at 10.661009 10.894325 11.091787 11.088315 11.0780735 11.050954 11.005852 10.9653425 10.912441 10.848741 10.870003
1367946_at 10.030372 9.700061 9.869577 9.817176 9.772852 9.833687 9.785349 9.892159 10.026522 9.804484 9.612078
1367947_at 8.452737 8.437443 8.454608 8.417332 8.469534 8.485559 8.446091 8.565499 8.483811 8.374443 8.581009
1367948_a_at 10.291749 10.275475 10.333493 10.291355 10.018813 10.083946 10.203348 10.322537 10.296043 10.290117 10.391222
1367949_at 6.030099 6.09521 6.10995 5.957583 6.0298595 6.010141 5.817989 6.1967516 6.0171623 6.047571 5.9978085
1367950_at 7.4447765 6.9978137 7.449141 6.975098 7.2795997 7.812835 6.9370008 6.9651155 7.6907573 7.195492 7.053751
1367951_at 4.648072 4.875055 4.6460915 4.459349 4.5911646 4.790428 4.677822 4.27719 4.555234 4.863257 4.5235705
1367952_at 6.6454463 6.4850473 6.708872 6.87094 6.8612185 6.687828 6.957488 6.580716 7.0078993 6.4606314 6.7101617
1367953_at 4.8954954 4.8594475 4.782137 4.5036287 4.621267 4.5996833 4.4971504 4.7269354 4.8450665 4.5971494 4.572345
1367954_at 6.9305243 7.016135 6.5438905 7.0363746 6.733291 6.2969894 7.0492244 6.2273707 6.063875 6.0394135 6.1066685
1367955_at 5.9567046 6.092448 6.269538 6.221915 6.070172 6.1331434 6.0091205 6.170525 6.246256 5.7713084 5.73391
1367956_at 5.0820045 5.3351393 5.34935 5.011106 5.1102595 5.0414934 5.31021 5.3067408 5.4696293 4.9400516 5.153831
1367957_at 7.7769723 8.251188 8.397933 8.451883 7.648896 8.086157 7.67702 8.302065 7.7670817 8.336952 7.4196134
1367958_at 9.215504 9.117027 9.165068 9.232875 9.125817 9.003438 9.179646 9.203145 9.229951 8.99821 9.224875
1367959_a_at 6.1098104 5.964604 6.222767 6.10026 6.202733 6.010141 6.505244 6.5236073 6.0108967 6.522216 6.328875
1367960_at 8.329909 8.404159 8.748478 8.602266 8.588274 8.488006 8.772621 8.577986 8.659783 8.43762 8.252962
1367961_at 4.323908 4.7444973 4.84453 4.7967215 4.602399 4.575042 4.5513067 4.431455 4.3935814 4.7581835 4.4277
1367962_at 4.8258505 4.494999 4.4072924 4.5169578 4.673274 4.748342 4.9278774 4.726925 4.7342963 4.495622 4.636476
1367963_at 7.12685 7.140284 7.074522 7.1425 7.3051686 7.255777 7.206097 7.26235 7.127867 7.0997453 7.2935157
1367964_at 5.0830956 4.7506495 4.7094097 4.7736435 5.00488 5.066044 4.689511 4.695497 4.709699 4.759361 4.702154
1367965_at 6.460983 6.393934 6.342811 6.137993 6.3735375 6.532275 6.5528374 6.7213426 6.1114674 6.5246496 6.493661
1367966_at 9.472456 9.503967 9.426317 9.568094 9.499274 9.544945 9.428341 9.351959 9.431578 9.206806 9.19039
1367967_at 6.917626 7.0556207 7.191417 6.9439425 7.0108995 6.986931 6.8280463 6.96409 7.074966 7.0187707 7.030078
1367968_at 3.78338 3.518461 3.7567482 3.6345172 3.4841983 3.7428157 3.4944801 3.451406 3.6438138 3.7004623 3.6323647
1367969_at 10.508249 10.509122 10.504861 10.602441 10.481315 10.716794 10.487364 10.673339 10.514967 10.681361 10.550297
1367970_at 4.3372617 4.336079 4.2248774 4.196406 4.3414135 4.312339 4.1896615 4.348998 4.3030667 4.287139 4.2979674
1367971_at 10.182014 10.215227 10.126223 10.132522 10.065302 10.101884 10.202875 10.237313 10.153691 10.17396 10.157673
1367972_at 10.109779 10.1270275 10.129795 10.127222 10.175226 9.973854 10.233767 10.136919 10.236839 10.029381 10.118568
1367973_at 4.1895013 4.1220655 4.217637 4.539483 4.2525167 4.2258677 4.2465744 3.844004 3.6873004 4.285411 3.778399
1367974_at 9.354364 9.284542 9.39676 9.304268 9.141381 9.122336 9.752511 9.28423 9.304833 9.581283 9.315035
1367975_at 5.9075785 5.583715 5.868664 5.799008 5.534381 5.4040728 6.322616 5.6378093 5.8328633 5.991138 5.693709
1367976_at 7.2474437 7.3051496 7.4269123 7.4247093 7.303799 7.217234 7.622582 7.549235 7.3290553 7.522115 7.303448
1367977_at 3.696223 3.821543 3.6067631 3.731892 3.7422779 3.9034905 4.2057543 3.6326585 4.0308924 3.8348176 4.1139064
1367978_at 5.7642465 5.6364074 5.6376762 5.525292 5.747829 5.5783 5.5541124 5.6630425 5.7089853 5.558263 5.657527
1367979_s_at 11.285791 11.936632 10.937425 12.1076145 11.871563 12.041369 12.083258 12.028431 11.921474 11.97269 11.980548
1367980_at 8.273977 8.277962 7.8575826 8.6423 8.325308 8.119114 8.180393 8.297205 8.1509 8.152241 8.371759
1367981_at 7.5298357 7.5387335 7.326841 7.96934 7.595426 7.4726057 7.372386 7.6588516 7.560765 7.635929 7.5775003
1367982_at 10.70177 10.828229 10.958199 10.757152 11.231148 10.784846 10.565086 11.086816 10.985264 10.455663 10.219585
1367983_at 5.3248854 5.473714 5.3449054 5.180555 5.699595 5.383498 5.482268 5.450119 5.1452355 5.2278075 5.4698744
1367984_at 5.8561587 5.927036 5.769141 5.993131 6.0169144 5.8647943 6.1560287 6.0490193 5.9234576 5.732313 6.190941
1367985_at 6.980822 7.6937785 6.829643 7.682832 7.294866 7.336687 8.517934 6.615765 8.663607 8.352816 7.959016
1367986_at 6.5393987 7.2480955 7.0339794 7.0458965 6.601719 7.1962595 6.565143 7.2496715 7.1611094 7.2345753 7.3141894
1367987_at 8.5423 8.833476 8.696843 8.800297 8.649077 9.014662 8.825482 8.725301 8.917511 9.034242 9.078611
1367988_at 13.153946 13.191237 13.191237 13.028766 13.149114 13.172581 13.182971 13.167509 13.223045 13.20715 13.219196
1367989_at 4.0294175 4.121617 4.3937073 4.183265 4.26301 3.9398875 4.19703 4.4101715 4.0701103 4.2054873 4.228744
1367990_at 5.2699656 5.236467 5.1292467 5.33228 5.239547 5.327345 5.414736 5.215843 5.063479 5.101557 5.309332
1367991_at 9.063232 9.088863 8.980179 8.98836 9.134703 8.801405 9.173165 9.19896 9.226268 9.035378 8.900731
1367992_at 4.625922 4.683353 4.5697 4.545781 4.819442 4.768035 4.6067095 4.692124 4.622803 4.692625 4.575594
1367993_at 7.3697963 7.390134 7.261463 7.2401767 7.054513 7.0953236 7.53307 7.5080113 7.4385495 7.4577327 7.2124214
1367994_at 10.5269375 10.69913 10.652007 10.906854 10.596708 10.615782 10.45514 10.965867 10.80502 10.810236 10.49959
1367995_at 13.134661 13.138157 13.1503 13.112901 13.139551 13.149741 13.143792 13.222513 13.193691 13.137984 13.172389
1367996_a_at 6.806994 6.7513943 6.885257 6.817602 6.738371 6.7198877 6.879996 6.9425855 6.9695926 6.6190867 6.7569494
1367997_at 8.123253 8.098207 8.022678 8.006863 7.961237 7.789109 8.077889 8.1947365 8.238832 8.048394 7.932055
1367998_at 6.8229156 8.621193 6.0998526 6.464409 8.876816 8.157898 9.034229 8.774043 6.286362 8.450162 9.166632
1367999_at 12.209158 12.274391 12.22031 12.155966 12.267298 12.249542 12.230071 12.333448 12.284997 12.129638 12.04954
1368000_at 14.319086 14.348177 14.294082 14.284212 14.302989 14.273695 14.315423 14.405471 14.328579 14.423261 14.362795
1368001_at 4.052945 3.9762192 3.8239117 4.0213475 4.220479 4.078495 3.9258437 4.133587 4.0341873 4.1358294 4.1576633
1368002_at 7.5210447 7.4245906 7.435284 7.690146 7.637845 7.284611 7.519682 7.495841 7.58478 7.3513145 7.574465
1368003_at 5.3486485 5.477985 5.353767 5.3842483 5.682593 5.6832247 5.439777 5.581429 5.4205065 5.5936027 5.450362
1368004_at 9.587548 9.599074 9.655859 9.606009 9.421135 9.7209635 9.7241955 9.680501 9.670761 9.539288 9.665957
1368005_at 5.7030497 5.4776654 5.498575 5.3858857 5.7625985 5.5158997 5.8175273 5.397857 5.420901 5.2891073 5.3756723
1368006_at 7.648085 7.6275377 7.6375356 7.4292355 7.680657 7.502177 8.122986 7.7566934 7.5487423 8.078102 7.680029
1368007_at 6.729734 7.370522 6.256565 6.814059 6.864857 6.780473 8.220025 6.7860737 6.6856837 7.769753 8.311292
1368008_at 5.349742 5.2939453 5.329962 5.3750734 5.4650655 5.6010504 5.4986377 5.3547063 5.3626595 5.755851 5.665687
1368009_at 10.027338 9.989068 9.004224 9.743831 9.595891 9.757013 10.317137 10.164745 10.005548 10.37359 9.823791
1368010_at 7.4725256 7.643029 7.7264767 7.7163243 7.4799037 7.6842446 7.829335 7.866246 7.663203 7.885873 7.8475227
1368011_at 7.7553024 7.5425696 7.6568346 7.7259145 7.7421727 7.83706 7.742262 7.619699 7.769209 7.577861 7.6939583
1368012_at 6.7597766 6.873357 6.6959796 6.865761 6.5782228 6.8819237 6.5394626 6.530662 6.7745123 6.494152 6.429171
1368013_at 4.295779 4.427722 4.417969 4.363492 4.4873557 4.5050936 3.9819653 4.5076513 4.4538813 4.524168 4.2254076
1368014_at 3.9611776 4.2884235 4.1923046 4.4468193 4.272975 4.601722 4.2185793 4.2095633 4.182128 4.032933 4.3523664
1368015_at 6.073858 5.7628093 6.0193176 5.762363 6.0707235 5.9811873 5.9210095 6.125369 5.8328633 5.9473734 5.8182087
1368016_at 12.758925 12.809538 12.716558 12.786089 12.83134 12.8589325 12.812793 12.778843 12.897283 12.786502 12.747691
1368017_at 4.8253956 4.7381206 5.1636925 5.070315 5.0265136 5.199039 5.1705637 4.88068 5.1492815 5.1757874 5.0225625
1368018_at 9.019377 8.978804 8.90353 9.134584 8.842289 9.191853 9.0708685 9.108589 9.008093 9.202849 9.04617
1368019_at 7.685392 7.681099 7.812649 7.723707 7.6041226 7.741304 7.699796 7.5949955 7.76295 7.5543537 7.6563926
1368020_at 6.5081253 6.530965 6.298071 7.0737863 6.759323 7.020598 6.563244 6.680026 6.4424434 6.2341356 6.8950753
1368021_at 13.883954 14.047984 13.668958 14.043788 13.657233 14.095597 13.66368 13.995014 13.754673 13.961163 13.953601
1368022_at 6.510672 6.688946 6.7685676 6.738782 6.6038003 6.6867647 6.583184 6.500296 6.9365516 6.601697 6.7650113
1368023_at 6.6594267 6.8741884 6.797193 6.8074784 6.718449 7.083737 6.8043175 6.848472 7.0123076 6.8719287 6.844048
1368024_at 6.435959 6.825394 6.590179 6.5732293 6.8023953 6.9172745 6.497501 6.62261 6.578336 6.7347484 6.4955435
1368025_at 7.265315 6.836628 6.9041243 7.2040567 7.409877 7.0533447 7.9441757 7.9564342 7.340832 7.6130915 7.2144175
1368026_at 7.2432675 7.0806875 7.3207545 7.375919 7.235456 7.5082254 7.456156 7.3989434 7.2468944 7.2479515 7.2708163
1368027_at 6.8530974 6.715975 6.9696026 6.602624 6.656625 6.739698 6.7377477 6.642977 6.647888 6.8326902 6.63386
1368028_at 4.2279224 3.8709488 4.305476 3.8796015 4.295606 4.299336 4.5192537 4.296339 4.060397 4.0281563 3.7250824
1368029_at 10.774668 10.870111 10.690074 10.812899 10.712316 10.778456 10.788738 10.734823 10.839592 10.689424 10.703056
1368030_at 9.235765 9.275049 9.08815 9.233046 9.134333 9.183188 9.18203 9.27814 9.187928 9.060333 9.065704
1368031_at 7.5359693 7.445937 7.277763 7.2993674 7.6475 7.508728 7.398671 7.460182 7.3638625 7.2190504 7.3290296
1368032_at 6.5501823 6.2435803 6.348628 6.2715435 6.4494567 6.369826 6.3912053 6.863182 6.3408256 6.4047728 6.342501
1368033_at 6.4550185 6.189232 6.2146854 6.4335904 6.516471 6.1343207 6.56607 6.673284 6.201816 6.2137346 6.2716894
1368034_at 4.276161 4.31449 4.224409 4.247629 4.29737 4.354864 4.252452 4.357727 4.440045 4.263069 4.38712
1368035_a_at 10.930176 10.771876 10.9255 10.720313 10.725926 10.532336 10.327289 10.596801 10.685828 10.482623 10.2364
1368036_at 10.201453 9.957892 10.324316 10.289067 10.008767 10.077461 10.134327 10.076612 10.118662 9.824738 9.660315
1368037_at 6.8041835 6.8518767 6.9037046 7.109489 6.924913 6.978495 6.9174843 6.871506 6.921854 6.699921 7.087231
1368038_at 8.488848 8.385002 8.5162 8.600027 8.480025 8.187476 8.689675 8.455666 8.385693 8.334093 8.437405
1368039_at 5.4468417 5.3775496 5.286371 5.723874 5.344733 5.161836 5.3703856 5.4619246 5.547556 5.1930013 5.5008397
1368040_at 8.415575 8.221552 8.182632 8.342131 8.21567 8.025948 8.284998 8.326403 8.154888 8.15008 8.071636
1368041_at 9.852737 9.802426 9.838676 9.788278 9.855499 9.751322 9.843593 9.804013 9.8301935 9.628198 9.749933
1368042_a_at 10.608591 10.6192255 10.619806 10.710796 10.603154 10.578935 10.790414 10.805646 10.775822 10.791887 10.954722
1368043_at 8.01864 7.9168243 8.07506 8.054257 7.796413 7.936744 8.039951 8.100246 8.008081 7.9230013 8.194397
1368044_at 3.2583237 3.3235214 3.2798977 3.2759671 3.3901172 3.254814 3.342777 3.3528922 3.3951185 3.3062103 3.2296026
1368045_at 10.099614 10.231303 10.268457 10.269736 10.113335 10.028437 10.118513 10.047039 10.120432 10.06423 10.133408
1368046_at 10.258727 10.43203 10.325446 10.449036 10.208409 10.139938 10.188018 10.278487 10.311795 10.257861 10.119068
1368047_at 6.574411 7.47514 7.1555247 7.235736 6.6963286 6.9014897 7.0275645 7.3766446 6.91571 7.5492225 7.735482
1368048_at 14.080103 14.027471 14.0510235 14.093119 14.076042 13.977334 14.0641775 13.953957 14.153947 14.110813 14.01272
1368049_at 10.847355 10.803133 10.673229 10.942609 11.103992 10.834158 10.879332 10.77065 11.051026 10.571656 10.671198
1368050_at 7.231217 7.8126993 7.7367654 7.998452 7.422339 7.4295735 8.071228 7.949041 7.877341 8.155312 7.739535
1368051_at 11.320085 11.10307 11.268019 11.326648 11.268941 11.054242 11.22127 11.338105 11.182638 11.309211 11.252019
1368052_at 4.495321 4.60977 4.6979685 5.382045 4.792287 4.756439 5.7793474 4.8794465 4.522143 5.023842 5.142701
1368053_at 6.264002 5.667492 5.6651754 5.813804 6.082048 5.7390885 6.2037106 5.9797034 5.8392944 6.0310984 6.023605
1368054_at 6.231188 6.343051 6.569841 6.868883 6.110878 6.664756 6.53439 6.7819867 6.637826 6.3228927 6.5351114
1368055_a_at 7.844557 7.9964337 7.6708384 8.212728 8.043711 7.9010224 8.234616 8.187493 7.9865456 7.5152655 8.023964
1368056_at 7.412564 7.489327 7.4494634 7.5812087 7.4595733 7.5033946 7.6462927 7.4649563 7.6060467 7.502507 7.4087276
1368057_at 8.306864 8.56092 8.453788 8.578631 8.501909 8.690861 8.378309 8.720122 8.768556 8.51363 8.6073885
1368058_at 7.295685 7.189705 7.0557084 7.0682955 7.1260343 7.0398483 7.135804 7.2306967 7.1610622 7.0778255 7.056552
1368059_at 8.702483 8.977376 8.796104 9.007159 9.406649 6.415746 8.289663 8.40909 9.107874 8.678518 7.969124
1368060_at 13.115508 13.135784 13.1105 13.090376 13.208216 13.094867 13.17817 13.060326 13.14362 13.140704 13.039381
1368061_at 5.4816647 5.2857685 6.116849 5.604219 5.502504 5.548533 5.489331 5.0486403 5.678942 5.2709365 5.4482207
1368062_at 9.130357 9.338856 9.202909 9.335903 9.428197 9.206908 9.205358 9.168672 9.270137 9.101686 9.2604885
1368063_a_at 8.65515 8.447288 8.391242 8.564634 8.504009 8.466574 8.625393 8.670758 8.402047 8.415286 8.480269
1368064_a_at 10.655467 10.716963 10.541044 10.9062395 10.908322 10.88662 11.08494 10.936628 10.71467 11.053394 10.708705
1368065_at 7.4063807 7.574945 7.3504977 7.6493654 7.352016 7.274812 7.065899 7.2229447 7.2386727 7.073433 7.41613
1368066_at 5.5106516 5.612491 5.7429934 5.5143843 5.8276234 5.376197 5.6970005 5.6055164 5.394945 5.8928075 5.586017
1368067_at 9.001451 8.828463 8.887881 9.02618 8.834643 8.722247 9.128759 8.920703 8.881504 8.920749 8.984636
1368068_a_at 7.196794 7.34648 7.5041122 7.570442 7.2395287 7.110461 7.19168 7.422624 7.235223 6.9567833 7.36444
1368069_at 7.8627577 7.735981 7.876743 7.7850876 7.855606 7.8965306 7.8294992 7.810295 7.690315 7.7659383 7.860181
1368070_at 7.9695272 8.116933 8.013643 8.019685 8.064042 8.139629 8.028709 8.089771 8.069431 7.8713007 8.063581
1368071_at 11.845365 11.710818 11.88452 11.747972 11.574883 11.768022 11.742154 11.697109 11.529093 11.811321 11.655795
1368072_at 6.1179643 5.97742 5.832576 5.7797017 6.0992417 6.198041 6.342204 6.190003 6.119435 6.362749 6.720133
1368073_at 8.070832 8.043842 8.232922 8.392151 7.8109217 7.9836674 7.7689567 8.047316 7.8707085 8.219883 8.292491
1368074_at 6.509511 6.393046 6.706984 6.639779 6.923523 6.7442303 6.1336546 6.6930933 6.4255915 6.4746795 6.478096
1368075_at 10.624443 10.608578 10.442616 10.419638 10.410104 10.79815 10.480243 10.434639 10.4190645 10.555342 10.70487
1368076_at 7.2082663 7.2638297 7.181933 7.255293 7.304657 7.149368 7.3022194 7.2989473 7.4030447 7.3651733 7.2561226
1368077_at 13.186651 13.041648 13.193802 13.140342 13.114567 13.163201 13.007672 13.133404 13.056705 13.094158 13.100539
1368078_at 3.7478864 4.9803066 4.390024 3.8305485 4.144948 4.149697 4.433391 4.1883855 3.8517258 4.3287315 3.559362
1368079_at 8.891666 9.3445635 9.1941805 9.081704 9.0358715 9.681743 8.858108 9.24895 9.214424 9.3070345 9.574843
1368080_at 3.71755 3.52192 3.555105 3.5784209 3.6434166 3.785647 3.8845453 3.5736399 3.5339344 3.5172348 3.7659893
1368081_at 7.3263507 7.5115237 7.4583673 7.1757574 7.211115 7.5025015 7.3529096 7.4103403 7.356632 7.34056 7.245087
1368082_at 8.088301 8.13327 8.069897 8.152577 8.109122 8.311007 8.23096 8.145564 8.158215 7.9796495 8.02172
1368083_at 8.908707 8.9765625 8.886351 9.005428 8.8919935 8.893194 9.019199 8.994523 8.927748 9.0746565 9.093384
1368084_at 5.9794645 5.8750606 5.9575105 6.0614357 6.066645 6.1040535 5.905633 5.888422 6.1011486 6.1142974 5.952443
1368085_at 10.44056 10.335828 10.516176 10.570199 10.377479 10.756874 10.064702 10.370097 10.268636 10.056348 10.025593
1368086_a_at 7.9618797 8.557249 7.478482 8.192805 8.101093 8.023834 8.388426 8.39744 7.948524 8.407394 8.384796
1368087_a_at 8.543679 8.220598 8.182654 8.336736 8.092041 8.1031475 8.391446 8.027105 8.109903 8.088365 8.144296
1368088_at 6.998675 6.9535475 6.9195886 6.8377867 7.0081525 6.8912168 6.6278963 6.7253494 6.8909497 6.704653 7.0349765
1368089_at 8.410191 8.490845 8.323267 8.444061 8.286324 8.251799 8.591833 8.510758 8.44775 8.579848 8.418113
1368090_at 7.0538063 7.204307 7.1807475 7.06653 7.0851154 7.219648 7.3298044 6.9826875 7.0315156 7.243658 6.9744434
1368091_at 8.369686 8.317493 8.096036 8.048917 8.250788 8.286245 8.314234 8.097014 8.273471 8.135223 8.055328
1368092_at 12.30998 12.324351 12.282306 12.358215 12.170678 12.370525 12.253075 12.331701 12.270989 12.289473 12.228472
1368093_at 3.532275 3.8366401 3.698834 3.6139798 3.7424853 3.7974102 3.6481738 3.5975392 3.5965505 3.554211 3.7198985
1368094_at 6.732779 6.8932495 6.8754473 6.6785665 6.7332397 6.49643 6.7713513 6.738461 6.7303977 6.976413 6.680075
1368095_at 9.66052 9.789088 9.888556 9.828512 9.714839 9.696374 9.959505 9.725605 9.594905 9.684021 10.0618925
1368096_at 9.539434 9.665643 9.583641 9.3944435 9.42926 9.468598 9.666715 9.559799 9.458351 9.366541 9.263827
1368097_a_at 4.3507013 4.5440707 4.594297 4.441852 4.3678794 4.2683716 4.951365 4.118608 4.7756777 4.5277786 4.429475
1368098_a_at 7.814065 7.5134935 7.574608 7.621934 7.6166997 7.758748 7.3684 7.3688183 7.403795 7.837328 7.6502333
1368099_at 7.2332745 7.550861 7.141648 7.580878 7.261928 7.392952 7.1737037 7.322298 7.290346 7.1933284 7.4140205
1368100_at 10.60585 10.633981 10.581757 10.566392 10.599503 10.783457 10.777467 10.747938 10.737352 10.6483755 10.614327
1368101_at 7.5026164 7.7017465 7.4001966 7.768033 7.3618765 7.5771422 7.579726 7.565917 7.430034 7.3164077 7.4013753
1368102_at 8.46279 8.836889 8.079454 8.066603 7.7807956 9.016869 7.91652 8.425463 8.5814 8.453812 8.28458
1368103_at 7.078543 7.1497416 6.680566 6.819933 6.888754 6.79643 7.213429 7.199319 6.741485 7.3482437 7.0215864
1368104_at 6.164479 6.048387 6.0297523 5.928849 6.0399504 6.1002893 6.368095 5.986108 6.061259 6.198742 5.9626775
1368105_at 5.0608335 4.677083 4.8253326 4.7247286 4.7482285 5.0423203 4.944733 4.674438 4.8741913 4.719853 4.5763702
1368106_at 9.036355 8.631857 8.619428 8.358902 8.579351 8.5817995 8.231315 8.82173 8.383179 8.269494 8.902242
1368107_at 3.764089 3.7737224 3.4641478 3.6266966 3.7950022 3.580677 3.6859658 3.6631005 4.025361 3.6725807 3.672909
1368108_at 4.7899275 4.7412114 4.8592267 4.6398787 4.758789 5.2995276 4.938276 4.7774563 4.6573896 4.9815583 4.655184
1368109_at 6.8059044 6.822956 6.575158 6.8089447 6.6968455 6.548675 6.9514174 6.7201834 6.8281927 6.8896995 7.4967575
1368110_a_at 4.012201 4.00196 4.0420284 3.9917195 4.1661806 4.1842976 4.0031066 4.0125427 4.0071836 4.1418514 4.1285458
1368111_at 8.010529 7.8725204 7.6971025 8.109072 8.007423 8.108051 8.328215 8.256671 8.135761 7.8074503 7.647989
1368112_at 5.4051147 5.011618 5.1610937 5.1966825 5.311232 5.4182606 5.074648 5.511804 5.1430063 5.2101736 5.203558
1368113_at 4.392638 4.3675804 4.520908 4.255946 4.666525 4.3556533 4.565172 4.1559258 4.2859592 4.526216 4.4370937
1368114_at 4.2907414 4.0749874 4.1961665 4.3789644 4.212961 4.281739 4.401828 4.18305 4.2568445 4.0380273 4.095549
1368115_at 10.297316 10.579769 11.189836 10.795693 10.996335 10.715807 10.84419 11.0461645 10.989695 10.700805 10.81312
1368116_a_at 7.699251 7.65209 7.5962534 7.7218504 7.798315 7.550705 7.85171 7.8791823 7.7811437 7.7140174 7.6922817
1368117_at 9.167228 9.351892 9.243019 9.2986965 9.06356 9.035464 9.312561 9.336874 9.146077 9.091284 9.215393
1368118_at 8.487776 8.342781 8.612587 8.718975 8.496073 8.543782 8.659531 8.550331 8.74025 8.803261 8.720715
1368119_at 5.647167 5.5095787 5.739344 5.772909 5.9728894 5.769352 5.6016836 5.493593 5.6382093 5.3978004 5.7148385
1368120_at 4.324604 4.2368336 4.0971975 4.404042 4.2405205 4.445627 4.061307 3.9196167 4.4122753 4.321103 4.2506657
1368121_at 10.316341 10.273843 9.518525 9.706466 9.967921 9.718064 10.719886 10.074181 10.291394 9.585138 10.320151
1368122_at 10.435129 10.276524 10.18994 10.33492 10.280342 10.046337 10.3012085 10.075524 10.158876 10.214673 10.392765
1368123_at 5.8715267 5.8379064 5.8040175 5.871802 5.790172 5.932207 5.9126368 5.9302044 5.9147124 5.7707505 5.7477584
1368124_at 7.0809784 7.2231655 6.8796096 7.1323433 6.5866337 7.04672 7.0105467 7.1632967 7.2032995 7.0823245 7.1856537
1368125_at 6.111524 6.1571007 5.9960346 6.1596823 6.6833997 6.2950397 6.276168 5.9828453 6.226241 6.1669984 6.121615
1368126_at 6.1090007 6.018819 5.933559 6.0784006 6.414287 6.7702775 6.123047 6.0739613 6.098606 6.1168113 6.944263
1368127_at 6.1599317 6.3692183 6.238458 6.4103937 5.8432894 6.1702685 6.097915 6.4803514 6.3028874 6.3257785 6.6724358
1368128_at 6.6977954 6.2824187 6.2954345 6.0079045 5.966598 7.4925275 6.7858725 6.210896 6.5458674 6.150938 7.8056893
1368129_at 7.370844 7.306456 7.340592 7.215685 7.03736 7.2368236 7.2961836 7.276596 7.356539 7.245095 7.48988
1368130_at 5.002078 4.5697265 4.5531483 4.6094246 4.5028667 4.594406 4.801444 4.473081 4.8404994 4.518093 4.4398603
1368131_at 4.5013165 4.416181 4.1874566 4.4101195 4.560813 4.4503827 4.1990714 4.2628756 4.243663 4.43183 4.1853104
1368132_at 10.608812 10.325411 10.636948 10.602708 9.840846 10.267639 10.311297 10.37175 10.588596 10.554443 10.545848
1368133_at 7.159761 7.835013 7.7042933 8.10041 7.4286647 7.705179 7.5501685 7.6108584 8.026523 7.6361065 8.090906
1368134_a_at 8.610886 8.439275 8.44104 8.6009445 8.356563 8.478187 8.525123 8.607353 8.586381 8.405733 8.243498
1368135_at 5.8149 5.952689 6.112346 5.7945433 5.7823443 5.895613 5.769611 5.780888 5.679659 5.682582 5.2367826
1368136_at 7.412662 7.75741 7.624243 7.9281483 7.7437887 7.612941 7.9885936 7.5156403 7.555401 7.071122 7.5349355
1368137_at 6.1252894 6.059346 6.2494802 6.1192894 6.1112337 6.022911 5.918956 5.8795323 5.925773 6.125632 5.8912673
1368138_at 5.3595233 5.424408 5.4572654 5.3803625 5.5256987 5.593711 5.208176 5.19378 5.6373477 5.323896 5.475753
1368139_s_at 5.6653333 5.561877 5.5201774 5.026638 5.5051465 5.3521843 5.2303605 5.5023327 5.374107 5.754334 5.418645
1368140_at 6.806878 6.934972 6.394989 6.673261 6.7582226 7.2076306 6.9999037 6.8577414 6.7860417 6.4665055 6.43473
1368141_at 11.497886 11.485118 11.409373 11.42711 11.287889 11.477465 11.534418 11.530322 11.567002 11.568121 11.465137
1368142_at 5.192115 5.278105 5.2982435 5.16857 5.1218414 5.3786077 5.3674564 5.362316 5.541839 5.7389474 5.4651685
1368143_at 6.6402545 6.8925605 6.9947014 6.5970545 7.0563035 6.9720726 6.6823187 6.7648344 7.122221 7.095147 7.213112
1368144_at 5.640842 5.6565714 5.935936 5.9001684 5.9028463 5.4854503 6.0929627 5.6403456 5.7545576 6.150938 6.1345897
1368145_at 5.7000475 5.26341 5.1347017 5.4564495 5.383584 5.267433 5.3035936 5.448161 5.551138 5.239211 5.371931
1368146_at 9.4066 9.802867 9.699626 10.518696 10.063643 10.073869 9.5322 10.257912 10.012863 10.168299 8.864384
1368147_at 7.2072854 8.036072 8.0400305 8.7813835 8.227761 8.2755995 7.7664337 8.610891 8.183762 8.467951 6.9093122
1368148_at 4.71338 4.524394 4.6660824 4.6851363 4.6255608 4.304977 4.8375406 4.461465 4.550055 4.809833 4.587059
1368149_at 6.012795 6.0017548 5.8833704 5.8849754 6.1174517 6.061005 6.1661916 5.9673247 5.8430433 5.60085 5.8413577
1368150_at 12.695912 12.687311 12.466346 12.6082535 12.632176 12.905786 12.830821 12.819982 12.780272 12.830344 12.787737
1368151_at 10.347545 10.372703 10.313867 10.4337635 10.339767 10.2771435 10.536401 10.468096 10.369403 10.351892 10.422056
1368152_at 7.594281 7.752459 7.489965 7.2526193 7.601725 7.557449 7.6306715 7.619699 7.650031 7.6527267 7.490076
1368153_a_at 7.1589365 7.052614 7.075173 6.9794345 7.3696666 7.183756 7.136077 6.8897033 7.2228656 7.1739025 7.1469903
1368154_at 8.243467 8.273411 8.257094 8.421526 8.1838455 8.198962 8.4679 8.289815 8.072255 7.723079 7.9817066
1368155_at 12.612818 12.746712 10.889415 12.198199 12.616633 13.012874 13.216245 10.212772 12.9023 9.82322 12.395765
1368156_at 5.2234893 5.4351745 5.43694 5.864681 5.2537966 5.547575 5.483594 5.3087773 5.5486875 5.6087766 5.7872934
1368157_at 5.658164 5.848898 6.116465 5.723601 5.9250474 5.7134004 5.726854 5.856941 5.5869665 5.709915 5.684182
1368158_at 9.189371 9.151814 9.39208 9.269822 9.398413 9.217829 9.301454 9.411256 9.32712 9.23801 9.492248
1368159_at 8.061184 8.28268 8.247613 8.232335 8.140051 8.025404 7.814375 7.979496 8.026773 8.031015 8.052845
1368160_at 9.037945 9.215943 10.227097 10.143448 9.333295 8.709884 10.746772 8.43799 8.873566 10.120104 8.999493
1368161_a_at 13.936173 13.914466 13.930268 13.9476385 13.936972 13.974496 13.893517 13.886433 13.939728 13.910268 13.900541
1368162_at 4.886812 5.096895 4.769552 4.9662867 5.144861 4.7964144 4.9287443 4.8394566 4.92663 5.0004034 5.2039356
1368163_at 10.399289 10.549574 10.415382 10.473878 10.253045 10.728869 10.5125475 10.605814 10.7185955 10.671288 10.753408
1368164_at 7.6013474 7.914628 7.6678376 7.745617 7.8022046 7.9349217 7.570414 7.748042 7.6438255 8.072826 7.8247285
1368165_at 7.5210752 7.707957 7.5771313 7.557954 7.396477 7.410264 7.505032 7.5817194 7.857085 7.5094876 7.5765214
1368166_at 5.9076624 6.09521 6.1117387 5.934165 5.816367 6.1598983 6.1336546 6.039858 6.146521 6.057628 5.7158933
1368167_at 6.034484 5.6275663 5.745602 5.553644 5.7951083 5.761288 5.9821157 5.47829 5.51404 6.042248 5.6184483
1368168_at 9.64062 8.877919 9.216116 8.745754 8.846278 9.09069 9.379951 9.7468405 9.286263 8.952968 9.089069
1368169_at 7.1102095 6.838147 6.8849864 6.6766896 6.9042034 6.877347 6.855223 6.883151 6.871004 6.974113 6.7974615
1368170_at 3.8125684 3.841379 3.8842196 4.162916 3.7416291 3.8712988 3.8384588 3.953249 4.062473 3.7881634 3.745048
1368171_at 9.432104 8.862379 10.614567 10.594434 9.426308 8.402254 6.5603313 7.7834573 7.9301043 6.1405764 5.93663
1368172_a_at 7.5342784 7.3218985 8.918345 8.664408 7.679755 6.436992 4.97191 5.9475417 5.790567 4.0352845 4.006459
1368173_at 8.5117445 8.009356 7.748459 7.843069 8.332199 7.979738 8.179161 8.329149 7.8681307 7.8870096 8.2897415
1368174_at 3.7851737 3.9542155 3.9400344 3.6538668 3.9911435 3.9634407 3.8619103 3.8753672 4.0186334 3.6529763 3.7681575
1368175_at 7.025912 7.0873346 7.248831 6.9748816 6.986679 6.9070883 7.1056137 7.098732 7.153923 7.0932684 7.264957
1368176_at 7.671143 7.636064 7.6582503 7.598275 7.554246 7.6770306 7.5888777 7.4932103 7.665255 7.733431 7.5766115
1368177_at 7.488354 7.5576663 7.297239 7.966613 7.5807986 7.5373445 7.8965454 7.574949 8.069541 7.9230013 7.7476707
1368178_at 8.756106 9.108449 8.995573 9.197969 9.0009985 9.212892 8.574407 8.656368 9.067161 8.605656 8.520828
1368179_at 7.4408913 7.330982 7.428999 7.29417 7.502846 7.5772176 7.5556703 7.452948 7.4941797 7.5819306 7.4857535
1368180_s_at 12.830374 13.191806 13.084026 13.411385 12.934554 13.42675 12.948073 12.9765215 13.146168 13.220969 13.430639
1368181_at 10.826897 10.935089 10.842413 10.688608 11.197104 10.9837885 11.425627 10.908289 11.229614 11.223178 11.404438
1368182_at 4.390396 4.0874662 4.3080053 4.2727203 4.2350826 4.394848 4.303405 4.487975 4.256138 4.3069134 4.140379
1368183_at 7.7695646 7.7093344 7.839108 7.9539075 7.78397 7.8586736 7.8234043 7.909399 7.908968 7.5810757 7.731625
1368184_at 8.862358 8.983305 9.027488 9.112228 8.862711 9.131629 8.4358225 8.906948 8.700606 8.772593 8.769894
1368185_at 5.0331726 4.7897573 4.9583917 5.088923 5.28829 5.0873604 4.805986 4.889307 4.8468175 5.1897163 5.078116
1368186_a_at 6.1987705 5.926313 6.148072 6.0335293 6.328515 6.316982 6.165609 6.089452 6.0766215 6.124007 5.975149
1368187_at 8.636492 8.210325 8.126852 7.5972533 8.387852 8.002613 8.32486 8.630111 7.7677207 8.784325 8.047941
1368188_at 13.540024 13.564437 13.537184 13.678569 13.5385475 13.704456 13.52987 13.667563 13.488707 13.627897 13.636989
1368189_at 10.046669 10.45172 9.877973 10.629973 10.505461 10.60597 10.40964 10.229026 10.235394 10.013488 10.091062
1368190_at 5.293468 5.5801773 5.44844 5.4713316 5.0628247 5.5579205 4.908414 5.2754655 5.2581987 5.424652 5.1487265
1368191_a_at 10.52189 10.624661 10.63216 10.69668 10.582247 10.607072 10.383427 10.45925 10.455937 10.232565 10.259527
1368192_at 4.480816 4.6718307 4.6901402 4.9662867 4.98738 4.711542 5.0619936 4.6285467 4.7521706 4.7208853 4.555158
1368193_at 5.0385714 5.029157 5.049688 5.2029138 5.171144 5.123578 4.871835 5.209554 5.134025 5.132183 4.9640145
1368194_at 4.774259 4.4500747 4.566283 4.559281 4.763986 4.60452 4.509069 4.5275564 4.264085 4.471348 4.375313
1368195_at 6.4025903 6.4163647 6.1777573 6.3485594 6.2379675 6.30176 6.3390093 6.1142187 6.4598866 6.450862 6.6877337
1368196_at 5.318391 5.11535 5.1201477 5.0203176 5.0154557 5.0138464 5.0054307 4.890828 4.719791 4.889849 4.7332697
1368197_at 4.0851164 3.8714585 3.8433528 4.205496 4.092443 4.050722 3.9736738 3.655176 3.8224757 3.8390834 4.13069
1368198_at 4.7731166 4.5821724 4.7616243 4.8105974 5.1509843 4.8658752 4.462204 4.9464984 4.8780456 4.7955914 5.129424
1368199_at 8.836723 8.832726 8.747224 8.836907 8.640955 8.4345665 9.024158 8.686648 8.63008 8.778189 8.746355
1368200_at 5.350522 5.6473236 6.12183 5.8113413 5.6361713 6.12665 5.578714 5.6947556 5.8343105 5.763361 5.7569714
1368201_at 6.25887 6.150795 6.108779 6.2687874 6.011543 6.1071787 6.2471485 6.4145885 6.3749127 6.300957 6.342773
1368202_a_at 8.329896 8.526427 8.482104 8.349789 8.395854 8.117153 8.727709 8.504935 8.530634 8.275704 8.405925
1368203_at 5.0701127 5.0390544 5.107683 5.110821 4.8797245 5.1833324 4.958637 4.9363565 5.107271 5.250773 5.248707
1368204_at 6.3691273 6.680962 6.5603504 6.470485 6.563197 6.5308504 6.482718 6.7019243 6.300594 6.186792 6.4565835
1368205_at 13.500342 13.703654 13.513309 13.530731 13.545357 13.502688 13.615139 13.555905 13.610495 13.692326 13.7141485
1368206_at 8.5454035 8.840601 8.652836 8.763507 8.7697 8.700904 8.550412 8.705656 8.618916 8.672176 8.686882
1368207_at 6.292163 6.0632014 6.075961 5.8134503 6.1078587 6.035966 6.3608794 6.2835436 6.282878 6.4046254 6.139147
1368208_at 6.273777 5.8079925 5.64128 5.4913797 5.6177454 5.645616 5.591331 5.617319 5.4784584 5.460805 5.7683535
1368209_at 5.967165 5.767412 5.731468 5.920963 5.9011235 5.9471564 5.8784943 5.7626686 5.443062 5.892808 5.681309
1368210_at 4.641564 4.7344403 4.6958547 4.5872684 4.6017194 4.9126716 4.41385 4.579125 4.6916976 4.5860877 4.510848
1368211_at 12.40666 12.346267 12.334767 12.405599 12.3602705 12.402363 12.493818 12.3818445 12.399373 12.463879 12.458991
1368212_at 8.36582 8.236172 8.06351 8.223216 8.252462 8.102214 8.390951 8.599084 8.463574 8.4845295 8.364038
1368213_at 8.683035 9.095567 9.875001 9.137432 8.952827 9.369703 8.709613 9.114026 9.753971 9.134675 9.15172
1368214_at 7.726727 7.8076024 7.524587 7.8056664 7.6715393 7.7484865 8.028509 7.69908 7.7294917 7.932869 7.843633
1368215_at 10.083218 10.243738 10.145063 10.007433 10.016517 9.970333 10.278047 10.185515 10.114719 10.146062 10.103104
1368216_at 9.334654 9.158668 9.152506 9.303797 9.239145 9.2117195 9.254304 9.255204 9.346589 9.032923 9.266373
1368217_at 8.287313 8.407425 8.233366 8.527149 8.380451 8.340147 8.431236 8.561825 8.477076 8.294536 8.35932
1368218_at 5.6280575 5.6228952 5.8242426 5.8575077 5.5485916 6.043578 5.9907775 5.7370243 5.9534826 5.523857 5.501223
1368219_at 6.2759347 6.6060185 6.71579 6.5793447 6.3848557 6.7058754 6.4294047 6.5790954 6.557437 6.349402 6.4550233
1368220_at 9.118372 9.237112 9.113886 9.14212 8.984912 9.039257 9.203684 9.268782 9.161262 9.373877 9.352035
1368221_at 10.166782 10.195951 9.80768 10.328701 10.234723 9.916724 9.896722 9.916798 9.847018 9.879001 9.915257
1368222_at 7.083166 7.183896 6.653322 7.2872896 7.1163263 6.717617 6.848316 6.6300855 6.5827217 6.6181173 6.588441
1368223_at 7.701091 7.7203007 7.346876 7.7954803 7.622911 7.553167 7.399228 7.8552413 7.878727 7.597174 7.855461
1368224_at 13.016405 13.283187 13.632741 13.165286 13.471737 13.24677 13.514094 13.066666 13.198235 13.421323 13.415263
1368225_at 7.5796595 7.466688 7.4041452 7.5609627 7.464865 7.407661 7.5904813 7.52231 7.2867627 7.357962 7.408542
1368226_at 7.9573364 8.050195 7.6372547 7.805031 7.8293924 7.904068 7.6932664 7.846307 7.7306967 7.725048 7.822282
1368227_at 8.419749 8.730695 9.062706 9.32062 9.006246 8.411078 8.779342 8.862099 8.7895975 8.63219 8.504971
1368228_at 8.471981 8.577011 8.667498 8.49815 8.478121 8.304842 8.81831 8.872273 8.639364 8.467688 8.709055
1368229_at 6.501165 6.6602883 6.6132283 6.4827785 6.5398335 6.5095263 6.7439575 6.8679247 6.6219287 6.5927095 6.523606
1368230_a_at 8.870371 9.046574 8.989115 8.969076 8.933267 8.99315 8.771085 9.031849 9.01416 8.820389 9.049373
1368231_at 6.7554984 6.5175314 6.85704 6.7416763 6.8811765 6.814587 6.7719846 6.537871 6.7618337 6.4608965 6.593065
1368232_at 7.886228 8.209087 7.97316 8.291072 8.268837 8.365451 8.421977 8.259056 8.123426 8.174392 8.067659
1368233_at 7.8242474 7.9673843 7.6234756 7.5605493 7.7891006 7.874487 7.73389 7.9047737 7.904537 7.602286 8.06332
1368234_at 8.191959 8.408764 8.392244 8.363565 8.174392 8.234602 8.042885 8.405558 8.403076 8.136706 8.371454
1368235_at 7.772 7.873585 7.9267745 7.6623464 7.8051476 7.864322 8.014191 7.9304476 7.813481 7.7797756 7.8635244
1368236_at 3.9384933 4.1176696 4.0335693 4.0723143 4.013234 3.9951293 3.9205189 3.7281976 3.9174914 4.185217 3.7558177
1368237_at 4.6549845 4.3727098 4.4549737 4.5324097 4.684731 4.740479 4.4800134 4.2561345 4.469984 4.4427567 4.6975346
1368238_at 4.809396 4.604527 4.5848913 4.835459 4.866598 4.666004 4.69621 4.7504363 4.6957674 4.8021536 4.6426535
1368239_at 8.101872 8.308693 8.357004 8.4267435 8.335655 8.328807 8.176186 8.127721 8.267397 7.7578197 7.8950925
1368240_a_at 4.5445924 4.885045 4.766763 4.3630958 4.4852214 4.503712 4.5633636 4.745078 4.6895924 4.7918773 4.524788
1368241_a_at 8.6169815 8.563291 8.386636 8.24202 8.442098 8.47265 8.692438 8.749395 8.746598 8.829966 8.490167
1368242_at 4.651044 4.5199194 4.655402 4.924362 4.7105446 4.767149 4.6946335 4.749275 4.6909018 4.8098783 4.6526937
1368243_at 5.3721232 4.941217 5.3540983 4.8701844 5.224322 5.366704 4.9379153 5.1345243 5.0950856 5.0315075 5.0259604
1368244_at 10.247218 10.18593 10.505944 10.413145 10.3381605 10.160282 10.353899 10.321825 10.381153 10.145531 10.102969
1368245_at 12.551289 12.362734 12.181454 12.17063 12.318009 12.13276 11.589703 12.231224 12.664005 11.677073 12.173373
1368246_at 4.898963 4.999172 4.860198 4.998991 4.8199015 5.5352306 4.710533 5.1663346 5.297155 4.9282084 5.174108
1368247_at 6.1956425 6.5766425 6.7765403 7.26015 6.6380453 6.630927 6.949734 7.0246954 6.492476 6.3253884 6.2723103
1368248_at 5.310038 5.869369 5.4534755 5.500188 5.718816 5.2002506 6.03958 5.5291405 6.02695 5.699463 5.9328218
1368249_at 10.054603 10.0248575 10.751355 9.85156 10.077812 10.093909 9.964324 10.632288 10.408488 9.745712 10.350521
1368250_at 4.205883 4.1502323 3.9264565 4.254795 3.9823813 3.9650412 3.7715292 4.1203566 4.1660595 3.9544396 3.9283836
1368251_at 5.299663 6.10109 5.596062 5.797354 5.777817 5.6636567 5.6949363 5.686485 5.560494 6.162588 6.0113544
1368252_at 3.563462 3.6199007 3.3723893 3.5821943 3.5287158 3.6071446 3.498795 3.4326594 3.511975 3.6892066 3.4128928
1368253_at 11.968485 12.090002 12.047791 11.949534 12.019294 12.308188 11.965356 12.103327 11.936406 11.968616 12.077938
1368254_a_at 4.9339747 4.96137 4.78962 4.787687 4.9214487 5.0716987 5.002755 5.097319 4.98401 4.9441476 4.9244037
1368255_at 4.3430285 4.2862535 4.4314656 4.414407 4.408844 4.458019 4.3004193 4.2656474 4.4384236 4.3298845 4.286678
1368256_at 3.4489462 3.4391012 3.4272156 3.653531 3.5599487 3.3433352 3.547917 3.4539156 3.4324875 3.484681 3.6329582
1368257_at 4.0091143 4.113928 4.1399045 4.214656 4.073409 3.9256964 4.044598 3.9719539 4.132276 4.1219454 4.1437726
1368258_at 5.3079147 5.2653775 5.3140254 5.1524343 5.542438 5.2378592 5.3390656 5.2150474 5.096972 5.068725 5.225333
1368259_at 7.626887 7.98339 7.924328 7.591107 7.744063 7.622594 8.075392 7.8705254 7.7546697 8.441495 8.108683
1368260_at 4.8880997 5.1358128 4.7532234 4.983343 4.576832 4.7002673 4.909031 5.4215407 4.4609833 4.6327333 4.498477
1368261_at 4.4504104 4.006809 4.251325 4.401375 4.2134433 4.264812 4.2363167 4.1506605 4.333532 4.157867 4.1931124
1368262_at 6.387121 6.8973355 6.4266853 6.6119323 6.517429 6.386513 6.944795 6.9673843 6.5718927 6.6323 6.7496347
1368263_a_at 4.0941463 3.9547853 4.0975065 3.8596368 4.0758324 4.1233783 3.9156916 3.8107245 4.072609 3.9510636 3.963
1368264_at 7.370844 7.2167974 7.0054097 7.4176083 7.403312 7.349078 7.4465117 7.317056 7.3440676 7.174168 7.258289
1368265_at 9.299255 8.995112 9.341983 9.041292 8.722742 8.945818 9.2347145 9.165012 9.033796 9.008284 8.658864
1368266_at 13.275633 13.241193 13.331953 13.236029 13.207262 13.255724 13.114515 13.34841 13.301093 13.114547 13.332819
1368267_at 8.02786 8.001454 7.8954887 7.9369936 7.7552967 7.9375544 8.017864 7.8051662 7.9124713 7.708517 8.042261
1368268_at 7.8509398 7.5017843 7.294906 7.560183 7.747805 7.518556 7.4834523 7.5745273 7.418837 7.3991942 7.0255375
1368269_at 4.015518 3.4312425 3.565616 3.5513268 3.6764543 3.673515 3.643374 3.6567607 3.6214576 3.707182 3.5647588
1368270_at 7.510555 7.947846 7.994267 7.974433 7.5630097 8.029269 7.863267 8.023027 7.8448806 8.568288 7.827048
1368271_a_at 4.2847347 5.043151 5.134226 4.317742 4.7294807 4.7898364 5.061424 4.9150443 4.6132784 4.8798246 4.702922
1368272_at 9.978237 10.976055 11.139622 10.908896 10.892367 10.708454 10.602207 10.451202 11.081866 10.45968 10.46032
1368273_at 9.841708 9.727127 9.764077 9.739039 9.855862 9.87875 9.706443 9.77822 9.948023 9.613956 9.596593
1368274_at 8.113146 8.273909 8.220614 8.169456 8.32181 8.332047 8.247991 8.240305 8.215038 8.269839 8.3085785
1368275_at 10.157293 11.044455 9.751007 11.45398 10.891262 11.112953 11.119132 10.963523 10.650762 10.619328 11.143752
1368276_at 7.2571015 7.002056 7.159949 7.0294013 7.2976203 7.0899754 7.052309 7.099281 7.148324 7.1410747 7.110265
1368277_at 8.844179 9.080573 8.7370405 8.73085 8.869068 8.807063 9.047873 9.120065 8.904137 8.805912 8.797469
1368278_at 6.5250072 6.415661 6.43166 6.530292 6.32088 6.8237004 7.022396 6.0639405 6.3605576 6.563724 6.71065
1368279_at 4.9602103 4.828713 4.7009597 4.868733 5.0187345 4.357189 4.7848177 5.1385655 4.7548113 3.9788787 4.90331
1368280_at 12.46542 12.48893 12.373239 12.312651 12.353443 12.420133 12.387829 12.312101 12.110717 12.438086 12.446819
1368281_at 5.9133835 5.609273 5.901128 5.701029 6.0351696 5.74069 5.8727045 5.720208 5.6187344 5.8899517 5.5911484
1368282_at 4.15053 4.239728 4.479014 4.321159 4.363256 4.606181 4.6050773 4.47704 4.3342752 4.572779 4.2439566
1368283_at 11.48267 11.941511 11.67259 11.668099 11.226305 12.16315 11.811009 12.033004 12.040405 12.3002615 12.450382
1368284_at 8.094991 8.202757 8.142532 7.5308766 7.901027 7.633712 8.016748 8.2015295 7.6287026 8.484678 7.5930834
1368285_at 4.956086 4.707744 4.6879644 4.952984 4.9751596 4.615728 4.5562553 4.634658 4.6207075 4.88692 4.635169
1368286_at 6.8341556 6.866064 7.157316 6.958871 6.9681606 7.053941 6.7913766 6.965165 6.765294 6.608175 6.7150135
1368287_at 4.8040886 4.8232675 5.2002 4.4764905 4.77913 4.696343 4.400042 4.805092 4.4782953 5.0566416 4.8445253
1368288_at 14.232419 14.267017 14.310465 14.3132715 14.303278 14.242613 14.262961 14.242931 14.249643 14.270405 14.289736
1368289_at 12.006095 12.015762 12.099541 11.631793 11.68862 11.9109955 11.630266 11.553264 11.602187 12.012619 11.678779
1368290_at 3.8229465 3.7252448 3.7920287 3.7445252 3.638124 3.8459344 3.8431783 3.7194324 3.8070943 3.7043483 3.898788
1368291_at 8.51442 8.938188 8.166097 9.079645 8.7365465 8.791607 9.261493 8.827423 8.854393 9.0845785 8.291997
1368292_at 7.0584784 6.8858166 6.932344 6.860346 7.097606 7.1959095 6.9414053 7.1193686 6.888402 7.065625 7.013815
1368293_at 5.736001 5.7926707 5.8582864 5.92189 5.8032184 5.8436074 5.6622725 5.8903713 5.6611934 5.5589256 5.762578
1368294_at 10.770789 10.7173195 10.726086 10.574699 10.500361 10.699791 10.722669 10.556888 10.565424 10.657514 10.598739
1368295_at 9.535298 9.837525 9.621045 9.661087 9.808907 9.455094 9.505161 9.741915 9.588291 9.514001 9.366602
1368296_at 9.428499 9.772679 9.383263 9.466808 9.666021 9.218136 9.228915 9.56226 9.333303 9.332519 9.158793
1368297_at 4.546808 4.672128 4.7682686 4.82626 4.710744 4.811146 4.6919804 4.8992634 4.805827 4.6137753 4.896103
1368298_at 5.727477 5.5792317 5.791676 5.5999966 5.4159017 5.5734534 5.736135 5.582114 5.39675 5.5661273 5.55054
1368299_at 4.1166906 4.2058864 4.0868034 4.0894527 4.302519 3.9999232 4.117341 4.141385 3.874695 4.0980268 4.151369
1368300_at 5.616049 5.402309 5.693833 5.652486 5.4600425 5.945342 5.6978445 5.5113487 5.607333 5.6954875 5.935705
1368301_at 6.1254654 5.7483582 5.9316573 5.9394293 5.9523582 6.255093 5.9335275 6.025535 5.9725933 6.324635 6.3154473
1368302_at 5.2217855 5.086355 5.14281 5.151778 5.249597 5.256287 5.03591 5.2116237 5.0205693 4.972907 5.0801754
1368303_at 7.346308 6.3587866 6.9965754 7.0909514 6.996674 6.977753 6.5241675 7.137783 6.881065 6.4709935 7.0639095
1368304_at 11.68602 12.156098 12.174043 12.0243435 11.820664 11.772403 11.879328 11.927711 12.025218 11.870018 12.293334
1368305_at 8.245511 8.657881 8.681822 8.581435 8.522015 8.476005 8.715536 8.608925 8.7681465 8.6467285 8.691725
1368306_at 5.8657312 5.7295947 5.8490734 5.803029 5.8119006 5.7197146 5.7738104 5.814919 5.614966 5.830781 5.7807055
1368307_at 6.2763267 6.1374483 6.3716125 6.3255534 6.289691 6.476657 6.272868 6.127909 6.105708 6.5312076 6.308294
1368308_at 7.556916 6.6135645 7.1131744 7.3626256 7.382683 6.846141 8.118956 7.8817263 6.8568068 7.821208 6.7556815
1368309_at 7.484418 7.6575727 7.4609113 7.5609903 7.5841756 7.7448993 7.5484705 7.7843976 7.5920305 7.4267373 7.6890483
1368310_at 5.6138678 5.643181 5.7911463 5.6607285 5.6479125 5.5234356 5.7979064 5.7149925 5.73349 5.6546926 5.756452
1368311_at 7.9015546 8.353536 8.351038 8.323438 7.9820576 8.693485 8.038145 8.366825 8.178547 8.253878 8.369307
1368312_at 5.1267834 5.0044217 4.952151 4.7710524 4.8471947 4.830084 4.801981 4.784624 5.084675 5.1209364 4.9483724
1368313_a_at 4.236543 4.4121857 4.489315 4.401375 4.473538 4.5425854 4.3445086 4.404113 4.4143343 4.294244 4.4034452
1368314_at 9.946234 10.080861 10.01861 10.203791 9.954283 10.130864 9.967966 10.151733 10.304115 10.206869 10.26219
1368315_at 6.903662 6.51638 6.4682736 6.8309216 6.8561573 6.8343062 6.5191298 6.904954 6.815105 6.786738 6.643458
1368316_at 10.939548 10.891375 10.819787 11.09598 10.855777 10.904152 10.868098 10.900701 10.667725 10.570289 10.793805
1368317_at 4.834107 5.181683 4.3398676 4.8824477 4.976624 5.5104027 4.9921765 4.86644 4.980521 5.560846 5.062181
1368318_at 7.5854564 7.168044 7.81787 8.001076 7.082525 7.2177877 7.6798053 7.4374413 7.861573 7.372947 7.6779647
1368319_a_at 5.171915 5.1707964 5.4820666 5.670167 5.2841835 5.04623 5.101309 5.2014403 5.3880363 5.067891 5.400422
1368320_at 4.892317 4.727749 5.1444693 4.8961997 4.7549324 4.9532747 4.868933 4.784593 4.753239 4.9298463 4.7196794
1368321_at 6.243085 7.239523 6.38868 8.490326 6.404227 6.9040284 6.160119 6.5083957 6.535621 6.67991 7.0288386
1368322_at 8.02768 8.084377 7.789095 7.8681216 7.5947413 8.054812 7.93419 7.8772182 7.529256 7.853744 7.6984224
1368323_at 7.622716 7.9354978 8.03685 7.586454 7.3685517 7.2625303 7.37857 7.689484 7.833494 8.018927 7.96365
1368324_at 5.1911817 5.4294996 5.311252 5.1252956 5.547993 5.475801 5.4405594 5.2764287 5.21243 5.400987 5.393777
1368325_at 8.220176 8.341873 8.366995 8.372856 7.6386447 7.7202253 7.70398 8.067883 8.296377 7.837432 8.105745
1368326_at 7.1646094 7.1920576 7.3082657 6.6783094 7.048875 7.228838 7.6338744 7.3600307 7.1821165 7.397729 7.773193
1368327_at 6.2569795 5.9667883 6.0460095 5.8829904 6.0593348 6.06126 5.769491 5.9793572 5.93838 6.058081 5.9548154
1368328_at 8.982284 8.779456 8.59352 8.68958 8.848979 8.593391 8.821268 8.666397 8.5520115 8.726754 8.453752
1368329_at 5.3707113 5.3456917 5.571802 5.4242344 5.7421293 5.378769 5.503536 5.33827 5.546328 5.388977 5.3626404
1368330_at 6.9837794 7.0364184 7.080438 7.2455506 6.7979484 6.983256 7.224678 7.291638 7.099809 6.951916 7.2397494
1368331_at 11.640491 11.805119 11.726644 11.8999815 11.50837 11.858311 11.717509 11.849873 12.002277 11.789317 11.667669
1368332_at 6.8698573 7.243134 7.7837043 6.9334207 6.740088 7.397609 6.7510757 7.194608 6.701344 7.4530163 7.104711
1368333_at 4.7693443 4.4415464 4.370388 4.398463 4.50633 4.3410378 4.4991546 4.399494 4.4963665 4.4855266 4.458925
1368334_at 7.415597 6.821416 7.041544 7.0409155 7.0910306 7.0503488 7.3350086 7.2490926 6.9984493 7.086803 7.1393595
1368335_at 13.6295395 13.446091 13.566625 13.684254 13.349726 13.734216 13.610495 13.128244 13.498692 13.332633 13.427158
1368336_at 11.51584 11.385798 11.042329 11.176588 10.995879 11.757943 11.489407 11.64926 11.646647 11.486574 11.696912
1368337_at 5.721784 5.6186037 5.793079 5.998533 5.8587203 5.9108233 5.505822 5.794613 5.8508077 5.9507008 5.907671
1368338_at 4.327297 4.590992 4.2794104 4.5970287 4.6134953 4.2910476 5.0001535 4.245552 4.491223 4.9171596 4.44785
1368339_at 4.5403376 4.4577646 4.7272997 4.398093 4.742275 4.841854 4.4000416 4.4101715 4.565897 4.7790756 4.5910378
1368340_at 7.8905044 7.985836 7.7725606 8.118984 7.6587133 7.6899147 7.7858887 7.883055 7.9632726 8.105219 7.699774
1368341_at 8.09281 7.9905624 7.7838597 8.019685 8.180459 7.84835 7.8533764 8.061824 7.9194493 8.045555 8.229558
1368342_at 4.142033 3.9764402 4.311021 4.2570963 4.4358215 4.172589 3.9732697 4.165224 4.2631855 4.136202 4.241273
1368343_at 5.3763046 5.2607946 5.0181794 5.2817554 5.4941792 5.478711 5.2475924 5.249791 5.302861 5.287592 5.1721697
1368344_at 3.4902053 3.4933777 3.3491137 3.648954 3.4638214 3.7513742 3.8068745 3.508783 3.4844775 3.577486 3.6254518
1368345_at 4.5088797 4.3127346 4.5162616 4.6813717 4.5810566 4.697269 4.598382 4.186677 4.6509857 4.4828453 4.506221
1368346_at 6.3803244 6.4879084 6.5172186 6.259432 6.6295424 6.590513 6.145225 6.48457 6.767475 6.0664463 6.1205287
1368347_at 5.144755 5.0657883 5.2298937 5.176904 4.7408776 5.0491467 5.0744343 4.8533998 4.933906 5.08933 4.857085
1368348_at 4.501392 4.301558 4.1710825 4.5549984 4.412679 4.26544 4.2022543 4.4124045 4.225963 4.382477 4.3751516
1368349_at 5.6240697 5.558229 5.6041675 5.361906 5.727306 5.805292 5.4584937 5.757763 5.603751 5.4674273 5.586017
1368350_at 3.594721 3.575751 3.3824587 3.3377485 3.5150564 3.7853997 3.3891616 3.4956243 3.442576 3.5082893 3.4245908
1368351_at 6.317343 6.2614465 6.220045 6.189299 6.4505076 6.4705048 6.2419357 6.153039 6.17173 6.25433 6.404769
1368352_at 4.624103 4.5563912 4.638837 4.745965 4.7279315 4.7609043 4.6480875 4.433028 4.6442366 4.675315 4.7518945
1368353_at 5.104764 5.430174 5.448344 5.2114334 5.478132 5.4372044 5.2054152 4.986173 5.1050916 5.1091027 5.430494
1368354_at 10.067195 10.446875 9.894199 9.820374 10.271933 10.366165 9.978035 10.228708 10.051572 10.185714 10.356399
1368355_at 4.958546 5.221031 5.0401273 5.0879664 4.9877973 5.090531 5.1144757 5.0343237 5.259597 4.936304 5.0919185
1368356_a_at 9.542848 9.960242 9.989447 9.817686 9.794123 9.904194 9.966452 10.142352 10.036248 10.291914 10.104739
1368357_at 5.8984227 5.849855 5.752591 5.785142 6.005785 6.208395 5.9870358 6.000518 6.0346165 6.320308 5.995641
1368358_a_at 3.6490738 3.7925103 3.7143285 3.6746576 3.6121557 3.8198261 3.7525005 3.7796483 3.8832667 3.6266935 3.9584458
1368359_a_at 4.495321 4.3449936 4.326522 4.3475003 4.5007906 4.1752796 4.175825 4.2384806 4.247653 4.185998 4.396072
1368360_at 13.666934 13.710852 13.672256 13.68531 13.714147 13.664596 13.772083 13.714326 13.719854 13.69052 13.6480255
1368361_a_at 7.79578 7.903518 7.6423903 7.830225 7.5938067 7.9072504 8.016636 7.991255 7.881612 8.237313 7.8923106
1368362_a_at 10.623697 10.787628 10.734011 10.59583 10.527045 10.5262165 10.561448 10.559226 10.661606 10.426599 10.326194
1368363_at 3.6548142 3.936645 3.7461681 3.9325354 4.150199 3.911436 3.890689 3.9616072 3.777622 4.0445566 3.925818
1368364_at 4.6315346 4.575489 4.5891232 4.6896977 4.99747 4.9564133 4.6181493 4.92087 4.672459 4.898039 4.566656
1368365_at 12.124954 12.114083 11.972477 12.127146 12.091755 12.282424 11.958222 12.033615 12.184187 11.882993 11.897562
1368366_at 4.7207766 4.953402 5.1049013 4.8824477 4.9957232 5.133499 4.855237 4.762991 4.9755135 5.111697 5.0514727
1368367_at 5.645849 5.4653077 5.4188285 5.6558075 5.572196 5.6424613 5.515684 5.4126625 5.4571095 5.5635643 5.689667
1368368_a_at 9.949902 9.932237 9.591222 10.000072 9.856936 10.188102 9.762184 10.000904 10.151764 9.995797 9.770396
1368369_at 5.0167665 4.7549944 4.770683 4.817151 4.9910564 4.5690536 4.8706827 4.577547 4.903837 4.790785 4.679141
1368370_at 5.231266 5.5513287 5.5788445 5.6583834 5.3835955 5.252973 5.5676136 5.633535 5.335105 5.899725 5.5782475
1368371_at 5.1462946 4.8143225 4.9646854 5.0202556 5.1570845 5.354868 4.9376125 4.9693403 4.9564686 4.8749876 4.817482
1368372_at 7.0119095 6.6864734 7.876658 7.8482733 7.189931 6.2319145 7.010683 6.7194314 6.85279 6.653487 7.542345
1368373_at 4.360992 4.4451714 4.31102 4.5060883 4.383029 4.445002 4.671109 4.292015 4.413974 4.518554 4.5625515
1368374_a_at 5.8400645 5.91368 5.857797 5.9394293 5.878194 6.098353 5.9176793 6.2097025 5.9072685 6.0661864 6.1619797
1368375_a_at 4.8623385 5.1900754 5.312268 4.9855185 4.3482723 5.369471 5.0589757 5.19965 5.2152867 5.2727885 4.726554
1368376_at 9.163302 9.796494 9.962932 8.249528 9.08106 9.158948 9.253439 9.915951 10.703562 8.378088 8.721599
1368377_at 5.5327644 5.059325 5.4656863 5.2090254 4.7711887 5.270465 4.928878 5.169197 5.283784 5.0745173 5.1173763
1368378_at 12.003517 12.170634 11.667867 11.885413 11.721039 12.190152 11.82497 12.325164 11.870223 12.027284 12.075948
1368379_at 8.030407 8.299146 8.335166 8.017727 8.220758 8.179829 8.44894 8.466681 8.3724575 8.189949 8.042181
1368380_at 14.00481 14.019672 14.063713 13.985137 13.993843 13.989001 14.050732 13.914803 13.999033 13.967063 13.978456
1368381_at 5.0374794 5.0829916 4.91658 4.9741344 5.2339497 5.007061 5.2818856 4.796469 4.9524364 5.4080267 5.257143
1368382_at 5.310038 5.159318 5.1368475 5.2716994 5.348237 5.498148 5.1326942 5.427803 5.173241 5.429678 5.201299
1368383_at 6.287839 6.0818286 6.069024 6.1051865 6.1939635 6.5225906 6.2143173 6.2887745 6.1019363 6.4293947 6.3763084
1368384_at 4.2490573 4.206981 4.342506 4.034526 4.064012 4.38576 4.1956763 4.109032 4.1245093 4.2760253 4.16169
1368385_a_at 9.090716 9.314108 9.15807 9.157461 9.205533 9.164996 9.079808 9.229268 9.009853 9.175426 8.995867
1368386_at 9.524797 9.727232 9.614325 9.725418 9.599407 9.623924 9.622696 9.71151 9.603623 9.645696 9.628563
1368387_at 11.366277 11.496531 11.420609 11.367928 11.425227 11.342743 11.61655 11.541428 11.617966 11.492986 11.2349
1368388_at 5.269813 5.626593 5.223514 5.193738 5.1149526 5.414308 5.3128395 5.836375 5.3607445 5.618227 5.222463
1368389_at 8.727465 8.7064 8.700685 8.813816 8.716072 8.713892 8.662865 8.716347 8.840062 8.524678 8.583269
1368390_at 9.04596 9.18097 9.04881 9.1203985 8.892175 9.058112 8.89024 9.060967 8.996207 9.058172 9.053429
1368391_at 4.713337 4.6337175 4.947915 4.817122 4.8912354 4.935659 4.7741385 4.7148495 4.515451 4.8716793 4.813586
1368392_at 6.540839 6.5900636 6.6142263 6.6113667 6.7712617 6.741592 6.6029725 6.611051 6.4265437 6.636457 6.595686
1368393_at 5.9567046 6.1352677 6.6481457 5.9944863 6.4671426 6.230083 5.624706 6.7673235 6.873319 6.1371 6.36393
1368394_at 5.772104 5.8712544 5.8325706 6.0726395 5.9669704 5.9805603 5.964679 5.7189884 6.027224 6.044031 5.923519
1368395_at 5.2375736 4.9801664 5.3110766 4.814992 5.048959 5.2433653 5.327262 5.3005915 5.0032883 4.7044706 5.3006315
1368396_at 5.748022 5.4233723 5.596865 5.6217794 5.8611197 5.581689 5.110798 5.564599 5.4075403 5.4525156 5.5070705
1368397_at 13.011609 13.001651 13.142771 13.059755 12.992841 12.703622 13.027929 12.886248 13.126924 12.864353 13.076745
1368398_at 4.8485355 4.388705 4.6602674 4.6288214 4.6477857 4.5898285 4.744714 4.483981 4.480232 4.410957 4.359765
1368399_a_at 11.55874 11.646566 11.669894 11.699967 11.701549 11.381349 11.655859 11.58382 11.648398 11.605978 11.526651
1368400_at 8.667524 8.968705 8.819506 8.823679 8.8305435 8.647585 8.608036 8.8593445 8.944267 8.61285 8.796004
1368401_at 4.5869393 4.320143 4.240197 4.402446 4.5874143 4.6221313 4.393204 4.357727 4.503527 4.428865 4.378846
1368402_at 9.150521 9.206049 9.220432 9.272551 9.101963 9.164021 9.288891 9.261896 9.143993 8.961976 9.349312
1368403_at 8.886844 9.007698 9.075535 8.95872 8.702762 8.697405 9.081604 9.027605 8.75331 8.869185 8.97113
1368404_at 5.0519137 4.8949895 4.5628514 4.687617 4.8964605 4.99 4.866739 4.409953 4.8485727 4.708874 4.8988533
1368405_at 7.6912794 7.7866836 7.728615 7.503652 7.6905785 7.532438 7.8437047 7.8785033 7.7450514 7.435372 7.604834
1368406_at 3.9822054 4.2307463 4.4539313 4.1943455 4.140525 4.321409 4.2320385 4.3055716 4.1455693 4.2653522 4.25591
1368407_at 5.270623 5.304945 5.845359 5.2077646 5.5183487 5.216274 5.3831763 5.4014 5.4861646 5.610642 5.2446995
1368408_at 4.5906677 4.8244343 4.5293617 4.95096 4.677982 4.662207 4.8606343 4.6734047 4.7601357 4.5741553 4.8254867
1368409_at 10.097742 9.984962 9.9805355 9.617748 10.0287285 9.476753 9.848303 10.040535 9.981117 9.714321 9.75211
1368410_at 6.624938 6.568209 6.828713 6.734293 6.50876 6.595472 6.361936 6.6244555 6.622897 6.3947577 6.3359876
1368411_a_at 4.109995 3.8106267 4.093369 3.946251 4.0500813 4.1713967 3.8107648 3.96553 4.185103 4.2727776 4.003156
1368412_a_at 4.8800817 4.8334227 5.091556 5.1243076 4.8652725 4.7708716 5.190394 4.7997613 4.6371827 5.406428 4.9321074
1368413_at 5.446574 5.174611 5.2192926 4.9761076 5.245225 4.924101 5.2789736 4.767418 5.2744074 5.0866413 5.953553
1368414_at 6.0068192 6.012811 6.2102804 5.980169 5.986474 5.9817057 5.8432393 5.7936916 6.0172687 5.9630795 5.912343
1368415_at 3.8883097 3.8104255 3.876514 3.8342438 3.8991323 4.0886903 3.7139432 3.6805086 3.935603 3.932214 3.9201682
1368416_at 3.5997531 3.6273985 3.7594552 3.5461152 3.728812 3.9560387 3.8935912 3.6582959 3.850619 3.891394 3.728009
1368417_at 4.7887735 4.9957705 4.811144 5.009803 4.8907146 5.159835 4.6577673 4.633856 4.8896847 4.9444485 4.7247353
1368418_a_at 13.293553 13.459607 13.365281 13.1143875 13.280766 13.315108 13.447187 13.350874 13.451782 13.616533 13.493161
1368419_at 9.555041 9.636775 9.673317 9.363356 9.468352 9.3851185 9.690911 9.560531 9.710075 9.6764765 9.828784
1368420_at 13.42232 13.548613 13.412192 13.27692 13.366728 13.447894 13.545428 13.509737 13.522261 13.613776 13.528587
1368421_at 4.358324 3.9826353 3.9645572 3.9678059 4.113901 4.207545 3.9007185 3.8942657 4.573203 4.077031 3.9907918
1368422_at 6.7254853 6.247987 6.62823 6.5959063 5.80177 6.385626 5.7856216 6.168602 5.7071066 6.465556 6.3601604
1368423_at 5.7128015 5.519518 5.6619635 5.5759077 5.779875 6.068297 5.7728643 5.805403 5.9353642 5.902599 5.844812
1368424_at 7.558573 7.493379 7.4316263 7.33499 7.365664 7.4592423 7.425776 7.610313 7.47322 7.369337 7.4247155
1368425_at 4.957384 4.885045 4.9657764 4.494437 4.9897413 4.78619 5.0147986 4.797432 4.606818 5.025601 4.726591
1368426_at 11.495135 11.494923 11.564983 11.422667 11.372623 11.922759 11.366842 12.002804 12.303017 12.071694 12.2173815
1368427_at 8.441717 8.243686 8.337687 8.445625 8.250264 8.230661 8.383039 8.298209 8.198687 8.089195 8.160699
1368428_at 8.915496 9.231393 9.039344 9.051502 8.37199 9.178619 8.422018 9.311509 8.759041 8.989616 9.130614
1368429_at 3.684079 3.674195 3.5965707 3.6942792 3.8104582 3.8838167 3.4176874 4.037093 3.9564354 3.619868 3.6790164
1368430_at 9.753863 9.793585 9.927302 9.616554 9.691367 9.685536 10.090027 9.815768 9.718918 10.186892 9.972664
1368431_at 11.10415 11.156065 11.128893 11.100475 11.027142 11.096288 11.0944605 11.293491 11.180292 11.080453 11.0015955
1368432_a_at 4.4509068 4.652158 4.7682676 4.5476923 4.590152 4.623515 4.4607935 4.4848957 4.439004 4.436145 4.454606
1368433_at 9.836148 9.9457655 10.005565 10.055133 9.882665 9.735327 10.051074 10.003725 9.799178 9.839751 9.85946
1368434_at 7.3677692 7.455714 7.475241 7.6018167 7.6399245 7.108667 7.6361313 7.0971866 7.1000724 6.69673 7.321439
1368435_at 11.095399 11.521516 11.572478 11.758921 11.88346 11.755224 11.664105 11.593267 11.501641 11.413699 11.773039
1368436_at 9.223873 9.33923 9.1085205 9.0730915 9.09414 9.121912 9.20417 9.269923 9.327925 9.141084 9.13583
1368437_at 5.1132193 5.232882 4.984009 5.1041574 5.4731326 5.1506715 5.0221777 5.0258765 5.0531683 5.0057597 5.0370593
1368438_at 4.540338 4.4915905 4.440293 4.5054526 4.512977 4.524349 4.7415524 4.379221 4.4017887 4.362407 4.4639435
1368439_at 6.106129 6.031715 5.8210588 5.8770676 5.942249 6.1582913 6.287049 6.0000625 5.9664326 5.948816 5.877702
1368440_at 6.63191 7.0038953 7.180564 6.945095 6.886342 6.6146913 6.6881413 6.8768873 6.870506 6.690251 6.8420544
1368441_at 6.163035 6.07179 6.252857 5.914872 6.010094 6.290282 5.8165736 6.4299603 5.766565 5.9668746 5.93057
1368442_at 13.236562 13.312445 13.279178 13.396647 13.307747 13.414694 13.318886 13.291499 13.375835 13.365145 13.396156
1368443_at 5.593956 5.3610406 5.501575 5.585323 5.903602 5.645616 5.5182076 5.558648 5.546328 5.692096 5.7262506
1368444_at 8.341973 8.493619 8.3317 8.301506 8.379795 8.507382 8.435961 8.477812 8.519711 8.520244 8.331604
1368445_at 6.01202 5.6152463 5.887228 5.8240438 6.020195 5.7941937 5.502842 5.777359 5.93718 5.911031 5.8249273
1368446_at 6.7423162 6.991428 7.4243164 7.2403717 7.389272 6.224389 7.6545124 7.106061 6.634044 7.6671147 7.7792506
1368447_x_at 6.145527 6.945992 5.817336 5.731943 6.4102483 5.435922 6.332796 5.7059035 5.9039416 7.8557196 8.062753
1368448_at 6.8060694 6.630286 6.9059167 6.5536513 6.7836013 6.926732 6.646188 6.644709 6.748431 6.8127637 6.551241
1368449_at 4.5621986 4.712707 4.5563498 4.6056266 4.7007236 4.6695795 4.7171803 4.497845 4.6911926 4.874398 4.749585
1368450_at 5.606903 5.4407897 5.643466 5.242936 5.4140434 5.7335863 5.535595 5.491895 5.371599 5.5794067 5.596814
1368451_at 6.47109 6.271477 6.3428173 6.274635 6.468421 6.3533597 6.322778 6.2030296 6.3813653 6.3483906 6.3800464
1368452_at 9.592294 9.654624 9.705309 9.630192 9.424063 9.53169 9.657748 9.535763 9.573996 9.364696 9.248413
1368453_at 10.525005 11.145796 10.864577 10.679907 10.970807 11.773967 10.934528 10.802659 11.198033 11.489861 11.645321
1368454_at 4.1268997 4.1594534 4.213756 4.0075164 4.270198 4.1838655 4.0599856 3.9822242 4.136053 4.4638257 4.383706
1368455_at 5.449704 5.036871 5.592661 5.0172257 5.2785153 5.146105 5.2547445 5.2143254 5.1684976 5.1207952 4.985943
1368456_at 3.5997531 3.7165575 3.822473 3.9761982 3.9030187 3.8628445 4.0044584 4.099991 3.9547007 4.03115 3.9303322
1368457_at 3.6344874 3.61899 3.9294093 3.700586 3.5470984 3.8970954 3.7222204 4.019187 3.7099853 4.042552 3.7588663
1368458_at 9.2308855 10.154084 10.196691 10.8647785 10.397937 10.624545 9.529517 10.556936 10.3395 9.383571 11.427189
1368459_at 4.2265334 4.023069 4.159946 4.401375 4.023963 4.1518865 4.28922 4.22925 4.132276 4.13469 4.2979674
1368460_at 7.926993 8.02152 8.587681 7.564997 7.619766 8.441203 7.2789035 7.6637635 8.083532 8.473771 8.207991
1368461_at 11.307484 10.88526 11.460537 11.227991 11.476928 9.368927 11.193417 10.176767 11.136458 10.659598 9.556337
1368462_at 5.033224 5.0751653 5.539022 5.042898 5.0590696 5.4115725 5.154848 5.344171 5.138734 5.1351423 5.3010936
1368463_at 7.620764 7.4234242 7.5567183 7.2188687 7.1518874 7.043546 7.672552 7.3108244 7.2225523 7.2449956 7.309464
1368464_at 5.868765 6.2216177 6.4095387 5.915862 6.04676 6.221909 6.1624527 6.2973275 6.2910976 5.9108496 6.2531886
1368465_at 3.7829154 3.5058715 3.8799176 3.5315237 3.8109016 3.7188125 3.5910995 3.471984 3.6707187 3.7055511 3.5775545
1368466_a_at 5.389289 5.320577 5.380014 5.7977633 5.335607 5.446293 5.6526346 5.847282 5.31803 5.5329247 5.539264
1368467_at 12.938319 12.868617 12.858985 12.859347 12.855082 12.860705 12.875949 12.953828 12.912896 12.829811 12.729756
1368468_at 4.5971456 4.38461 4.386225 4.5851 4.4742446 4.6561923 4.625039 4.4428635 4.215259 4.31209 4.292874
1368469_at 5.7062206 5.636249 5.8763547 5.5336523 5.467096 5.910741 5.7986326 5.3691964 5.7654476 5.90636 5.5404615
1368470_at 8.735081 8.522292 8.497001 8.37345 8.581128 8.315647 8.711538 8.676263 8.612038 8.722918 8.785292
1368471_at 5.454913 5.4219475 5.5808816 5.3028946 5.8441205 5.5853944 5.3945374 5.3963537 5.4568067 5.3242946 5.4701076
1368472_at 4.513109 4.911079 5.0187488 4.7948837 4.986716 4.848389 4.6144266 4.667492 4.7763696 4.768341 4.886446
1368473_at 5.063484 5.0808053 5.1601286 4.9406996 5.2724 5.0106564 5.214824 4.992873 4.97023 5.3853984 5.2951126
1368474_at 6.740803 7.5774164 7.9913354 7.0902147 6.8714476 7.116197 6.804203 7.160118 7.2265654 7.1378827 7.111756
1368475_at 4.888223 4.780753 4.6780643 4.6826754 4.8592134 4.9224668 4.7716923 4.7057695 4.713348 4.969541 4.7865157
1368476_at 5.9765816 6.4643607 6.425967 6.6954265 6.605881 6.375372 6.564015 6.503257 6.501677 6.2392697 6.6149197
1368477_at 6.922414 6.6691246 6.794727 6.8489447 6.830228 6.9675055 6.7175384 6.8640113 6.7489347 7.1324515 6.8665085
1368478_at 3.6952434 3.7005897 3.631402 3.63676 3.8440588 3.7922301 3.7805226 3.5922744 3.7156262 3.7023325 3.6736505
1368479_at 3.8551598 3.772055 3.8354573 3.5853262 3.6448767 3.7753701 3.5560994 3.7329092 3.8314226 3.5446594 3.946681
1368480_at 6.4408994 6.392709 6.544607 6.426637 6.110334 6.525175 6.1725693 6.3367047 6.223668 6.511689 6.297756
1368481_at 5.144328 5.224763 5.2380285 5.1654644 5.228164 5.482352 5.0070953 5.1595693 5.248738 5.1317277 5.0457516
1368482_at 6.4378405 6.5059786 6.6245465 6.379981 6.4547024 6.126752 6.2540007 6.5259023 6.2284584 7.04583 6.2638264
1368483_a_at 4.154645 4.6542406 4.2550306 4.2424884 4.440298 4.228073 4.260847 3.946828 4.1347475 4.5282784 4.243623
1368484_at 4.893803 4.769152 5.1708217 4.7066483 4.7923594 5.1040683 4.956135 4.937007 5.0839095 4.669253 4.9037666
1368485_at 4.937145 5.0379267 4.7761164 4.9751854 4.706439 4.7204466 4.736824 4.593787 4.7125025 4.4456034 4.7471952
1368486_at 6.560963 7.3606544 5.8405757 6.572066 7.326675 7.85636 6.0285664 6.5929475 7.4953876 7.5439105 7.2374773
1368487_at 3.2689586 3.323244 3.3620703 3.1135612 3.2181444 3.3399017 3.3323174 3.2157202 3.3582633 3.352644 3.4367447
1368488_at 8.964053 8.466992 8.180491 8.818827 8.386635 8.455333 8.894504 8.949873 8.362399 8.846402 8.527779
1368489_at 4.76995 4.9949846 5.1625466 4.7788644 4.888732 5.2460055 4.7680593 4.7879944 4.8788576 4.6262474 4.7856655
1368490_at 9.598873 9.3861885 10.058894 9.08409 9.722322 10.181473 10.422729 10.320165 9.957699 10.475436 10.799792
1368491_at 5.98277 6.4127874 5.9154043 6.6659975 5.9506445 6.4545193 6.458468 6.389724 6.20287 5.9986343 6.2003245
1368492_at 7.5671563 7.4447827 7.6587243 7.451704 7.4658623 7.3590484 7.7773604 7.594124 7.3557944 7.6620946 7.4632277
1368493_at 4.925443 4.826807 4.7342014 4.7015905 4.8905277 4.7819505 4.846872 4.8982286 5.0288315 4.913579 4.69525
1368494_at 3.7857494 4.077466 3.9101777 4.2006063 3.878554 4.0413375 4.356268 4.16252 4.337701 5.9492955 5.6410475
1368495_at 5.457854 5.2433667 5.443265 5.7312064 5.4444284 5.579709 5.238234 5.2769227 5.3318796 5.503689 5.3038054
1368496_at 4.5032196 4.2856646 4.178193 4.3998203 4.4832134 4.4413986 4.3662844 4.451351 4.2994967 4.4665313 4.209629
1368497_at 11.024795 11.005372 10.440884 11.131898 10.783676 10.962584 11.14183 11.038931 11.128819 11.040582 10.816411
1368498_a_at 3.2902963 3.2035558 3.2771323 3.4318252 3.4493508 3.19845 3.359884 3.4457319 3.2449515 3.3604817 3.4094367
1368499_at 3.2978492 3.0985348 3.4145796 3.1915257 3.3515291 3.075085 2.9741018 3.1766737 3.4254866 3.3561256 3.1916075
1368500_a_at 6.7728534 6.6292286 6.600986 6.6722436 6.6944156 6.8375425 6.5602746 6.585034 6.679462 6.8196974 6.671067
1368501_s_at 6.7440443 6.7846293 6.7193465 6.8104744 6.457407 6.8441367 6.6468005 6.398804 6.622785 6.494246 6.911825
1368502_at 3.9611773 4.075817 4.1145387 3.9474623 4.141978 4.053284 4.080845 4.1121182 3.9224598 4.1734743 4.072702
1368503_at 8.37529 8.3539715 8.409668 8.378685 8.057814 8.366049 8.350052 8.126324 8.446894 8.34733 8.064253
1368504_at 10.9372425 10.855176 10.959423 10.774313 10.760411 10.877304 11.0758095 11.142284 11.039252 11.054085 11.026375
1368505_at 5.0437813 4.79875 4.720391 5.1484127 4.888732 5.9690776 5.2088327 4.8065176 4.851913 5.0959387 4.971968
1368506_at 5.038537 4.732847 5.191973 4.925045 4.799411 5.2879577 5.133903 4.6384254 4.8246274 4.7623816 5.203935
1368507_at 11.219459 11.15943 11.138541 11.140936 11.121915 11.202463 11.111768 11.235706 11.205228 11.24532 11.177086
1368508_at 8.306744 8.34478 8.291776 8.380307 8.417597 8.372911 8.40876 8.183685 8.380228 8.248062 8.467109
1368509_at 5.646797 5.4074106 5.965007 5.3927712 5.9523582 4.7851267 5.8505635 5.3174615 5.714165 5.157241 5.226731
1368510_at 4.6439905 4.6483684 4.610776 4.577464 4.957077 4.622246 4.7923656 4.8051825 4.6774855 4.530796 4.612981
1368511_at 4.237382 4.468786 4.305039 4.130249 4.22803 4.156825 3.9296942 4.135915 4.0891113 4.292395 4.2040286
1368512_a_at 10.424589 10.442808 10.610977 10.374182 10.194966 10.382481 9.658304 10.001721 10.212367 9.7077875 9.608945
1368513_at 6.344017 6.690373 6.6695757 6.754103 6.6035023 6.358604 6.789149 6.566125 6.7089443 6.4139023 6.5213275
1368514_at 11.5745125 11.562743 11.646692 11.5737 11.570842 11.35018 11.636943 11.720418 11.69413 11.820644 11.683423
1368515_at 4.9967384 4.9920406 4.9534492 5.023198 4.921959 4.6611233 5.0836678 5.0026855 4.9596014 5.429781 5.125372
1368516_at 6.519932 6.5077686 6.542635 6.6721387 6.266619 6.504841 6.5741863 6.5144324 6.528763 6.3791094 6.647103
1368517_at 6.7904387 6.555682 6.531844 6.4276075 6.3515587 6.599114 6.6268945 6.796544 6.6736016 6.537656 6.6153283
1368518_at 7.9685974 8.0096445 8.231642 7.9405413 8.000538 7.895201 8.388794 8.243375 7.809035 8.71648 8.300539
1368519_at 5.049517 5.177634 5.335408 5.178774 5.111301 5.4272 4.991905 5.294279 5.0254235 5.1706944 4.94042
1368520_at 13.224953 12.900847 13.1474905 12.958224 12.72354 12.767566 11.140135 11.897054 11.951606 10.214993 10.76612
1368521_at 6.517424 6.529099 6.5480137 6.610312 6.745147 6.6933527 6.9151893 6.679022 6.537308 7.349198 6.541762
1368522_at 4.256101 4.1564684 4.175428 4.2254624 4.2489057 4.231164 4.0528326 4.362399 4.57114 3.8694725 4.364203
1368523_at 4.0447187 3.7835007 4.245244 4.1659756 4.130989 4.3067803 4.1091146 3.8896737 4.2587366 4.202776 4.098827
1368524_at 3.6232324 3.652933 3.603587 3.7056956 3.8641467 3.6975417 3.7908041 3.570129 3.5498908 3.7521813 3.74224
1368525_at 6.7602897 6.769568 6.591012 6.892247 6.585515 6.83326 6.761082 6.9096355 6.6232195 6.745587 6.2958474
1368526_at 7.3257036 7.364099 7.5513425 7.744063 7.610277 7.4944916 7.2801137 7.2840495 7.5224895 7.300453 7.596311
1368527_at 3.152487 3.1397176 3.1838741 3.3295157 3.1636672 3.208056 3.1444855 3.23616 3.4056635 3.1770062 3.1465945
1368528_at 8.924913 8.7957 8.948158 8.968382 8.58147 8.7554 8.628932 8.868985 8.870526 8.815821 8.663031
1368529_at 4.627076 4.8486037 5.0095963 5.062324 4.81861 4.9591985 4.49629 4.9663486 4.789579 4.845479 4.540298
1368530_at 4.502313 4.344046 4.520908 4.277297 4.431845 4.4408445 4.440473 4.349651 4.520071 4.659586 4.2719765
1368531_at 3.579321 3.7577105 3.3971424 3.5363715 3.5833287 3.3335857 3.5018997 3.4602318 3.3360844 3.6117191 3.3953779
1368532_at 4.0150714 4.0069313 3.9095664 3.9067626 3.913466 4.109546 3.8438852 4.046653 3.7730317 3.8908694 4.217707
1368533_at 5.3219595 5.101636 5.2381153 5.1928425 5.382581 5.3236456 5.6705527 5.1960697 5.347068 5.170247 5.1621265
1368534_at 5.6974897 5.673491 5.8937583 5.6960235 6.070645 5.950956 5.475219 5.375737 5.806088 5.6706357 5.8670435
1368535_at 5.310038 5.392808 5.414567 5.2475605 5.3391943 5.8186145 5.332202 4.949668 5.3289537 5.299176 5.307355
1368536_at 10.836015 10.995645 11.078304 11.170153 10.710463 10.288555 10.968433 10.975593 10.952201 10.683554 10.828187
1368537_at 6.22479 6.4444423 6.41122 6.3588643 6.415307 6.3939075 6.4270864 6.135732 6.31007 6.2388883 6.34993
1368538_at 8.362001 8.447079 8.427419 8.446163 8.356796 8.478598 8.295988 8.445303 8.508398 8.366925 8.598839
1368539_at 3.3794272 3.3666887 3.7074227 3.4436612 3.4608524 3.618969 3.53017 3.7625096 3.5434387 3.5971994 3.4986691
1368540_at 4.541209 4.3104897 4.218548 3.857447 4.2687073 3.8807313 4.3642025 3.9537904 4.2207017 4.2015543 4.4853764
1368541_at 6.010057 6.085419 6.105063 6.0854154 6.032254 5.9599385 6.5627694 6.027304 6.437585 6.4221306 6.2866964
1368542_at 4.4009876 4.4227247 4.2429514 4.5774636 4.5752144 4.164886 4.249842 4.7048893 4.4180098 4.348644 4.419866
1368543_at 7.6084003 7.2640486 8.25374 7.748331 8.0236225 5.57284 8.142931 6.5385466 7.18169 6.037883 4.900478
1368544_a_at 4.7645755 4.604141 4.7701397 4.6043763 4.643283 4.635538 4.6942434 4.5610967 4.508712 4.80078 4.5268197
1368545_at 5.8160214 5.4338207 5.507479 5.463498 5.2176456 5.645616 5.640373 5.2929044 5.5326986 5.6110544 5.224537
1368546_at 4.692593 4.9217377 5.0882654 4.8891497 4.8910866 4.966949 4.8107567 4.7034807 4.8541126 4.9168015 4.9365263
1368547_at 4.3472667 3.8690274 4.178293 4.0133133 4.0784206 4.3411565 4.5530825 3.8497717 4.0734096 4.1594877 4.086371
1368548_at 3.2278647 3.1309755 3.1866634 3.2106407 3.5880108 3.3209875 3.245902 3.398955 3.347159 3.3561819 3.2915127
1368549_at 9.531363 9.636555 9.552516 9.516453 9.483833 9.359027 9.76306 9.465745 9.609621 9.625958 9.309013
1368550_at 4.7795324 4.8459625 5.012433 4.8911123 4.710744 4.881567 4.964708 4.7618074 5.1274586 4.890395 5.1575265
1368551_at 4.827772 4.8496222 4.761129 4.884447 4.732625 4.896604 4.5875597 4.848557 4.7623425 5.0289607 4.607862
1368552_at 10.545571 10.5394745 10.496777 10.678698 10.576116 10.6314535 10.422176 10.622515 10.584574 10.706818 10.598598
1368553_at 5.017913 4.9957695 4.8834 4.754471 5.0402412 5.0625277 5.006809 5.1433 5.067231 4.8620663 5.232136
1368554_at 5.6506815 5.273448 5.4209394 5.1485853 5.494594 5.4812627 5.545365 5.4000006 5.485137 5.8407717 5.6301813
1368555_at 5.7062206 5.416735 5.5860567 5.762363 5.7842245 5.752469 5.7468643 6.2625833 5.5295887 5.928585 5.8721714
1368556_at 4.7979937 4.60212 4.692312 4.4539404 4.6927037 4.449298 4.7241507 4.678876 4.5245137 4.828598 4.5867176
1368557_s_at 4.667129 4.700603 4.7158413 4.636375 4.5020294 4.796411 4.48814 4.352769 4.5577374 4.383332 4.4755354
1368558_s_at 7.624165 8.181637 8.177631 7.6250463 7.6603994 7.7885265 8.040348 7.854497 7.6921024 8.129061 7.9515786
1368559_at 5.5819144 5.518852 5.7166386 5.7352934 5.306053 5.463105 5.5870495 5.3747416 5.4075403 5.998334 5.3900714
1368560_at 5.1929674 4.892387 5.1267943 4.9353404 5.3733816 5.260145 4.845828 4.9854383 4.9235125 5.265519 5.0050097
1368561_at 3.9955492 4.00636 4.1210475 3.8050256 4.022309 4.12512 4.0891185 4.1343174 4.173459 4.2156267 3.9213526
1368562_at 4.995643 4.8714304 4.867096 4.658375 4.908643 5.372548 4.6571274 5.0950794 4.895544 5.0425363 5.1417665
1368563_at 7.370844 6.8531938 6.5550623 7.1897078 6.4471107 6.2311935 6.19919 7.4396095 6.809237 7.0412097 6.586714
1368564_at 4.707244 4.4640822 4.6460915 5.0564637 4.7549324 4.9496307 4.563534 4.5689836 4.5559607 4.5786505 4.5713105
1368565_at 6.025036 5.004361 5.363212 4.1371403 4.044766 4.26157 5.830366 5.71554 5.435555 5.5833006 6.120227
1368566_a_at 11.311926 11.015358 11.256143 11.188726 11.082422 11.215472 11.295425 11.207416 11.081666 11.1431875 11.21951
1368567_at 7.4506807 7.6426497 7.675438 7.5464287 7.699024 7.7263107 7.397571 7.631358 7.606917 7.6857862 7.8383102
1368568_at 5.99444 5.5888076 5.8082447 5.854276 5.680024 5.622631 5.851788 5.5716705 5.8114333 5.832468 5.6824417
1368569_at 4.4473257 3.6933482 5.558252 4.009414 3.992326 9.06643 3.79889 4.777456 5.3715267 5.3193235 7.9609246
1368570_at 7.8580055 8.080385 8.022047 7.8812466 7.3261285 7.5692635 7.383473 7.9866667 7.5393176 7.688767 7.471468
1368571_at 4.665471 4.81505 4.985156 4.7309756 4.3351583 4.5803266 4.868895 4.850827 4.547169 4.567805 4.6271634
1368572_a_at 5.3795605 5.3757796 5.443065 5.3418427 5.3336554 5.4288907 5.383104 5.364467 5.3160124 5.473945 5.1924033
1368573_at 8.344668 8.454507 8.199266 8.439307 8.282377 8.366746 8.268908 8.364907 8.284974 8.254861 8.246734
1368574_at 10.136204 10.358468 10.233269 10.212615 10.0080805 10.302627 9.863747 10.369084 9.990572 10.095066 10.0381975
1368575_at 5.102435 5.120466 5.0387664 5.2482824 5.4498715 5.038607 5.246715 5.07352 5.1045117 5.37994 5.218299
1368576_at 4.347773 4.018737 4.066391 4.2871294 4.2616777 4.004713 4.2887034 4.186776 3.8225286 4.0544043 3.9532218
1368577_at 3.3952973 3.4138517 3.4867048 3.3772361 3.416965 3.3563454 3.768102 3.5469356 3.3271341 3.1699219 3.412558
1368578_at 4.9155645 4.6587586 4.8111916 4.8973856 4.679871 4.7042284 4.7304893 4.501339 4.8641596 4.6532845 4.744258
1368579_at 4.776175 4.5887785 4.835188 4.6435976 4.5448427 4.554222 4.804448 4.5947685 4.555979 4.852272 4.7551365
1368580_at 6.2539845 6.3027515 6.158027 6.3110404 6.449272 6.461316 6.114909 6.3754964 6.3683567 6.405961 6.1350374
1368581_at 5.6885734 5.847404 5.6902685 5.8380613 5.9805784 5.941107 5.795123 5.900731 5.446836 5.934437 5.6871643
1368582_at 4.124319 3.8888233 3.9832747 3.9839041 4.076787 3.9351153 4.04985 3.8004122 3.6749027 4.189575 3.927447
1368583_a_at 13.720144 13.889361 13.7922735 13.779993 13.899304 13.854761 13.835707 13.8671465 13.746904 13.812764 13.738898
1368584_a_at 4.7980986 4.6241355 4.666995 4.709691 4.7057304 4.85013 4.4012175 4.496455 4.696423 4.6245785 4.849488
1368585_at 5.9880023 5.991835 6.0911946 5.8540306 5.988577 5.846376 5.724 5.8321724 5.6392255 6.050123 5.8432302
1368586_at 5.0769367 5.2012763 5.1141853 5.125634 5.0213146 5.369152 5.0557575 4.846567 5.186768 5.0657043 4.991504
1368587_at 13.749026 13.761434 13.848194 13.845683 13.770266 13.832117 13.769124 13.861641 13.84001 13.699008 13.739057
1368588_at 6.3268256 6.146173 5.8655605 6.1872535 6.208615 6.183601 6.057251 5.9900565 6.1536384 5.8928075 6.3549757
1368589_at 9.447925 9.30897 8.490128 8.600423 9.198743 8.442326 9.75589 9.36156 9.224779 9.900003 9.641644
1368590_at 4.1820855 4.468677 4.0965843 4.332586 4.064612 4.2771897 3.8714826 4.1099687 3.8598008 3.955624 4.4292135
1368591_at 9.012357 8.820683 8.870811 8.838605 8.94705 9.10149 8.803939 8.804264 8.839603 9.052387 8.889988
1368592_at 7.215349 7.0469813 6.640558 7.3865743 6.931411 6.9923906 7.473064 7.015871 7.0396147 7.3007665 7.3001447
1368593_at 8.769556 8.864897 9.029896 8.794289 8.583784 9.053356 8.270395 8.919052 8.777056 8.932323 8.556505
1368594_at 5.1340246 5.148267 5.1607766 5.0393724 5.4048295 5.356615 4.8387647 5.1763797 4.9419975 4.9607434 5.10772
1368595_at 4.309066 4.5742435 4.4669023 4.6116905 4.34819 4.469742 4.400042 4.4296885 4.626358 4.777808 4.6888275
1368596_at 7.358662 7.1102753 6.84478 7.1702785 6.839737 6.831857 7.263463 7.2625093 7.178684 7.4103236 6.6833525
1368597_at 6.0422626 6.1712065 5.993343 6.056173 5.9853916 5.9568496 6.1569567 6.0817337 6.178845 6.3302355 6.1219335
1368598_at 6.330803 6.368192 6.4550247 6.5358906 6.480038 6.459118 6.4495735 6.255947 6.19207 6.4704323 6.5824676
1368599_at 5.7691817 5.8172903 5.61473 5.6697865 6.2407546 6.039693 5.689937 5.7330966 5.684268 5.7981706 5.6580544
1368600_at 10.90199 10.761294 10.877311 10.742304 10.781981 10.695814 10.650909 10.744176 10.88019 10.479394 10.551123
1368601_at 4.656254 4.7147965 4.5866766 4.542816 4.5173087 4.6209006 4.539988 4.407571 4.4627256 4.4525027 4.5107126
1368602_at 3.7159424 3.8737152 3.5946705 3.89348 4.0952816 4.122411 3.8930671 3.6838014 3.843204 4.023101 3.9137309
1368603_at 4.595829 4.6599154 4.6596727 4.3710485 4.7040963 4.5873523 4.627388 4.54421 4.652296 4.8036885 4.8137007
1368604_at 4.890898 4.920943 5.0636897 4.8680735 4.9831038 5.136437 5.1574078 4.7829785 5.046319 4.8435802 4.9917517
1368605_at 4.6600933 4.756134 4.603245 4.6479692 4.39431 4.792826 4.7605677 4.943203 4.6244087 4.6745152 4.744542
1368606_at 4.233404 4.1673403 3.8468127 4.3082485 4.1129284 4.253189 4.212449 4.2804713 4.3789873 4.365517 4.1078672
1368607_at 8.186729 5.9016905 7.2756457 7.240564 5.9989257 6.1579294 7.047643 7.8718686 6.6340117 4.6664543 4.8875523
1368608_at 10.305145 10.057959 10.468151 10.204981 10.022454 9.987189 10.124191 9.969848 10.051413 9.807752 9.807255
1368609_at 12.631633 12.724176 12.74693 12.641353 12.609809 12.664368 12.712352 12.773048 12.816541 12.718402 12.792188
1368610_at 3.9635549 4.015268 4.053065 3.861592 3.9564066 4.0138927 3.9698324 4.1525807 3.9278347 3.8324654 4.1116104
1368611_at 4.0649395 3.9156008 3.9100807 3.8793483 3.9204917 4.074712 4.0509653 3.9953194 3.9195678 4.014147 3.9575844
1368612_at 5.685876 5.429103 5.3856263 5.414198 5.3815265 5.4592957 5.401383 5.5531545 5.401861 5.7344284 5.336512
1368613_at 4.388186 4.2829723 4.113742 4.1818295 4.2661815 4.453404 4.066051 3.8261867 4.1320987 4.0106497 4.09201
1368614_at 7.678336 7.688105 7.7031126 7.775826 7.6529975 7.8519034 7.5084586 8.131462 7.804038 7.6810274 7.517242
1368615_a_at 4.826437 4.591587 4.982605 4.7089725 4.825601 4.8803434 4.901504 4.8847456 4.948167 4.5424356 4.519899
1368616_at 6.2233186 6.277781 6.0401855 6.1888185 6.2991285 6.234168 5.915962 5.885973 6.1653833 6.1848245 6.113552
1368617_at 4.22708 3.8142471 3.9126067 4.834787 4.6245365 4.129437 4.1453815 4.1383357 4.917199 4.801149 4.2201667
1368618_at 9.031839 9.122917 9.265458 9.098667 9.081664 9.071666 9.088199 9.016266 9.153504 9.193991 9.129887
1368619_at 5.0701127 5.0349107 5.309583 5.265466 5.216488 5.3496075 4.958452 5.1899157 5.1966434 5.2369747 4.918149
1368620_at 5.6623163 5.4870296 5.874373 5.472186 6.045573 5.6006393 5.519668 5.451845 5.3612466 5.692251 5.504859
1368621_at 10.882175 10.970717 10.941811 11.066226 10.828277 10.835942 10.787956 10.978161 10.706721 11.064687 11.011276
1368622_at 4.1750927 4.189714 4.328452 4.261442 4.420332 4.400639 4.097825 4.2080116 4.1664305 4.346796 4.105233
1368623_at 4.3235254 4.6845446 4.6124744 4.665059 4.710525 4.6716614 4.446213 4.3878136 4.455122 4.59435 4.660182
1368624_at 3.7469206 3.5724132 3.9682505 3.823903 3.7050157 3.8518338 3.8198333 3.5053797 3.734689 3.758246 3.9752588
1368625_at 5.3747497 5.2427115 4.9812593 5.2350197 5.5921745 5.1219 5.4997864 5.1964126 5.213406 5.367759 5.3144145
1368626_at 4.380581 4.317153 4.436818 4.314547 4.408572 4.6756573 4.2408175 4.3098903 4.3272457 4.5399866 4.3744025
1368627_at 12.846728 12.824706 12.898841 12.987218 12.9754925 12.698581 12.884238 12.944087 12.847598 12.945064 12.759095
1368628_at 3.8452277 3.7147171 3.6604047 3.6861017 4.0061235 3.9542186 3.8023114 3.6581137 3.8456852 3.8960733 3.758046
1368629_at 4.743107 4.6006813 4.859323 4.3479333 4.570724 4.7305236 4.5771265 4.4658794 4.371488 4.465236 4.4735847
1368630_at 3.6777592 3.5704932 3.760714 3.6794941 3.5892081 3.50254 3.6511538 3.507603 3.6032982 3.59981 3.5987704
1368631_at 4.5093 4.3537083 4.494631 4.5630255 4.3985205 4.5133424 4.05929 4.2307415 4.3432374 4.2877755 4.230666
1368632_at 3.4404633 3.3116043 3.4980617 3.4310646 3.4682908 3.567056 3.3631623 3.3139567 3.477874 3.4013128 3.4390972
1368633_at 3.4902053 3.39354 3.5618272 3.621509 3.5631142 3.49814 3.4115798 3.485548 3.3599277 3.3774743 3.3385255
1368634_at 7.947634 7.8287272 7.9544177 7.772398 8.035353 8.046473 7.8926544 7.888423 7.898172 8.114937 7.9758296
1368635_at 4.181161 4.3775797 4.0117006 4.392929 4.0434985 4.341328 4.2864323 3.821492 4.185216 4.261364 4.297967
1368636_at 5.650514 5.5507617 5.7091737 5.731375 5.708541 5.9817057 5.6374736 5.8731685 5.7075877 5.7029076 5.793832
1368637_at 4.2043715 4.0724177 4.1872053 4.337553 4.5286894 4.2801337 4.1183443 4.3493376 4.1037254 4.24111 4.2182937
1368638_at 5.4442196 5.4334383 5.5574856 5.2863274 5.479873 5.5208817 5.458461 5.307949 5.251465 5.2768354 5.35349
1368639_at 4.301766 3.8586814 3.8931782 3.8453815 3.873694 4.0036407 3.7176135 3.641421 3.5828266 4.0637474 3.8946137
1368640_at 5.1928844 5.3187513 5.567202 5.1443973 5.560516 5.547526 5.204862 5.114045 5.4011927 5.2918396 5.4009833
1368641_at 4.337072 4.360985 4.6561246 4.3004026 4.4291763 4.375004 4.6631236 4.138399 4.45807 3.9572034 4.2380958
1368642_at 9.292818 9.546014 9.325896 9.531788 9.255088 9.345473 9.583205 9.554068 9.296119 9.458642 9.541927
1368643_at 4.27246 4.4017043 4.1191483 4.1363535 4.457343 4.3134136 4.253027 4.5376577 4.410591 4.447876 4.3211064
1368644_at 4.4334393 4.2206087 4.434815 4.474281 4.302404 4.5535116 4.214485 4.483947 4.5709243 4.5177007 4.4982815
1368645_at 6.0299244 5.9691043 6.203572 6.152312 6.019899 5.9587755 6.068612 6.246176 6.1601267 6.4008737 6.198069
1368646_at 8.899129 9.141236 8.419395 8.969965 8.765792 8.6626 8.960457 8.862811 9.021197 8.879551 8.870985
1368647_at 7.335564 7.289677 7.299349 7.459024 7.1310287 7.5282125 7.5448337 7.4893665 7.370937 7.3787074 7.3129907
1368648_at 4.501947 4.585238 4.6020336 4.353927 4.666525 4.574703 4.477961 4.3058147 4.4369745 4.4156046 4.397314
1368649_at 7.9983616 8.082456 7.9519324 7.8611865 8.053032 8.00238 8.233627 8.197718 8.203194 7.9401364 8.225496
1368650_at 6.888295 8.472311 7.5283866 7.852905 6.8315744 8.597939 7.0827665 7.436225 7.942974 7.7541094 7.7088547
1368651_at 11.068139 10.988953 11.311043 10.834048 10.840823 11.239001 10.0661745 10.487662 10.442587 10.613339 10.827636
1368652_at 6.907042 6.7204103 6.7516627 6.89213 6.937527 6.9002485 6.45914 6.5706983 6.761058 6.5918565 6.8934135
1368653_a_at 10.810187 10.691169 10.817968 10.766331 10.840408 10.758856 10.841754 10.738111 10.770582 10.753286 10.713409
1368654_at 6.588258 6.529454 6.734052 6.639299 6.661766 6.5433965 6.346296 6.3492174 6.529278 6.346314 6.653756
1368655_at 9.475771 9.276386 9.33592 9.295349 9.20163 9.277555 9.340228 9.414952 9.284339 9.724191 9.567832
1368656_at 4.012327 3.968324 3.8118975 3.9566855 4.1217427 3.9982076 3.9922934 3.996303 4.1064277 3.7926152 4.097816
1368657_at 3.8191206 3.6316774 3.485618 3.7004406 3.9538755 3.7520258 3.5347452 3.6452873 3.7549918 3.9447482 3.7722971
1368658_at 4.612164 4.67922 4.521393 4.4564505 4.68453 4.4129963 4.7258124 4.6829576 4.4920897 4.198353 4.8218117
1368659_at 11.172863 10.855376 11.14019 10.809294 10.348059 10.79628 11.282198 10.770165 10.777139 10.9298315 10.876059
1368660_at 5.322212 4.967597 5.0034504 4.950941 4.8759913 4.754303 4.739642 4.883535 4.790597 4.870767 4.8299623
1368661_at 6.6226926 6.6296806 6.681304 6.5996294 6.69889 6.8187566 6.4367747 6.7819867 6.520178 6.5145345 6.3507433
1368662_at 7.0863757 7.2610006 6.790873 7.248352 6.5802608 6.9041715 7.200249 7.0131874 7.0883727 7.425692 6.673735
1368663_at 3.942992 3.5267086 3.6198816 3.5412695 3.879985 4.0958652 3.7329757 3.6408908 3.5965233 3.782906 3.5955591
1368664_at 5.2227764 5.5377073 5.5978317 5.6818743 5.4941792 5.6535068 5.384315 5.2578483 5.536708 5.3454075 5.5129375
1368665_at 8.276889 8.354888 8.284202 8.421991 8.484915 8.449202 8.216141 8.482824 8.455189 8.474178 8.515001
1368666_a_at 4.0964746 3.8543744 4.168397 3.9424582 4.3166094 4.101321 3.8714278 4.065318 4.0232315 4.2481337 4.0336876
1368667_at 5.4432483 5.19877 5.2647657 5.5715857 5.209633 5.407742 5.5028424 5.607211 5.4549212 5.449182 5.2292533
1368668_at 8.789338 8.844989 8.737934 8.703162 8.84578 8.692512 8.7934 8.809572 8.743339 8.54683 8.753555
1368669_at 7.3846736 7.503094 7.390196 7.362137 7.5314097 7.4071956 7.698734 7.7596955 7.404986 7.7315655 7.473245
1368670_a_at 5.5251946 5.6529894 5.850375 5.7769923 5.535995 5.820362 5.515766 5.5988746 5.679659 5.8253617 5.520826
1368671_at 6.278389 6.0772724 6.5085163 6.3864145 6.2799697 6.1325245 6.466114 6.213736 6.001956 6.374588 5.934923
1368672_at 4.291561 4.59641 4.567153 4.393075 4.390751 4.753813 4.8643646 4.3770723 4.4704704 4.6474137 4.5410004
1368673_at 4.0562057 4.152388 4.2868056 4.2744985 4.081743 4.023151 4.224562 4.0387955 3.9989495 4.1347003 4.2945466
1368674_at 11.588651 11.625984 11.469856 11.568521 11.396191 11.420959 11.294438 11.306111 11.3489685 11.386787 11.426691
1368675_at 7.368141 7.4657884 7.6912575 7.5508323 7.4622173 7.6855774 7.286745 7.267506 7.516448 7.348564 7.54375
1368676_at 5.424729 5.445117 5.4139233 5.2019796 5.2665944 5.060875 5.098426 5.524315 5.3324933 5.456727 5.2830973
1368677_at 3.881899 3.9793105 3.7700908 3.9537559 3.8218775 4.0842113 3.6669562 3.9163077 3.919146 3.8063035 3.83478
1368678_at 4.375746 4.3403664 4.38291 4.3190875 4.4072304 4.239735 4.5859165 4.1911345 4.3030667 4.279822 4.398717
1368679_a_at 7.346081 7.36329 7.136692 7.411274 7.170244 7.4658613 7.5594773 7.59699 7.2633963 7.599291 7.6200337
1368680_a_at 4.433083 4.277504 4.680148 4.670773 4.553267 4.612595 4.3313265 4.5379224 4.5024805 4.420108 4.6708517
1368681_at 6.25718 6.3585806 6.285749 6.3883905 6.456414 6.492345 6.437532 6.220823 6.394485 6.1653395 6.2761555
1368682_at 4.5748987 4.508591 4.42939 4.2331305 4.758261 4.4863834 4.5805917 4.3403363 4.969201 4.3616185 4.649103
1368683_at 3.316245 3.1964526 3.4179664 3.2488961 3.4138346 3.376311 3.2664218 3.3966167 3.2086792 3.3739996 3.0372732
1368684_at 5.664261 5.6210985 5.543989 5.7838097 5.50786 5.6088657 5.6973734 5.3845787 5.5463285 5.5723 5.7433405
1368685_at 5.253706 4.954352 5.059887 5.194048 4.9590855 5.213613 4.9542146 4.80525 4.7265015 5.161067 4.993881
1368686_at 13.921529 13.932307 13.896631 13.909961 13.851403 13.949887 13.905265 13.90191 13.883245 13.823836 13.845944
1368687_at 6.058884 5.995189 5.8966403 6.005223 5.7576265 6.086825 6.052605 6.2871094 5.799438 5.9094677 6.0493846
1368688_at 4.832659 4.4286556 4.7273583 4.6244974 4.988586 4.792298 4.5735984 4.6719446 4.633554 4.758618 4.8858776
1368689_at 4.3521395 4.265703 4.0919056 4.0859823 4.0770426 4.2194242 3.9874885 3.9689455 4.000207 4.2844033 3.999999
1368690_a_at 4.418468 4.1614995 4.3565655 4.2951684 4.318916 4.2963123 3.9786096 3.9891262 4.1202974 4.01272 4.2907677
1368691_at 4.843538 4.8214045 4.8883924 4.796065 4.851781 4.6741104 5.3956347 4.570267 4.919912 5.090504 4.8576074
1368692_a_at 8.8285475 8.379324 8.295915 8.702719 8.8268 8.850787 8.922169 8.688258 8.53443 9.005292 8.781618
1368693_at 7.30953 6.9395714 7.424025 7.0586314 6.9455895 6.735555 7.2847724 6.7876825 7.050263 7.7770405 6.840989
1368694_at 4.239949 4.3782415 4.316039 4.097291 4.1999197 4.300254 4.1361303 4.128398 4.1693707 4.3331814 4.297968
1368695_at 12.289228 12.616838 12.360899 12.492878 12.476158 12.61535 12.440497 12.420358 12.491085 12.634654 12.592721
1368696_at 5.310038 5.238795 5.3595915 5.312229 5.3122444 5.3711624 5.0550885 5.0503163 5.2425213 5.18224 5.0638685
1368697_at 4.18911 4.1336336 3.9978454 3.9225047 4.034458 4.289198 3.7416675 3.732475 4.2041607 4.062501 4.0007887
1368698_at 6.213608 6.106289 6.242359 6.119433 6.296993 6.329716 6.224142 6.450248 6.1562853 6.2200637 5.8127756
1368699_at 4.0456896 4.2775383 4.0961695 4.25651 4.315654 4.1170645 4.1045084 4.128274 3.936949 4.1685104 4.1399336
1368700_at 4.3305845 4.8469234 4.5279593 4.754325 4.4956784 4.4150124 4.6571274 4.5438886 4.4038982 4.5974073 4.600034
1368701_at 5.5263896 5.027945 5.3633637 5.17468 5.5975857 5.2869945 5.2900133 5.1092377 5.3070054 5.403177 5.2768087
1368702_at 8.7782545 9.292511 9.056286 9.34123 8.983617 9.108814 9.589429 9.211295 9.401104 9.513901 9.333256
1368703_at 7.6855745 7.859283 7.7436295 7.834484 7.510639 7.3791933 7.8611603 7.885057 7.8458147 7.7880354 7.517242
1368704_a_at 4.3715067 4.325609 4.5633745 4.079281 4.3485413 4.5450172 4.442977 4.522703 4.3498163 4.5517015 4.409068
1368705_at 5.125314 5.137395 5.247551 5.0457444 5.293268 5.4311056 5.20917 5.215843 5.398482 5.330863 4.9917517
1368706_at 11.769425 11.923126 11.888405 11.921171 11.79161 11.985712 11.991042 11.915868 11.898234 11.84747 11.952765
1368707_at 13.552294 13.704284 13.664407 13.604097 13.662067 13.688548 13.684668 13.655648 13.755404 13.790638 13.833096
1368708_a_at 4.800051 4.8549895 4.653121 4.8703866 4.9542484 5.093838 5.0478363 4.8942657 4.668359 4.944849 4.842005
1368709_at 3.6803238 4.1296825 4.1325893 3.949061 4.0147376 4.117011 3.9620926 4.0037494 4.169938 3.987398 3.9510686
1368710_at 7.0246253 6.9442906 7.0570316 6.924492 6.833578 6.853574 7.0707803 7.146413 6.862442 6.87869 6.9283667
1368711_at 8.23055 8.640444 8.187611 8.571243 7.8812494 8.4463625 8.649097 8.39566 8.390303 9.084881 8.764082
1368712_at 7.5706124 7.7959833 7.81513 7.882838 7.8819485 7.554141 8.040926 8.070919 8.106403 8.009508 8.0140915
1368713_at 4.590438 4.272916 4.289111 4.6476336 4.482579 4.5779014 4.2453055 4.465041 4.4465833 4.5300064 4.656825
1368714_at 3.5437999 3.428017 3.5479016 3.6115665 3.4521015 3.534713 3.5033567 3.6374278 3.6372945 3.585715 3.5537524
1368715_s_at 4.3452544 4.2506595 4.2629232 4.35832 4.6706605 4.3246536 4.154971 4.239661 4.08985 4.119519 4.1075606
1368716_at 4.2528143 4.3223033 4.3110204 4.4203806 4.4287114 4.343342 4.1979084 4.1819334 4.310074 4.330361 4.334262
1368717_at 10.3909855 10.370311 10.541102 10.302396 10.041884 10.493145 9.979761 10.16665 10.206305 10.047439 10.157793
1368718_at 7.8903017 9.680323 7.9176893 7.9306417 6.6397467 10.673052 8.896889 9.512455 9.420723 10.122328 11.333775
1368719_at 4.9825273 5.160835 5.1432657 5.191799 5.382636 5.0219936 4.868559 4.855364 5.0019016 4.9557495 5.1562505
1368720_at 12.829982 12.951423 13.377618 13.131352 13.169019 13.006998 12.959874 13.197031 13.015548 13.160939 13.390851
1368721_at 6.2552614 5.958707 6.1617994 6.118676 6.1410456 6.0943003 6.0610228 6.07445 6.032812 6.020822 6.1140137
1368722_at 3.656195 3.822173 3.7792819 3.4979315 3.7435734 3.8992996 3.6351583 3.6318738 3.6855881 3.802957 3.706828
1368723_at 4.58571 4.6948676 5.0882654 4.7406435 4.6108856 4.8696823 5.1242228 4.700529 5.0047083 4.675028 4.924818
1368724_a_at 5.854107 5.7986856 5.9469075 5.954101 6.2257566 5.9531927 6.0505958 5.9521074 5.874941 5.986793 5.80643
1368725_at 4.893759 4.771924 4.503477 4.6429944 4.4825306 4.7935085 4.791761 4.3626432 4.8362474 4.9256077 4.664977
1368726_a_at 6.144613 6.3221254 5.964153 6.4937973 6.0662923 6.035805 6.1464534 6.4452863 6.092801 6.0427513 6.353221
1368727_at 3.7924082 3.7625027 3.4952307 3.5699606 3.836313 3.7207317 3.5994623 3.6156785 3.6951556 3.7390707 3.6140459
1368728_at 5.621061 5.2061377 5.495688 5.260113 5.4974875 5.415047 5.0921736 5.3980026 5.4075403 5.2590184 5.348616
1368729_a_at 4.59862 4.625265 4.8149223 4.2578435 4.6012597 4.276162 4.4209127 4.5740995 4.42477 4.507084 4.518368
1368730_a_at 4.5248036 4.3427124 4.657698 4.5939884 4.703466 4.6089005 4.7093344 4.346269 4.7602754 4.7100425 4.546115
1368731_at 13.093487 13.274683 13.28929 13.283199 13.254832 13.406683 13.25096 13.440895 13.014093 13.524662 13.569128
1368732_at 6.1987705 6.849772 6.778466 6.5277295 6.492466 6.9149466 6.5669923 6.371574 6.473029 6.423013 6.5030093
1368733_at 13.321103 12.966288 12.722651 13.175734 13.261706 12.992447 12.773743 13.002789 13.264995 12.864592 13.089585
1368734_at 4.8636236 4.6554317 4.735523 4.620573 4.5443134 4.727049 4.958023 4.8361645 4.749082 4.7547455 4.6904383
1368735_a_at 4.24514 4.093627 4.245929 4.020767 4.283482 4.3548636 4.061349 4.0725527 3.9189005 4.3673506 4.111611
1368736_at 3.4902053 3.9879286 3.4540935 3.579391 3.5930614 4.7216196 3.652819 3.5734534 4.178012 3.6050413 4.0178494
1368737_at 5.2004023 5.226205 5.1211843 5.2533016 5.2980404 5.585181 5.4309797 5.1151123 5.485243 5.238492 5.330698
1368738_at 3.653984 3.7237222 3.4892507 3.5684187 3.600519 3.5075295 3.4979131 3.5469356 3.6347907 3.7860935 3.6692016
1368739_s_at 4.8723016 4.967377 4.537631 4.6029463 4.6212463 5.151939 5.1583304 4.610326 4.6887574 4.8026276 4.8646398
1368740_at 4.0905824 4.174153 3.9590766 4.1199074 4.277418 4.2780995 3.9977703 3.8490365 4.239028 4.269347 4.3844447
1368741_at 13.336932 13.530545 13.464768 13.306461 13.427334 13.457411 13.482434 13.397629 13.490315 13.60857 13.593485
1368742_at 6.9740157 6.864261 6.981795 6.771291 6.9149885 6.868985 7.4483466 6.9132366 6.6724434 7.1646733 7.0446296
1368743_a_at 4.0033655 4.077694 4.1270638 4.238861 4.070195 4.309991 3.9987986 4.164351 4.0257635 4.2992134 4.0262623
1368744_a_at 4.224778 4.339536 4.0946016 4.243039 3.9986525 4.2311177 4.0520453 3.859185 4.1910963 4.1151133 4.3230743
1368745_at 6.3311424 6.1283116 6.182337 6.8715277 6.6795263 5.1536584 6.289832 5.8971276 6.1404843 6.7696896 6.0982866
1368746_a_at 5.224668 5.365904 5.3684587 5.092615 5.699643 5.689936 5.3895335 5.302901 5.084345 5.3542786 5.563754
1368747_at 4.9278865 4.998995 4.832768 5.0706544 5.0877566 4.905928 4.7846165 5.504031 4.786139 4.850945 5.269169
1368748_at 5.6874347 5.4966717 5.7752976 5.7357583 6.014873 5.6234365 5.7793174 5.887813 5.9701996 5.657857 5.9019794
1368749_at 5.9998255 5.967654 5.7914553 5.9760036 6.053198 5.8995633 5.8890114 5.7457767 5.9717455 5.857555 5.8157473
1368750_a_at 4.444975 4.533146 4.37186 4.3372746 4.6414566 4.4467483 4.472761 4.3066597 4.4782953 4.6258445 4.6231494
1368751_at 3.7368984 3.727719 3.884219 3.8914587 3.882825 3.685745 3.969226 3.9335053 4.0188484 4.00648 3.8921888
1368752_at 3.8839526 4.2069077 4.018277 3.924663 4.4852214 4.1776443 3.983832 4.157513 3.8518941 3.986274 4.06534
1368753_at 4.189434 4.161647 4.2599764 4.0944796 4.1661806 4.3391857 4.202755 4.113305 4.1763725 4.2803044 4.2731123
1368754_at 6.3674 6.425417 6.0288196 5.8212295 6.266326 6.136985 6.193614 6.2377477 6.093066 6.1663175 6.0022497
1368755_at 11.149815 11.213096 11.026847 10.821932 10.4632635 11.025783 11.28046 11.104113 10.892158 11.366971 10.798847
1368756_at 5.011535 5.2101297 5.002558 5.403359 5.4748445 5.291939 5.1975136 5.2816224 5.015839 5.594888 5.2269516
1368757_at 4.0361776 3.8146749 3.8239 3.8645668 3.7541323 3.824595 3.879185 3.7475457 3.7154016 3.808148 4.1455727
1368758_a_at 5.1209793 4.7932367 5.0274143 4.654154 5.100825 4.860196 4.713812 5.011145 4.890038 4.936849 4.877354
1368759_at 5.31096 5.140618 5.276762 5.2903633 5.584468 5.4676504 4.964061 5.0011597 5.068667 5.2509823 5.3058605
1368760_at 4.0025578 3.8053043 3.8543231 4.1399546 4.187018 4.0429006 3.9007542 3.9589124 4.0449576 4.0556355 3.8455129
1368761_at 4.0385065 3.8001242 3.8333375 3.7790363 3.9478319 3.9979231 3.827285 3.518892 3.789836 3.7678475 3.8105445
1368762_at 10.221471 10.8496275 10.104201 11.067428 9.879917 10.614101 5.7697525 5.6046286 5.906618 6.2392545 10.691751
1368763_at 5.0294523 4.9272056 4.808326 4.8560038 5.1071186 4.8465624 4.829571 5.035737 4.840122 4.9974647 5.1013584
1368764_at 3.3374403 3.3115063 3.717613 3.3597777 3.5113196 3.399328 3.4028645 3.4858468 3.38268 3.3355799 3.5634658
1368765_at 4.8541327 4.607229 4.6629457 4.856303 4.48475 4.9695244 4.5709515 4.567339 4.7326555 4.7346277 4.996131
1368766_at 4.5559607 4.4400015 4.500651 4.592225 4.6342316 4.679696 4.478635 4.9912987 4.6154356 4.429616 4.397645
1368767_at 5.7057977 5.437669 5.284396 5.4887266 5.610404 5.6875668 5.243376 5.46025 5.393775 5.6933784 5.730793
1368768_at 5.5131063 5.6894813 5.9434547 5.856239 5.8013444 5.889061 5.6093626 5.6409006 5.6521053 5.8631973 5.718871
1368769_at 11.362681 11.593463 11.295995 11.352613 11.20813 11.186605 11.554949 11.615768 11.620632 11.604887 11.615895
1368770_at 4.2447195 4.40233 4.284191 3.8854465 4.000821 4.020649 4.37973 4.623804 4.2961397 4.281352 4.5425844
1368771_at 4.771268 4.6558323 4.5946956 4.513261 4.909162 4.7988777 4.6250386 4.634561 4.6442857 4.7464447 4.651401
1368772_at 5.6522083 5.083453 5.2270856 5.3829703 5.290332 5.674997 5.088476 5.0427475 5.0897865 5.2797585 5.3521924
1368773_at 3.6805587 3.6826818 3.6596684 3.8031228 3.6836555 3.7582781 3.5220385 3.7423434 3.7954888 3.6491835 3.6755254
1368774_a_at 5.33684 5.368221 5.3274956 5.471563 5.3717046 5.639381 5.3844876 5.1865106 5.3484397 5.419166 5.3661194
1368775_at 4.4080935 4.416401 4.525571 4.3169518 4.462337 4.121331 4.2828436 4.701186 4.2165446 4.2650075 5.0324607
1368776_at 4.59546 4.5610604 4.6926928 4.534584 4.460614 4.8166237 4.63077 4.897572 4.7976513 4.6001997 4.598053
1368777_at 4.405599 4.3217874 4.3029833 4.2850943 4.4261713 4.4267683 4.2092776 4.3144717 4.406101 4.529543 4.341893
1368778_at 10.065168 9.217239 9.4105425 9.573046 9.089315 7.5852733 9.218052 8.635682 8.486305 9.236174 7.7381043
1368779_a_at 7.8183947 7.9325657 7.8282404 7.928578 7.8851204 7.408978 7.5364175 7.6823874 7.7281704 7.3651514 7.5210915
1368780_at 5.1860933 5.12056 4.963357 5.044914 5.1734233 5.1548266 5.2219486 5.0409427 5.150975 5.0724225 5.381707
1368781_at 4.7683997 4.8118787 4.8488235 5.022471 5.0357933 5.10446 4.8291073 4.782243 4.6691484 5.1169186 5.19517
1368782_at 4.0341215 3.7389953 3.8714752 3.790809 3.9132922 3.8028142 3.7888541 3.6107569 3.9503586 3.98482 3.9072206
1368783_at 4.361288 4.140809 4.402229 4.2351456 4.1661806 3.8683689 4.558656 4.271914 4.331487 4.354579 4.284419
1368784_at 9.913965 10.41358 10.141059 10.23103 9.94057 10.045683 10.109117 10.139858 10.053179 9.912611 9.808424
1368785_a_at 3.4014308 3.3721948 3.4749897 3.5093727 3.2397227 3.6847603 3.6255662 3.2238264 3.5082343 3.4477441 3.3735735
1368786_a_at 4.236478 4.1923265 4.394135 4.3390226 4.428526 4.259897 4.140668 4.161765 4.314768 4.246667 4.2227745
1368787_at 5.873967 6.1949167 6.0422134 6.128306 6.3341804 6.1731906 6.040823 6.004586 6.0253763 6.2026753 5.9607186
1368788_at 4.6431656 4.6636057 4.854845 4.708585 4.7288246 4.8168383 4.653623 4.558791 4.7035847 4.552331 4.6713686
1368789_at 5.236197 5.225693 5.5452247 5.176287 5.8328757 5.101686 4.502362 4.9410095 4.9695673 5.3697515 5.1556306
1368790_at 11.997171 12.28826 12.047869 11.964898 12.012581 12.175803 12.1822195 11.979733 12.122097 12.343361 12.266778
1368791_at 5.22499 5.1483383 5.330203 5.5016108 5.5020237 5.181775 5.212269 4.947858 5.086231 5.3255467 5.2879086
1368792_at 6.394373 6.4716563 6.2314754 6.2731895 6.4111557 6.437549 6.114822 6.2191052 6.253919 6.134943 6.1649113
1368793_at 4.7778044 4.625602 4.484953 4.5542984 4.7805862 4.6005683 4.5170193 4.4198503 4.1110153 4.5613728 4.312139
1368794_at 11.129129 11.026483 11.183578 11.009524 10.929163 11.104442 10.78473 11.014305 10.823262 10.752252 11.127275
1368795_at 6.648407 6.7882633 6.556191 6.494437 6.805085 6.8040266 6.4925375 6.3359504 6.659076 6.4367504 6.552737
1368796_at 6.1018324 6.0337377 6.2727313 6.1980476 6.1145906 6.0751076 6.011952 5.987795 5.825399 6.0923576 6.00439
1368797_at 7.2813325 7.3131895 7.4446197 6.8684587 6.632353 5.813138 7.1757236 7.402776 6.668206 6.682885 6.6588745
1368798_at 3.8818638 3.8763103 3.9940631 3.9206045 3.987604 3.8753831 3.9246337 3.761174 3.8351824 3.898729 3.9928114
1368799_at 5.061064 5.3064775 5.4169226 5.199625 5.346052 5.271825 5.187876 5.4789753 5.2246685 4.981045 5.068805
1368800_at 4.035075 4.239117 4.1410704 4.2356825 4.063306 4.024328 4.0953283 3.9422276 4.1045923 4.196541 4.202171
1368801_at 3.9853733 3.858037 4.239455 4.263441 4.246645 4.177644 4.2243056 3.9932618 4.3863025 4.1322365 4.051603
1368802_at 4.476383 4.5058603 4.5742974 4.256732 4.686705 4.7690363 4.583619 4.6003804 4.381389 4.621216 4.537221
1368803_at 4.7172923 4.603037 4.5472984 4.6446686 4.5033183 4.7480288 4.469745 4.6150846 4.735812 4.8899536 4.43848
1368804_at 4.126355 4.047245 4.014059 3.934715 4.085229 4.0224524 3.9918077 3.6715221 4.020939 4.145072 4.0686646
1368805_at 4.986065 5.016657 5.0530577 4.7724323 4.9660597 5.08776 5.146985 4.7793837 4.9080057 4.888525 4.6786127
1368806_at 13.545648 13.588704 13.613014 13.514058 13.524999 13.508062 13.549351 13.516545 13.52607 13.606158 13.6401
1368807_at 5.465189 5.2857 5.5455475 5.5581303 5.3811235 5.5104027 5.383069 5.480587 5.2972136 5.2509823 5.495472
1368808_at 8.723843 8.752312 8.628846 8.742956 8.563847 8.723486 8.696334 8.700628 8.75486 8.684679 8.657511
1368809_at 9.115855 9.014549 8.971269 9.045032 8.947969 9.029454 9.070095 9.115915 8.899272 9.019085 9.009091
1368810_a_at 4.023184 3.9904413 4.344165 3.9403925 4.0331917 4.2201815 4.144172 4.108938 4.0195646 4.100039 4.164619
1368811_at 5.4481 5.5697966 5.326157 5.4944935 5.113838 5.3636465 5.3639374 5.367857 5.2246685 5.181904 5.058429
1368812_at 4.5418277 4.452051 4.721466 4.6604953 4.5640726 4.5158205 4.5918565 4.4435344 4.391265 4.6812634 4.492969
1368813_at 5.362255 5.6725354 5.4644046 5.5084386 5.8613815 5.61305 5.2236285 5.241445 5.3741555 5.6830654 5.3970156
1368814_at 11.650617 12.036601 12.010343 11.903714 11.715045 11.696422 11.471694 11.601785 11.856756 11.815727 11.68413
1368815_at 5.4674206 5.5287786 5.503561 5.318899 5.5009284 5.585416 5.355961 5.2638693 5.5715923 5.5247955 5.342911
1368816_at 4.442734 4.0538616 4.1983256 4.1482472 3.9932704 4.177644 4.2009945 4.2109337 4.263726 3.9594507 4.0436144
1368817_at 9.940863 9.773067 9.827634 9.777206 9.783973 9.511468 9.892419 9.789357 9.916218 9.843238 9.755871
1368818_at 8.4541855 8.440698 8.441433 8.54573 8.501667 8.080986 8.307416 8.284676 8.326466 8.135531 8.449927
1368819_at 9.988438 10.060726 9.869518 9.785963 9.790344 9.977666 9.886703 9.806575 9.917095 9.93465 9.993116
1368820_at 7.263286 7.3924437 7.3423223 7.321112 7.2885766 7.5078278 7.2710295 7.359367 7.3681064 7.1912713 7.239161
1368821_at 6.104861 6.1627545 6.0171947 5.97463 5.9930115 5.9817057 6.125437 5.521709 5.4556966 5.855165 5.723958
1368822_at 7.095293 7.356487 6.8860593 6.9458275 7.025461 6.766058 7.3125525 7.030663 6.8798776 6.9837723 6.952275
1368823_at 3.752769 3.5596035 3.7499175 3.6942856 3.6201963 3.6950922 3.7133167 3.619048 3.5882504 3.7212334 3.840039
1368824_at 10.653815 10.591495 10.464234 10.527149 10.55087 10.5140085 10.598757 10.637733 10.66229 10.4944515 10.350338
1368825_at 3.649792 3.3840995 3.4310577 3.7164595 3.642132 3.548673 3.6092732 3.350212 3.5473614 3.9093413 3.6190915
1368826_at 12.680771 12.849329 11.619724 12.887702 13.096646 13.117425 12.57252 11.468339 12.917354 11.612886 13.379225
1368827_at 6.934863 6.4546733 6.058924 6.465118 6.497218 6.5264215 6.40564 6.494682 6.432383 6.349402 6.5043283
1368828_at 5.845453 6.138279 5.7328887 5.8927565 6.0075912 5.917931 5.717007 5.670506 5.7642655 5.703886 5.516708
1368829_at 6.9151044 6.9694757 7.1221285 6.731026 6.793368 6.944238 7.2906356 7.093454 6.881065 6.8738027 6.7348123
1368830_at 5.1053486 5.139999 5.01576 4.9867525 5.0103836 4.953624 5.0748415 4.702588 4.7699175 5.0398054 5.073947
1368831_at 8.940849 8.96726 9.09372 8.950899 9.024438 8.77336 9.096601 9.130975 8.842226 8.779801 8.925363
1368832_at 7.6998134 7.656564 7.831966 7.69445 7.7838235 7.858787 7.72371 7.7163525 7.8263884 7.7058387 7.6193423
1368833_at 4.831296 4.681591 4.6460915 4.5105505 4.7840543 4.753813 4.654756 4.5479484 4.717808 4.7700453 4.565322
1368834_at 6.140748 6.069729 6.3962293 6.1648483 5.9030066 5.924318 6.4141197 6.2922997 6.1040816 6.05088 6.137535
1368835_at 9.310316 9.747976 9.717075 9.516275 9.616056 9.662664 9.313332 9.552748 9.463942 9.7207775 9.528124
1368836_a_at 5.469455 5.379352 5.3891816 5.526924 5.7241774 5.438111 5.500907 5.5715704 5.4883666 5.72102 5.549551
1368837_at 7.128856 7.0974803 6.7167163 7.101158 7.1217756 6.700002 7.492518 6.9910007 7.2196836 7.101433 6.826326
1368838_at 7.1200013 7.312045 6.904012 7.175178 7.089267 7.129147 7.3711467 7.142016 7.023985 7.3242774 6.8606715
1368839_at 7.454937 7.2765355 7.240082 7.186381 7.478931 7.3798738 7.456361 7.370548 7.559595 7.0293202 7.574969
1368840_at 12.232582 12.242561 12.266194 12.066594 12.221433 12.133241 12.398111 12.099678 12.132068 12.391678 12.388483
1368841_at 7.559799 7.612192 7.4362974 7.396386 7.4246597 7.3992453 7.4104323 7.2554665 7.386027 7.442846 7.1770244
1368842_at 7.8846135 7.708123 7.602867 7.5328145 7.3778734 7.6908345 7.925865 8.0356045 7.4667377 7.7994676 7.359493
1368843_at 9.629865 9.812499 9.817566 9.809083 9.530949 9.493131 9.825464 9.793442 9.836574 9.673621 9.650709
1368844_at 8.729148 8.638074 8.814259 8.713739 9.043297 8.635285 8.599404 8.625633 8.905926 8.663374 8.909564
1368845_at 3.8978665 3.852936 3.7489746 4.0130033 4.5518312 4.128314 3.8765054 3.8568156 4.0094013 3.9989324 3.9371624
1368846_at 5.0353346 4.873713 4.820117 4.6990013 4.9013453 5.028094 4.7519417 4.745878 4.8140564 5.043554 4.8197093
1368847_at 9.120963 9.3710575 9.033295 9.155535 9.133341 9.208233 9.293353 9.331142 9.233825 9.146605 9.131854
1368848_at 8.954385 8.970178 9.002662 8.993831 9.014947 8.805046 8.855066 8.830476 8.848246 8.649464 8.789724
1368849_at 8.2469015 8.067075 8.086418 8.225612 8.155233 7.76387 8.2568035 8.029837 7.880009 7.896802 7.847174
1368850_at 5.4100523 5.2466445 5.5828466 5.3582983 5.3575826 5.5332937 5.616047 5.3200426 5.1797776 5.028413 5.2069006
1368851_at 8.774784 8.868109 8.945242 8.860323 8.85771 8.592329 9.084391 8.835163 8.888401 8.885857 8.861088
1368852_at 10.416368 10.477104 10.460206 10.492976 10.385066 10.536536 9.900427 10.211027 10.154426 9.941204 10.13776
1368853_at 3.5824375 3.4489052 3.4975083 3.4042149 3.3548436 3.442576 3.2574236 3.3841267 3.3202906 3.3664155 3.3664372
1368854_at 3.5289164 3.4303846 3.4487183 3.517246 3.468624 3.5984077 3.5988817 3.58538 3.4981549 3.5245488 3.4442627
1368855_at 6.067221 5.735752 5.795997 5.9750624 5.7849345 5.9101396 6.04431 5.973331 5.952705 6.1692095 6.044454
1368856_at 5.83937 6.1811447 5.9142365 6.0759006 6.0890408 5.951919 6.5078015 6.2844124 6.035575 6.028278 6.1119595
1368857_at 3.1687522 3.3284156 3.2807865 3.2039459 3.200607 3.1710124 3.137559 3.4452276 3.3557413 3.3188517 3.2234795
1368858_at 3.5926104 3.6156938 3.5600114 3.9382598 3.7748125 3.681076 3.8022656 3.5866358 3.7930446 3.4810426 3.5850978
1368859_at 8.779 8.958195 8.763378 8.67451 8.711545 8.792854 9.060082 8.821928 8.655952 8.949755 8.820322
1368860_at 4.4887466 4.528374 4.5419703 4.4775934 4.4400663 4.212405 4.2361083 4.2823753 4.5206833 4.1737056 4.3822618
1368861_a_at 4.518075 4.73013 4.828894 4.8673887 4.7107444 4.853464 4.7860327 4.498044 4.7865267 4.697223 4.545762
1368862_at 7.5474916 7.7608366 7.741312 7.868973 7.7463236 7.9371543 7.9228563 7.899094 7.9048133 7.870643 7.758922
1368863_at 9.187117 9.474067 9.267298 9.268773 9.389945 9.533839 9.270853 9.378696 9.607116 9.445135 9.256404
1368864_at 3.5820405 3.5623677 3.5009797 3.3419118 3.4009202 3.5184011 3.6615467 3.4278083 3.5212102 3.441787 3.4401407
1368865_at 3.4240484 3.4769254 3.4562016 3.5103881 3.5115306 3.3382251 3.3995612 3.3066576 3.525864 3.513254 3.3347206
1368866_at 6.6444006 6.8385634 6.624562 7.052855 6.695513 6.920661 6.779413 6.9152064 6.853301 6.8288465 7.014575
1368867_at 6.9577193 7.14622 6.9401712 7.0458965 6.8101273 7.324055 7.131247 7.2819495 7.3569956 7.095147 7.377358
1368868_at 5.4753304 5.371296 5.3243427 5.4272184 5.421015 5.657552 5.1451793 5.3217325 5.1347427 5.469715 5.5860176
1368869_at 6.0267744 6.2228084 6.0226536 6.007977 6.0377192 5.871136 6.323203 6.4958334 5.794513 6.227943 5.9663267
1368870_at 8.766935 8.149479 7.5260425 8.286786 8.106017 8.861764 7.467413 7.5813212 8.103435 7.465077 7.053114
1368871_at 8.0667 8.121662 7.748879 8.076124 7.958641 8.023574 8.337015 7.8991604 8.296377 8.510983 8.123876
1368872_a_at 5.2340994 4.681655 4.8998456 5.1042385 4.82603 5.1218596 4.9131026 5.120908 4.727512 4.8028536 4.9513764
1368873_at 3.9665515 3.7909076 4.0736194 3.6982265 4.1345034 4.134688 3.9997933 4.2013874 3.7656443 4.1547003 4.0174294
1368874_a_at 5.606624 5.642552 5.3188553 5.705287 5.438823 5.6996803 5.8073635 5.5379167 5.9004755 5.6961446 5.6527658
1368875_a_at 7.4549036 7.121759 7.365953 7.208337 7.218318 7.412501 7.304112 7.5217485 7.2761703 7.2422295 7.148074
1368876_a_at 5.3826823 5.066766 5.193694 5.297267 5.438192 5.366704 5.325471 5.0274925 5.3535604 5.366356 5.170371
1368877_at 9.0668335 9.83872 10.831323 9.391502 10.244273 9.541684 9.153093 9.994901 10.187832 8.019649 8.870085
1368878_at 9.419202 10.1436615 8.9190035 10.645962 9.960245 9.887119 10.706792 10.252507 9.784868 9.799008 10.322503
1368879_a_at 4.254919 4.2812624 4.3259706 4.4213967 4.4359593 4.7355337 4.2187195 4.2200093 4.3533573 4.1563168 4.208064
1368880_at 4.5340443 4.392112 4.5997686 4.244496 4.46729 4.4674544 4.5298505 4.3072176 4.2897396 4.573068 4.21749
1368881_at 8.345075 8.597462 8.399669 8.596497 8.250683 8.409004 8.585673 8.570172 8.662817 8.3623495 8.793034
1368882_at 4.245828 5.4348955 5.5488524 5.4560328 4.636427 5.153348 5.8161583 5.8304586 5.280395 5.682644 5.2602468
1368883_at 5.310038 4.700888 4.8539524 4.8898993 4.9098325 4.988174 5.020807 4.619078 4.6417947 4.768595 4.7526155
1368884_at 4.782765 4.8699694 5.0693502 5.0320544 4.87978 4.908821 4.876462 4.812869 4.876852 4.907605 4.8992662
1368885_at 5.512151 5.799266 5.5744267 5.3687344 5.468361 5.3078876 5.533688 5.3289337 5.449894 5.6818056 5.8393426
1368886_at 9.054497 9.074314 9.154717 9.31209 9.161298 8.961911 9.296493 9.189201 9.2988 9.283807 9.397878
1368887_at 3.832965 3.75403 3.9114695 3.360247 3.787338 3.7678423 3.9208872 3.73454 3.5955672 3.811226 3.7214792
1368888_a_at 7.7895126 8.132252 8.618833 8.079851 8.005779 9.548643 8.186419 8.88155 8.983535 9.658898 9.695417
1368889_at 7.047776 7.0717974 7.178614 6.9875154 7.2478876 7.179397 6.9359765 6.98167 7.2037883 7.2190504 7.063932
1368890_at 7.9053097 7.741384 7.6710114 7.839485 7.5605917 7.6689615 7.43563 7.6730013 7.609108 7.3187013 7.5238304
1368891_at 5.9310403 5.989683 5.703055 5.9452868 5.883567 5.603987 5.6472187 5.8134813 5.921006 5.4459524 5.638881
1368892_at 4.121973 4.0129886 3.9327826 3.926534 4.013121 4.058614 3.7661126 3.8964365 4.2523212 3.9605691 4.1135335
1368893_at 4.4574842 4.2368917 4.4708076 4.3008327 4.4986095 4.3048453 4.2867975 4.24426 4.3239346 4.4666176 4.464759
1368894_at 4.4699907 4.9359236 4.509576 5.2014184 4.861298 4.9208317 4.874711 4.6230564 4.756914 4.7439594 4.664433
1368895_at 4.225878 3.987849 4.245902 4.564496 4.1389413 4.1641097 3.8289185 4.09567 4.1580267 4.1895747 4.3161373
1368896_at 6.85599 6.67045 6.5513344 6.9675817 6.5965395 6.4879208 6.857893 7.1044884 6.675779 6.605121 6.3873687
1368897_at 4.747266 4.462922 4.205455 4.68937 4.7859373 4.4425764 4.4000425 4.61077 4.740158 4.495735 4.4450407
1368898_at 5.1950583 5.1285877 5.218763 5.058972 5.2004676 5.057465 5.0981503 4.998898 5.1800914 5.1114683 5.2162585
1368899_at 7.5599833 7.7463574 7.713164 7.6331887 7.6180587 7.6307764 7.7572966 7.596398 7.6205583 7.60306 7.6587033
1368900_at 5.0747848 4.9360957 4.7607436 4.8882866 4.853646 4.9634705 4.7661424 4.831561 4.7683606 4.8763466 4.914213
1368901_at 4.6372557 5.255535 4.7625294 4.806676 4.797207 4.715151 5.1152368 5.3112516 5.121581 5.053983 4.981723
1368902_at 6.0948462 5.878131 5.874905 5.9873233 6.175389 6.0960445 5.734542 5.895109 5.891984 6.101987 5.821332
1368903_at 7.4322414 7.31402 7.433359 7.608677 7.3382244 7.246048 7.47556 7.5721807 7.5643473 7.299272 7.604638
1368904_at 6.2895536 5.960936 6.034272 5.996586 6.0399504 6.4703903 6.0023217 5.9987006 5.941141 6.1729236 6.191746
1368905_at 7.7974143 7.8177905 7.8229694 7.336905 7.4802356 7.719729 7.7873573 7.8893266 7.7094316 8.670522 8.907055
1368906_at 3.396611 3.453186 3.4627056 3.4353652 3.5044904 3.5660372 3.5541353 3.4575977 3.3708107 3.4709632 3.3531113
1368907_at 5.0584126 5.121766 4.7765846 4.607934 5.1216984 4.654418 5.0809827 4.947125 4.8561487 5.04046 5.2747517
1368908_at 7.9538493 7.7495 7.4870567 7.8139415 7.6893606 7.684378 7.6254826 7.734127 7.6153793 7.500429 7.5152144
1368909_a_at 6.6425767 6.5015364 6.5028443 6.7411895 6.6122136 6.8379354 6.6132708 6.8015313 6.685786 6.7011256 6.715015
1368910_at 5.699016 5.5094376 5.2515035 5.635461 5.6361446 5.638623 5.7396517 5.630527 5.982055 5.7617545 5.6487694
1368911_at 6.074937 6.1477766 5.9393487 6.201215 6.175389 6.485356 6.104139 6.0204816 5.796004 6.04585 6.400553
1368912_at 4.2409954 4.5112333 4.161376 4.2682595 4.2309337 4.355471 4.4227066 4.253964 4.2292356 4.33191 4.3584247
1368913_at 3.7278116 3.591208 3.579822 3.531842 3.7050157 3.80097 3.696046 3.703882 3.6250715 3.5228174 3.4074244
1368914_at 4.454073 4.346388 4.2461357 4.5657434 4.4307103 4.165017 4.5146656 4.6479974 4.342494 4.566408 4.439218
1368915_at 11.245759 11.127137 10.983812 11.327588 10.941718 11.111759 10.819817 11.051306 10.922555 11.043295 11.076905
1368916_at 10.4212675 10.686597 10.658257 10.671081 10.59254 10.676589 10.570845 10.672999 10.720154 10.412384 10.593673
1368917_at 5.152483 5.34229 5.343905 4.757394 5.2472367 5.2598186 5.013793 5.297329 5.0920463 4.6071486 5.1626086
1368918_at 5.3362837 5.3265343 5.5130453 5.1654644 5.3537807 5.4254417 5.2996006 5.290248 5.3670626 5.4617367 5.3540936
1368919_at 5.2702527 5.0340686 5.0712667 5.0876417 5.054749 5.0887103 4.7920175 5.1941404 4.9484587 5.078143 4.818011
1368920_at 5.407751 5.079563 5.151905 5.277092 5.2861133 5.430475 5.2125387 5.114118 4.8669043 5.0673842 5.307076
1368921_a_at 5.535863 5.7297597 5.50208 5.7083926 5.669691 5.7392616 5.622498 5.798393 5.7073283 5.893573 5.5640097
1368922_at 4.5196557 4.384452 4.3110204 4.3590794 4.2901435 4.354154 4.3194957 4.2635684 4.441949 4.615321 4.2899957
1368923_at 4.669901 4.645202 4.563685 4.689776 4.6858807 4.7799506 4.55356 4.685837 4.716341 4.736569 4.44275
1368924_at 10.895932 10.908489 11.210652 11.185 10.964437 10.81393 11.102983 10.948323 11.230934 10.877197 11.035981
1368925_a_at 4.633248 4.660762 4.3620677 4.4023294 4.2998757 4.5338373 4.6991353 4.913878 4.3583174 4.4828367 4.477412
1368926_at 4.477754 4.476726 4.731988 4.5813346 4.517192 4.5338373 4.4116287 4.3375406 4.505396 4.710898 4.4045277
1368927_at 6.815573 6.846835 6.6829953 6.822115 6.8175583 6.9338646 6.7035847 6.6245317 6.313417 6.427081 6.453722
1368928_at 5.897622 6.178993 5.7527275 6.1528597 6.235266 6.1451597 6.0424094 6.0866504 6.24981 6.0963016 6.080831
1368929_at 7.5939264 7.3759017 7.4517274 7.314219 7.4181595 7.3259015 7.400145 7.4470897 7.2964954 7.147579 7.3532214
1368930_at 4.235641 4.147683 4.2779336 4.0085254 4.1661806 4.1482325 4.1963563 4.129692 4.2165446 4.3157806 4.017763
1368931_at 7.7042656 7.832446 7.804969 7.7098155 7.8311806 7.952938 7.8225646 7.4507174 7.988427 7.6330433 7.575429
1368932_at 5.903334 5.6656275 5.5857296 6.223079 5.3642077 5.410527 5.831345 5.639752 5.4714694 5.578099 5.8300276
1368933_at 7.749772 7.2926154 7.3009768 7.4130507 7.4251757 7.1243577 7.278422 7.419809 7.4782796 7.2448983 7.314806
1368934_at 10.666243 11.370548 11.11301 10.9647875 10.821361 11.65597 11.374734 11.534808 11.383943 11.867991 11.936885
1368935_at 4.048932 3.964855 3.9057992 4.085349 4.125697 4.3516154 3.8120842 4.238387 4.1953053 4.4156046 4.0834637
1368936_at 10.393661 10.390029 10.316533 10.454777 10.575945 10.702018 10.516027 10.488735 10.559512 10.57168 10.696875
1368937_at 5.92117 6.1461906 5.6290603 5.909462 5.789514 5.623234 5.730314 6.049379 5.6427126 5.8895984 5.645461
1368938_at 5.435768 5.3931694 5.35684 5.3981204 5.486163 5.559399 5.270608 5.061296 5.243226 5.244508 5.2499676
1368939_a_at 4.3546486 4.322409 4.452685 4.367253 4.484174 4.336467 4.7093344 4.7124715 4.5319786 4.569827 4.4364614
1368940_at 9.480202 9.339285 9.7756405 9.930753 9.810227 10.399722 9.205519 9.475772 9.708319 9.484816 9.57599
1368941_at 4.302725 4.272916 4.331621 3.9931223 4.501795 4.4666333 4.032995 4.183086 3.9846897 4.52466 3.5863945
1368942_at 4.9172797 4.873814 4.8862305 4.897926 4.8671227 5.0110097 4.986322 4.7774563 4.8925934 4.9327617 4.7427607
1368943_at 13.348546 13.258549 13.440967 13.274882 13.152816 13.2427435 13.298284 13.389584 13.382605 13.410127 13.276119
1368944_at 6.9679403 7.22835 7.116761 7.632038 7.1219234 6.8537254 7.2526727 7.2600393 7.110539 6.792397 7.095878
1368945_at 5.2397485 5.4480424 5.322845 5.337711 5.2919564 5.0642953 5.6590786 5.308031 5.4722567 5.2107687 5.277358
1368946_at 5.51934 5.464345 5.530651 5.967677 5.3989406 5.642156 5.484475 5.2186465 5.449499 5.2782454 5.5121446
1368947_at 7.020725 7.239678 7.553205 7.6210165 7.400972 8.025434 7.153707 8.0446005 7.7947493 7.034944 7.3605995
1368948_at 6.1248064 5.998339 6.122252 6.067874 6.0966873 6.010475 6.359734 5.9637275 5.8586802 6.2527876 6.149084
1368949_at 4.1719456 4.280404 4.2876234 4.1806574 4.2303715 4.2836113 4.4284225 4.3167195 4.262327 4.370484 4.3657227
1368950_a_at 5.6885734 6.131109 5.9316573 5.7729397 6.1630573 6.0745254 5.7971315 5.7889442 5.9210935 5.892808 5.8096766
1368951_at 4.4325104 4.278632 4.38334 4.3413424 4.3555183 4.5886106 4.49319 4.2532206 4.2837853 4.296451 4.493177
1368952_at 4.966708 4.391601 4.930102 4.642977 4.5825515 4.6611333 4.4810596 4.416967 4.593858 4.899501 4.6144285
1368953_at 8.299003 8.3354225 8.217777 8.430326 8.487697 8.433965 8.461313 8.397593 8.506847 8.3623495 8.603536
1368954_at 4.422134 4.789549 4.78499 4.798131 4.8159647 4.770294 4.6571274 4.6153865 4.7789345 4.6912055 4.724794
1368955_at 7.3477745 7.569077 7.3472157 7.4113703 7.1117682 7.130174 7.1899314 7.3423886 7.3498855 7.3367586 7.2141447
1368956_at 5.2126427 5.3538094 5.252352 5.167604 5.2650623 5.483682 5.444858 5.374639 5.3063793 5.3386154 5.19744
1368957_at 4.788585 4.820517 4.805268 4.8086205 5.017745 5.2863145 4.469855 4.751197 4.513074 4.8803954 4.9036384
1368958_at 4.3172317 3.9448757 4.0215397 3.8536785 4.213439 3.948254 4.081106 3.762673 3.952239 4.2219286 4.1387963
1368959_at 4.7947173 4.5786166 4.883989 4.751653 4.8876486 4.989892 4.4634657 4.409586 4.58915 4.8074503 4.6806335
1368960_at 9.792962 9.735658 9.607464 9.553757 9.605236 9.421449 9.936126 9.626077 9.8464775 9.494722 9.684209
1368961_at 6.134141 5.783915 5.8088384 5.673182 5.904632 5.857388 5.9891453 5.5508037 5.57731 5.773063 5.9220195
1368962_at 4.9561486 5.020207 4.7311354 4.730098 4.910529 5.018667 4.7605677 4.8297577 4.6640615 5.080659 4.8208084
1368963_at 6.382661 6.341968 6.43356 6.284147 6.383786 6.36385 6.3724194 6.286423 6.4604325 6.2497354 6.5425887
1368964_at 4.1254296 4.5868735 4.5222373 4.272957 3.9312692 4.309991 4.073456 4.4848723 3.926078 4.0141497 4.1285324
1368965_at 5.396308 5.3238983 5.375263 5.500492 5.4340935 5.429422 5.3430824 5.3234153 5.5125732 5.375007 5.49969
1368966_at 4.1569347 4.0116405 4.056616 3.7891674 4.099918 4.1253424 4.192652 4.105837 4.172827 4.2752323 4.2459126
1368967_at 6.512434 6.285304 6.2765036 6.146737 6.9087067 6.384683 6.179687 6.5407457 6.804697 6.43705 6.5256677
1368968_at 4.3172317 4.2242494 4.3182673 4.2448454 4.345974 4.305914 4.490183 4.415046 4.186393 4.350761 4.287924
1368969_at 4.193898 4.330798 4.436818 4.048261 4.4526544 4.4981995 4.3069143 4.2007446 4.1763234 4.507861 4.427785
1368970_at 5.0701127 4.983831 4.7473993 4.7367268 5.161087 4.92045 4.666427 4.763111 4.8748665 4.8156333 4.7843013
1368971_a_at 4.7434254 5.332246 5.2875094 4.682976 4.95539 5.246449 4.6003184 5.0495963 5.1579676 5.159363 5.1338367
1368972_at 3.6183918 3.5636683 3.8702707 3.7804284 3.6054788 3.79362 3.5994623 3.7213945 3.7362828 3.9437006 3.6323647
1368973_at 7.807236 7.4324217 7.549185 7.2684174 7.6887903 7.27905 7.474471 7.8619647 7.4681773 7.637467 7.406968
1368974_at 4.6432195 4.7377644 4.6118255 4.774315 4.3837576 4.781396 4.49166 4.73698 4.65587 4.2948885 4.363707
1368975_at 6.3538294 6.593276 6.032696 6.2938957 6.256326 6.4033694 6.3720503 6.6566243 6.2886944 6.773523 6.506849
1368976_at 5.451212 5.826673 5.1908617 5.3124547 5.078357 5.355802 5.6012335 5.6055164 5.1700053 5.5260143 5.4009833
1368977_a_at 8.000052 8.31771 7.7778006 8.052276 8.14403 8.0302725 7.9440026 8.172716 8.179391 8.149305 8.393469
1368978_at 5.4133363 5.4734426 5.4594755 5.4482 5.4476438 5.6333814 5.1756845 5.122706 5.3388705 5.4700413 5.5119677
1368979_at 5.9436383 5.8812957 5.9907365 5.6262236 5.966374 6.064486 6.2471485 5.8658996 6.0838614 5.9662538 5.973497
1368980_at 5.823667 5.9991884 5.3724394 5.3328915 5.577619 5.4108415 6.413016 5.7679424 6.121405 6.0428286 5.9438963
1368981_at 3.637295 3.601475 3.681269 3.7202072 3.559881 3.5922503 3.4981518 3.5469356 3.6425543 3.6382356 3.5570147
1368982_at 4.495321 4.4993896 4.9505863 4.521795 4.768904 4.8030887 4.6271896 4.8133163 4.483631 4.508714 4.91624
1368983_at 4.2756386 4.2246504 4.227822 4.324312 4.156666 4.312875 4.1408663 4.117966 4.1715307 4.54649 4.298877
1368984_at 7.561425 7.7234263 7.6189566 7.766023 7.7678704 7.486874 7.8526716 7.890643 7.8004966 7.6716385 7.5526547
1368985_at 4.238062 4.4310246 4.505 4.06973 4.3938646 4.2512503 4.34933 4.388878 4.4090023 4.6254845 4.336209
1368986_at 5.023986 4.8001537 4.9039965 4.875783 4.800521 5.250621 4.7605677 4.656458 5.14745 4.905655 4.951991
1368987_at 5.2437367 5.478103 5.5554667 5.6242805 5.710127 5.7136316 5.1972637 5.438164 5.5960093 5.326282 5.309984
1368988_at 4.981185 5.0125756 4.8496046 5.181021 4.9831676 5.3579454 4.794204 5.0763073 4.895774 5.1571226 4.847384
1368989_at 4.872056 4.741844 4.5568748 4.9051304 4.834403 5.2083325 4.7824802 4.850074 4.624405 4.461104 4.8399425
1368990_at 5.8690753 5.616941 5.6922097 5.661214 5.7189403 5.7153115 5.617325 5.564983 5.8388996 6.0019317 5.656884
1368991_at 5.7659955 5.8398547 6.061372 6.4421015 5.761022 6.0920825 5.6789794 5.923284 5.625466 5.9162498 6.024486
1368992_a_at 9.926558 9.381515 9.611981 9.679464 9.741005 9.501113 9.765671 9.776823 9.903455 9.900561 9.545658
1368993_at 5.4505424 4.660762 5.271808 5.6484785 5.169131 4.8516707 4.8813787 4.7535377 4.740396 5.0061035 4.577547
1368994_a_at 6.106415 5.93826 5.791094 5.992647 5.787282 5.7428036 6.18022 5.9295144 6.0302153 6.0346317 5.889635
1368995_at 3.3680146 3.453186 3.5079415 3.6530952 3.559293 3.500691 3.5153408 3.4046404 3.3003776 3.376587 3.4456959
1368996_at 4.3002176 4.272916 4.4725914 4.234002 4.3856907 4.458832 4.564281 4.306476 4.3839693 4.6598935 4.626008
1368997_at 4.6198215 4.388698 4.765995 4.6267824 4.6464133 4.67444 4.386387 4.436597 4.7344875 4.3665185 4.4819117
1368998_at 3.7159424 3.5956674 3.6595376 3.5040486 3.5520086 3.6155057 3.679147 3.62909 3.6532145 3.566116 3.6596227
1368999_a_at 5.3486485 5.1576953 5.3558683 4.977456 5.121958 5.170023 5.109327 4.8847046 4.9602723 5.2859726 5.160254
1369000_at 5.1943502 5.105988 5.085417 5.38416 5.3457775 5.1890397 5.0673356 5.1242332 5.095043 5.0398054 4.987231
1369001_at 4.047686 3.9053419 3.8818743 4.117029 4.2398596 3.8354867 3.900622 3.699083 3.8805072 3.6896553 3.632186
1369002_at 4.2960086 4.2570333 4.2646585 4.3728127 4.3798037 4.4379964 4.3126955 4.192714 4.2156663 4.4035096 4.390921
1369003_at 5.74104 6.1729774 5.783527 6.136104 5.9728613 5.6282563 6.35384 5.9515843 5.9483514 5.799288 5.4303446
1369004_at 5.1119814 5.385473 5.291497 5.1056714 5.306053 5.4712877 5.44953 5.229652 5.004182 4.9186974 5.119475
1369005_at 4.5352564 4.219718 4.4023824 4.3059044 4.457472 4.415078 4.542572 4.5247626 4.4899645 4.42065 4.2979674
1369006_at 3.940019 4.0706525 4.0538387 4.1075535 4.092628 3.9680142 3.9032397 3.895319 3.949446 3.9588988 3.9251676
1369007_at 5.5426064 5.260067 5.386652 5.371627 5.7243366 5.200284 5.3651943 5.3222704 5.4109206 5.5876055 5.4282084
1369008_a_at 4.3273153 4.1392965 4.5626698 4.185519 4.709199 4.606109 4.55356 4.3129272 4.4349623 4.3809924 4.296364
1369009_at 3.7271147 3.8253279 3.7852476 3.8273964 3.9868705 3.6885846 3.7710218 3.771812 3.7688062 4.0638094 3.9166806
1369010_at 4.7458305 4.656021 4.859695 4.9061785 4.9017267 5.036024 4.9321275 4.9048004 5.001833 4.8663425 4.7928953
1369011_at 12.606563 12.692197 12.589221 12.464953 12.5842 12.723509 12.8286705 12.757255 12.778754 12.8601885 12.370306
1369012_at 6.1491666 5.9446964 5.9471526 6.1327457 6.0856524 6.0841403 6.075738 5.8331385 6.1913495 5.8508587 5.75736
1369013_a_at 10.325831 10.282946 10.301878 10.330484 10.341046 10.302355 10.219229 10.268401 10.231653 10.257616 10.268412
1369014_at 4.586733 4.7937107 4.6808767 4.5284996 4.815924 4.444294 4.6571274 4.3458195 4.6736174 4.2798223 4.586132
1369015_at 5.0418663 4.921926 4.731225 4.8824477 4.6365814 5.118072 4.5948944 4.756553 4.622078 4.4105844 4.728182
1369016_at 5.4013996 5.2836018 5.094539 5.45105 5.29605 5.2572217 5.131517 5.116689 5.1458735 5.3003025 5.1245713
1369017_at 4.4746313 4.409523 4.675877 4.327818 4.48107 4.430731 4.3263855 4.2023425 4.3263316 4.4561353 4.381893
1369018_at 5.509685 5.4090176 5.1352954 5.6353893 5.4565525 5.5627623 5.1877823 5.4070635 5.201594 4.9706035 5.2364063
1369019_at 3.6475263 3.5988972 3.7265332 3.6963131 3.7402942 3.611227 3.6434295 3.753579 3.7684264 3.842427 3.5313148
1369020_at 4.4206853 4.4286556 4.4119005 4.4555016 4.7422256 4.444294 4.663829 4.2182474 4.5658464 4.549635 4.545624
1369021_at 5.814846 5.85418 5.7301183 5.721723 5.868673 5.817983 5.853807 6.05327 5.8650045 5.8009224 5.9765134
1369022_at 5.867195 5.7340236 5.6666403 5.7889867 5.908014 5.9964404 5.8154387 5.721239 5.6608925 6.0072527 5.9206142
1369023_at 9.90313 10.012479 9.853299 9.815586 9.949981 9.791364 9.986717 9.795885 9.800585 9.884051 9.931476
1369024_at 6.6400084 6.7501106 6.6860933 6.8579116 6.7053413 6.805371 6.759322 6.86291 6.6394024 6.549978 6.9681263
1369025_at 4.540338 4.219372 4.5305033 4.4155188 4.4202952 4.705598 4.356632 3.957096 4.6168513 4.461104 4.146371
1369026_at 5.9567046 6.1426272 6.250268 6.0420904 6.123178 6.1241007 6.1909337 6.0317464 6.21003 5.8047094 6.2699356
1369027_at 4.281948 4.3763337 4.650973 4.228405 4.655851 4.5184793 4.322129 4.4208636 4.543204 4.279822 4.2818995
1369028_at 4.9840074 4.9703946 4.958096 4.5482745 4.8623238 4.9170976 4.610935 4.7733717 5.197904 4.9107075 5.0168786
1369029_at 5.1301894 5.182934 5.515939 5.311201 5.504538 5.0413547 6.1085467 5.4805865 5.6292152 5.9043765 5.852344
1369030_at 4.262568 3.9989376 4.498982 4.121364 4.0295715 4.0883083 4.270313 4.0129166 4.1965775 4.0090313 4.1926627
1369031_at 8.412642 8.61447 8.531705 8.131567 8.264688 8.44042 8.408895 8.404332 8.534108 8.850127 8.46343
1369032_at 7.9435062 7.8188934 7.761935 7.7664237 7.87624 7.855999 7.6735296 7.732647 7.6780486 7.7106256 7.664984
1369033_at 3.669359 3.5634496 3.5194926 3.6460655 3.5065758 3.601917 3.400237 3.472823 3.5640774 3.5747113 3.8343658
1369034_at 4.904666 4.6465282 4.8321314 4.8623085 4.716121 4.9361143 4.708802 4.5889506 4.5936003 4.636964 4.6489115
1369035_a_at 3.7012486 3.4836135 3.4290044 3.3817196 3.5454316 3.55556 3.5461955 3.5892394 3.4079528 3.5342464 3.4595573
1369036_at 3.70426 3.4963896 3.7241504 3.5824742 3.7241251 3.780776 3.6892061 3.5235488 3.8794346 3.761435 3.6090102
1369037_at 4.2278533 4.424204 4.2978234 4.377387 4.424629 4.5622525 4.583659 4.510439 4.396612 4.729831 4.4021177
1369038_at 5.4854517 5.302885 5.374342 5.3722305 5.4392366 5.652479 5.2714577 5.215843 5.350114 5.3704767 5.3897667
1369039_at 7.820274 7.5255413 7.725859 7.729594 7.766395 7.781765 8.154926 7.7198706 7.8479915 7.510223 7.7613673
1369040_at 5.723451 5.7426114 5.7291036 5.817062 5.6982875 5.501727 5.8737326 5.6497326 5.591959 5.6338744 5.7041078
1369041_at 3.599598 3.5033808 3.6056042 3.5722218 3.561018 3.4217472 3.7614133 3.4697685 3.6574287 3.7293196 3.4857018
1369042_at 6.800952 6.9298997 6.8473845 7.240564 6.855224 6.8238015 6.708224 6.5477366 7.1690273 6.9022036 6.973743
1369043_at 3.4279554 3.6330922 3.7034585 3.7493398 3.4877913 3.6863725 3.54364 3.6004376 3.5544412 3.3641107 3.4448595
1369044_a_at 6.9713635 6.826612 7.213494 7.285279 6.661678 5.771308 6.962015 6.279871 6.8329597 6.9940605 7.077066
1369045_at 6.5907764 6.4224105 6.602166 6.5791497 6.6222496 6.5567455 6.473835 6.2367735 6.268886 6.685903 6.5590773
1369046_at 3.8858175 3.979717 3.859915 3.7379372 3.8445675 4.00163 3.8931239 3.9410574 4.1800013 3.8778348 3.9415176
1369047_at 3.1842618 3.0654092 3.1643004 2.9027836 3.2822568 3.0942616 3.2907841 3.170068 3.1607387 3.1168537 3.2205632
1369048_at 4.7279544 4.4611783 4.611975 4.6127844 4.583214 4.7508526 4.400042 4.532797 4.5077085 4.523815 4.5461073
1369049_at 3.877886 3.8652189 3.8473923 3.8794422 3.800434 3.7032223 4.047107 4.1817884 4.1747484 4.1003833 3.8113284
1369050_at 8.262058 7.813418 7.7887216 7.991867 7.5956964 7.1986423 8.172567 7.508108 7.322654 7.6307817 7.5359693
1369051_at 7.0178585 7.2000165 6.8781443 7.004811 6.8593326 6.7292547 7.0161033 7.038352 7.0214653 7.1607337 6.4289
1369052_at 5.4054146 5.0488286 5.0882654 4.9119377 4.947317 4.980054 5.123813 5.113751 5.2332053 4.7828283 4.9061203
1369053_at 4.486481 4.4400253 4.302456 4.2789307 4.2438335 4.5979614 4.2175417 4.2023425 4.329957 4.730544 4.361349
1369054_at 4.1176844 4.2478466 4.215371 4.128349 4.491553 4.444294 3.9784756 3.90107 4.2467813 4.198079 4.327649
1369055_at 3.9834828 4.001548 3.739957 3.811841 3.9243853 3.5241828 3.8557825 3.6080463 3.7931125 4.0549464 3.816809
1369056_at 3.5173569 3.453186 3.3597467 3.4179642 3.4237194 3.4380193 3.3827426 3.4123583 3.406479 3.4452407 3.3686652
1369057_at 7.620787 7.508265 7.488116 7.6222215 7.684555 7.7405386 7.751474 7.683954 7.538412 7.7329655 7.4661016
1369058_at 5.4786224 5.027611 5.165832 5.338847 5.3603945 5.29905 4.8863072 4.963505 5.346818 5.0776715 5.462055
1369059_at 7.9590993 8.165329 8.030312 8.156271 7.836096 7.6063356 7.8733673 7.991139 8.077306 8.040696 7.96365
1369060_a_at 7.977158 8.106703 8.081306 8.274779 7.857403 7.960083 8.129604 8.145969 8.165033 8.238781 8.208385
1369061_at 8.0907955 8.078608 8.044287 7.7995143 7.7929134 7.9324017 7.9594836 7.963179 8.020174 7.9024453 7.8413877
1369062_at 4.9978447 5.0869346 5.0196333 4.940138 4.9435425 5.3060284 4.87022 4.954336 4.8629003 5.3761525 4.981541
1369063_at 8.581555 8.899221 8.751681 8.919397 8.860148 8.958347 8.623891 8.902764 8.796196 8.764378 8.655149
1369064_a_at 4.0180416 4.0237255 4.0149946 3.8961976 4.0049047 4.084632 3.8359058 3.8063693 3.7151017 4.186062 3.8402476
1369065_a_at 8.389475 8.518356 8.54624 8.452484 8.853666 8.640963 8.609599 8.86111 8.663808 8.35853 8.610247
1369066_at 5.866094 5.805174 5.5339265 6.003493 6.0559206 6.1399827 5.6971264 5.9285755 5.827099 5.76371 5.6572723
1369067_at 3.734276 3.8709488 3.9429116 3.8515291 3.828652 3.6706705 4.0953283 3.675091 3.578669 3.6504593 3.56126
1369068_at 4.390052 3.974829 4.0722117 4.0333447 4.3759117 3.7535102 4.537644 3.921125 3.7827713 3.9110708 4.0498457
1369069_at 7.621363 7.4783697 7.2551847 7.5451446 7.589043 7.2722178 7.7322226 7.6685247 7.5437303 7.5592484 7.4852486
1369070_at 7.674534 7.8469877 7.804991 7.7214065 7.621995 7.711708 7.622582 7.7678585 7.6454883 7.397073 7.877534
1369071_at 4.011157 4.0837235 4.155134 4.2747197 4.53026 4.2210436 3.740358 3.8382263 4.1071215 3.907257 4.24922
1369072_at 6.052599 7.931603 5.723075 7.739705 5.5664635 6.7979803 5.554222 6.6768355 5.881745 6.15253 6.3530765
1369073_at 10.039205 10.017031 10.079191 10.181126 10.434879 10.370769 9.651746 9.963519 9.953754 9.834137 10.026697
1369074_at 12.5627365 12.737728 12.804774 12.6940365 12.706316 12.568879 12.507608 12.555284 12.597761 12.635509 12.536649
1369075_a_at 4.547058 4.592483 4.7323875 4.7248044 4.5427227 4.7333775 4.6050773 4.7606287 4.413912 4.4423795 4.6821976
1369076_at 8.210338 8.496569 8.493447 8.466168 8.462496 8.425869 8.174175 8.447624 8.578999 8.427425 8.673897
1369077_at 6.708238 6.789198 6.5874004 6.667205 6.4094214 7.0423427 6.7418323 6.7406616 6.532643 6.821292 6.7881093
1369078_at 8.01041 7.9386373 8.025351 8.046848 7.916812 7.907678 8.035121 8.132365 8.127788 7.8463473 7.86787
1369079_at 4.671946 4.601381 4.499846 4.7278337 4.7573876 4.787301 4.573474 4.493061 4.8405685 4.5518847 4.847862
1369080_at 4.494762 4.750052 4.7187924 4.5348606 4.739816 4.6220655 4.772778 4.5586414 4.532246 4.461104 4.6809306
1369081_at 6.81757 6.8634167 6.8643785 7.1150475 7.0171304 7.240351 6.680197 6.9584274 7.2733154 6.90075 7.0416093
1369082_at 5.119039 4.9454 5.171678 4.8638215 5.043186 4.927532 5.312275 4.8965583 5.1488924 4.91693 4.9795475
1369083_at 5.898192 5.952689 5.7906895 5.9941864 5.2926555 5.6756773 5.6769295 5.590446 5.6083345 5.9269266 5.4651146
1369084_a_at 7.022051 7.014959 7.1023583 6.974113 7.1042914 7.0696783 6.9893255 6.865529 6.8926587 7.1659627 7.0349765
1369085_s_at 5.800961 5.6382933 5.542616 5.958872 5.41786 5.8364096 5.5418425 5.9956384 5.6613865 5.9761286 5.6747274
1369086_a_at 5.14705 5.253641 5.6794877 5.5097475 5.5303583 5.0597887 5.7178993 4.9851274 5.3385134 5.2911253 5.5887794
1369087_at 5.3035545 5.404981 5.359132 5.1431456 5.2773185 5.4939494 5.178797 5.251187 5.2272453 5.4947376 5.392472
1369088_at 7.5092597 7.657335 7.499786 7.474617 7.392398 7.3109975 7.638046 7.520738 7.747718 7.660523 7.2384043
1369089_at 4.227578 4.4005423 4.10747 4.047862 4.1184845 4.231225 3.9449313 4.3216934 4.215274 4.1933107 4.1980085
1369090_at 4.0137653 3.9223835 3.9102697 3.8622777 3.9533646 3.9778602 4.0155907 3.757806 3.7853568 3.7501485 3.9497645
1369091_at 3.7647119 4.0131745 4.012035 4.028488 3.9075742 3.8858101 3.9514062 3.7765853 4.0408 3.8217971 3.9027662
1369092_at 8.350931 8.227192 8.520642 8.296826 8.378019 8.296945 8.303741 8.449411 8.738957 8.671939 8.411452
1369093_at 7.2322273 7.824258 7.342974 7.2827106 7.2824717 7.1702147 7.317948 7.219551 7.142055 7.059208 6.894247
1369094_a_at 5.841546 5.977558 6.3163667 6.1666393 6.1318073 6.0139217 5.886067 5.986538 6.6087546 6.249961 6.631279
1369095_at 4.5605083 4.5162477 4.474888 4.3957253 4.5705833 4.364994 4.287794 4.1508093 4.564144 4.6017456 4.387429
1369096_at 4.0963593 4.0702558 4.322734 4.085197 4.0498114 4.074401 3.9597602 4.174158 4.1780853 3.9708521 4.1481504
1369097_s_at 6.3657384 6.454301 6.2844443 6.399098 6.148121 6.1402946 6.2131224 6.133909 6.2267666 5.7790008 6.047913
1369098_at 4.0202436 4.0533495 3.9827874 4.221587 4.1447396 4.140302 4.107543 3.8482575 3.984075 4.4223585 3.990768
1369099_at 7.878541 8.045466 7.6558247 7.9340386 7.510639 7.762065 7.638381 7.495841 7.7419124 7.531456 7.4004307
1369100_at 4.3548613 4.074575 4.033988 3.883621 4.2440968 4.202382 4.0471067 4.395602 4.1360073 4.015768 4.2092047
1369101_at 8.117577 8.461876 8.217154 8.059709 8.14253 8.240671 7.957583 8.22271 8.405462 8.189726 7.9955153
1369102_at 4.104399 3.8116307 4.0952787 4.342121 3.9357834 3.7170095 3.7949839 4.054616 3.939961 4.2343283 3.9034107
1369103_at 5.1551256 4.8594623 5.044478 4.9578004 5.35983 5.001115 5.328244 5.234886 4.7338905 5.2092214 4.991007
1369104_at 6.4560356 6.123945 5.879971 6.2655063 5.8465266 6.11656 7.2476077 6.6948895 6.5418143 6.8798847 5.744433
1369105_a_at 3.5512419 3.453186 3.2713904 4.051717 3.8706298 3.7144814 3.736575 3.8950803 3.6980195 3.7907655 3.736346
1369106_at 4.6905565 4.520678 4.7279406 4.5812507 4.513737 4.7697573 4.498341 5.0467443 4.32861 4.7637153 4.451928
1369107_at 3.7799692 3.939654 3.871551 4.1309776 3.941286 4.1426272 3.8030052 3.9282007 3.8715684 3.790097 4.022503
1369108_at 3.8921692 4.0478363 3.868357 3.8410432 3.8589852 3.7690513 4.091303 3.7987196 3.7913103 3.884951 3.7805088
1369109_at 3.6600974 3.5383828 3.7273793 3.5938823 3.6489308 3.5457222 3.7481222 3.4342542 3.5631638 3.5082893 3.6831663
1369110_x_at 10.378943 10.678978 10.362556 10.050363 9.335996 10.685116 9.647397 9.773008 9.630842 10.574252 10.382602
1369111_at 13.990826 13.993712 13.96191 13.988026 14.007909 14.054764 13.997382 14.012563 14.067525 13.971537 13.994138
1369112_at 4.287424 4.3704414 4.35386 4.29916 4.3539886 4.239585 4.1071024 4.2286177 4.391943 4.3644905 4.290912
1369113_at 3.5216186 3.323023 3.4948258 3.1524148 3.4636576 3.3921356 3.184916 3.4278083 3.3213627 3.5082893 3.408386
1369114_at 3.2154448 3.1729836 3.1389544 3.1945434 3.175113 3.1168456 3.2020714 3.1449006 3.230347 3.1006982 3.198198
1369115_at 4.585652 4.656259 4.9030724 4.5455666 4.7980967 4.7500105 4.7908297 4.805272 4.611207 4.6992435 4.684373
1369116_a_at 6.067221 5.778833 5.668281 5.7983856 5.6054525 5.8297944 5.954885 5.61561 5.627913 6.0116878 5.760441
1369117_at 3.8937497 3.8815398 3.999937 4.279629 4.1661806 3.900304 3.9987988 4.0059443 4.1406775 4.178013 4.0752206
1369118_a_at 4.531949 4.462343 4.4480214 4.4130163 4.3835707 4.5290637 4.1699367 4.34105 4.5872917 4.425611 4.3099656
1369119_a_at 4.4389143 4.4143205 4.4978485 4.4194603 4.421769 4.603525 4.3377037 4.476713 4.505329 4.4611034 4.673378
1369120_a_at 7.4598527 7.087749 7.205277 7.115163 7.293344 7.5767493 7.0709414 7.0401998 7.155493 7.2322025 7.2156663
1369121_at 5.0712986 5.2659225 5.3656883 4.97747 5.1700163 5.0746083 4.991874 4.959988 4.979986 5.130718 4.9299536
1369122_at 7.3088107 7.337918 7.172131 7.2298636 7.383425 7.2193513 7.1883917 7.417879 7.2930803 7.320106 7.320145
1369123_a_at 6.0062838 6.0811076 6.10393 6.141428 6.52585 5.931411 6.1624527 6.2342424 6.025009 6.0629168 5.9398384
1369124_at 4.371432 4.226447 4.185281 4.0563126 4.330163 4.3436413 4.2189655 4.270076 4.3851643 4.2747307 4.3166723
1369125_at 3.4524887 3.4971724 3.3621273 3.3740196 3.4467945 3.4253006 3.5262053 3.343328 3.3335066 3.376587 3.5164003
1369126_at 3.6498191 3.855784 3.940796 3.6507957 3.69793 3.927914 4.315728 4.1472235 3.944495 3.7276855 4.325552
1369127_a_at 6.6076317 6.604857 6.750919 6.5222816 6.449771 6.8017282 6.7059383 6.835625 6.737808 6.680221 6.66574
1369128_at 4.0647573 4.2649546 3.9035323 4.054598 4.440298 4.10149 4.2455463 4.057472 4.192632 4.048398 3.9196565
1369129_at 4.161092 3.8859742 3.898936 4.0647964 3.8442416 3.9773734 3.9283688 4.0844154 4.078665 4.1995716 4.124644
1369130_at 5.088029 4.779293 4.6037874 4.7153115 4.7443104 4.6711197 4.775336 4.8593235 4.896809 5.1006064 4.9483724
1369131_at 4.074297 3.9611356 3.976211 3.8591638 3.9327703 4.0979223 4.12656 3.9043672 3.8179007 3.9990988 4.136596
1369132_at 5.2496877 5.439526 5.548788 5.3705583 5.46327 5.08843 5.3883185 5.0221024 5.271282 5.2827396 5.193505
1369133_a_at 3.7754862 3.710203 3.7311013 3.6139798 3.8051393 3.800491 3.7108307 3.648694 3.851473 3.8057435 3.9203885
1369134_x_at 3.6844559 3.718411 3.6480153 3.4350252 3.869563 3.6860485 3.7450922 3.547608 3.5904722 3.6432831 3.6462357
1369135_at 6.238046 6.2621574 6.0675144 6.167874 6.1921296 6.2910113 6.0792384 6.233893 6.0480204 6.3790126 6.2825084
1369136_at 3.8336515 3.973951 4.186468 4.129239 4.2635345 4.1517878 3.993315 4.3260155 4.1747484 3.9633205 4.002673
1369137_at 5.0695925 4.7571855 4.981432 5.0477023 4.9341955 5.0212708 4.750923 4.8656874 4.81343 5.055264 4.973802
1369138_a_at 4.1820855 4.2144985 4.28265 4.235238 3.9390965 4.120467 3.881628 3.9233017 4.039821 3.8619673 4.0518417
1369139_at 3.8366785 3.7983177 3.6267843 3.8590105 3.9100523 3.5774872 3.6600258 3.6704853 3.6114879 3.642885 3.6085637
1369140_at 4.129463 3.9854581 3.9926353 3.979826 4.225296 4.197171 4.0940247 3.8698184 4.4673615 4.214859 4.18769
1369141_at 3.6090968 3.4830973 3.3803744 3.5549757 3.3857336 3.5471947 3.6022773 3.5831492 3.4570293 3.4938853 3.4200306
1369142_at 3.7816887 3.734722 3.6970446 3.6881716 3.8923628 3.9406152 3.9852488 3.748075 3.5208602 3.7726173 3.640765
1369143_at 4.293644 4.224959 4.314276 3.9510448 4.181682 4.0474873 3.882323 3.986799 4.3209324 4.1483603 4.305222
1369144_a_at 4.0539436 3.977887 3.8515053 3.969039 4.117428 3.8815763 4.0320187 4.082826 3.8529284 3.830292 3.8514986
1369145_a_at 4.7259774 4.539417 4.885705 4.4863887 4.7593355 4.6854243 4.622288 4.533926 4.7474003 4.505633 4.7004294
1369146_a_at 7.549649 8.120339 8.51518 7.6924763 7.632352 7.956022 7.879324 8.540898 7.8587074 7.930418 8.478132
1369147_at 4.735183 4.745377 4.8415194 4.6912203 4.799411 4.980911 4.4410844 4.7412615 4.5975246 4.548047 4.7676506
1369148_at 7.8454123 7.667232 7.789035 8.040191 7.735688 7.7448897 7.757234 7.7649264 7.7792144 7.693382 7.694142
1369149_at 5.166039 5.0840063 5.0099316 5.034303 4.752798 5.1330185 4.504581 5.0442543 5.0555844 5.178282 5.0358768
1369150_at 8.222331 8.9765625 8.643631 8.801825 8.584831 9.136194 8.057597 8.059369 8.4116535 8.876737 7.94347
1369151_at 5.261527 5.140811 5.20815 5.0315285 5.3156543 5.257421 5.3495035 5.1134057 5.183784 5.23837 5.000029
1369152_at 6.6402545 6.9199233 6.6555805 6.834425 6.892878 6.7702775 6.842241 7.022923 6.783418 6.4856977 6.779164
1369153_at 3.5611975 3.4994283 3.6774063 3.5914445 3.6299467 3.6119373 3.9499004 3.6889338 3.6597395 3.8469455 3.5965974
1369154_at 4.325343 4.175576 4.1539335 3.9824154 4.147751 4.0785236 4.1079054 4.0463247 4.3525934 3.8182664 4.0203743
1369155_at 4.8726463 4.718804 4.606941 4.766633 4.636566 4.833766 4.502879 4.784753 4.634755 4.6047974 4.7336354
1369156_at 6.9064116 7.279466 6.8369813 6.644134 6.5480914 6.590513 6.860259 7.3194838 6.810648 7.289396 7.208876
1369157_at 8.727049 8.817049 8.929911 9.020529 8.721382 8.775711 8.927111 8.949921 8.811441 8.762633 8.939489
1369158_at 4.2104177 4.1374683 4.1684456 4.4800434 4.1639404 4.26544 4.083494 4.1374207 3.9351006 3.9859986 4.058509
1369159_at 5.721535 4.904776 5.0038376 5.0477023 5.4044056 5.2522507 5.085406 5.1158657 4.8113365 5.3777413 5.2222624
1369160_a_at 4.733705 4.905257 5.067299 4.9909754 4.939284 5.0560174 4.89979 4.843173 5.13196 5.2918396 4.9276977
1369161_at 8.963265 8.766562 8.94937 8.601239 8.697759 8.187909 9.306263 9.226338 9.152427 8.704615 8.387869
1369162_at 4.073754 3.6731775 3.6853535 3.6027198 4.050477 3.9118805 3.8888435 3.9869442 3.8456116 3.9142532 3.9047587
1369163_at 5.0701127 4.9922104 5.1853523 4.946139 5.280689 4.947816 5.187038 5.059981 4.91522 4.998891 5.2446995
1369164_a_at 4.434969 4.4540424 4.69598 4.306464 4.5942736 4.3639016 4.3582 4.3434424 4.465628 4.3627295 4.287445
1369165_at 4.1430626 4.023157 4.1215124 4.2697487 4.5756044 4.5813427 4.159387 3.944295 4.1644936 4.2048626 4.267687
1369166_at 3.9412158 3.95143 4.071538 4.0367327 4.1197176 3.9953442 3.9745052 4.0830245 4.003702 4.099003 3.964724
1369167_at 5.958584 5.6629443 5.6825557 5.2702394 5.578431 5.9540715 5.735771 5.7886486 5.5440397 5.8452516 5.497452
1369168_a_at 5.916333 5.687249 5.5153093 5.9201636 5.349057 5.2392097 5.341155 5.39567 5.382813 5.407515 5.2446995
1369169_at 9.379373 9.497522 9.612158 9.447429 9.416946 9.650619 8.962128 9.292628 9.295874 9.050976 9.312419
1369170_at 3.9880433 4.028576 3.9133549 4.046589 4.0927486 4.082801 3.8830464 3.9819696 4.2711716 3.9433234 3.984631
1369171_at 11.443866 10.575518 11.484577 11.502114 11.339696 11.304662 11.44379 11.401189 10.672717 11.328563 11.275051
1369172_at 4.036942 3.9564066 4.1906686 3.9928718 4.2120657 4.26544 4.3964734 4.051228 4.24508 4.1780605 4.1576633
1369173_at 5.3191657 5.1672554 5.382339 5.035067 5.3125463 5.2458744 5.408535 5.2310567 5.199603 5.6205163 5.4408484
1369174_at 7.359728 7.5274396 7.0396404 7.5008287 7.2365932 7.252012 7.3355665 7.373567 7.0971537 7.2538238 6.6892405
1369175_a_at 4.063467 3.7016764 3.6747706 3.7853901 4.0505667 3.9447608 3.9246995 3.6737523 3.7757638 3.6340952 3.774758
1369176_at 6.2490926 6.275926 6.4868717 6.4305463 6.5872297 6.4801536 6.2887154 6.438608 6.2840257 6.507384 6.5255203
1369177_at 7.164415 7.4294605 7.2211895 7.1057916 7.3531575 7.0610967 6.911525 7.059339 7.325154 7.489249 7.37347
1369178_a_at 4.0574613 4.0424843 4.106689 4.4954624 4.0595846 4.4274125 4.192007 4.014465 4.2675543 4.237565 4.178034
1369179_a_at 5.974196 6.387918 5.9848566 6.3806167 5.94442 6.2169495 6.2993474 6.0057607 6.3680916 6.1273327 6.2799025
1369180_at 4.9284296 5.2858796 4.763962 5.0386114 5.302371 5.0258117 4.870546 5.1222825 5.171247 5.0900874 4.954075
1369181_at 6.431575 6.4401217 6.4757447 6.1879687 6.457407 6.066822 7.0519695 6.551406 5.892545 7.542756 6.638159
1369182_at 4.084298 3.7735903 4.0580273 3.8823366 4.098999 3.9653134 4.2267866 3.9895768 4.149008 3.7799337 4.2213535
1369183_at 5.1483536 4.9732876 4.841447 4.9431643 4.963045 4.962036 4.9104156 4.999879 4.837614 5.225897 4.624896
1369184_at 4.0136156 3.820653 3.872819 4.1491375 4.18643 4.2935944 3.8463986 4.0239906 3.8467386 4.2798214 4.012127
1369185_a_at 5.221831 5.1162496 5.065698 5.0640383 4.9886475 5.033036 5.0547414 4.674438 5.146782 5.2640576 4.8527718
1369186_at 7.1844397 7.3003163 7.4999557 7.212397 7.1045485 7.2517323 7.5594387 7.4602613 7.226527 7.44194 7.6184688
1369187_a_at 7.05779 6.978209 6.879518 7.4628596 6.926531 6.9855113 7.116605 7.025866 7.0248723 6.8095775 7.061711
1369188_at 4.0524397 4.2507157 3.8258917 4.118374 3.9052324 3.9987624 4.0150805 3.9724865 3.9681547 4.084817 4.3700643
1369189_at 5.1192856 5.252874 5.3815866 5.4812026 5.609212 5.6029634 5.5492764 5.4836926 5.489752 5.716445 5.4027853
1369190_at 5.633206 5.6080365 5.681108 5.6471925 5.6349707 5.747216 5.5685453 5.6444325 5.617456 5.823015 5.6380095
1369191_at 3.662727 3.5115244 3.5468774 3.575501 3.7158523 3.615947 3.8051963 3.4140668 3.4320893 3.5437155 3.709234
1369192_at 4.797631 4.721114 4.9824224 4.644133 4.834071 4.9542685 4.9892898 4.848246 4.828731 5.1214395 4.764907
1369193_at 5.6335907 5.359642 5.6428933 5.3699756 5.2236843 5.619825 5.3764253 5.1912537 5.5171895 5.721388 5.7229486
1369194_a_at 3.5881991 3.657887 3.5815518 3.6881716 3.836336 3.756131 3.512254 3.4440324 3.7178714 3.7848723 3.4782836
1369195_at 5.881201 5.481759 5.7524195 5.4549313 5.6345243 5.8881035 4.785616 5.564599 5.702975 5.112055 4.791395
1369196_at 5.5448513 5.5401564 5.5052605 5.468231 5.4445696 5.657071 5.4932394 5.389842 5.663822 5.43178 5.73133
1369197_at 5.986572 5.7663383 6.0493307 5.8413467 5.57584 5.8060536 5.5972934 5.574953 5.871236 5.6994543 5.771866
1369198_at 5.1136 5.1424055 5.17769 5.2472253 5.266594 5.13716 5.173953 4.8316126 5.166221 5.286953 4.9676704
1369199_at 4.9198203 4.821892 4.6260204 4.925784 5.0058045 5.1579843 4.703409 4.6198616 4.722249 4.9744716 4.896038
1369200_at 10.169036 9.921858 9.817924 9.971768 10.007689 9.942997 10.058872 9.920505 9.9015045 9.489704 9.370432
1369201_at 5.603535 5.440797 5.376702 5.3694167 5.382636 5.4292407 5.3096495 5.255415 5.462424 5.256903 5.211335
1369202_at 3.6012504 3.5544198 3.3453333 3.582615 3.663442 3.5038238 3.5358155 3.5901346 3.664304 3.547988 3.3980503
1369203_at 3.7699735 3.840226 4.040715 3.9137762 3.9892569 3.82492 4.114853 3.992169 3.7940264 4.132844 4.1576633
1369204_at 7.54578 7.3385334 7.633416 7.207475 7.349651 7.2398663 7.535383 7.447334 7.313639 8.288932 7.4260817
1369205_at 5.325833 5.2108135 5.1375523 5.1827726 4.9709415 5.303925 4.9228067 5.1708665 5.1989026 5.2068586 5.1937323
1369206_at 12.616011 12.704829 12.531797 12.666575 12.538363 12.478148 12.59416 12.592198 12.741656 12.690456 12.578357
1369207_at 4.4504104 4.5441303 4.192733 4.4296317 4.426498 4.5779014 4.4308095 4.516755 4.4782953 5.584798 5.0853825
1369208_at 5.5748997 6.5478477 5.9365797 6.5043297 6.4787283 6.4706235 5.527371 6.2411914 6.1250567 7.2031293 6.5582957
1369209_at 6.7293177 6.839902 6.6940722 6.776239 6.683021 6.8266325 6.6941977 6.4564786 6.6971116 6.7060294 6.8503656
1369210_at 3.1841826 3.361344 3.4428422 3.5141594 3.1733234 3.3865614 3.121968 3.3921869 3.531094 3.450652 3.29206
1369211_at 6.348967 6.1236444 6.3283234 6.22756 6.3993425 6.407504 6.2071085 6.175647 6.133786 6.5004215 6.319733
1369212_s_at 6.9246364 7.445937 7.2718997 7.101292 7.1906776 6.899983 6.618919 6.7980485 6.954822 6.781451 6.848657
1369213_at 4.7060657 4.714471 4.904336 4.8246703 5.2142277 4.8414965 4.973384 4.799561 5.2174764 4.8906126 5.069451
1369214_a_at 5.668882 5.272449 5.7023373 5.457335 5.6674595 5.8725657 5.6904655 5.6455917 5.6537647 5.7964673 5.595243
1369215_a_at 10.468686 10.54078 10.343282 10.581985 10.483773 10.503715 10.642341 10.586426 10.457812 10.676944 10.403164
1369216_a_at 5.2942696 5.373971 5.6667566 5.6995845 5.7805777 5.5938025 5.8167725 5.5536833 5.370078 5.4757156 5.5181255
1369217_at 4.3253107 4.0359664 4.173502 4.1274767 4.0793962 4.0475736 4.1014895 4.099993 4.174038 4.30328 4.237471
1369218_at 7.5599494 8.119412 7.518734 7.9987392 7.7286005 7.5775933 8.008957 8.008853 7.901406 7.9636493 7.398933
1369219_at 6.252141 6.163132 6.2022576 6.0075955 6.240604 6.249878 6.0534453 6.1967573 6.0775027 5.854538 6.023853
1369220_at 7.3557363 7.3440313 7.433124 7.644204 7.5188785 7.3724723 7.424659 7.4744787 7.353612 7.067532 7.627513
1369221_at 6.732779 6.47069 6.5363708 6.4790173 6.697315 6.468308 6.0618978 6.0546246 6.889993 6.167633 6.9697585
1369222_at 5.481735 5.381277 5.373521 5.252541 5.631563 5.775231 5.415283 5.169197 5.419341 5.564633 5.3698173
1369223_at 7.0152116 6.687846 6.5602045 6.6725917 6.8181014 6.717617 6.543492 6.4964285 6.6668205 6.8165116 6.618465
1369224_at 10.662762 9.116308 9.597537 10.486605 11.042564 9.697834 8.546117 8.702779 10.256696 6.8546834 7.831077
1369225_at 11.9268675 12.466178 12.243664 12.088544 12.329409 12.250935 12.677213 12.372673 12.147197 12.701044 12.428055
1369226_at 7.5384655 8.142658 8.068981 7.988869 8.409697 7.693701 8.529449 7.9313984 7.7169695 7.938213 8.138359
1369227_at 5.7394733 6.055742 5.9458337 5.864588 5.872192 5.627779 6.1510634 6.0285807 6.032111 5.92332 6.106575
1369228_at 5.5600624 5.5219483 5.4046803 5.4937143 5.49984 5.7517037 5.2284794 5.2804656 5.7332006 5.3561134 5.3626404
1369229_at 5.996934 5.5592294 5.5706997 5.7654943 5.599537 5.6941776 5.615369 5.8241005 5.8618097 5.594913 6.091078
1369230_at 4.233335 4.238847 4.406188 4.4791174 4.457504 4.675113 4.5379915 4.5257797 4.4074373 4.415268 4.727187
1369231_at 4.6879535 4.723469 4.544233 4.5974426 4.825363 4.60334 4.4873166 4.6961365 4.603912 4.5518837 4.5184236
1369232_at 4.649694 4.423323 4.4148693 4.5112314 4.658864 4.7349415 4.4961686 4.4101715 4.4532776 4.7361555 4.7495513
1369233_at 3.992338 3.9981968 3.9250176 3.9730487 3.7836027 3.682007 3.8047671 4.002923 3.9184458 3.9124048 4.0043917
1369234_at 8.141846 8.335472 8.325975 8.2079735 7.9673586 7.8029003 8.085696 7.978674 8.207286 8.157379 7.7434616
1369235_at 4.8262095 4.833829 4.679878 4.8991437 4.908623 4.9237576 4.909519 4.734435 4.6318164 4.928668 4.875435
1369236_at 5.1408186 5.399291 5.2592897 5.175788 5.3151317 5.2241116 5.261057 5.2619658 5.2149005 5.354593 5.1799765
1369237_at 5.132117 5.0764704 5.218772 5.084899 5.2200575 5.221219 4.7182574 4.948601 5.0142703 5.127119 5.0102816
1369238_at 9.837909 9.761479 9.809656 10.159324 10.633524 10.34429 9.277006 9.907768 10.179806 9.377756 9.742665
1369239_at 3.757694 4.083871 3.7641847 3.809709 3.8592653 3.9677467 3.8894756 3.9339342 4.040419 3.9033237 4.1502013
1369240_a_at 5.5921264 5.580885 5.6501184 5.6817336 5.7459774 5.7147408 5.543976 5.5462055 5.657939 5.5176253 5.823609
1369241_at 5.321006 5.381622 5.0143003 5.1654644 5.1812983 5.2069564 5.320984 5.18345 5.1291094 5.4417725 5.552413
1369242_at 3.493636 3.3049166 3.340034 3.3128564 3.5387442 3.3702946 3.638445 3.3335733 3.2925284 3.197977 3.3392818
1369243_at 4.0490513 4.3683867 4.173428 4.098163 4.23716 4.0165925 4.0657883 4.065099 4.0732985 4.0594826 3.9752588
1369244_at 6.9133835 6.8409257 7.0136194 7.1958227 6.9157166 6.837703 6.7618527 6.881798 6.578336 6.5129566 6.6597204
1369245_at 4.374557 4.164447 3.9427981 4.0006895 3.9902098 4.151977 4.164843 4.256568 4.219233 4.279822 4.072789
1369246_a_at 3.9184487 3.823889 3.6194773 3.5055702 3.7053037 3.7155178 3.650371 3.6220922 3.7417521 3.6148922 3.6533527
1369247_at 6.335732 6.5590267 6.5189586 6.477673 6.535834 6.387238 6.526518 6.4964285 6.496796 6.058343 6.269165
1369248_a_at 9.328899 8.934277 9.202615 9.192346 9.183238 8.629752 9.080511 8.880331 8.920752 8.721482 8.552002
1369249_at 8.549044 8.411524 8.512812 8.428389 8.62067 8.402874 8.703388 8.703419 8.731234 8.462055 8.331334
1369250_at 5.1746883 5.0197845 5.200018 5.1190996 5.1194534 5.184297 4.82612 4.674438 4.837109 5.0033135 5.1637726
1369251_a_at 5.433552 5.5764303 5.4273453 5.6142654 5.586823 5.611945 5.483012 5.4386883 5.5762434 5.6485434 5.4853735
1369252_a_at 5.584763 5.541112 5.548788 5.4944563 5.3912034 5.349479 5.4486833 5.4659996 5.4825606 5.234001 5.7042694
1369253_at 3.7370217 3.619899 3.7791994 3.8344128 3.729893 3.8217313 4.042513 3.6558213 3.6859257 3.7919312 3.8637776
1369254_a_at 4.093704 3.9736092 3.9942627 3.9892008 3.7958431 3.8462963 4.029473 3.6067483 4.0036154 3.9527917 4.063937
1369255_at 6.377606 7.113205 7.213335 7.0943007 7.0187993 6.5893316 6.5869226 6.1795115 6.8166356 7.0806875 6.359599
1369256_at 5.8343325 5.793891 5.672995 5.8540306 5.7052336 5.4731617 5.20831 5.649478 5.887591 5.474675 5.7044888
1369257_at 4.7013674 4.7999144 4.6629972 4.8490624 5.0424647 4.91767 4.7476177 4.8071547 4.7920027 4.9265594 4.6718845
1369258_at 3.30889 3.2488844 3.1059957 3.2217278 3.3194878 3.309504 3.144313 3.18041 3.2720046 3.1678915 3.2969608
1369259_at 7.40299 7.535871 6.500091 5.9391007 6.940946 6.8548427 5.8143983 6.6786366 6.351595 6.429623 5.24334
1369260_a_at 4.2724595 4.069831 4.0058193 4.123987 4.3220253 4.1676435 3.811653 4.0932097 4.1588135 4.2572627 4.215663
1369261_at 4.9986243 5.1859207 5.192066 4.9902644 5.082018 4.909911 4.8511305 5.1157207 5.1576486 5.047549 4.952028
1369262_at 6.6558666 6.692139 6.7653966 6.7862577 6.352111 6.81035 6.694666 6.6688857 6.785182 6.73087 6.5084724
1369263_at 3.3518429 3.4165719 3.4562016 3.4400578 3.7648277 3.4581182 3.3064144 3.2856007 3.3393905 3.4322453 3.4142263
1369264_at 5.211804 5.164837 5.12716 5.1152096 4.955717 4.8357325 5.057254 4.9327216 5.251441 4.9093137 5.4189854
1369265_at 6.7980003 6.7785516 6.696173 6.7900615 6.608646 6.6891065 6.839106 6.893731 6.7214684 6.6892576 6.7922235
1369266_at 6.072553 5.623612 5.831909 5.5707426 5.6527534 5.774495 5.52313 5.494955 5.779244 6.136102 6.5986276
1369267_at 4.1812506 4.1042366 4.0743694 3.9411547 4.1863174 4.1896405 3.8866718 3.9947808 3.973319 4.2306633 4.049473
1369268_at 4.1488657 4.1925874 3.9563992 4.4316545 4.0317783 3.7877703 4.0573053 4.298232 3.9782658 4.320621 3.6225514
1369269_at 9.27574 9.210322 9.359103 9.38446 9.317896 9.360217 9.525591 9.130944 9.207183 9.131272 9.217718
1369270_at 8.934971 8.853001 9.209269 8.926358 8.823381 8.899464 8.749582 8.9613905 8.982546 8.465047 8.786743
1369271_at 4.290668 4.3132267 4.2732944 4.296152 4.1661806 4.5143447 4.280077 4.4125476 4.2018256 4.3242416 4.2627206
1369272_at 5.3272715 5.120091 5.3635335 5.0892797 5.0459085 4.767273 5.243366 5.5221314 5.339919 5.0742044 5.275959
1369273_a_at 4.1135244 4.3506637 4.4640923 4.1685276 4.069322 4.1821413 4.247425 4.0809355 4.102065 4.2826257 4.4525547
1369274_a_at 4.491383 4.520729 4.584923 4.4006696 4.497213 4.5089865 4.569043 4.7058983 4.296122 4.639002 4.6438866
1369275_s_at 12.636531 12.917362 12.757537 12.851148 12.809143 12.647297 12.679425 12.824369 12.9374275 12.967129 12.915821
1369276_at 4.853788 4.885554 4.913903 4.861239 4.931808 5.0004563 4.5999823 4.9440355 4.827963 4.6816278 4.618759
1369277_at 5.8117056 5.8184233 5.740683 5.9701777 5.751312 5.924318 5.857872 5.7055 5.6380835 6.0271397 5.685673
1369278_at 8.160777 8.272144 8.388608 8.22 8.261476 7.990066 7.9848323 8.050824 7.969636 7.875147 7.9330153
1369279_at 5.8220463 5.4624233 5.846464 5.7186184 5.767088 5.7032504 5.7470455 5.7920036 5.6689286 5.8006763 5.688932
1369280_at 4.463949 4.237502 4.512247 4.230147 4.2263684 4.5149107 4.367541 4.3593483 4.1143193 4.2509637 3.9790387
1369281_at 3.7952836 3.3558652 3.6091578 3.5069153 3.7466033 3.767357 3.594811 3.5555508 3.6867108 3.6056762 3.415104
1369282_at 3.3856587 3.2737823 3.3696795 3.2626305 3.4509308 3.3130634 3.502471 3.3287036 3.1996706 3.4388463 3.2572265
1369283_at 3.9674242 3.8842177 4.173868 3.7423065 3.776475 3.6847603 3.973264 3.788935 3.5544412 3.9075136 3.9706514
1369284_at 5.393367 5.3159533 5.417616 5.5774946 5.434064 5.5648785 5.5134296 5.2065105 5.578411 5.5758715 5.2525225
1369285_at 5.806271 5.545599 6.6250777 6.325988 5.716334 6.176471 5.9160275 6.7251973 6.5313225 5.790536 6.1054583
1369286_at 12.478946 12.59034 12.564498 12.594894 12.503195 12.43854 12.625808 12.640969 12.580223 12.568989 12.450716
1369287_at 4.839984 4.6001835 4.48776 4.673955 4.591752 4.645388 4.692602 4.359855 4.633768 4.931259 5.080299
1369288_at 4.6315346 4.3913403 4.451646 4.499861 4.577105 4.610175 4.2441607 4.4856825 4.3554525 4.6224914 4.2676563
1369289_at 10.454528 10.120323 9.926176 9.845989 10.180482 9.859422 10.153471 10.147024 10.105023 9.885916 10.010196
1369290_at 4.8448195 4.906543 5.0921316 4.8054514 4.5666723 4.7364235 4.795589 5.295685 4.8421707 4.563526 4.5143623
1369291_at 10.468036 10.35083 10.475176 10.470877 10.411229 10.42554 10.39696 10.324106 10.420663 10.146154 10.122072
1369292_at 4.6609545 4.4840117 4.459402 4.5369644 4.455551 4.5080357 4.6292524 4.2702036 4.5195503 4.446265 4.4003267
1369293_at 6.338016 6.0608053 6.09106 5.9534345 6.0571465 6.561809 5.815066 5.9885707 6.0739636 5.91278 6.2994733
1369294_at 4.533928 4.587982 4.6021714 4.8287916 4.9799037 4.8870425 4.6668277 4.5319033 4.6358867 5.1169314 4.759989
1369295_at 4.8663793 4.7968693 4.619653 4.552705 4.8811436 5.1931396 4.74639 4.690202 4.86204 5.1893115 4.908855
1369296_at 12.932793 12.934854 12.929377 13.005842 12.886811 12.555933 13.016849 12.834566 12.924081 12.937746 12.775843
1369297_at 3.8536234 4.0634723 4.4863243 4.2700152 4.060164 4.221943 4.0820723 4.357504 4.0824533 4.2640734 3.8652384
1369298_at 4.3818207 4.00533 4.2689157 3.9781966 4.333762 4.155761 4.1623807 4.286171 4.1327844 4.1688166 3.9752588
1369299_at 4.391173 4.7678914 4.6634808 4.6032257 4.9298573 4.8603835 4.94405 4.7411 4.84248 4.9426117 4.463165
1369300_at 4.0532503 3.9703248 4.185648 4.152834 4.1561103 4.1540523 4.247425 4.056698 3.8817866 4.1205063 3.9116402
1369301_at 5.034703 4.355407 4.520908 4.534584 4.47714 4.81753 4.34933 4.559947 4.8059306 4.3863354 4.4028378
1369302_at 4.6259794 4.684254 4.605515 4.7245436 4.670746 4.7607694 4.8382263 4.7548213 4.890341 4.774601 4.4638114
1369303_at 3.8392103 3.6364803 3.720773 3.8351605 3.5964558 3.6002252 3.7971873 3.7985735 3.5592594 3.7846994 3.7558177
1369304_at 6.129302 6.542771 6.230162 6.224163 6.07468 6.3559127 6.125071 6.0065613 6.0349064 6.2927394 6.486438
1369305_at 4.3885 4.473875 4.522388 4.433318 4.647288 4.6312265 4.6571274 4.5576563 4.5698633 4.5739713 4.603324
1369306_at 4.417095 4.0472445 4.27647 3.9513555 4.1894464 4.444294 4.440719 4.129964 4.1315737 4.461104 4.2873597
1369307_at 5.1118217 5.019084 4.889857 4.9933805 5.076024 4.9183245 4.7727284 4.883323 5.0909967 5.069373 5.1593738
1369308_at 5.5007896 5.0849214 5.287507 5.30572 5.188723 5.100527 5.462297 5.3424497 5.2852354 5.301792 5.2472405
1369309_a_at 4.6972194 4.69867 4.815961 4.2914457 4.63756 4.662842 4.708916 4.6874332 4.8240385 4.753363 4.741352
1369310_at 5.564887 5.168786 5.558676 4.924362 4.9985247 5.31044 5.042767 4.773741 5.299657 5.7087593 5.222824
1369311_at 3.5731754 3.7005897 3.6737132 3.651278 3.6962261 3.9601285 3.6019266 3.599354 3.877742 3.5964696 3.7465723
1369312_a_at 8.947223 8.836485 8.764356 8.9222765 8.896088 8.837479 8.826038 8.755697 8.684102 8.724653 8.746567
1369313_at 4.7044477 4.6492114 4.702903 4.68612 4.8786125 4.564776 4.8903604 4.608146 4.397268 4.9333506 4.686204
1369314_at 4.3172317 4.1460977 4.2238784 4.2618794 4.2428355 4.4507723 4.332674 4.2169065 4.2653556 4.22491 4.1928406
1369315_at 4.4145985 3.8705335 4.1444073 4.0948954 4.2481575 4.362768 4.2195807 4.1386585 4.126482 4.2768335 4.0495114
1369316_s_at 6.1412315 6.3027515 6.2053356 6.2476125 6.0904884 6.02188 5.933894 6.4324965 6.086113 5.9486427 5.94967
1369317_at 3.7751448 3.742208 3.768953 3.6861904 3.9935462 3.936267 3.8240495 3.9354696 3.7131016 3.9487264 4.214654
1369318_at 6.034562 6.1059318 6.123451 5.9479465 5.7990336 6.3958354 6.2409716 5.836772 6.189703 6.354252 6.6414022
1369319_at 8.873874 8.833529 8.861118 8.908133 8.78377 9.00323 8.684432 8.697078 8.707826 8.724987 8.684141
1369320_at 4.2275085 4.1876144 4.205409 4.0583706 3.9733448 3.9541125 4.262751 4.503401 4.2463217 4.0654488 4.2159686
1369321_s_at 3.512671 3.2579877 3.4562016 3.3280568 3.3247142 3.3773236 3.2990565 3.3405273 3.3169093 3.0983224 3.3974478
1369322_at 5.562286 5.164043 5.39566 5.359845 5.4867463 5.678097 5.3230157 5.374311 5.361765 5.5660434 5.515413
1369323_at 6.781359 7.016135 6.8900948 7.0812507 7.0336266 6.9561114 7.252065 6.856329 6.846859 6.9693136 6.849375
1369324_at 3.616355 3.1965532 3.561073 3.6920414 3.4621398 3.4396012 3.4295409 3.5119383 3.5166373 3.3205595 3.5293398
1369325_at 6.84082 7.114019 7.0422583 7.4684243 7.1389174 6.4059753 7.0551767 7.2196465 7.233633 6.924436 6.7571864
1369326_at 4.1444936 4.062944 3.866678 3.8798258 3.6294248 3.7140777 3.6822417 3.7734637 4.053423 4.01272 3.863122
1369327_at 4.6674623 4.2352037 4.2177963 4.3157067 4.357332 4.2291603 4.384699 4.726104 4.4579678 4.4630547 4.6270137
1369328_at 6.3661065 6.8616576 6.389392 7.0604086 6.3633833 7.4521523 6.827337 6.8784223 7.0061827 7.02197 6.9410806
1369329_at 5.5879555 5.365376 5.5110984 5.28266 5.4981327 5.5029325 5.279766 5.1858034 5.4184885 5.5958714 5.5918636
1369330_at 4.8806806 4.960835 5.11064 5.1296873 4.888732 5.454175 4.9985933 4.92987 5.0370193 5.0514746 4.9869676
1369331_a_at 5.097058 5.2502427 5.2572556 5.0262566 5.085876 5.2557917 5.0421863 5.260486 5.194471 5.38581 5.336357
1369332_a_at 3.8366785 3.7804334 3.6507404 3.82437 4.113902 3.7299094 3.776975 3.749315 3.8577762 3.8313866 3.580621
1369333_a_at 3.4055665 3.4902995 3.327981 3.3584852 3.4198 3.4434855 3.4799056 3.218698 3.618417 3.3232238 3.5993118
1369334_at 3.876324 3.9162335 3.9230652 3.9678059 4.231661 3.9634407 4.0204954 4.023247 3.8758326 3.7276855 3.6949558
1369335_at 3.8774219 3.6083305 3.8537652 3.564665 3.7838154 3.7404091 3.6901007 3.647361 3.4791863 3.4644804 3.675927
1369336_at 5.651887 5.4495564 5.374747 5.399835 5.7982354 5.7129745 5.318409 5.281358 5.3686743 5.21282 5.348135
1369337_at 4.6264725 4.1223183 4.6047773 4.30219 4.712598 4.322689 4.0953283 4.3577766 4.55283 4.463709 3.9880126
1369338_at 6.050059 6.1994076 5.88081 5.866978 6.0606904 6.2658687 5.7162356 5.561741 5.6437726 6.208128 5.9031243
1369339_at 5.6185236 5.7744594 5.548788 5.6711273 5.658202 5.808694 5.630909 5.507246 5.791519 5.6716785 5.7880526
1369340_at 4.6315346 4.402434 4.4354286 4.3909535 4.6581397 4.6334367 4.3455253 4.4634843 4.262835 4.514862 4.4627204
1369341_a_at 4.1080427 4.1514354 4.0857267 3.9504464 4.202889 4.183921 3.9619536 4.150987 4.1890965 4.0341825 4.1917667
1369342_at 5.571969 5.445846 6.030922 5.5323267 5.534007 5.651826 5.317268 5.7128983 5.750603 5.4060597 5.75142
1369343_at 3.234439 3.4040902 3.4242373 3.5161877 3.5164886 3.5524642 3.402469 3.3764293 3.4029949 3.764244 3.3204062
1369344_at 5.694103 5.642478 5.461946 5.4657664 5.7247143 5.3599606 5.3343706 5.675264 5.701813 5.9338403 5.2287283
1369345_at 3.966345 3.763602 3.8882525 4.257863 3.901969 3.9643617 3.992355 3.9177816 3.7647994 3.9167495 4.019598
1369346_at 3.5218594 3.6544797 3.4210813 3.8192155 3.6984146 3.6477664 3.679147 3.4751348 3.6393862 3.4405556 3.5289402
1369347_s_at 5.8205175 5.801911 5.9269485 5.5289946 5.7613816 5.785092 5.5266867 5.572524 5.6698866 5.725504 5.696526
1369348_at 4.4560804 4.3624477 4.1452036 4.2850795 4.5186853 4.2449245 4.287809 4.2539635 4.372671 4.090162 4.315856
1369349_a_at 3.49166 3.3340898 3.658418 3.6311133 3.5930614 3.7561648 3.524824 3.4442246 3.586871 3.41696 3.4640763
1369350_at 5.659363 5.593604 5.751255 5.5927114 5.7895265 5.8472705 5.655712 5.46554 5.5121593 5.6817007 5.6575475
1369351_at 4.585596 4.429207 4.387599 4.6575804 4.357999 4.3301864 4.60145 4.1465607 4.282913 4.4811506 4.378265
1369352_at 6.378032 6.824146 6.502122 6.496946 6.289489 6.1833024 6.2667046 6.632886 6.6057262 6.6956697 6.363683
1369353_at 4.326433 4.341005 4.5132523 4.4091535 4.4751644 4.49333 4.913932 4.480045 4.565897 4.5509696 4.3624516
1369354_at 6.6383853 6.394055 6.415997 6.308173 6.4783397 6.672051 6.493005 6.3745837 6.3958154 6.4415646 6.489554
1369355_at 4.9562936 5.0291457 4.9512143 4.9314327 4.9751596 4.853036 4.7533984 4.896968 4.6132803 5.1440597 5.0389743
1369356_at 4.0714574 4.1581397 4.011067 4.0521507 4.1217365 4.0474873 4.054909 4.128325 4.161627 3.9218225 4.050374
1369357_at 5.158389 4.9591994 5.266735 5.318005 5.235383 5.284317 5.108717 5.2340736 5.1612062 5.089986 4.9483724
1369358_a_at 6.28832 6.0218782 6.3522964 6.028206 6.2947555 6.249985 5.8436913 6.1985416 6.0382977 6.1837373 6.197077
1369359_at 4.0760207 4.2369213 4.0153046 4.0970836 4.1537104 4.1013503 3.9765983 4.1575794 3.885387 4.1924644 4.030328
1369360_at 5.685377 5.6432605 5.8490734 5.98353 5.9916773 6.120822 5.8777013 5.806135 5.7171383 6.064737 5.979443
1369361_at 3.7706969 3.4787831 3.675098 3.5045347 3.8117952 3.9291043 3.6232297 3.5429983 3.694424 3.6689935 3.4256213
1369362_at 5.1081066 5.121763 5.199592 5.2818685 5.1869097 5.3317437 5.588912 5.2996817 5.107271 5.430632 5.377642
1369363_at 3.3227916 3.42018 3.6401927 3.5341866 3.6299467 3.4320219 3.6003368 3.4758375 3.5481439 3.4992442 3.3443367
1369364_at 3.467275 3.5961785 3.5007918 3.5870073 3.6139102 3.5260954 3.5243993 3.6967545 3.4033802 3.6987467 3.6336272
1369365_at 4.7187724 4.668185 4.5197654 4.490523 4.623084 4.2893925 4.5710173 4.727888 4.826068 4.7550683 4.4218154
1369366_at 5.125364 4.72118 4.8348994 4.9964676 4.708968 5.166175 4.8481297 4.78133 4.9286876 5.0676155 4.7580357
1369367_at 4.2956047 4.4022374 4.479141 4.0521507 4.5538173 4.3345633 4.1963563 4.2855105 4.2936645 4.4156046 4.3831906
1369368_at 4.432209 4.4035444 4.2872243 4.3014975 4.223901 4.416171 4.279561 4.3529053 4.320215 4.292268 4.3296328
1369369_at 5.268934 5.3325343 5.1636925 5.2803907 5.2322493 5.393712 5.2456403 5.39567 5.225828 5.115833 5.153024
1369370_s_at 5.024359 5.1022577 5.0106997 5.008266 4.904675 4.967468 4.6261067 4.4781814 4.902201 5.143047 5.0827684
1369371_a_at 4.394574 4.251856 4.308377 4.4770565 4.3496842 4.4736447 4.6571274 4.165437 4.4478245 4.074371 4.4185233
1369372_at 4.95805 4.771088 4.911405 5.011775 5.010059 5.034075 4.746112 4.8824863 4.9484587 5.1339917 4.8197474
1369373_at 5.640842 5.5207086 5.941128 5.6575685 5.223718 5.652137 6.2921643 5.4665966 5.796339 5.7736053 5.4745464
1369374_at 3.9221995 4.010312 4.268162 4.0886083 4.018751 4.10294 3.9876428 4.1570206 4.1862936 4.1281824 4.1961765
1369375_a_at 3.9486728 3.8052485 3.8619726 3.8023527 3.844974 3.8598447 3.6305146 3.6776102 3.623295 3.9709263 3.8028975
1369376_a_at 4.489267 4.279914 4.2192197 4.189712 4.7738557 4.3332357 4.247425 4.332068 4.3074727 4.269573 4.237712
1369377_at 3.477932 3.4834023 3.397329 3.277926 3.7277677 3.524393 3.7320988 3.3873014 3.3170009 3.3001041 3.3287814
1369378_at 4.59201 5.0070744 4.523145 4.694508 4.6270003 4.8558865 4.8464193 4.5959826 4.853485 4.4713583 4.4928017
1369379_at 4.828047 4.786456 4.7398863 5.155143 5.10594 5.093838 4.9287934 4.8287325 4.874911 4.877259 4.7969847
1369380_at 4.60076 4.592227 4.6120872 4.5438323 4.5479937 4.576299 4.2620387 4.79609 4.3463025 4.5348444 4.557115
1369381_a_at 3.6908274 3.7695253 3.7872217 3.5424206 3.63345 3.733132 3.4550123 3.8857296 3.583505 3.7954085 3.8405864
1369382_at 5.9337406 6.0971913 6.463828 6.1608152 5.965608 6.1272755 6.534044 6.3015213 6.2717705 6.3641415 6.2428136
1369383_a_at 4.540186 4.703062 4.9163933 4.5848484 4.8126907 4.936559 4.7724047 4.62665 4.7687235 4.6786604 4.7706947
1369384_at 4.0064583 3.9108934 4.049679 3.936207 3.997921 3.7408338 3.9636278 3.854103 4.062273 3.7173865 3.7622523
1369385_at 4.6723485 4.560267 4.6460915 4.7218137 4.6356483 4.480545 4.5855947 4.404624 4.690552 4.88086 4.5036483
1369386_at 4.095051 4.197127 4.331956 4.35832 4.193467 4.181156 4.1363673 4.0188565 4.065668 3.9494529 4.0786085
1369387_at 5.913858 5.7656817 5.548788 5.708801 5.8272524 5.898032 5.7281923 5.836261 5.6418877 5.9334807 5.7709475
1369388_at 4.110425 4.0123158 3.871653 3.8445053 4.181277 4.0520663 3.859904 3.675091 3.5753658 4.1397524 4.099025
1369389_at 4.3172317 4.2529573 4.199932 4.071401 4.3736105 4.5253797 4.4160953 4.6342297 4.405724 4.5225115 4.6138935
1369390_a_at 5.013571 4.3589196 4.6718287 4.4457865 4.6546087 4.383056 4.8249693 4.537132 4.280772 4.306536 4.1703253
1369391_at 3.96861 4.0358195 4.304653 4.053616 4.2306895 3.92234 4.09109 3.8838584 4.067603 4.1212626 4.034832
1369392_at 5.219046 4.925498 5.0112696 5.0074024 5.044159 5.1080976 4.878948 4.9210067 4.975713 4.8221927 5.0094175
1369393_at 3.7426283 4.0588694 4.0913973 3.8184173 3.7958064 3.6593728 4.3133516 4.081357 3.931899 4.472463 4.0334806
1369394_at 4.593537 4.5587325 4.553653 4.722208 4.5782313 4.9432406 4.493108 4.396922 4.644248 4.6524606 4.503203
1369395_at 3.7098725 3.6184535 3.6386511 3.6369343 3.5631146 3.8288937 3.3799574 3.7417006 3.6749012 3.6618125 3.5892818
1369396_at 5.4899626 5.586609 5.480076 5.383317 5.661293 5.5330267 5.5609965 5.594289 5.5463276 5.451644 5.4069467
1369397_at 5.015463 5.0374713 4.943014 4.9429083 5.0913215 5.0939693 5.0162063 5.0146523 5.1087403 5.007369 5.219709
1369398_at 5.708234 5.45106 5.558454 5.509184 5.6853657 5.7451634 5.5487356 5.4099317 5.6350455 5.3749084 5.385533
1369399_at 3.5422926 3.4852607 3.8630388 3.7200887 3.492591 3.7519917 3.7381015 3.4258218 3.485114 3.640707 3.4454784
1369400_a_at 5.206191 5.1692486 5.292664 5.447778 5.402345 5.303162 4.968975 4.779591 5.0989947 5.3917384 5.1784277
1369401_at 3.2584212 3.4443326 3.5237777 3.487911 3.3590307 3.4049923 3.351506 3.5314643 3.3541222 3.355475 3.4056573
1369402_at 7.0858674 7.0347695 6.95053 7.0936117 7.05903 7.0147376 6.983055 6.935957 7.0825276 6.8896995 6.7725673
1369403_at 4.773205 4.647312 4.6708226 4.6639423 4.8361835 4.7856765 4.698201 4.5639844 4.714317 4.745387 4.522752
1369404_a_at 4.5364146 4.606789 4.5297346 4.6104174 4.590377 4.680629 4.517414 4.612101 4.6207504 4.63321 4.611375
1369405_a_at 4.266692 4.019947 4.029397 4.3269672 4.2860575 4.078925 4.1656904 4.2355185 4.22044 4.1846538 4.0033913
1369406_at 4.15125 3.9053419 4.156188 3.8641849 4.318856 4.317814 4.0642147 4.0837855 4.1338563 4.2172737 4.157182
1369407_at 6.3704844 6.5424585 6.1218634 6.572258 6.8978662 6.088267 6.3768888 6.654432 6.1732697 6.753961 6.6537666
1369408_at 4.199805 4.22699 4.476754 4.398405 4.3057466 4.5489545 4.212946 4.253964 4.320786 4.433324 4.3188915
1369409_at 8.139857 8.553481 8.457017 8.539553 8.429755 8.572429 8.554355 8.348564 8.568569 8.580636 8.531071
1369410_at 7.9267187 7.9999895 8.300822 8.108116 8.113652 7.8676586 7.8523455 7.6774983 7.9283137 8.060761 8.349447
1369411_at 3.9184487 3.7097833 3.8732498 3.7735863 3.90388 3.9041035 3.726547 3.8989823 4.1173625 4.0531006 3.6722062
1369412_a_at 6.642123 6.514361 6.9607406 6.6661067 6.6142483 6.642039 6.588832 6.5954185 6.7419477 6.494615 6.6503015
1369413_at 4.457362 4.3943715 4.6742826 4.5197644 4.644448 4.7538257 4.4373684 4.418694 4.5244007 4.5012608 4.4755535
1369414_at 8.856886 8.955339 8.853659 9.037626 8.5678215 8.839804 8.974073 8.855995 8.956549 8.997597 9.014669
1369415_at 7.8032784 8.815296 7.139626 8.664353 7.4987316 9.233906 6.786049 7.7010937 7.8184705 7.656851 7.11681
1369416_at 6.2661667 6.09521 6.3739996 6.030046 6.275032 6.3568172 6.243353 6.0986567 6.0981565 6.1318665 6.29257
1369417_a_at 4.2944374 4.1591487 4.2704253 4.0413 4.3393755 4.2798953 4.2366896 4.1650896 4.2681985 4.3512325 4.0753217
1369418_at 4.4664755 4.191191 4.3713503 4.490523 4.404743 4.366407 4.471053 4.3392544 4.609369 4.461104 4.386458
1369419_at 5.1970835 5.3327007 5.1826534 5.065524 5.114832 5.1928234 5.2535057 4.9487915 4.9080057 5.247815 5.2007785
1369420_at 4.3873367 4.311487 4.332478 4.5294647 4.254578 4.4257655 4.400042 4.528939 3.9477427 4.2661314 4.218865
1369421_at 6.4811254 6.4709024 6.3996706 6.4877152 6.543382 6.2487955 6.2331953 6.3836803 6.2912464 6.259011 6.572591
1369422_at 5.095883 5.174105 5.0891604 5.228918 5.4027877 5.2249975 5.279063 5.146706 5.0837975 5.003452 5.179098
1369423_at 4.385649 4.457418 4.4013863 4.3894124 4.1499877 4.405546 4.2301836 4.2406516 4.1087847 4.1532774 4.152899
1369424_at 12.651877 12.844398 12.778549 12.810807 12.813238 12.485532 12.644013 12.794145 12.902748 12.996091 12.8554325
1369425_at 4.222747 4.25138 4.3245687 4.24782 4.274084 4.04104 4.0953283 4.058058 4.1773453 4.2983847 3.9755614
1369426_at 5.141712 5.190525 5.1987314 5.2121935 4.977558 5.1533136 5.095592 5.0274925 5.1182523 5.182421 5.2362404
1369427_at 9.013843 9.544867 9.740408 9.694552 9.497436 9.536839 9.698971 9.458672 9.581169 9.623024 9.582092
1369428_a_at 4.8251243 4.3192225 4.3973074 4.5542088 4.690117 4.4640527 4.3988204 4.4224706 4.5644116 4.394692 4.4931965
1369429_at 3.620063 3.6880982 3.3923378 3.6792457 3.8796751 3.7169447 3.8872938 3.728946 3.7286372 3.7276855 3.5765724
1369430_at 9.322834 9.460595 9.506345 9.525897 9.384763 9.636969 8.480368 9.214342 9.349537 9.371432 8.653209
1369431_at 4.4772105 4.481468 4.565984 4.9040184 4.8214784 4.455073 4.532203 4.4243927 4.3885736 4.6777167 4.5769377
1369432_at 5.338011 5.192301 5.1593375 5.310841 5.006369 5.357997 5.195348 5.38048 5.3551893 5.194181 5.129999
1369433_at 5.031566 5.1279335 4.918926 4.676834 4.931808 5.022283 4.8111405 4.8645425 4.7557344 4.74445 5.124826
1369434_at 3.9721632 4.0257316 3.7828536 3.9189801 3.8046005 3.911501 3.6638548 3.8877234 3.959592 4.01272 3.8099952
1369435_at 12.55343 12.550105 12.652842 12.3680315 12.480165 12.43483 12.514082 12.531868 12.651166 12.485688 12.512443
1369436_at 4.029001 3.8833792 4.1089225 4.0675817 4.1927605 4.080164 4.108041 4.097911 4.1461153 4.445718 4.1763506
1369437_at 4.773454 4.4131384 4.760398 4.8227825 4.8515887 4.982063 4.355437 4.6062384 4.639906 4.6940637 4.5604877
1369438_at 4.8565936 4.8040643 5.0178084 4.5463223 5.013583 4.782537 4.465495 4.75229 4.829806 4.709364 4.7452917
1369439_at 3.773073 3.5087261 3.5295076 3.5203834 3.4992757 3.7232094 3.5772712 3.6818376 3.613345 3.5584772 3.7060993
1369440_at 6.532697 6.5460954 5.718448 5.310664 5.609377 5.383231 5.6199784 6.2507253 6.910518 4.8318377 5.241952
1369441_at 4.676798 4.3566594 4.7008057 4.30689 4.888732 4.840753 4.4878097 4.623057 4.565897 4.725298 4.4698095
1369442_at 3.432507 3.3254912 3.6296399 3.751531 3.60497 3.700446 3.5033207 3.4178271 3.6437778 3.7994497 3.4760752
1369443_at 6.4981217 6.7279577 6.671873 6.316539 6.702745 6.444268 6.484029 6.3623056 6.5248156 6.586515 6.387849
1369444_at 4.090582 3.8789682 3.9320369 3.998522 3.8780255 3.9297168 4.167154 3.8431077 3.974815 3.6084216 4.279966
1369445_at 6.0872645 6.308315 6.2144933 6.08725 6.053332 5.932968 6.089853 6.1684995 6.07575 6.051687 5.88329
1369446_at 7.128109 6.817258 6.8268347 6.985805 6.834046 7.1033077 6.643033 6.91929 6.7553954 6.832004 6.7504816
1369447_at 5.5596194 5.6707535 5.6320615 5.605396 5.670569 5.731557 5.605841 5.5796814 5.7010913 5.7783575 5.650366
1369448_at 6.1055927 5.8136353 5.9396334 6.0917897 6.1125717 6.1902347 5.7815127 5.775522 5.982359 5.951936 6.0815554
1369449_at 5.04486 5.130182 5.089245 5.09408 5.13293 5.264165 4.9448757 5.0870457 5.175481 5.1351223 5.0142517
1369450_at 11.136626 11.039305 11.405848 11.294488 11.385414 9.916219 11.536445 10.907195 11.118711 11.315372 11.076994
1369451_a_at 3.7279801 3.4525142 3.730008 3.655887 3.6796932 3.6560824 3.8682134 3.705929 3.6262648 3.7016375 3.478867
1369452_a_at 8.452543 8.321762 8.317509 8.540459 8.33643 8.297066 8.195932 8.207001 8.203289 8.212782 8.242645
1369453_at 7.341557 7.2433085 7.166484 7.124922 7.249617 7.383231 7.195254 7.3387017 7.320059 7.3284883 7.3097506
1369454_at 4.212696 4.2333174 4.1372676 4.176239 4.2423315 4.5127172 4.254216 4.3604765 4.2595425 4.09192 4.230341
1369455_at 7.6110077 7.561634 6.8070726 6.800858 6.52109 5.717654 6.7945104 7.3424754 7.7254186 6.500982 5.904801
1369456_at 3.2597175 3.3721466 3.2426422 3.5217414 3.4906962 3.5969849 3.2168324 3.315949 3.4208798 3.3533883 3.2835217
1369457_a_at 4.5781136 4.553194 4.4284077 4.3779087 4.5493097 4.468874 4.4095507 4.4079704 4.6125298 4.7100434 4.4888463
1369458_at 4.662762 4.5548425 4.7183447 4.489081 4.4951324 4.4097795 4.582057 4.5567026 4.303609 4.4337883 4.5057645
1369459_at 6.194087 6.2824187 6.2056656 6.7022834 6.059008 6.0683975 6.096415 6.3183393 6.152056 5.915304 6.06575
1369460_at 5.478739 5.430174 5.463706 5.3088703 5.53012 5.8528466 5.4894037 5.55444 5.775931 5.3840914 5.3604407
1369461_at 4.1203775 3.9748292 3.9724326 4.0010533 4.159143 4.118974 3.913415 3.8883271 4.0778074 3.9279058 3.9178944
1369462_at 4.21583 4.055068 4.1129007 3.9660063 4.1876936 4.172288 4.1929092 3.9129004 4.1961937 4.144696 4.011891
1369463_at 5.3595085 5.2502346 5.3280888 5.4645343 5.317249 5.6178637 5.2433763 5.293867 5.1853414 5.4468594 5.14421
1369464_at 4.3077564 4.380551 4.421193 4.4143124 4.605571 4.3699493 4.4198027 4.4250183 4.3224106 4.4375105 4.5913157
1369465_at 12.90962 12.618996 12.795226 12.648218 12.720052 11.704985 12.866206 12.644858 12.651605 12.464887 12.6041975
1369466_at 3.642383 3.7321017 3.7308788 3.554813 3.553931 3.761362 3.9312973 3.795609 3.7711256 3.7967684 3.615687
1369467_a_at 9.014093 9.589306 9.61559 9.701854 9.789455 9.787171 9.297617 9.646359 9.640407 9.37435 9.791956
1369468_at 6.0737057 6.3526325 6.435226 6.6020007 6.046073 6.9414067 6.31056 6.739398 6.2267666 6.2872186 6.56479
1369469_s_at 3.6764739 3.710441 3.5961661 3.338629 3.6476316 3.7366962 3.476853 3.7680457 3.4980474 3.8469455 3.7975764
1369470_at 4.7424097 4.0472445 4.349121 4.3342557 4.472309 4.9080095 4.176748 4.3694715 4.469753 4.6329737 4.462883
1369471_at 5.104702 5.0384297 4.873203 4.920367 4.9449162 5.0528293 5.4423103 5.2713356 5.2853537 5.2092214 5.029301
1369472_a_at 6.9507856 7.004548 6.746798 6.9458275 7.06864 6.8087397 6.9338717 6.944954 6.7897196 6.814972 6.81711
1369473_at 9.857559 10.028862 9.9314165 9.940208 9.917521 10.082146 9.906065 9.8749075 9.863288 9.843932 9.805272
1369474_a_at 3.730563 3.850959 3.797986 3.6713667 3.6964903 3.7953646 3.5802805 3.7284591 3.9804673 3.858166 3.6461673
1369475_x_at 3.9257 3.7708063 4.193855 3.841767 4.0898294 3.9754567 3.9715908 3.73538 3.8817298 3.9807947 3.9124587
1369476_at 5.07782 4.71386 4.7619123 4.8000546 4.8564005 4.8099117 4.6904 4.9037232 5.190928 4.800586 5.0350494
1369477_at 4.146062 4.234126 4.3992615 4.059334 4.5741754 4.3789663 3.933683 4.2789288 4.385088 4.3167844 4.270497
1369478_at 4.405599 4.234648 4.3110204 4.392746 4.2483253 4.4566097 4.0953283 4.276518 4.113446 4.3329372 4.1413927
1369479_at 6.5292916 6.165234 6.376953 6.379022 6.5330105 6.2749777 6.346602 6.557347 6.27195 6.413437 6.585392
1369480_at 3.9201145 3.590003 3.7383347 3.6451788 3.6836143 3.6812196 3.690111 3.5384839 3.6673934 3.7089508 3.6444533
1369481_at 4.240861 3.9576724 3.8277712 3.8130703 3.6762388 3.9538786 3.88872 3.7999892 3.754939 3.6892066 3.6563587
1369482_a_at 4.1881857 3.958649 3.9872055 3.7974539 3.813709 3.894328 3.740077 3.8196914 3.6166012 3.9314601 4.006326
1369483_at 6.423237 6.117987 6.3939075 6.3172503 6.347211 6.551675 6.6473584 6.858453 6.4433103 6.5711484 6.2026196
1369484_at 4.139944 4.1338882 4.1330013 4.1163535 4.556325 4.355615 4.2706633 4.158108 4.2069893 4.354644 4.3145137
1369485_at 10.293164 10.2040615 10.710184 10.173066 10.058218 9.831059 9.969925 10.0876 10.052637 10.076315 9.725383
1369486_at 3.7592318 3.511107 3.7140815 3.6143682 3.4722579 3.702216 3.4787402 3.3683367 3.5828767 3.5400407 3.631815
1369487_a_at 3.9838223 3.932952 4.0485363 3.9108918 4.0882854 3.7905657 3.679147 3.8788853 3.8698232 3.8695903 3.635392
1369488_at 4.2279053 4.2192497 3.9264736 4.335324 4.01383 4.309991 4.502879 4.0811815 4.279722 4.1383934 3.9681702
1369489_at 5.9615426 5.660774 6.006465 5.8512816 6.113888 6.0657682 5.746734 5.922523 5.804896 6.039449 5.8234425
1369490_at 3.8097765 3.720017 3.9940832 3.6217668 3.985116 3.9871953 3.8872871 3.7635603 3.8316908 3.68609 3.858888
1369491_at 8.472789 8.546045 8.738841 8.2109585 8.404232 7.3858914 8.141994 8.319352 8.124723 8.4964 8.264653
1369492_at 11.318757 11.2395 11.434754 11.357123 11.005478 11.123965 11.128212 11.430203 11.348997 11.223758 10.992572
1369493_at 8.408788 9.425986 8.318598 8.496795 7.563638 10.393857 7.7853594 10.136743 10.0977545 10.563323 10.422769
1369494_a_at 5.9143353 5.680837 5.9336505 5.856677 5.952715 6.0257277 5.5741715 5.7714057 5.7819934 5.8085756 5.97209
1369495_at 5.8462763 5.5664163 5.697607 5.5848045 5.884743 5.65952 5.7671146 5.598504 5.720275 5.5833354 5.9938793
1369496_at 7.571809 7.5821505 7.6259804 7.628661 7.4798384 7.20343 7.6413937 7.584053 7.552567 7.652451 7.305329
1369497_at 4.4248714 4.5493383 4.6163116 4.4046392 4.6985407 4.7994027 4.530813 4.455884 4.361205 4.903434 4.387072
1369498_at 4.425644 4.3954706 4.366454 4.62656 4.617098 4.3993826 4.288656 4.485277 4.425696 4.7303457 4.1831493
1369499_at 5.251364 5.2683277 5.3006916 5.363475 5.42952 5.041975 5.0775394 5.6055164 5.5957675 4.733412 5.4009833
1369500_at 5.5235934 5.3183045 5.2900863 5.1322803 5.5248485 5.5199676 5.326972 5.2815633 5.140316 5.4007545 5.203935
1369501_at 6.4323773 6.4297934 6.152112 6.22106 6.425035 6.0412354 6.3830376 6.0408616 6.2655873 6.31367 6.1522107
1369502_a_at 12.719427 12.670417 12.713455 12.913148 12.675888 12.725938 12.831112 12.851094 12.817401 12.717657 12.71808
1369503_at 3.2981198 3.1498344 3.2538855 3.459088 3.30448 3.2668524 3.3229163 3.3483884 3.385119 3.3583431 3.5559583
1369504_at 5.9308887 5.6836796 5.560869 6.0843453 5.7032394 5.57509 6.0392256 6.0407033 5.335105 5.6589174 5.273916
1369505_at 5.555435 5.287351 5.6396136 5.216401 5.527578 5.517176 5.2879477 5.2752247 5.3272815 5.340431 5.3241467
1369506_at 4.5741844 4.3319864 4.211344 4.3651524 4.3871255 4.6191025 4.4189825 4.282342 4.5918784 4.3603783 4.3289037
1369507_at 4.5180874 4.269018 4.1758003 4.164468 4.4360795 4.1319036 4.0814342 4.263191 4.048024 4.276415 4.3129673
1369508_at 4.922268 4.905468 5.200018 4.9662867 5.150031 5.096248 4.691861 4.970442 4.966656 5.3371406 4.9208264
1369509_a_at 4.78294 4.897354 4.6875696 4.475995 4.752115 5.134054 4.7437506 4.878189 5.1988163 4.666052 4.590706
1369510_at 6.515502 6.2188096 6.4333076 6.437737 6.5510006 6.471787 6.1085334 6.4179344 6.09865 6.385193 6.235901
1369511_at 5.47644 6.3257556 6.491038 6.5893726 7.6143956 6.2912693 5.007454 6.3844867 5.436764 6.2123833 5.974608
1369512_at 5.702394 5.592496 5.5393324 5.519993 5.6646757 5.547593 5.385273 5.379551 5.5976677 5.4120255 5.3054457
1369513_at 4.8527975 4.6043296 4.543976 4.800113 4.711336 4.8844395 5.111898 4.914704 4.380947 4.771566 4.6270137
1369514_at 6.007592 5.8150706 5.9271545 5.8813205 6.05904 5.940192 6.0140047 5.675682 5.680918 5.980638 5.925077
1369515_s_at 4.6480093 4.365191 4.5125213 4.3790274 4.6311727 4.3194656 4.329436 4.2484484 4.2679462 4.350073 4.1865797
1369516_at 4.3005447 3.9637399 4.038714 4.0094147 4.110098 4.069046 3.853689 3.8049207 4.1273007 3.9967406 4.112902
1369517_at 5.452027 5.1302986 5.357448 5.5333548 5.381916 5.2089744 5.106058 5.314861 5.335288 5.1308694 5.453927
1369518_at 5.41663 5.1083603 5.2497406 5.2171774 5.120959 5.481718 5.090349 5.126704 4.8709335 5.023275 4.860822
1369519_at 4.3556557 4.353694 4.3920817 4.1975923 4.53026 4.4177666 4.3806386 4.2590704 4.2867575 4.758501 4.1994925
1369520_a_at 5.3486485 5.403118 5.4666595 5.387482 5.370393 5.408507 5.480912 5.3684464 5.381879 5.3081245 5.3798523
1369521_at 3.8774219 3.2568955 3.4825726 3.375611 3.5928009 3.800491 3.5128014 3.565003 3.3716695 3.3540678 3.432545
1369522_a_at 3.4560935 3.1810431 3.4878683 3.1719434 3.1766918 3.381359 3.4085772 3.2226093 3.360417 3.3067358 3.375676
1369523_at 5.676252 5.3846846 5.6117167 5.584741 5.589927 5.8661237 5.595301 5.651658 5.760227 5.415332 5.5099726
1369524_at 4.647571 4.3744044 4.4836087 4.3237844 4.5301633 4.8389683 4.4620333 4.4305983 4.4349623 4.4607 4.5797358
1369525_at 4.951482 5.1999445 5.2548246 5.150508 5.2056637 5.245573 5.434148 5.19121 5.2983427 5.2266655 5.503479
1369526_at 9.100831 9.937124 9.150125 9.461189 9.0808735 8.565819 9.368709 9.300216 9.354247 9.261637 9.130393
1369527_at 5.297558 5.1825914 5.2460923 5.289804 5.1900196 5.466827 5.00791 5.1332917 5.325656 5.489242 5.480943
1369528_at 5.6858416 5.2738113 5.2732806 5.318193 5.3480926 5.213613 5.2498956 5.141835 5.340086 5.304862 5.2446995
1369529_at 4.450986 4.3262277 4.4790144 4.1724343 4.388405 4.323723 4.1541023 4.2410913 4.1322765 4.535021 4.4135923
1369530_at 4.6711035 4.6374273 4.92354 4.71391 4.6484184 4.6734486 4.8737593 4.75287 4.665536 4.716333 4.714929
1369531_at 7.40399 7.063175 7.4510136 8.36931 8.347451 8.333732 8.530083 6.617203 6.4901314 5.7250557 6.9986277
1369532_at 4.5728807 4.612305 4.5892744 4.902532 4.700413 4.6285486 4.679467 4.5160837 4.7595825 4.680337 4.7465525
1369533_a_at 5.7816377 5.597349 5.669341 5.617654 5.599123 5.9147434 5.5643024 5.596215 5.426302 6.015457 5.786304
1369534_at 5.134696 4.920534 5.134104 4.952775 5.252599 5.003274 4.90753 4.8341684 5.0288315 5.2429285 5.0903807
1369535_at 5.1456304 5.012379 5.0712104 5.0739584 4.8485885 5.0454345 5.109426 4.857512 5.1050377 5.0841613 4.908519
1369536_at 4.771228 4.554775 5.0766096 5.0057387 5.008425 4.8420715 4.8374853 4.7230124 4.8057523 4.5974073 4.9160805
1369537_at 5.070322 5.0105805 5.113735 5.043252 5.136612 5.407262 4.9774084 5.14653 5.051269 5.0552206 5.0133085
1369538_at 4.6315346 4.412308 4.451494 4.5161066 4.627152 4.5779014 4.7466 4.4622407 4.523845 4.4930916 4.6750617
1369539_at 5.1840467 5.411764 5.54012 5.570714 5.4766006 5.6130505 5.127555 5.480587 5.26186 5.4836826 5.386939
1369540_at 4.389883 4.040258 4.1848555 4.0446405 4.3536453 4.1686974 4.2007427 3.9743805 4.0569267 4.0743475 4.0423183
1369541_at 3.6942916 3.7751856 3.7674804 3.926534 3.6275368 3.7728724 3.6877673 3.7259398 3.7778091 3.7877073 3.8422465
1369542_at 5.3884916 5.3710575 4.970281 5.1799264 5.306053 5.378524 5.2593865 4.8889556 5.3304005 5.240252 5.211046
1369543_s_at 6.265353 6.285127 6.2334504 6.229312 6.316405 5.9295654 6.2390895 6.1617613 5.9426928 6.0100064 6.1379275
1369544_a_at 4.0316563 4.1009355 4.2803755 4.017668 4.0058193 4.106778 4.0907574 3.9416542 4.2235737 4.0222473 4.2720175
1369545_at 5.1543794 5.2328553 5.0265694 5.0224304 5.241213 5.162054 5.0072017 5.1191044 4.8840904 5.1171236 5.0543838
1369546_at 10.939975 11.06462 11.132187 11.190051 10.964012 11.081789 10.579802 10.839435 11.013392 10.900701 10.822807
1369547_at 4.192519 4.1463013 4.2746496 4.244628 4.5080156 4.286544 4.362627 3.6048152 3.8893206 4.2536798 3.9540572
1369548_at 5.311166 5.439251 5.3916163 5.3750167 5.3015227 5.579709 5.2105246 5.0258026 5.2815022 5.215431 5.3241467
1369549_at 6.8762765 6.998359 7.123601 6.8202972 6.8749866 7.1134753 6.960673 7.2031446 6.707469 7.0233946 6.8950753
1369550_at 3.9782515 3.8017023 3.866271 3.8817606 3.8530557 3.7695265 3.5483913 3.935085 3.6994965 3.7682834 3.8363347
1369551_at 4.943269 4.819009 4.932028 5.04543 4.994485 4.8755198 4.7429667 5.0907288 5.1069674 5.153818 5.1194744
1369552_at 5.3087096 4.7522135 4.6373563 4.534584 4.4963202 5.124757 4.823322 4.854942 4.83208 5.0398054 4.8015704
1369553_at 4.772619 4.549466 4.620098 4.6187086 4.7390194 4.872073 4.8027444 4.5684724 4.9690943 4.553362 4.729284
1369554_at 9.695803 9.730104 9.710101 9.638504 9.561837 9.69292 9.681578 9.646239 9.717481 9.522437 9.641803
1369555_at 4.3622284 3.9969466 4.088163 3.9576952 4.0962214 4.208685 4.037436 4.059335 4.06077 3.9794576 4.2956333
1369556_at 5.302826 5.1027718 5.18198 5.2756424 5.0857577 5.324917 5.1975136 5.240262 5.263999 5.2404613 5.268959
1369557_at 7.1940413 7.474817 7.157616 7.098226 7.010245 7.413782 6.8792605 7.152592 7.221682 7.3612432 7.219428
1369558_at 9.339342 9.143331 9.166688 9.072034 9.318305 9.078102 9.241808 9.265125 9.282376 9.191553 9.001746
1369559_a_at 9.660775 9.830641 9.806314 9.74297 9.630117 9.786517 9.853219 9.886253 10.002228 10.143084 9.901083
1369560_at 9.973724 10.054498 9.974207 10.171728 10.066594 10.229644 9.634887 9.936273 10.032688 9.8359995 9.858462
1369561_at 3.583038 3.4705968 3.678485 3.6386876 3.7121837 3.6043284 3.8412895 3.5684083 3.5340924 3.6004856 3.5226924
1369562_at 6.378545 6.2307806 6.1671925 5.955336 6.261728 6.3714504 6.1939015 6.104381 6.067704 6.162024 6.2661595
1369563_at 4.441145 4.279699 4.467121 4.4503527 4.5074553 4.628948 4.3877277 4.3074965 4.4394994 4.502732 4.254771
1369564_at 4.336853 4.216681 4.3540363 4.3988867 4.5028834 4.6172705 4.1890583 4.267253 4.3616714 4.1730566 4.314171
1369565_at 5.062239 5.0530534 5.1056247 4.822649 5.043324 5.093838 5.181156 5.0746593 4.8889565 4.659588 5.092118
1369566_at 4.869139 4.6636124 4.958809 4.7705183 4.8183665 4.9791408 4.463813 4.511875 4.564004 4.7034874 4.6779833
1369567_at 5.028977 5.058183 4.7327642 4.903879 4.844319 4.830951 4.7850466 4.8572006 4.804967 4.767937 5.163491
1369568_at 4.661891 4.6968155 4.68757 4.924362 5.049061 4.8913794 4.7460375 4.7094316 4.8539824 4.7569313 4.986291
1369569_at 4.331556 3.991444 4.015622 4.066889 4.3952513 4.2212925 4.3283544 4.0195074 4.1671386 3.8433757 4.3142176
1369570_at 3.3291128 3.3037543 3.3010147 3.36117 3.2585824 3.6480854 3.1214623 3.559383 3.3926198 3.120683 3.4993103
1369571_at 8.531422 8.533707 8.493237 8.6266575 8.612831 8.700911 8.641223 8.481601 8.484378 8.302651 8.300588
1369572_at 4.0405498 3.6879346 3.9916484 3.8937979 4.1747723 4.0630746 3.9177396 3.79246 3.7878263 3.9958644 3.890855
1369573_at 4.3349333 4.372372 4.196194 4.357567 4.1903715 4.2198496 4.089928 4.232193 4.2938247 4.2988853 4.233243
1369574_at 3.7534158 3.7780976 3.8624132 3.6945317 3.7290134 4.0408516 3.8469288 3.7779999 3.7207859 3.6898153 3.8664482
1369575_at 3.527025 3.4737215 3.566191 3.5147476 3.5669873 3.4404256 3.510364 3.4658508 3.6135643 3.4384446 3.3944793
1369576_at 3.7566807 3.843875 3.702496 3.7315803 3.5421898 3.6416235 3.6952107 3.635559 3.5584366 3.9666212 3.8850667
1369577_at 7.91731 7.573052 5.5613604 8.063976 7.5656996 7.425787 8.315741 7.721188 7.4630046 7.97897 6.035218
1369578_at 4.136576 4.2538195 4.093896 4.3683643 4.1999025 4.214997 4.2570925 4.1439066 4.0190864 4.2217097 4.0702085
1369579_at 5.8376293 5.8818755 6.127402 6.0021853 6.268954 5.9277396 5.876347 5.7519283 5.806762 5.873566 5.8611665
1369580_at 3.9345956 4.1577587 3.9408236 3.9529843 4.3266068 4.0418196 4.0175347 3.7708998 3.9189446 4.071983 3.862392
1369581_at 11.065468 11.077658 11.363213 11.215395 11.241819 11.39579 11.249462 11.081721 11.311999 11.155426 11.2213745
1369582_at 5.8902063 5.814103 5.8846827 5.774556 6.086361 6.173167 5.787713 5.6984243 6.0007086 6.1355133 6.0160513
1369583_at 4.9403462 4.9264674 5.0100245 4.916889 4.844319 4.8655295 4.958452 4.973285 4.9080057 4.99616 4.8685074
1369584_at 5.836183 6.211915 5.970974 6.1409397 6.0744934 5.9832773 5.7235904 6.013184 5.6901693 5.8520727 6.185735
1369585_at 3.7689974 3.5928862 3.7072208 3.6821861 3.5893745 3.626393 3.690854 3.5642588 3.4148772 3.6387203 3.6484065
1369586_at 3.4933233 3.3983479 3.26312 3.5129 3.4919817 3.6553955 3.2904272 3.5360658 3.4893272 3.6656563 3.4197161
1369587_at 4.685965 4.1026063 4.3422837 4.367446 4.213561 3.972718 4.2191963 4.082907 4.47663 4.367009 4.1198525
1369588_a_at 7.7123213 8.165514 7.930386 7.9752474 7.7929134 7.765668 8.192333 8.147661 8.182316 8.363817 8.394642
1369589_x_at 3.833885 3.9150884 3.8121264 3.802383 3.9006908 3.993945 3.9756427 3.9921882 3.6322196 3.797102 3.8239675
1369590_a_at 6.769317 7.102112 7.051164 6.8576055 7.016659 7.143675 6.7496076 6.8921857 6.730836 7.217696 7.006965
1369591_at 3.659969 3.7579062 3.6693716 3.6632109 3.8245475 3.6477664 3.491126 3.8255873 3.6870556 3.7778761 3.7560759
1369592_at 6.810467 6.738182 6.5474825 6.7078333 6.863422 6.942941 6.5238028 6.650036 6.7765 6.690251 6.774526
1369593_at 3.4276843 3.5279722 3.3301816 3.2664862 3.5049267 3.4113472 3.4520986 3.6357896 3.4536486 3.5487227 3.3931098
1369594_at 5.906916 5.746228 5.7553988 5.5335374 6.127001 5.605415 6.011952 6.123134 5.6367674 5.394008 5.54222
1369595_at 3.6442456 3.6211174 3.7336822 3.6507084 3.8322124 3.5915098 3.7822104 3.9302402 3.804954 3.7239122 3.7924244
1369596_at 4.7446227 4.7471447 4.5096483 4.603217 4.6662517 4.612729 4.7513514 4.420953 4.704688 4.4279013 4.719288
1369597_at 7.504206 7.4366183 7.303386 7.431432 7.2650275 7.5335293 7.361653 7.661687 7.2957625 7.3671927 7.338944
1369598_at 4.0449314 4.0598927 4.3465204 4.3990035 4.451553 4.586235 4.028652 4.465868 4.132276 4.1852612 4.183125
1369599_at 4.839689 4.7370214 4.865717 4.512439 5.0855813 4.9817715 5.0542417 4.571452 4.8322444 4.935598 5.093512
1369600_at 4.171147 4.0406704 4.242912 4.41819 4.2379766 4.2339125 4.0491247 4.0377226 4.100038 4.178935 4.0003424
1369601_at 4.992419 5.412285 4.9444113 4.969147 5.212223 4.9312954 4.9185276 5.108855 4.678731 5.2308717 5.237518
1369602_at 4.691015 4.6506243 4.7245607 4.4802256 4.8961577 4.575905 4.5105486 4.6829386 4.4961405 4.612878 4.553805
1369603_at 3.53136 3.5753367 3.4783967 3.53563 3.6549413 3.5057333 3.654526 3.5275416 3.5879745 3.4747317 3.7082317
1369604_at 4.4768057 4.64513 4.6594133 4.557534 4.3653164 4.597104 4.6091175 4.730047 4.345634 4.392933 4.6134567
1369605_at 4.8819556 5.1428432 5.0835013 5.147489 5.194228 5.0645976 5.2433763 4.8354297 5.039203 5.422369 5.155598
1369606_at 4.2190447 3.854101 3.9872055 3.8364384 3.7948618 3.882389 3.684125 4.0534377 3.8246474 4.136258 3.8795736
1369607_at 5.895557 5.591688 5.8114305 5.777524 5.670569 5.8000298 5.557935 5.754495 5.546328 5.5125732 5.5449142
1369608_at 4.1951537 4.141325 4.3240137 4.0175004 4.0920734 4.2868185 4.1111245 4.121118 4.1079583 3.9567192 4.250665
1369609_at 3.8772979 3.8023124 3.5932903 3.6111884 3.8454547 3.9329507 3.7277377 3.469714 3.884513 3.8453376 4.056835
1369610_at 6.380522 6.380773 6.703068 6.813773 6.7098837 6.639988 6.5190783 6.2553744 6.579052 6.355988 6.4138575
1369611_at 4.8152704 5.185315 4.9545 5.2238917 5.0458164 5.292712 4.815227 5.121237 5.165974 5.0187426 5.0973654
1369612_at 4.785948 5.0206795 4.6652727 4.7589254 5.144861 5.1128426 4.8216596 4.702616 4.7477627 4.9925985 4.972497
1369613_at 4.0154138 3.9755723 3.6957848 3.9962845 3.9524708 3.9714444 3.8690643 3.6597853 3.7997754 3.737527 3.6967423
1369614_at 4.062258 3.825892 4.015265 3.9848032 3.9282227 4.3065023 4.0796404 4.147231 3.9129262 4.003098 4.1559167
1369615_at 5.874835 5.870149 5.7247114 5.7065616 5.670569 5.9763126 5.6935787 5.5712185 5.81196 5.687625 5.591384
1369616_at 4.7079964 4.750544 4.9508142 4.847815 4.6947217 4.6047683 4.5950737 4.7678647 4.6022882 4.9318485 4.5863924
1369617_at 7.1210127 6.903074 6.8533998 6.7587776 7.1823125 7.110155 7.2200575 6.953474 6.7920423 6.6973815 6.826326
1369618_at 4.546854 4.4517756 4.272195 4.1944146 4.1149535 4.6442237 4.400042 4.300251 4.231553 4.3300714 4.3629827
1369619_at 4.73846 4.8990684 4.974711 4.8674746 5.185349 5.0847483 4.8202167 4.7310123 4.8621445 4.9887185 4.945625
1369620_at 3.885528 3.888751 3.9811318 3.8512595 4.023199 3.9567316 3.94419 3.7514932 3.8556874 3.8926585 3.8409932
1369621_s_at 9.4862 9.660627 9.576297 9.526849 9.583785 9.794386 9.579648 9.637488 9.623772 9.738962 9.516198
1369622_at 4.2769957 4.332287 4.5683284 4.2118955 4.5530953 4.381406 4.293153 4.425179 4.33745 4.378739 4.3906536
1369623_at 4.680849 4.4748383 4.5896177 4.4934144 4.5585165 4.8754044 4.5412645 4.6664 4.7965317 4.61353 4.4418645
1369624_at 6.011394 6.0494623 5.850984 5.8446493 6.1096425 6.039808 5.8465257 5.8128934 5.8428135 6.1269264 5.9199214
1369625_at 6.6193633 5.9421525 6.525424 6.365459 6.078752 6.479127 6.3961368 6.337298 6.903286 6.5470433 6.2017922
1369626_at 9.052556 9.141478 8.930235 8.984059 8.771874 8.859494 8.890279 8.871874 8.854035 8.841254 8.696928
1369627_at 3.8515043 3.684984 3.7726364 3.9678059 4.021901 4.1193523 3.6295235 3.7478497 3.876967 3.8151922 3.6725006
1369628_at 8.84201 8.822434 8.864135 8.798101 8.768099 8.815317 9.308258 9.057446 9.17376 9.3757715 9.024137
1369629_at 11.712002 11.695601 11.703625 11.725871 11.651627 11.66332 11.573102 11.526613 11.628429 11.609297 11.5191
1369630_at 12.862398 12.804032 12.831638 12.882408 12.824268 12.7917 12.824762 12.762033 12.774826 12.7567625 12.687294
1369631_at 7.790067 7.8819585 7.9872713 7.933645 7.8690605 7.906003 8.062186 8.100093 7.956463 7.853744 7.916039
1369632_a_at 7.369063 6.644814 7.1304073 6.5357046 7.0918317 6.8670287 7.1928415 7.130023 6.8577647 6.971129 7.0415807
1369633_at 10.913808 10.797242 10.698382 10.858688 10.6502075 10.8817005 10.712576 10.924165 10.764724 10.358699 10.540671
1369634_at 6.2518654 6.3269935 6.247677 6.4417152 6.3970327 6.45152 6.386096 6.1101265 6.5922394 6.5115395 6.3493195
1369635_at 11.882683 11.833192 11.600052 11.782532 11.618659 11.992452 11.448144 11.8013315 11.659506 11.581863 11.542623
1369636_at 12.406672 12.401572 12.174655 12.289073 12.187721 12.522259 12.010619 12.400128 12.128881 12.21473 12.196224
1369637_at 4.9567194 4.602669 4.525925 4.6807537 4.8924155 4.8300743 4.835602 4.5954666 4.514 4.649126 4.6177373
1369638_at 5.187396 5.148873 5.1029005 5.4024854 5.3906035 5.140726 5.284278 5.1891418 5.247448 5.1493096 5.3661647
1369639_at 3.4545364 3.5549512 3.5687668 4.0215445 3.9136746 3.9318404 3.7678385 3.5053797 3.9439085 3.7774963 3.864315
1369640_at 5.3838654 5.650727 5.490247 5.4661713 5.2002215 5.7304907 5.789954 5.439442 5.5271215 5.322914 5.6446366
1369641_at 7.8445406 7.8475327 7.4202256 7.9475317 7.8811193 7.7500286 7.7462807 7.9099135 7.726225 7.4879503 7.6177597
1369642_at 7.520648 7.6705303 7.0951614 7.7275796 7.6005764 7.473186 7.806734 7.624479 7.579512 7.6210027 7.2823324
1369643_a_at 8.132517 8.195822 7.9500275 8.190068 8.043234 8.061592 8.222866 8.101183 7.99667 8.030885 7.7348957
1369644_at 9.524519 9.520425 9.321 9.593079 9.511258 9.28276 9.543849 9.482024 9.495708 9.461771 9.25372
1369645_at 4.2275085 3.8395164 3.9265637 3.9893477 3.8624902 4.2388735 3.6871612 3.949845 4.0092764 3.8395596 3.9165616
1369646_at 3.5607848 3.4720411 3.4704385 3.5977855 3.5634956 3.730433 3.5034668 3.5043936 3.4308066 3.6033874 3.5134008
1369647_at 6.5065937 7.0058694 6.6655297 6.855186 6.0327253 6.4084816 6.9856544 6.8444905 6.712088 6.451694 6.7182827
1369648_at 6.4354596 6.664557 6.508723 6.624506 6.3307357 6.572083 6.5771956 6.3769126 6.6513457 6.621063 6.6182537
1369649_at 5.0004597 5.2575827 5.243194 4.8280745 4.953115 4.8915186 4.870466 5.0427585 4.7739143 4.9979267 4.958399
1369650_at 7.1716313 7.2693477 7.060228 7.1090884 7.366004 7.167588 7.3755426 7.193659 7.1198053 7.2895226 7.0207987
1369651_at 4.779652 4.7456055 4.988253 4.550758 4.949401 5.197704 4.6571274 4.669009 4.7174864 4.919216 4.866162
1369652_at 3.7351708 3.7259223 3.9731483 3.7094932 3.8827815 3.7100186 4.0033975 3.9312506 3.9504817 3.9026506 3.751289
1369653_at 7.390693 7.531963 7.47439 7.535137 7.3225865 7.384167 7.6127906 7.6637306 7.545983 7.4449654 7.264957
1369654_at 11.05933 11.2306185 10.962077 11.214657 10.97962 10.949368 11.2691145 11.005513 10.951065 11.142746 11.022015
1369655_at 8.594519 8.023977 8.363375 8.36012 8.272179 7.6362004 7.9370627 7.899094 8.479266 7.4322996 7.3268213
1369656_at 7.1572456 7.283278 7.23069 6.8042808 7.172232 7.1170416 7.0353417 7.264615 7.178908 7.052636 7.2548795
1369657_at 4.17015 4.07362 4.234685 4.1448283 4.170565 4.111658 4.360544 4.1506605 4.0084114 4.016367 4.125267
1369658_at 8.60583 8.504486 8.111382 8.860994 8.562 8.822844 8.244779 8.696449 8.760981 8.628613 8.317672
1369659_at 5.606903 5.557123 5.6544266 5.5014815 5.608338 5.9529753 5.375745 5.6055164 5.6749597 5.982851 5.722019
1369660_at 4.603565 4.3689976 4.2088017 4.3869205 4.359109 4.489627 4.3537474 4.273243 4.329599 4.347003 4.2665634
1369661_at 7.985722 7.8698306 7.8631353 7.9396343 8.062925 8.001322 7.990134 7.916165 7.8265376 7.8907022 7.7558336
1369662_at 3.5011494 3.484073 3.785302 3.439231 3.5222409 3.5220158 3.608308 3.5053797 3.5923605 3.4208279 3.5766864
1369663_at 9.085579 8.6856365 9.183506 8.887399 8.30017 9.043738 8.845256 9.679937 9.789617 9.567527 6.0058565
1369664_at 11.032811 11.081945 11.342489 11.11205 10.905419 11.622025 10.624147 11.597068 11.2667675 11.252839 11.230868
1369665_a_at 7.4910884 7.641865 8.002171 7.6403575 7.65489 7.638266 7.609494 7.81038 7.5744505 7.8970466 7.805269
1369666_at 6.0728 6.2099476 6.429271 6.187886 6.2133617 6.133181 5.969037 5.9246235 6.069639 5.8340373 5.80979
1369667_at 6.888295 6.838909 6.694408 6.749845 6.8715935 6.834153 7.052309 6.946284 7.1103525 6.765795 7.1235723
1369668_x_at 3.8366785 3.7567556 3.8514748 3.9325006 3.8028762 3.8525126 3.7980008 3.7866 3.8875241 3.93204 3.9752588
1369669_at 8.16077 8.289154 8.224323 8.110859 8.103743 8.046643 7.9703603 7.988316 8.176172 8.381727 8.165218
1369670_at 4.9574895 4.8732543 5.009108 4.7500296 5.029051 4.9395695 5.1321106 4.8793445 4.629334 4.733412 4.8190565
1369671_at 12.540066 12.490249 12.587701 12.595494 12.41916 12.437582 12.534146 12.558325 12.398272 12.501114 12.453165
1369672_at 6.5117373 6.353506 6.5283113 6.514484 6.6008415 6.701905 6.620277 6.5109878 6.7442675 6.772277 6.7914677
1369673_at 4.03977 4.37237 4.4883003 3.8918924 3.8139763 4.436004 4.0276127 3.783351 4.2241488 3.9032109 4.5192084
1369674_at 3.4964206 4.7593174 3.7324421 3.6914215 3.5108888 3.6340153 3.579036 3.5558484 3.8070943 3.7006357 5.1230764
1369675_at 6.5789533 6.7851152 6.8276253 6.6158023 6.5196705 6.6134853 6.9997425 6.8990436 6.9034667 6.5927095 6.780916
1369676_at 7.4900556 7.4798284 7.450046 7.4910436 7.3135996 7.2491856 7.509823 7.180353 7.4443865 7.44394 7.515033
1369677_at 3.425616 3.3358233 3.4736207 3.631747 3.6098237 3.4016368 3.4165926 3.4011652 3.6113644 3.6892066 3.4005468
1369678_a_at 7.4696937 7.857065 7.428272 7.8105273 7.5032144 7.5438905 7.715714 7.5431204 7.600323 7.66834 7.2216263
1369679_a_at 10.526764 10.5740385 10.365492 10.387484 10.147964 9.969869 10.342298 10.2089815 10.101581 10.078757 10.011301
1369680_at 5.1414027 4.842033 5.3137836 5.032647 5.032761 5.1411057 5.1256814 5.1623926 5.07059 4.920567 4.8433957
1369681_at 4.409134 4.2538557 4.6875696 4.310053 4.5558834 4.530156 4.181052 4.733221 4.440256 4.47795 4.2979674
1369682_at 7.07663 6.7716165 6.553034 6.879071 6.830449 6.8704095 6.9272876 6.6396723 6.642117 6.6666284 6.6224866
1369683_at 6.7619486 7.150117 6.871575 7.1900854 7.013392 7.2396607 6.766515 6.949475 7.0358453 6.9802384 6.844011
1369684_at 5.07145 5.146776 5.0844903 5.186187 5.2229366 5.2112327 4.917695 4.95636 5.48194 5.136191 5.0722327
1369685_at 3.9947097 4.0632076 4.290723 3.872316 3.9974785 3.9980402 4.1681037 3.947047 4.183006 4.208089 4.07952
1369686_at 4.1779847 4.0820456 4.1735044 4.3862224 4.109948 4.039648 4.492764 4.161953 4.2289753 4.1895747 4.1090736
1369687_at 4.3062024 4.113953 4.146835 4.1282024 4.2633963 4.0635653 4.334578 4.0478363 4.1596622 4.349583 4.284889
1369688_s_at 5.019605 4.99577 5.10806 4.788369 4.969774 5.0699673 4.6145496 4.8460445 4.7236433 5.0325065 5.0124516
1369689_at 7.0976815 6.9255185 7.0936465 7.2536426 7.263044 7.0359125 7.293922 7.170883 6.9730315 7.0925803 7.135073
1369690_at 7.333357 7.317591 7.557208 7.500378 7.3396072 7.14227 7.419607 7.5175686 7.175316 7.1306415 7.1473703
1369691_at 4.316742 4.034442 4.0130835 4.305489 4.434101 4.5991554 4.3155317 4.19895 4.413684 4.378385 4.2959633
1369692_at 3.8821747 3.8586907 3.9585302 3.872127 3.9160867 3.8139522 4.0774827 3.8137648 3.8744867 3.873338 3.861247
1369693_a_at 4.994768 5.502523 5.407466 5.918558 5.0969305 5.1616473 5.2412605 5.361785 5.260499 5.8264365 5.8212514
1369694_at 3.5542047 3.4562912 3.512451 3.5897436 3.501543 3.8786488 3.4901924 3.655703 3.5141876 3.7238472 3.5506103
1369695_at 4.301398 4.257181 4.261323 4.125062 4.3479624 4.375791 4.2609973 4.2451563 4.1271324 4.805305 4.351032
1369696_at 4.0202236 3.7802966 3.9052775 3.8196132 3.687748 3.8605824 3.5220385 3.734691 3.623295 3.8844893 3.6337507
1369697_at 4.0935516 3.9070978 3.7636373 4.07126 3.9861953 3.9431686 3.858079 3.9801428 3.8088503 4.25913 3.9837434
1369698_at 4.857919 4.8781133 4.9111733 4.6088996 5.011931 5.052919 5.0605335 4.952946 5.1911063 5.765129 5.7867017
1369699_at 4.6915836 4.643261 4.637217 4.609211 4.818236 4.9682527 4.9033356 4.8824673 4.868307 4.6616774 4.651453
1369700_at 5.9205728 6.0730205 6.2689753 5.9652476 6.2319765 5.971953 6.230098 6.0424795 6.2325616 5.7933097 6.0157204
1369701_at 12.446368 12.4992695 12.466758 12.509231 12.371304 12.629282 12.29488 12.432373 12.440211 12.175839 12.1683
1369702_at 6.900151 6.990059 6.8582597 7.3401356 7.1432567 7.0662575 7.0484214 6.934867 6.8130994 6.8379636 7.170583
1369703_at 7.692835 7.7210965 7.6708117 7.5996966 7.6149096 7.5601954 7.5392714 7.701058 7.6193204 7.678751 7.535546
1369704_at 6.603731 6.4701667 6.790219 6.345877 6.4982014 6.5328684 6.349488 6.639084 6.2883277 6.607625 6.4766607
1369705_at 5.0939603 5.1022577 4.9259276 5.314605 4.881335 5.172378 4.956324 5.258364 5.103366 5.3023605 5.1696186
1369706_at 3.6306167 3.481745 3.6955729 3.6848302 3.7435734 3.7368584 3.679147 3.6794224 3.514969 3.7657511 3.62008
1369707_at 4.683733 4.329484 4.6505613 4.4379196 4.7065716 4.453161 4.8606343 4.258066 4.340191 4.538744 4.5552425
1369708_a_at 5.524434 5.8904796 5.457625 6.0492096 5.9597917 5.5364633 5.7354326 6.0562983 6.300052 5.52841 5.5980864
1369709_at 4.326748 4.2270513 4.1739635 4.363706 4.0558395 4.393192 4.285307 4.260921 3.964553 4.296373 4.2015324
1369710_a_at 3.9478397 3.8709488 3.8007178 3.7640958 3.9152946 3.6634874 3.7711039 3.760909 3.8209548 3.785715 3.8041399
1369711_at 4.6112685 4.5404263 4.64864 4.328432 4.572004 4.5549273 4.281473 4.612381 4.6093693 4.63861 4.425179
1369712_at 7.1909323 7.192088 7.277043 7.3110456 7.22065 7.180945 7.3427 7.358325 7.266731 7.24625 7.4912786
1369713_at 5.695189 5.463989 5.6653595 5.4706116 5.657669 5.608351 5.3507285 5.691962 5.3631797 5.8497167 5.5755386
1369714_at 6.870533 7.1000223 7.0038214 7.134834 7.0370965 6.8157496 7.035382 7.169784 7.183453 6.729936 6.790703
1369715_at 4.1009226 4.085638 3.7169795 4.0422444 4.230997 4.221148 3.993368 4.1179724 4.3755774 4.1413555 3.9798257
1369716_s_at 10.035233 10.027781 10.10502 9.722162 9.856426 9.9204035 10.063026 10.20211 9.769696 10.232892 9.928987
1369717_at 4.3941035 4.1586075 4.2894216 4.4808426 4.2635574 4.4996758 4.198308 4.2009225 4.318761 4.3113728 4.3194113
1369718_at 8.372164 8.515004 8.454739 7.9499607 8.273187 8.251409 8.225993 7.963253 8.239854 7.824805 8.1484995
1369719_at 3.45581 3.1853127 3.4788582 3.2559223 3.3278532 3.2447643 3.2995307 3.2907524 3.087032 3.165748 3.1228058
1369720_at 9.498402 9.652996 9.721867 9.788771 9.4468565 9.52701 9.6883745 9.755193 9.552216 9.57716 9.506128
1369721_at 4.981552 5.1104794 4.7996473 4.8876452 5.0611744 4.817657 4.599081 4.881525 5.128396 4.6958704 4.8739204
1369722_a_at 8.445774 8.282068 8.394107 8.447675 8.42102 8.3542385 8.422064 8.536181 8.429428 8.260181 8.207532
1369723_at 7.34681 7.386064 7.648959 7.285097 7.338355 7.437311 7.45741 7.3520665 7.394941 7.1445312 7.049722
1369724_at 5.6109858 5.432221 5.2028356 5.281738 5.3950543 5.426395 5.3888674 5.2453895 5.405712 5.2311077 5.5997734
1369725_at 8.3755 8.061156 7.9590063 8.295723 8.144921 8.2009535 8.327282 8.52765 8.172754 8.182852 8.041719
1369726_at 8.264393 8.7736845 8.475107 8.220757 8.403758 8.433006 8.808175 8.6111355 8.628116 8.718642 8.806193
1369727_at 13.615854 13.795278 13.699033 13.832105 13.689569 13.850326 13.688534 13.764663 13.67958 13.784058 13.81534
1369728_at 4.752987 5.1286345 5.063205 5.296652 5.0864367 5.3539467 4.985002 4.9502482 4.9245152 4.920982 5.187253
1369729_at 8.867426 9.216005 8.572956 8.725895 8.604918 9.154636 8.939959 8.296059 9.065744 9.0085125 8.244749
1369730_a_at 4.8541327 4.563293 4.6871514 4.759762 4.8135657 4.5661798 4.42995 4.6796856 4.720416 4.7948713 4.632678
1369731_at 3.5876017 3.2583568 3.1166093 3.13796 3.3475952 3.254814 3.4200177 3.2146819 3.3134835 3.2571456 3.3781934
1369732_a_at 4.409912 4.793558 5.0111713 4.7852993 4.721243 4.5757227 4.8362617 4.7333765 4.7854834 4.81011 5.1950636
1369733_at 8.41301 8.503298 8.390633 8.589601 8.48514 8.642419 8.51613 8.48517 8.540168 8.391119 8.418311
1369734_at 9.493458 9.557699 9.542978 9.700607 9.657422 9.334319 9.448961 9.46363 9.750363 9.538214 9.38994
1369735_at 6.163574 6.27244 6.2795663 5.983646 5.934068 5.5447526 5.8003116 5.644749 6.169877 6.092456 6.172771
1369736_at 5.202791 5.146654 4.8931084 5.055186 4.971851 4.9135118 5.224785 5.4346566 5.0792828 5.1256785 5.158096
1369737_at 9.368904 9.35442 8.960075 9.34697 9.272432 8.6667185 9.212049 8.881898 9.186842 9.036649 8.63757
1369738_s_at 10.139468 10.079265 9.891349 10.151935 10.175871 9.830121 10.049881 9.766997 9.931348 9.896186 9.518636
1369739_at 4.4782267 4.121617 4.3079824 4.1399546 4.2706327 4.2282386 4.209243 4.2617702 4.090513 4.552331 4.214674
1369740_at 4.8917 4.788628 5.0206537 4.983102 4.8518095 4.7914114 4.901632 4.730873 5.135599 5.0200415 4.993527
1369741_at 5.650813 5.4412956 5.5153093 5.5164356 5.5664635 5.484532 5.658345 5.4502516 5.396926 5.4711227 5.7461853
1369742_at 5.028248 4.8306293 4.8488235 4.6597776 5.215255 4.8394074 4.900686 4.954753 5.010418 4.9947906 4.9336777
1369743_a_at 8.184568 8.997456 8.5025625 8.940411 8.569088 8.715731 8.565471 8.305718 8.898703 8.569085 8.3874445
1369744_at 4.286095 4.0863247 4.223581 4.0802345 4.290268 4.2620687 4.109474 4.1316175 3.9762995 4.3694506 4.41481
1369745_at 6.2544303 6.305113 6.386922 6.302684 6.1229525 6.361659 6.2691865 5.977299 6.375897 6.536413 6.3911386
1369746_a_at 12.329086 12.470891 12.672049 12.57559 12.426549 12.351235 12.259413 12.389012 12.321915 12.267024 12.1730995
1369747_at 6.2421336 6.3468194 6.1539793 6.742784 6.541401 6.4006934 6.1425776 6.0549545 6.322629 6.3368244 6.167226
1369748_at 3.5058677 3.4064896 3.6203854 3.7640958 3.6603143 3.60688 3.4488022 3.4398282 3.5477648 3.4404407 3.3132048
1369749_a_at 3.9440248 3.8864863 3.9330165 4.0447617 3.973785 4.203008 4.045064 3.9548016 3.9317415 3.922261 4.147068
1369750_at 3.732308 3.9527726 3.7450683 3.5412695 3.643817 3.7295907 3.5668032 3.847708 3.8456852 3.920181 3.9303322
1369751_at 3.9184487 4.0052414 4.000415 3.9083807 4.107747 4.1215773 4.0699673 4.2130213 3.904573 4.095878 3.679438
1369752_a_at 5.064613 4.778825 4.9456224 4.884317 5.088514 4.7616024 4.9093513 4.989957 5.0099835 5.191671 5.100202
1369753_at 4.165784 4.2428627 4.328991 4.0223455 4.367772 4.1432986 3.981993 3.98486 4.1326084 4.1837993 4.2737947
1369754_a_at 8.284202 8.438372 8.30347 8.386408 8.22448 8.390369 8.430021 8.698057 8.473601 8.300908 8.453047
1369755_at 3.8341436 3.5875719 3.8167746 3.8025343 3.724998 3.72541 3.6562703 3.6444795 3.5891545 3.7195458 3.588201
1369756_a_at 7.774084 8.165951 7.9524627 7.8737454 7.5449176 8.039486 8.003884 8.051994 8.095444 8.457619 8.176868
1369757_at 6.0820837 5.947491 5.7532196 5.6111665 6.001995 6.0624075 5.833969 5.8610945 5.8157377 5.9942236 5.9684954
1369758_at 8.112943 8.464182 8.490862 9.104786 8.336069 9.106936 7.8694515 8.678196 8.118986 8.61467 8.645851
1369759_at 5.397033 5.3208466 5.4356513 5.2803907 5.476854 5.3389344 5.1008716 5.1273 5.385961 5.239729 5.4595923
1369760_a_at 4.0667543 3.7203467 3.9561667 3.8164191 4.018074 3.860964 3.852477 3.8095567 3.7312617 3.6482935 4.0703363
1369761_at 4.131503 3.8661077 3.7119462 3.9241397 3.9145308 4.2186785 3.8351488 4.021144 3.9440017 3.7673428 4.1461477
1369762_at 4.4597187 4.197127 3.961329 3.8990133 4.0050917 3.9269981 4.247425 3.8920796 4.1311054 4.0643516 4.2314243
1369763_at 3.9047747 3.6482143 4.0073476 3.8264632 4.079517 4.199891 3.819848 3.9783337 3.9569497 3.8063035 4.0622067
1369764_at 13.125267 13.406913 13.283084 13.2577715 13.364042 13.220073 13.4339695 13.231659 13.379551 13.538614 13.446897
1369765_at 3.9209492 3.8042934 3.7626696 3.7272856 3.9595296 3.5629246 3.638445 4.0984926 3.8094206 3.7407234 3.6742065
1369766_at 5.145099 5.219958 5.1957283 5.429766 5.2270455 5.4406347 5.192184 5.354174 5.57442 5.3610377 5.250988
1369767_a_at 3.903902 3.8340466 3.768254 3.7712097 4.0563736 4.1113396 3.8119135 3.8852663 3.7704666 4.1895747 3.82278
1369768_at 6.2890487 6.054978 6.453169 6.4508314 6.681693 6.5238414 6.177304 6.2369094 6.2588654 6.227943 6.2376795
1369769_at 4.3706617 4.6183624 4.467598 4.447732 4.708673 4.6066813 4.9336386 4.6035156 4.4327765 4.778398 4.560176
1369770_at 4.2259316 3.7338119 4.1604385 4.0918145 3.9604764 4.3937182 3.937129 3.7693698 4.339121 4.0224576 4.217346
1369771_at 5.606903 5.5055447 5.2992077 5.2149944 4.833207 4.925272 4.9902534 4.9555964 5.0045147 4.6294155 4.7985077
1369772_at 6.9795623 6.9459248 7.1346555 6.805278 7.0658097 7.2967315 7.236091 7.23191 7.0119424 7.2453265 7.0349765
1369773_at 3.859943 3.7005897 3.7981167 3.774327 3.7803953 3.8968961 3.9938111 3.6112773 3.7679915 3.706398 3.6446285
1369774_at 4.344099 4.3752794 4.4578996 4.2232666 4.368126 4.3329277 3.99939 4.099991 4.328932 4.547841 4.522113
1369775_at 8.172713 8.398933 8.374287 8.433132 8.409105 8.312313 8.437563 8.529224 8.415972 8.280718 8.453684
1369776_a_at 6.840116 6.5361485 6.809906 6.673261 6.8409915 6.9630823 6.564013 6.6729074 6.6336517 6.7693834 6.765843
1369777_a_at 7.6952415 7.2737 7.371142 7.344449 7.610277 7.6303988 7.4374943 7.819396 7.447517 7.6542764 7.4050245
1369778_at 3.9526875 3.771594 3.6583211 3.7640958 3.7009172 3.8807313 3.9319663 3.5905206 3.744397 3.9525783 3.6922956
1369779_at 5.918779 5.987659 5.923463 6.0859065 6.0443697 6.1918273 5.954216 5.747476 6.01638 6.222429 6.23072
1369780_at 6.0381947 6.1625104 6.1714253 6.263588 6.381121 6.199985 5.918172 5.9755435 6.0469284 6.226289 6.21279
1369781_at 4.077319 3.9963686 4.066391 3.8845716 3.9829502 3.8339205 3.7514153 3.8119752 3.7165644 3.6745095 3.956447
1369782_a_at 5.869026 5.8072658 5.833187 5.7802353 6.0957313 5.9773884 5.630925 5.8031006 6.1165576 5.789467 5.9438963
1369783_a_at 5.211978 5.0436516 5.2716312 4.8954077 4.9834456 5.2537746 5.412552 5.041026 5.061462 5.93069 6.0257635
1369784_at 3.8412635 3.6899204 3.83556 3.7351518 3.908773 4.10513 3.9308338 3.6429832 3.6852655 3.746233 3.8645637
1369785_at 8.5595875 7.978026 7.7704215 7.819949 7.866521 7.616228 7.9908156 7.807367 7.793067 7.6532526 7.843122
1369786_at 5.815466 5.5615625 5.6808853 5.5715857 5.931242 5.843538 5.718392 5.39564 5.7957582 5.703256 5.6216135
1369787_at 3.6177266 3.8641956 3.6613083 3.9180753 4.0298567 3.9391296 3.596542 3.9494295 4.0982704 3.8063035 3.8002632
1369788_s_at 7.054727 7.418426 7.3198304 7.6344514 6.996674 7.070087 7.6489573 7.419381 7.4665585 7.7129183 7.2201247
1369789_at 3.190598 3.2255538 3.3151236 3.3150804 3.3118653 3.29577 3.3407152 3.105343 3.1873415 3.34431 3.231781
1369790_at 12.233312 11.752954 12.354387 12.119142 12.130019 11.915698 11.852945 11.788716 11.941804 11.764504 11.58002
1369791_at 7.997764 8.226463 8.195057 8.19255 8.0867195 8.075022 7.9934816 8.187708 8.162155 7.9629693 8.036485
1369792_at 5.991508 5.8938456 5.8411727 5.877263 6.081811 5.946242 5.8192973 6.15228 5.658386 5.8532996 5.9577403
1369793_a_at 4.0809383 4.0805383 4.2240543 4.2085686 4.141923 4.2240963 3.9964027 3.983212 4.100032 4.1110563 4.2848577
1369794_a_at 4.8199887 4.7689037 4.6920686 4.818986 4.926912 4.9577823 5.037897 4.7107706 5.0469446 4.9427032 4.80186
1369795_at 4.3049626 4.6123133 4.5030193 4.541689 4.3450785 4.2005377 4.288802 4.4824104 4.3713675 4.301753 4.4985914
1369796_at 4.425048 4.532387 4.487529 4.4430394 4.506444 4.7223864 4.5769453 4.1739807 4.6341915 4.5356717 4.3984413
1369797_at 4.432337 4.197127 4.1803446 4.282307 4.428686 4.0527077 4.400042 4.0899973 4.030223 4.273409 3.9018939
1369798_at 4.3535595 4.263337 4.4868727 4.401883 4.635139 4.6967306 4.7217073 4.227994 4.471504 4.7180243 4.5600486
1369799_at 10.670773 10.714888 10.67056 10.671909 10.503815 10.284836 10.604351 10.6598625 10.62465 10.57164 10.487216
1369800_at 3.8333278 4.0472445 4.0147176 3.8677263 4.044796 4.0085773 3.8681536 4.146124 3.884079 4.030504 4.0010147
1369801_at 4.5665264 4.524875 4.5193524 4.5086293 4.61653 4.5621123 4.34933 4.4366083 4.452796 4.770955 4.700811
1369802_at 4.1999598 4.0893726 3.9830344 3.7562287 3.8095095 4.301929 3.9747546 4.0845103 3.7985027 3.8030727 3.701425
1369803_at 4.295802 4.7140255 4.6954193 4.4550667 4.3444877 4.77664 4.6343794 4.2301216 4.5016074 4.8873158 4.652993
1369804_a_at 4.3820395 4.950034 4.7259774 4.876608 4.5985355 4.8336987 4.6871796 4.740714 4.9080057 4.8904653 4.7474937
1369805_at 4.279167 3.909683 3.7709954 3.8851848 4.1804924 3.8189785 3.8497577 4.279885 4.0472856 3.9709263 4.0224094
1369806_at 5.2413816 5.0709963 5.074315 5.3494024 5.2099724 5.416059 5.36063 4.9644012 5.1911054 5.261477 5.192436
1369807_at 4.348679 4.5604095 4.386622 4.462612 4.4581184 4.6663847 4.3780246 4.4952664 4.4171524 4.529889 4.30392
1369808_at 4.4902697 4.533138 4.4391637 4.401375 4.6367335 4.705599 4.350473 4.455759 4.744499 4.6187997 4.622398
1369809_at 4.8900394 4.9124546 5.0106997 4.8933454 4.9243116 5.1445465 4.9140673 4.9280314 4.6501274 5.183608 4.818353
1369810_at 6.586765 6.783745 6.7577715 6.7418175 6.6202855 6.770096 6.7386284 6.4095497 6.596627 6.4133873 6.400683
1369811_at 4.76552 4.58648 4.8436193 4.872404 4.755731 4.830724 4.7770376 4.4906178 4.6237535 4.8777943 4.8142424
1369812_at 5.7082043 5.606139 5.752327 5.7860456 5.8120155 5.731665 5.7041073 5.413844 5.7568054 5.568714 5.6246405
1369813_at 7.0508575 6.757204 7.1481185 6.95378 7.080363 6.9064283 6.8399124 7.1034684 6.868647 6.729235 6.7137775
1369814_at 4.773038 4.5460186 4.651371 4.5044284 4.454196 4.802987 4.3714223 4.570267 4.5790024 4.8031125 4.66988
1369815_at 5.442914 5.5563602 5.56669 5.8374944 5.9129333 5.828039 5.339278 6.000313 5.429505 5.965887 5.322345
1369816_at 4.8097763 4.925147 5.115712 4.6554537 4.7774105 4.911992 4.400042 4.8081913 4.703589 4.4456596 4.7472434
1369817_at 4.1786957 4.657568 4.604076 4.4343987 4.6025286 4.5576077 4.2787027 4.3461456 4.065394 4.1436033 4.5136733
1369818_at 4.8703356 4.5741835 4.908282 4.6029415 4.9867077 4.66985 4.7293825 4.6996574 4.7390084 4.654889 4.765483
1369819_at 4.87335 4.804602 4.8602796 4.7598224 4.7742248 4.5948887 4.8230515 4.8451986 4.5020366 4.830813 4.5797815
1369820_at 4.4320135 4.04799 4.276742 4.198254 4.16283 3.9602406 4.136117 4.221281 3.943825 4.40384 4.3526626
1369821_a_at 5.1518755 5.0757403 5.3066273 4.7239485 4.8210306 5.2579575 4.6050777 5.1195297 4.980114 4.966731 4.8780146
1369822_at 4.4236727 4.3314943 4.5720863 4.3321834 4.6872654 4.4598217 4.1873536 4.4469924 4.1986666 4.1895747 4.4104114
1369823_at 4.6858006 4.5296288 4.766636 4.698262 4.615057 4.7442293 4.6843133 4.7572556 4.618352 4.3269453 4.4183254
1369824_at 4.8541327 4.4562645 4.6689043 4.7082005 4.7639804 4.8321505 4.744169 4.6744375 4.899575 4.8846874 4.7081366
1369825_at 4.8901625 4.94077 4.9362154 4.7983274 4.8088503 4.913976 4.759395 4.948771 4.6837564 4.81063 4.812582
1369826_at 5.8317475 6.1192536 5.945121 6.0185275 6.0665936 6.0084276 5.825386 5.9704375 6.120266 5.792543 5.893417
1369827_at 5.3373976 5.3156204 5.3634877 5.711808 5.3361635 5.587224 5.3041773 5.510071 5.3197975 5.2509823 5.604081
1369828_at 5.5904293 5.6025095 5.3183737 5.531905 5.433029 5.6428795 5.665552 5.7986274 5.586172 5.785711 5.5361114
1369829_at 4.951897 4.76754 4.8295727 4.672287 4.6212463 4.930699 4.958452 4.7347317 4.959736 4.8588104 4.7355623
1369830_at 4.6166286 4.6974773 4.7084527 4.65789 4.69283 4.582739 4.9093513 4.509967 4.6068687 4.738053 4.700969
1369831_at 5.50037 5.296147 5.3800144 5.2227516 5.478484 5.2711163 5.22501 5.3067408 5.591467 5.57693 5.395837
1369832_at 5.613767 5.7571607 5.5270047 5.4772058 5.572864 5.736735 5.532608 5.483002 5.399082 5.304446 5.6034822
1369833_at 4.5011597 4.0932665 4.5561957 4.6257744 4.329797 4.3474874 4.036124 4.4916334 4.429744 4.3357267 3.987253
1369834_at 7.3308463 7.509235 7.307401 7.551623 7.6234717 7.757968 6.953479 7.326047 7.4090257 6.765455 7.164373
1369835_at 6.252212 6.1729608 6.3376565 6.127074 6.5114083 6.367303 6.2909174 6.1383305 6.091802 6.267684 6.1966977
1369836_at 6.1224074 5.8496857 6.7579737 5.928358 6.0193806 7.091302 6.724695 8.0764475 6.6030064 7.8910756 6.99007
1369837_at 12.417286 12.311896 12.409344 12.630336 12.344539 12.441354 11.9510355 12.166376 11.907372 11.924617 11.876015
1369838_at 4.293742 4.1022663 4.0841236 3.9448743 4.171912 4.286806 4.2691097 4.3352795 4.154644 4.05055 4.3554053
1369839_at 4.5573473 4.5274606 4.70809 4.5840216 4.660697 4.476677 4.250538 4.428437 4.4757447 4.5358458 4.5797358
1369840_at 10.0726795 10.3670225 9.535222 9.508024 8.4696665 10.590958 9.960036 10.371939 10.261309 10.227576 10.506194
1369841_at 3.8700042 3.6690066 3.5544984 3.66824 3.6394827 3.7928348 3.8649778 3.476305 3.3934534 3.4610553 3.640636
1369842_at 3.945562 4.036686 4.061965 3.7760038 3.8885005 3.943314 3.7661126 4.031949 3.8748143 3.9182088 4.024906
1369843_at 4.130413 4.3475695 3.9624293 3.7657845 4.53026 4.3063564 4.3859158 4.4298067 3.9448328 4.009059 4.11895
1369844_at 3.9116824 4.0807714 3.969511 4.1308317 4.3029356 4.328703 4.049799 3.907097 4.1562195 4.127891 4.0577364
1369845_at 5.517438 5.1065307 5.647065 5.2221403 5.6907835 5.3302 5.374489 5.1849365 5.2094903 5.5501814 5.289109
1369846_at 3.6599405 3.4763327 3.5714066 3.5773158 3.5615525 3.4926426 3.467966 3.5267148 3.5349145 3.494488 3.6446478
1369847_at 5.1896334 5.277174 5.2105236 5.238057 5.370589 5.510357 5.20445 5.27492 5.371599 5.1379147 5.361452
1369848_at 3.6741033 3.7137341 3.6375883 3.652641 3.5224853 3.5218408 3.5242248 3.5146003 3.6510239 3.6199002 3.556934
1369849_at 5.356982 5.21379 5.3136444 5.1463823 5.1084375 5.1991796 5.215333 5.2106647 4.996726 5.3261976 5.3150997
1369850_at 5.8378577 5.927983 6.255525 6.0849857 5.8644 6.119903 6.1452336 6.1646333 5.9647775 6.117374 6.02433
1369851_at 7.591029 7.193272 7.3439226 7.2535243 7.2482953 7.4042287 7.1774993 7.2425666 7.1843557 7.2548304 7.108086
1369852_at 11.980964 12.094065 12.029756 11.953344 12.012701 12.215951 11.963315 11.955455 11.951171 11.963046 11.962646
1369853_at 4.8396688 4.808223 4.884419 4.778088 4.9291945 4.807101 4.5913153 4.7256217 4.6149626 4.749151 4.9148526
1369854_a_at 9.061076 9.018657 9.2942915 9.021165 9.090349 8.678597 9.02469 8.840023 9.0024805 8.747071 8.566278
1369855_at 3.5339425 3.6525183 3.7119045 3.81867 3.82408 3.7037206 3.7362869 3.771244 3.7998018 3.8585653 3.8290887
1369856_at 4.656801 4.5074015 4.410797 4.417245 4.594805 4.579598 4.7605677 4.674438 4.209175 4.3986764 4.461311
1369857_a_at 5.691557 5.667039 5.7266517 5.654164 5.798124 5.877054 5.726875 5.4567337 5.536342 5.668389 5.6216135
1369858_at 4.3318276 4.127104 4.1339436 4.2359314 4.580674 4.3438964 4.3980956 4.26989 4.3030667 4.0260754 4.293898
1369859_at 4.279817 4.013171 4.3376455 4.685066 4.347207 4.424638 4.2988615 4.1005993 4.3550034 4.278798 4.122711
1369860_a_at 4.728801 4.8519564 4.789302 4.6185293 4.803467 4.948339 4.6220446 4.7539425 4.851552 4.7708406 4.8940983
1369861_at 4.495321 4.2729807 4.453158 4.3744106 4.5041013 4.481113 4.16236 4.357727 4.224622 4.6288204 4.3003006
1369862_at 4.459138 4.6205816 4.4662614 4.4846106 4.52051 4.796256 4.4584446 4.5025263 4.7390084 4.672053 4.6996474
1369863_at 9.386615 8.997886 9.51762 9.281028 8.458314 9.274087 9.489123 9.829378 9.71475 9.659968 9.681641
1369864_a_at 9.877614 10.267323 11.715878 11.194319 10.4905205 10.184862 10.49291 10.073859 10.577306 10.587162 10.638829
1369865_at 4.2748322 4.082189 4.3744206 4.2737236 4.272844 4.3651595 3.978522 4.5119786 4.183259 4.320355 4.281349
1369866_at 4.506189 4.4625 4.6905093 4.5764437 4.409652 4.7166233 4.5175247 4.4808817 4.3824663 4.4877305 4.6605444
1369867_at 5.3914704 4.9516907 5.384603 6.0284348 6.8525248 4.7983074 4.4849477 4.9616294 5.1000834 4.750441 4.875723
1369868_at 10.424913 10.1660185 9.948952 9.9623575 9.98397 9.810884 10.211915 9.840509 10.308965 10.102026 9.662415
1369869_at 3.8603609 3.4904182 3.7883065 3.6712444 3.5980597 3.790799 3.7776759 3.7056382 3.5366938 3.762393 3.7355204
1369870_at 7.165484 7.126976 7.131302 6.9295807 7.094078 7.2274528 7.1630387 7.0048485 7.022528 6.9948025 7.111467
1369871_at 3.742131 3.4596314 3.7692354 3.8851848 3.824534 3.5310853 3.9022915 3.6301706 3.6915839 3.6425924 3.848698
1369872_a_at 4.2331614 4.393161 4.4558954 4.305171 4.433813 4.409199 4.4284806 4.5062366 4.4298596 4.5684996 4.6768928
1369873_at 4.61837 4.294785 4.4033833 4.547787 4.700657 4.665928 4.704768 4.623057 4.7390084 4.6052475 4.4233804
1369874_at 4.942863 4.6244674 4.5518274 4.7919703 4.6145234 4.5450497 4.515357 4.4843063 4.5103946 4.6651216 4.6563373
1369875_at 4.843952 4.903573 4.841363 4.9286566 5.1024694 5.189166 5.1426153 5.1497774 4.8418417 4.797514 4.8136444
1369876_at 3.738882 3.7338119 4.008584 3.7499058 3.8103 3.931284 3.8198314 3.8921816 3.6748857 3.8149378 3.9128969
1369877_at 4.9386506 4.83616 4.651537 4.761232 4.752538 4.8420715 5.058081 4.695925 4.926954 5.120625 5.0760813
1369878_at 3.8461018 4.2705708 3.9834812 4.230937 4.160499 4.10298 4.0226827 4.1029696 3.9906871 3.9280875 3.976213
1369879_a_at 12.956139 12.988185 12.95106 13.01378 12.974247 12.935025 12.977548 12.997429 12.992084 12.990818 12.967527
1369880_at 4.296231 4.15176 4.066654 4.108594 4.3952518 4.2046366 4.4010706 4.4269266 4.408677 4.4325957 4.340361
1369881_at 4.1763377 4.32305 4.3798018 4.350274 4.4405184 4.298232 4.1331563 4.017379 4.3790193 4.231196 4.3975325
1369882_at 4.570492 4.2981296 4.436818 4.3212857 4.6526794 4.715418 4.5315685 4.5208206 4.4579287 4.7178845 4.426025
1369883_at 3.5171945 3.4015133 3.3486667 3.5315788 3.5050786 3.6552608 3.670117 3.5444307 3.6949458 3.4915893 3.5298948
1369884_at 5.0882707 4.936024 4.9705834 4.840078 4.9778347 5.040736 5.132195 5.0670466 4.8552547 4.8449697 5.0679297
1369885_at 5.0193605 4.85077 5.094592 4.7178235 5.3887987 5.181511 5.006809 4.7697 5.0912514 4.904428 5.028109
1369886_a_at 5.852846 5.3567142 5.8490734 5.9165845 5.800458 6.037235 5.434853 5.8567486 5.5747933 5.853269 5.409396
1369887_at 4.5131855 4.659645 4.532567 4.6218486 4.5441575 4.586963 4.493645 4.6442904 4.565897 4.7450204 4.5892725
1369888_at 4.0377655 4.058034 4.2995567 4.1399546 4.6155024 3.7959707 4.1466594 4.1519856 4.031937 4.325451 3.9123452
1369889_at 4.2756786 4.1079535 4.196683 4.167116 4.5300617 4.4830275 4.5469923 4.117879 4.2867603 4.275363 4.070257
1369890_at 2.9498901 3.146829 3.2099845 3.2013009 3.035349 3.0995815 3.1665397 3.1198149 3.139604 3.1699219 3.066677
1369891_at 5.0914106 5.178135 5.202596 5.106509 5.184953 5.36439 5.0896254 4.9947147 5.324511 5.124967 5.243704
1369892_at 3.7960887 3.792299 3.6527 3.7449563 3.744411 3.7551095 3.7217262 3.794166 3.506648 3.8116157 3.586882
1369893_at 4.601334 4.5121202 4.818617 4.6242065 4.780217 4.909891 4.4907374 4.490662 4.917194 4.7290406 4.6892943
1369894_at 3.130765 3.4036589 3.3621273 3.2098987 3.488517 3.405068 3.196942 3.1375992 3.2325962 3.3030114 3.230078
1369895_s_at 6.3328586 6.117686 6.219441 6.212471 6.121182 6.052852 6.0549064 6.039446 6.2393794 6.190349 5.9701095
1369896_s_at 7.6192937 7.4746623 7.41758 7.724685 7.4776444 7.2928143 7.6075416 7.5861487 7.53699 7.477916 7.384731
1369897_s_at 12.218019 12.205338 12.168785 12.214738 12.13276 12.1741495 12.331591 12.325117 12.182807 12.070917 12.11138
1369898_a_at 4.6315346 4.780115 4.759235 4.612235 4.957873 5.0436344 4.616929 4.7784147 4.9745235 5.0486746 4.6530786
1369899_s_at 6.067221 6.088938 5.996794 5.7827473 6.2539425 6.1835246 6.1136627 6.0710373 5.781003 6.0141344 6.023866
1369900_at 3.9858234 4.2085485 4.112371 4.0521507 3.9016128 4.309991 4.0605154 3.985737 3.9990535 4.02384 3.9875693
1369901_at 4.627533 4.3940306 4.3278737 4.456074 4.6268244 4.4558 4.439287 4.475277 4.484207 4.490363 4.297385
1369902_at 7.7050076 7.41822 7.3899636 7.3276715 6.8727093 7.200938 6.9339476 7.241597 7.4251957 6.9727917 6.5902567
1369903_at 4.04272 4.4966373 4.1975713 3.9780133 3.8625698 3.9904664 4.1482987 3.8552306 4.2057476 4.332423 3.8757563
1369904_at 4.708989 4.5260744 4.6301727 4.715397 4.575214 4.6661024 4.7466106 4.7503815 4.5424953 4.5984945 4.4713793
1369905_at 3.6162446 3.767236 3.612461 3.533877 3.60675 3.6847603 3.591437 3.5132046 3.4482903 3.752432 3.8100557
1369906_s_at 12.028552 11.993271 11.918618 12.023494 12.048029 11.761035 11.763472 11.862708 12.082688 11.863871 11.755146
1369907_at 5.74266 5.489182 5.761232 5.9159684 5.89579 5.994961 5.947217 5.595485 5.5814857 5.835327 5.437565
1369908_at 3.6925468 3.5953999 3.5895045 3.669954 3.6672623 3.68201 3.4951875 3.7589614 3.6002505 3.5784914 3.5720804
1369909_s_at 10.863926 10.482276 10.613308 10.686572 10.820597 10.385013 10.733251 10.803544 10.464285 10.397527 10.174706
1369910_at 4.029977 4.13605 3.9723988 3.9278424 3.9905486 4.043873 4.039773 3.88522 4.0908794 4.1406193 3.845502
1369911_at 4.8700337 4.916779 5.2410665 4.985103 5.347456 4.9247828 5.3357906 4.973298 4.959989 5.169318 5.0334063
1369912_at 6.153949 6.217292 6.195796 6.304423 6.226055 6.2411494 6.373688 6.2816663 6.257811 6.100872 6.159302
1369913_at 4.2881994 4.4423885 4.1912613 4.5345836 4.2191277 4.5346594 4.3025904 4.2545333 4.4969454 4.298832 4.3662443
1369914_at 3.9472704 3.9042323 3.8047707 4.0094147 3.9329367 3.9593787 3.8525379 3.7526863 3.9237325 3.936043 3.6982474
1369915_at 6.800608 6.7681184 6.9039626 6.8634934 6.8230643 6.817335 6.863087 6.543168 6.9410505 6.9411116 6.607603
1369916_at 5.1062293 5.2545943 5.049688 5.2203674 5.097296 5.3069773 5.3832088 5.4001994 5.367786 5.2244825 5.356719
1369917_at 5.1802335 4.9135294 5.395207 5.1689053 5.400257 5.208064 4.884293 4.9736505 4.9806542 5.1629434 5.1311584
1369918_at 4.092937 3.9915667 4.0284123 3.9485245 4.129225 3.9577384 4.047107 3.8366709 4.11969 3.856745 3.735168
1369919_at 4.694026 4.9191165 5.271041 5.114025 4.9585238 4.7331386 5.149446 5.1884103 4.8939705 5.0398054 4.7744713
1369920_at 4.5415387 4.472985 4.5519366 4.5513353 4.706616 4.5822186 4.8210335 4.6089687 4.421905 4.8632917 4.557031
1369921_at 6.1249247 6.3695927 6.136914 6.2015195 6.063121 6.1525745 6.3381314 5.7374806 6.172445 6.12115 6.010277
1369922_at 8.345401 8.567717 8.402574 8.312083 8.320347 8.645459 8.509341 8.529567 8.73796 8.502269 8.426477
1369923_at 6.176758 5.978557 5.6012187 5.9067526 5.9626846 5.4764967 6.271398 5.5931144 5.9105716 5.9454827 6.152755
1369924_at 6.211802 6.2499185 6.0472484 6.0647087 6.2211623 6.3256836 6.118328 5.8574834 5.983694 6.275911 6.188814
1369925_at 4.0956745 3.9688222 3.8467443 3.8490365 3.8830855 4.3528495 3.802205 3.9479907 3.8524134 3.9703846 4.2792764
1369926_at 7.752044 7.9107594 7.9505577 7.287691 7.3727407 7.302276 7.57392 7.7785907 7.353043 7.4534965 6.9742994
1369927_at 11.301153 11.322805 11.281263 11.280979 11.232255 11.336799 11.243929 11.155477 11.374981 11.388023 11.409665
1369928_at 3.8928552 3.7036638 3.4513743 3.634142 3.8793974 3.7615867 3.5995235 3.6233642 3.607389 3.794407 3.6307757
1369929_at 11.347016 11.472584 11.44142 11.387879 11.3964205 11.535851 11.59723 11.472314 11.488616 11.548121 11.27501
1369930_at 11.888765 11.90482 11.972635 11.860968 11.891587 11.887516 11.996908 11.97292 11.955929 11.97004 12.059458
1369931_at 7.175539 7.0698895 7.241669 7.022971 7.2037363 7.073894 7.420168 7.0788436 7.086402 7.5063157 7.1608696
1369932_a_at 10.275766 10.081936 10.12994 10.113922 10.228237 10.029319 10.471179 10.250711 10.213296 10.503838 10.343881
1369933_at 10.97085 11.173219 11.040473 11.137528 11.172206 11.264687 11.101057 11.175789 11.24016 11.1790695 11.24592
1369934_at 11.986606 11.936076 12.112694 11.9563875 11.987166 11.868755 12.077635 11.866003 11.928641 11.885623 11.783418
1369935_at 7.6212397 7.801547 7.6001825 7.549592 7.5605917 7.6666675 7.763381 7.6923122 7.6702466 7.685687 7.920464
1369936_at 10.571422 10.454908 10.637819 10.464038 10.462063 10.449597 10.579239 10.48792 10.402263 10.339436 10.318012
1369937_at 10.94256 10.932712 11.085594 10.910278 10.898945 10.988758 10.864361 10.641147 10.79187 10.809403 10.810899
1369938_at 7.246914 7.3332095 7.142784 7.256547 7.242973 7.1201844 7.53307 7.2784343 7.4387207 7.227124 7.211592
1369939_at 11.994967 11.968043 12.1115055 11.92838 11.986947 11.999232 11.761103 11.909547 11.985092 11.852606 11.976296
1369940_at 10.385332 10.579242 10.508879 10.618554 10.432887 10.620025 10.736701 10.4215145 10.488696 10.427797 10.617024
1369941_at 10.489675 10.741472 10.545008 10.660454 10.801827 10.688196 10.971562 10.845226 11.009693 11.062437 10.993794
1369942_at 8.994828 9.075799 8.903877 8.790489 8.771996 8.865801 8.786685 8.934389 8.876331 8.63588 8.660556
1369943_at 10.28834 10.402566 10.047678 10.041712 10.255468 10.227961 10.417343 10.299457 10.374861 10.232356 10.343557
1369944_at 8.5268135 8.445608 8.390234 8.401369 8.546825 8.490591 8.576192 8.491311 8.19994 8.431386 8.471006
1369945_at 4.5927176 4.5655594 4.707856 4.4495773 4.5332985 4.745698 4.3514833 4.6669097 4.6729746 4.5420723 4.821387
1369946_at 6.4850764 6.5679445 6.531723 6.5438795 6.5405564 6.361799 5.8098717 6.0993333 6.6193357 6.191557 6.4478064
1369947_at 5.529917 5.783752 5.660911 5.534322 5.4941792 5.490887 5.4369197 5.625258 5.490424 5.1779637 5.5862083
1369948_at 7.879711 7.7869625 7.5165477 7.8359404 7.579863 7.7949862 7.94382 7.920274 7.836279 8.071119 7.9861064
1369949_at 7.2146544 7.1061497 7.1220407 7.0314035 7.3650455 7.092634 7.2913485 7.0657406 7.168044 7.1712894 7.1172523
1369950_at 9.366911 9.36505 9.237335 9.457115 9.261996 9.449503 9.241212 9.364307 9.262025 9.190236 9.371189
1369951_at 3.8923316 4.07685 3.973764 3.9359906 3.9330459 3.947309 3.9520044 4.0859385 3.7937188 4.082953 3.9031322
1369952_at 12.18061 12.247449 12.105487 12.115506 12.02874 11.87655 12.179775 12.161679 12.026952 12.0926285 12.073369
1369953_a_at 4.427233 4.249291 4.4527297 4.386571 4.4143405 4.4660974 4.8111405 4.0211315 4.341061 4.9093137 4.6019673
1369954_at 13.001316 13.002329 12.975787 12.995782 12.999853 13.111259 12.967989 12.981586 13.097064 13.016942 13.039751
1369955_at 6.4652095 6.3985443 6.245188 6.3076143 6.496074 6.386694 6.4583297 6.6157947 6.272737 6.494887 6.2927766
1369956_at 9.542486 9.58782 9.832632 9.574744 9.477486 9.545008 9.856581 9.663902 9.4750595 9.691379 9.678064
1369957_at 5.867492 5.4103227 5.2369695 5.378548 5.3604274 5.9623184 5.9604707 5.6246376 5.4196234 5.3971744 5.6174054
1369958_at 8.071835 7.982533 7.9639697 8.21534 8.108262 8.602013 8.13743 8.519112 8.749798 8.310958 8.192055
1369959_at 12.281471 12.10823 12.078758 12.174026 11.7333145 11.881297 12.27492 12.028698 11.985378 12.344127 12.344725
1369960_at 10.194254 9.958272 9.950715 9.880052 9.829616 9.943955 10.0440235 10.113779 9.999757 10.042636 9.865172
1369961_at 8.769737 8.958554 8.819167 8.901527 8.844403 8.794533 9.125229 9.159414 8.905006 8.903599 9.107969
1369962_at 8.136692 8.116283 7.9696903 8.084619 8.221486 8.338492 8.179782 8.4145355 8.11757 8.220288 8.247727
1369963_at 4.8756504 5.3147507 5.0830345 4.7324824 5.312316 5.036029 4.8627424 5.079418 4.90199 5.035121 5.15934
1369964_at 6.8861566 6.9073033 6.9526668 6.7904797 7.400972 6.891111 7.7323127 7.1020017 6.7732525 7.930221 7.152139
1369965_at 7.703509 8.059558 7.6633177 8.109627 7.6374116 8.022427 7.9060307 7.7743926 7.7415347 7.985267 7.8562107
1369966_a_at 12.178792 12.107109 12.062484 12.130996 12.044428 12.079743 12.298469 12.236656 12.121334 12.217865 12.320779
1369967_at 8.580979 8.546154 8.473891 8.63639 8.470183 8.5070715 8.5362215 8.636219 8.484163 8.508801 8.369193
1369968_at 5.8571835 6.2455378 6.522605 5.8540316 6.1921306 5.925522 6.451729 6.1848416 5.4150743 5.9108877 6.0387173
1369969_at 8.766263 9.183426 9.094711 9.117956 9.03573 9.038992 9.126672 9.232939 9.196581 9.190714 9.246797
1369970_at 10.394478 10.444448 10.404288 10.546256 10.352414 10.50176 10.454736 10.521975 10.539431 10.487582 10.439723
1369971_a_at 8.496096 8.184795 8.147697 8.395956 8.332363 8.216735 8.246264 8.46244 8.525866 8.319616 8.365778
1369972_at 6.1191483 6.4461575 6.45088 6.70583 6.419773 6.5970693 6.1905446 6.3073316 6.6836467 6.4174013 6.576324
1369973_at 11.051457 11.271712 11.078171 11.33703 10.921205 11.212845 11.122112 11.065143 11.124673 11.2474165 11.206742
1369974_at 6.75118 6.6696944 6.909437 6.7019587 6.862394 6.918071 6.7950377 6.859785 6.6470485 6.7433467 6.822107
1369975_at 8.2518215 8.25038 8.494 8.539827 8.544987 8.612492 8.654825 8.666256 8.567915 8.44766 8.518148
1369976_at 9.971249 9.969405 9.991758 10.03303 10.108389 9.930142 9.947015 10.194051 9.694932 9.81492 10.2104645
1369977_at 4.370642 4.1373324 4.4564443 4.287892 4.47735 4.399611 4.0163918 4.2050877 4.3921843 4.3348475 4.3307652
1369978_at 7.5957637 7.64239 7.6292768 7.8487325 7.554991 7.688904 7.452787 7.660808 7.662091 7.489649 7.7861366
1369979_at 8.768606 8.935537 8.914511 8.74843 8.8106785 8.678656 8.788948 8.784992 8.75938 8.999369 8.819624
1369980_s_at 9.23056 9.316585 9.316274 9.361607 9.194382 9.299579 9.401517 9.331657 9.32487 9.248227 9.255945
1369981_at 8.549618 8.680769 8.306609 8.3134365 8.253299 8.502986 8.793133 8.51423 8.361437 8.574598 8.496163
1369982_at 9.486042 9.674246 9.284513 9.657651 9.336118 9.421197 9.774971 9.545343 9.302117 9.619136 9.54825
1369983_at 8.136049 7.873392 8.267113 7.707097 7.952034 8.262601 8.324365 8.430041 8.074981 8.368971 7.5978146
1369984_at 9.16456 9.301118 8.994421 9.138113 9.177513 9.262611 9.164044 9.204681 9.192675 9.096231 9.076717
1369985_at 6.1471243 6.101466 6.1069345 6.338381 6.1088576 6.3175845 6.106886 6.0573936 5.992277 6.6461124 6.060588
1369986_at 11.653056 11.600765 11.566609 11.775835 11.886043 11.782878 11.740458 11.801193 11.708962 11.602491 11.640577
1369987_at 4.8545513 4.8527 4.949868 4.805582 5.4736686 5.1491585 4.7530565 4.8065243 4.7635803 5.0042057 5.1183763
1369988_at 5.770029 5.454813 5.7204123 5.3734646 5.916455 5.7826486 5.735771 5.564599 5.6465445 5.6287575 5.723958
1369989_at 9.305075 9.722477 9.270122 9.5610075 9.577364 9.612911 9.447283 9.502052 9.464114 9.388341 9.60684
1369990_at 10.505112 10.493126 10.478552 10.48049 10.397063 10.47712 10.594473 10.616765 10.430953 10.593052 10.487835
1369991_at 10.043018 10.045397 10.01633 10.002323 10.045046 10.003717 10.169751 9.976955 10.178589 10.094492 10.051702
1369992_at 8.4786625 8.386706 8.520982 8.499155 8.487521 8.449472 8.632924 8.736198 8.638476 8.545165 8.708395
1369993_at 6.215394 6.159494 6.3918595 6.5810947 5.817854 6.013899 6.484408 6.27067 6.386905 6.5510297 6.189826
1369994_at 7.9097075 7.689079 7.7524567 7.714797 7.4948835 7.597542 7.0255723 7.656578 7.38095 7.1824074 7.3796635
1369995_at 8.257942 8.357311 8.547496 8.554383 8.26467 8.133406 8.479164 8.408474 8.454523 8.293271 8.339657
1369996_at 8.353884 8.347392 8.367565 8.458528 8.306261 8.377134 8.32627 8.296631 8.487182 8.323278 8.288905
1369997_at 8.702501 8.648773 8.5344925 8.605278 8.626672 8.66778 8.626363 8.921365 8.80864 8.627796 8.649315
1369998_at 9.033594 8.929302 8.841347 8.88656 9.026735 8.923287 8.972311 8.870155 8.872671 8.950342 8.96411
1369999_a_at 4.1451917 4.0015755 4.025893 4.0168943 4.2611456 4.160868 4.0782137 4.0703387 4.1045775 4.279822 3.9854844
1370000_at 10.005236 9.745526 9.804705 9.775367 9.743682 9.036201 9.932737 9.764848 9.867221 9.928537 9.587874
1370001_at 9.272116 9.301385 9.2820425 9.322716 9.241277 9.334299 9.283191 9.325275 9.218117 9.220818 9.21207
1370002_at 8.182071 7.998148 8.000459 7.962385 8.07947 8.058045 8.072339 8.17643 7.9689627 8.087667 8.143484
1370003_at 11.85339 11.987743 11.824242 11.920904 11.90233 11.96094 12.000386 11.976039 11.899004 11.901564 11.878975
1370004_at 9.511341 9.618774 9.278515 9.387588 9.351596 9.390761 9.476934 9.507788 9.587963 9.33774 9.260263
1370005_at 9.574213 9.89687 9.732388 10.152907 9.882143 10.333359 9.617527 9.996079 9.780831 10.049566 9.960716
1370006_at 11.122205 11.074809 11.079203 11.065702 11.123744 11.252353 11.224904 11.225155 11.102029 11.104833 11.045144
1370007_at 11.45941 11.338455 11.459848 11.308975 11.697003 11.554873 11.290191 11.308881 11.189929 11.303034 11.139708
1370008_at 5.481708 5.44992 5.7489805 5.552272 5.292072 5.756064 5.8578644 5.3824186 5.474363 5.571095 5.5842304
1370009_at 14.145594 14.167548 14.204949 14.159284 14.188552 14.187048 14.12111 14.13513 14.127064 14.050116 14.0733385
1370010_at 12.170744 12.244338 12.308734 12.223181 12.120802 12.135402 12.127459 12.1462965 12.22131 12.24276 12.143763
1370011_at 5.9615564 5.9136195 5.9525456 5.894759 6.0913215 6.543846 5.871739 5.8214016 5.9085917 6.1161847 6.0124383
1370012_at 6.689415 6.555052 6.81516 6.536657 6.736535 6.9289637 6.7891746 6.6047583 6.4287777 7.2450094 7.1480007
1370013_at 3.3150764 3.5779212 3.4137468 3.6847727 3.5150414 3.5971413 3.4550772 3.4822204 3.5882504 3.6406693 3.4400978
1370014_at 8.1590185 8.425264 8.243765 8.428143 8.071827 8.10565 8.142709 8.204206 8.200153 8.080215 7.9669704
1370015_at 8.246734 8.111568 8.18587 8.112131 8.161787 8.298869 8.324314 8.315416 8.217813 8.468729 8.083384
1370016_at 3.7960887 3.87898 3.6091437 3.8279433 3.8202183 3.895407 3.851481 3.7469983 3.5716887 3.8747911 3.7759385
1370017_at 7.9680796 7.943882 8.118457 7.9044037 8.092332 7.9310865 8.040809 7.7853456 7.7632966 7.799764 7.7541523
1370018_at 5.057662 4.8486037 4.866211 4.5840063 5.0276027 4.6718636 4.8548493 4.634654 4.9133277 5.0934315 4.818533
1370019_at 13.039386 13.047807 13.151034 13.1846485 13.00919 12.994481 12.886561 13.028385 12.750062 12.998938 12.962623
1370020_at 9.655748 10.0248575 9.731052 10.183253 9.727931 10.466521 9.40958 9.516957 9.590028 9.51799 9.631374
1370021_at 3.62662 3.7081065 3.6459272 3.7640958 3.6026719 3.7151845 3.516743 3.4557345 3.661043 3.8566966 3.6088526
1370022_at 4.1194096 4.307356 4.3069763 4.3579187 4.124218 4.033019 4.1333575 3.9846458 4.2577863 4.144906 4.2321496
1370023_at 6.86936 7.3063684 6.983209 6.8073163 6.924576 6.9647484 7.2224774 7.2239814 6.967978 6.8896995 7.19248
1370024_at 10.77321 10.694572 10.639713 10.852396 10.501778 10.075584 11.298948 10.921826 11.16672 11.262493 10.499405
1370025_at 7.6764984 7.8087225 7.7697268 7.789288 7.7497554 7.7617283 7.8581715 7.8347645 7.850331 7.8017726 7.8535576
1370026_at 6.7865853 6.8092456 6.7367887 6.839424 6.884581 6.847992 7.4455085 6.697962 6.965235 7.3047166 7.093053
1370027_a_at 14.253793 14.211832 14.314179 14.263037 14.220892 14.299194 14.333253 14.323706 14.328777 14.323781 14.279312
1370028_at 4.5381737 4.428407 4.5214376 4.880053 4.7775717 4.7543783 4.612429 4.621009 4.7360463 4.507697 4.5165415
1370029_at 9.439949 9.224822 9.208042 9.27528 9.394859 9.179001 9.480402 9.346227 9.27085 9.190516 9.214918
1370030_at 10.51932 10.349129 10.128584 10.278623 9.965025 9.714139 10.731042 10.977257 10.683187 10.325704 10.37818
1370031_at 7.9358497 7.9392824 7.8783407 7.87195 8.023287 7.905212 7.8564796 7.9653044 8.149807 8.086546 8.00598
1370032_at 7.5958195 7.6958117 7.7864504 7.8621097 7.802792 7.769934 7.801943 7.5029736 8.0137825 7.6637926 7.656614
1370033_at 3.8906379 3.990556 3.6961858 4.13684 3.793327 3.8473217 3.9617789 3.9194639 3.7031066 3.8059976 3.9449224
1370034_at 4.4085054 5.365311 4.9929094 5.3997555 5.0680213 5.013391 5.771486 4.8790183 5.902427 5.66583 5.4085617
1370035_at 9.161443 9.098505 8.87096 9.123121 9.152174 8.961 9.105497 9.00765 9.182662 9.016045 9.025316
1370036_at 10.075031 10.204417 10.28565 10.329673 10.226634 10.2981825 9.817475 10.064216 10.064723 10.156434 9.931711
1370037_at 4.133155 3.911652 4.018939 3.826314 4.077157 4.0219297 3.8557825 3.7340589 3.7996495 3.9792645 4.014043
1370038_at 6.255767 6.5257363 6.4008846 6.335499 6.570572 6.471827 6.383368 6.368501 6.462312 6.396378 6.340181
1370039_at 6.680488 6.5376487 6.5028443 6.4840865 6.564401 6.652376 6.546147 6.593819 6.574089 6.5784063 6.5983443
1370040_at 7.2578716 7.2781734 7.311555 7.1496034 7.194787 7.4406953 7.0677476 7.174334 7.2647696 7.169801 7.116838
1370041_at 3.732001 3.9280353 3.918097 3.5279698 3.9675837 3.7051 3.7050736 3.5855427 3.8285222 3.815568 3.6088386
1370042_at 3.6769524 3.726737 3.8339803 3.7379138 3.8057046 3.9867446 4.070635 4.0730453 3.6401644 3.9011123 3.9279916
1370043_at 10.367711 10.456576 10.183186 10.425832 10.227246 10.477206 10.513351 10.573975 10.444418 10.378367 10.483144
1370044_at 6.823105 6.990912 7.0933967 6.9592614 6.8629007 6.820984 6.9974904 6.8808947 7.1350946 6.7394814 6.727887
1370045_at 8.742452 8.744476 9.033563 9.077368 8.849933 8.735291 9.351191 9.2728615 9.237045 9.337358 9.119818
1370046_at 6.560963 6.552609 6.777745 6.724357 6.5496364 6.4876122 6.786026 6.5203753 6.786212 6.940295 6.4307284
1370047_at 9.998927 10.397731 10.240664 10.292906 9.788805 10.231286 10.036102 10.31931 10.290259 10.229805 10.007246
1370048_at 4.3616667 4.4318852 4.539482 4.424464 4.656193 4.612521 4.749347 4.8794465 4.7027607 4.5102806 4.253353
1370049_at 5.7232537 5.585048 5.552627 5.3625154 5.4941792 5.6724916 5.554399 5.6847787 5.6888623 5.1738386 5.6031437
1370050_at 8.920276 8.787369 8.830379 8.984928 8.714639 8.786911 8.9435215 8.9816885 8.864662 8.990942 8.990312
1370051_at 4.564894 5.0790076 4.5735407 4.5677385 5.009044 4.6395636 4.533095 4.517047 4.6353946 4.887869 4.834432
1370052_at 6.0043025 6.159701 6.0340695 5.645519 5.629973 5.3908052 5.9335856 5.830123 6.15197 5.5553145 6.235771
1370053_at 3.7306604 3.632054 3.552023 3.845663 4.007948 3.5898283 3.6185374 3.7906 3.7401202 3.7360895 3.8919477
1370054_at 7.5693617 7.764033 7.4003806 7.8661327 7.424147 7.304297 7.2032566 7.4837136 7.6152453 7.183872 6.7453213
1370055_at 6.5388765 6.270823 6.5157795 6.247639 6.447157 6.558874 6.406111 6.409779 6.6686773 6.487673 6.531922
1370056_at 7.0237083 7.084486 7.3566833 6.485773 6.7138977 6.8009567 7.3466744 8.103195 6.274969 7.7632732 7.0089183
1370057_at 9.891941 9.777541 9.834259 9.9498625 9.996397 9.657567 9.661493 9.751158 10.048246 9.7999735 9.698404
1370058_at 3.4871705 3.4830973 3.3569162 3.60421 3.5635858 3.4414568 3.3472917 3.5051591 3.4293103 3.3998225 3.7361863
1370059_at 3.4405034 3.5933533 3.3745353 3.464995 3.483981 3.5220544 3.3777118 3.5469356 3.4431722 3.6277316 3.3942974
1370060_at 9.871402 9.89589 9.898593 10.0338545 9.873192 10.004742 9.752677 9.793089 9.960111 9.664297 9.835174
1370061_at 5.869627 5.6285753 5.665515 5.5823627 5.8328757 6.0535727 5.7785673 5.733911 5.6029935 5.749567 5.928916
1370062_at 10.356407 10.571654 10.437304 10.50072 10.429725 10.656596 10.300076 10.327756 10.532232 10.295877 10.2167635
1370063_at 8.406595 8.080954 8.124715 8.020929 7.994994 7.874124 8.20261 8.01538 8.07341 7.8959045 8.12797
1370064_at 8.367421 8.179728 8.266678 8.091949 7.7523823 7.897279 8.12848 7.9947085 8.0733385 8.331249 8.081505
1370065_at 13.741443 13.842624 13.780908 13.771138 13.822538 13.888235 13.805661 13.77019 13.862127 13.88938 13.881142
1370066_at 8.333623 8.355693 8.394489 8.418964 8.258639 8.455238 8.212109 8.435165 8.427586 8.261486 8.582443
1370067_at 8.874715 9.396811 8.621285 9.089837 9.408581 10.082162 8.524869 9.005418 9.646646 9.7082 9.974155
1370068_at 4.5184298 3.8882475 4.375413 4.2065864 4.8347135 4.490779 4.1942945 4.254764 4.439746 4.3581586 4.532326
1370069_at 4.756963 5.0196323 4.727479 4.843816 5.200279 4.709979 5.055089 4.8379364 4.7744827 4.9546165 5.26633
1370070_at 7.6098423 7.7615895 7.3819866 7.322557 7.4124846 7.068674 7.0827665 7.0246553 7.3836966 7.5071354 7.2141447
1370071_at 6.348313 6.220307 6.367994 6.029616 6.204782 6.2908745 6.4605565 6.47148 6.334963 6.4585166 5.8053994
1370072_at 4.386983 5.116212 4.1872053 4.4726057 4.313936 4.373295 5.146838 4.149095 5.085553 5.61919 5.273686
1370073_at 11.151873 11.206511 11.195607 11.203828 11.232671 11.177494 11.4569235 11.411131 11.252662 11.2792425 11.203819
1370074_at 6.079246 5.742381 6.220108 6.1274157 6.00765 6.0037766 5.843678 5.8915257 5.9213085 5.9051294 5.9467006
1370075_at 9.7652235 9.668635 9.688874 9.267584 9.664218 9.907716 9.289337 9.842958 9.249082 9.668582 9.600819
1370076_at 4.001956 3.7009723 3.874692 3.7617314 4.012766 3.9639125 3.785033 3.6807864 3.6160316 3.7327716 3.9752588
1370077_at 5.5866537 5.6636353 5.605643 5.536807 5.6105814 5.6438875 5.3764253 5.4021244 5.7155657 5.5152493 5.7138257
1370078_at 6.221672 6.4178944 6.224458 6.297345 6.3129926 6.3185854 6.171576 6.319295 6.339225 6.373971 6.2947426
1370079_at 4.574536 4.747734 4.5654297 4.6829753 4.584527 4.4869847 4.7659035 4.6866574 4.9080057 4.9579773 4.713625
1370080_at 8.181693 8.399921 8.02832 8.385436 8.043264 8.5651045 8.2699585 8.020422 8.0970955 8.889069 8.749584
1370081_a_at 7.562198 7.637251 7.601796 7.733367 7.7183943 7.860729 7.9244905 8.045782 7.725633 7.83154 7.537628
1370082_at 6.611961 6.507086 6.3369503 6.06836 6.479299 6.7043104 6.329423 6.387659 6.4019604 6.5720177 6.303933
1370083_at 4.6073956 4.5316086 4.523814 4.4909797 5.0314803 4.5071554 4.751711 4.601749 4.822163 4.9289656 5.1867704
1370084_at 5.7079673 5.3668933 5.6746206 7.1515784 5.8252654 6.6439376 5.584938 5.8039665 6.0064006 6.3389254 5.6174946
1370085_at 7.5422783 7.420789 7.5562963 7.417164 7.161286 7.0998607 7.750199 7.36474 7.643891 7.4063206 7.588778
1370086_at 14.008662 14.022315 14.018095 14.03893 14.026858 13.979985 14.064076 13.980205 14.059334 14.0998535 14.081162
1370087_at 10.343231 10.369166 10.324959 10.309966 10.294285 10.242188 10.311745 10.348887 10.407725 10.307773 10.179653
1370088_at 7.2866154 7.3548417 7.3062177 7.1348305 6.936932 6.929329 6.873579 6.85852 7.261008 6.731631 6.5590363
1370089_at 3.9792867 4.056237 4.1115746 3.6968176 3.6650906 3.8301623 4.107162 4.186166 3.9764545 3.8635747 4.094923
1370090_at 5.4992104 5.384934 5.5781946 5.2811584 5.2880177 5.5075245 5.7113957 5.5683937 5.102441 5.6267986 5.6086802
1370091_at 5.0827436 5.0228868 5.2588167 5.123762 5.3626165 5.0306907 5.209068 4.85673 5.120986 4.92934 5.1455927
1370092_at 4.307484 4.476845 4.339611 4.576994 4.4462967 4.4561243 4.448966 4.5446157 4.3459597 4.4446764 4.3608804
1370093_at 3.8645093 3.9365294 4.0500565 4.004855 3.8557973 3.8712227 3.7205918 3.8044207 3.7687318 3.970581 4.0486546
1370094_at 4.071679 4.0110664 4.2417407 3.8503458 4.395252 3.9819055 4.0092525 3.8046463 3.811205 3.9990823 4.18681
1370095_at 6.1520367 5.8885427 5.9954395 5.8087683 6.0810905 6.2644153 5.779748 5.7124586 5.8284025 6.100024 5.7230597
1370096_at 4.914748 4.970914 5.059615 4.8824477 4.9317093 4.943943 5.0117135 5.1498337 4.962759 5.1859865 4.9788876
1370097_a_at 4.4428396 4.226156 4.083599 3.9259303 3.875395 4.09414 4.358773 4.2479987 3.8197408 4.119634 4.148512
1370098_at 11.041619 10.686751 10.8368845 10.9116955 10.802876 10.528149 10.563116 10.543665 10.523379 10.422728 10.399295
1370099_at 7.2967787 7.4007883 7.3236322 7.4292083 7.0899696 7.481185 7.5057244 7.1755924 7.509925 7.380904 7.1223946
1370100_at 6.6953883 7.046151 6.857214 6.8839445 6.986477 6.6236 6.8764286 6.9116154 6.8016467 7.048849 6.810425
1370101_at 3.7666116 3.5472124 3.5859237 3.5055132 3.6302683 3.6129317 3.5490026 3.713039 3.3993578 3.5533266 3.558957
1370102_at 6.678593 6.8041077 6.7095294 6.839424 6.9429064 6.8007965 6.898752 6.8835483 6.7356267 6.820014 6.621937
1370103_at 4.81819 4.574667 4.9301233 4.7474213 4.922916 4.8970265 5.0550885 4.644285 4.877245 4.6223087 4.764907
1370104_at 4.688774 4.3003874 4.540603 4.5763187 4.55819 4.5939636 4.59846 4.408187 4.4762077 4.6044936 4.4840813
1370105_at 5.028248 5.1649437 4.957204 4.89984 5.1771507 5.03076 4.8146324 4.987336 4.8669043 5.010575 4.777672
1370106_at 3.9274151 3.7775915 3.8728192 3.9529212 4.162443 4.274647 3.8389108 3.9675593 3.6949458 4.131912 3.915035
1370107_at 5.314397 5.218038 5.2028713 5.117937 5.2992697 5.4611845 5.090272 5.2875943 5.197902 5.314781 5.210115
1370108_a_at 7.958255 8.459079 8.042759 8.595373 8.24651 7.9186783 7.999946 8.185299 7.844705 8.250102 7.760808
1370109_s_at 13.064277 13.158254 13.104633 13.108437 13.112583 13.2082 13.069502 13.073171 13.1719885 13.191482 13.19589
1370110_at 4.989698 4.575454 4.4363503 4.4898357 4.7107444 4.6040034 4.2305365 4.4943485 4.531026 4.495284 4.5641675
1370111_at 7.2477584 7.04969 8.101838 7.577009 7.456638 7.814434 6.653695 7.2672257 7.038016 6.584633 6.5720162
1370112_at 9.452492 9.557999 9.459434 9.59227 9.339275 9.696726 9.6101465 9.591019 9.504992 9.480236 9.704539
1370113_at 6.4989524 6.1178946 6.0732713 6.596589 6.089678 6.1738772 6.4058414 6.3468513 6.287371 6.7841406 6.619262
1370114_a_at 8.295276 8.258699 8.415104 6.868248 6.7768655 8.725834 6.479883 6.6875587 8.4116535 6.347671 8.689629
1370115_at 4.5946894 4.7180734 4.4453936 4.3655014 4.5686913 4.7518067 4.4538274 4.3896246 4.6071277 4.503122 4.621542
1370116_at 4.0854044 3.921771 3.8589895 3.8905497 3.978504 4.009116 3.8963702 3.8649065 3.9118276 3.9733543 3.9303327
1370117_at 3.5323052 3.8885 3.5348165 3.8184135 3.6356504 3.5522814 3.7121427 3.7877715 3.7009308 3.7282023 3.601065
1370118_at 6.49154 6.3679004 6.171323 6.1774807 6.418095 6.1611056 6.1962543 6.1126556 6.3633466 6.068186 6.430681
1370119_at 7.728762 7.8764915 7.760054 7.751674 7.582224 7.9587054 7.64554 7.6845274 7.508692 8.081921 8.003397
1370120_at 4.0494223 4.083871 4.060443 4.01195 4.227371 3.919965 4.000083 4.1660004 4.1511736 4.1965914 4.1696863
1370121_at 7.739185 7.662876 7.610755 7.5819035 7.6184883 7.6010675 7.4459105 7.4720516 7.6889396 7.4001966 7.530579
1370122_at 3.9518886 4.0966215 4.0114403 4.09497 4.081249 4.1996107 4.080352 4.170439 3.9053345 4.094636 3.9604864
1370123_a_at 6.9358654 7.1982064 6.9393287 6.8736835 7.065585 7.187946 7.4696493 7.225885 7.162672 7.0370374 6.9516654
1370124_at 6.6151147 6.6949167 6.7523427 6.716995 6.7433777 6.5417123 6.456766 6.5461125 6.618841 6.520016 6.6523337
1370125_at 4.4189167 4.500143 4.4900064 4.3721027 4.3617754 4.5347524 4.561833 4.385289 4.504223 4.452958 4.4983597
1370126_at 3.5552516 3.6173968 3.8153186 3.6023135 3.5615475 3.7773933 3.8716118 3.557621 3.7910903 3.8235881 3.7268696
1370127_at 6.1185303 5.8791084 6.06921 6.089489 5.8988514 5.923623 6.2405233 6.0011907 5.995338 5.996932 5.8460836
1370128_at 6.6402545 6.54347 6.690687 6.5890346 6.540573 6.812908 6.38442 6.4780293 6.5750985 6.5135803 6.557902
1370129_at 6.930897 7.182931 6.9376507 6.769729 6.9912376 6.860697 7.119069 7.3519692 7.154857 6.9904428 7.000419
1370130_at 9.348795 9.622211 9.496644 9.430853 9.369111 9.413611 9.587241 9.558907 9.482484 9.549765 9.304377
1370131_at 5.6138434 5.668954 5.309465 5.3157053 5.346605 5.0468273 5.6973734 5.5355625 5.060635 5.404071 4.9483724
1370132_at 4.144636 3.8980646 4.1676607 4.0521507 3.9820168 4.1430387 4.1503844 4.057068 4.0657597 4.145501 3.8480415
1370133_at 6.1471243 6.100907 6.0780177 6.1799374 6.111305 6.202306 6.0645294 5.97319 5.963443 6.1891403 5.995798
1370134_at 10.020829 10.143991 10.1512785 10.210726 10.19763 9.9732485 10.135952 10.059898 10.203712 10.0455 10.056452
1370135_at 6.8756595 6.803104 6.505185 6.564542 7.1246915 6.7654047 7.733973 7.2983837 7.5267754 6.904442 7.314806
1370136_at 6.7510047 6.617203 6.4458747 6.731359 6.5938673 6.868647 6.639678 6.551802 6.501677 6.636457 6.6366158
1370137_at 5.224093 5.069266 5.0642567 5.2791243 4.912259 5.0236506 5.295486 5.2369857 5.347881 5.2509823 5.162127
1370138_at 4.77073 4.5402575 4.432913 4.6791816 4.7372994 4.539315 4.7685623 4.8847485 4.717636 4.677635 4.5716743
1370139_a_at 3.8312125 3.6506712 3.8109772 3.689003 3.655979 3.8015158 3.5114672 3.507906 3.451324 3.758973 3.850123
1370140_a_at 4.822923 5.1699815 4.7083836 4.717352 4.698758 5.010625 5.196929 4.665962 4.9269032 5.206556 4.8218307
1370141_at 8.480947 8.8866205 8.445879 8.663169 8.5447235 8.560909 8.716707 8.73309 8.696718 8.883984 8.549484
1370142_at 5.1665463 5.631029 5.587942 5.4200916 5.742981 6.137501 5.6590786 5.669562 5.404036 5.827846 5.753329
1370143_at 5.269032 5.3349533 5.4574437 5.46846 5.249785 5.2366376 5.1839767 5.382712 5.4075403 5.3144307 5.1087093
1370144_at 8.275626 7.9133835 7.789329 7.9792147 8.3370495 7.758848 8.029242 7.986758 7.7553635 7.7745185 7.9249096
1370145_at 4.219696 4.1892223 4.100313 4.175023 4.1490135 4.2725983 4.0960693 3.9628575 4.2804556 4.21307 4.311018
1370146_at 3.445443 3.413178 3.4303684 3.4394202 3.5722163 3.562811 3.4650152 3.5016613 3.3874273 3.360191 3.672909
1370147_at 7.262897 7.660391 7.837796 7.6594453 7.4891515 6.876658 7.296061 6.9885716 7.143031 6.6828074 7.388211
1370148_at 14.181929 14.2720995 14.231068 14.219369 14.265234 14.247251 14.206475 14.1934595 14.209482 14.329462 14.303749
1370149_at 11.121759 11.152523 11.16579 11.177064 11.016023 10.9618845 11.132831 11.069211 11.144258 11.087045 10.861551
1370150_a_at 12.911086 13.312519 13.291527 13.181952 13.181041 13.625937 11.248925 13.022968 12.921995 13.353009 13.323512
1370151_at 13.242082 13.238762 13.29415 13.337663 13.341855 13.24784 13.102923 13.364936 13.356061 13.259065 13.224539
1370152_at 4.4708776 4.546481 4.476712 4.6215 4.7421627 4.863291 4.48754 4.4724665 4.4166174 4.716446 4.5661745
1370153_at 5.619936 5.7512608 5.7323613 5.7248497 5.5141277 6.0604525 5.575981 5.665209 6.1103487 5.7920256 6.2500186
1370154_at 10.303703 10.3563385 11.071494 10.98882 11.283712 10.876827 11.109069 10.432036 10.903902 11.038066 10.9945755
1370155_at 8.206466 8.113864 8.059961 7.66061 7.974203 7.4493732 8.092915 7.979398 7.5830755 7.733074 7.402984
1370156_at 7.6452794 6.796655 7.0576158 6.823284 7.4891515 6.512405 7.052309 6.604278 6.476161 6.9474945 6.6609325
1370157_at 3.5261354 3.9778516 3.7811043 3.75042 3.6028976 3.6498785 3.9470735 3.6318738 3.623295 3.9433272 3.8910162
1370158_at 6.3392277 6.7003937 6.1433268 6.4356594 6.58436 6.467192 6.597116 6.6039286 6.573073 6.2436748 6.359875
1370159_at 6.826281 7.1644373 7.2092304 7.1475224 7.0011644 6.93345 6.96633 7.005779 7.121473 6.974607 7.071074
1370160_at 8.821146 8.866852 9.162676 8.978417 8.968652 8.979321 8.954697 8.957869 8.917991 8.921667 8.878718
1370161_at 9.59061 9.651825 9.418304 9.440151 9.247011 9.360865 9.724417 9.581039 9.336523 9.450283 9.696497
1370162_at 6.9904294 7.144921 6.8760114 7.232395 7.0118804 6.8988385 7.0261874 7.257542 7.3002324 6.8972335 7.096732
1370163_at 8.711502 8.903571 8.859763 8.739134 8.8264 8.792882 8.316847 8.469257 8.864977 8.354059 8.6529665
1370164_at 10.889157 11.0174675 10.935124 10.860814 10.907347 11.010489 11.018832 10.842837 11.003696 10.955282 10.889094
1370165_at 3.8174133 3.8783274 3.7456555 3.797175 4.150325 3.8321202 3.7749028 3.782245 4.0686293 3.8793085 3.813618
1370166_at 11.932344 12.00707 11.954973 12.115853 11.964343 11.8836355 11.949803 12.015491 12.049162 11.856269 11.86099
1370167_at 12.374954 12.405762 12.355484 12.4625635 12.416476 12.356021 12.396459 12.45395 12.346907 12.35015 12.319374
1370168_at 9.9294195 9.974918 9.993465 9.810581 9.739719 9.512811 10.1039295 9.96007 10.017889 9.973904 10.12784
1370169_at 9.0020485 9.126943 9.02844 9.203582 9.128 9.087152 9.27091 9.331686 9.265688 9.2702875 9.3095
1370170_at 10.402497 10.383429 10.23544 10.39761 10.353046 10.168503 10.541048 10.518012 10.332467 10.345502 10.31027
1370171_at 8.331767 8.394472 8.451911 8.420386 8.416446 8.280218 8.232374 8.503413 8.265681 8.244626 8.436917
1370172_at 10.4894 10.423471 10.3747015 10.392181 10.400861 10.450477 10.457513 10.52478 10.350272 10.521608 10.296489
1370173_at 7.754987 7.777787 7.6426377 7.932686 7.580241 7.6803584 7.5010166 7.9928856 7.56998 7.9380684 7.7550526
1370174_at 5.8864183 6.07179 6.109132 5.888224 5.9984384 6.1001616 6.3334765 6.0597315 6.393105 6.286128 5.956759
1370175_a_at 8.340471 8.212288 8.1887665 8.375278 8.097443 8.107521 8.289028 8.200149 8.244751 8.339391 8.205408
1370176_at 7.9219866 8.057682 7.8420863 7.9268193 7.7034683 7.0045075 7.3822227 7.288033 7.3774347 6.9567833 7.9713554
1370177_at 5.4982815 5.3286257 5.5221534 5.4290257 5.589134 5.1490927 5.378742 5.4726744 5.458248 5.330863 5.441224
1370178_at 4.8404117 4.779747 4.608614 4.6687846 4.6574464 4.7096434 4.1531687 4.2717867 4.9409075 4.370887 4.4389405
1370179_at 10.184314 10.268165 10.24572 10.276411 10.243355 10.232659 10.149747 10.1478195 10.216865 10.206293 10.206103
1370180_at 11.27066 11.393642 11.347942 11.253829 11.183556 11.228974 11.702942 11.759596 11.477951 11.603027 11.389709
1370181_at 6.983951 6.8760138 6.855607 6.852144 6.897184 6.8838396 6.7852354 6.691436 6.7529125 6.766841 6.8546886
1370182_at 4.9258537 4.892577 4.7321033 4.8701696 5.1309156 5.0689726 4.8166084 5.076893 5.175205 4.9276104 5.285903
1370183_at 7.50952 7.472459 7.2411633 7.551988 7.369116 7.253497 7.745101 7.5124965 7.668163 7.3909187 7.4653535
1370184_at 9.9928875 10.027365 10.029665 10.034183 10.163281 10.117121 10.088172 10.099871 9.979234 10.0735445 9.977542
1370185_at 4.7207766 4.670165 4.8508177 4.6853037 4.7151837 4.662784 4.8111405 4.723161 4.674009 4.6906943 4.6409645
1370186_at 9.888407 10.355217 10.201251 10.01235 10.051448 10.612069 9.565716 9.810139 9.673946 10.630355 10.139516
1370187_at 10.865435 10.859549 10.85743 10.870855 10.676037 10.768635 10.805814 10.626279 10.747086 10.780043 10.7078285
1370188_at 10.543149 10.400705 10.222732 10.359298 10.49164 10.244993 10.388068 10.449206 10.293442 10.300494 10.230502
1370189_at 10.28649 10.154077 10.146965 10.156558 10.194924 10.101937 10.210277 10.293182 10.144491 10.011283 10.17465
1370190_at 11.543614 11.461015 11.516975 11.621011 11.514708 11.563055 11.525328 11.519322 11.512954 11.43788 11.403449
1370191_at 8.005112 8.259189 8.160805 8.285949 8.201359 8.319889 7.870717 8.07705 8.170855 8.105276 8.212329
1370192_at 8.380482 8.368624 8.2116 8.399559 8.310024 8.269083 8.526082 8.443715 8.247662 8.300907 8.241987
1370193_at 10.689473 10.46243 11.160104 10.940168 11.066836 10.887462 11.167821 11.3784895 11.147852 10.946099 10.805615
1370194_at 7.9133058 8.276894 7.855269 7.8892055 7.724038 7.922568 8.427794 7.985282 7.803586 7.910072 8.102313
1370195_at 7.8549256 7.8007126 8.040358 8.174991 8.211079 8.045556 7.9536595 8.377035 8.163611 8.214441 8.30146
1370196_at 6.632217 6.438874 6.703882 6.6180773 6.494641 6.3161287 6.621662 6.6768355 6.840938 6.591473 6.595394
1370197_a_at 5.949918 6.080259 6.404264 6.0654626 5.822623 6.404222 6.1075554 6.2544827 6.1653123 6.1816096 6.639995
1370198_at 3.3062584 3.2007344 3.207397 3.37012 3.4190774 3.458308 3.3633566 3.2354019 3.3165784 3.3206146 3.2159553
1370199_at 10.163042 10.2506485 10.301075 10.281678 10.201116 10.3274355 10.273606 10.118009 10.246849 10.047106 9.983537
1370200_at 11.8127985 11.663944 11.743061 11.799478 11.685849 11.653656 11.641399 11.907106 11.80576 11.68441 11.660967
1370201_at 3.9395845 3.623421 3.81991 3.8162162 3.6510658 4.0998287 3.6249757 3.8076968 3.7306893 3.4979649 3.586368
1370202_at 9.558041 10.009088 10.1504545 10.311893 9.797527 10.910727 9.992794 10.344986 10.08328 10.867536 10.469303
1370203_at 7.862964 7.991419 7.872059 7.8693457 7.6824245 7.7942405 8.136773 8.136031 8.1728325 7.887471 7.953311
1370204_at 8.69219 8.865332 8.693865 8.869907 8.519151 8.771238 8.981533 8.941734 8.975895 8.730674 8.698555
1370205_at 3.7434475 4.0044193 4.1931205 3.9112484 4.1517506 3.9230175 3.7775915 3.858786 3.52775 3.8836412 3.7831411
1370206_at 4.5307255 4.5031495 4.285162 4.274409 4.659276 4.5194764 4.2825785 4.302117 4.3922176 4.499875 4.519854
1370207_at 11.340321 11.33504 11.252966 11.335122 11.242203 11.373168 11.40163 11.168553 11.219709 11.25422 11.186596
1370208_at 8.302515 8.321415 8.356866 8.245709 8.212383 8.201245 8.279217 8.351697 8.253546 8.045325 8.164114
1370209_at 9.243088 10.616982 10.488465 10.29163 9.84671 10.3323145 10.431683 10.245908 10.592229 10.297033 9.892976
1370210_at 5.417245 5.3653607 5.385477 5.5034137 5.380336 5.3573284 5.4309216 5.440085 5.2679124 5.394534 5.2442436
1370211_at 6.479961 6.4334664 6.4419746 6.6248183 6.479552 6.600777 6.3854322 6.2801723 6.533213 6.6080937 6.6501884
1370212_at 5.184234 5.295699 5.4347324 5.1312585 5.4651904 5.2952223 5.644111 5.0995593 5.3418617 5.4459524 5.3227015
1370213_at 11.886468 11.912102 11.865764 12.0079565 11.930877 12.018678 12.146498 12.051947 12.008039 12.011988 11.971995
1370214_at 4.8804636 4.755521 4.930102 4.70069 4.948085 4.928125 4.7174983 4.8384995 4.890694 5.0254087 4.6857724
1370215_at 9.976566 10.078153 10.057592 9.832458 9.971121 10.109437 10.211693 10.197616 9.812224 10.350715 10.049635
1370216_at 4.249178 4.592153 4.3110204 4.2003775 4.931808 4.691786 4.0900726 4.4908657 4.4782953 4.4578295 4.660672
1370217_at 5.270623 5.7221622 5.4376693 5.3082566 6.430753 5.3449044 5.7031574 5.617669 5.3347087 5.7488503 5.4637733
1370218_at 6.1574783 6.249849 6.518626 6.4244633 6.045954 6.371539 5.747085 5.720208 6.054138 5.797639 6.8175573
1370219_at 8.166906 8.311094 8.381805 8.029116 8.065219 8.289875 8.431237 8.0805645 8.182807 8.569982 8.238531
1370220_at 11.096809 10.522726 10.888354 10.785624 10.202122 10.255497 9.841534 10.408295 10.25496 10.372554 9.852892
1370221_at 4.760088 4.6782503 4.7178736 4.801112 4.8287373 4.804653 4.6039286 4.56968 4.5558724 4.7102365 4.7229004
1370222_at 4.970068 4.7247424 4.801585 4.844383 4.844319 5.128928 5.078746 4.868347 4.8439636 4.8064184 4.71908
1370223_at 7.8411536 7.959742 7.7489576 7.7811904 7.9495277 7.714039 7.879187 7.7596173 7.990687 7.7381935 7.824767
1370224_at 9.775519 11.017273 10.4997225 10.036623 10.459263 10.405903 10.127664 10.095835 10.269967 10.96555 10.650387
1370225_at 4.932068 4.949323 5.0503244 4.981031 5.012738 4.9492016 4.965594 4.9510374 4.9484587 4.874516 4.8672643
1370226_at 9.940041 9.966604 10.01185 10.103191 9.975185 10.11981 10.053509 10.084421 10.054628 10.079887 10.092667
1370227_at 3.2502508 3.2166376 3.235761 3.3361115 3.323996 3.4526672 3.2146082 3.1637592 3.239178 3.1778173 3.2628436
1370228_at 14.404036 14.373491 14.362534 14.37648 14.36109 14.411825 14.395235 14.410226 14.389782 14.3926525 14.401732
1370229_at 5.2482147 5.080427 4.9578724 4.7695208 5.1713047 5.117014 5.101512 5.0187407 4.9053993 4.9078956 4.692752
1370230_at 11.069518 11.046211 11.00588 11.091598 11.012357 11.065146 11.15085 11.031339 11.022793 11.034096 10.914381
1370231_at 7.240685 7.433214 7.3381104 7.5364027 7.521192 7.2612996 7.6763773 7.6421094 7.5755315 7.6536584 7.512158
1370232_at 10.759071 10.758453 10.856396 11.035341 10.652504 10.55358 10.287928 10.626878 10.667901 10.569069 10.278559
1370233_at 5.2926235 4.878641 5.0799904 5.073636 5.2232924 5.1297536 5.1350036 5.0423393 4.879208 5.0750127 5.016802
1370234_at 12.93486 13.015996 12.987499 12.899665 12.984993 12.929421 12.978878 12.962325 13.065648 13.042076 12.945423
1370235_at 12.56985 12.818403 12.68942 12.742373 12.840254 13.193874 12.778745 12.82697 12.935603 12.921605 12.9500065
1370236_at 9.056166 8.974631 9.201234 8.898112 8.866837 8.9219055 9.21221 9.114621 8.967586 8.794864 9.015188
1370237_at 12.112355 12.082044 12.199604 12.107117 12.238582 12.011785 12.0994005 12.1922865 12.149098 12.219653 12.220685
1370238_at 11.559841 11.439881 11.483972 11.483439 11.511809 11.495393 11.57088 11.532611 11.446988 11.532189 11.493564
1370239_at 13.040825 13.524343 13.097768 13.504948 13.4194565 13.264106 13.830529 12.98467 13.879808 13.828182 13.575644
1370240_x_at 13.061104 13.532917 13.09503 13.4951935 13.408914 13.288248 13.861791 12.903824 13.879699 13.846373 13.590182
1370241_at 13.939567 13.918915 13.998108 13.882207 13.87656 14.113852 13.706797 13.925569 14.039482 13.821854 14.0383
1370242_at 12.65877 12.65523 12.477295 12.617694 12.572649 12.614872 12.828012 12.675614 12.618781 12.668272 12.477361
1370243_a_at 10.39072 10.000136 10.19581 10.039398 10.418238 10.381977 9.846035 10.025099 9.760107 9.72603 10.000861
1370244_at 12.3942795 12.454787 12.45675 12.263409 12.209383 12.3245 12.384101 12.475592 12.535896 12.4286 12.405003
1370245_at 10.6454115 10.708876 10.656937 10.540957 10.440923 10.595887 10.573976 10.761361 10.654526 10.711639 10.571724
1370246_at 11.942935 12.091181 11.946739 12.052322 12.045257 12.092912 11.8455 12.114513 12.132656 12.067177 12.099152
1370247_a_at 6.477704 6.550069 6.4960666 6.3423386 6.4162745 6.110587 6.8287354 6.5771723 6.3453674 6.541882 6.549069
1370248_at 6.0583763 6.3954763 6.158907 6.4653053 6.4861298 6.4243464 6.078369 6.482077 6.4818106 6.3760605 6.5177283
1370249_at 7.322871 7.071927 8.186584 6.626355 7.2068815 6.675601 7.2087393 7.6870995 6.9511323 7.4763823 7.2082396
1370250_at 9.248316 9.014384 9.2099905 9.389893 9.366366 9.264541 9.133694 9.297633 8.998446 9.195288 9.082983
1370251_at 6.2506056 6.4011917 6.2200155 5.843936 6.463174 6.191516 6.1116066 5.9792933 6.0831714 6.293106 6.1116486
1370252_at 8.306744 8.4496155 8.262036 8.260697 8.540263 8.255508 8.022041 7.976621 8.27342 8.665003 8.476732
1370253_at 11.814324 11.796663 11.676198 11.7049675 11.720143 11.762809 11.969013 11.88097 11.816094 11.876641 11.9003
1370254_at 3.5856838 3.5440414 3.5512187 3.5950766 3.6306143 3.638917 3.7661126 3.4795027 3.4685633 3.3284895 3.644383
1370255_at 4.5041504 4.5074015 4.5528007 4.6147575 4.812728 4.810178 4.5882215 4.6121044 4.474415 4.485471 4.6516094
1370256_at 8.19208 7.74706 9.141205 7.9234686 8.276433 8.415249 7.9885597 8.167639 8.314796 7.9025517 8.686216
1370257_at 4.272459 4.3267183 4.285782 4.3531933 4.425684 4.6325717 4.518915 4.297931 4.1969967 4.5011168 4.392805
1370258_at 5.0594006 5.224332 5.220929 5.265801 5.126301 5.399026 5.220202 5.229058 5.335105 5.292654 5.273726
1370259_a_at 7.509822 7.658307 7.667406 7.3758874 7.6587143 7.5033946 7.64165 7.3817644 7.3681765 7.3690295 7.188415
1370260_at 7.2459373 7.228282 7.257734 7.062678 7.097833 7.0635347 7.3502426 7.233037 7.172888 7.2898498 7.276568
1370261_at 8.2992525 8.312885 8.289705 8.249544 8.161945 8.217359 8.336311 8.285451 8.45147 8.377344 8.372362
1370262_at 9.5889225 9.647446 9.486082 9.56082 9.422588 9.456562 9.498611 9.558737 9.542046 9.385675 9.30891
1370263_at 5.91709 5.8964825 5.9362297 5.776442 5.8826866 5.9387145 5.7701993 5.6163745 5.892545 5.804813 5.668213
1370264_at 7.4838505 7.5383506 7.636728 7.8703485 7.4723945 7.258295 7.606564 7.513901 7.570894 7.794179 7.359245
1370265_at 6.1894126 6.398034 6.0535493 6.083915 5.980894 6.210043 6.177809 6.2377477 6.3413024 6.4185185 6.1645384
1370266_at 7.1539927 7.1635594 6.957411 6.9933615 7.1419725 6.9139366 6.799862 7.01707 7.186655 6.665467 7.048054
1370267_at 6.820252 6.575401 6.723779 6.6999226 6.8159833 6.676226 6.6285067 6.7071843 6.583778 6.75257 6.6408305
1370268_at 4.3203316 4.105824 4.336974 4.3990965 4.530653 4.363632 4.2132196 4.270046 4.3190866 4.5173483 4.3453817
1370269_at 5.141213 4.984988 5.0349383 4.915136 4.9979467 5.1225605 4.9895253 5.1498938 5.155158 5.2946877 4.920957
1370270_at 3.9738414 3.7146387 3.9100807 4.0957003 3.9577127 4.053029 4.1627316 3.9147437 4.0070286 3.979818 3.9417841
1370271_a_at 7.472566 7.435527 7.4501104 7.3614826 7.3736115 7.645087 7.53307 7.221229 7.3426247 7.487204 7.4200716
1370272_x_at 6.2957835 6.2775936 6.084707 6.064399 6.2769094 6.1913333 6.1088905 6.0210314 6.0143523 6.3731294 6.100159
1370273_at 3.5839999 3.3399794 3.4821014 3.5201318 3.5993302 3.6355484 3.3597379 3.666042 3.5987854 3.7086005 3.6025598
1370274_at 13.058086 13.0683 13.12224 13.031915 12.968217 13.079044 12.903618 12.973405 13.096802 13.127659 13.021408
1370275_at 12.7059145 12.705156 12.662102 12.681653 12.671486 12.778028 12.711711 12.6875105 12.579684 12.573448 12.510324
1370276_at 11.929735 11.929575 12.047803 11.840756 11.847794 11.972472 11.933891 11.776117 11.863364 11.933431 12.119638
1370277_at 11.876864 11.798979 11.822755 11.803257 11.818579 11.888484 11.722599 11.715334 11.786637 11.630907 11.59896
1370278_at 11.184629 11.141844 11.310068 11.107337 11.168161 11.369583 11.1835785 11.178347 11.130384 11.080483 11.220057
1370279_at 5.7062206 5.4922876 5.840046 5.454587 5.8910413 5.7161837 5.425195 5.6490917 5.577573 5.736326 5.723958
1370280_at 10.405721 10.405023 10.323628 10.352734 10.150011 10.315678 10.255049 10.511794 10.33427 10.551062 10.477539
1370281_at 10.671238 10.424583 10.748348 11.004668 10.667688 11.281878 10.075063 10.355254 10.407077 10.635283 10.385692
1370282_at 6.264557 6.6009135 6.1665344 6.189725 6.270694 6.55865 7.310185 6.7878256 6.6617794 6.494369 7.3215218
1370283_at 12.218257 12.296278 12.282831 12.213575 12.532567 12.4164 12.3211355 12.381259 12.372246 12.261007 12.393035
1370284_at 12.036062 11.972578 12.075669 12.018547 11.956563 12.02289 12.063082 12.108576 11.971018 11.99172 12.013824
1370285_at 6.5299606 6.400424 6.3961 6.6346016 6.369313 6.448175 6.393371 6.561785 6.5628705 6.39607 6.1806707
1370286_at 9.312805 9.42503 10.01121 9.456035 9.208975 9.0165 9.907802 9.6419525 9.677003 9.737861 9.3333
1370287_a_at 8.875125 9.061605 8.90476 9.019166 9.045 8.982151 9.329732 9.251852 9.237794 9.140541 9.135488
1370288_a_at 7.8973393 7.879712 7.8426666 7.9522495 7.8199754 8.171291 8.22101 8.176436 8.190187 8.063408 8.003973
1370289_x_at 3.6146224 3.5490062 3.7374072 3.8198764 3.5370011 3.673633 3.4907405 3.6257136 3.5544412 3.5962608 3.5424583
1370290_at 8.15796 8.574608 8.083943 8.388388 8.247639 8.337433 8.39028 8.561738 7.788393 8.330207 8.194589
1370291_at 5.4486766 5.5748534 5.475882 5.3893023 5.4155245 5.7246017 5.537491 5.438688 5.427104 5.2959304 5.6931734
1370292_a_at 3.835071 3.807414 4.0263643 3.9895573 3.9401944 4.082383 3.952472 3.9164267 4.131091 3.9581065 3.8663542
1370293_at 5.686087 5.332816 5.4968967 5.6231894 5.541268 5.635483 5.493717 5.444516 5.3092937 5.5044537 5.2679396
1370294_a_at 6.2340975 7.0567565 6.473916 7.23489 6.5206704 6.9360795 6.589152 7.2231894 6.461385 6.112471 6.3808784
1370295_at 8.502222 8.363997 8.244786 8.292813 8.461988 8.360221 8.420914 8.371727 8.276221 8.569446 8.451746
1370296_at 13.507385 13.553375 13.474063 13.542184 13.622253 13.549271 13.377618 13.474618 13.460534 13.380583 13.341232
1370297_at 6.181346 6.2582135 6.281009 6.512241 6.2133555 6.3591266 6.0406923 6.3493724 6.20923 6.361607 6.273272
1370298_at 9.493669 9.644826 9.5176325 9.52116 9.603747 9.807848 9.590149 9.519253 9.539054 9.474533 9.682609
1370299_at 13.783458 13.720222 13.740977 13.708748 13.700026 13.697184 13.611596 13.717721 13.683765 13.631075 13.644828
1370300_at 8.285753 8.213207 8.025066 7.940137 8.202824 8.032873 8.11493 8.211208 8.127597 7.7149925 8.059277
1370301_at 7.333222 7.1685305 7.2454963 7.3010907 7.179713 7.047842 7.1858287 7.128103 7.1425605 6.657001 6.626992
1370302_at 8.507861 8.051371 8.378242 8.401316 8.053238 8.040439 8.711535 8.490331 8.159443 8.209127 8.225204
1370303_at 6.517054 6.4412155 6.321362 6.5760746 6.452027 6.1868033 6.276649 6.618667 6.3889813 6.556738 6.437951
1370304_at 8.743854 8.859195 8.704467 8.914863 8.838533 8.874247 8.663211 8.69036 8.832188 8.651293 8.846317
1370305_at 9.561015 9.745583 9.840328 9.694862 9.603002 9.726556 9.659942 9.62756 9.69646 9.501001 9.579564
1370306_at 8.691074 8.87668 8.769574 8.874098 8.864881 8.871258 8.684432 8.870483 8.622704 8.652821 8.628151
1370307_at 6.984241 7.1685305 7.311829 7.3727174 7.074626 6.836617 7.4735155 7.665368 7.4504232 7.340436 7.2420807
1370308_at 7.4136896 7.6092772 7.66815 7.673457 7.4071636 7.6353884 7.431195 7.599385 7.500728 7.035918 7.507697
1370309_a_at 10.653231 10.722872 10.517269 10.797225 10.756125 10.816984 10.753818 10.748943 10.726551 10.635924 10.764545
1370310_at 13.01093 12.917722 13.0823345 12.8427725 12.91351 12.892972 12.877854 12.9308605 13.009958 12.779683 12.854054
1370311_at 8.490791 8.307964 8.273994 8.398705 8.464047 8.300102 8.457143 8.44956 8.338091 8.184009 8.700102
1370312_at 3.8152452 4.2198935 4.002965 3.9008937 3.905963 4.0358744 4.1963563 4.242597 4.259408 3.957109 3.9815516
1370313_at 8.8800125 8.927524 8.882411 8.842473 8.707958 9.175036 8.926035 8.872177 8.903394 8.735367 8.741768
1370314_at 7.49124 7.4919434 7.6532106 7.5728054 7.9199057 7.6796293 7.6203966 7.7508492 7.6763725 7.6833987 7.5150886
1370315_a_at 6.0799947 5.8107243 5.9302864 5.880103 5.804011 5.645616 5.632906 5.776693 5.892545 5.8719244 5.8409367
1370316_at 7.7130957 7.7293906 7.6333227 7.6000214 7.775464 7.5798044 7.4467983 7.451408 7.7766914 7.370489 7.399519
1370317_at 6.934807 6.836876 6.8078337 6.776948 6.84907 6.7677383 7.170794 6.884887 6.98711 6.8293095 6.9499426
1370318_at 7.388324 7.725048 7.4027224 7.6796203 7.6744394 7.380856 7.5575566 7.6289706 7.4852433 7.595961 7.601198
1370319_at 9.306385 9.168294 9.191347 9.524945 9.105839 9.233303 8.837058 9.095258 9.012574 9.014618 8.846009
1370320_at 10.71602 10.719923 11.00806 10.846291 10.715667 10.412539 10.974862 10.960756 10.758662 11.118591 11.045468
1370321_at 10.259558 10.2640505 10.243969 10.265295 10.2425 10.109959 10.285316 10.269596 10.248357 10.2439575 10.006798
1370322_at 9.762219 9.733989 9.638889 9.675023 9.683393 9.563126 9.571163 9.750735 9.617793 9.631309 9.460255
1370323_at 6.1680465 5.946621 6.0379167 5.7655926 5.863242 6.213146 5.878494 5.87067 5.8975534 5.9388537 6.0334215
1370324_at 7.4879355 7.391577 7.580268 7.525957 7.6495523 7.561288 7.40055 7.4817805 7.3629293 7.626767 7.414182
1370325_at 9.58486 9.764355 9.442384 9.632678 9.665551 9.722246 9.716836 9.711076 9.7657585 9.609249 9.648363
1370326_at 7.0813904 7.135832 7.3003645 7.331724 7.2394757 6.9218993 7.1503615 7.31207 7.1882825 7.1017413 7.158512
1370327_at 7.7834864 7.9016805 7.86393 7.8363333 8.022034 7.7826595 7.94513 7.964523 7.960704 7.7261767 7.8923106
1370328_at 5.387061 5.3310633 5.957351 5.61867 5.9494376 5.7841063 5.735173 5.8874354 5.268454 5.656187 5.9142833
1370329_at 8.979167 9.067045 9.620563 9.430902 9.168163 8.819452 8.910707 8.851549 8.752534 8.629359 8.445607
1370330_at 7.4311633 7.1896605 7.2459435 7.336947 7.190283 6.98215 7.4199 7.422463 7.10775 7.1883607 7.5431857
1370331_at 7.6855745 7.8703036 7.6400237 7.7352405 7.5839343 7.4076104 7.1368127 7.537815 7.55803 7.542486 7.4638214
1370332_at 5.4255743 5.4309506 5.281532 5.536807 5.284741 5.4549675 5.0958853 5.2948904 5.135722 5.3697515 5.248067
1370333_a_at 13.517778 13.394568 13.384385 13.40691 13.31179 13.356628 13.37352 13.404622 13.354563 13.31179 13.238221
1370334_at 8.47006 8.806912 8.461981 8.106953 8.349924 8.551155 8.317681 7.9417763 7.946716 8.1871605 7.8396125
1370335_at 7.868004 7.7032304 7.9316216 7.9061255 7.966218 8.009268 7.836663 7.789266 7.9206247 7.8953357 7.823622
1370336_at 10.993584 10.613527 9.933291 9.956441 9.392796 9.48358 11.105985 10.676927 10.695744 11.426238 10.75432
1370337_at 8.034077 8.031214 8.005223 7.896405 7.9044237 7.880575 8.18725 7.9987984 7.9760485 7.7907605 7.978214
1370338_at 3.3714986 3.385978 3.5704744 3.589522 3.7054803 3.575725 3.5780673 3.5561981 3.571933 3.3343735 3.518963
1370339_at 10.063577 10.174568 10.075193 10.110022 10.118668 10.155815 10.160868 9.961999 10.003357 9.95591 10.107939
1370340_x_at 9.189762 9.312987 9.224343 9.297524 9.229576 9.282171 9.221853 9.220794 9.171342 9.277226 9.229307
1370341_at 3.7783477 3.3116043 3.499159 3.510124 3.6277454 3.6301978 3.6991034 3.5892394 3.5544412 3.6082573 3.5523858
1370342_at 3.6222973 3.446927 3.5805604 3.8102624 3.5224853 3.8354945 3.4740083 3.5840654 4.0522947 3.471283 3.6652677
1370343_at 7.0334463 6.848994 6.5388036 6.8326893 6.832343 6.873613 6.7439575 6.939074 6.822687 6.6564493 6.8222675
1370344_at 7.4490576 7.3565936 7.4428487 7.4733467 7.3890033 7.416572 7.370262 7.384128 7.445008 7.320106 7.1664863
1370345_at 5.7969112 6.637164 6.1126995 6.648822 5.7981706 6.364337 5.8841963 6.9801493 5.7000885 5.5677032 5.8023233
1370346_at 5.509569 6.0353065 5.1035604 6.190593 5.4980645 5.645616 5.504122 6.2922997 5.7174535 5.3697515 4.8609962
1370347_at 5.3305683 5.45779 5.093842 4.796722 5.2887297 5.213613 5.320551 5.339746 5.366218 5.093408 5.2868896
1370348_at 10.494096 10.373391 10.444858 10.368137 10.377327 10.689614 10.711155 10.439289 10.475958 10.649769 10.74813
1370349_a_at 14.032251 14.040275 14.081546 14.025823 14.032105 14.023369 14.019927 14.040155 14.075902 14.034058 14.092435
1370350_x_at 9.1213665 10.313817 9.7802725 10.35239 9.7239065 8.2558155 10.491883 10.485471 8.973503 11.429947 10.211924
1370351_at 8.753281 8.883684 8.784692 9.021282 8.819163 8.781259 8.652221 8.927921 8.779272 8.827551 8.743879
1370352_at 11.35686 11.591337 11.659975 11.589785 11.618928 11.33853 11.57831 11.603128 11.667172 11.311763 11.488546
1370353_at 7.5586267 7.5764637 7.8438234 7.8644686 7.0841722 7.433905 7.2616663 7.48751 7.770896 7.1237926 7.381682
1370354_at 7.812316 7.936615 7.9434733 7.8759766 7.7787094 7.649053 7.749458 7.964533 8.089004 7.684467 7.8641315
1370355_at 12.961845 12.827051 13.14599 12.604373 12.610712 13.058074 11.735423 12.552623 12.246133 12.760916 12.977025
1370356_at 7.3848248 7.2455573 7.017339 7.4049726 7.1665173 7.302276 7.7478 7.664955 7.090229 7.0492344 7.4838147
1370357_at 8.1414995 8.322392 8.459305 8.2968445 8.3763895 8.269298 8.341841 8.145969 8.533742 8.177432 8.338608
1370358_at 8.837635 8.969402 8.933271 8.995335 8.828736 8.871182 8.726319 8.764668 8.88668 8.687434 8.656312
1370359_at 12.473719 12.54677 12.507053 12.769457 12.533484 12.547211 12.541468 12.66706 12.759601 12.563287 12.543451
1370360_at 8.452237 8.505969 8.49678 8.68905 8.720471 8.503669 8.744695 8.820104 8.810501 8.610217 8.603349
1370361_at 4.858602 4.376513 4.677046 4.6055813 4.508748 4.8005204 4.565263 4.6286945 4.4734497 4.688431 4.818674
1370362_at 7.5497046 7.5045104 7.4195776 7.365593 7.164998 7.574175 6.9145403 7.167268 6.80488 7.1259465 7.160075
1370363_at 12.357016 11.982056 11.705716 11.928212 11.764927 11.47727 12.331052 12.227729 12.10427 12.48541 12.4233465
1370364_at 7.588574 7.455195 7.4290986 7.3242664 7.5611677 7.57743 7.4751487 7.419722 7.5338135 7.393325 7.5444436
1370365_at 8.551776 8.734759 8.682316 8.519672 8.431845 8.719329 8.492174 8.546218 8.805288 8.519103 8.925848
1370366_at 9.690154 9.956258 9.88527 10.033226 9.909501 10.055701 9.615324 9.907026 9.903729 9.790366 9.552759
1370367_at 4.6681476 4.4810286 4.6798496 4.514474 4.8560596 4.8096046 4.3262773 4.498349 4.5263677 4.66531 4.565701
1370368_at 6.950234 7.009777 7.235149 7.2389402 7.297761 7.199005 7.0756598 7.0544 7.1051893 7.0594826 7.2485557
1370369_at 6.6569085 6.1068845 6.4454226 6.0776324 6.3289614 6.6226974 6.5361114 6.3187127 6.5554233 6.5018845 6.1544867
1370370_at 8.286381 8.279279 8.318972 8.215339 8.332301 8.087372 8.034861 8.311183 8.01962 8.192654 8.5092
1370371_a_at 8.871177 8.790687 9.066345 8.794289 8.862711 8.564593 8.749553 8.613759 8.8262005 8.658723 8.492652
1370372_at 4.4339123 4.4227433 4.5700946 4.565627 4.6419516 4.5220675 4.5117497 3.8967166 4.5796065 4.655224 4.709438
1370373_at 6.094382 5.995024 6.076318 5.976241 6.011543 6.1928563 5.8767605 6.063503 6.163314 6.069904 6.069762
1370374_at 8.784717 8.628091 8.729867 8.686483 8.573629 8.777892 8.883768 8.722725 8.670996 8.748233 8.322338
1370375_at 11.677322 11.587977 11.777303 11.701804 11.576263 11.472749 11.219503 11.470069 11.287987 11.325944 11.189663
1370376_a_at 8.382891 8.434069 8.175028 8.619974 8.192507 8.322426 8.714155 8.401411 8.887915 8.806719 8.546044
1370377_at 12.9961605 12.945169 12.521354 12.853869 12.832458 12.932436 13.14005 12.783308 13.16771 12.910353 13.187436
1370378_at 12.38967 12.261691 12.3413315 12.258749 12.313318 12.369703 12.310314 12.247096 12.280052 12.2635145 12.141932
1370379_at 6.136878 5.6764793 5.7320995 5.958613 5.9922266 5.9529753 6.052917 6.045083 5.9354157 5.7391696 5.995786
1370380_s_at 7.35928 7.344896 7.5050263 7.546449 7.447122 7.39598 7.4109 7.641784 7.5212684 7.394332 7.091906
1370381_at 10.636399 10.554123 10.512404 10.607621 10.346048 10.747541 11.01045 11.0092945 10.828244 10.917998 10.736242
1370382_at 3.4234264 3.2599473 3.5027978 3.3612545 3.346464 3.3451488 3.2472198 3.283317 3.3649166 3.2331934 3.2026455
1370383_s_at 7.893831 7.762409 8.281345 7.6802306 7.991407 7.727345 8.036331 7.885511 7.7885094 7.6824183 7.4298334
1370384_a_at 7.358936 8.01574 6.9300923 7.637051 5.859112 10.103401 6.3662543 9.306419 9.221127 8.961677 9.588021
1370385_at 5.386039 5.35026 5.6693773 5.72323 5.3871875 5.421604 5.174798 5.3300653 5.4181805 5.190461 5.2306976
1370386_at 7.557391 7.4783816 7.354623 7.5835404 7.60365 7.57166 7.3008966 7.641784 7.5911503 7.37169 7.587911
1370387_at 11.077626 10.936716 10.970875 11.588604 11.018277 10.890846 10.673501 10.957239 10.687167 7.51632 10.885264
1370388_at 4.3117895 4.3213005 4.299692 4.183265 4.36128 4.3595505 4.229394 4.135836 4.2011576 4.065257 4.167981
1370389_at 3.5810757 3.8076072 3.7523594 3.6292574 3.8363154 3.7439406 4.0518165 3.7523112 3.6436522 3.7903943 3.692495
1370390_at 4.9833307 5.1143723 5.236171 4.940939 5.069676 4.9003487 5.268164 4.7314 4.9038987 5.1371393 5.136492
1370391_at 5.2961617 5.0680027 4.915159 5.1505337 5.0193257 5.052919 5.068556 5.007454 4.9591513 5.1099515 4.982943
1370392_at 5.267101 5.1693125 5.2063127 5.4398203 5.383613 5.2923393 5.074612 5.1007347 5.291074 5.232171 5.183096
1370393_at 5.161308 5.1585283 5.402491 5.480618 4.649529 4.9751606 4.9654117 5.4146814 4.9484587 4.91736 5.337089
1370394_at 7.2105627 8.366316 6.800368 6.5170107 8.420591 6.8702445 4.9448857 5.4209437 5.236704 5.5263247 5.088186
1370395_at 7.031951 6.9504814 7.015396 6.7238674 6.7823844 7.1187696 6.8810644 6.911615 7.0582685 6.913581 6.828926
1370396_x_at 14.074847 14.100713 14.102643 14.098967 14.1219425 14.015545 14.103502 14.0495 14.103502 14.081048 14.040531
1370397_at 11.785837 12.160477 12.103781 11.691947 12.20095 12.081565 12.101505 11.834583 12.340516 11.665225 11.827051
1370398_at 5.700225 5.9285655 5.997205 6.1024117 5.7032223 6.234162 6.052577 6.070907 5.7527633 5.9311657 5.8432236
1370399_at 7.547735 7.398823 7.8675203 7.281492 7.208481 7.6308074 7.4302015 7.7304363 7.691111 7.415887 7.5523834
1370400_at 5.428038 5.417861 5.3482876 5.2803907 5.329918 5.445496 5.4160094 5.346639 5.197422 5.589024 5.1127186
1370401_at 3.8955731 3.6356804 3.8859577 3.8871155 3.8296492 3.9934034 3.937094 3.747243 3.7429252 3.8727937 3.8736532
1370402_at 7.083629 7.220659 7.1487713 7.4549417 7.6523046 7.410915 7.4974294 7.42839 7.1455345 7.499935 7.3627844
1370403_at 4.8541327 4.68978 4.8572526 5.073843 5.057603 4.9911137 4.9239836 4.4721074 4.892502 5.0385113 4.818241
1370404_at 4.091796 3.73289 3.9872055 3.7204952 3.8633943 3.9367805 3.8871543 3.7664943 3.811377 3.8239293 3.8404837
1370405_at 3.4968805 3.7107418 3.631818 3.5838058 3.6039069 3.7809289 3.638445 3.7429037 3.6634486 3.746439 3.9876058
1370406_a_at 4.0935974 3.7849588 3.7049248 3.623581 3.6761851 3.7997565 3.9502733 3.9162114 3.7572062 3.950897 3.834902
1370407_at 8.349653 8.397831 8.498339 8.586227 8.218357 8.246944 8.35465 8.524492 8.629975 8.3474045 8.775833
1370408_at 4.762752 4.5683074 4.5428743 4.2526145 4.4151692 4.3506107 4.796831 4.2236943 4.5969324 4.55332 4.8347516
1370409_at 4.8670893 4.821331 4.6988196 4.644643 4.956752 4.8194957 4.6050773 4.6100616 4.75184 4.746742 4.768852
1370410_at 4.361288 4.1615405 4.114272 3.9872172 4.137837 4.2500677 4.195975 4.163617 3.9830163 4.3638334 3.9910152
1370411_at 5.6344175 5.6532984 5.8496127 5.8800244 5.8591743 5.485691 5.7452664 5.452182 5.9108367 5.605099 5.821332
1370412_at 3.9276145 4.1216173 3.9574928 3.9242017 3.9464242 4.2188425 3.9617195 4.5463343 4.018358 4.0099025 3.9641118
1370413_at 6.5190845 6.7903275 6.82646 6.6724386 6.676186 6.776418 6.772208 6.631495 7.0119424 6.2955337 6.455452
1370414_at 8.75814 9.399561 8.74402 9.122912 8.963995 9.438567 8.83918 9.133436 8.918299 9.464798 9.1444025
1370415_at 5.6556945 5.5472097 5.6194506 5.760042 5.7855835 5.720723 5.5489645 5.509377 5.660884 5.6463385 5.5700326
1370416_at 4.6778655 4.780013 4.7249064 4.655045 4.769453 4.7561216 4.439154 4.4998913 4.6830883 5.0416875 4.5391183
1370417_at 4.27182 4.2684183 4.15581 4.044636 4.1182327 4.3071213 4.713274 4.3729696 4.265424 4.507084 4.3199644
1370418_s_at 5.606549 5.4507775 5.671017 5.390309 5.5586743 5.6425905 5.615421 5.408055 5.6517296 5.652974 5.5585685
1370419_a_at 5.6229897 5.8022223 5.7175407 5.7718925 5.725732 5.989375 5.758648 5.716181 5.7013464 5.9289618 5.7895064
1370420_at 12.554955 12.761967 12.6977215 12.292581 11.932266 12.944338 11.6726055 12.531425 12.457098 12.454715 12.476273
1370421_a_at 6.3413606 6.160863 6.0881433 6.1018066 6.2287326 6.1710057 5.8155484 6.1887264 6.117144 6.230936 6.067644
1370422_at 6.429992 6.223118 6.690283 6.3976617 6.778855 6.7529283 6.7055016 6.76136 6.5296984 6.9211955 6.7496552
1370423_at 5.9934173 5.7008643 6.1451845 5.901327 5.8231287 6.057869 5.7395253 5.7051773 5.591992 6.1950517 5.7576876
1370424_at 4.051713 4.0720863 3.9583375 3.9313703 3.9703484 4.1799784 3.6451461 3.932061 3.832049 3.789886 4.105447
1370425_at 12.456224 12.174155 12.399743 12.5784235 12.551168 11.837462 12.617075 12.428931 12.499301 11.323305 11.587085
1370426_a_at 11.062227 11.150589 11.09688 10.91912 11.266487 11.022407 11.245201 11.14874 11.044081 10.842396 11.03396
1370427_at 5.021514 5.0983906 4.999364 5.184105 5.125556 5.366704 4.9339695 5.103826 5.468254 5.0738163 5.1888943
1370428_x_at 12.063972 12.189602 11.989712 11.825799 11.632693 12.027953 11.702832 11.733215 11.730391 12.077491 11.074596
1370429_at 9.615107 9.863514 9.669407 9.709236 9.008623 9.84471 9.472462 9.504168 9.503812 9.654336 9.196092
1370430_at 5.287875 4.902144 5.094206 5.0281734 4.971602 5.078682 4.9432325 5.132512 5.0754 5.0894837 5.0014496
1370431_at 4.1309357 4.121617 4.177022 4.0663447 4.312806 4.134688 3.9317398 4.035143 4.260945 4.299478 4.263509
1370432_at 3.258855 3.6281343 3.379387 3.4132 3.4134989 3.435501 3.3257515 3.3531804 3.3436046 3.2911844 3.5532792
1370433_at 9.616966 9.941747 9.7891035 10.2958355 8.516204 9.702523 9.538887 9.71071 9.922243 9.860033 9.874578
1370434_a_at 3.423348 3.592527 3.5580428 3.6139798 3.5460227 3.4072275 3.510202 3.5170767 3.372631 3.6000714 3.7124417
1370435_a_at 7.03365 7.0465307 7.0424075 7.0602593 6.973524 7.1083307 6.721699 6.9411106 6.928616 6.754013 6.890061
1370436_at 6.9252763 7.5774474 7.4620347 5.9315276 4.9943357 8.333014 6.560781 7.8408694 6.829848 8.062033 10.313179
1370437_at 6.1862354 6.277337 6.2735767 6.292281 6.3097773 6.4763265 6.2753057 6.401974 6.2248936 6.025336 6.202183
1370438_at 5.5430098 6.3108244 5.486293 5.534093 5.22559 5.627873 5.7728643 5.7098136 5.6745048 6.155761 5.4927616
1370439_a_at 3.2570221 3.230764 3.3599503 3.4963825 3.4877913 3.5269854 3.381739 3.22931 3.4795024 3.292401 3.3414161
1370440_at 7.3307524 7.4850435 7.3594747 7.403921 7.4977727 7.3680606 7.522121 7.7137113 7.510503 7.5412025 7.4000764
1370441_at 3.8453777 3.840478 3.9205701 3.761869 3.8290217 4.07185 3.7833889 3.8026772 3.6147397 3.9158564 3.721709
1370442_at 3.3643587 3.296075 3.375505 3.1613934 3.1435237 3.2959664 3.179136 3.2778196 3.1331487 3.5100582 3.392421
1370443_at 7.2391124 7.3648963 7.3261447 7.480655 7.445107 7.805438 7.197547 7.2591715 7.1798325 7.4472675 7.3407917
1370444_at 4.8839912 4.6417265 4.888461 4.9662867 5.144861 4.849099 4.764454 4.930108 4.6048145 4.6907997 4.6270137
1370445_at 6.679942 6.6803255 6.2056656 6.475224 6.3464026 6.4530606 6.5825973 6.542961 6.462312 6.9142265 6.6609325
1370446_at 6.5172715 6.5918193 6.869617 6.7560744 6.650561 6.799797 6.800619 6.792785 6.789287 6.4704285 6.80591
1370447_at 4.724641 4.9008427 4.8163247 4.6645994 5.053035 4.8910065 4.8630037 4.7296104 4.6666965 4.9642944 4.6276426
1370448_at 4.205718 4.272916 4.4343724 4.081114 4.2262387 4.3359613 4.1484747 4.357908 4.334305 4.2244773 4.2319107
1370449_at 7.6 7.920767 7.626498 7.7947493 7.5377765 7.4765573 7.8427424 7.5682974 7.3636436 7.5973144 7.817772
1370450_at 4.493663 4.3656654 4.302705 4.298831 4.5691524 4.444294 4.6444798 4.4875607 4.273268 4.557986 4.5098495
1370451_a_at 5.282308 5.1918507 5.115634 5.0526633 5.0401177 5.1284513 5.2710447 5.1524625 5.0328975 5.0398054 4.998316
1370452_at 4.0047483 3.843611 3.7783837 3.725701 4.0489216 3.9668255 3.6539712 3.671052 3.7032907 3.8577576 3.7373574
1370453_at 5.280321 5.0482507 4.9481487 5.139323 4.9517975 5.3593726 5.037645 4.799606 5.043208 4.8729715 5.197856
1370454_at 4.855242 4.81995 4.6957984 4.6440916 4.920971 4.6955485 4.876342 5.3067408 4.633751 4.6221676 4.5821342
1370455_a_at 3.2508886 3.3789434 3.1710405 3.076149 3.387782 3.186183 3.2772644 3.3376875 3.3649166 3.1462982 3.2037737
1370456_at 3.7041461 3.7239387 3.8580525 3.9678059 3.799559 3.7269256 3.7930398 3.8481045 4.045293 3.7467213 3.811848
1370457_at 4.2596626 4.0472445 4.0417647 4.14347 3.982132 4.3519173 3.8614054 3.9979098 3.9009576 4.1461105 4.122037
1370458_at 4.3172317 4.312917 4.356195 4.3471494 4.53026 4.489627 4.247605 4.2659492 4.1747484 4.2778435 4.4853764
1370459_at 3.9184487 4.0681696 4.046361 3.8723714 4.1217427 3.9569902 4.0953283 3.9237084 4.2131987 3.6631365 3.8944845
1370460_at 7.3700466 7.49112 7.625609 7.667785 7.585571 7.397857 7.8784947 7.83696 7.723105 7.67966 7.7525754
1370461_at 5.4426947 5.138234 5.015051 5.4675913 5.0530353 5.093837 5.0749264 5.230958 4.9182467 5.0615935 5.0577354
1370462_at 4.6849146 5.148967 4.2425866 5.185226 4.554135 4.715362 4.5942516 5.1736236 4.400617 4.4383345 4.29976
1370463_x_at 5.763999 6.0915008 6.0124063 6.101261 7.51834 5.8240604 6.0348043 5.5228767 6.3363566 6.0775456 6.003105
1370464_at 4.817604 4.732441 4.4864473 4.5045786 4.4084525 4.528747 4.527195 4.1771708 4.754552 4.3699617 4.6662836
1370465_at 5.5041714 5.078792 4.5682416 4.8656983 4.70562 4.75007 4.574825 4.7920737 5.015697 4.9576216 4.7222514
1370466_at 4.1421566 3.8741767 4.147311 4.0923166 4.164481 4.0734806 4.5651407 4.2610607 4.1212826 4.3322268 3.8982747
1370467_at 4.2724595 4.4609337 4.3760014 4.354439 4.803095 4.705655 4.6050773 4.5822115 4.5866046 4.733412 4.586389
1370468_at 3.3856587 3.2935073 3.2301748 3.2618246 3.3705728 3.1876996 3.4839003 3.3268645 3.332634 3.336023 3.2483828
1370469_at 5.74331 5.6385155 5.713685 5.5056753 5.576183 5.645616 5.485487 5.6377807 5.6852317 5.9000077 5.7680144
1370470_at 4.1198173 4.068796 4.046329 3.9678059 3.9782338 4.16812 3.8952546 4.2055883 4.0428953 5.3526535 4.1688604
1370471_at 4.1122074 3.901129 3.795812 3.9151022 3.8272967 3.861663 3.8524878 3.8479776 3.878015 3.9906209 3.9304857
1370472_a_at 4.775944 4.713834 4.8350134 4.9102483 4.7548385 4.7964573 4.6571274 4.4664106 4.8752 4.7285023 4.764907
1370473_a_at 6.4630713 6.370274 6.0091467 6.277244 6.406493 6.6527634 6.494825 6.4281297 6.4443784 6.301336 6.431536
1370474_at 5.493945 5.965247 5.895443 6.1190376 5.3688784 5.755489 5.886506 5.601242 5.9567623 5.614483 5.852299
1370475_at 13.278284 13.213097 13.357749 13.234007 13.278356 13.2246475 13.1314335 13.267575 13.224815 13.155851 13.035662
1370476_at 6.871202 7.0038953 7.1285653 7.1283164 7.005905 7.184469 6.8044243 7.028927 7.0119424 6.724958 7.157844
1370477_at 3.8283684 3.5984163 3.578782 3.6523867 3.669461 3.6324365 3.6317487 3.8721151 3.4478087 3.6210778 3.7550483
1370478_at 5.685662 5.603428 5.6994 5.8901477 5.9523582 5.617687 5.594594 5.4404716 5.6765985 5.8953376 5.496728
1370479_x_at 12.996524 12.477342 13.05462 12.940644 12.754606 12.456029 12.306147 11.792928 12.453303 9.883049 10.586353
1370480_at 3.9184487 3.9112992 4.047073 4.154564 3.9892569 4.1111717 3.8100212 4.2023425 3.8456852 4.0410633 3.9753513
1370481_at 5.4358525 5.0593524 5.3100896 5.406955 5.681805 5.5284576 5.4558845 5.2846103 5.131313 5.3895326 5.1938787
1370482_at 5.4297485 5.440607 5.5301075 5.618511 5.919527 5.702573 5.2535524 5.39567 5.3863287 5.3971624 5.204877
1370483_at 3.9476976 3.8015718 3.9637787 3.7820952 3.7277446 3.8889806 3.9224737 3.9537904 3.867594 4.208644 3.9845133
1370484_at 5.172198 4.9036894 5.1123805 5.1486583 5.135427 5.4068565 5.2620645 5.044264 5.0969086 5.4120975 5.161856
1370485_a_at 4.7951984 4.7856207 4.7003536 4.891408 4.4757257 4.7074757 4.8515477 5.016968 4.4030213 4.5596056 5.1511793
1370486_a_at 5.5243626 5.1308727 5.5734463 5.3865037 5.3940973 5.272419 5.4267364 5.2096467 5.2353497 5.5378523 5.384246
1370487_a_at 6.2745085 6.1831813 6.187877 6.1044855 6.230557 6.3178444 5.9012423 6.180556 5.9732957 5.8197203 6.161234
1370488_a_at 6.2017365 6.717257 6.813697 6.2706833 6.4740014 6.652304 6.4264736 6.2451544 6.294953 6.344328 6.3456736
1370489_a_at 4.0047417 4.2748613 4.1844234 3.8587255 4.1415367 4.1252217 4.07811 4.189292 4.279162 4.3846874 4.281763
1370490_at 4.3042307 4.0517645 3.9367201 3.9982998 4.2237196 4.460577 4.2315054 3.8106742 4.1525426 4.302045 3.9890192
1370491_a_at 5.875309 5.7905397 5.281009 5.9035134 6.0957313 5.7380977 5.7356763 5.9042025 5.5103483 6.263334 6.1935625
1370492_a_at 4.8091545 4.8118787 4.6137624 4.6214533 4.675383 4.71712 4.6097717 4.514248 4.651821 4.8060207 4.6248097
1370493_a_at 4.08529 3.88369 3.9545224 4.015291 3.6316702 4.060445 4.159086 3.7756176 3.5824618 3.9987166 4.1095314
1370494_at 4.685355 4.361457 4.263175 4.4424744 4.6326914 4.453044 4.2912846 4.2846804 4.699475 4.457943 4.636508
1370495_s_at 13.290384 13.213039 13.457292 13.315076 13.406045 12.92362 13.33281 13.349982 13.284797 13.409415 13.451286
1370496_at 12.747055 12.957185 12.867151 12.79083 12.801632 12.782665 12.696451 12.873118 12.782206 12.689243 12.737163
1370497_at 4.026825 4.0596695 4.0528183 4.154133 4.034066 4.4514303 3.963981 3.9837582 4.2493052 4.1895742 4.1905394
1370498_at 3.531361 3.4593873 3.2338367 3.5202522 3.3305693 3.431716 3.3064144 3.5489104 3.426412 3.4070928 3.5633876
1370499_at 4.2408643 4.0017347 3.996036 3.9385648 3.9835281 4.0299506 4.217969 3.9257777 3.918522 4.0533524 4.342729
1370500_a_at 3.7714436 3.7510352 3.6931279 3.7507207 3.9679167 3.7226205 3.8888445 3.7616572 3.838259 3.74632 3.7266886
1370501_at 9.623088 9.508392 9.582243 9.5861435 9.488106 9.48006 9.653791 9.564024 9.573716 9.640174 9.581681
1370502_at 4.121215 3.912055 3.9547462 4.01547 4.1892953 4.1511264 3.7484617 4.187546 4.1988864 4.007103 3.8859422
1370503_s_at 4.3606052 4.3777637 4.6875696 4.4716787 4.476311 4.571263 4.759443 4.391882 4.3576956 4.5623064 4.659478
1370504_a_at 6.0992937 6.0265727 6.017376 5.940444 6.0957313 6.114967 6.042144 5.9889836 6.2037783 6.02141 5.9857674
1370505_at 6.2149706 6.3712034 6.233268 6.3339963 6.3870034 6.2883425 6.2205877 6.3908424 6.2197146 5.9000163 6.2226152
1370506_at 6.549855 6.6762357 6.478757 6.6200595 6.9213824 6.683213 6.493584 6.442531 6.501943 5.9865346 6.521267
1370507_at 5.9547095 5.9150634 6.00991 5.9846187 6.1252627 5.692059 6.0149837 5.9437766 5.998476 6.105093 6.289717
1370508_a_at 5.3157334 5.265465 5.1238613 5.2110415 5.039347 5.236061 5.118552 5.0088706 5.105882 5.201803 5.028741
1370509_at 7.9866643 7.902247 7.5565157 7.5972557 7.530638 7.8032045 6.9918585 6.98167 7.267811 7.0613704 7.016334
1370510_a_at 7.9642563 7.674131 7.689183 7.8511834 7.7979016 7.707579 7.7965884 8.061041 7.8519588 7.8058577 7.6257644
1370511_at 13.8266115 13.970117 13.850229 13.887558 13.894558 13.85361 13.903722 13.770738 13.862922 13.993469 13.892659
1370512_at 8.096067 8.402533 8.109123 8.184808 7.9578843 8.119499 8.472221 8.092415 8.290546 8.297987 7.9530125
1370513_at 3.6598544 3.6713123 3.6531801 3.6529639 3.6426554 3.6638365 3.8782403 3.737044 3.6316538 3.6517627 3.940327
1370514_a_at 3.7705252 3.8106494 3.6079519 3.5020356 3.712685 3.6926563 3.6455853 3.5252564 3.7157822 3.5355544 3.698235
1370515_x_at 4.450306 4.2846265 4.5333676 4.375068 4.466103 4.589796 4.251607 4.283735 4.2441616 4.308549 4.1176586
1370516_at 5.984768 6.5031223 6.2065015 6.201519 6.17618 6.1731815 6.392318 5.9573774 5.9232416 6.671256 6.398875
1370517_at 3.6948326 3.6539042 3.7900934 3.7872941 3.7668688 3.9304352 3.8743143 3.7247946 3.7647212 3.558311 3.9623864
1370518_a_at 4.086078 4.0211926 3.955824 4.3152013 4.064984 4.27826 4.203115 4.1198688 3.981104 3.8704271 4.0125875
1370519_at 4.575885 4.3446846 4.569354 4.38992 4.6915627 4.729457 4.6050773 4.6599154 4.5711656 4.7554703 4.6012673
1370520_at 4.1965213 4.1867986 4.2456255 4.4070377 4.313869 4.445979 4.242695 4.236463 4.4813685 3.8575563 4.253252
1370521_at 6.555246 6.4290767 6.5135 6.52932 6.879063 6.7353516 6.8093433 6.697598 6.7734666 6.7564964 6.6432977
1370522_at 8.962142 9.039154 8.9577675 9.08176 8.839423 8.933572 8.877915 9.121541 8.835716 8.936209 8.856139
1370523_a_at 7.885189 7.869491 8.049377 8.002669 7.723058 7.9389963 7.9209223 8.013039 8.003671 7.828412 8.220829
1370524_at 9.134866 9.135546 9.124477 9.24488 9.038679 9.150766 9.102062 9.29798 9.233803 9.012485 9.243696
1370525_at 8.341471 8.285532 8.263447 8.317413 8.390936 8.378368 8.443405 8.376595 8.269754 8.165569 8.333069
1370526_at 5.938402 7.4511857 6.0426607 6.2356973 6.06982 6.114039 5.7080784 5.9170856 5.8345222 5.697885 7.8222513
1370527_a_at 9.034024 9.146802 9.393 8.945866 9.098147 8.969866 9.050911 9.276541 9.170512 8.856164 8.978348
1370528_at 6.7620983 6.3710294 6.737797 6.7311807 6.459139 6.7566347 6.7480087 6.262298 6.2561274 6.666037 6.453441
1370529_a_at 7.707549 7.6178412 7.962658 7.6742167 7.542217 7.2274528 7.748038 7.488601 7.604654 7.4450073 7.180761
1370530_a_at 8.105413 8.205057 8.355438 8.312815 7.8872094 7.5433006 8.245188 8.028688 7.948604 7.963986 7.817772
1370531_a_at 5.6581373 5.5985107 5.704426 5.9185324 5.421014 5.040022 5.631872 5.3935575 5.323021 5.423867 5.62525
1370532_at 5.6582847 5.64942 5.898781 5.7259026 5.865193 5.8306246 5.7728643 5.5742826 5.6812506 5.770584 5.8640156
1370533_at 4.5224705 4.3169985 4.2896347 4.37735 4.556688 4.403939 4.411752 4.318692 4.4003887 4.341795 4.413041
1370534_at 7.3347855 7.798001 7.3433876 7.67773 7.1265526 7.36851 8.042023 7.9272947 7.723915 7.8660583 7.505799
1370535_at 4.0213842 3.891804 3.8246431 3.6646016 4.062682 4.0157223 4.0487623 3.7894156 3.8322575 3.9822066 4.014821
1370536_at 5.2602396 4.9535227 5.2376394 5.031636 5.12941 5.198061 5.164524 5.2954836 5.2817802 5.2389603 5.303934
1370537_at 7.0805154 7.1930823 7.0838475 7.4044995 6.971153 6.997058 6.928715 6.9672365 7.0394273 7.035336 7.1841097
1370538_at 7.5259337 6.991428 6.9944434 7.283774 7.389791 7.248108 7.4743414 7.3692727 7.37834 7.249926 6.6761065
1370539_at 7.041487 7.393164 7.2751923 7.150907 7.2538004 7.04077 6.998132 7.2534757 7.2086244 7.296576 7.3534393
1370540_at 4.265555 4.450182 4.932698 4.7759986 4.4582243 4.280046 4.986623 4.3192677 4.586098 4.538531 5.0131474
1370541_at 6.075013 7.655357 7.9413834 7.3214984 6.7928977 6.404274 7.797449 6.7681475 7.792397 7.183687 7.868687
1370542_a_at 6.595321 6.6357045 6.726149 7.346787 6.7446957 6.6781 7.0813346 6.584803 6.786324 7.1964226 6.537541
1370543_at 6.8674173 7.0663915 6.914691 6.9908767 6.9289975 6.725122 6.947697 6.8339205 7.0641837 6.785146 6.932041
1370544_at 5.435007 5.3949394 5.343567 5.513987 5.5519133 5.457226 5.257035 5.2634864 5.206654 5.100451 5.326018
1370545_at 4.828863 4.873945 4.7774334 4.6551394 4.9501424 4.81393 4.739394 4.4671144 4.536684 4.8324237 4.9399304
1370546_at 4.1754045 4.0158353 3.9382184 3.9678059 3.8874469 4.31327 3.7862062 3.987407 3.92714 4.087166 3.6531196
1370547_at 14.010654 13.994846 13.954603 14.009874 14.00087 13.912762 13.968337 13.985305 13.990805 14.0267315 13.991272
1370548_at 6.5042977 7.5679216 7.5238786 7.8919983 7.1181993 7.67719 6.795907 7.5945005 7.226049 7.7447314 7.4544578
1370549_at 5.8674784 5.7252674 6.0094957 5.364773 5.8643374 6.0135145 6.226 5.842045 5.71814 6.0491724 6.065733
1370550_at 5.6434317 5.9163256 5.7861295 5.7570047 5.870828 5.7769475 5.729164 5.5544443 5.7058396 5.66518 5.6570406
1370551_a_at 7.0409436 6.911755 6.890064 6.8639045 7.214868 6.963982 6.825005 6.7221856 6.840323 6.9931116 6.986362
1370552_at 5.3913603 5.4250193 5.220335 5.597698 5.1279225 5.3335056 4.984021 5.4152317 5.66378 5.24368 5.2446995
1370553_at 7.2962217 7.355624 7.168149 7.707943 7.4210296 7.4807467 7.355381 7.462459 7.4057207 7.3977957 7.1256022
1370554_at 9.158912 9.379899 9.336471 9.362524 9.247137 9.2236395 9.241335 9.301721 9.314478 9.260515 9.394788
1370555_at 4.076993 3.9898586 4.0633993 3.9209218 4.048313 4.0474873 3.914571 3.784176 4.261586 3.9303937 4.1158895
1370556_at 4.7861147 4.638144 4.3601813 4.5288725 4.690211 4.5823784 4.202719 4.743539 4.5737996 4.751419 5.0553317
1370557_a_at 3.9570181 3.8242562 4.043373 4.0841904 4.0984864 3.9470294 3.9499004 4.1810455 4.124243 4.073407 3.986093
1370558_a_at 3.405404 3.2448459 3.3061984 3.2179008 3.2635038 3.2225173 3.3478985 3.2595363 3.2418842 3.276235 3.3755474
1370559_at 3.843587 3.439286 3.7028918 3.6674604 3.5653675 3.811381 3.903117 3.7450876 3.6534002 3.7064092 3.6927423
1370560_at 4.3225284 4.199785 4.146835 4.3746476 4.5217733 4.433953 4.0365634 4.516585 4.1952844 4.076888 4.2417874
1370561_at 4.0375357 4.109344 4.1704555 4.1277375 3.9687104 3.9745834 4.1963563 3.7307272 4.142687 3.9191391 4.188533
1370562_at 4.6315346 4.5004764 4.53321 4.6648445 4.5695534 4.428438 4.652546 4.526146 4.5325756 4.622136 4.667599
1370563_at 11.778885 11.952749 11.99516 11.915276 11.740651 11.917956 11.409646 11.739476 11.8372965 11.603389 11.763036
1370564_at 4.383891 4.234648 4.5227785 4.173329 4.2474027 4.38723 4.145445 4.1193557 4.336019 4.393218 4.371828
1370565_at 4.3353057 4.3684106 4.117278 4.3313985 4.566135 4.3958945 4.456463 4.26323 4.217866 4.3434434 4.066739
1370566_at 8.931695 9.025654 10.427315 10.546154 10.645331 7.3084025 9.314097 8.108282 9.641771 8.154599 8.2168865
1370567_at 6.8926992 6.8373594 6.934535 6.732591 6.956338 6.761532 6.7036967 6.750857 6.685938 7.0213323 6.6931863
1370568_at 5.875582 5.5412593 5.8968935 5.701029 6.024172 5.8244724 5.877274 5.859129 5.709339 5.93821 5.851617
1370569_at 4.7112827 5.0314174 4.8973894 4.831025 4.9105935 5.006027 5.006809 4.5247126 4.805891 5.0503197 4.7586317
1370570_at 7.6747875 7.6861386 7.5520134 7.519446 7.4336114 7.3936768 7.8661485 7.525482 7.5703683 7.6533647 7.4541388
1370571_at 5.13627 5.005796 5.177587 4.7971597 5.1405487 5.5615 4.9209967 5.12171 5.122124 5.1402802 4.8650494
1370572_at 3.775973 3.7255483 3.5425453 3.8824039 3.7747626 3.904312 3.5994623 3.7782948 3.5929973 3.7752213 3.5700648
1370573_at 9.493265 9.906799 9.909843 9.95038 9.682676 9.833845 9.306583 9.796051 9.4862995 8.894938 9.567036
1370574_a_at 6.406833 6.647621 6.6723003 6.467929 6.7308125 6.725344 6.600267 6.303945 6.575348 6.795007 6.6504874
1370575_a_at 8.4096 8.660004 8.566758 8.825864 8.855854 8.790395 8.767452 8.555826 8.814479 8.789638 8.896563
1370576_at 5.687413 5.636962 5.777322 5.6150193 5.850278 5.4971356 5.8111672 5.738038 5.892545 5.330699 5.8909664
1370577_at 6.32989 6.340908 6.050135 6.201586 6.258963 6.193755 6.526518 6.4000597 6.3172026 6.2162805 6.533352
1370578_at 7.0152245 7.17193 6.9318976 6.774898 6.934599 6.821835 6.8792605 7.0489216 7.1282177 7.1130223 6.9615593
1370579_at 9.030241 8.950005 8.977022 8.968683 9.226403 9.006964 8.797251 8.908539 8.994209 8.977022 8.994751
1370580_a_at 13.243671 13.402707 13.459172 13.237972 13.16457 13.508663 13.034867 13.4822235 13.403485 13.561184 13.635956
1370581_at 3.902067 3.600305 3.693339 3.7824557 4.1217427 4.029482 3.7966409 3.736396 3.9236393 4.106445 3.8302555
1370582_a_at 3.2964468 3.3666887 3.2656932 3.3319464 3.4442773 3.1680624 3.2196865 3.5268018 3.4254866 3.3568265 3.1885622
1370583_s_at 6.16311 5.613009 5.7842383 5.8540306 5.6195602 5.9733095 5.532448 5.8863873 5.875937 5.4846354 5.468149
1370584_a_at 5.679649 5.474281 5.3136716 5.3953576 5.5036325 6.1933565 5.1095457 5.583305 5.4665284 4.822182 5.4509406
1370585_a_at 6.385158 6.6686935 6.531833 6.338878 6.451246 6.4047356 6.6612206 6.642883 6.3575244 7.161793 6.665189
1370586_a_at 5.92462 5.69754 5.73318 5.9465294 5.7596684 6.1789074 5.8107452 5.6572514 5.7783933 5.919137 5.8153944
1370587_at 5.010806 4.81196 4.958767 5.0103006 4.948621 5.3372498 4.985404 4.7044144 5.0010896 5.0061674 4.910265
1370588_a_at 4.2767296 4.20378 4.3748627 4.190988 4.280689 4.309991 3.9826314 4.4818454 4.116876 4.29431 4.1643295
1370589_at 4.8570604 4.834629 4.7020135 5.1704445 5.333009 4.8705587 4.7966022 5.0838747 4.9142146 4.96029 5.2925873
1370590_at 7.1929474 7.240126 7.337696 7.249401 7.337371 7.4867063 7.1149864 7.1251345 7.248299 7.30769 7.134023
1370591_at 7.843306 7.952039 7.564822 7.774519 7.8527403 7.747279 7.9534335 7.700954 8.169649 7.9471946 7.4990826
1370592_at 6.298542 6.4322476 5.9604273 6.2558956 5.54667 6.0270033 6.436089 7.0410833 6.1856894 6.9310255 6.8783975
1370593_at 13.420844 13.438532 13.428467 12.567805 13.362047 12.06518 12.742412 12.748976 13.064997 12.414027 13.168779
1370594_at 4.640174 4.4175706 4.676091 4.7594576 4.7878313 4.8608036 4.4519405 4.5357575 4.3023396 4.7923493 4.6442175
1370595_a_at 3.753037 3.7061718 3.7798777 3.6544697 3.7170177 4.0953465 3.820418 3.9316585 3.8110967 3.8883076 3.5713727
1370596_a_at 4.4178796 3.960206 4.0439296 3.9953747 3.8067658 4.4206085 3.9078243 4.0191865 3.920944 4.0811167 4.164525
1370597_at 5.8386974 6.37848 5.695398 6.4530444 6.395317 6.3430805 5.7984114 6.682847 6.06797 6.4236536 5.7117767
1370598_a_at 4.4686513 4.4028897 4.6455636 4.4923315 4.6551228 4.573256 4.350242 4.412449 4.670183 4.523053 4.435363
1370599_a_at 7.52545 7.7955437 7.8949914 7.5693054 7.6779666 7.844641 7.6529856 7.6004267 7.519532 7.649492 7.464665
1370600_at 5.724612 5.9983993 5.9366617 5.9069166 5.5967155 5.6031237 5.7965302 5.841599 5.812869 5.7073426 5.8354793
1370601_a_at 4.6592803 4.2809234 4.6326303 4.691806 4.387553 4.370978 4.4621363 4.4629745 4.3934107 4.5349154 4.764907
1370602_at 4.4641943 4.4713345 4.496079 4.454738 4.25726 4.4454107 4.2837934 4.4629745 4.208335 4.4507313 4.349859
1370603_a_at 5.5571036 5.678572 5.6943827 5.8003316 5.7586884 5.434852 5.9734473 5.684281 5.656727 6.1291447 5.7886143
1370604_at 4.0706825 3.7550373 4.146835 3.8764222 3.8282099 3.92234 4.0266848 3.646221 3.850619 4.1829557 4.029278
1370605_s_at 6.5509377 6.548707 6.794043 5.7767267 6.3041053 6.1131716 6.621214 6.070385 6.688117 6.838238 6.2428136
1370606_at 6.1766257 5.8804555 6.3084764 6.065768 6.00133 6.0640445 6.6273475 6.541707 6.2557306 6.0665236 6.269676
1370607_a_at 4.5831385 4.6430516 4.42477 4.417968 4.702733 4.582547 4.7039604 5.0063305 4.5044546 5.0934453 5.1365533
1370608_at 3.5393898 3.496352 3.4762242 3.6881716 3.6605885 3.5979757 3.6671352 3.6181645 3.6949458 3.3804274 3.492566
1370609_a_at 10.224702 10.25823 10.030427 10.1986065 10.018245 10.13755 10.473397 10.380305 10.2638855 10.201669 10.210527
1370610_at 4.552969 4.515345 4.4128065 4.796722 4.700625 4.703678 4.491484 4.461301 4.457371 4.594875 4.3731384
1370611_at 6.1987705 6.2150645 6.273718 5.999161 6.190673 6.090628 6.3038473 5.9802394 6.2155766 6.194728 6.05657
1370612_at 5.8292103 5.7755938 5.660717 5.7208204 6.070018 6.0430264 5.684209 5.7912407 5.892864 5.8439636 6.002281
1370613_s_at 12.620501 12.69771 12.672469 12.722375 12.518858 12.738414 12.8811865 12.743269 12.631651 12.950344 13.107511
1370614_s_at 5.304898 5.543976 5.4801 5.240661 4.9887867 5.5515046 5.3133397 5.345893 5.3300595 5.4346757 5.367616
1370615_at 4.707223 4.913868 4.916624 4.693515 4.9986343 4.846162 4.8944244 4.783552 4.832402 4.8218865 4.882434
1370616_at 4.898963 4.9847355 4.787607 5.210334 4.9550953 5.0477695 4.9093513 4.895053 4.794844 5.1314526 4.8044605
1370617_at 4.763087 4.561166 4.5633087 4.7264204 4.59833 4.472894 4.8834286 4.8614283 4.877632 4.83078 4.591731
1370618_at 8.062677 8.03621 8.037261 8.001621 7.974722 7.9165225 7.7756424 7.849229 7.959337 7.931723 7.740207
1370619_at 4.855706 5.1464534 4.848062 4.7737155 5.1161313 5.080047 4.983001 4.65856 4.758598 5.117595 4.8320103
1370620_at 4.8078346 4.751256 4.9828324 4.8147626 5.1427903 4.6879225 4.3336163 4.8328953 4.4457855 4.943097 4.559535
1370621_at 4.9997315 5.0055256 4.798588 4.7089725 5.0561504 5.0866632 5.069743 5.0908566 4.695863 5.110221 4.9528427
1370622_at 4.1183014 4.0963373 4.1664476 4.204527 4.0983496 4.279428 4.543574 3.9737039 4.3269124 4.507597 4.2346153
1370623_at 6.7724686 6.669104 6.9952826 6.6553683 6.5913286 6.6255083 6.5253882 6.875736 6.8119926 7.1379905 6.6969852
1370624_at 4.3295355 4.5154867 4.436818 4.4457865 4.6029253 4.513041 4.3040867 4.3196955 4.3852954 4.3475766 4.467922
1370625_at 3.9184487 3.688518 3.978779 4.142702 4.034129 3.740872 3.9506044 3.879423 3.852258 3.7963839 3.873542
1370626_at 3.2232637 3.4627094 3.3314645 3.4147334 3.3963814 3.468832 3.405548 3.3215935 3.4893272 3.4274516 3.4166803
1370627_at 4.5759215 4.6584306 4.6875696 4.2146254 4.2934027 4.709979 4.827472 4.4675217 4.652296 4.8656306 4.5752583
1370628_at 4.9819546 4.755549 5.062224 4.592489 4.569964 4.927281 4.7605677 5.17289 5.081708 4.913165 4.994185
1370629_at 3.6230237 3.6748064 3.6741772 3.6800475 3.548432 3.7272778 3.973477 3.717783 3.776867 3.5021443 3.74015
1370630_a_at 7.283543 7.322257 7.015552 7.165689 7.000799 7.1000156 7.149583 7.0713363 7.252609 7.805503 7.1127324
1370631_at 4.130794 4.077151 4.17145 4.214866 3.857521 4.0597706 4.1186447 3.9968915 3.988784 4.0603867 4.173693
1370632_at 4.2894645 4.2652435 4.3069105 4.1966686 4.1507483 4.1341352 4.2591524 4.220586 4.0504875 4.0317993 3.8411114
1370633_at 5.284055 5.210744 5.047597 5.051248 5.2099624 5.085907 5.144962 5.030842 5.258733 5.447171 5.2133226
1370634_x_at 6.5332317 6.6334653 6.7542205 6.567269 6.7684865 6.7239385 6.592179 6.4956374 6.4442496 6.4980135 6.6023855
1370635_at 4.7558675 4.771241 4.69043 5.137842 4.9603133 4.8243976 4.66667 4.581132 4.554852 4.75075 4.832247
1370636_at 4.292859 4.2971745 4.3672776 4.3032136 4.4852214 4.715226 4.248067 4.3889303 4.2417884 4.2513866 4.453145
1370637_at 4.113841 4.1220994 3.9512484 4.0378485 4.280317 4.2462716 4.353093 3.9626293 4.1585274 3.876103 3.9761133
1370638_at 5.081102 5.2977343 4.8305054 5.12844 5.1582375 5.0546527 5.087064 4.9525332 5.008279 4.6873713 5.0806828
1370639_at 7.6508994 7.500186 7.4827404 7.5764103 7.7250605 7.7942405 7.4657044 7.267959 7.5731726 7.613723 7.5122666
1370640_a_at 5.387061 5.2156315 5.352308 5.1600876 5.3440123 5.202615 5.2331886 5.187421 5.230934 5.3350534 5.2796555
1370641_s_at 6.6651106 6.7673717 6.6908035 6.602306 6.6945086 6.823399 6.7027144 6.6487756 6.6826253 6.8821898 6.748815
1370642_s_at 6.9288025 6.822956 7.2107935 7.137446 6.974372 6.6822224 6.5504217 6.692317 6.688367 6.32279 6.2042685
1370643_a_at 5.275036 5.2010984 5.169467 4.9341383 5.290036 5.055264 5.1651697 5.340693 5.4285154 5.241409 5.407168
1370644_at 3.7300656 3.559724 3.661931 3.738758 3.5410213 3.6094875 3.7222204 3.6287098 3.7822425 3.4741888 3.9177864
1370645_at 4.1996193 4.2948294 4.49788 4.3000226 4.3743434 4.2799263 4.3822722 4.056026 4.234326 4.3102756 4.4673247
1370646_at 6.6317267 6.3883452 6.489365 6.645608 6.6783614 6.589447 6.164774 6.371202 6.5189347 6.4502616 6.6004033
1370647_at 4.394043 4.4451675 4.556244 4.4568133 4.421836 4.352805 4.124259 4.445302 4.1691957 4.1859117 4.186517
1370648_a_at 5.179971 5.063208 5.115453 5.0768075 5.0676236 5.4091005 5.1431437 5.085937 5.097874 5.250296 5.1598554
1370649_at 5.6736226 5.6020255 6.0558496 5.8583226 5.892281 5.7920275 5.4793363 5.6348968 5.750483 6.1070566 5.9741783
1370650_s_at 4.1719747 4.1942277 4.0318003 4.3414984 4.182934 4.2916846 4.178779 4.2713633 4.173953 4.342186 4.241441
1370651_a_at 6.489185 6.4951224 6.378845 6.490477 6.6107535 6.729714 6.3006744 6.500635 6.560795 6.561293 6.7426267
1370652_at 4.0501604 3.9607873 3.9309142 3.8052874 3.8918722 3.8400688 4.097969 3.8824952 4.0520186 4.0434427 3.8952107
1370653_at 4.524735 4.1284904 4.4323177 4.4584384 4.5749536 4.4660635 4.4957385 4.426438 4.2621975 4.203772 4.1369123
1370654_at 4.6565166 4.5936885 4.549323 4.4643135 4.719651 4.598751 4.4330187 4.658246 4.530677 4.7010527 4.495488
1370655_a_at 5.2882705 5.365643 5.319787 5.292761 5.3635473 5.576394 5.2854424 5.43114 5.3603783 5.4833736 5.3683114
1370656_a_at 6.9970703 6.489465 6.8969884 6.974719 6.564801 6.08155 6.508232 6.4910264 6.7971644 6.349166 6.6774387
1370657_at 4.0128746 4.0035243 3.8176923 3.943728 3.9244292 4.013193 3.8400197 3.9049926 3.7295108 3.856383 3.7492197
1370658_a_at 4.9141774 4.7792044 4.9105678 4.873802 4.8493366 4.7091303 4.8969793 4.5513434 5.0987496 5.139753 4.9917517
1370659_at 3.7711217 3.9104717 3.8162658 4.0315456 3.7893865 3.7622154 3.7051716 3.858786 4.0379605 3.8363588 3.8334472
1370660_at 3.8119655 3.8530786 3.9121711 3.9355202 3.8259635 3.985939 3.7180119 3.728356 3.7416432 3.9536948 3.8292265
1370661_a_at 4.987586 4.9077473 4.8211565 4.9598103 5.094172 4.973936 4.990665 4.9499397 5.0375233 4.947059 5.1457596
1370662_a_at 7.5218587 7.4100657 7.2264915 7.229422 7.3870206 7.2732253 7.3876405 7.4445815 7.4606457 7.365829 7.354912
1370663_at 5.028248 4.8118787 5.04137 4.9093714 4.848958 5.052919 4.8606343 4.979883 4.7060537 4.968913 4.8830338
1370664_a_at 3.403923 3.3952649 3.4973273 3.356533 3.5412173 3.54217 3.4118915 3.4552913 3.6221764 3.6517627 3.419829
1370665_at 7.4920726 7.391077 7.307094 7.781443 7.568535 7.2335544 7.396627 7.4478035 7.5485096 7.432862 7.093518
1370666_at 3.9452674 3.8724945 3.7524407 3.7905111 4.016076 3.9491591 3.8891344 4.162835 3.8558943 3.5763078 3.8336463
1370667_at 3.4422743 3.3952649 3.4893498 3.6139798 3.8002875 3.4455705 3.8900337 3.4753053 3.4047365 3.601552 3.6393929
1370668_a_at 4.2459593 4.166676 4.4291434 4.1592445 4.2607465 4.2029805 4.0605392 4.187096 3.871861 4.2482805 4.331259
1370669_a_at 3.8873105 3.9287937 3.745183 3.9088302 3.9969194 3.889214 3.9640524 3.8315256 3.986587 3.9887748 4.0195975
1370670_at 5.016735 5.759863 5.7566032 5.9167004 5.668915 5.3879943 5.8822966 5.726107 5.495473 5.2969027 5.2565484
1370671_at 3.5414288 3.3952885 3.283164 3.440362 3.4833732 3.540808 3.3825903 3.5587091 3.3951185 3.3972263 3.1714704
1370672_a_at 7.0138097 6.7562375 6.8763356 6.9179616 6.943653 7.136882 6.898446 6.600303 6.916603 6.945307 6.9010115
1370673_at 3.5605416 3.631827 3.659414 3.5806994 3.621708 3.943168 3.3920772 3.5469356 3.543005 3.6741238 3.6907983
1370674_at 3.6474807 3.8938096 4.1373153 4.0768514 3.8619285 4.088879 3.9022915 3.856446 3.867226 3.82367 3.8405864
1370675_at 4.182085 4.3078337 4.517461 4.363946 4.5468097 4.647146 4.166229 4.382434 4.576143 4.402796 4.4840174
1370676_at 11.102864 11.088973 11.137969 11.069908 11.029027 10.719559 11.141292 11.109365 11.004575 11.048284 11.229121
1370677_at 5.912417 5.821103 5.7888308 5.769036 6.0713754 5.8953614 5.8085256 6.013585 6.0125804 5.9049907 5.992047
1370678_s_at 10.497642 10.677218 10.511913 10.682112 10.534052 10.786258 10.5005245 10.640153 10.690888 10.605554 10.6095705
1370679_at 3.910892 3.8828344 3.844318 4.0529766 3.9381657 4.0245924 4.0258007 4.099991 3.9350893 3.9638834 4.0024996
1370680_at 5.498772 5.6077952 5.4542713 5.5764327 5.594997 5.5279503 5.477022 5.5150685 5.7436094 5.3616905 5.6828847
1370681_at 4.7574487 4.70277 4.7856255 4.7476625 4.95408 5.0117345 4.831659 4.587919 4.729403 4.7288723 4.8767567
1370682_at 6.4295306 6.426725 6.7896585 6.916831 6.5664463 6.8028245 6.725911 7.014237 6.600584 6.9799943 7.135073
1370683_at 4.562744 4.7980223 4.7184887 4.4927187 4.605812 5.0685396 4.7993774 4.7527876 4.77098 4.668893 4.67893
1370684_s_at 9.009295 8.95808 8.951095 8.976608 9.129927 8.846524 9.239105 9.0474615 9.02759 9.003009 8.992954
1370685_at 3.2031794 3.3953826 3.3663616 3.1933122 3.3733287 3.3485968 3.1758409 3.3581336 3.5493686 3.3397076 3.3750722
1370686_at 7.429631 7.4563713 7.374399 7.6028576 7.336035 7.304878 7.3603306 7.5831237 7.487776 7.1512055 7.4923754
1370687_a_at 5.8328733 5.703498 5.8849173 5.672773 6.0013027 5.718985 5.883674 5.6686583 5.895847 5.924761 5.7073975
1370688_at 9.5289955 9.145538 9.266312 9.19937 9.321884 9.401541 9.296015 9.557444 9.207001 9.180558 9.425711
1370689_at 3.923741 3.6690578 3.637049 3.9318268 3.6194675 3.7857537 3.9527645 3.724899 3.619267 3.7189481 3.5560217
1370690_at 10.46578 10.491423 10.32825 10.285054 10.313145 10.385543 10.384249 10.3432455 10.309787 10.256357 10.147816
1370691_a_at 6.4090695 6.4036055 6.202099 6.3450336 6.3598433 6.271015 6.186839 5.87051 6.2145324 6.31711 6.1969476
1370692_at 5.4636564 5.4968786 5.4525294 5.45371 5.682765 5.5742397 5.446405 5.2618227 5.5125732 5.48164 5.352823
1370693_a_at 5.3870564 5.1001496 5.222227 5.509161 5.511112 5.530929 5.153608 5.3128657 5.3330417 5.6214495 5.521291
1370694_at 5.532306 5.630011 5.420789 5.047075 5.4610753 5.6957383 5.632212 5.675929 5.3269515 5.903917 5.306787
1370695_s_at 6.172084 6.377023 5.735129 5.9902587 6.302154 6.0325713 6.343209 6.0716314 5.8023615 6.690251 6.331335
1370696_at 3.6273966 3.5435884 3.7150743 3.5771852 3.824011 3.7729344 3.5937924 3.780476 3.9315746 3.6696181 3.5233133
1370697_a_at 4.227508 4.059786 4.056068 4.189024 4.1693964 3.8321972 3.9444733 4.174315 4.162106 4.407733 4.160958
1370698_at 10.14465 10.898979 9.421847 9.457778 10.360896 9.935711 11.192967 10.9359255 11.024155 10.623465 11.558303
1370699_a_at 9.87099 10.048151 9.796008 9.913525 9.815205 9.980919 9.795425 10.055172 9.896736 9.821968 10.043196
1370700_at 4.6230474 4.439189 4.437035 4.575319 4.7045765 4.765756 4.5987544 4.680423 4.5189686 4.3625197 4.5782204
1370701_at 5.270211 5.087452 5.3376093 5.0206823 5.2431736 5.396362 5.27667 5.0410357 5.1487446 5.5389776 5.3259354
1370702_at 4.1820855 4.016515 3.7775118 3.8487124 4.251661 4.122333 3.9977117 4.0098133 4.1391535 4.0776477 4.035693
1370703_at 5.0700216 5.114663 4.9344435 4.901654 5.1878595 5.284672 5.0550885 4.9280314 4.8067827 5.293051 5.1551404
1370704_at 4.542391 4.638158 4.6460915 4.5385923 4.502513 4.616315 4.499502 4.608958 4.6214547 4.7660723 4.532527
1370705_at 5.9685855 6.0167227 5.738287 5.9435716 5.784686 5.839549 5.8704443 5.7026987 6.001956 5.685705 5.7927074
1370706_a_at 10.543805 10.7877865 10.7862215 10.684926 10.229535 10.610602 10.50425 10.492864 10.908581 10.651089 10.596933
1370707_at 5.704688 5.6036654 5.4278812 5.485379 5.50791 5.6456165 5.55519 5.460783 5.488082 5.8021765 5.4193926
1370708_a_at 12.339725 12.47114 12.5003195 12.436402 12.372308 12.489021 12.20409 12.30685 12.418713 12.194936 12.300217
1370709_at 6.8714614 6.534522 6.7333345 6.8437443 6.88582 6.770216 6.587801 6.556396 6.470811 6.6804204 6.6490383
1370710_at 4.2440653 4.139783 4.2887964 4.351767 4.1661806 4.5410166 4.5020123 4.3477044 4.4653993 4.3891926 4.152174
1370711_a_at 4.361053 4.3694205 4.1971626 4.321283 4.0741043 4.091001 4.247691 4.2964053 4.4403653 4.3995323 4.3156977
1370712_at 3.4369311 3.1892629 3.413606 3.3373945 3.4205587 3.3962288 3.319283 3.4295192 3.4357116 3.3495884 3.2627535
1370713_at 5.199582 5.021839 5.2805977 4.996722 5.2665944 5.0791144 5.1522713 4.9328127 5.160918 5.1347895 5.0797863
1370714_a_at 10.684266 10.84346 10.941897 10.788779 10.824744 10.742252 10.576998 10.587493 10.679891 10.682943 10.444686
1370715_at 4.8821154 4.6755066 4.7489867 4.7942476 4.864922 4.756466 4.8497934 4.5813184 4.7769957 4.5222864 4.7330794
1370716_at 4.1642523 4.585238 4.330617 4.23516 4.302866 4.4404125 4.55063 4.0028086 4.231907 4.0515327 4.529454
1370717_at 6.0619817 5.823122 5.966593 6.4598436 6.059004 5.987911 5.937357 6.2371345 6.101519 6.2121778 5.9815497
1370718_at 5.199028 4.5868716 4.834364 4.7857723 4.9531956 4.9456387 4.8125234 4.917739 4.6269407 4.978156 4.6482506
1370719_a_at 7.2330236 7.35645 7.4032826 7.5128174 7.57667 7.5706644 7.27847 7.3725066 7.4638505 7.5902734 7.411126
1370720_at 4.5998487 4.5260897 4.509574 4.671872 4.387832 4.9695244 4.4742117 4.610297 4.625104 4.586708 4.5323257
1370721_a_at 7.416912 7.604893 7.7320247 7.735776 7.4725623 7.6594243 7.579931 7.541858 7.7528844 7.777686 7.6983333
1370722_at 4.7859163 4.703883 4.604076 4.731458 4.7039204 4.928125 4.6571274 4.4686275 4.7508993 4.755321 4.6007805
1370723_at 4.8583193 4.568845 4.687639 4.668376 4.8120975 4.5896416 4.287183 4.619891 4.5250607 4.4934044 4.5142574
1370724_a_at 7.275927 7.8664403 7.6888337 7.7342353 7.621984 7.776197 7.565408 7.775614 7.487776 7.6063743 7.3573475
1370725_a_at 12.689466 11.846048 11.910486 12.177788 12.436328 11.67065 12.236834 12.050882 12.162958 12.441273 11.033785
1370726_at 3.573043 3.644296 3.3621273 3.404932 3.6408238 3.6207473 3.4492688 3.858786 3.6127408 3.316063 3.31007
1370727_at 4.048029 3.893435 3.9690356 4.0402308 4.050453 3.928797 3.9930193 3.9724119 3.8577259 3.8322957 3.8202019
1370728_at 9.091725 9.252285 9.106439 8.913387 8.642 9.035624 8.985916 9.152702 9.142812 9.389048 9.248492
1370729_at 4.5166483 4.325685 4.619975 4.7582903 4.5140576 4.9441643 4.6006546 4.6806154 4.655226 4.487181 4.498805
1370730_a_at 5.8945503 5.8471303 5.9922943 5.8605666 6.0679884 6.0017424 5.950444 5.7842045 5.9242225 6.1838307 5.9126067
1370731_at 3.8110988 3.7125995 3.6750147 3.436341 3.5224853 3.8105776 3.6663952 3.7038064 3.6213737 3.8299103 3.7120652
1370732_at 4.4504104 4.413442 4.208235 4.4699984 4.213043 4.4397097 4.324383 4.227963 4.013049 4.461104 4.2796683
1370733_at 4.771123 4.5941033 4.7149653 4.406052 4.6962385 4.9140053 4.6274796 4.7641964 4.624061 4.4604454 4.6661944
1370734_a_at 5.5375843 5.4748964 5.53833 5.416235 5.452309 5.577955 5.563973 5.5075583 5.4611235 5.4452333 5.532029
1370735_at 4.1396375 3.822754 4.3365116 4.3284407 3.9995146 4.13093 3.7526267 3.8401456 3.9364676 4.145072 3.986577
1370736_s_at 4.1409044 3.8889713 4.191098 3.8488333 3.9892569 4.0976133 4.00947 3.6328013 4.085721 3.7822344 3.7601457
1370737_at 4.450411 4.3889523 4.1468353 4.536179 4.5033727 4.5318136 4.441334 4.0493298 3.9242442 4.1421385 4.5591087
1370738_a_at 3.240988 3.2845292 3.3267033 3.3745823 3.2942908 3.2284775 3.2298644 3.0385885 3.186724 3.254221 3.4826431
1370739_x_at 3.2824671 3.1768246 3.2858806 3.2397134 3.2796972 3.3351014 3.276985 3.3167894 3.2883286 3.24239 3.3534193
1370740_at 3.2254667 3.3842144 3.4030523 3.131346 3.4384556 3.1969528 3.460024 3.4024448 3.2859297 3.3089848 3.262185
1370741_at 3.9385748 3.6175566 3.7894545 3.7356474 3.990001 3.73461 3.7439697 3.624118 3.837926 4.0535297 3.8625615
1370742_at 3.74963 3.779431 3.7906666 3.7663403 4.091583 3.99127 3.810342 3.958799 3.8352258 4.065728 3.797291
1370743_a_at 4.0708923 3.9688122 4.05809 3.9698079 3.8641467 4.084015 3.9151719 4.195158 4.0635815 3.8817923 3.9813626
1370744_at 4.4987354 4.3823433 4.406148 4.5251303 4.440298 4.3866916 4.363652 4.1724453 4.2181044 4.500173 4.3605523
1370745_at 6.87865 6.8536263 7.08186 6.9821215 6.7877736 6.5473375 6.8458934 6.8283677 6.869275 6.86811 7.0203
1370746_at 6.7231197 6.5097523 6.532814 6.5277295 6.561509 6.3389115 6.7683654 6.539501 6.6686773 6.3728685 6.273462
1370747_at 5.111864 5.063077 5.435708 5.429079 5.2908554 5.063836 5.103613 5.2621536 5.233136 5.316408 5.047132
1370748_at 3.463202 3.415347 3.5764868 3.4502313 3.3845937 3.2741776 3.6636186 3.2858768 3.4364545 3.448932 3.60479
1370749_at 3.392345 3.5850115 3.4436326 3.6678562 4.014365 3.7114003 3.7503095 3.7635603 3.6502678 3.7037966 3.4964664
1370750_a_at 6.127616 7.1504726 7.2288394 7.3322105 6.740472 6.646157 6.731852 6.54286 6.9337583 7.3721437 6.709506
1370751_at 11.993936 11.693811 11.793315 11.617913 11.533736 11.248423 11.933832 11.776581 11.768398 11.735653 11.875432
1370752_a_at 7.652572 7.3188605 7.419583 7.282942 7.4183483 7.337676 7.397571 7.4114885 7.3721094 7.53519 7.4538665
1370753_at 5.137734 4.811456 4.9087787 5.2416525 5.322506 4.90679 5.0910378 5.1101265 5.0551033 5.131419 5.1565437
1370754_at 4.1013412 4.1766815 4.0377493 4.13192 4.26361 4.046668 4.3462377 4.148859 4.2114344 4.29203 4.179027
1370755_at 4.939754 4.7162046 4.806812 4.7373276 4.837331 4.825597 5.0151978 4.767166 4.906578 4.90831 4.9620714
1370756_at 4.4157715 4.4902363 4.154229 4.3250384 4.9140368 4.601429 4.191964 4.0513744 3.8870192 4.619951 4.3928056
1370757_at 4.373015 4.2422094 4.536029 4.037192 4.270071 4.388543 4.2140446 4.0665464 4.157997 4.080104 4.0164356
1370758_at 4.8770833 4.7637134 5.0106997 5.0391564 5.0779166 5.025046 4.845149 4.879187 4.7420373 4.6446834 5.16082
1370759_at 3.3593185 3.5446494 3.593309 3.4762719 3.6694825 3.4183943 3.3407152 3.4392953 3.7775476 3.5325375 3.548044
1370760_a_at 4.4537506 4.458208 4.331482 4.6669693 4.64569 4.6031437 4.3571663 4.3055716 4.555086 4.2984533 4.3453817
1370761_at 5.2135663 5.164202 5.1267943 5.1900053 5.2365437 5.324066 5.2542014 5.5228767 5.2094936 5.352116 5.192341
1370762_at 5.2290545 5.5513287 5.79062 5.6957407 5.793242 5.678097 5.783336 5.271958 5.3627405 5.9116282 5.5668573
1370763_at 4.0468674 3.9937575 4.033522 4.1953654 4.1977243 4.2623835 4.3416615 3.6305118 4.035808 4.21385 3.9708724
1370764_a_at 4.4956656 4.417633 4.5484543 4.6405144 4.5746756 4.4593935 4.479723 4.4838953 4.713873 4.5360155 4.57802
1370765_at 3.5940793 3.5925539 3.759582 3.6897202 3.817401 3.8055117 3.9022915 3.6795888 3.7377748 3.6940546 3.8493278
1370766_at 4.737114 4.5141253 4.746826 5.0324416 4.431987 4.3765016 4.4364624 4.7163076 4.335474 4.4531713 4.7433925
1370767_at 6.134439 6.1536846 6.0291333 5.920602 6.039951 6.167536 5.7628546 6.0317473 6.0665746 5.9559603 5.9824543
1370768_at 3.9978623 4.0169935 4.0037327 4.0407352 4.105023 4.4962425 3.8790739 3.61609 3.870845 3.8878531 4.131199
1370769_a_at 4.055581 3.9500206 4.0339737 4.299557 4.1626205 4.110238 4.132047 3.8185427 4.0836086 4.2660637 4.2040286
1370770_s_at 4.26836 4.2309732 4.335043 4.259325 4.211012 4.2693567 4.2388086 4.202342 4.1537175 4.3412266 4.219803
1370771_at 4.417986 4.405837 4.505645 4.4091663 4.618676 4.7062483 4.3100643 4.310991 4.530153 4.5690446 4.348779
1370772_a_at 9.177178 9.55108 9.392548 9.369761 9.375165 9.450555 9.340308 9.308253 9.29212 9.524914 9.285706
1370773_a_at 4.730849 4.66995 4.57094 4.383105 4.426782 4.5929766 4.4428396 4.980605 4.5983305 4.3873277 4.6284533
1370774_at 4.1441298 4.1250196 4.2226734 4.139557 4.13367 4.2837496 4.0942526 4.124113 4.1364117 4.1582675 4.074745
1370775_a_at 3.9158077 3.9890237 4.08747 3.903373 4.0859375 4.040186 4.1167636 4.046856 4.0850096 4.2008758 4.0261126
1370776_a_at 6.1403584 6.2209606 6.2800236 6.3753996 6.29944 6.2758207 6.1722817 5.9752717 6.1536384 6.0392294 6.3991857
1370777_at 4.724747 4.593295 4.6687803 4.652132 4.4601707 4.5764394 4.7223277 4.7218165 4.4984026 4.7684836 4.3928056
1370778_at 4.4768963 4.226341 4.648016 4.4808297 4.458391 4.276231 4.48401 4.259438 4.4628296 3.8866735 4.1214137
1370779_x_at 5.829833 5.749159 5.9732704 5.7627892 5.9693327 5.620372 5.823524 5.8235006 5.9106307 5.443025 5.566125
1370780_at 5.129696 5.061977 5.2934003 5.108774 5.186872 5.397018 5.1509185 5.165478 5.3377542 5.071881 5.0403104
1370781_a_at 3.5076656 3.4983418 3.586184 3.6566997 3.5461276 3.575699 3.5651484 3.4771204 3.6867316 3.6674953 3.3843405
1370782_a_at 3.748174 3.5414279 3.8813422 3.8098207 3.8641467 3.6849685 3.829225 3.7171278 3.705443 3.8649788 3.748954
1370783_a_at 4.2864647 4.049692 3.9985282 4.2187963 3.9504743 4.177644 4.068288 4.090409 4.0188556 4.298526 4.178361
1370784_a_at 4.5916414 4.780871 4.592126 4.77197 4.810665 4.711157 4.6995444 4.7050133 4.5906067 4.7755184 4.8741336
1370785_s_at 9.409626 9.568407 9.432403 9.565646 9.472229 9.540902 9.401185 9.498835 9.560605 9.403449 9.520389
1370786_at 5.2272596 4.904585 4.661463 4.747634 5.0035167 5.2989774 4.7109265 4.993033 4.7390084 4.829813 4.9758353
1370787_at 5.2794223 5.2950068 5.3468146 5.393322 5.516533 5.454174 5.5175886 5.3107643 5.233979 5.2576303 5.375989
1370788_at 5.93118 5.655579 5.3484993 5.5874996 5.8629417 5.840237 5.4125996 5.632941 5.8023615 5.7543902 5.5250278
1370789_a_at 8.181992 9.192987 8.050899 8.379498 6.9379406 10.511267 7.422892 10.126873 9.931344 10.327515 10.336214
1370790_at 3.626201 3.4964707 3.5669985 3.3905292 3.6278825 3.4603555 3.8533137 3.5161183 3.412631 3.3995538 3.532958
1370791_at 3.3134344 3.1693873 3.3339322 3.4243088 3.4255328 3.7169988 3.568876 3.5964985 3.4497964 4.1089983 3.8534632
1370792_at 7.718219 7.501844 7.4967794 7.620495 7.574889 7.3594174 7.807332 7.5723433 7.700379 7.593541 7.4786544
1370793_at 3.452677 3.4798155 3.360141 3.391728 3.5994654 3.6295397 3.4961305 3.3509645 3.4494667 3.4467556 3.4915016
1370794_at 4.495321 4.3840823 4.511514 4.2262173 4.3952518 4.4076443 4.3766117 4.3381763 4.3338027 4.585839 4.4090805
1370795_at 4.072277 3.9120955 4.230758 3.9326124 4.108753 4.044585 3.9130576 3.962774 3.9158015 3.88601 3.917038
1370796_at 4.043201 3.8419302 3.9778917 4.1349535 3.8971364 3.9604182 3.9637976 3.892988 4.1636095 4.073063 3.937766
1370797_at 4.8918633 4.6258345 4.666345 4.872733 4.9757137 5.052919 4.920175 4.824809 4.6745443 4.570926 4.8726087
1370798_a_at 6.872856 6.5370965 7.0542407 6.668475 6.888754 6.811376 6.7914815 6.7819867 6.9268894 6.760528 6.6076417
1370799_at 4.655593 4.9591994 5.0807867 4.7943516 4.8600645 5.0403643 4.948654 4.688843 4.968382 5.009363 4.7550497
1370800_at 5.080081 5.0731697 5.0678654 5.087967 5.059576 5.113411 4.926256 5.0228767 5.1844206 5.0020723 5.041193
1370801_at 4.106492 4.148237 4.116067 4.196006 4.2024746 4.091165 4.322697 4.1134176 4.088151 4.1080785 4.327689
1370802_at 6.4628778 6.3098173 6.327117 6.6499815 6.406618 6.073436 6.555074 6.1182203 6.3631744 6.310548 6.159937
1370803_at 9.371841 9.460033 9.349213 9.385454 9.257109 8.621393 9.295921 9.476759 9.53196 9.600252 9.830729
1370804_at 11.359552 11.30442 11.341093 11.315594 11.285686 11.450569 11.260036 11.269142 11.373049 11.310949 11.283929
1370805_at 4.698477 4.713876 4.8809404 4.72173 4.8599157 4.839113 4.928863 4.8417554 4.662257 4.8449316 4.722196
1370806_at 11.903319 12.168891 11.957772 10.524897 12.526473 12.242675 12.305956 10.990813 11.057084 10.989117 12.165794
1370807_at 9.374088 9.651185 9.673953 9.424866 9.567517 9.369106 9.592859 9.585328 9.782541 9.519036 9.639907
1370808_at 11.900048 11.866132 11.605787 11.711779 11.668717 11.8339 11.847004 11.769598 11.743947 11.804346 11.713522
1370809_at 7.4709444 7.4678054 7.470215 7.475795 7.5129137 7.3263025 7.416483 7.3765044 7.219812 7.1174455 7.4030185
1370810_at 7.4052653 7.596859 7.277189 7.7645545 7.767131 7.553557 7.6947956 7.516233 7.4522114 7.510653 7.355322
1370811_at 10.0117655 10.170085 10.142206 10.253702 10.199216 10.290278 9.97576 10.183768 10.034815 10.002969 10.20314
1370812_at 8.055534 8.079071 7.95951 8.072804 8.023553 8.110082 7.772283 8.019473 7.864922 8.016183 8.107892
1370813_at 5.7325306 5.5561843 5.7643275 5.3927712 5.153915 6.0360875 4.9093513 5.3431478 5.209034 5.76956 5.690526
1370814_at 10.553517 10.465609 10.36324 10.280059 10.569336 10.245306 10.449801 10.399488 10.323221 10.435031 10.260537
1370815_at 4.5451365 4.3184423 4.477888 4.405346 4.658904 4.3169537 4.439395 4.13632 4.41212 4.1901503 4.288354
1370816_at 3.9506457 5.818821 6.541965 4.855257 4.6048717 5.0506907 5.3217354 5.244275 5.2539682 5.1748257 7.1690226
1370817_at 9.182234 9.330726 9.449186 9.474421 9.431435 9.096625 9.452488 9.2110195 9.258588 9.16843 9.037147
1370818_at 10.921659 10.869588 11.085588 10.65092 10.772661 10.676131 10.754874 10.738648 11.003733 10.854908 11.040565
1370819_at 8.944801 8.808399 9.204489 8.671036 8.84681 8.60244 8.808456 9.045099 8.8316965 8.685989 8.881824
1370820_at 9.05987 9.326056 9.353775 9.407297 9.131666 9.401403 9.126187 9.253956 9.357597 9.04705 9.340194
1370821_at 9.882614 9.733677 9.766844 10.121581 9.930473 9.777586 9.704982 9.686176 9.554446 9.565107 9.501323
1370822_at 8.986669 8.775277 9.549539 9.021193 8.816294 9.065516 8.281569 8.044103 8.271298 8.57781 8.86906
1370823_at 6.755181 6.346144 6.5117855 6.3526034 6.233495 6.575778 6.5159335 6.2985034 6.701553 6.6301556 6.891117
1370824_at 10.953458 10.968602 10.8245735 11.029054 11.005507 11.069194 10.998621 11.103509 10.964271 10.852 10.952042
1370825_a_at 11.404459 11.429504 11.446393 11.448002 11.405996 11.32215 11.497739 11.36413 11.373462 11.405017 11.432922
1370826_at 8.270394 8.145472 8.248356 8.644551 8.15333 8.103984 8.397987 8.562039 8.661463 8.577864 8.745872
1370827_at 8.767446 8.956625 8.977594 9.000541 8.846889 8.836337 8.804529 8.863045 8.876301 8.949417 8.864545
1370828_at 6.2815127 6.8 6.060273 6.588043 6.338412 7.240351 6.6396446 6.9151115 7.313376 6.8044386 7.2886252
1370829_at 6.9785285 6.6495695 6.7121844 7.0300407 6.852063 7.0831385 6.800479 6.9690385 6.6336517 6.9100485 7.0336447
1370830_at 12.26854 12.061345 12.105134 12.102096 12.446482 11.970157 12.346005 12.299038 12.043777 12.389804 12.32271
1370831_at 9.857409 9.677655 9.61833 9.343882 9.434027 9.512021 8.947091 9.438067 9.372056 8.906464 8.935907
1370832_at 5.785923 5.989287 6.0416217 6.2764263 5.8451724 6.0937967 6.011952 5.9549103 6.050723 6.372996 5.926855
1370833_at 4.047028 4.572208 4.118002 4.3181667 4.2075934 4.312098 4.3202972 3.9722142 4.1763325 4.5328517 4.202534
1370834_at 3.9459531 4.103888 3.9053473 3.811694 4.1691194 3.9754977 4.0414867 4.180239 3.9873328 4.1371903 4.1628575
1370835_at 7.435209 7.5077724 7.4195776 7.4348955 7.570358 7.349078 7.338538 7.4013543 7.4016147 7.242575 7.323137
1370836_at 13.021068 12.926231 12.671955 12.893764 12.66447 12.550522 12.725638 12.7011595 12.796734 12.694561 12.687304
1370837_at 5.421872 5.334451 5.276601 5.3095746 5.3019686 5.3491945 5.145495 5.342428 5.204493 5.162694 5.2421317
1370838_s_at 9.41849 9.332139 9.455878 9.405915 9.562744 9.073571 9.818055 9.484954 9.715588 9.323182 9.352793
1370839_at 4.6648293 4.248865 4.3419304 4.248682 4.758851 4.410893 4.4264655 4.5160837 4.517688 4.6103354 4.589848
1370840_at 5.5081024 5.61073 5.6402864 5.6594267 5.406661 5.5120077 5.5524073 5.5299616 5.5806484 5.6514535 5.5184474
1370841_a_at 6.21275 6.0152354 6.0449996 6.1344934 6.212802 6.101338 5.8988624 6.1668296 6.0491734 6.150938 6.3316464
1370842_at 8.524541 8.441508 8.54561 8.229082 8.3671 8.49795 8.395886 8.220776 8.152476 8.291448 8.134674
1370843_at 4.4684844 4.243596 4.335442 4.402671 4.3753896 4.633815 4.1187325 4.220436 4.1415534 4.671015 4.332867
1370844_at 9.142107 9.208141 9.022575 9.250324 9.221344 9.140793 9.200975 9.2944355 9.266029 9.195293 9.154264
1370845_at 5.797824 5.576408 5.806524 5.607713 5.765742 5.71111 5.6880426 5.5040483 5.7188773 5.4930367 5.2404294
1370846_at 2.879465 2.9459367 2.9348154 2.8961036 3.0133228 3.009201 2.980689 3.0779402 2.9172888 3.0035405 3.0067527
1370847_at 7.69594 7.6773624 7.4970984 7.716084 7.890797 7.734989 7.439092 7.466872 7.476281 7.235781 7.2812524
1370848_at 6.5400057 6.3832593 6.6166925 6.3382034 6.275032 6.4175262 6.6589427 6.6533103 6.3635845 6.3496065 6.3622284
1370849_at 5.098263 5.1480618 5.3502407 4.9581327 5.1837015 5.2432117 5.185192 5.042714 5.1795387 5.2134385 5.171686
1370850_at 4.7859983 4.589163 4.528962 4.4868746 4.520889 4.643035 4.355791 4.4158487 4.5736504 4.3488064 4.4873114
1370851_a_at 6.463407 6.256873 6.4109015 6.3826227 6.475556 6.6286645 5.9224997 6.0571127 6.2699256 5.962721 6.0484514
1370852_at 4.227508 3.842372 3.9212203 4.047332 4.1881237 4.0838904 3.9499004 4.03251 4.2084813 3.918971 4.1598787
1370853_at 6.2698426 6.0302467 6.2183394 6.089999 6.2469325 6.2726536 6.4163632 6.1242194 5.979049 6.2429986 5.9438276
1370854_at 3.7807782 3.648095 4.036685 3.799956 3.8669655 3.974951 3.9384859 3.726539 3.8897767 3.7069805 3.7679846
1370855_at 10.591797 10.44073 10.538754 10.217225 10.254811 10.352529 10.48712 10.482055 10.128669 10.531176 10.409023
1370856_at 5.028248 5.06229 5.0583363 5.0221424 5.145911 5.2958164 5.0002527 5.0303025 4.8622427 4.961737 4.734824
1370857_at 6.0395064 6.117125 5.7621613 5.868368 5.9762917 6.3565164 5.8059916 6.0000625 5.8879037 6.0980096 5.739255
1370858_at 3.29152 3.3653736 3.3126738 3.2794533 3.4044363 3.2647023 3.3407152 3.3487725 3.353147 3.2215822 3.3755474
1370859_at 11.8389225 11.884131 11.916638 11.813597 11.859523 11.621362 11.922143 11.823926 11.921966 11.719253 11.613881
1370860_at 4.8935404 4.8666496 4.8935575 4.745617 4.799411 4.881377 5.038958 5.0746593 4.728366 4.9408836 5.028663
1370861_at 11.350298 11.288139 11.443102 11.29217 11.333525 11.498784 11.523493 11.41493 11.399022 11.496275 11.496699
1370862_at 14.276372 14.296577 14.262296 14.294655 14.269706 14.330898 14.298908 14.2841015 14.309722 14.227442 14.20566
1370863_at 4.8709364 4.754924 4.565295 4.707636 4.5857935 4.856848 4.486349 4.5497265 4.959216 4.899664 4.73775
1370864_at 6.3004274 6.284229 6.484188 5.8031898 6.1506443 6.073048 6.3950295 6.346734 6.0861764 6.46605 6.102793
1370865_at 9.280217 9.070547 9.303051 9.109125 8.985262 8.887273 8.983781 8.918769 8.98551 9.089634 9.257167
1370866_at 12.737225 12.688057 12.651454 12.62223 12.651653 12.710335 12.756015 12.65377 12.661902 12.658414 12.698576
1370867_at 9.027717 8.931401 8.997287 8.84503 9.006401 9.03865 8.8487835 8.861235 8.942472 8.945565 9.059066
1370868_at 4.2391806 4.4536085 3.9872053 4.344803 4.463776 4.653553 4.096973 4.3261356 4.2213373 4.4805565 4.274599
1370869_at 4.8797464 5.03189 4.9610176 4.556366 4.844319 4.917437 4.7164083 4.6191916 4.4101553 4.948102 4.854145
1370870_at 8.227326 8.670009 7.8779736 8.694683 8.864696 9.282328 7.9238315 8.302462 9.109166 9.126121 9.344144
1370871_at 11.039957 11.024414 10.988829 11.231307 11.13131 11.061587 11.016937 11.164999 11.228346 11.054049 10.989084
1370872_at 9.486075 9.661577 9.522918 9.628393 9.576063 9.425573 9.384045 9.4615555 9.611204 9.45645 9.538279
1370873_at 8.7610235 8.728365 8.685839 8.905071 8.745375 8.909777 8.670286 8.639937 8.6771965 8.481225 8.613196
1370874_at 3.7952228 3.652062 3.9484942 3.8873723 3.92667 3.9403448 3.6989949 3.758429 3.7367053 3.6089933 3.9362736
1370875_at 6.694512 6.6090827 6.559782 6.07958 6.417516 6.5549693 7.1006565 6.727228 6.4608335 7.1237926 6.602672
1370876_at 8.428273 8.716595 8.392085 8.442568 8.54067 8.657085 8.765623 8.850366 8.646073 9.049242 9.058824
1370877_at 5.469554 5.358484 5.36368 5.163836 5.5098076 5.5711274 5.521323 5.5102825 5.377451 5.3050165 5.3167686
1370878_at 9.971827 9.963473 10.005168 9.91867 9.883824 9.915737 9.836605 9.752661 9.881196 9.849604 9.889782
1370879_at 9.910482 10.004694 9.673066 9.838084 9.751296 9.904513 9.996255 9.8707 10.087735 9.726149 9.711547
1370880_at 9.227215 9.346713 9.343119 9.349491 9.218019 9.487831 9.155453 9.1366005 9.287449 9.230426 9.342943
1370881_at 12.501158 12.472125 12.385892 12.443646 12.451869 12.651116 12.395275 12.498358 12.490665 12.417965 12.514006
1370882_at 8.536985 8.42043 8.764631 8.500807 8.414951 8.541296 8.60404 8.601513 8.28997 8.798653 8.7102585
1370883_at 10.509917 10.230268 10.879029 10.200334 10.345346 10.3005295 10.43988 10.298677 10.2519045 10.137747 10.075885
1370884_at 8.876087 8.864931 9.083719 9.012394 8.96764 9.007669 8.880302 9.003714 8.954424 8.844702 8.702484
1370885_at 8.37227 8.459689 8.680275 8.446575 8.222263 8.568387 8.563908 8.595902 8.316294 8.763628 8.676069
1370886_a_at 6.0488563 6.325772 6.3494225 6.2176504 6.472973 5.723804 6.528615 6.1983767 6.147684 6.164888 6.2012177
1370887_at 7.142118 7.201727 7.0298223 7.0082984 7.218363 7.0946164 6.9895625 7.1690474 7.1195436 7.054837 7.148694
1370888_at 11.98974 11.906423 12.001023 11.896913 11.86905 11.944061 11.893856 11.968656 11.954972 12.017013 11.931594
1370889_at 7.0933785 6.822956 6.7968807 7.216489 7.2813168 6.736932 7.2417216 6.6187387 7.266798 6.57912 7.0349765
1370890_at 9.449093 9.436343 9.502284 9.472349 9.506524 9.4138975 9.550456 9.478317 9.368669 9.522403 9.313488
1370891_at 8.840313 8.914207 8.9319935 8.86445 8.788284 8.821501 9.0893955 8.643827 8.676928 9.060856 9.204805
1370892_at 12.068002 13.005985 12.659616 12.292784 12.390619 12.6174135 12.695409 12.847436 12.462263 13.086623 12.981987
1370893_at 9.568903 9.549386 9.658088 9.495598 9.327568 9.764826 9.189899 9.379017 9.275914 9.703799 9.621918
1370894_at 4.631554 4.590936 4.769956 4.635167 4.2462444 4.657853 4.5190296 4.630645 4.8505545 4.4891996 4.591595
1370895_at 7.1331024 7.2117505 7.0707793 6.630604 7.0400157 6.52131 6.9343657 7.21169 6.6587887 7.204789 7.2397494
1370896_a_at 7.078462 7.010422 6.9192457 7.1413255 6.718449 7.0166745 7.2250776 6.772931 6.9620433 7.003757 6.8863134
1370897_at 9.179384 9.238914 9.250735 9.030279 8.950665 9.102897 9.187202 9.066588 9.025494 9.081313 9.046727
1370898_at 4.498335 4.1935472 4.4524994 4.2261324 4.2753696 4.245751 4.3562136 4.2621417 4.323029 4.392124 4.316187
1370899_at 7.464048 7.464278 7.23871 7.1962857 7.2952414 6.9210105 7.443191 7.579329 7.087157 6.9234333 7.604918
1370900_at 3.0512242 2.9702587 3.1586382 3.254078 3.2673707 3.2659485 2.8937905 3.218939 3.150895 3.1639535 3.1096923
1370901_at 7.1849213 7.3332095 7.2916803 7.0320773 7.276043 7.4940667 7.0922995 7.2133436 7.013257 7.095147 7.402443
1370902_at 5.956913 5.6514835 4.9045076 4.796722 5.141622 4.9255714 4.4894547 5.4654655 5.503447 5.657326 4.880759
1370903_a_at 5.901006 6.123621 5.9948893 5.98488 5.847721 5.982486 6.075541 6.13465 5.911751 6.1491714 5.9406157
1370904_at 6.6886635 6.915997 7.193142 7.1401134 6.8628817 6.8898945 6.683106 6.5108943 6.528284 7.0078726 6.8845234
1370905_at 8.099791 7.8653603 7.9469333 8.347455 7.972883 7.923314 7.99177 8.003257 8.066948 7.6309924 7.73535
1370906_at 11.046441 9.896453 9.787638 11.064878 10.884886 11.100492 10.628168 10.861287 10.569467 10.967099 10.602718
1370907_at 12.202288 12.324277 12.365079 12.209689 12.29169 12.234741 12.155023 12.1927 12.232052 12.244279 12.083233
[truncated: 3,185,500 more chars]
