# Supplementary material for: Transcriptomic point of departure determination: a comparison of distribution-based and gene set-based approaches
Source: Front Genet. 2024 May 9;15:1374791. doi: 10.3389/fgene.2024.1374791 (PMC11112360; doi:10.3389/fgene.2024.1374791)
Supplement: Supplementary file 6 [file DataSheet1.zip › Data Sheet 1/phenylbutazone_29day_Rat_Liver_rma.txt]

ProbesetID V2 V3 V4 V5 V6 V7 V8 V9 V10 V11 V12 V13
Dose 0 0 0 20 20 20 60 60 60 200 200 200
1367452_at 10.347333 10.416173 10.526336 10.469199 10.380924 10.399282 10.43617 10.51007 10.423938 10.408571 10.438804 10.369918
1367453_at 9.816639 9.788884 9.841408 9.811785 9.794434 9.82249 9.901483 9.80878 9.789754 9.788831 9.71856 9.719973
1367454_at 9.984781 10.188583 10.039476 10.1189165 10.073663 10.112333 10.123713 10.142124 10.056963 9.935986 10.088056 10.210831
1367455_at 11.383305 11.3650675 11.51861 11.494751 11.479066 11.464503 11.503116 11.491266 11.617618 11.470577 11.295628 11.394813
1367456_at 11.897814 11.957304 11.945522 11.886344 12.039321 11.996672 12.047979 11.997626 11.952521 12.031705 11.993459 12.095622
1367457_at 9.067641 9.109497 9.100853 9.10203 9.040983 9.141989 9.111871 9.280568 9.148336 9.074765 9.089141 9.137375
1367458_at 8.397721 8.496834 8.414736 8.395499 8.3285 8.382704 8.300156 8.205871 8.232277 8.337168 8.309692 8.147612
1367459_at 12.118089 12.224425 12.25328 12.314556 12.242784 12.285189 12.226132 12.164921 12.156963 12.294781 12.259829 12.22365
1367460_at 11.351412 11.469011 11.383219 11.407404 11.445672 11.451558 11.53074 11.488456 11.390775 11.387856 11.414882 11.495236
1367461_at 10.452758 10.648022 10.612534 10.546999 10.575553 10.715452 10.599757 10.659247 10.6004095 10.532632 10.436872 10.487392
1367462_at 10.799013 10.339175 10.753979 10.623726 10.5487995 10.5223875 10.584862 10.552361 10.716344 10.58833 10.265098 10.490197
1367463_at 11.240473 11.023996 11.16031 10.934499 10.761658 11.003534 10.981413 10.895227 10.989771 10.982375 11.124402 10.836057
1367464_at 9.579734 9.616964 9.563825 9.480996 9.567835 9.571014 9.598467 9.59837 9.471339 9.48817 9.502553 9.535328
1367465_at 10.39189 10.106101 10.222376 10.362557 10.213229 10.19036 10.296971 10.2040825 10.294815 10.485232 10.07447 10.243562
1367466_at 10.400143 10.390091 10.392934 10.402864 10.466176 10.430967 10.406049 10.453853 10.360532 10.319399 10.324556 10.470821
1367467_at 11.542547 11.510917 11.570679 11.608552 11.59351 11.477061 11.583054 11.623364 11.713942 11.578189 11.581529 11.574924
1367468_at 9.86197 9.892379 9.791918 9.856648 9.791909 9.876425 9.880927 9.93142 9.848759 10.109126 9.964536 9.854768
1367469_at 11.873722 11.9499655 11.969763 11.860915 11.954827 12.006353 11.940397 12.020312 11.8467455 11.872535 11.852754 11.824343
1367470_at 10.161527 10.331432 10.32702 10.289094 10.315761 10.190905 10.310629 10.198054 10.242347 10.203322 10.12666 10.187834
1367471_at 9.134978 9.081122 9.084751 9.045067 9.17519 9.007204 9.081783 9.102842 9.124237 9.128382 9.149358 9.106307
1367472_at 10.2096615 10.223961 10.276464 10.175936 10.198589 10.205955 10.121211 10.2696085 10.106149 10.232917 10.16799 10.240864
1367473_at 9.793285 10.074563 9.992986 9.977042 9.963238 9.928182 10.100605 9.995906 9.901722 9.9582205 9.9124 10.030368
1367474_at 9.797523 9.68701 9.7938385 9.753663 9.729594 9.721373 9.757957 9.657826 9.84374 9.665605 9.383547 9.724348
1367475_at 10.650717 10.659129 10.668845 10.601226 10.611805 10.52566 10.64024 10.645001 10.574502 10.557537 10.544933 10.516346
1367476_at 11.429082 11.469838 11.403127 11.419477 11.3606615 11.481176 11.424401 11.360087 11.414642 11.609379 11.356524 11.349457
1367477_at 10.252534 9.984442 10.147786 10.064231 10.198625 10.070162 10.184836 10.008356 10.157799 10.191844 9.948262 10.169029
1367478_at 8.046212 7.900199 7.9062304 7.9007287 8.080729 8.077332 8.072746 7.967846 7.983023 8.116081 8.060911 8.168213
1367479_at 11.295059 11.221831 11.274419 11.270037 11.262054 11.214537 11.247733 11.216638 11.189106 11.253097 11.144163 11.152805
1367480_at 9.59033 9.660756 9.720922 9.549065 9.794323 9.619239 9.602675 9.723138 9.514295 9.589059 9.677195 9.732536
1367481_at 9.610297 9.554079 9.575959 9.455082 9.511983 9.50502 9.487253 9.541174 9.43777 9.516716 9.594422 9.578495
1367482_at 9.5770035 9.460578 9.56769 9.559803 9.567428 9.394512 9.473431 9.529325 9.436447 9.420901 9.546179 9.474197
1367483_at 9.046133 8.991949 8.881199 9.016644 9.027775 9.026884 9.0318985 9.064316 9.087025 8.984526 8.855438 8.864628
1367484_at 9.259272 9.376557 9.316158 9.257942 9.413447 9.306315 9.35363 9.44521 9.339573 9.245204 9.184379 9.342397
1367485_at 10.074259 10.195854 10.2251625 10.184933 10.193681 10.100635 10.299663 10.342707 10.107729 10.046955 10.054359 10.075267
1367486_at 9.856207 9.753753 9.679998 9.789526 9.8809 9.608943 9.777011 9.687978 9.789999 9.845751 9.680635 9.6876135
1367487_at 7.351818 7.6028094 7.3989406 7.50151 7.681836 7.5742836 7.5533776 7.570536 7.5118337 7.8205285 7.501597 7.521416
1367488_at 8.300718 7.916478 8.067056 7.9450617 8.030724 8.181873 8.050852 8.200512 8.367552 7.700457 7.83104 8.065774
1367489_at 6.453719 6.2018843 6.5340376 6.537659 6.379079 6.3479214 6.3879833 6.3885446 6.446326 6.4803257 6.2673416 6.475448
1367490_at 7.677745 7.4354653 7.3539143 7.2933474 7.5397577 7.48058 7.2949777 7.4114013 7.5078635 7.417108 7.291515 7.508698
1367491_at 9.4678 9.418394 9.5740185 9.473557 9.569625 9.481763 9.50572 9.547037 9.556213 9.514216 9.473958 9.455177
1367492_at 9.090274 9.153225 9.054794 9.11385 9.047005 9.030715 9.12884 9.142766 9.0187025 9.089768 9.020986 9.031121
1367493_at 9.655084 9.736635 9.650716 9.686257 9.724357 9.678275 9.633852 9.605146 9.5612335 9.647684 9.626332 9.526604
1367494_at 10.0969 10.048644 10.090953 10.022464 10.129325 10.022622 10.124173 10.160605 10.117509 10.125389 10.13625 10.156555
1367495_at 7.664 7.6173105 7.7119265 7.486623 7.6894703 7.6508093 7.7734184 7.672744 7.6685157 7.5740404 7.58609 7.8277307
1367496_at 11.279091 11.277349 11.224051 11.337335 11.273606 11.312051 11.293399 11.333165 11.329798 11.369344 11.329964 11.379612
1367497_at 8.825894 8.8442 8.673337 8.942642 8.689469 8.735863 8.866892 8.674752 8.698137 8.544412 8.459648 8.439171
1367498_at 8.96913 8.974206 8.923784 8.933449 9.003307 8.964002 8.905277 8.916912 9.168008 8.739234 8.596243 8.981421
1367499_at 8.2072525 8.048145 8.037527 8.098549 7.914654 8.187433 8.150253 8.133499 8.120184 7.9890647 8.108986 8.016514
1367500_at 10.132818 10.14907 10.091663 10.290721 10.122758 10.139416 10.131987 10.150484 10.149598 10.174252 10.135818 10.126419
1367501_at 8.584206 8.540478 8.508733 8.558088 8.634215 8.434678 8.588283 8.658526 8.522545 8.489458 8.266917 8.492287
1367502_at 8.588947 8.499551 8.625006 8.638748 8.555016 8.538487 8.765364 8.649283 8.478672 8.615411 8.617824 8.654181
1367503_at 11.171294 11.224883 11.138273 11.145133 11.201129 11.168718 11.240312 11.095719 11.10379 11.256127 11.0849695 11.27765
1367504_at 8.19828 8.164433 8.161915 8.335115 8.270597 8.200986 8.188278 8.190992 8.303255 8.262285 8.1945305 8.247635
1367505_at 8.318716 8.397618 8.085171 8.317068 8.386967 8.3455 8.196066 8.285898 8.3232975 8.248168 8.3378935 8.409564
1367506_at 9.968892 9.994416 9.927198 9.95171 9.880797 9.948666 9.93706 10.026999 9.847984 9.910578 9.994157 9.9290285
1367507_at 7.5598345 7.500998 7.4734364 7.6366124 7.56297 7.4878306 7.5110927 7.4169497 7.451632 7.462869 7.372393 7.4063
1367508_at 8.98707 9.086889 9.080764 9.046963 9.1562195 8.998401 8.944061 8.9305935 9.089154 8.899687 8.773495 8.897339
1367509_at 9.584053 9.634251 9.568045 9.613646 9.605762 9.492092 9.546868 9.623634 9.575201 9.498405 9.484887 9.540931
1367510_at 9.823683 9.770758 9.790985 9.838593 9.758212 9.827427 9.830416 9.829806 9.800252 9.780086 9.70619 9.769148
1367511_at 8.607856 8.680828 8.670067 8.597468 8.697334 8.789812 8.716621 8.644301 8.505019 8.753387 8.895499 8.880092
1367512_at 10.940336 11.044136 11.014422 10.958153 11.036583 11.007612 11.026257 11.083328 10.998285 10.984439 11.042805 11.027717
1367513_at 8.175456 8.361374 8.323653 8.296253 8.133024 8.024941 8.259602 8.114881 8.4291935 8.058015 8.427393 8.114064
1367514_at 8.0235405 8.199984 7.975045 8.029366 8.067881 8.093298 8.171148 8.254863 8.074429 7.9894156 8.033499 8.391997
1367515_at 7.880779 7.725249 7.833183 7.825064 7.92399 7.9319773 7.9430585 8.116884 7.8626847 7.8112016 7.864644 7.962473
1367516_at 8.8238 8.899501 8.915004 9.081945 8.842531 8.750475 9.008091 8.873744 8.829294 8.830014 8.632252 8.708479
1367517_at 7.825115 7.8043365 7.8949137 7.8854446 7.914356 7.820287 7.8718233 7.713891 7.9789295 7.892028 7.522894 7.7238145
1367518_at 8.815652 8.775548 8.80509 8.802697 8.796089 8.752071 8.784514 8.732692 8.787379 8.699503 8.741842 8.780546
1367519_at 8.7514925 8.731307 8.6076565 8.675672 8.695766 8.63101 8.695173 8.646357 8.638525 8.693413 8.55731 8.611405
1367520_at 10.004609 9.983512 9.955407 9.98699 10.083913 9.97124 10.076735 10.121915 10.024368 10.053889 10.105223 10.112636
1367521_at 7.125259 7.0762825 6.919779 6.8083386 7.1399283 7.0858707 6.900363 6.9972258 6.946982 6.754366 6.851118 7.098697
1367522_at 9.38559 9.222543 9.4531 9.449238 9.306629 9.349665 9.255693 9.469373 9.358321 9.371469 9.285734 9.26755
1367523_at 8.826582 8.801174 8.844294 8.614788 8.718333 8.7244005 8.822249 8.9219475 8.721659 8.862332 9.063448 9.040583
1367524_at 7.3899374 7.4123206 7.3798194 7.2394667 7.377609 7.3480654 7.314525 7.278386 7.304449 7.3241806 7.367027 7.4815526
1367525_at 9.191959 9.268262 9.291662 9.253923 9.266704 9.24894 9.146704 9.290267 9.153568 9.030843 9.156168 9.220469
1367526_at 8.967735 8.996722 8.972399 8.908465 8.861719 8.889101 8.953084 8.934241 8.87484 8.84358 8.931889 8.93426
1367527_at 8.280004 8.238087 8.342928 8.239149 8.350338 8.346667 8.252394 8.390381 8.217251 8.068385 7.893544 8.030609
1367528_at 9.014962 9.047691 8.988507 8.995783 9.031394 8.940372 9.251362 9.124761 9.072663 8.930554 8.9132 8.919444
1367529_at 9.346621 9.525697 9.473632 9.4265585 9.466317 9.409147 9.4194 9.511194 9.4363785 9.344092 9.2506275 9.354767
1367530_at 7.7861595 7.7867146 7.804364 7.875831 7.8011074 7.775372 7.770727 7.813464 7.747624 7.719607 7.8121467 7.777516
1367531_at 10.833416 10.893058 10.850288 10.818679 10.86975 10.826035 10.885194 10.924613 10.864583 10.75848 10.800447 11.023115
1367532_at 11.252467 11.332167 11.357864 11.292806 11.391492 11.299683 11.291477 11.3480215 11.2984 11.259704 11.314427 11.300193
1367533_at 8.832196 8.698986 8.694364 8.712628 8.784357 8.769036 8.74167 8.580601 8.793476 8.594503 8.592762 8.77798
1367534_at 7.63996 7.3518105 7.4138613 7.4184628 7.4361315 7.4330673 7.505946 7.5058985 7.588068 7.454462 7.4385195 7.250744
1367535_at 8.837341 8.658155 8.647854 8.885937 8.778458 8.792661 8.755242 8.761126 8.825147 8.7445965 8.900725 8.681719
1367536_at 7.9362206 7.8894525 7.962271 7.722222 7.8214846 7.744017 7.9588647 7.9880776 7.8099008 7.9452863 7.8425703 8.102237
1367537_at 7.693806 7.7509375 7.7541695 7.7460485 7.7995114 7.6820974 7.8752556 7.9065957 7.8657503 7.477736 7.6319647 7.6815434
1367538_at 7.2753553 7.402221 7.158544 7.2172885 7.352807 7.319354 7.217519 7.2615347 7.478395 7.2147346 7.136244 7.0888853
1367539_at 8.646319 8.689828 8.731372 8.633214 8.651882 8.666364 8.67863 8.822781 8.677666 8.606992 8.577556 8.692934
1367540_at 7.8353925 7.5529113 7.6502132 7.4305453 7.6670036 7.6026015 7.705801 7.8162518 7.7628107 7.6173577 7.5993814 7.8033133
1367541_at 7.7176394 8.046282 7.844621 7.977095 7.638749 7.722645 8.027382 7.92872 7.915108 7.7481804 7.6429152 7.6959486
1367542_at 7.861788 8.090323 8.0305195 7.8576374 8.048898 8.0888405 8.085838 8.103315 8.147966 8.07036 7.9592943 8.081259
1367543_at 8.490393 8.520021 8.479139 8.459663 8.587266 8.548809 8.687103 8.512499 8.493545 8.521654 8.285724 8.394645
1367544_at 7.011063 6.945443 6.764628 6.9762526 7.141758 7.0984235 7.117954 7.1440363 7.239977 6.8567796 6.813097 6.977579
1367545_at 7.1343503 7.081432 6.877073 6.953889 7.0111933 6.9998527 7.0678954 7.0639033 7.0676093 6.8392324 6.843465 7.038958
1367546_at 10.350891 10.040426 10.4237585 10.339126 10.210158 10.40177 10.62352 10.176679 9.992267 10.313058 10.358945 10.280762
1367547_at 8.03264 8.091713 8.206266 8.177874 8.1874695 8.095816 8.199999 8.168724 8.065136 7.984631 7.934041 7.95347
1367548_at 8.717931 8.72285 8.797957 8.821583 8.671362 8.5471325 8.689268 8.609369 8.707192 8.561592 8.449785 8.540388
1367549_a_at 10.6798 10.759481 10.658324 10.54867 10.735686 10.762017 10.673881 10.71592 10.760924 10.632312 10.546884 10.723251
1367550_a_at 8.711591 8.686337 8.668792 8.645617 8.4803705 8.722412 8.672342 8.670153 8.839992 8.800605 8.608827 8.827671
1367551_a_at 9.261579 9.27456 9.2664 9.352891 9.281192 9.244863 9.307651 9.468703 9.211241 9.263808 9.330393 9.2842045
1367552_at 4.3704033 4.36169 4.411068 4.1910334 4.1076155 4.2565355 4.2876215 4.3456526 4.124572 4.2924843 4.2519 4.297177
1367553_x_at 11.712394 12.286702 11.587412 11.923506 11.970687 12.279146 12.151016 12.360406 12.013037 11.868075 12.246598 13.142357
1367554_at 4.0809975 3.9701576 4.181484 4.1626196 4.039613 4.2336283 4.3093452 4.160986 4.2610297 4.1082973 4.338735 4.09278
1367555_at 14.720774 14.718243 14.713245 14.72266 14.708343 14.718243 14.718243 14.728162 14.733719 14.73272 14.707483 14.696352
1367556_s_at 14.565282 14.530756 14.553747 14.546411 14.537782 14.588273 14.548628 14.58523 14.542155 14.570789 14.574371 14.5915365
1367557_s_at 13.043547 13.083943 13.025842 13.052601 12.993654 13.051005 13.000975 13.141546 13.022736 13.031621 13.057542 13.066253
1367558_x_at 3.2118385 3.066153 3.147749 3.0855386 3.1056552 3.1999123 3.1089668 3.1324487 3.004902 3.132292 3.0837486 3.1708353
1367559_at 12.979111 13.01023 13.076326 13.07423 13.015288 12.995156 13.061664 12.973643 13.07025 13.046471 12.9804535 12.904218
1367560_at 12.3381 12.223307 12.199833 12.260012 12.240397 12.172974 12.228932 12.222868 12.159545 12.315489 12.4289 12.361265
1367561_at 12.447941 12.434424 12.403421 12.424278 12.340806 12.451453 12.49648 12.430919 12.403461 12.515005 12.493919 12.50895
1367562_at 8.057005 8.49607 8.197195 8.2553005 7.8889537 7.971575 8.532122 8.0806055 8.277513 7.7171087 7.5631957 8.567075
1367563_at 9.099331 9.241886 8.988227 9.106386 8.896801 8.835152 9.025471 9.15802 9.204533 8.774309 9.033219 9.01701
1367564_at 6.0594206 5.777343 6.0619497 5.9977612 6.040416 6.0342836 5.9905686 5.8489127 6.2018113 6.0603123 6.114073 5.9630885
1367565_a_at 13.8953495 13.880636 13.86498 13.859239 13.843039 13.869855 13.882006 13.799097 13.896012 13.887803 13.899655 13.913364
1367566_at 4.147334 4.096925 4.174882 4.0879583 4.2126675 4.1376686 4.0035076 3.9113348 4.192416 4.3511605 4.240863 4.1370115
1367567_at 12.095896 12.210852 12.101514 12.145654 12.195775 12.159681 12.089931 12.074584 12.031406 12.24288 12.169757 12.1452265
1367568_a_at 9.775881 9.572986 8.888199 9.174801 8.591017 8.92153 8.773553 9.029492 8.849223 8.776791 8.534327 8.896662
1367569_at 11.911261 11.82778 11.871331 12.023269 11.9358 11.81723 12.00507 11.806662 11.837077 11.929976 11.937406 11.859355
1367570_at 7.5060906 7.281155 6.6746926 7.0146213 6.559028 6.8084373 6.8637404 7.2444053 6.900351 6.6908507 6.6797028 6.4754047
1367571_a_at 5.517474 5.1289682 5.1790037 5.276351 5.3257456 5.275738 5.2300406 5.1097436 5.388733 5.3091955 5.4255276 5.037754
1367572_at 5.0405316 5.0249662 5.0587664 5.0654955 5.037697 5.062065 4.8910656 4.9541326 4.8563805 5.1325674 5.0374393 4.946513
1367573_at 12.42751 12.475379 12.443302 12.422167 12.401562 12.458142 12.474271 12.501304 12.32982 12.451892 12.625656 12.574982
1367574_at 8.690541 8.39506 7.807371 8.285426 7.779144 7.987049 8.226282 8.540914 8.175671 7.942639 8.459748 8.303376
1367575_at 11.746667 11.668106 11.854767 11.67571 11.671623 11.666094 11.77198 11.669967 11.551857 11.539158 11.505868 11.696823
1367576_at 13.625866 13.668067 13.734965 13.793012 13.708056 13.800685 13.811083 13.80475 13.664305 13.64463 13.738932 13.636531
1367577_at 7.6467586 7.3613625 6.916796 6.9354568 7.264386 7.078545 7.365308 6.503379 6.870132 8.27718 6.9133267 7.126438
1367578_at 10.543561 10.515146 10.396551 10.487467 10.516943 10.499546 10.53688 10.506411 10.4816475 10.604189 10.755791 10.788251
1367579_a_at 11.442643 11.497726 11.491583 11.418401 11.274065 11.382846 11.5990505 11.292816 11.304662 11.352267 11.429602 11.4187355
1367580_at 11.616336 11.534355 11.466042 11.559061 11.544961 11.581334 11.638478 11.61012 11.484822 11.596038 11.7021055 11.784998
1367581_a_at 6.602735 6.1229715 6.2003384 6.034255 6.390804 6.2355566 5.992664 6.3311596 6.5190845 5.863446 6.1695437 6.351873
1367582_at 11.76449 11.742609 11.601065 11.698682 11.656629 11.642282 11.743979 11.724982 11.642189 11.713233 11.82381 11.828939
1367583_at 13.295716 13.305969 13.333366 13.315472 13.207882 13.287369 13.280284 13.286755 13.282975 13.269129 13.25153 13.300288
1367584_at 8.27764 8.579689 8.0343075 8.156648 7.8903623 8.058266 8.461586 8.4968605 8.042462 7.971654 8.083654 8.390552
1367585_a_at 11.29159 11.36171 11.107864 11.299292 11.055846 11.309666 10.944455 11.094735 10.875719 10.927423 10.70044 11.0207205
1367586_at 13.081969 13.17094 13.308755 13.136409 13.159873 13.046328 12.911167 13.099156 13.062224 12.938302 12.841187 12.794374
1367587_at 3.3670805 3.3504257 3.5350006 3.4070206 3.4896195 3.5186143 3.2979348 3.2903771 3.3842595 3.5391235 3.3699625 3.4058688
1367588_a_at 11.546328 11.505743 11.315125 11.461807 11.386619 11.48277 11.473852 11.516473 11.412236 11.540589 11.534475 11.578551
1367589_at 9.775789 9.611987 9.688314 9.60696 9.725244 9.67379 9.65413 9.641023 9.787228 9.710461 9.771401 9.927077
1367590_at 11.153661 11.122235 11.131427 11.1592865 11.128234 11.174614 11.392556 11.259165 11.15507 11.354164 11.426803 11.406832
1367591_at 10.280055 10.151307 10.218958 10.242359 10.261931 10.192011 10.271079 10.230751 10.243762 10.2680025 10.365126 10.356922
1367592_at 3.4266832 3.290836 3.33631 3.4128258 3.4369614 3.4783974 3.4939792 3.438561 3.4334822 3.4405146 3.473505 3.3518329
1367593_at 8.71008 8.61487 8.340027 8.66184 8.326656 8.651418 8.668785 8.347658 8.1353035 8.4427185 8.332359 8.612958
1367594_at 9.209217 9.129099 8.8173275 9.0081005 8.911934 8.831541 8.842443 9.049786 9.060963 8.809551 8.9418335 8.974045
1367595_s_at 13.721244 13.716433 13.700104 13.7019825 13.632978 13.697062 13.753629 13.725726 13.734961 13.754919 13.664855 13.694979
1367596_at 12.286146 12.237274 12.204757 12.286553 12.226934 12.272276 12.269041 12.276677 12.115779 12.29804 12.340038 12.336219
1367597_at 12.117359 12.065537 12.119944 12.112054 12.087751 12.04098 12.035695 12.03152 12.010082 12.118586 12.112743 12.147972
1367598_at 14.104332 14.141392 14.078378 14.097683 14.067626 14.108975 14.083706 14.126785 14.0972185 14.036968 13.999761 13.999761
1367599_at 12.181505 12.256381 12.0280075 12.376275 12.131368 12.157911 12.210797 12.22186 12.226757 12.080971 12.045879 12.026849
1367600_at 5.513649 5.5306034 5.548169 5.587037 5.73494 5.665056 5.626758 5.5735393 5.482895 5.483865 5.5821886 5.162574
1367601_at 8.664574 8.662947 8.671061 8.9706745 8.497969 8.563391 8.951341 8.376793 8.610516 8.21842 7.967473 8.063555
1367602_at 9.771916 9.799294 9.695925 10.199178 9.647939 9.756386 10.158522 9.518206 9.811572 9.2417965 9.04662 9.168553
1367603_at 11.3710985 11.389812 11.409086 11.376342 11.404259 11.345001 11.419453 11.266413 11.282821 11.293247 11.308381 11.373448
1367604_at 11.427655 11.390482 11.507125 11.378842 11.377071 11.36742 11.302021 11.213917 11.281177 11.446356 11.447108 11.499703
1367605_at 11.1074095 11.15005 11.164971 11.124331 11.086932 11.050802 11.149893 11.091064 11.06746 11.2336445 11.195678 11.130741
1367606_at 12.366301 12.386582 12.345604 12.353358 12.342939 12.272951 12.347222 12.354175 12.300265 12.36667 12.431815 12.354692
1367607_at 12.7605715 12.708116 12.75998 12.68025 12.639731 12.646826 12.602458 12.736639 12.656049 12.720979 12.693414 12.630784
1367608_at 5.1658945 5.180744 5.2380085 5.0096188 5.0098476 5.1692514 4.9190083 5.06092 5.0790043 5.1393538 5.2651505 5.070706
1367609_at 11.724774 11.886349 11.8603115 11.76735 11.6990595 11.740542 11.789438 12.135408 12.356139 11.944182 12.097232 11.529867
1367610_at 12.357918 12.372208 12.410117 12.356855 12.308626 12.307946 12.419646 12.384691 12.356463 12.39671 12.379281 12.40257
1367611_at 4.978435 5.2914577 5.3776083 5.3006077 5.2435803 5.3365035 5.2856674 5.1247716 4.9209547 5.049908 5.2034016 5.0742345
1367612_at 14.065381 14.1235895 14.103013 14.1274805 14.097155 14.087948 14.128672 14.107594 14.124021 14.067961 14.032802 14.061429
1367613_at 12.9014845 12.961034 12.993065 12.950018 13.06378 12.926092 13.075611 12.963414 13.082119 13.244915 13.128447 13.125158
1367614_at 7.8896875 7.8497076 7.3511543 7.633354 6.8645597 7.443246 7.445952 7.8543625 7.324584 7.2235947 7.3794465 7.453799
1367615_at 4.1277056 4.203649 4.235864 4.2452183 4.0922832 4.13497 4.207295 4.349352 4.444131 4.274004 4.173261 4.229865
1367616_at 4.5371914 4.374648 4.587434 4.503719 4.4071875 4.2935104 4.390993 4.296027 4.4546194 4.37833 4.575918 4.4533157
1367617_at 9.481846 9.369199 9.202094 9.145375 9.217704 9.15949 9.355472 9.304301 9.358431 9.220785 9.418056 9.510686
1367618_a_at 11.309903 11.266659 11.259797 11.235444 11.246249 11.183679 11.251865 11.201205 11.189986 11.306895 11.377107 11.331326
1367619_at 13.056141 13.017021 12.991172 13.000608 13.112046 13.024345 13.15429 13.048575 13.205889 13.228309 13.112033 13.209889
1367620_at 12.814587 12.773723 12.824908 12.82993 12.652193 12.753437 12.746861 12.745636 12.740259 12.769166 12.716454 12.674649
1367621_at 8.6390085 8.51517 8.599635 8.686775 8.632025 8.5781145 8.712707 8.492888 8.559997 8.625729 8.529518 8.3844185
1367622_at 12.313387 12.343623 12.337308 12.346018 12.239354 12.3399935 12.284335 12.302794 12.286457 12.28104 12.206789 12.214236
1367623_at 12.18925 12.228079 12.169221 12.211103 12.143832 12.195548 12.188058 12.122946 12.08415 12.201114 12.231369 12.183925
1367624_at 10.833648 10.974201 10.951396 10.8953 10.934869 10.680177 10.783107 11.053606 11.0817 10.828802 10.722358 11.026169
1367625_at 13.197543 13.241564 13.179292 13.187426 13.136241 13.217055 13.222834 13.242755 13.195319 13.214606 13.265209 13.29279
1367626_at 4.8630595 4.8127675 4.8150268 4.9548635 4.9833145 5.0156536 4.738063 4.8686237 5.0639973 4.9622617 5.1547565 4.6914563
1367627_at 8.535223 8.642404 7.8468027 8.486854 8.607021 8.217293 8.25759 8.7171335 8.376656 8.355412 8.551753 8.638968
1367628_at 6.931511 6.28857 6.162066 6.137311 5.77914 6.403874 6.244955 6.702364 6.2218933 6.031249 6.0299134 6.2188087
1367629_at 12.166708 12.129734 12.082858 12.119534 12.030785 12.155391 12.04996 11.998012 12.087591 12.092247 12.103534 12.054223
1367630_at 12.474372 12.459609 12.355589 12.399141 12.366215 12.363699 12.385375 12.402483 12.328532 12.42304 12.546833 12.479655
1367631_at 6.269128 6.1049457 5.315077 5.4330263 5.2459507 5.0762157 5.9973145 5.324314 5.3048306 5.734729 4.9150763 5.8013325
1367632_at 10.57014 10.580354 10.810971 10.144423 10.592816 10.08987 9.722689 9.901321 10.438796 9.742115 10.280812 10.027418
1367633_at 10.285267 10.384314 10.444497 9.711274 10.239711 9.885838 9.545917 9.609969 10.145263 9.43924 10.0582695 9.884674
1367634_at 12.467131 12.382999 12.374956 12.3702755 12.334809 12.345529 12.384609 12.344346 12.369972 12.351441 12.422585 12.468822
1367635_at 12.864929 12.799779 12.911879 12.929774 12.83619 12.943611 12.901017 12.828012 12.932259 12.815428 12.8396015 12.799507
1367636_at 7.941566 7.7732434 7.8962793 8.049173 7.9950657 7.8078284 8.107666 7.905998 7.7932553 7.9507227 8.0354185 7.969696
1367637_a_at 11.13191 11.183648 11.135305 11.163539 11.189278 11.263194 11.148346 11.24489 11.13058 11.067979 11.078846 11.096697
1367638_at 9.801869 9.638546 9.717954 9.649079 9.667928 9.713003 9.728121 9.625526 9.661617 9.668731 9.6374855 9.534831
1367639_a_at 12.811606 12.790238 12.81029 12.860856 12.842707 12.820339 12.788 12.7719755 12.714231 12.799606 12.860857 12.811948
1367640_at 12.509882 12.557859 12.463201 12.492121 12.499414 12.406231 12.469218 12.495231 12.414543 12.5471525 12.638323 12.546936
1367641_at 13.439251 13.503852 13.452459 13.460627 13.441071 13.470975 13.463181 13.471862 13.496971 13.552896 13.469589 13.462391
1367642_at 11.018931 10.917337 11.017589 10.999615 11.02775 11.038437 11.048857 11.037408 11.096583 11.144446 11.132636 11.124236
1367643_at 11.500581 11.509725 11.49745 11.428739 11.382462 11.566951 11.606713 11.279879 11.494039 11.6152 11.894053 11.579495
1367644_at 7.688362 7.4069304 7.5478196 7.422502 7.6447845 7.4520793 7.4648676 7.4518175 7.6677866 7.716254 7.463377 7.576196
1367645_at 12.748266 12.677532 12.700933 12.732631 12.703962 12.663293 12.75163 12.737313 12.66147 12.739817 12.770737 12.772249
1367646_at 12.401995 12.396263 12.243208 12.29915 12.522713 12.265916 12.456311 12.464414 12.399945 12.418923 12.398689 12.239073
1367647_at 14.222487 14.177879 14.178721 14.183634 14.190295 14.198146 14.156564 14.183725 14.207299 14.198146 14.150634 14.182476
1367648_at 6.9870324 6.1244273 5.9780126 6.2736135 6.303603 6.299035 6.132174 5.979063 6.3561215 6.547389 6.6307263 6.870427
1367649_at 6.4964714 6.4400444 6.182058 6.0337176 6.1374493 6.037245 6.0793204 6.061852 6.3865895 6.105857 6.2754803 6.063452
1367650_at 6.4834228 6.3730426 6.3545613 6.372916 6.3038354 6.4069605 6.298858 6.3579435 6.331677 6.307756 6.0824285 6.252082
1367651_at 10.302594 10.328526 10.263306 10.254223 10.282645 10.4161825 10.313346 10.30652 10.329289 10.858306 10.636198 10.794809
1367652_at 9.576785 9.660121 9.258916 9.326321 9.415232 9.233389 9.303501 9.449585 9.314773 8.861315 8.992992 9.061022
1367653_a_at 12.326332 12.376697 12.392907 12.389327 12.200293 12.374549 12.26938 12.393487 12.357834 12.242182 12.065029 12.044368
1367654_at 8.760965 8.522763 8.84226 8.747462 8.912514 8.514307 8.8270235 8.92619 8.837638 9.0088 8.791217 8.942648
1367655_at 8.16255 8.217353 7.3619375 7.8058534 7.5386586 7.8212204 8.236235 8.285601 7.789288 7.757557 8.033864 7.9468174
1367656_at 10.838935 10.735754 10.84745 10.887352 10.837952 10.876331 10.882841 10.910505 10.926684 11.203369 10.962871 11.083119
1367657_at 12.528184 12.546419 12.4932995 12.657496 12.613248 12.687961 12.571276 12.53654 12.490429 12.523076 12.427388 12.44564
1367658_at 6.386949 6.270069 6.4382257 6.6714125 6.499179 6.3890185 6.552525 6.302411 6.412528 6.4675198 6.4449606 6.368303
1367659_s_at 11.032555 10.7309265 11.19985 10.726439 11.330782 10.748672 11.032993 10.988348 11.318356 11.356171 11.133637 11.152916
1367660_at 6.2542906 6.333572 6.1660595 6.3478117 6.006196 6.09119 6.331018 6.307857 6.2540574 6.2798486 6.2478237 6.217626
1367661_at 7.687934 7.1248636 6.8920164 7.0808077 6.2247643 6.7279906 7.040618 7.1288686 6.8977637 6.653814 6.9703717 7.093176
1367662_at 12.523766 12.5400915 12.5182495 12.440753 12.45576 12.441788 12.451649 12.401242 12.406053 12.483969 12.269743 12.381247
1367663_at 11.679818 11.621287 11.757197 11.618775 11.736762 11.66634 11.971329 11.649536 11.821595 11.861878 11.9146595 11.904705
1367664_at 4.2096143 4.221774 4.335559 4.2911887 4.551426 4.380865 4.216025 4.2717943 4.2509217 4.69991 4.2545457 4.0741024
1367665_at 4.2254853 4.542221 4.5375705 4.5212574 4.2297215 4.074672 4.4532075 4.3658357 4.3218145 4.5070176 4.2417536 4.618278
1367666_at 10.071208 10.054672 10.005039 9.892122 10.118003 9.985894 10.0274935 10.049592 9.955184 9.795766 9.812547 9.897564
1367667_at 12.034413 12.209309 11.722855 11.982327 11.839814 12.205108 11.875072 11.852858 11.610024 12.398765 12.474781 12.254701
1367668_a_at 7.1808605 6.961302 6.8086624 7.2159853 6.6991377 6.7783613 7.0227656 7.1912956 6.6816716 6.417868 6.495771 7.100034
1367669_a_at 10.395448 10.209184 10.219176 10.049888 10.188496 10.312666 10.195767 10.158841 10.154725 10.402463 10.213894 10.348976
1367670_at 10.796474 10.69855 10.489986 10.775028 10.707768 10.566928 10.6423855 10.723433 10.648862 10.658892 10.639715 10.591605
1367671_at 9.484231 9.45841 9.383995 9.443853 9.367165 9.43788 9.524907 9.546352 9.510196 9.416158 9.609076 9.594745
1367672_at 11.90365 11.889843 11.98374 11.859196 11.99042 11.826283 11.892653 11.937715 12.015903 11.997725 11.921366 11.986587
1367673_at 11.077822 11.079489 11.072178 11.125423 11.036552 10.882506 11.160656 11.047018 11.077192 11.059904 10.939826 11.008003
1367674_at 9.530941 9.495677 9.472715 9.513596 9.500371 9.37069 9.453204 9.5027485 9.483478 9.436088 9.26819 9.378082
1367675_at 9.306603 9.393149 9.349141 9.3709545 9.4319 9.284554 9.370422 9.378343 9.198943 9.415333 9.4824915 9.319614
1367676_at 7.1634173 7.8225093 7.1060815 7.2788105 7.6128287 7.280356 7.8108597 7.719771 7.892905 6.7659273 7.354385 7.5680833
1367677_at 11.632946 11.56784 11.752955 11.751863 11.717708 11.272987 11.692572 11.42889 11.665008 11.577182 11.529694 11.624984
1367678_at 11.33844 11.248777 11.314439 11.303477 11.169771 11.363806 11.134241 11.352058 11.514139 11.427095 11.1079855 11.436975
1367679_at 10.478139 10.696015 9.75713 9.966922 9.577557 9.959811 9.763177 10.538365 10.152615 9.66837 10.713083 10.446691
1367680_at 12.193425 12.241259 12.303071 12.277137 12.260314 12.2323265 12.2383585 12.232158 12.312321 12.297503 12.212924 12.249047
1367681_at 10.111553 10.087129 9.927978 10.012451 9.974734 10.003164 10.185045 10.21425 9.995349 10.003521 10.072423 10.0759115
1367682_at 6.890919 6.6356907 6.6454535 6.5019746 6.632507 6.567758 6.5365095 6.4526687 6.458997 6.6688685 6.6332483 6.3989096
1367683_at 10.112698 10.129445 10.115907 10.096006 10.263444 10.10717 10.349666 10.059187 10.389696 10.054082 10.291985 10.426743
1367684_at 4.0765038 4.263574 4.1120486 4.195924 4.1184726 4.2144003 4.2129893 3.9541402 4.234199 4.3298154 4.1940265 4.1159167
1367685_at 12.196843 12.18157 12.106669 12.160348 12.102657 12.083298 12.181259 12.134379 12.100648 12.185345 12.131261 12.193121
1367686_at 12.013379 12.05791 12.216251 12.203986 12.165332 12.2281065 12.181197 12.214015 12.187877 12.033095 11.984243 11.912646
1367687_a_at 8.60586 8.603469 8.494375 8.5548 8.595974 8.473411 8.48908 8.407082 8.613249 8.106438 8.434252 8.697873
1367688_at 8.324819 8.322615 8.153779 8.2586975 8.33443 8.242386 8.261967 8.22555 8.188485 8.3062 8.038287 8.257893
1367689_a_at 7.4853263 8.116251 8.095896 7.7166834 8.108303 8.393837 8.147047 8.672607 8.036085 8.685221 10.087473 10.037636
1367690_at 11.673747 11.4809885 11.499286 11.579892 11.554261 11.578074 11.562815 11.597924 11.559397 11.799097 11.577561 11.661446
1367691_at 10.663893 11.090658 11.157477 10.839254 10.706792 11.43119 11.143931 10.97041 11.000547 11.227579 10.750489 11.017622
1367692_at 3.6575933 3.7183857 3.6272423 3.6824396 3.583661 3.6371057 3.6574504 3.5119047 3.7467008 3.7635283 3.6078713 3.607991
1367693_at 9.851689 10.102318 10.040089 9.9782505 9.887164 9.944448 10.198032 10.088148 10.002594 10.027483 9.954458 10.051447
1367694_at 11.400805 11.235863 11.29723 11.184817 11.448285 11.262906 11.281653 11.353826 11.45235 11.371621 11.332171 11.394556
1367695_at 12.393947 12.440754 12.466397 12.475963 12.384043 12.329998 12.3442955 12.373599 12.343527 12.243627 12.179268 12.178027
1367696_at 8.4144745 8.441691 8.014046 8.121263 7.9873633 8.009947 8.359755 8.319004 8.12652 8.021108 8.414389 8.429209
1367697_at 10.075105 10.309054 10.305571 10.074259 10.271019 10.174836 10.183225 10.370617 10.265116 10.013241 10.020423 10.347395
1367698_a_at 9.429834 9.361442 9.309008 9.354409 9.268285 9.059921 9.41986 9.222674 9.293312 9.180631 9.1725025 9.173112
1367699_at 6.721719 6.748183 6.5491242 6.7396183 6.7080617 6.6750355 6.6504736 6.627194 6.7228312 6.6914763 6.4786134 6.734069
1367700_at 4.063636 4.034584 4.291218 4.1327324 4.100007 4.2756543 3.939032 4.1238728 4.273416 4.198296 4.315321 3.9307888
1367701_at 6.8933 6.850146 6.7841487 7.056206 6.650481 6.751517 6.6772504 6.7048817 6.806689 6.7217135 7.0838237 7.008272
1367702_at 12.590105 12.598378 12.661229 12.542732 12.720758 12.40472 12.547502 12.420576 12.590543 12.39582 12.193881 12.335585
1367703_at 3.6956003 3.8138065 3.8388627 3.6785002 3.6440651 3.624516 3.7166593 3.6420438 3.9372177 3.779209 3.77473 3.81793
1367704_at 8.864572 8.841932 8.840863 8.821715 8.878311 8.821349 8.916186 8.873334 8.7866125 8.798475 8.84155 8.6762905
1367705_at 9.107931 8.729505 8.804317 8.928953 8.905198 8.7300005 8.930118 8.962681 8.9703245 8.972268 9.135249 8.884215
1367706_at 11.068567 11.172709 11.067812 11.197318 11.161701 11.030718 11.136804 10.986436 11.066459 11.151223 11.161944 11.177805
1367707_at 9.495693 9.977052 10.028372 10.3631735 9.118915 9.666418 9.827611 10.355404 9.702485 8.827983 8.809473 9.12575
1367708_a_at 10.994303 11.324009 11.326162 11.46987 10.691103 11.19471 11.073044 11.539583 10.982899 10.610079 10.587612 10.765938
1367709_at 9.968976 9.896833 9.523035 9.821762 9.340304 9.697447 9.737922 9.256292 9.315695 9.501809 9.764281 9.981744
1367710_at 10.262283 10.358545 10.430134 10.332472 10.302101 10.285329 10.526153 10.405264 10.418937 10.429114 10.494322 10.470548
1367711_at 11.215735 11.2069435 11.22065 11.14171 11.18481 11.259406 11.348382 11.296285 11.317376 11.240714 11.247681 11.178919
1367712_at 6.7889175 6.708752 6.233259 6.4696655 6.3455806 6.388245 6.790709 6.618391 6.382186 6.460425 6.7102637 6.8040996
1367713_at 9.377584 9.3430805 9.486749 9.249649 9.545712 9.408468 9.537367 9.497573 9.464002 9.438913 9.496062 9.533733
1367714_at 7.570255 7.618214 7.5317044 7.521003 7.5371885 7.442218 7.6304636 7.68088 7.329527 7.6043434 7.510977 7.5596666
1367715_at 10.344024 10.226438 10.332976 10.314502 10.359118 10.20521 10.414495 10.1616 10.427425 10.371254 10.267676 10.389999
1367716_at 8.386866 8.466015 8.386774 8.53215 8.46471 8.5053215 8.496887 8.550451 8.459711 8.615639 8.3461075 8.363543
1367717_at 12.466348 12.473286 12.376966 12.386224 12.293929 12.390271 12.308566 12.422214 12.256149 12.314333 12.314093 12.300476
1367718_at 9.171785 8.959629 9.020882 9.0817 9.0719385 8.868469 9.180369 8.882899 8.979518 8.978412 8.861064 9.015714
1367719_at 9.692693 9.655212 9.637278 9.6673155 9.774023 9.714372 9.693372 9.772974 9.766367 9.691147 9.5782795 9.781673
1367720_at 11.594756 11.532324 11.508743 11.437459 11.437995 11.393001 11.428708 11.36826 11.467444 11.4429655 11.6150675 11.469503
1367721_at 11.09578 11.091234 11.577699 11.100446 11.537944 11.25948 11.055682 10.9099 11.165118 10.986442 10.983621 11.117658
1367722_at 7.325079 7.392677 6.9182076 7.1019363 7.049891 7.0900383 7.014105 7.1993556 6.865877 7.1573763 7.499572 7.3691616
1367723_a_at 7.990834 7.914683 7.94972 7.9679666 7.938207 7.9460926 8.038451 8.056007 7.817358 7.9184237 7.8654585 8.004511
1367724_a_at 10.743741 10.666038 10.679979 10.67262 10.7697735 10.712473 10.779875 10.478249 10.516511 10.968922 10.662451 10.807179
1367725_at 7.858714 7.077437 8.029389 7.7579803 7.827732 7.868526 7.436216 7.324054 7.770045 7.2602744 7.474977 7.5007324
1367726_at 6.6715927 6.896113 6.691073 6.706441 6.8097086 6.420478 6.540157 6.607993 6.537829 6.4856396 6.501353 6.7592216
1367727_at 8.068848 8.186106 8.015902 8.105627 8.104355 8.108686 8.125597 8.268804 8.102825 8.232243 8.083832 8.186602
1367728_at 7.8794675 8.037771 7.8755717 8.098509 8.034063 8.037149 8.0560055 8.156181 7.989455 7.7927012 7.713693 7.767144
1367729_at 12.529393 12.300922 12.374737 12.357836 12.455296 12.420313 11.783822 12.244581 12.334822 11.197791 10.911252 11.634612
1367730_at 9.791854 9.911752 10.061157 10.050387 10.002621 10.059701 9.970438 10.030039 9.944994 9.817847 9.75216 9.667599
1367731_at 8.358957 7.895091 8.250885 8.408212 8.119741 8.32902 8.384654 8.173515 8.273341 8.307308 8.084259 8.321884
1367732_at 8.92161 8.982222 9.050042 8.913115 8.86661 8.915519 9.084944 8.853695 9.034423 8.955265 8.849098 9.155518
1367733_at 6.7950263 6.6222925 7.256837 7.6792893 7.23327 6.6659017 7.0094776 6.6339674 7.784068 8.192823 7.7330327 8.099901
1367734_at 8.065395 7.926111 7.8829484 7.7648125 7.8979316 7.7800193 8.001139 8.039417 7.865502 7.847748 8.09276 8.407682
1367735_at 11.763831 11.700926 11.837817 11.716377 11.923518 11.876402 11.768739 11.890555 11.798746 11.839666 11.796111 11.822096
1367736_at 9.62103 9.746816 9.6691475 9.59611 9.795797 9.620047 9.608283 9.65455 9.757543 9.386508 9.61186 9.416301
1367737_at 10.875111 10.900695 10.765115 10.687793 10.747873 10.840271 10.829564 10.834614 10.672249 10.865777 10.976703 10.87512
1367738_at 7.0400863 7.1439204 6.881992 6.848087 7.033556 6.9844227 7.1540437 7.2066226 7.0011563 7.026068 7.2252197 7.1218977
1367739_at 4.522938 4.2720184 4.4297447 4.504791 4.441465 4.0539927 4.271483 4.608036 4.2291813 4.4965963 4.3342304 4.420919
1367740_at 6.6503963 6.537152 6.1078434 6.1808643 6.1375656 6.2320433 6.3543677 6.3716908 6.3690457 6.2043743 6.251943 6.2721376
1367741_at 10.313147 10.376287 10.218727 9.67574 10.38012 10.582299 9.604092 10.252203 10.483663 9.623908 10.308927 10.318419
1367742_at 5.556054 5.5885572 5.5025144 5.602194 5.645115 5.773653 5.6635065 5.5011544 5.448369 5.487095 5.470266 5.4012403
1367743_at 6.769678 6.5384583 6.908551 6.6593924 6.320811 6.7287674 6.939038 6.844106 6.904882 6.602103 6.3561983 6.512097
1367744_at 6.0887814 6.1244273 6.2770853 6.295033 6.1382103 6.331185 6.2121797 6.257156 6.1210756 5.8786592 6.242014 6.207626
1367745_at 8.881096 8.888284 8.708454 8.908421 8.691708 8.686436 8.757554 8.75212 8.656977 8.730138 8.892898 8.804506
1367746_a_at 8.317059 8.411867 8.286785 8.404909 8.304497 8.26256 8.501221 8.326464 8.340084 8.284271 8.333534 8.379595
1367747_at 8.306343 8.334557 8.250549 8.408919 8.363754 8.3883 8.332048 8.266256 8.341351 8.2375145 8.000319 8.248896
1367748_at 9.491467 9.60323 9.651406 9.712073 9.532828 9.390559 9.634614 9.582819 9.561636 9.4010105 9.232006 9.246581
1367749_at 6.076487 4.4680147 3.4616177 4.4222193 3.3463814 4.847494 3.7676945 3.908279 3.7248335 3.6841927 3.5570974 3.6392286
1367750_at 9.445146 9.326476 9.47873 9.453996 9.375299 9.363627 9.242685 9.369057 9.240117 9.247565 8.8496275 8.951043
1367751_at 8.034722 8.180665 8.138505 8.181077 8.0806875 8.138259 8.127473 7.9497967 8.00008 8.145183 8.042437 7.921979
1367752_at 8.897151 8.728103 8.575919 8.776346 8.5832615 8.735197 8.587562 8.767185 8.85789 8.766015 8.410173 8.64389
1367753_at 7.4173474 7.187578 7.219425 7.264248 7.2622743 7.2076554 7.321737 7.4656305 7.4375935 7.1707807 7.021639 7.43702
1367754_s_at 10.799106 10.799714 10.746807 10.547104 10.800638 10.698414 10.462345 10.466658 10.514479 10.472434 10.391745 10.60606
1367755_at 13.592133 13.556525 13.553087 13.410482 13.573165 13.589643 13.415108 13.46926 13.527118 13.387582 13.308826 13.400533
1367756_at 9.853087 9.811254 9.680769 9.756015 10.149382 9.804095 9.80952 9.934704 9.742951 9.869703 9.617164 9.963084
1367757_at 12.321744 12.363739 12.315772 12.353533 12.263641 12.322396 12.276842 12.289882 12.273093 12.273305 12.141035 12.101251
1367758_at 8.77106 8.653066 8.594915 8.771067 8.509701 8.85163 8.942104 8.371163 8.282055 8.509493 8.277693 7.8452764
1367759_at 9.075831 9.179409 8.623129 8.753605 9.150612 8.825156 8.425935 8.360702 8.525475 8.573078 7.806157 8.401185
1367760_at 8.774702 8.734259 8.877129 8.557179 8.562471 8.666462 8.68158 8.734052 8.711399 8.62283 8.500573 8.676627
1367761_at 7.967919 7.6527734 7.8753595 7.9393377 7.868672 7.679079 7.7587786 7.7463737 7.8270183 7.7371626 7.7066 7.455818
1367762_at 5.0941725 5.128661 5.0670943 5.2050333 5.104336 4.9306746 4.8939266 4.72435 5.323554 4.9264603 5.057474 5.0253525
1367763_at 11.394147 11.449808 11.52148 11.3442955 11.5344095 11.323453 11.266256 11.523171 11.219186 11.258249 11.2035055 11.3761635
1367764_at 8.067238 8.246277 9.053046 8.407433 8.274712 8.353863 8.428033 8.514335 8.491367 8.240108 8.330437 8.311881
1367765_at 10.195967 10.55371 9.469466 10.063669 10.5865965 10.566109 10.291849 9.922366 10.64711 10.434745 10.235011 10.47807
1367766_at 11.083594 10.880064 10.825632 10.955079 10.903853 10.989959 10.983219 11.019297 10.943612 11.247543 11.186985 11.172266
1367767_at 10.693919 10.516646 10.644975 10.5153475 10.647488 10.681929 10.523029 10.567755 10.585281 10.5991 10.629001 10.657299
1367768_at 5.366637 5.3168035 5.0950456 5.133542 5.090428 5.2239943 5.1145387 5.289993 5.2492623 5.1827273 5.244557 5.1705356
1367769_at 8.893066 8.8391285 8.825245 8.943079 8.939613 8.810734 8.826496 8.9952135 8.914873 9.0225315 8.963629 8.917732
1367770_at 10.206145 10.193335 10.193596 10.16662 10.273924 10.121318 10.369395 10.383616 10.225284 10.655344 10.463216 10.5424
1367771_at 9.940306 9.862091 9.30606 9.420824 9.764828 9.825117 9.275979 8.936223 9.243125 9.588735 9.651717 9.025359
1367772_at 8.348733 8.346109 8.492022 8.418126 8.409937 8.197764 8.428143 8.395908 8.24515 8.248839 8.324445 8.297563
1367773_at 10.590892 10.566114 10.543057 10.646423 10.508777 10.540117 10.486558 10.567922 10.325971 10.581718 10.404006 10.595172
1367774_at 13.175356 13.074122 13.226569 13.33443 13.133424 13.330613 13.354077 13.326616 13.22133 13.35016 13.399353 13.370311
1367775_at 12.23057 12.057742 12.665475 12.492174 12.812209 12.529033 12.387935 12.250493 12.845902 11.967516 12.6212 12.624102
1367776_at 5.911235 6.9626923 5.8166656 5.5729866 6.611571 6.096074 7.132665 6.6772685 6.7969937 5.5444126 6.561783 6.584024
1367777_at 11.4624815 11.157402 11.287686 10.712102 11.479144 11.173352 11.119384 11.354528 11.250379 11.466776 11.453037 11.6623125
1367778_at 9.389147 9.234623 9.419182 9.3092 9.275419 9.158554 9.230162 9.220478 9.376715 9.363976 9.264912 9.335712
1367779_at 6.82494 6.7829895 6.550902 6.8296237 6.7428627 6.656199 6.9388046 6.77306 6.719605 6.8984833 6.633422 6.7254987
1367780_at 6.9847574 7.6666284 6.873194 7.109508 7.1562777 6.6983557 7.5601606 7.3135767 7.7140837 6.8635983 7.292266 7.2094336
1367781_at 3.559807 3.6032116 3.6838539 3.6315188 3.8135855 3.7932985 3.60579 3.6034193 3.5958683 3.8493102 3.5740876 3.6099558
1367782_at 4.271675 4.3218346 4.397032 4.3611836 4.5025225 4.403675 4.3759174 4.378211 4.4604797 4.442278 4.3529053 4.436598
1367783_at 11.974805 11.968863 12.165137 12.10204 12.142951 11.989736 11.988758 11.987131 12.035134 11.946602 12.022224 11.870065
1367784_a_at 13.12725 13.0313425 13.179113 13.016785 13.151298 12.97065 13.251079 13.055134 13.267516 13.501731 13.322777 13.359692
1367785_at 4.422901 4.3760443 4.5024595 4.57261 4.3682785 4.484436 4.1300745 4.2885075 4.2851987 4.452732 4.189083 4.6872363
1367786_at 9.819803 10.016281 10.36194 10.145376 9.838139 10.309685 10.342877 10.206579 10.102177 9.722566 9.922024 9.894707
1367787_at 5.450929 5.532334 5.882357 5.828743 5.6975455 5.922391 5.642294 5.6105433 5.6245294 5.869088 5.8715134 5.8548956
1367788_at 8.071742 7.9670906 7.939912 7.980537 7.9377704 7.9065313 7.9952793 7.9977655 7.9469194 7.887903 7.752533 7.829617
1367789_at 7.640922 7.696706 7.609684 7.7038894 7.646751 7.563099 7.5050044 7.492424 7.5027437 7.527888 7.4122334 7.290844
1367790_at 9.881473 9.981734 10.098578 10.049614 10.005164 9.9375925 10.0654125 10.046654 9.894778 9.932697 9.846062 9.939338
1367791_at 7.2564454 7.474377 7.192823 7.393742 7.2622743 7.0191493 7.059539 7.222277 7.2074146 7.047742 7.3677235 7.4282517
1367792_at 4.05719 4.156241 4.3924184 4.4152946 4.2495894 4.1504946 4.085407 4.159338 4.2793083 4.1402216 4.2279544 4.3028193
1367793_at 13.156828 13.189752 13.164143 13.12997 13.149453 13.120986 13.167429 13.155114 13.043783 13.079652 13.048094 13.075083
1367794_at 7.0113955 7.273634 6.9054613 6.650263 6.291757 5.92513 5.6855164 7.327917 6.30138 6.5340695 9.49926 7.8073854
1367795_at 8.129783 7.738145 7.512936 7.2524405 7.942071 7.766308 7.429805 7.5413327 7.4006577 7.594631 7.7986565 7.770329
1367796_at 8.36745 8.289693 8.453709 8.439947 8.333859 8.307383 8.294163 8.367376 8.324258 8.157339 8.148925 8.202726
1367797_at 6.6264586 6.738179 6.7407966 6.569989 6.728756 6.528351 6.5603766 6.5726147 6.7858505 6.730243 6.427975 6.657861
1367798_at 12.413258 12.449417 12.542596 12.489778 12.448252 12.374816 12.42504 12.367474 12.391443 12.434353 12.157761 12.243157
1367799_at 5.761384 5.689186 5.812297 5.7461743 5.779693 5.839882 5.78805 5.7322702 5.493276 5.70248 5.844075 5.2936935
1367800_at 6.822313 6.478696 6.2604613 6.538659 6.510014 6.7550535 6.48944 6.3905735 6.812186 6.3334827 6.484937 6.203303
1367801_at 9.539961 9.576495 9.435235 9.479871 9.553629 9.433191 9.42519 9.221582 9.460847 9.307938 9.367792 9.419838
1367802_at 10.147789 10.432032 10.572236 11.0999155 8.766998 9.878721 9.658745 9.482019 9.205442 9.469848 8.884581 9.732691
1367803_at 6.648112 6.6578274 6.4939904 6.2906294 6.6909494 6.3859544 6.4290566 6.542008 6.7449594 6.249794 6.495847 7.0352683
1367804_at 12.79643 12.798798 12.842084 12.9104 12.881455 12.920704 12.932989 12.966959 12.877787 13.014291 13.169187 12.988383
1367805_at 4.949969 5.0775294 5.029657 4.921246 4.9831553 5.191005 4.9587607 4.915732 5.0561404 4.9482493 4.9583406 5.013201
1367806_at 5.376014 5.3798013 5.543834 5.558193 5.254635 5.0307264 5.5763493 5.4725547 5.3492584 5.54037 5.281358 5.3051724
1367807_at 9.2890835 9.170022 9.081827 9.223688 9.1843 9.199871 9.303645 9.131343 9.178999 9.221207 8.209925 9.18767
1367808_at 10.318308 10.384429 10.385291 10.3544445 10.27159 10.3755665 10.31255 10.303242 10.325765 10.411848 10.272472 10.255928
1367809_at 4.8054323 4.598132 4.786681 4.825259 5.0893407 4.8344946 4.924017 4.8994575 4.973471 5.0174923 4.833221 4.8034015
1367810_at 6.574734 6.156495 6.1159363 6.1353354 6.236619 6.3104506 6.115542 6.1235228 6.5726714 6.170329 6.387536 6.594561
1367811_at 5.689131 5.371753 5.498378 5.399804 5.177907 5.383746 5.632898 5.4803796 5.24805 5.581958 5.614723 5.0560083
1367812_at 7.920932 7.562787 7.870074 7.6449127 7.7999334 7.784184 7.7830734 7.441716 7.6841764 7.947244 7.473748 7.684081
1367813_at 8.3964405 8.414475 8.1841755 8.22239 8.239531 8.163634 8.274831 7.886875 8.139939 8.03721 7.3722205 7.8931704
1367814_at 9.139874 8.646991 8.340833 8.837134 8.494933 8.495337 8.828177 8.440708 8.155427 8.534637 8.5113735 8.583958
1367815_at 8.775089 8.677537 8.81173 8.742128 8.845924 8.728025 8.73794 8.595438 8.808103 8.915903 8.807772 8.77792
1367816_at 5.4713044 5.4573455 5.109051 5.3464437 4.840657 5.4328184 5.5661383 5.6180606 5.0798407 5.093309 5.8054957 5.851716
1367817_at 7.508137 7.6640434 7.6477284 7.530415 7.487717 7.5474477 7.56582 7.555494 7.3972836 7.7166 7.461989 7.327105
1367818_at 9.228153 9.281201 9.232968 9.177674 9.394575 9.37728 9.299794 9.384164 9.2605095 9.415711 9.401288 9.428805
1367819_at 12.211664 12.191526 12.190899 12.215815 12.233644 12.110306 12.159095 12.237988 12.168705 12.014085 12.0272045 12.039122
1367820_at 9.511874 9.325904 9.341442 9.520966 9.44616 9.313347 9.437731 9.449331 9.392009 9.471669 9.420154 9.514284
1367821_a_at 3.8379955 3.896061 4.0339613 3.8844256 3.9945862 3.9820502 3.847171 3.772704 3.8337708 4.009679 4.131952 4.0071926
1367822_at 5.6905274 5.6329083 5.715714 5.6287556 5.3479967 5.5021586 5.43988 5.3470716 5.7123623 5.694147 5.6064253 5.4681544
1367823_at 5.1934876 5.2795053 5.4412665 5.363384 4.9775505 5.220775 5.405103 5.096805 5.192536 5.132364 5.369942 5.343433
1367824_at 9.004404 9.033755 8.892728 8.787623 8.846181 8.844345 8.966825 8.986822 8.910739 8.9678335 8.843721 8.913652
1367825_at 6.312419 6.302157 6.3098764 6.405059 6.315373 6.326164 6.356777 6.228381 6.2728767 6.3702564 6.4384737 6.2734566
1367826_at 10.337539 10.228753 10.42368 10.374695 10.325051 10.258539 10.6361065 10.682954 10.784269 10.469018 10.526336 10.594906
1367827_at 10.144747 10.091142 10.01055 10.025376 10.13537 10.092548 10.137996 10.196794 9.99735 10.120182 9.876101 10.038388
1367828_at 9.901227 9.763237 9.757285 9.616811 9.831282 9.649583 9.757925 9.831565 9.736998 9.915976 9.759422 9.914656
1367829_at 11.597515 11.505085 11.525945 11.5271635 11.552925 11.452363 11.527551 11.542404 11.50635 11.538028 11.324732 11.489143
1367830_a_at 7.7140727 7.740237 7.7398005 7.658153 7.565716 7.5211964 7.6723495 7.625655 7.705914 7.6847343 7.8691297 7.697862
1367831_at 8.806843 8.746425 8.858422 8.837115 8.745787 8.5387 8.749759 8.808716 8.867161 8.681316 8.80854 8.855069
1367832_at 11.153736 11.312385 11.268085 11.280537 11.24895 11.347523 11.256406 11.438215 11.234025 11.212805 11.271259 11.209797
1367833_at 9.554175 9.550521 9.692996 9.594928 9.569312 9.664078 9.691577 9.794097 9.637568 9.649113 9.531489 9.48309
1367834_at 7.9222565 7.707984 8.0257635 8.053417 8.099308 8.014176 8.172272 7.848663 8.042462 8.10573 8.180008 7.9762006
1367835_at 5.7721753 5.683408 5.7165976 5.530492 5.6677895 5.7616506 6.0106125 5.3629107 5.5433283 5.7418833 5.655813 5.5368247
1367836_at 9.802872 9.888023 9.665995 8.483657 10.108718 10.110114 8.314079 9.485292 9.904908 9.054909 9.435652 9.986658
1367837_at 9.845222 9.77683 9.963153 9.957275 9.882958 9.900166 9.951409 9.962417 9.9791975 10.043013 9.90335 9.8716755
1367838_at 12.790544 12.5706835 12.643014 12.569145 12.753499 12.635331 12.629529 12.430062 12.708419 12.51061 12.566376 12.513504
1367839_at 11.028206 11.141845 10.580698 10.958835 10.822043 10.89501 10.807035 10.648542 10.712617 11.149754 11.361286 11.194346
1367840_at 8.216307 8.163666 8.086457 8.12706 8.20142 8.221981 8.127929 8.059125 8.442108 8.120806 8.153411 8.318417
1367841_a_at 3.49184 3.4117687 3.6239169 3.4799366 3.7678525 3.588854 3.4825583 3.5147011 3.5935836 3.6666017 3.6091323 3.5489018
1367842_at 6.2440863 6.173406 6.1024747 6.2699137 6.2255654 6.0937567 6.1296177 6.1180887 6.2418942 6.162512 6.3264375 6.338055
1367843_at 10.901366 10.68284 10.818542 10.708632 10.791918 10.66859 10.757382 10.777265 10.765506 11.018202 10.965841 10.96323
1367844_at 8.676914 8.772238 8.482256 8.659912 8.577128 8.623786 8.653345 8.766215 8.589418 8.579839 8.651041 8.702273
1367845_at 3.4048536 3.4542718 3.4011974 3.720862 3.5506892 3.5069075 3.5798402 3.5233638 3.6215029 3.6499922 3.6180472 3.694502
1367846_at 6.2534027 6.265188 6.1911697 6.1433215 5.9410367 6.019263 6.330036 6.245761 5.884724 5.6960163 6.128388 6.2700167
1367847_at 8.017528 8.096883 7.6385646 7.736433 7.6867743 7.48744 7.468703 8.393191 6.4253855 6.968936 7.8602753 7.692742
1367848_at 7.8753967 7.86389 7.891843 7.910135 7.804067 7.7996716 7.9927216 7.7422643 7.7705984 7.7638555 7.6492667 7.829617
1367849_at 9.510686 9.6100235 9.782309 9.92371 9.7685375 9.726302 10.076104 9.681812 9.759752 9.719615 9.883801 9.787277
1367850_at 8.279295 8.456808 7.9730835 8.096102 7.938153 8.209635 8.228411 8.844875 7.867049 8.103098 8.962441 8.738178
1367851_at 4.27107 4.0499077 4.2170525 4.1411314 4.1317005 4.1201887 4.1388497 4.1704874 4.184137 4.1195602 4.2500916 4.0592966
1367852_s_at 4.653272 4.8099027 4.58716 4.6931067 4.85093 4.7514057 4.644887 4.7202263 4.589714 4.931154 4.73038 4.7941313
1367853_at 7.933883 7.827924 7.946328 7.970117 7.9492087 8.074812 7.8634195 8.117765 7.9721394 7.9932246 7.9705443 7.9731946
1367854_at 11.571007 12.188787 11.838585 12.211358 11.42297 11.973008 11.710958 12.41763 11.228227 11.504738 11.531321 11.592397
1367855_at 9.6304865 9.365059 9.273015 9.301964 9.181796 9.430628 9.194576 9.122742 9.192791 9.037425 9.167232 9.268666
1367856_at 8.943295 9.641499 8.842943 9.322499 8.337656 9.256452 8.471479 9.661107 8.420472 8.291275 8.41544 8.610919
1367857_at 12.305966 12.415506 11.99526 12.328423 12.286797 12.426665 12.206615 12.176579 12.148281 12.185997 12.306168 12.18324
1367858_at 3.8462837 4.1721992 3.8625112 4.1312456 4.055931 3.8794634 3.5862408 3.9260821 3.996193 3.990032 3.946885 3.9492874
1367859_at 5.24514 5.603213 4.961832 5.4312406 4.9909844 5.421792 5.1406226 5.4297223 5.1264887 4.803301 5.2238374 5.051087
1367860_a_at 9.536401 9.841367 10.087888 9.873101 10.160263 9.603804 10.275443 9.696909 9.72581 9.615171 10.320108 9.617937
1367861_at 5.546742 5.900853 5.579785 5.59291 5.646774 5.4541593 5.6702046 5.665479 5.5818386 5.3212624 5.7149816 5.7801757
1367862_at 4.1710777 4.177725 4.2613463 4.204656 4.2126675 4.2575526 4.2129216 4.16467 4.0952873 4.120115 3.9652164 4.1148186
1367863_at 8.001959 7.8713007 7.8693914 7.9418473 8.086353 7.961877 7.868143 7.9662304 7.8809514 7.82155 7.9481845 7.7949734
1367864_at 6.341553 5.8163347 5.956379 5.688789 5.746433 5.693325 5.942288 5.645488 5.865564 6.033844 5.682923 5.927441
1367865_at 7.494128 7.7568607 7.3514247 7.7256627 7.6721706 7.4116173 7.484186 7.671257 7.697003 7.6120853 7.6354284 7.684871
1367866_at 6.0958705 6.3024764 6.065462 5.876255 6.2194996 6.2589846 6.140024 6.613306 6.390766 5.9489865 5.8092294 5.8744116
1367867_at 9.08738 9.10043 9.103135 9.173565 9.103417 9.006446 9.067352 9.105097 9.117715 9.028191 9.040256 9.130943
1367868_at 7.4274573 7.3293076 7.4140716 7.39531 7.4449544 7.3909097 7.5917478 7.3763604 7.5529866 7.5381427 7.442574 7.434811
1367869_at 10.155182 10.152662 10.124091 10.076693 10.041223 10.101094 10.0375395 10.1708975 10.027969 9.996686 10.024773 10.074755
1367870_at 9.666604 9.606005 9.765269 9.609879 9.696096 9.550361 9.799568 9.705683 9.681684 9.587162 9.633469 9.691167
1367871_at 13.509433 13.299158 13.637553 13.745838 13.401489 13.575476 13.524969 13.216136 13.547512 13.449923 13.336508 13.434511
1367872_at 8.692594 8.678214 8.68006 8.635478 8.577331 8.615274 8.709549 8.675592 8.65779 8.526243 8.555079 8.663229
1367873_at 9.585098 9.571625 9.602714 9.641934 9.553234 9.577789 9.614889 9.574083 9.496982 9.608065 9.5039625 9.623816
1367874_at 6.4904547 6.418768 6.2119327 6.385337 6.308926 6.2676945 6.4913054 6.4344816 6.559236 6.2846913 6.096673 6.442329
1367875_at 9.080778 9.169198 9.176136 9.127555 9.116804 9.264244 9.164537 9.050142 9.11494 9.121467 9.037183 9.130191
1367876_at 6.711902 6.715538 6.8962393 6.868021 6.5801587 6.630288 6.828788 6.5933022 6.711164 6.6347513 6.7068086 6.682291
1367877_at 8.307972 8.192676 7.9991145 8.007656 8.048313 7.939124 8.095272 8.166056 7.939482 7.9365363 8.2175255 8.204851
1367878_at 8.801643 8.700865 8.90119 8.824419 8.948757 9.021158 8.83152 8.934111 9.096951 8.834386 8.8640995 9.061377
1367879_at 7.5934057 7.514872 7.3808365 7.5740304 7.698734 7.52529 7.530779 7.5770464 7.417855 7.6119943 7.577626 7.6334596
1367880_at 5.4882183 5.4572654 5.534132 5.2949085 5.2248144 5.3729978 5.383711 5.532998 5.36659 5.1100855 5.1818085 5.216255
1367881_at 7.51242 7.6382318 7.4618273 7.446633 7.520135 7.550761 7.370183 7.5368624 7.441813 7.607313 7.95372 7.77884
1367882_at 6.709326 6.821253 6.900124 6.7459183 6.6910987 7.0047665 6.5640783 6.6553597 6.952767 6.808616 6.805962 6.725499
1367883_at 7.143514 7.154436 6.9530535 7.036527 7.2049193 7.172683 7.262685 7.1344533 7.288297 7.1872153 7.0573225 7.224487
1367884_at 10.60504 10.647619 10.739207 10.720589 10.594317 10.712545 10.687809 10.725661 10.591954 10.754578 10.532149 10.603557
1367885_at 12.067436 12.011901 12.035821 12.055749 12.014614 12.051322 11.992262 12.088399 12.085604 12.005603 12.006751 11.864263
1367886_at 7.616012 7.5626016 7.8284144 7.678472 7.6455903 7.608657 7.7913494 7.6775365 7.503844 7.525119 7.658847 7.568466
1367887_at 12.7789545 12.839422 12.869847 12.813567 12.680329 12.837151 12.643797 12.6875725 12.740996 12.76081 12.692802 12.629765
1367888_at 3.8289356 3.9134653 3.9547968 4.2399836 4.0460205 4.0810385 3.7628841 3.7455912 3.902858 4.0623546 3.9593213 3.9125657
1367889_at 8.954878 8.885229 8.838352 9.160421 8.997963 9.115946 9.224575 9.165184 8.899164 9.126713 8.985397 9.1355
1367890_at 7.030445 7.1645617 6.981158 6.982282 6.9651504 6.920427 7.2678733 7.2223516 6.9972024 6.866104 7.036967 6.949768
1367891_a_at 5.414179 5.5161643 5.6086907 5.7455063 5.529572 5.7900877 5.9327707 6.1205487 5.5188518 5.576493 5.6532416 5.6515307
1367892_at 10.702332 10.582875 10.731531 10.753776 10.46281 10.579069 10.490856 10.466393 10.4433155 10.277721 10.145533 10.213324
1367893_a_at 7.253881 7.2594924 7.2805705 7.155433 7.2537694 7.344054 7.3406124 7.3354197 7.1352215 6.9411945 7.037385 7.548383
1367894_at 11.639335 12.045787 11.263096 11.56028 11.548391 12.268174 11.414743 11.31366 10.867398 11.615053 11.713241 11.588355
1367895_at 11.075639 11.191408 11.146466 10.994127 11.076149 11.0998335 11.076117 11.190073 11.157422 11.010936 11.003921 11.034762
1367896_at 13.668071 13.708621 13.603165 13.625588 13.642367 13.562996 13.63426 13.73587 13.720198 13.62285 13.465046 13.5333605
1367897_at 10.730322 10.695038 10.661412 10.62854 10.824839 10.692404 10.669825 10.68057 10.689461 10.62803 10.606491 10.810964
1367898_at 9.718654 9.719567 9.5341 9.52939 9.66139 9.685456 9.583673 9.656437 9.661759 9.732403 9.511472 9.75554
1367899_at 7.0634327 7.58821 7.034978 7.252461 7.2668276 7.2324324 7.496985 7.4090633 7.263777 7.033979 7.277043 7.212004
1367900_at 8.32821 8.516761 8.251362 8.701555 8.431239 8.36445 8.540202 8.886209 8.442108 8.37015 8.641181 8.704974
1367901_at 8.966268 8.884388 8.73356 8.911195 8.956863 9.048184 8.926901 8.91844 8.959071 8.935782 8.986919 8.885051
1367902_at 7.3858485 7.4448495 7.42634 7.367849 7.5402193 7.204692 7.3775144 7.524956 7.3291774 7.404235 7.435958 7.313148
1367903_at 9.305553 9.44357 9.55678 9.312293 9.438378 9.422855 9.358434 9.384201 9.442713 9.453703 9.488366 9.509153
1367904_at 6.547897 6.179457 5.135579 6.0271573 6.4315205 6.052987 5.7940707 4.9938593 6.109793 5.7032676 5.4031963 5.826775
1367905_at 10.991563 10.589221 10.50181 10.857159 10.680151 10.545631 10.938224 10.805623 10.760138 10.888513 10.821097 10.872286
1367906_at 10.10813 10.038226 9.715204 9.906117 9.830372 9.790934 9.849283 9.791496 9.855949 9.822462 9.617414 9.757216
1367907_a_at 8.92313 8.783606 8.826728 8.937627 8.874244 8.886738 9.117713 8.924841 9.08687 9.552017 9.395355 9.391742
1367908_at 11.6266165 11.604355 11.605335 11.642678 11.58537 11.559645 11.645682 11.594208 11.617556 11.554404 11.527657 11.562545
1367909_at 11.708434 11.872837 11.613727 11.861495 11.638291 11.569921 11.842954 11.524284 11.777466 11.719728 11.484962 11.732472
1367910_at 7.8789926 7.987553 7.96091 8.079016 7.936109 7.8928037 8.047676 8.064061 8.109077 8.074394 7.9396973 8.197275
1367911_at 7.9278355 7.794197 8.037596 7.939355 7.944828 7.7074747 7.8725996 7.6057835 7.7133875 7.7764874 7.6425653 7.7669272
1367912_at 6.027145 5.9699903 5.8683486 5.97922 5.802273 6.0053134 5.787659 6.234566 6.0910726 5.6561527 5.8193035 5.8700643
1367913_at 7.060293 6.837704 6.7626967 7.0565257 6.5611906 6.6264358 6.7587543 6.7412124 6.728261 6.677749 6.810927 6.8773074
1367914_at 6.8036923 6.8982215 6.617233 6.6293063 6.3319793 6.4852805 6.7489915 6.581433 6.549554 6.612671 6.746464 6.59567
1367915_at 9.06701 9.016555 9.183968 8.942283 8.939018 9.031189 8.98557 9.113275 8.854841 9.049004 9.055123 9.046841
1367916_at 5.8826237 5.9273295 5.8475676 6.023885 5.7622766 5.835163 5.849672 5.4965925 5.7081985 5.8084064 5.9179773 5.9007373
1367917_at 13.438274 13.4013405 13.377068 13.422784 13.353316 13.393269 13.43678 13.414739 13.485459 13.491492 13.4809065 13.394761
1367918_at 5.1457176 4.8783355 4.8687935 4.8212805 5.1157737 4.880481 4.8698964 4.809128 4.81408 5.633263 5.1494527 4.760299
1367919_at 6.05449 5.875372 5.7004886 5.827563 5.731845 5.7726607 5.7888217 5.7682223 6.1366863 6.0760665 6.067288 5.996715
1367920_at 5.0288515 5.427413 5.367287 5.236697 5.263682 5.038736 5.6977715 5.6367364 5.295475 5.393894 4.8720474 5.2776704
1367921_at 7.5342107 7.525765 7.5730944 7.5242724 7.4885974 7.5952053 7.669275 7.5467567 7.4637294 7.489208 7.177245 7.290844
1367922_at 7.802648 7.931428 7.7416306 7.8365254 7.751679 7.86635 7.874294 7.926732 7.969156 7.7481804 7.8600755 7.8444614
1367923_at 5.3988824 5.4021635 5.449698 5.1199117 5.2615714 5.0700593 5.300451 5.1788445 5.1877613 5.372048 5.362851 5.7897863
1367924_at 7.2188687 7.2428093 7.3962164 7.4109344 7.3283925 7.2972836 7.4136004 7.536104 7.4425645 7.578883 7.2998056 7.2094584
1367925_at 7.8800063 7.8761992 7.750947 7.682412 7.6688848 7.6449003 7.9769273 7.861632 7.6231284 7.8114295 7.831014 7.94455
1367926_at 8.509605 8.491842 8.549379 8.493964 8.497111 8.609608 8.556196 8.357863 8.49887 8.594363 8.512218 8.608066
1367927_at 10.677718 10.595774 10.665394 10.575415 10.646379 10.699661 10.676305 10.671725 10.618469 10.831419 10.860131 10.833648
1367928_at 3.830388 3.9952962 3.8323722 3.7484348 3.9259346 3.6024249 3.7307746 3.7691011 3.7724533 3.7759173 3.8976917 3.6468647
1367929_at 10.2097435 10.305986 9.886507 10.138245 10.166313 10.1413555 10.337442 10.641865 10.139053 10.24194 10.178112 10.496063
1367930_at 3.7159004 3.8044972 3.7428212 3.867897 3.6807642 4.072707 3.5886557 4.034933 3.781818 3.5913079 3.803089 3.5940518
1367931_a_at 9.712332 9.684259 9.778161 9.734713 9.701432 9.708254 9.609946 9.695112 9.7533655 9.554295 9.62884 9.721328
1367932_at 12.085097 12.291211 11.536722 11.651775 11.966012 12.130257 11.756506 11.619323 11.900711 12.180736 12.553343 12.404086
1367933_at 8.096621 7.6700025 7.9327793 7.9612656 8.121748 8.079786 7.9819894 7.4564686 8.1022835 7.99855 8.105907 7.842079
1367934_at 5.604911 5.59452 5.5548396 5.939204 5.5670395 5.746974 5.7209473 5.5807056 5.815584 5.647662 5.8059845 5.6355863
1367935_at 8.805305 8.976254 8.99302 8.810004 9.074275 8.839884 8.982247 9.065326 8.8448105 8.698691 8.840791 8.838852
1367936_at 7.574865 7.538861 7.3056946 7.510621 7.3694468 7.4149437 7.6529403 7.47356 7.5639863 7.399447 7.7653437 7.698452
1367937_at 8.648911 8.157941 8.19067 7.999971 8.504077 8.650624 7.842265 8.182963 7.9236846 8.456306 7.9920344 7.8290453
1367938_at 11.033385 11.010464 11.380635 11.159175 11.164335 11.071392 11.348462 11.168589 11.312653 11.305113 11.125509 11.048728
1367939_at 10.842593 10.995259 11.031594 10.529492 10.97141 10.367564 11.260369 10.97924 11.035932 10.441326 11.047046 10.432634
1367940_at 6.6911445 6.2646275 6.124354 5.9494963 5.890261 5.936647 5.6894274 6.2946653 6.0985208 6.0399323 6.093789 5.9867773
1367941_at 9.075227 9.0947 9.182598 9.065189 9.17073 9.0120735 9.126823 9.170319 9.156465 9.153158 8.979302 9.0817375
1367942_at 7.462566 7.929348 7.260285 7.3600197 7.3037786 7.4296966 7.5130296 7.6180215 7.4093003 7.357657 7.741174 7.643399
1367943_at 7.8166595 7.5631604 7.810643 7.646762 7.779759 7.609667 7.918831 7.7036858 7.7307186 7.882577 7.7450314 7.7559805
1367944_at 5.4922395 5.529194 5.6167274 5.678361 5.544115 5.702056 5.423085 5.5095725 5.4848876 5.5828013 5.550517 5.3811274
1367945_at 11.276247 11.495301 11.155597 11.234856 11.294938 11.236843 11.293619 11.311424 11.291721 11.258211 11.3222 11.229422
1367946_at 9.915506 9.937442 9.929656 10.124701 9.68204 9.594433 10.0039215 9.552691 9.787553 9.731815 9.525946 9.823612
1367947_at 8.729567 8.739559 8.804648 8.73299 8.618669 8.7158575 8.795698 8.806398 8.734227 8.733208 8.725172 8.74878
1367948_a_at 10.434034 10.401671 10.326071 10.289671 10.528972 10.391666 10.293962 10.430224 10.394599 10.27979 10.447624 10.333977
1367949_at 5.9382424 6.105888 6.1011944 5.988541 5.876167 6.085414 5.942525 5.89311 5.9931173 6.1283746 6.201691 6.033082
1367950_at 7.411218 6.926159 7.7270007 7.29628 7.7986426 7.5542164 7.840346 7.5092044 7.8214636 7.872199 7.674963 7.7409916
1367951_at 4.652259 4.842724 4.629269 4.67768 4.513583 4.5150633 4.525236 4.443483 4.717126 4.643757 4.7009096 4.634979
1367952_at 6.963934 6.736545 6.728577 6.762492 6.7647386 6.888449 6.5362067 6.7528257 6.45645 6.6644177 6.572047 6.5126534
1367953_at 4.702979 4.695126 4.9421873 4.510253 4.742519 4.7649574 4.832977 5.023168 5.1433606 5.1814733 4.8458695 5.1320395
1367954_at 7.1043572 6.8273664 7.2281995 6.723958 7.442204 7.3354654 7.517637 6.8607774 7.382071 7.4972787 7.058549 7.421433
1367955_at 6.273977 6.1244273 6.205084 6.246722 6.0912747 6.3458614 6.03644 6.188253 6.2761097 6.289176 6.474823 6.3270044
1367956_at 5.348765 5.3534374 5.175845 5.380833 5.692159 5.5910683 5.3992147 5.2688417 5.43503 5.2171187 5.171088 5.491214
1367957_at 8.431946 9.27437 10.044114 9.352135 8.694643 8.168595 9.272278 9.817837 8.272526 8.6573925 8.8351755 9.196245
1367958_at 9.039581 8.972138 8.799387 8.7117195 8.756501 8.869587 8.812893 8.973176 8.842558 8.653786 8.637291 8.797273
1367959_a_at 6.0116854 5.984945 5.869222 6.312233 5.9608574 5.841246 5.6358676 6.2158394 5.976673 6.136368 6.4206343 6.127757
1367960_at 8.346367 8.341939 8.2277355 8.040847 8.394123 8.284499 8.012316 8.220296 8.064962 8.336993 8.013408 8.155259
1367961_at 4.5392065 4.059079 4.463702 4.352256 4.27285 4.4676323 4.541968 4.5743675 4.4136 4.4355125 4.4119263 4.4058485
1367962_at 4.733363 4.6637435 4.737618 4.7500534 4.4733844 4.721561 4.7713337 4.523538 4.5594454 4.7328005 4.6322436 4.359009
1367963_at 7.3181148 7.211993 7.2925878 7.2810664 7.368683 7.182405 7.1036525 7.3603086 7.1904645 7.1446834 7.3897514 7.295158
1367964_at 4.914768 4.9152718 4.766695 4.9069004 4.968966 5.0337353 5.0179057 5.0164394 4.6337337 4.823774 5.070654 5.0488405
1367965_at 6.366147 6.1916485 6.261577 6.146862 5.9807143 6.2271986 5.97231 6.2531166 6.2209373 6.4204874 6.391073 6.4689837
1367966_at 9.662924 9.610594 9.654402 9.660576 9.538516 9.596149 9.49143 9.650815 9.484928 9.457401 9.22559 9.306395
1367967_at 7.2648435 7.0122857 7.006792 7.0760694 7.046198 7.1856265 7.1172385 6.9597497 7.0514917 7.339736 7.0423636 7.292727
1367968_at 3.870323 3.6368954 3.6135955 3.572318 3.8423147 3.6968606 3.7576659 3.8058312 3.6606398 3.6644175 3.6835458 3.3795056
1367969_at 10.751712 10.706725 10.732039 10.947617 10.724043 10.680983 10.8993435 10.787104 10.791543 11.03998 10.763834 10.9747
1367970_at 4.3344264 4.307426 4.269822 4.3553143 4.2291102 4.203092 4.3951454 4.314315 4.392957 4.4633946 4.4507937 4.037692
1367971_at 10.124174 10.06541 10.111313 10.145138 10.166894 10.140092 10.185777 10.197786 10.104275 10.033826 10.144764 10.13638
1367972_at 10.013792 10.020485 10.184757 10.0060425 10.140352 10.1015 10.156418 10.111267 10.111881 10.100311 9.936455 10.077816
1367973_at 4.9762316 4.262184 4.201171 4.429402 4.253862 4.415034 4.5108614 4.6709695 4.260169 4.3845387 4.2889714 4.424821
1367974_at 9.126101 9.674067 9.002706 9.238726 8.859988 8.942748 9.356788 9.626142 9.326007 8.867136 9.515858 9.578798
1367975_at 5.5900774 6.3649907 5.616833 5.748825 5.456135 5.4897118 5.798134 6.131916 6.05467 4.8792877 6.035954 5.493576
1367976_at 7.2878947 7.4506636 7.359841 7.278275 7.6383395 7.4557734 7.6790524 7.5245166 7.8114295 7.486067 7.3265185 7.593207
1367977_at 3.794222 3.8051984 3.7062285 3.7567012 3.687878 3.7053933 4.097096 3.7888508 3.8870807 3.9028323 3.7925158 4.011611
1367978_at 5.5228767 5.6373277 5.65 5.646687 5.944821 5.8806205 5.5154877 5.582854 5.750087 5.74541 5.74058 5.6799927
1367979_s_at 11.765413 11.638172 11.154307 11.442979 11.337492 11.819159 11.391497 11.1519785 11.2408905 12.042809 12.298493 11.937566
1367980_at 8.45657 8.230198 8.031216 8.294323 8.151508 8.32963 8.179298 8.290846 8.186081 8.23983 8.09725 8.05587
1367981_at 7.5702424 7.4347577 7.3025565 7.437031 7.447354 7.5469236 7.5010166 7.6729 7.482884 7.408246 7.4845843 7.382549
1367982_at 10.771396 10.590195 10.382743 10.578215 10.772582 10.467387 10.583246 10.364783 10.936268 10.724648 10.980642 10.462906
1367983_at 5.339841 5.5161214 5.5004063 5.345873 5.346515 5.4457827 5.551986 5.616162 5.6353827 5.20284 5.354613 5.358347
1367984_at 6.0854106 6.0969253 5.791557 6.1116257 6.0311365 5.8474665 5.745414 5.811212 6.1464286 5.8316083 5.7706733 5.7194285
1367985_at 6.824127 7.3376093 6.4863334 6.917599 6.8902173 7.4062896 7.4666653 7.474289 7.016699 7.0834155 7.560903 8.718247
1367986_at 7.0398464 6.9432898 6.8642206 6.8543205 7.140609 7.054547 6.9175954 7.189652 7.045762 7.065705 7.1458497 7.0352683
1367987_at 8.833981 8.788451 8.68819 8.747533 8.652539 8.760568 8.968775 8.997591 8.738319 8.807931 9.161854 9.160976
1367988_at 12.93788 12.931154 12.946165 13.060422 13.153254 13.014207 13.045488 13.088601 13.062011 13.046652 13.070882 12.995174
1367989_at 4.180599 4.1532993 4.2214894 4.051408 4.0028396 4.425826 3.9767203 4.0541687 4.0081887 4.107581 4.2233334 4.4466505
1367990_at 5.358162 5.07129 5.253852 4.9810805 4.9856787 4.8265805 5.2331557 4.936246 5.027023 5.412105 5.1758547 5.3444633
1367991_at 9.179995 9.069665 9.212027 8.956098 9.150526 9.193521 9.109287 8.98427 9.201966 9.022469 8.785856 8.948465
1367992_at 4.5254307 4.505884 4.7582755 4.9110003 4.7186394 4.8673434 4.805487 4.645649 4.632528 4.521854 4.7554636 4.8844047
1367993_at 7.2131877 7.1468644 6.9336696 7.29628 7.0870275 7.156147 7.214133 7.0731997 7.3538013 7.4266086 7.109306 7.316805
1367994_at 10.417063 10.437654 10.530645 10.61079 10.807148 10.556044 10.827583 10.801142 10.710897 10.386767 10.4042635 10.441175
1367995_at 13.118436 13.040553 13.022566 13.039272 13.014049 13.035169 13.102194 13.115432 13.114313 13.092892 12.985612 13.06706
1367996_a_at 6.982724 6.615681 6.720607 6.9290056 7.030827 6.6802597 6.6293902 6.837378 6.792318 6.9973273 6.6869526 6.7135487
1367997_at 8.277004 8.052712 8.081398 8.05616 8.294785 8.238687 8.146389 8.166385 8.091468 8.213755 8.107572 8.363464
1367998_at 9.008006 9.379721 8.227741 8.52922 7.9874625 6.0019655 8.6577835 5.8938136 5.8055067 8.029417 6.7307844 6.227375
1367999_at 12.439658 12.376238 12.459755 12.396203 12.376328 12.239646 12.348159 12.390087 12.466176 12.315975 12.197887 12.307706
1368000_at 14.287488 14.281695 14.262343 14.239519 14.304375 14.259334 14.284967 14.311699 14.2926035 14.340694 14.348279 14.345992
1368001_at 4.146303 3.9492805 4.0438247 3.993789 4.1211867 4.1302853 4.041093 3.9013424 4.1902122 4.218677 4.0882525 4.1100903
1368002_at 7.652045 7.520285 7.481473 7.657037 7.5795665 7.454594 7.3463945 7.650765 7.4225307 7.3625607 7.35691 7.2720056
1368003_at 5.360976 5.283528 5.488195 5.479531 5.493671 5.3424983 5.578485 5.5249505 5.3946366 5.325276 5.4322686 5.5144176
1368004_at 9.621163 9.5856 9.457958 9.590012 9.504759 9.549621 9.604867 9.607619 9.650457 9.6051445 9.644678 9.528573
1368005_at 5.64664 5.4445357 5.8920574 5.6774735 5.7384877 5.883831 5.46267 5.616933 5.3196673 5.5223913 5.774583 5.5846863
1368006_at 7.6914544 8.124424 7.5595627 7.682437 7.2849393 7.623244 7.7363424 7.9922695 7.5862613 7.483003 7.9634404 8.168446
1368007_at 8.028836 7.00074 7.306877 6.808563 7.081448 6.530653 6.609207 6.6937723 6.571996 7.1738443 8.37243 8.596225
1368008_at 5.487 5.4184732 5.476029 5.522338 5.3883753 5.0361075 5.301094 5.6367364 5.40636 5.5447283 5.57841 5.5532002
1368009_at 8.918466 9.245984 9.534933 9.702064 9.820583 9.54435 9.485865 9.445158 9.922987 9.346524 9.53451 9.475007
1368010_at 7.8362 7.8443756 7.5712433 7.6752467 7.4615965 7.525171 7.6255665 7.745112 7.6946945 7.619751 7.613089 7.859583
1368011_at 7.756873 7.72567 7.705818 7.65435 7.7059865 7.7520123 7.5448003 7.6938276 7.495361 7.75869 7.5029383 7.6844525
1368012_at 6.4228563 6.728717 6.5874014 6.706081 6.493546 6.573808 6.173922 6.958098 6.4837995 6.4464216 6.5249896 6.7253976
1368013_at 4.2947464 4.285879 4.4153666 4.205906 4.329885 4.3176117 4.293202 4.6017838 4.585428 4.494659 4.4104924 4.4878817
1368014_at 4.159971 4.3059826 4.190695 4.337369 4.3747606 4.3274097 4.4331865 3.879248 4.349001 4.280431 4.146574 4.093649
1368015_at 5.875455 5.913115 5.9943213 5.745414 5.7729917 5.913129 6.0181594 5.863032 5.974055 5.6827397 6.1312146 5.952399
1368016_at 12.886351 12.919198 12.897334 12.87175 12.97607 12.907908 12.849491 12.887883 12.926123 12.914949 12.879861 12.8057575
1368017_at 4.8999557 5.1831703 5.201443 4.864396 4.916159 5.051434 5.1512427 5.002731 4.942042 5.062745 5.315471 5.01394
1368018_at 8.913294 8.9465685 8.892273 8.946746 8.809075 8.796105 9.0684805 9.034785 8.781201 8.755078 8.850906 8.8679695
1368019_at 7.5857363 7.5655313 7.546662 7.6692095 7.58257 7.4853845 7.558486 7.540585 7.5480037 7.6343784 7.5064096 7.468437
1368020_at 6.9865494 7.178994 6.637863 6.8300686 6.6703086 7.228529 6.8145165 6.78838 6.6017227 7.317268 7.463187 7.319386
1368021_at 13.812115 13.794411 13.787248 13.686144 14.033018 13.63125 13.867711 13.71725 13.82711 13.660769 14.122269 14.005706
1368022_at 6.7315865 7.043224 6.7280445 7.051766 6.9972234 6.8448577 6.8732667 6.969457 6.8205132 7.0185623 6.666421 6.8541923
1368023_at 6.746404 6.748393 6.8602285 6.6125093 6.464049 6.6894546 6.763945 6.5710225 6.7258887 6.542183 6.6519985 6.6006265
1368024_at 6.410932 6.238757 6.4008193 6.514701 6.2907705 6.4639893 6.492612 6.3943734 6.380538 6.415675 6.461115 6.3688445
1368025_at 6.6627874 6.5778685 6.8137035 6.437195 6.5501065 6.81787 6.3061748 7.017212 6.903352 6.1237826 6.463912 6.334498
1368026_at 7.1588492 7.239265 7.2750072 7.3699794 7.38282 7.3113527 7.5592732 7.23127 7.2138705 7.0502315 7.1006765 7.232441
1368027_at 6.579124 6.7985353 6.738604 6.5542793 6.6146345 6.71637 6.8288665 6.794998 6.6368027 6.6098685 6.830081 6.876687
1368028_at 4.460988 4.4739237 4.2979093 4.462764 4.639121 4.4054637 4.218309 4.394545 4.7630816 4.382213 4.1756434 4.4038754
1368029_at 10.715503 10.785 10.734561 10.7039385 10.776675 10.829333 10.728526 10.797648 10.783317 10.790812 10.726572 10.7687235
1368030_at 9.225601 9.262114 9.236872 9.15343 9.326159 9.317939 9.430045 9.449237 9.383755 9.363104 9.1508465 9.448498
1368031_at 7.4243355 7.255367 7.577677 7.428626 7.441224 7.293991 7.4223957 7.2882175 7.4794483 7.2681346 7.2005825 7.3937173
1368032_at 6.644661 6.5375223 6.620479 6.555726 6.830449 6.493909 6.4758153 6.502413 6.679064 6.2583284 6.301986 6.6835485
1368033_at 6.1482086 6.180985 6.19654 6.1936607 6.3660913 6.1245503 6.2578 6.2224965 6.37304 6.19576 5.916168 6.349651
1368034_at 4.268571 4.3194666 4.375378 4.195924 4.229845 4.238009 4.2414794 4.087929 4.250985 4.332732 4.481763 4.447139
1368035_a_at 10.714521 10.471932 10.447632 10.578758 10.339717 10.628796 10.236722 10.454456 10.588002 10.087915 9.801606 10.018598
1368036_at 10.272331 10.158001 10.111297 10.378374 9.95041 10.052317 10.091361 9.882331 9.936155 9.688886 9.606498 9.595231
1368037_at 6.880283 6.981579 7.062401 7.158487 7.1467705 7.026327 7.3329706 6.827443 7.124828 7.117481 7.1201644 7.118988
1368038_at 8.740631 8.634263 8.483227 8.726669 8.739171 8.589415 8.756035 8.667768 8.607596 8.540596 8.525032 8.495584
1368039_at 5.5988455 5.50258 5.559793 5.9427557 5.9643626 5.700964 5.940044 5.8679433 5.6551576 5.622143 5.5603967 5.6008863
1368040_at 8.193892 8.192449 8.1901 8.310612 8.197733 8.183928 8.169617 8.328625 8.278204 8.07003 8.077551 8.131197
1368041_at 9.835098 9.927507 9.871653 9.926644 9.81864 9.881209 9.895021 9.953656 10.080801 10.003604 9.818667 9.759431
1368042_a_at 10.507901 10.549645 10.548858 10.64468 10.641049 10.510498 10.650069 10.700613 10.695214 10.489468 10.607234 10.704224
1368043_at 8.085352 8.032989 7.979562 8.014572 8.025524 7.89845 8.037426 8.055327 8.07414 7.849862 8.0075 8.129511
1368044_at 3.2022882 3.3125894 3.4542189 3.2919881 3.445832 3.2458615 3.4072013 3.412927 3.3033788 3.2042003 3.39404 3.343241
1368045_at 10.34997 10.370581 10.426142 10.358036 10.349323 10.3374815 10.33317 10.472504 10.471577 10.419655 10.317272 10.398735
1368046_at 10.402575 10.453867 10.412684 10.419924 10.525583 10.500058 10.520914 10.527421 10.611766 10.462216 10.475067 10.536567
1368047_at 7.3837447 6.869822 7.053077 7.481233 6.9184937 7.331576 7.4708357 6.3916974 6.812135 7.232429 7.8376145 7.37495
1368048_at 14.09404 14.127466 14.156851 14.03565 14.15563 14.109508 14.058553 14.104796 14.058466 14.152999 14.114557 14.110828
1368049_at 10.955686 11.182899 11.339501 11.231641 11.327968 11.056027 11.305349 11.1505575 11.188154 11.062026 10.955396 11.162992
1368050_at 8.44449 8.789114 9.075524 8.766265 8.680622 8.690919 8.861026 9.016301 8.553923 8.683658 8.678999 8.881276
1368051_at 11.350031 11.5062475 11.425712 11.503073 11.551067 11.563877 11.356289 11.684464 11.481584 11.6246605 11.546892 11.538634
1368052_at 5.513239 4.912336 4.904443 5.040384 4.638301 4.722578 4.4955187 4.6960936 4.696734 4.528794 4.7027855 4.8960724
1368053_at 6.0327296 5.514303 5.585124 5.7311387 5.7740817 5.7150235 5.78639 5.837391 5.6775923 5.822093 5.7905884 5.6109986
1368054_at 6.6184363 6.768928 6.7980566 6.57122 6.6313257 6.4919586 6.784671 6.7236915 6.6964526 6.6818347 6.3903217 6.546606
1368055_a_at 8.216974 7.9871616 8.116149 7.9666457 8.090844 8.063866 8.199714 8.115231 8.192927 8.079284 8.008081 8.002068
1368056_at 7.494046 7.4944816 7.518226 7.5180097 7.655431 7.457997 7.541776 7.611714 7.495978 7.585733 7.5807257 7.701831
1368057_at 8.24192 8.43678 8.431536 8.685039 8.755204 8.226776 8.723737 8.443579 8.4263 8.337934 8.619208 8.182369
1368058_at 7.2838182 7.337097 7.004687 7.0622888 7.105038 7.257202 7.1016426 7.278386 7.4044466 6.943529 6.9327025 7.061167
1368059_at 8.464474 9.8916445 9.881063 9.068039 9.889788 8.983973 9.159173 8.933565 9.760174 8.786743 6.737808 9.184803
1368060_at 13.144324 13.17283 13.145282 13.142764 13.143887 13.067056 13.032014 13.116729 13.060467 13.119934 13.071915 12.995448
1368061_at 5.8545923 5.5066857 5.9126763 5.819422 5.7530003 5.837707 5.685947 5.215434 5.572736 5.7085195 5.51423 5.350714
1368062_at 9.177797 9.396215 9.154293 9.242235 9.375698 9.282514 9.424883 9.427953 9.292656 9.265161 9.122344 9.261354
1368063_a_at 8.707525 8.7005005 8.519387 8.477982 8.681812 8.688255 8.639492 8.626564 8.836631 8.537559 8.504445 8.695304
1368064_a_at 10.8370285 10.985856 10.841855 10.867897 10.895035 10.77404 11.112379 11.151103 11.036333 10.992059 11.005112 11.02307
1368065_at 7.390592 7.650122 7.473513 7.3885393 7.294374 7.317205 7.473307 7.522421 7.2208314 7.2829795 7.137536 7.4214134
1368066_at 5.6727405 5.7619677 5.202585 5.6333723 5.6183457 5.860506 5.8275814 5.71537 5.813652 5.787575 5.668174 5.840914
1368067_at 8.792379 8.848861 8.634266 8.738633 8.739009 8.8690815 8.84438 8.769423 8.847857 8.693471 8.722422 8.880643
1368068_a_at 7.6287055 7.5961485 7.5156837 7.689257 7.4992023 7.4901285 7.7097144 7.61217 7.717091 7.732977 7.3057423 7.2972493
1368069_at 8.105951 8.02242 8.055428 7.959205 8.020081 8.078478 7.8491087 8.091401 8.097235 8.004479 7.9768977 8.070536
1368070_at 7.966839 8.195921 8.072167 8.063748 7.9946632 8.077196 8.208019 8.045869 7.9496813 7.9093027 8.050599 7.9474373
1368071_at 11.983934 11.724169 11.803533 11.864695 11.648641 11.863355 11.764001 11.775474 11.844395 11.984915 11.960218 11.859464
1368072_at 6.323877 6.571345 6.0666094 6.1909075 6.1785016 6.142923 6.3739066 6.0962777 6.062758 5.977071 6.1397977 6.4544373
1368073_at 8.360002 7.969662 8.680256 8.967291 7.982064 8.306099 9.236239 8.817871 8.670982 8.273392 8.535144 8.63563
1368074_at 6.769678 6.837061 6.85716 6.7624674 6.5265574 6.9468455 6.6750145 6.848303 6.6193 6.731616 6.824946 6.4891357
1368075_at 10.5453205 10.605259 10.457383 10.774594 10.424448 10.80501 10.801011 10.638997 10.497377 10.844777 11.067785 10.980747
1368076_at 7.2697935 7.29211 7.41216 7.1507974 7.4435143 7.2969103 7.412618 7.2323003 7.3165793 7.3068733 7.033088 7.1673245
1368077_at 13.120197 13.159163 13.2223215 13.206334 13.23261 13.116799 13.131626 13.203915 13.162459 12.995629 13.032219 12.960128
1368078_at 3.7457578 3.8935444 3.8410437 4.1919374 3.697801 3.8835633 3.8522472 4.052748 3.8687985 4.038594 3.6933298 3.6122644
1368079_at 9.037221 9.077445 9.190256 9.140451 8.992614 9.1651535 9.132596 9.553083 8.930127 8.902073 9.08684 9.080748
1368080_at 3.5993152 3.5174868 3.691388 3.7230833 3.6558578 3.6165602 3.6221893 3.5182261 3.6921031 3.6567643 3.7776895 3.8840847
1368081_at 7.450087 7.201586 7.28189 7.386966 7.587036 7.1912756 7.3865 7.262843 7.3343396 7.6193275 7.7032557 7.745612
1368082_at 8.30637 8.255664 8.177308 8.126304 8.054476 8.036658 8.131987 8.0569515 8.140322 8.323998 8.073906 8.170174
1368083_at 8.978109 8.895467 8.916531 9.0030155 8.854027 9.08432 8.951478 9.083397 8.944102 9.09023 9.076031 9.147138
1368084_at 5.956458 5.8161387 5.8371496 5.878291 5.983014 5.953863 6.0089293 5.901698 6.166469 6.001441 6.0701647 5.994504
1368085_at 10.57268 10.610064 10.673628 10.551403 10.473524 10.415128 10.358619 10.443692 10.421014 10.158669 9.922877 9.927231
1368086_a_at 8.576456 8.126077 8.024891 8.216395 7.3544044 8.614539 7.868746 8.027888 7.985652 8.678952 8.273495 8.544989
1368087_a_at 8.678218 8.151645 8.185667 8.41915 8.403839 8.336427 8.318251 8.128077 8.638298 8.339947 8.449234 8.37948
1368088_at 7.265382 7.2956314 7.148406 7.277127 7.4115295 7.2370424 7.3658323 7.307825 7.3382945 7.51371 7.22733 7.3508854
1368089_at 8.443293 8.389525 8.422576 8.449042 8.416802 8.37144 8.305214 8.470777 8.37649 8.347198 8.581687 8.39405
1368090_at 7.177181 7.1511836 6.931052 7.130021 7.046128 7.0706754 6.9741964 7.035325 7.18282 7.214277 7.0164037 7.351294
1368091_at 8.716781 8.430621 8.593248 8.552397 8.685799 8.388208 8.764011 8.318977 8.484095 8.903183 8.615271 8.684538
1368092_at 12.3876295 12.428588 12.40116 12.442098 12.331474 12.420787 12.356565 12.4686365 12.366178 12.375596 12.356088 12.316278
1368093_at 3.6602273 3.640517 3.5325758 3.6788576 3.7964923 3.4558587 3.9569225 3.913602 3.4947126 3.853463 3.7124963 3.5666115
1368094_at 7.0133567 7.123865 7.084365 7.1689 7.1594734 7.059287 7.095535 7.1246924 7.037088 7.0852685 7.1756196 7.0773535
1368095_at 9.906937 9.882563 9.687096 9.841196 9.515383 9.67438 9.961379 9.660596 9.900337 10.003584 10.205185 10.338272
1368096_at 9.876281 9.847541 9.91727 9.814435 9.73069 9.731363 9.724159 9.617392 9.701278 9.624081 9.595046 9.5661335
1368097_a_at 4.2873335 4.4641185 4.537011 4.507505 4.447403 4.5535517 4.5167418 4.6300073 4.580034 4.6419153 4.2227273 4.6415577
1368098_a_at 7.187207 7.480569 7.5009255 7.5519485 7.512257 6.7951083 7.552508 7.365372 7.3477626 7.2633004 7.427286 7.471374
1368099_at 7.1369224 7.1280437 7.2039027 7.2297187 7.234737 7.0961137 7.213199 7.324424 7.193455 7.148963 7.068079 7.4847684
1368100_at 10.709411 10.850122 10.775512 10.823504 10.700194 10.79749 10.693081 10.743296 10.552719 10.745569 10.728141 10.737081
1368101_at 7.505844 7.5763993 7.4711733 7.3449306 7.2932167 7.4503193 7.636238 7.5149155 7.6956115 7.6359735 7.493555 7.5869794
1368102_at 7.927411 8.140211 7.932254 8.434523 8.106432 8.244526 8.48253 8.260883 8.245642 8.039488 7.77175 7.745318
1368103_at 7.014416 7.133753 6.84289 7.0242934 6.753091 6.820001 7.0448174 7.17122 6.951666 6.839307 7.243411 7.3172445
1368104_at 6.104257 6.047262 6.2092505 6.005305 5.9946322 6.1834855 5.9686804 6.2243247 6.0486298 5.886976 6.189046 5.9014697
1368105_at 4.871475 4.708441 4.6096106 4.5124736 4.7347655 4.918406 4.8007207 4.6408105 4.545807 4.956218 4.6549363 4.8472567
1368106_at 8.582495 8.646147 9.895943 10.255397 8.833824 9.070346 10.427708 9.31446 9.10887 8.952256 8.9500675 8.879906
1368107_at 3.5427182 3.6231155 3.7252939 3.5756419 3.6186948 3.580207 3.5238314 3.4464507 3.6459446 3.6047099 3.7597063 3.6108713
1368108_at 4.549719 4.6081257 4.869727 4.7551556 4.6151915 4.705886 4.6911182 4.732973 4.519216 4.7604446 4.7037716 4.502809
1368109_at 7.1076603 7.0918355 6.963131 7.0416136 6.935598 6.961086 7.1334267 6.916639 6.8200564 7.1101575 7.1090803 7.1218977
1368110_a_at 4.2948523 4.129582 4.2336097 4.08218 4.234139 4.0653467 4.315503 3.9625316 4.070967 4.1596704 4.0006065 4.009886
1368111_at 7.7889147 7.8172445 8.009378 7.7548814 8.346316 7.5731897 7.671034 8.128076 8.185316 7.8002386 8.134067 8.101442
1368112_at 5.421129 5.3189816 5.186309 5.248359 4.9790316 5.244844 5.3652563 5.1936703 5.337259 5.293434 5.332467 5.095215
1368113_at 4.2139177 4.4729586 4.541769 4.4807825 4.0934534 4.4553185 4.137082 4.2864237 4.323748 4.398046 4.5172763 4.176415
1368114_at 4.2897596 4.224611 4.373107 4.189069 4.196922 4.475479 4.1089897 4.052748 4.414275 4.1796923 4.143461 4.3535347
1368115_at 10.292189 10.201634 10.137787 10.113377 10.180841 10.187347 10.290654 9.880214 9.952972 10.205851 10.254176 9.892603
1368116_a_at 7.6672072 7.4349484 7.5870676 7.5633698 7.7304096 7.7360907 7.9315414 7.7073364 7.7714744 7.6138396 7.2040253 7.6624312
1368117_at 9.049148 9.027459 8.981921 9.030784 9.117448 8.98714 9.032722 9.097645 9.220571 9.059619 8.993634 9.077776
1368118_at 8.527435 8.726492 8.703842 8.694078 8.724615 8.435141 8.747778 8.796007 8.754211 8.463163 8.684782 8.532614
1368119_at 5.612748 5.626366 5.6785593 5.7746706 5.804233 5.677459 5.55738 5.6283574 5.847101 5.9841948 5.825094 5.722524
1368120_at 4.019104 4.1166964 4.1036396 4.0338144 4.302038 4.0699797 4.1140804 4.2821455 4.178488 4.3697805 4.45591 4.04909
1368121_at 10.6927395 10.54102 10.93671 10.276427 10.644675 10.251263 11.169507 10.097085 10.958299 11.501432 10.52313 11.191204
1368122_at 10.016228 10.068043 10.102533 9.987687 10.072651 10.000662 9.893848 10.122879 10.163609 9.87182 9.739784 9.824628
1368123_at 5.9630494 6.0366325 6.0634995 5.9805946 5.5994873 5.9303083 6.069734 5.9457 5.7942033 5.798731 5.835692 5.8328524
1368124_at 7.368564 7.008805 7.6396666 7.8864703 7.4857306 7.4384947 7.7506876 7.671108 7.5664253 7.474611 7.4836764 7.785786
1368125_at 6.164471 6.353464 6.1541657 6.40219 6.057139 6.289872 6.6257997 6.397144 6.2710466 6.1151123 6.139288 6.3117094
1368126_at 6.624253 6.1701665 6.0983534 6.1752663 5.7003527 6.3663325 6.2749877 6.0142665 6.2912803 6.3948846 6.2333007 6.4970417
1368127_at 6.134501 6.038026 6.409055 6.3726087 6.5378594 6.3257585 6.128493 6.188264 6.204635 6.6548076 6.836896 6.6624846
1368128_at 6.2441244 6.219703 5.930574 6.168347 6.2558746 6.5374446 5.9302673 6.784003 5.5358405 6.1428366 7.771855 7.483014
1368129_at 7.2250338 6.9180064 7.1488295 7.226696 7.412463 7.178289 7.183871 7.140859 7.3401732 7.246202 7.2092257 7.325457
1368130_at 4.8102407 4.576275 4.5053864 4.6182165 4.676406 4.517611 4.4270687 4.2459803 4.704914 4.7215824 4.253219 4.4637146
1368131_at 4.3851843 4.3098426 4.410448 4.5316553 4.2598276 4.046668 4.238005 4.0976353 4.202098 4.436437 4.302171 4.381973
1368132_at 10.272079 10.123298 10.54062 10.519427 10.475274 10.367184 10.337716 10.405425 10.278217 10.53287 10.50015 10.46341
1368133_at 7.952485 7.868478 7.929899 7.9109964 7.9516644 8.049927 7.7017355 8.11357 7.5426326 7.7686024 7.9113 7.6741753
1368134_a_at 8.92298 8.585007 8.596206 8.63368 8.431199 8.421734 8.424562 8.243346 8.510892 8.638514 8.394597 8.176055
1368135_at 5.507222 5.720045 5.9258046 5.790128 5.6410704 5.85448 5.973348 5.780808 5.968995 5.638112 5.8348017 5.459359
1368136_at 7.7766104 7.8397894 7.6799617 7.9407783 7.7109 7.687436 8.076063 7.640843 7.6996984 7.7225227 7.83438 7.7504764
1368137_at 6.0151634 6.070057 6.259327 6.108021 6.3161116 6.1812954 6.129033 5.9334235 6.0071354 6.210381 6.076927 6.0336647
1368138_at 5.400303 5.357376 5.6167274 5.671608 5.654976 5.4528427 5.3651257 5.382287 5.452925 5.430688 5.3936367 5.214918
1368139_s_at 5.600811 5.477826 5.601085 5.7447968 5.326361 5.24766 5.134564 5.181102 5.3669763 5.626255 5.312602 5.352172
1368140_at 6.1785636 5.9173512 6.399493 5.950581 6.402726 6.433803 5.9120245 5.4562535 5.8566813 5.7029533 5.4939284 6.127757
1368141_at 11.69765 11.727601 11.793984 11.729865 11.709749 11.596706 11.780229 11.738963 11.668282 11.64158 11.587946 11.62931
1368142_at 5.194333 5.3229294 5.336295 5.4578896 5.297797 5.1484785 5.254803 5.2941027 5.5118203 5.674374 5.466853 5.4018364
1368143_at 7.068875 7.3280087 6.9979706 6.855979 6.9728336 7.135544 7.0042 7.539248 7.2225657 8.582821 7.96135 8.303175
1368144_at 5.97388 5.900553 5.637785 5.8545604 5.779535 5.5968294 5.518243 6.138079 5.760443 5.7153397 5.7818537 5.930718
1368145_at 5.894805 5.4526033 5.574485 5.609393 5.332366 5.709361 5.4404163 5.2780504 5.35011 5.4079714 5.2363253 5.3555
1368146_at 9.20739 10.024342 10.574577 11.196684 9.735239 9.593239 10.268838 10.370049 8.907954 10.231953 9.418418 9.529894
1368147_at 6.9069858 7.7338967 8.781053 9.468658 7.67573 7.1006427 8.409212 8.35487 6.7726808 8.316345 7.2779474 7.5402884
1368148_at 4.390911 4.738176 4.404534 4.685174 4.6970396 4.5663414 4.2903357 4.8741503 4.483589 4.6287374 4.9778037 4.3998785
1368149_at 5.963572 5.8606668 6.062118 5.9828453 6.106728 6.041655 5.7978845 5.88954 5.8984933 5.730256 6.208571 5.9320064
1368150_at 12.680426 12.573859 12.702304 12.550704 12.770847 12.6897745 12.783411 12.677406 12.768778 12.819826 12.828964 12.701777
1368151_at 10.515368 10.635813 10.573937 10.350285 10.547771 10.553419 10.543668 10.5582695 10.502515 10.204147 10.373142 10.51969
1368152_at 7.6547303 7.486779 7.65466 7.582221 7.544612 7.645921 7.520381 7.623696 7.6666207 7.5356855 7.55973 7.6853204
1368153_a_at 7.249553 7.289747 7.226804 7.2526317 7.3389373 7.4047956 7.0714445 7.1687384 7.1660376 7.141106 6.8716874 7.207833
1368154_at 8.040606 8.264844 7.921248 8.036839 8.123524 8.165988 8.107019 7.952431 8.040909 7.7442813 7.632016 7.9245477
1368155_at 12.815487 12.76288 12.2356205 12.065825 12.124403 12.279219 11.112654 12.494384 11.558046 12.074102 11.097506 9.799251
1368156_at 5.4621453 5.792518 5.232165 5.431595 5.372748 5.566451 5.4214153 5.4276276 5.82418 5.615419 5.7996435 5.3622684
1368157_at 5.669405 5.582212 6.1088204 5.869615 5.7530127 5.834617 5.9218726 5.676981 5.836096 5.787721 5.6890936 5.5025587
1368158_at 9.320333 9.468614 9.518743 9.510671 9.435947 9.564399 9.603073 9.743889 9.467731 9.350006 9.431068 9.52914
1368159_at 8.569037 8.282717 8.416567 8.430698 8.499197 8.404948 8.40746 8.400154 8.591642 8.7591915 8.478761 8.704466
1368160_at 10.275103 7.6201687 6.4799047 7.583801 7.8294244 7.028767 6.9013643 7.3222 7.0277677 8.8535385 8.892107 9.225697
1368161_a_at 14.02485 13.987661 13.949369 14.027285 13.994274 13.985285 13.939728 13.961704 13.941873 13.885582 13.863155 13.84653
1368162_at 4.659315 4.621539 4.873328 4.864575 4.6937065 4.6725845 4.6747894 4.6458664 4.9348783 4.9408474 5.055538 4.860524
1368163_at 10.347752 10.326719 10.2281475 10.33014 10.383034 10.457493 10.495908 10.43359 10.244243 10.419104 10.512316 10.558833
1368164_at 7.553458 7.8917484 7.4290576 7.6902657 7.6214647 7.6740727 7.5729127 7.9553776 7.6452436 7.549361 7.88363 7.689858
1368165_at 7.767573 7.6408024 7.857056 7.704392 7.882757 7.8212204 7.866589 7.8355355 7.963891 7.9047713 7.970442 7.8743963
1368166_at 6.421138 6.2100997 6.4353967 6.3108478 6.3783426 6.0292597 6.579918 6.176426 6.0006437 6.396938 6.0752206 6.3926115
1368167_at 6.107674 6.198964 5.5073256 5.582086 5.4021587 5.7012315 5.7338004 5.858414 5.531571 5.4015613 5.9401784 5.5565424
1368168_at 9.108548 8.909496 8.179169 9.703762 8.762016 8.733515 9.709904 8.2599945 8.926819 8.6010895 9.208675 8.636961
1368169_at 6.780867 6.7951846 6.8901534 6.845417 6.9022274 6.9023175 6.6994925 6.88461 7.0428314 6.8073277 7.0689535 7.0780907
1368170_at 3.793718 4.0026245 3.9209414 3.8179986 3.9944246 3.916765 3.7828014 4.0314574 3.9354913 3.8768485 3.917978 3.888734
1368171_at 9.392723 10.46901 9.987616 10.505595 10.708811 9.493075 8.79105 8.194506 10.485011 6.3399262 5.3757086 6.520594
1368172_a_at 7.326456 8.14159 7.793865 8.385707 8.57996 7.0492773 6.495982 6.1278114 8.186386 3.901166 3.7106333 4.5626493
1368173_at 8.192293 8.115548 7.9862385 7.654803 8.381628 7.937588 8.025093 7.888505 8.532681 7.565073 7.85031 8.407265
1368174_at 3.4329095 3.8257713 3.8450832 4.020523 3.9864066 3.9798298 4.186606 3.853384 3.8528817 4.1116843 4.178044 4.4233336
1368175_at 7.1218805 7.063282 7.053325 6.9520297 7.1249537 7.0987406 7.033086 7.322217 7.1808033 7.0856066 6.854232 7.119931
1368176_at 7.767705 7.64584 7.6545696 7.732353 7.6740737 7.67636 7.630604 7.700364 7.66542 7.6116014 7.4612203 7.5802035
1368177_at 7.614461 7.814296 7.4240584 7.682468 7.634669 7.9615445 7.658837 7.793975 7.6348104 7.822626 7.507379 7.7491503
1368178_at 9.126825 8.898143 8.99682 8.933288 9.120228 9.057633 8.5797 8.967257 8.998017 9.056893 8.951194 8.87496
1368179_at 7.457421 7.3827906 7.122363 7.2528663 7.495822 7.2876053 7.3434134 7.278386 7.2385015 7.3913374 7.4906054 7.5179386
1368180_s_at 13.390978 13.043494 12.99103 13.029312 13.223939 13.3204975 13.381366 13.358165 13.338157 13.626982 13.723444 13.767239
1368181_at 11.120094 10.883696 10.915015 10.845577 10.983102 10.851726 10.805309 10.458075 10.710736 11.086089 10.715907 10.689809
1368182_at 4.2307043 4.2052784 4.2059517 3.8429763 4.034998 4.4072495 4.3916664 4.35413 4.121724 4.2973423 4.1030397 4.1102138
1368183_at 7.9130874 7.827551 7.9023385 7.9634447 7.8339887 7.87274 7.87443 7.7634006 7.9056935 7.853974 7.777669 7.7949877
1368184_at 9.197142 9.128666 9.095759 9.068864 9.134073 9.114572 9.013659 9.177818 9.26311 8.978764 8.866067 8.882344
1368185_at 4.9641666 4.920421 4.802947 4.932656 5.01838 4.86309 5.0397773 4.8428154 5.166279 4.962091 5.0581493 4.7777042
1368186_a_at 6.1504316 6.3452415 6.1833615 6.156066 6.0798793 6.072447 5.871313 6.17393 6.090154 6.2963624 6.3494277 6.1294465
1368187_at 8.277634 8.547432 7.3352795 8.283591 8.026992 8.231057 7.970127 7.9184065 7.9325695 8.223082 8.1845875 8.340401
1368188_at 13.631378 13.647561 13.636834 13.689146 13.687452 13.684057 13.674421 13.653565 13.728482 13.678221 13.658717 13.583716
1368189_at 10.86156 10.475773 10.339595 10.550558 10.179601 10.834186 10.5929575 10.117032 10.412859 10.798896 10.308033 10.56714
1368190_at 5.4481373 5.246416 5.8230085 5.2397556 5.3033032 5.192561 5.293425 4.9782786 5.492761 5.364293 5.391792 5.3567514
1368191_a_at 10.836646 10.854025 10.932235 10.741314 10.852093 10.722621 10.712806 10.763003 10.903781 10.927322 10.672649 11.0196495
1368192_at 5.058281 4.891498 4.787073 5.151082 4.7068114 4.772214 4.8231378 5.110102 4.630191 4.725937 5.013607 4.552826
1368193_at 5.0022244 5.094017 5.0330915 4.9492583 4.9300766 4.8987737 4.87325 4.9903674 4.926793 5.2038407 4.922445 5.0862713
1368194_at 4.4769 4.4125524 4.4068527 4.4336486 4.171712 4.448557 4.716304 4.451235 4.6440735 4.4277782 4.4861784 4.451671
1368195_at 6.3318768 6.2524767 6.4562535 6.3355684 6.310137 6.5271206 6.535044 6.5090046 6.5060787 6.243173 6.408251 6.4886613
1368196_at 5.0883102 4.9543505 4.9283814 4.883471 5.0145993 4.8485947 4.869809 4.7966747 4.852765 4.9044647 5.1353455 5.17338
1368197_at 4.201605 3.834459 4.137337 3.9905393 4.1062202 3.9005888 4.0694838 3.9047158 3.8590317 4.154027 4.196974 4.1184797
1368198_at 4.690069 4.765665 5.0932918 4.9500637 4.8775854 5.0399656 4.980368 4.5934753 4.752734 4.8612304 5.029749 4.7689033
1368199_at 8.726073 8.658166 8.609581 8.5256 8.77805 8.553879 8.770376 9.016889 8.879568 8.573502 8.766436 8.907257
1368200_at 5.922078 5.7446675 5.996259 5.8653946 5.403336 5.866154 5.874513 5.537163 5.8015084 5.9088063 6.096673 5.82729
1368201_at 6.12831 6.14366 6.1159363 6.100931 6.3103223 6.3214736 6.211824 6.0961633 6.1905074 6.3083167 6.4197 6.1916256
1368202_a_at 8.163024 8.170339 7.9601364 8.093231 7.945343 7.964531 7.882335 7.989609 8.051394 7.918235 8.140649 8.104702
1368203_at 5.0297003 5.210784 4.9260902 5.1637278 5.082404 5.204527 5.1833053 4.9121246 5.123293 5.151149 5.4112406 5.170583
1368204_at 6.4904985 6.505948 6.5242023 6.342471 6.7267985 6.5743194 6.6926813 6.5801964 6.7112684 6.685015 6.719549 6.548033
1368205_at 13.457195 13.508308 13.471682 13.42628 13.438371 13.477578 13.392423 13.514613 13.393008 13.627304 13.675414 13.642817
1368206_at 8.835907 8.774439 8.670294 8.701217 8.844483 8.729852 8.833615 8.86359 8.642065 8.804879 8.8288765 8.706821
1368207_at 6.2782493 6.610865 6.042962 6.233528 5.9875903 6.0643787 6.1486197 6.2346635 5.969057 5.6630526 6.1950116 6.1645064
1368208_at 6.3548737 6.3115788 6.144852 6.0795283 6.0098133 6.199825 5.6825466 5.928148 6.301575 5.9093385 6.068732 5.795855
1368209_at 5.6865654 5.603669 5.842848 5.953784 5.842885 5.8496017 5.867836 5.594678 5.664998 5.7246475 5.990598 5.5563307
1368210_at 4.6225004 4.3721337 4.75855 4.593624 4.5534453 4.7640243 4.6436133 4.520552 4.6557636 4.49282 4.5472245 4.5410533
1368211_at 12.282562 12.334829 12.263142 12.311052 12.280153 12.293497 12.2818165 12.293284 12.2112055 12.322184 12.332942 12.276366
1368212_at 8.6945095 8.574959 8.455297 8.247213 8.684765 8.660126 8.40348 8.656389 8.5225315 8.19415 8.362198 8.581012
1368213_at 9.137366 8.981086 8.657742 8.757828 8.904602 8.987606 8.704116 8.617633 9.00724 9.360728 9.171841 9.109033
1368214_at 7.9172955 7.898118 7.709974 7.8989973 7.843758 7.8472924 7.938384 7.9561973 7.8429112 7.9045258 7.7335134 7.835252
1368215_at 9.95815 9.917423 9.88851 9.941891 10.004482 9.937536 10.0274935 9.960518 9.945947 10.016035 9.92257 10.020432
1368216_at 9.28741 9.262522 9.331196 9.292033 9.335923 9.226447 9.45606 9.334373 9.286929 9.298956 9.2050495 9.231874
1368217_at 8.372093 8.405573 8.326658 8.201485 8.452686 8.374344 8.326876 8.457341 8.4324665 8.339117 8.087269 8.355127
1368218_at 5.4724307 5.79316 5.64148 5.6327753 5.6857896 5.701598 5.679972 5.682999 5.4784584 5.810839 5.1990166 5.721416
1368219_at 6.64799 6.4432707 6.5138936 6.575749 6.4322824 6.404266 6.4584856 6.3747826 6.473628 6.6548076 6.408288 6.2647853
1368220_at 8.9947 8.822138 9.108607 9.040333 8.931252 9.082691 8.956136 8.849606 9.181297 9.0286 9.154827 9.079729
1368221_at 9.844606 10.2343855 9.753443 9.719168 10.186675 10.016525 9.945473 10.326939 10.2934885 9.76324 9.794492 10.083117
1368222_at 6.344922 7.2726808 6.720361 6.4904513 7.276694 6.8943048 6.9452925 7.3775964 7.1519384 6.6187687 6.56162 7.1120696
1368223_at 7.8469253 7.688477 7.0899305 6.927554 6.920307 7.313414 7.151604 6.8361983 6.9565687 7.5200877 7.5365453 7.5127277
1368224_at 13.170977 13.305789 13.296689 13.1613 13.365909 13.395867 13.182275 13.191617 13.130944 13.472881 13.358444 13.319658
1368225_at 7.429978 7.2679653 7.5172796 7.401783 7.360095 7.4388986 7.539265 7.4644947 7.398791 7.3969846 7.4238925 7.5789223
1368226_at 8.201058 8.042448 8.076575 8.1533785 8.058109 7.9710073 7.9782133 7.7818027 7.9968553 8.018387 7.994036 7.896155
1368227_at 8.529983 8.5086355 9.350894 8.386441 8.313859 8.896899 9.672347 8.48617 9.620884 9.121913 8.738371 9.572702
1368228_at 9.062235 9.094725 9.063496 9.130558 9.249216 9.240295 9.127527 9.324234 9.200258 8.960602 9.007195 9.046284
1368229_at 7.1833844 6.9609275 6.963981 6.9589796 7.0595956 6.9530406 6.891331 6.9153028 7.0256734 6.7679963 6.6681056 7.0133123
1368230_a_at 9.011724 9.167286 9.091365 8.985929 9.08027 8.969775 9.152151 9.026413 9.099319 9.093332 9.007758 9.063315
1368231_at 7.1327553 6.940207 6.7455215 7.0388756 6.812492 6.7410417 6.8650265 6.7606883 6.769437 6.8448467 6.8894587 6.6088357
1368232_at 8.668923 8.417131 8.005304 8.30481 8.122381 8.184242 8.29804 8.059041 8.141013 8.596127 8.743311 8.612547
1368233_at 7.995382 8.000973 7.9721484 7.8049846 7.835206 8.057115 8.078106 7.988386 8.004091 7.8853407 8.031216 8.27302
1368234_at 8.345751 8.595022 8.533842 8.54541 8.62846 8.500092 8.730969 8.537677 8.656321 8.524068 8.622376 8.419898
1368235_at 7.890218 7.5351424 7.7300696 7.7068567 7.7194405 7.734659 7.717266 7.7867565 7.7300353 7.4893293 7.5118203 7.4855313
1368236_at 3.867435 3.9425094 4.1026874 4.0837126 3.9940937 4.0279155 4.002345 4.083206 3.9960651 4.2353883 4.076845 3.9764295
1368237_at 4.4549985 4.597662 4.3976374 4.573531 4.443932 4.92311 4.48529 4.6053085 4.5010314 4.500752 4.401942 4.639309
1368238_at 4.768328 4.6247706 4.740266 4.7962866 4.8491716 4.6016097 4.7639666 4.694909 4.823538 4.8411703 4.8990755 4.760594
1368239_at 8.442309 8.178808 8.246199 8.323641 8.141766 8.283926 8.241652 8.096821 8.170672 8.320431 7.8225584 7.957672
1368240_a_at 4.7469616 4.8469195 4.474744 4.588901 4.5138106 4.546092 4.655821 5.172826 4.736323 4.698741 4.7423615 4.97125
1368241_a_at 8.438385 8.528262 8.56804 8.375883 8.606027 8.285088 8.351153 8.541587 8.317301 8.423437 8.296552 8.734211
1368242_at 4.6335964 4.737588 4.7769375 4.8630323 4.465353 4.7215614 4.8062725 4.712225 4.466531 4.8608894 5.0853243 5.0086565
1368243_at 5.109269 5.342806 5.2639537 5.187404 5.519795 5.3048215 4.9502726 5.2251186 5.2039332 5.613815 5.4161468 5.280747
1368244_at 10.478785 10.51222 10.519854 10.258382 10.548113 10.367161 10.268412 10.34664 10.2719145 10.448918 10.183527 10.42313
1368245_at 12.74859 12.435716 12.470518 12.749435 12.764343 12.334797 12.710723 11.503684 12.673707 12.61862 12.65419 12.706883
1368246_at 5.2040315 5.2378106 5.6414795 5.3901877 5.2805824 5.3658667 5.121493 5.2856545 5.1254425 5.5062127 5.290673 5.5687995
1368247_at 6.3953104 6.65713 6.1947474 6.038059 6.052232 6.328269 6.222909 5.9479656 5.950865 6.4101477 6.0175447 5.8136992
1368248_at 6.533419 6.679729 6.0316763 6.0734158 6.455489 5.8471427 6.5533977 6.1780796 5.885688 6.665236 5.90862 6.9150915
1368249_at 10.167925 9.426154 9.593279 9.841786 9.98935 9.848627 9.6775465 9.339426 9.672617 9.488423 9.559476 9.61812
1368250_at 4.4281497 4.061913 4.327804 4.1887383 4.1270866 4.070472 3.9611986 4.1671543 4.323748 4.2374816 4.2789593 3.9297538
1368251_at 5.6107025 5.7104144 5.686676 5.6644526 5.6596932 5.5734835 5.7746677 5.6516886 5.685315 5.898666 6.3653736 6.342426
1368252_at 3.4143512 3.5294166 3.4299228 3.5627637 3.4209013 3.54854 3.4556468 3.5171275 3.4476418 3.5618672 3.5150328 3.6381617
1368253_at 12.227049 12.3273325 12.282988 12.288601 12.161183 12.257827 12.251048 12.217392 12.292818 12.144573 12.27342 12.048236
1368254_a_at 4.8157244 4.813722 4.9260073 5.079029 5.096373 5.210045 4.8910317 4.931417 4.6859365 4.798763 4.961051 5.0931435
1368255_at 4.363132 4.336692 4.269545 4.4576373 4.2827044 4.480945 4.184488 4.2728734 4.2972426 4.38112 4.25978 4.257643
1368256_at 3.4044065 3.5490346 3.6299436 3.4157867 3.482065 3.556676 3.5346644 3.6222553 3.4217389 3.4191675 3.501792 3.5191307
1368257_at 3.956392 4.005987 3.9477813 4.112553 3.9977505 3.8852751 3.9582925 3.9861202 4.046439 4.080813 4.007626 3.694886
1368258_at 5.01458 5.1455736 5.277255 5.335192 5.1967306 5.223222 4.9277124 5.198592 4.89723 5.426111 5.3096805 5.2664843
1368259_at 7.6424317 8.021971 7.367429 7.5803013 7.593333 7.7311373 7.873724 8.249355 7.614447 7.5752096 8.113369 8.262569
1368260_at 4.960291 5.481183 4.649884 4.6156025 5.0085154 4.8103886 5.1408825 4.921832 5.126729 4.6834354 5.1142197 5.013179
1368261_at 4.207216 4.0788565 4.365287 4.2321453 4.083415 4.211361 4.0877075 4.181247 4.3221555 4.5403466 4.355401 4.418338
1368262_at 6.6225953 6.3846006 6.636993 6.4774113 6.7236905 6.79833 6.5185437 6.531237 6.8269653 6.594 6.292838 6.677457
1368263_a_at 4.0052643 4.073533 4.036898 3.980869 4.100317 3.9425359 4.164177 4.100525 4.256659 4.046923 3.9984365 4.040091
1368264_at 7.1542645 7.411257 7.329738 7.3913 7.572648 7.3353786 7.619751 7.5535827 7.3587523 7.0310483 7.281051 7.3469734
1368265_at 9.240476 8.834475 9.212027 9.255443 9.034253 9.2991905 9.081459 9.021263 9.151986 8.847592 8.745038 8.670947
1368266_at 13.338821 13.319883 13.378151 13.257754 13.301913 13.29028 13.192946 13.169078 13.214042 13.038062 12.859136 12.926212
1368267_at 7.975402 8.0114155 7.709212 7.8923974 7.9125557 7.8640413 8.123594 7.8797655 7.930763 8.011059 8.028558 8.087278
1368268_at 7.7647333 7.8331704 7.606388 7.6365585 7.602904 7.8270273 7.6419663 7.6873226 7.8186374 7.561071 7.3094964 7.484889
1368269_at 3.8240888 3.5360847 3.7434876 3.8058484 4.092385 3.692356 3.7568364 3.7662842 3.8163772 3.8072524 3.8792388 3.769055
1368270_at 7.8041377 8.119966 7.6706314 7.84048 7.5972385 7.9989624 7.821192 8.23074 7.625603 7.7789726 8.193563 8.27446
1368271_a_at 4.0846434 4.72338 4.4852233 4.7690177 4.1758494 4.1812687 4.3250113 4.641174 4.7519493 4.5116963 4.4243774 4.2298613
1368272_at 10.771514 10.673765 10.55039 10.449389 11.093651 10.7281065 10.329105 10.899595 10.511308 10.568943 10.325587 10.750568
1368273_at 9.536878 9.641108 9.687677 9.568724 9.721016 9.67243 9.507894 9.389471 9.615189 9.538527 9.317742 9.429082
1368274_at 8.298192 8.393553 8.160885 8.301959 8.237918 8.309892 8.349537 8.202457 8.2036495 8.36482 8.327581 8.493298
1368275_at 11.187403 11.261255 10.221052 10.429155 10.766976 11.039236 10.490681 10.198395 10.418451 11.001308 11.154822 11.076277
1368276_at 6.988338 7.096557 7.221293 7.1119695 6.949001 7.127664 7.0349994 7.0329638 7.057629 7.4146495 7.3632083 7.2338166
1368277_at 8.553563 8.621196 8.597737 8.617671 8.867545 8.591412 8.684393 8.938621 9.052942 8.555133 8.966755 9.004312
1368278_at 6.812843 6.363829 6.3220477 6.369515 6.143841 6.215874 6.487447 6.2461243 6.3631306 6.320587 6.858556 6.511127
1368279_at 4.927344 4.5634155 4.527234 4.703786 4.7501945 4.8267813 4.6472917 5.09608 5.278642 4.5963287 4.502859 5.0127544
1368280_at 12.445529 12.468532 12.470614 12.5591 12.315479 12.525774 12.6103 12.559083 12.424537 12.72019 12.6885605 12.52432
1368281_at 5.920411 5.646678 5.730859 5.67142 5.8989563 5.8693347 5.59521 5.5168543 5.7356014 5.8030577 5.8639317 5.549857
1368282_at 4.671698 4.2827024 4.192842 4.2021356 4.1758494 4.2388077 4.1367536 4.4315033 4.4757695 4.2267113 4.408775 4.1096826
1368283_at 11.5663805 11.3890915 11.431336 11.674836 11.606819 11.214904 11.784086 11.574842 11.728868 11.405598 11.4903145 11.352419
1368284_at 7.819647 8.162296 7.8835645 7.6341233 7.9326005 7.6525483 7.816089 7.939388 7.7015862 7.9209905 8.167556 7.8790283
1368285_at 4.755973 4.477844 4.7784557 4.704799 4.67004 4.6568456 4.2630377 4.58836 4.737571 4.71984 4.781725 4.866649
1368286_at 7.159717 7.149747 6.9735837 7.154647 7.086872 6.9510508 7.097263 7.036614 7.100765 7.1742287 7.061742 6.9836254
1368287_at 4.808323 5.085916 4.711893 4.632509 4.687267 4.8956256 4.9536057 4.5211887 4.6582537 4.6148734 4.663661 4.6409626
1368288_at 14.266069 14.252275 14.257206 14.284609 14.264733 14.284609 14.243906 14.273131 14.234444 14.25729 14.253263 14.300116
1368289_at 11.712776 12.222665 12.089109 11.546539 12.10609 12.002573 12.119782 12.089416 12.050072 11.975118 12.117557 11.768807
1368290_at 3.6810544 3.839607 3.637635 3.771875 3.690182 3.7905073 3.900911 3.6487305 3.8581839 3.7664778 3.8539085 3.7328677
1368291_at 8.696794 9.433468 9.360495 8.987245 9.24184 8.771405 8.9681635 9.543753 9.049861 9.187488 8.981724 9.402744
1368292_at 7.0390654 7.079833 7.1788287 7.251043 7.0781536 7.1122065 7.024055 6.95686 7.0313344 7.109801 7.253146 7.0151625
1368293_at 5.8034935 5.971948 5.840865 5.992152 5.960768 5.6840034 5.9023395 6.0369844 5.898303 5.936331 5.8357573 5.806693
1368294_at 10.718793 10.813831 10.620915 10.6561 10.713261 10.616709 10.61462 10.810912 10.656946 10.688026 10.84954 10.791471
1368295_at 9.553899 9.26348 9.546035 9.523919 9.532446 9.408233 9.398515 9.423862 9.523197 9.412127 9.37822 9.501823
1368296_at 9.424448 9.039412 9.382891 9.3686905 9.150293 9.238113 9.273974 9.082687 9.217779 9.047687 9.17131 9.474197
1368297_at 4.846258 4.7981644 4.8369904 4.8021317 4.7310934 4.7871685 4.768941 4.64806 4.7208943 4.7599783 4.819646 4.565037
1368298_at 5.367184 5.643033 5.4024196 5.387712 5.460949 5.487909 5.442172 5.558473 5.662018 5.483865 5.6525874 5.669704
1368299_at 3.9194622 3.932999 4.229704 4.316273 4.0400515 4.156124 4.0029383 3.9247963 4.2717295 4.0798545 4.3148274 4.195638
1368300_at 5.726627 5.3658004 5.592262 5.5444336 5.9588385 5.6928825 5.6441097 5.719034 5.721772 5.46229 5.6537647 6.057081
1368301_at 5.936314 6.144824 5.9012012 6.0384 6.0745044 6.035643 5.8834825 5.9276304 6.0693054 6.1567073 6.171797 5.950907
1368302_at 5.055675 5.0858984 5.2251196 5.074444 5.0749083 5.0956516 5.06276 4.98691 5.0433335 5.2372136 5.254801 5.0331583
1368303_at 7.9087067 7.753206 7.3783007 8.577057 7.127538 7.598242 8.85228 7.0417747 7.2113304 7.8271046 7.3631587 6.598436
1368304_at 11.701394 12.026358 12.334227 11.948628 12.347105 11.978344 11.941782 12.024081 12.21743 12.050288 12.108459 12.227322
1368305_at 8.388032 8.517301 8.500773 8.3337145 8.509779 8.54364 8.470418 8.434477 8.500469 8.57152 8.652655 8.702176
1368306_at 5.8432455 5.715076 5.837336 5.9246936 5.951088 5.798224 5.610202 5.781134 5.890045 6.8060856 6.833935 6.59696
1368307_at 6.195355 6.2544966 6.3975067 6.478252 6.111365 6.35301 6.05575 6.1589365 6.121103 6.433429 6.4999714 6.193575
1368308_at 7.6454644 6.7478275 6.7452793 8.082623 5.9886403 5.9521914 8.64821 6.413812 5.9947977 8.361813 7.7446203 6.822504
1368309_at 7.5891604 7.3605328 7.6499553 7.5289326 7.674033 7.3395686 7.6308174 7.519919 7.504226 7.986417 7.6928196 7.8046894
1368310_at 5.5975733 5.4359446 5.6004343 5.5014114 5.5088806 5.503581 5.4677544 5.5334787 5.482231 5.732176 5.8138995 5.6154404
1368311_at 8.329413 8.549447 8.67022 7.9887652 8.821261 8.247412 8.4457245 8.523196 8.994988 8.76208 8.671895 8.117061
1368312_at 4.9966497 5.058904 4.9717627 4.9991107 5.114663 5.1080384 5.071619 5.1613235 4.994214 5.012808 5.159939 5.016627
1368313_a_at 4.579989 4.6760817 4.4423914 4.445046 4.4840927 4.460779 4.1712575 4.4080806 4.4070234 4.275509 4.3728805 4.241048
1368314_at 10.489296 10.320403 10.008933 10.287695 10.089193 10.311142 10.374988 10.391724 10.148664 10.296625 10.023707 10.455762
1368315_at 6.69139 6.854921 6.7502117 6.8778214 6.824803 7.0595946 6.7851367 6.896011 6.9764285 7.0050406 6.9564376 6.9029956
1368316_at 11.491814 11.143782 11.099897 11.031943 10.993113 11.045196 11.329192 10.711413 11.330492 10.922921 10.991408 10.656456
1368317_at 4.763772 4.9662123 4.87084 4.95078 4.9891686 4.5873156 4.743274 4.9027543 4.946776 4.5202885 5.0118284 5.0774612
1368318_at 8.202978 7.498546 7.5933747 7.9992294 7.181748 7.530453 7.816568 7.3649735 7.575307 7.810996 7.726 7.3298078
1368319_a_at 6.0131693 5.1385 5.301612 5.46517 4.894562 5.225695 5.5812716 5.609317 5.2831883 5.706746 5.277036 5.079739
1368320_at 4.3178144 4.6214786 4.570916 4.4469094 4.796352 4.2073145 4.343248 4.160381 4.526708 4.669925 4.672286 4.4535217
1368321_at 8.535867 7.388586 6.4988413 6.7003937 6.962364 7.707907 6.669045 7.4755745 6.4875584 7.0232654 8.683998 8.192526
1368322_at 8.088659 7.923307 7.914417 7.959813 8.022192 7.8954196 7.9752426 7.9079103 8.088121 7.4978113 7.5365915 7.8107214
1368323_at 7.7828965 7.4256077 7.4500017 7.0540867 7.587483 7.533125 7.3581014 7.796559 7.370957 7.4029417 7.570921 7.853102
1368324_at 5.3014827 5.2029467 5.4009933 5.3255434 5.252126 5.370596 5.228655 5.123315 5.312386 5.2017527 5.3045692 5.2963305
1368325_at 8.805439 8.23922 8.409884 8.392288 8.675098 8.434011 8.167594 8.4790745 8.666336 7.804644 7.9294252 8.246576
1368326_at 7.067834 6.849536 7.0553837 6.725934 7.0394897 7.2895055 6.744397 7.089325 7.2557383 6.411152 7.001862 7.276869
1368327_at 5.985808 6.050313 6.147188 5.9351583 6.0432205 6.0823836 5.9035506 5.8747263 6.0271053 6.2752457 6.2073283 6.2747526
1368328_at 9.082487 8.804077 8.977936 8.75321 9.012388 8.487892 8.847606 8.69187 8.896879 8.621321 8.404108 8.916915
1368329_at 5.670605 5.3863373 5.5245466 5.4512906 5.3270183 5.3777056 5.5069346 5.485836 5.2219377 5.613921 5.801011 5.4425063
1368330_at 7.0497284 7.028622 7.3463874 7.0096655 7.1041 6.916243 7.106308 7.3374314 7.066164 6.95213 6.819032 7.0468173
1368331_at 11.816396 11.91305 11.696236 11.805163 11.827446 11.903914 11.958859 12.023746 11.941814 11.916568 11.9107275 11.938368
1368332_at 6.743221 7.2969327 6.548902 6.6808753 6.393952 6.743603 6.9300265 7.2740226 6.6662555 6.2052016 7.234765 7.4856954
1368333_at 4.3648973 4.7114477 4.5704246 4.6402216 4.4405127 4.72075 4.4605985 4.4786897 4.3301682 4.730729 4.8114614 4.6326523
1368334_at 7.190474 6.9855585 6.776825 6.6856217 7.0804186 7.092105 6.7155805 6.92288 6.6763334 6.756442 6.8709674 7.0542407
1368335_at 13.838563 13.707299 13.4598675 13.60122 13.542932 13.887471 13.567168 13.578529 13.536022 13.532479 13.803114 13.511357
1368336_at 11.009835 11.157243 11.180233 11.28374 11.305027 11.346984 11.465384 11.434608 11.291283 11.328634 11.868482 11.499836
1368337_at 5.990366 5.7507277 5.714545 5.891569 5.7732434 5.8626766 5.6079664 5.6907444 5.7009897 5.8329287 5.799774 5.6230593
1368338_at 4.4049115 4.5781374 4.3329334 4.7007732 4.421696 4.511091 4.6469164 4.5813956 4.465662 4.246725 4.401491 4.710121
1368339_at 4.508541 4.6079993 4.4272966 4.1951613 4.3263025 4.386977 4.369279 4.4282656 4.5487614 4.2341924 4.4097624 4.2336283
1368340_at 7.820082 7.9306417 7.7200465 7.9176154 7.814452 7.637441 8.013416 7.819403 7.7936172 7.546357 7.661156 7.618555
1368341_at 8.002346 7.8521013 8.0484 7.942588 8.101644 7.903992 8.216284 7.8963323 8.0933075 7.975966 8.016403 8.131566
1368342_at 4.2434816 4.4289446 4.1666737 4.3220453 4.4827633 4.3531413 4.387928 4.424466 4.2658825 4.467142 4.2711344 4.3393993
1368343_at 5.283152 5.205293 5.2885156 5.354642 5.1257324 5.1096773 5.2913227 5.081257 5.2800674 5.4122257 5.2556715 5.1732464
1368344_at 3.5259027 3.590466 3.5768595 3.7532232 3.697297 3.6630516 3.6888552 3.7278402 3.575137 3.6128688 3.6902843 3.4743307
1368345_at 4.5524755 4.6030245 4.407914 4.576177 4.505811 4.731285 4.3631873 4.464371 4.51811 4.4171934 4.394685 4.3923345
1368346_at 6.9166565 6.942114 6.175344 6.876729 6.687409 6.7424283 6.537293 6.4805098 6.495796 6.973886 6.4301205 6.9500375
1368347_at 5.1362 5.135256 4.9396677 5.0287395 4.916737 4.830055 4.803238 5.006292 5.0704966 4.9287653 5.0250454 4.9721413
1368348_at 4.3926616 4.0977125 4.1879153 4.2566314 3.9855518 4.268178 4.101907 4.0715165 4.1860495 4.3417225 4.275873 4.2710257
1368349_at 5.674967 5.5254807 5.8085847 5.9002438 5.5162106 5.7075157 5.6177583 5.4227324 5.6263914 5.59228 5.4944696 5.8013325
1368350_at 3.5365376 3.5426662 3.4893377 3.5369573 3.5213702 3.4728615 3.497139 3.5490813 3.566305 3.548033 3.3012176 3.6722968
1368351_at 6.19045 6.2990117 6.3662386 6.2424455 6.1114573 6.301838 6.2347193 6.2358403 6.21776 6.348356 6.379427 6.3385067
1368352_at 4.487207 4.4507394 4.5712237 4.4714484 4.3948107 4.4942083 4.562356 4.6877036 4.4274983 4.442456 4.517693 4.2490315
1368353_at 5.3525667 5.4107447 5.307464 5.153197 5.52727 5.4053426 5.275801 5.2168922 5.371435 5.3963175 5.328461 5.158699
1368354_at 10.213092 10.424946 10.443205 10.215308 10.419642 10.048257 10.371005 10.422927 10.328172 10.565413 10.574952 10.4360075
1368355_at 5.03492 5.0001764 5.018687 4.977277 5.1707416 4.8079567 4.748542 4.863914 4.912316 4.6196537 4.5936465 4.923357
1368356_a_at 9.866543 9.619161 9.7446785 9.8519745 9.858164 10.0028 9.892175 9.866571 9.799992 10.141195 9.785155 10.107355
1368357_at 5.868522 5.928201 5.9348793 5.94798 5.603443 5.821754 5.5771766 5.493058 5.5622516 5.8732104 5.7919602 5.8346643
1368358_a_at 4.4865236 3.6661339 4.045972 3.8193436 3.8537087 3.8108952 3.5704231 3.8363953 3.7103074 3.760132 3.6622088 3.9389172
1368359_a_at 4.315753 4.363467 4.476605 4.2970862 4.3655176 4.3046064 4.0978074 4.211678 4.2162404 4.148751 4.4558563 4.303753
1368360_at 13.69508 13.760938 13.67796 13.7242775 13.700936 13.702018 13.644473 13.735487 13.710515 13.697923 13.692893 13.699048
1368361_a_at 7.6752768 7.5328107 7.671689 7.606581 7.931713 7.755497 7.832209 7.9312344 7.7381363 7.6389656 7.8543005 8.311718
1368362_a_at 10.870551 10.8936405 10.8108225 10.664415 10.6363 10.802205 10.602819 10.743561 10.708858 10.830046 10.751128 10.710255
1368363_at 3.9913368 3.9319332 3.9756372 4.00737 3.9238815 3.8601856 3.8711116 3.7017303 3.7458482 3.7737846 3.77473 4.1977825
1368364_at 4.7175198 4.959637 4.7667937 4.825925 4.6123614 4.759852 4.775652 4.6444435 4.6425676 4.8689146 4.7488756 4.596014
1368365_at 12.086976 12.220149 12.206643 12.060188 12.224625 12.151389 12.14662 12.170626 12.211988 12.148915 12.1479645 12.113538
1368366_at 5.336975 5.038022 4.989341 5.143182 5.0382833 5.2317295 5.2326 5.025794 5.257385 5.1535583 5.5607157 5.2373657
1368367_at 5.5741625 5.8122706 5.436681 5.678373 5.6780653 5.771203 5.814027 5.660487 5.523404 5.5943794 5.893842 5.544012
1368368_a_at 10.137521 10.189106 9.963416 10.150866 10.060588 9.997414 10.093437 10.09251 10.073872 9.818784 9.960267 10.383462
1368369_at 4.5663967 4.8062115 4.494933 5.1621237 4.513811 4.913453 4.7078557 4.5928373 4.386855 4.5545635 4.7723837 4.651461
1368370_at 5.6223435 5.422929 5.561489 5.3145075 5.337587 5.3881917 5.274004 5.7136636 5.4740667 4.931408 5.8289022 5.9007373
1368371_at 4.9975147 5.2327046 4.9659247 4.85895 4.8563895 5.1783056 4.952626 4.90726 4.927322 5.0847406 5.011191 4.708514
1368372_at 7.801622 8.434326 7.5899506 7.4564996 7.587383 7.4657407 7.5835385 7.6034546 8.26967 7.7815228 7.1758013 7.5763474
1368373_at 4.437855 4.573554 4.351178 4.283663 4.2928085 4.4243536 4.167223 4.2775126 4.4204454 4.564416 4.64279 4.453206
1368374_a_at 6.189863 6.0480485 6.199636 5.999934 5.8497133 5.9487453 6.0615473 5.883995 5.925979 6.1839886 6.125386 6.021557
1368375_a_at 5.5548887 5.1430626 5.4646115 5.545057 5.401851 5.163068 5.282067 5.22645 4.8612657 5.398376 5.689378 5.5774307
1368376_at 8.341241 7.5530047 8.2127695 7.5835404 9.066893 9.223255 6.757616 7.7353663 9.290189 7.52834 7.8889365 8.337014
1368377_at 5.2287345 5.4013505 5.3543615 5.229397 4.9689455 5.2579236 5.252963 4.914809 4.902897 5.000783 5.3030787 5.1168394
1368378_at 11.981353 11.882256 12.086374 12.025628 11.922103 11.999517 12.159513 11.985544 12.169326 11.940908 11.869409 11.936797
1368379_at 8.080042 7.9625244 8.07053 8.175283 8.0014515 8.306048 8.114323 8.060764 7.9671307 8.451938 8.166707 8.191175
1368380_at 14.019672 14.050358 14.03103 14.054702 14.014729 14.061765 14.030902 14.072263 14.051325 14.112665 14.073617 14.090888
1368381_at 5.051618 4.944803 5.0708766 5.098433 5.0646977 5.0507627 5.019787 5.080142 5.0551696 5.1576977 5.226388 4.981918
1368382_at 5.256409 5.271208 5.1260467 5.2348833 5.5375385 5.395143 5.442855 5.2590623 5.1642814 5.4343834 5.4848585 5.2775817
1368383_at 6.0901875 6.1686735 6.28756 6.0743933 6.046771 6.2187386 6.1342416 6.135393 6.177796 6.4432125 6.345661 6.2210464
1368384_at 4.4018273 4.291333 4.270795 4.347875 4.4274106 4.183401 4.244682 3.9743705 4.2108173 4.3723216 4.3765035 4.315428
1368385_a_at 9.015893 9.216607 9.2628565 9.1633 9.183434 9.218108 9.03943 9.217989 9.22682 8.975384 9.049165 8.99264
1368386_at 9.64303 9.785924 9.781284 9.64664 9.757054 9.734865 9.511326 9.685978 9.777279 9.617283 9.654986 9.441793
1368387_at 11.422311 11.386 11.561265 11.45582 11.608888 11.420472 11.402574 11.529017 11.546305 11.404604 11.39544 11.435308
1368388_at 5.4845924 5.430357 5.293214 5.3901877 5.112271 5.240777 5.382816 5.35045 5.105982 5.016897 5.525997 5.429215
1368389_at 9.215242 9.013659 8.92214 9.059532 8.922196 9.014774 8.870747 8.911572 8.8176155 9.003087 8.734977 8.84711
1368390_at 9.30286 9.225211 9.175276 9.06342 8.93338 9.250148 9.135323 9.216002 8.950445 9.247227 9.102716 9.126496
1368391_at 4.822394 4.77217 4.8909373 5.0567613 4.7015295 4.764342 5.152673 4.89923 4.766993 4.9006457 4.4790416 4.8844733
1368392_at 6.61116 6.6372204 6.8118553 6.7989926 6.557078 6.552534 6.6079807 6.5898566 6.6022906 6.638985 6.674741 6.501119
1368393_at 5.948329 6.0297103 6.20709 5.876499 5.730993 5.803241 5.7930436 5.918837 6.404044 5.8063736 5.8111725 5.7664495
1368394_at 5.7556133 5.8405943 6.0287247 5.765046 5.822024 5.964585 5.702649 6.0258784 5.988742 6.0601287 5.9540854 5.90517
1368395_at 5.635752 5.0850067 5.462379 5.1819334 5.020054 5.1319523 5.269803 5.313099 5.2362375 5.3201337 5.534735 5.186117
1368396_at 5.327494 5.447861 5.515472 5.5001974 5.382672 5.4697638 5.4696217 5.3206773 5.655957 5.5193996 5.644198 5.4732
1368397_at 13.017789 13.114749 13.036968 12.885819 13.059792 12.943214 13.123122 12.790783 13.1795 13.126441 13.095849 13.127943
1368398_at 4.5852637 4.595208 4.5674095 4.445046 4.5491934 4.5861225 4.5151067 4.6880383 4.715643 4.5736833 4.5157075 4.6977215
1368399_a_at 11.808416 11.638766 11.54957 11.592189 11.732292 11.664835 11.552138 11.810855 11.6875725 11.739158 11.477232 11.655651
1368400_at 9.039755 8.90008 8.7942505 8.85605 8.994832 8.868286 8.9477415 8.895337 8.776316 9.047525 8.93195 9.118508
1368401_at 4.5593324 4.5085 4.57537 4.660541 4.357685 4.4717326 4.49073 4.4040003 4.54108 4.3647757 4.47449 4.6970263
1368402_at 9.122409 9.280549 9.281085 9.062892 9.231392 9.233022 9.294723 9.271749 9.2747965 9.046097 9.160941 9.260761
1368403_at 8.798734 8.659528 8.813053 8.650012 8.749738 8.790377 8.690151 8.8216305 8.731334 8.665161 8.71964 8.802891
1368404_at 4.7973623 4.612116 4.8667116 4.723314 4.9249787 4.755279 4.828202 4.730649 4.7188473 4.923936 4.8606596 4.5374765
1368405_at 7.568645 7.618616 7.606426 7.4614544 7.48601 7.5785103 7.771046 7.6991453 7.5944786 7.5016546 7.4299135 7.3913107
1368406_at 4.2907963 4.090046 4.3066406 4.443932 4.285775 4.326126 4.3011236 4.1171093 4.1542454 4.3418655 4.4442787 4.194518
1368407_at 5.2337356 5.4188757 5.3464737 5.2923236 5.0481834 4.8848248 5.4482117 5.3741407 5.231923 4.9358516 4.8229437 5.0884905
1368408_at 4.6874905 4.8801875 4.967457 4.8374662 4.5156965 4.532354 4.778393 4.774698 4.89312 4.7402196 5.061552 4.8814
1368409_at 10.275042 9.872616 9.960299 10.144869 10.288254 9.860912 10.314621 9.589809 9.726349 9.980293 9.981874 10.215065
1368410_at 6.9466543 6.6488967 6.7646275 6.8230195 6.874319 6.8484993 6.9036393 7.061986 6.7053375 6.8945556 6.73113 6.8064075
1368411_a_at 3.9416687 4.0108137 3.9947343 3.963376 4.0930605 3.9887252 3.7542934 3.9799762 3.8705475 4.065713 3.9957614 3.8246746
1368412_a_at 5.072524 5.121476 4.9592524 4.9605594 4.9546223 5.0450997 5.2028008 5.268449 5.0779157 4.9389305 5.367026 5.3497767
1368413_at 5.793364 5.1780767 5.0550776 5.418453 5.2853117 5.1258926 5.2630777 5.1351767 5.4538136 5.4884014 5.5541925 5.325103
1368414_at 5.934267 5.8865423 5.802165 5.8872566 5.8392797 6.004696 5.7165976 6.0084624 5.7796736 5.964158 5.8409796 5.690006
1368415_at 4.11837 3.9724944 4.0354214 3.9970553 3.8796937 4.025544 3.9557571 3.989657 4.079754 3.9686 3.9092875 3.8657875
1368416_at 3.7134187 3.9100893 3.7988636 3.7510004 3.6740966 3.6340897 3.6574504 3.5289733 3.6660492 3.5999 3.8531594 3.6864505
1368417_at 4.8225145 4.770236 4.5026283 4.992013 4.8436995 4.748749 4.6320057 4.7639875 4.6912594 4.806719 4.9908953 4.5882454
1368418_a_at 13.0297165 13.126373 13.04419 13.03908 13.248352 13.15809 13.187027 13.266068 13.184854 13.372905 13.627954 13.413057
1368419_at 9.392796 9.073654 9.21321 9.107822 9.31318 9.329493 9.306936 9.241951 9.371135 9.214559 9.14095 9.624626
1368420_at 13.283105 13.291541 13.261906 13.24658 13.390767 13.2803755 13.327413 13.427182 13.354307 13.426206 13.626533 13.464237
1368421_at 4.2529535 4.0534906 4.2104077 4.1725955 4.162437 3.8966622 4.004421 3.873399 3.9993072 4.158644 4.2401147 4.06958
1368422_at 6.6555986 5.992072 6.3675213 6.275005 7.4911575 6.9605045 6.5613594 6.862001 6.591874 7.8722687 6.8666854 6.982745
1368423_at 5.556968 5.579295 5.834076 5.7052226 5.633131 5.9928207 5.5871882 5.755145 5.714856 5.937963 5.914612 5.6968603
1368424_at 7.3717203 7.2805758 7.3231955 7.410715 7.272303 7.4279284 7.4959245 7.5230007 7.5474653 7.4274883 7.208974 7.537372
1368425_at 4.9407063 5.0386667 5.148383 4.8092146 4.870218 5.084944 4.712125 4.9526086 4.7677712 4.7200565 5.0649385 5.111748
1368426_at 11.737647 10.922107 11.519739 11.350957 11.777029 11.760812 11.744614 12.024954 11.418548 11.5303755 11.53897 11.956874
1368427_at 8.281007 8.253897 8.165589 8.2717 8.4296 8.411936 8.173386 8.309917 8.189013 7.8561006 8.148353 8.291498
1368428_at 8.731399 9.084497 8.956303 9.239981 9.062586 9.072916 9.241193 9.170476 8.987072 8.772663 9.124687 8.890215
1368429_at 3.7871182 3.804799 3.5047257 3.780626 3.8743784 3.8062212 3.7738016 3.6309009 3.7579305 3.638382 3.587026 3.7045012
1368430_at 9.751564 9.96874 9.506432 9.543896 9.704052 9.860904 9.710043 9.88062 9.731135 9.792098 10.037752 10.155663
1368431_at 11.222506 11.180785 11.218483 11.245083 11.200354 11.226162 11.257144 11.105388 11.180877 11.326043 11.175695 11.2409525
1368432_a_at 4.592199 4.550686 4.5469856 4.6515284 4.298148 4.539425 4.4800725 4.5088253 4.4131403 4.497484 4.5871468 4.449968
1368433_at 9.972646 9.967404 9.846445 9.859854 9.88969 9.949133 9.939008 10.008766 10.000613 9.851653 9.902866 9.924017
1368434_at 7.6574135 7.6436114 7.560559 7.575261 7.533697 7.832735 7.8242254 7.8007913 7.481109 7.4227858 7.437369 7.5489707
1368435_at 11.700413 11.628719 11.499561 10.899903 11.987976 11.36378 10.824235 11.623723 11.3395815 11.13072 11.778104 10.996126
1368436_at 9.287958 9.20254 9.252089 9.197286 9.200683 9.100731 9.37731 9.078516 9.248495 9.195979 9.050485 9.157098
1368437_at 4.9270954 4.8258615 5.1003537 4.8601255 5.1335597 5.1239843 5.095595 4.741375 4.933675 5.494585 5.1517997 4.8136883
1368438_at 4.576711 4.5639896 4.62292 4.6402698 4.546962 4.565643 4.6000576 4.431767 4.794161 4.3980174 4.676408 4.8091674
1368439_at 5.91664 5.973892 5.7862496 5.914852 5.6977887 5.873035 5.688697 5.735932 5.966548 6.1016364 6.180321 5.7617593
1368440_at 6.8272815 6.7567434 6.741867 6.882176 6.7647386 6.7932253 6.52852 6.861933 6.8276253 6.6440277 6.45684 6.8865676
1368441_at 6.1199265 6.018962 5.9981503 6.0991564 6.1993437 6.4584484 5.9506783 6.4354024 6.030447 6.0410748 6.1902843 6.0200243
1368442_at 13.365464 13.372471 13.349743 13.310393 13.338063 13.365189 13.29621 13.382647 13.324603 13.345884 13.403174 13.347974
1368443_at 5.745634 5.6058197 5.46972 5.4699907 5.6247454 5.5620384 5.4425373 5.4988933 5.3811994 5.810247 5.8193035 5.7102757
1368444_at 8.615354 8.479669 8.496159 8.358322 8.460428 8.397455 8.529966 8.372501 8.356303 8.478468 8.249169 8.403608
1368445_at 5.937017 5.538438 5.5612154 5.883044 5.79428 5.7099686 5.628113 5.6376343 5.671788 5.9287024 5.6682367 5.692389
1368446_at 8.118022 7.4944816 7.500352 7.526929 7.859217 7.4890995 7.687135 8.065624 7.916309 7.956758 7.953286 7.170044
1368447_x_at 6.3762665 5.7794824 6.8395214 6.292323 6.0497084 6.517764 6.7284827 6.1403503 6.335609 6.8479033 8.704103 7.203956
1368448_at 6.5758724 6.8117814 6.643192 6.701016 6.5529394 6.7689295 6.4187565 6.5819764 6.5923133 6.4192653 6.7073126 6.6395965
1368449_at 4.653304 4.7628613 4.610146 4.499592 4.5824356 4.547925 4.6228094 4.65466 4.595637 4.698224 4.7945757 4.455679
1368450_at 5.1094184 5.4322777 4.9712777 5.0347276 4.8459187 5.123976 4.8788924 5.240514 5.0704966 5.0871563 5.5570273 5.642075
1368451_at 6.3863893 6.164499 6.349578 6.401842 6.432925 6.3284144 6.372344 6.627391 6.1846023 6.627847 6.4039593 6.4020443
1368452_at 9.878755 9.702561 9.913243 9.843814 9.812042 9.6660185 9.670496 9.624009 9.714245 9.472657 9.362959 9.441205
1368453_at 10.9475155 11.218497 10.673409 10.914359 10.61377 11.079577 10.433992 11.036917 10.440153 10.211334 10.867382 10.384926
1368454_at 4.1010313 4.3308506 4.312909 4.158877 4.3734436 4.329047 4.023526 4.270984 4.3577332 4.318915 4.0560412 4.046545
1368455_at 5.090633 5.592348 5.126461 5.0821476 4.9434233 5.1324277 5.5717335 5.24155 5.2147374 5.0387354 5.3368278 5.4227495
1368456_at 4.0108995 3.7974057 3.96266 4.189724 3.691152 3.9934568 3.9221678 3.8596277 3.8427455 4.0374756 3.8128004 3.9975107
1368457_at 3.6513278 3.8654363 3.5836549 3.6999662 3.6183953 3.7756705 3.8687034 3.6936102 3.8364723 3.7068627 3.4713323 3.9990337
1368458_at 11.115741 10.556789 8.877462 10.255141 9.365717 9.668602 9.2647295 7.2274656 8.746971 8.312814 10.684918 8.800131
1368459_at 4.05904 4.3347983 4.285727 4.233674 4.068531 4.5841193 4.206285 4.180186 4.1404047 4.2620053 4.0415616 4.3063993
1368460_at 7.652382 7.8293395 8.301956 7.4690385 7.376329 7.294861 8.082656 8.197502 7.456938 6.9502635 7.469942 7.5569897
1368461_at 11.710136 11.622081 11.42204 11.258338 11.522442 11.280462 11.179461 11.2840605 11.310581 11.16478 10.0259495 11.249061
1368462_at 5.3366547 5.374848 5.269311 5.7602262 5.020968 5.0454473 5.607381 5.3417277 5.418939 5.3242784 5.501086 4.9899364
1368463_at 7.289828 7.217833 7.2656326 7.2778964 7.1031337 7.2842913 7.389522 7.3031626 7.4450827 7.1626782 7.1812134 7.4093323
1368464_at 6.1327796 5.905894 5.959871 5.8471193 6.279405 5.92849 5.920288 5.8885565 5.9652643 6.0143394 6.2444267 6.1050596
1368465_at 3.7089453 3.578367 3.5850565 3.8873637 4.101839 3.7534695 3.6986582 3.7793658 3.4829304 3.7625945 3.5874486 3.8138294
1368466_a_at 5.492691 5.2567616 5.276674 5.30597 5.3055706 5.401008 5.574493 5.240263 5.4771895 5.477232 5.3974743 5.20946
1368467_at 12.915243 12.89335 12.840239 12.827683 12.800966 12.896175 12.872689 12.839117 12.889738 12.8249035 12.790037 12.797796
1368468_at 4.4216137 4.927241 4.437387 4.58669 4.5399094 4.9214163 4.838476 4.4118876 4.6561294 4.58274 4.6878304 4.4544907
1368469_at 6.1255574 5.4532847 5.515472 5.4440675 5.4132943 5.5623536 5.3848176 5.7683606 5.6469326 5.3574977 5.638107 5.480812
1368470_at 8.6958275 8.551103 8.527454 8.543259 8.803511 8.671116 8.679921 8.777607 8.595707 8.605794 8.444179 8.614905
1368471_at 5.5902953 5.3574734 5.192552 5.3817363 5.289681 5.264949 5.4428663 5.4901533 5.343271 5.313538 5.33807 5.253401
1368472_at 4.647968 4.703767 4.7582827 4.861786 4.6056905 5.0766964 4.773861 4.991985 4.684 4.945156 4.9531336 4.7597666
1368473_at 5.2505116 5.182525 5.0243006 5.0917387 5.2627873 5.062481 4.576301 5.0351915 5.011002 5.01195 5.1927867 4.966264
1368474_at 6.6523585 7.3926744 6.149949 6.51472 6.460936 6.543935 6.576219 7.1254044 6.427892 6.5915146 6.855979 7.0133123
1368475_at 4.7854786 4.8331633 4.91701 4.8666778 4.945949 5.100837 4.8698397 4.764923 5.104846 4.758822 4.956386 5.027995
1368476_at 6.331866 6.6304774 6.438454 6.4428434 6.4138255 6.509231 6.346519 6.353587 6.4583917 6.123933 5.979269 6.245468
1368477_at 7.0400863 6.956705 7.045287 7.057178 6.793954 6.989208 6.6897163 6.9550395 6.8791003 6.7909074 7.1302395 7.308777
1368478_at 3.9366868 3.7709017 3.7805822 3.6025186 3.5611217 3.609843 3.8031924 3.7691011 3.8950438 3.8395057 3.9673946 3.7127898
1368479_at 3.5531557 3.5981355 3.6529071 3.7038057 3.6348271 3.3837864 3.7841325 3.3655272 3.6491797 3.7440894 3.7323685 3.7089853
1368480_at 6.0862885 6.1404405 6.215221 5.9972305 6.1374493 6.203776 6.05593 6.374582 6.561535 6.195499 6.1003413 6.1635017
1368481_at 5.2390146 5.3510737 5.3568635 5.299043 5.3933535 4.9901676 5.5544925 4.991946 5.4818544 5.414927 5.2870913 5.1391625
1368482_at 6.720006 6.8226056 6.365507 6.4791594 6.2118053 6.4788513 6.760623 7.0144057 6.1812124 6.283041 6.517871 6.9065804
1368483_a_at 4.314793 4.4071856 4.498967 4.4620156 4.3444343 4.4031153 4.4024177 4.314315 4.384787 4.290435 4.3399105 4.254679
1368484_at 5.3765316 4.7295294 4.745276 4.8297067 5.0334983 4.9452767 4.989939 4.8490796 4.834071 5.0547924 4.905361 4.7204247
1368485_at 5.1584806 4.9915295 4.967803 5.220886 5.0816116 4.947956 4.8291607 4.7439766 5.0030556 4.85235 4.9052477 4.8512373
1368486_at 6.734818 7.1589837 5.576772 6.524054 6.542463 7.8400865 5.9272714 6.902753 6.5761895 5.643585 5.7887053 5.8957477
1368487_at 3.301556 3.2130125 3.3673055 3.3442483 3.285547 3.270925 3.4280384 3.0324242 3.2461553 3.2509117 3.3385022 3.307681
1368488_at 9.17222 8.759534 9.222055 9.432927 8.565808 8.585463 9.494524 9.161669 8.629836 9.173992 8.754929 9.126123
1368489_at 5.0145755 4.895966 4.8403916 5.03912 4.953716 4.864824 4.9451523 4.677255 5.0706315 4.89736 4.877331 4.7563605
1368490_at 10.222981 10.227345 10.18887 10.202517 10.5849695 10.102086 10.54015 10.169315 10.656373 10.719066 10.668846 10.90541
1368491_at 6.0784755 7.7143903 6.126697 7.151342 6.404511 6.1309543 6.402937 6.1976485 6.1202917 6.1207137 6.1925945 5.989487
1368492_at 7.482834 7.567694 7.298216 7.2127914 7.006855 7.3438196 7.4023333 7.857988 7.0331182 7.391853 7.745482 7.734526
1368493_at 4.817617 4.624433 4.778582 4.931548 4.8473797 4.900037 4.750671 4.671003 4.8607874 4.838241 5.019407 5.013179
1368494_at 4.1937346 4.1673994 4.1375294 4.1959243 4.212668 4.383756 4.46855 4.076895 4.324644 4.026119 5.4771776 5.7726755
1368495_at 5.640753 5.413919 5.7874136 5.39247 5.7360897 5.6040235 5.712969 5.710266 5.421982 5.619112 5.4871864 5.1772885
1368496_at 4.4347486 4.5128903 4.7970085 4.669179 4.5294495 4.4253197 4.2704773 4.5724764 4.66472 4.4500885 4.406211 4.162759
1368497_at 11.001495 11.037942 10.935005 11.008717 10.840363 11.212096 11.206027 11.028133 11.158409 11.177657 10.733968 11.201202
1368498_a_at 3.1528528 3.2342644 3.2698212 3.2315147 3.2054932 3.1710446 3.191362 3.3335505 3.1624286 3.1799107 3.2178767 3.4159162
1368499_at 3.0694675 3.3250978 3.2687879 3.2975998 3.1443837 3.5831244 3.2282083 3.1859078 3.2810798 3.3051949 3.4142122 3.2177675
1368500_a_at 6.6954412 6.5878806 6.6919813 6.682273 6.6950574 6.7095385 6.5399814 6.459494 6.6392756 6.779282 6.721167 6.6874533
1368501_s_at 6.7356715 6.974676 6.3528676 6.748605 6.812186 6.7065 6.937082 6.684182 6.8951454 7.060973 7.784916 7.0213075
1368502_at 4.1627855 4.0220513 4.178314 4.263457 4.23356 4.1563325 4.285064 4.1935663 4.2611785 4.191005 4.061775 3.9988992
1368503_at 8.83399 8.84346 9.139557 8.518486 8.911085 8.725412 8.561342 8.642155 8.679815 8.719194 8.609753 8.609213
1368504_at 11.056545 11.004848 11.034798 10.983542 11.139746 10.928899 11.005617 11.024709 11.114745 11.237794 11.097606 11.059424
1368505_at 4.810738 4.8990874 4.9427223 4.7633758 4.880282 4.7137485 4.904953 5.2765493 4.8928714 4.8850093 4.998399 4.9981127
1368506_at 4.9176664 4.888587 4.957098 5.0229745 4.4861584 4.7805533 4.826782 5.0749035 4.9015827 4.9687924 5.0378194 4.8286304
1368507_at 11.288 11.333074 11.372084 11.30755 11.282963 11.363519 11.469986 11.389641 11.458746 11.562725 11.54449 11.544038
1368508_at 8.56662 8.298216 8.466642 8.320948 8.732282 8.567265 8.682892 8.483606 8.60979 8.37109 8.391143 8.60486
1368509_at 6.355159 5.6796227 5.646454 5.091515 6.2172017 5.3111258 5.9298134 5.8606443 6.2125587 5.7404976 5.3040476 5.8065305
1368510_at 4.6506395 4.6675673 4.4377694 4.684314 4.535858 4.4515295 4.654848 4.485387 4.557679 4.4816227 4.8596687 4.8734827
1368511_at 4.181274 4.0450373 4.212291 4.401491 4.438019 4.0345545 4.2623987 4.5773635 4.2870665 4.24003 4.216298 4.3197017
1368512_a_at 10.350946 10.541979 10.658118 10.681673 10.558181 10.538336 10.726933 10.6937275 10.747134 10.258783 9.990797 10.272647
1368513_at 6.3015985 6.460965 6.221057 6.654107 6.4675956 5.982651 6.269903 6.020446 6.294638 6.340651 6.2228026 6.288123
1368514_at 11.451013 11.565961 11.563621 11.513022 11.66487 11.493808 11.649864 11.712232 11.687319 11.740125 11.637274 11.566072
1368515_at 4.8729277 4.9097185 4.809818 4.770749 4.926957 5.0254564 4.748598 4.9949956 4.922143 4.835678 4.995838 5.368191
1368516_at 6.5368223 6.2689905 6.277837 6.5723014 6.4893465 6.5249734 6.37078 6.6782155 6.444554 6.281463 6.5353894 6.397682
1368517_at 6.614637 6.5208073 6.1727757 6.6973114 6.27732 6.3396616 6.6955385 6.134699 6.547292 6.432676 6.4607134 6.3970046
1368518_at 8.104074 8.385491 7.657913 7.9209824 7.5677304 7.9570465 8.163214 8.455244 7.871281 7.813843 8.540031 8.395177
1368519_at 5.1531024 5.1638904 5.332879 5.099567 5.1668997 5.186697 5.0801754 5.2131414 5.1048784 5.272703 5.021758 5.1351566
1368520_at 13.037156 12.954492 13.086418 12.884952 12.924992 12.898285 12.706173 13.044822 12.829227 11.751892 11.716906 12.207044
1368521_at 6.6668215 6.656113 6.1523786 6.3899918 5.805872 6.1185527 6.6063185 6.774127 6.4307847 6.405834 6.9633746 6.8333163
1368522_at 4.4073095 4.2568684 4.195478 4.303203 4.3517666 4.194929 4.6960173 4.193263 4.629198 4.3343887 4.5108986 4.483134
1368523_at 4.1161785 4.1749134 4.16135 4.0279694 3.9807408 4.120196 4.001847 3.8699446 4.16085 4.248171 4.1513963 3.9845078
1368524_at 3.7445195 3.7594686 3.8726647 3.7691202 3.9036794 3.5540998 3.6566947 3.5899718 3.8458683 3.8309705 3.7664647 3.900979
1368525_at 6.9068646 6.833537 6.8434415 6.832046 6.8339086 6.937582 7.013485 6.6807556 6.996668 6.7568407 6.7285404 6.9533024
1368526_at 7.332783 7.5414143 7.4805355 7.379707 7.625443 7.5704885 7.4271183 7.5416718 7.5065937 7.2649965 7.542244 7.3297515
1368527_at 3.2591329 3.1528924 3.1854544 3.366426 3.2930458 3.2954955 3.36274 3.1641264 3.2171566 3.191413 3.358697 3.17577
1368528_at 8.740389 8.641837 8.87162 8.913206 9.057348 8.888086 9.019388 9.006716 8.885939 8.907108 8.86301 8.775305
1368529_at 4.6319394 4.9598346 4.9574647 5.0381756 5.1334753 4.9042225 5.265934 5.2031984 4.87975 4.907298 4.9568305 4.930563
1368530_at 4.369694 4.39753 4.647842 4.2277966 4.2857757 4.4446063 4.1000094 4.3051634 4.458829 4.344576 4.5855823 4.0776606
1368531_at 3.6238213 3.406696 3.5061464 3.6060288 3.3485029 3.4383254 3.4491725 3.588462 3.5293436 3.4971192 3.7780998 3.6247091
1368532_at 3.9499953 4.0510845 4.0444956 3.935045 4.357842 3.8634348 4.085407 3.9747849 3.983138 4.28349 4.2469015 3.8075957
1368533_at 5.415011 5.512025 5.4350443 5.3932734 5.316709 5.3114214 5.2471814 5.5906944 5.0583982 5.5402184 5.5454817 5.317163
1368534_at 5.9758945 5.689493 5.960085 5.8846593 5.6676636 5.6783967 5.8288827 5.6447415 5.7413964 5.947923 5.843504 5.5584593
1368535_at 5.415342 5.480382 5.371526 5.4827957 5.4887595 5.4205117 5.6454515 5.225583 5.24805 5.550864 5.3412843 5.3469286
1368536_at 11.085446 10.899927 10.777876 10.73555 10.8973255 10.814366 10.564965 10.627147 10.99691 10.731443 10.679877 10.649942
1368537_at 6.6752973 6.5664353 6.250907 6.3316326 6.6175117 6.579259 6.693387 6.8218513 6.5919204 6.2482038 6.58335 6.7781415
1368538_at 8.319368 8.272726 8.32263 8.090248 8.501183 8.228796 8.368439 8.368518 8.265177 8.268262 8.561402 8.596512
1368539_at 3.2244263 3.2214587 3.5412598 3.3244088 3.4912589 3.3907247 3.336608 3.439091 3.4861195 3.5905623 3.341998 3.3786402
1368540_at 4.434471 4.3866944 4.052148 4.2308664 4.139251 4.1885767 4.2702065 4.146944 4.3212705 4.0929103 4.281817 4.3224287
1368541_at 5.808311 6.2972727 5.7706256 5.987209 5.790709 5.7664537 6.08466 6.3328705 6.1390743 5.7464223 6.3915534 6.654924
1368542_at 4.569855 4.6455884 4.634297 4.611794 4.665733 4.9906144 4.3850684 4.4957848 4.7193804 4.3267736 4.6125245 4.857962
1368543_at 8.395212 7.982325 8.085476 7.5558157 8.533537 7.4929256 7.8005247 8.125067 8.666424 8.0571575 7.354047 8.486935
1368544_a_at 4.475691 4.3620243 4.5410914 4.724025 4.50169 4.6124434 4.721817 4.5391192 4.587429 5.0079823 5.0493755 5.2635503
1368545_at 5.360306 5.4333515 5.523503 5.3370137 5.4099684 5.4720016 5.4365296 5.3446603 5.436999 5.431786 5.240889 5.539327
1368546_at 4.8132076 4.7680845 4.758868 4.840749 4.999962 4.7849045 4.8944597 4.79437 4.815164 4.91043 5.0132356 4.885793
1368547_at 4.409642 3.8628554 3.9390686 4.187116 3.7481987 3.8595634 3.939181 4.0109434 3.9449687 3.9875467 4.170926 3.927221
1368548_at 3.2678812 3.2619102 3.2913117 3.196526 3.3054729 3.3794408 3.2964714 3.251097 3.3152323 3.3740692 3.4142795 3.2704127
1368549_at 9.330748 9.357957 9.391618 9.270531 9.40548 9.420616 9.275758 9.43771 9.374203 9.274539 9.140464 9.472667
1368550_at 4.75372 4.766634 4.820817 4.9714613 4.696928 4.860455 4.8318424 4.7668552 4.667248 5.1295867 5.197978 4.893198
1368551_at 4.6282997 4.8590307 4.616878 4.617414 4.9967275 4.8062634 4.7313566 4.9066424 4.8905983 4.811624 5.0526133 4.653324
1368552_at 10.731801 10.730333 10.928167 10.788685 10.851937 10.699928 10.951327 10.779757 10.704423 10.842969 10.804501 10.896375
1368553_at 4.814183 5.40135 5.0522594 4.968254 4.8844166 5.0683994 5.2271347 5.4705334 5.270584 5.2600517 5.3479853 5.2241325
1368554_at 5.522701 5.4664097 5.4692874 5.4064417 5.547116 5.4269886 5.423504 5.463482 5.3648243 5.6047525 5.7042956 5.525503
1368555_at 5.611736 5.780976 5.5407333 5.5686507 5.4762683 5.421995 5.608653 5.713977 5.2177896 5.400392 5.836544 5.5593195
1368556_at 4.1606374 4.4047527 4.4657903 4.549596 4.440863 4.4458055 4.4663854 4.5078993 4.4599104 4.4721837 4.6442366 4.70105
1368557_s_at 4.523241 4.6049476 4.6194973 4.639511 4.6781316 4.8241405 4.569016 4.5747137 4.4657445 4.5340266 4.554635 4.5716906
1368558_s_at 8.016758 7.798741 7.462127 8.064768 7.5628695 8.117847 7.920485 8.596193 8.170307 7.723731 8.241027 7.264103
1368559_at 5.3159304 5.9814453 5.3706875 5.5781555 5.3261395 5.2826786 5.1868353 5.370104 5.5370026 5.342986 5.678808 5.495835
1368560_at 5.2000117 5.2717037 5.341234 5.1274247 5.1093597 5.2393956 5.1903234 5.2280545 5.1474895 5.0917006 5.067172 5.1404753
1368561_at 4.2683954 3.8435385 3.9985228 4.1875296 4.102759 3.9740658 4.0626745 4.0603685 3.8472028 4.1511636 4.162368 4.3501415
1368562_at 4.8413944 4.99153 4.892699 5.111715 5.0275965 4.9133387 4.8370576 4.9049644 4.6192436 5.1567297 5.128833 4.843918
1368563_at 7.6512156 6.8312745 7.2042694 7.480559 6.915048 7.249162 7.4718585 6.3939056 7.747624 7.8538837 7.7300735 6.735944
1368564_at 4.5282516 4.6969347 4.571925 4.6446366 4.771484 4.7131753 4.5678806 4.5190268 4.7254453 4.7779655 4.760954 4.87201
1368565_at 4.414867 5.9375153 4.626601 4.0415745 4.432277 4.1967 5.221088 5.539436 5.820283 4.509202 5.513399 4.4302673
1368566_a_at 11.21366 11.282973 11.348189 11.289348 11.072037 11.212907 11.343567 11.309279 11.297197 11.206918 11.285808 11.334751
1368567_at 7.606682 7.3718166 7.4486895 7.49098 7.6904826 7.5801973 7.607737 7.5199785 7.6877723 7.486258 7.3766737 7.540881
1368568_at 5.714636 5.9252806 5.8951607 5.6892138 5.845619 5.7809505 5.788515 5.622841 5.742448 5.8928866 5.9000683 5.4573603
1368569_at 3.8511362 3.7327325 3.7586892 3.810981 3.7966466 4.875004 4.1302385 3.804557 4.132176 4.0741186 4.073172 4.0023026
1368570_at 7.4618073 7.0406303 7.203745 7.457136 7.837755 7.4910207 7.832815 7.612935 8.042518 7.276206 7.2554846 7.6826906
1368571_at 4.5404444 4.6696763 4.245923 4.566589 4.56459 4.654254 4.8840127 4.789502 4.5482793 4.765114 4.751797 4.580598
1368572_a_at 5.1190763 5.368057 5.4229302 5.4996333 5.3426228 5.250527 5.1465974 5.2484922 5.034049 5.3981905 5.528245 5.1892905
1368573_at 8.244313 8.349376 8.363871 8.177938 8.153298 8.015337 8.366296 8.376441 8.240512 8.267616 7.9829955 8.216421
1368574_at 10.406725 10.215734 10.121999 10.389582 10.078374 10.133018 10.236379 9.994701 10.082427 10.023101 9.933561 10.098281
1368575_at 5.1052895 5.468925 5.536064 5.121322 5.1919494 5.3753996 5.30254 5.277104 5.321996 5.2541947 5.396166 5.3355927
1368576_at 4.2925997 4.32938 4.3368053 4.3656917 4.1265497 3.9144025 4.160474 4.365183 4.096946 4.155831 4.301949 4.344998
1368577_at 3.404045 3.3010762 3.3212886 3.485406 3.4170895 3.360608 3.3583097 3.3948987 3.3373148 3.4347036 3.2660666 3.4582891
1368578_at 4.7696676 4.684945 5.1161494 4.723377 4.9387403 4.8592033 4.6788487 4.6747417 4.6693172 4.9792404 4.850397 4.7970757
1368579_at 4.347673 4.721605 4.6687565 4.6097956 4.664811 4.5874963 4.5039873 4.7865133 4.617399 4.900055 4.639435 4.810463
1368580_at 6.0131693 6.1340575 6.4063067 6.3141255 6.184342 6.5024514 6.2003307 6.3951707 6.1564126 6.116914 6.2978663 6.292844
1368581_at 5.7587385 5.773002 5.7385373 5.8200912 5.600924 5.8827972 5.620881 5.6595473 5.6446986 5.7621913 5.9505253 5.766619
1368582_at 3.8209882 3.8846729 3.7585971 4.064006 4.1698656 3.9297447 4.0177784 4.0189743 3.9868543 4.098337 4.1885242 4.144518
1368583_a_at 13.805478 13.884358 13.902919 13.902919 13.759313 13.950391 14.077384 13.997493 13.821502 13.851874 13.971366 14.005079
1368584_a_at 4.498099 4.426384 4.5409966 4.5667963 4.6330967 4.5152583 4.3928423 4.677877 4.5395436 4.770745 4.911198 4.4848948
1368585_at 5.83716 5.693676 5.9562664 5.728301 5.5833454 5.97672 5.7136736 5.782689 5.843185 5.810964 5.7457914 5.750345
1368586_at 5.148878 5.1532793 5.148455 5.0990305 5.0211306 5.225111 4.872363 5.116938 5.0347676 5.0852804 5.2766943 5.0551033
1368587_at 13.816493 13.811266 13.891077 13.843013 13.765256 13.758385 13.7250805 13.838119 13.852564 13.677426 13.7048025 13.747324
1368588_at 6.2463584 6.301905 6.415465 6.269659 6.3874087 6.621762 6.5896726 6.736656 6.5712113 6.2201185 6.243022 6.7607217
1368589_at 7.790772 8.566985 7.987857 8.488215 7.9288197 7.979738 8.104433 8.56906 7.9859695 8.357555 7.871517 8.05122
1368590_at 4.282075 4.209856 4.009599 4.357807 4.1214743 3.8899546 4.079716 4.279308 4.1943607 3.9285297 4.1375346 4.12755
1368591_at 8.769022 8.806044 8.830201 8.937739 8.724997 8.806643 8.601255 8.636386 8.659649 8.819473 8.532692 8.492022
1368592_at 7.8914638 7.5392847 7.5235586 7.5253267 7.4898796 7.5920343 7.9275484 7.800412 7.644498 7.999139 8.049488 7.6392665
1368593_at 8.677769 8.696228 8.564251 8.676125 8.636486 8.790012 8.88183 8.602621 8.785578 8.47315 8.45982 8.534111
1368594_at 5.0952134 5.334372 5.1989346 5.2153788 5.1954737 5.162022 5.4373283 5.248022 5.225417 5.1747184 5.4966083 5.4356084
1368595_at 4.876682 4.408353 4.72031 4.463892 4.362901 4.428793 4.617872 4.587797 4.5228047 4.5232096 4.507461 4.745439
1368596_at 7.300805 6.822201 6.8014035 6.9287386 6.939665 6.847426 6.7204533 6.727412 6.8618717 7.056651 7.057187 7.0083585
1368597_at 6.191673 6.228264 6.875584 6.1108537 6.303007 5.881939 5.9994717 5.892019 6.188946 6.2192264 6.1349626 6.3597817
1368598_at 6.346516 6.3679433 6.4863153 6.4475436 6.500211 6.536334 6.446636 6.334326 6.4153996 6.568106 6.5689225 6.422529
1368599_at 5.8987226 5.805339 5.91565 5.82372 5.4531393 5.6807003 5.572749 5.637039 5.752354 5.9142404 5.884004 5.5866237
1368600_at 10.976922 10.856301 11.091595 10.935764 10.897563 10.867548 10.788243 10.713251 10.892246 10.60624 10.65673 10.415484
1368601_at 4.4293547 4.5818872 4.782809 4.88792 4.8070326 4.669523 4.44236 4.613439 4.5296183 4.6184263 4.7137256 4.554465
1368602_at 3.951327 3.9359424 3.9363358 3.9872954 4.0652456 3.9432228 3.852101 3.7719562 3.8837802 3.8895073 3.9068563 4.1039686
1368603_at 4.414097 4.53323 4.7112484 4.402685 4.475032 4.417489 4.5483665 4.6215296 4.4667215 4.514351 4.720522 4.6993165
1368604_at 4.934044 5.0080676 4.9182105 4.831669 4.845404 4.8800287 4.79288 4.7376637 4.953081 4.962236 4.691117 4.6495056
1368605_at 5.0640793 4.722135 4.785243 4.8404818 4.7065754 4.8866854 4.6635094 4.8311067 4.867434 4.7271037 4.860851 4.608078
1368606_at 4.0998745 4.097354 4.2549896 4.0230436 4.259924 4.1345487 4.085407 4.1248627 4.194063 4.1859355 4.2087564 4.3500376
1368607_at 7.695407 6.5722494 8.4920225 8.802923 9.218273 7.638583 9.301524 7.463317 7.868227 9.87863 10.15423 9.557716
1368608_at 10.513387 10.427313 10.467682 10.319369 10.316821 10.375802 10.368441 10.439626 10.305259 10.260328 10.231958 10.315334
1368609_at 12.694352 12.551649 12.612525 12.507078 12.562258 12.62924 12.536624 12.567988 12.600763 12.461761 12.558942 12.475916
1368610_at 3.8399072 3.8290029 3.9272122 4.1114573 3.8886588 3.8246462 3.8718886 3.6696973 4.103793 3.852356 4.1008 4.146115
1368611_at 3.8505096 3.8525884 4.039442 4.0322475 3.8385046 4.0040045 3.7698202 3.8045597 4.0568995 3.9106436 4.0415616 3.8164234
1368612_at 5.284613 5.459644 5.343053 5.258954 5.2539587 5.3810334 5.0832124 5.3637743 5.431001 5.460132 5.3776875 5.0262003
1368613_at 4.188326 4.1163297 4.3777494 4.3065934 3.9747458 4.2726555 4.177377 4.116397 4.109537 4.338116 4.5185046 4.2393365
1368614_at 8.132021 8.434083 8.161259 8.339003 8.078323 8.17379 7.984844 8.283022 7.987389 7.971614 7.885026 7.658669
1368615_a_at 4.9653764 4.805191 5.0805993 5.0551057 5.051581 4.8725314 4.639417 4.8759146 4.9848104 5.101505 4.71531 4.9170446
1368616_at 6.0713935 5.950352 6.1090627 6.2559013 6.0911756 5.9215903 5.993327 5.9570823 5.8852386 6.0963955 6.151476 6.074778
1368617_at 4.7684083 4.753507 4.289248 4.33896 5.3135366 4.043127 4.5005994 4.210101 4.8681707 4.5868063 4.5509596 4.1218524
1368618_at 9.029688 9.035289 9.056746 8.954214 9.100833 9.025041 9.145227 8.96525 9.085227 9.007101 8.513894 8.931929
1368619_at 5.2907476 5.1228433 5.3083744 5.322092 5.11932 5.5833735 5.175762 5.1105356 5.4826655 5.169127 5.398725 5.0954056
1368620_at 5.569727 5.7362638 5.708887 5.624661 5.685471 5.681322 5.6641498 5.2954636 5.7502275 5.8571396 5.8409038 5.406358
1368621_at 11.037641 10.774308 10.931181 10.865731 10.93571 10.939236 10.774821 11.076415 10.99302 10.677574 10.979367 10.859701
1368622_at 4.1660614 4.0607777 4.181621 4.2161746 4.269129 4.2361097 4.2205253 4.32762 4.2856245 4.0655947 4.1519494 4.191627
1368623_at 4.5918307 4.577079 4.613652 4.6867104 4.5030994 4.222498 4.586501 4.330654 4.673906 4.4038076 4.518728 4.3902016
1368624_at 3.697232 3.6565127 3.8917148 3.838036 3.649886 3.7810485 3.6906366 3.8215744 3.6461887 3.9098709 3.603868 3.8608632
1368625_at 5.318494 5.2540765 5.156605 5.141923 4.9893374 5.078829 5.2428136 4.971036 5.1372423 5.202194 5.3766947 5.1462812
1368626_at 4.3579974 4.207984 4.2197676 4.494357 4.2321873 4.038322 4.209861 4.348914 4.50457 4.25028 4.5920243 4.2211885
1368627_at 12.736003 12.91242 12.816522 12.875 12.790581 12.798396 12.844562 12.826871 12.88327 12.619901 12.654597 12.566816
1368628_at 3.7397616 3.7719657 3.7982268 3.892759 3.7957551 3.6029544 3.9795516 3.6630921 3.7743628 3.6856608 3.7235436 3.6530924
1368629_at 4.3874526 4.3614607 4.6035695 4.762328 4.6239944 4.582436 4.6401224 4.679572 4.5272727 4.6660023 4.4453516 4.3727956
1368630_at 3.4630718 3.3903418 3.7669938 3.5530043 3.4687011 3.4757931 3.6948216 3.5290155 3.487975 3.4538867 3.5562751 3.5204818
1368631_at 4.2499747 4.270399 4.291207 4.2869864 4.125545 4.3140106 4.128047 4.392906 4.1717963 4.2010937 4.2645226 4.1436186
1368632_at 3.526745 3.4480767 3.5612268 3.603863 3.427327 3.2881367 3.3821678 3.5696995 3.54626 3.4392295 3.548229 3.3379118
1368633_at 3.338243 3.5158534 3.5053658 3.5540078 3.4729354 3.5851903 3.5506616 3.5451603 3.4863486 3.5163898 3.6631618 3.5683954
1368634_at 8.01297 7.7291093 8.008387 7.9523954 8.014738 7.829827 7.9009757 7.7634077 7.8912854 7.9708962 7.920307 7.941545
1368635_at 3.9833648 4.2885733 4.1521506 3.7531688 4.3874025 4.2844896 4.2823668 4.135816 4.1234274 4.0495644 4.078928 4.2284646
1368636_at 5.707165 5.711464 5.4863815 5.501699 5.663985 5.6884623 5.437551 5.4054265 5.597838 5.83236 6.097596 5.651782
1368637_at 4.256579 4.114783 4.153942 4.200261 4.28844 4.298292 4.3286347 4.2354474 4.2401237 4.297762 4.3794117 4.095343
1368638_at 5.398963 5.343851 5.4305124 5.284519 5.344986 5.4784 5.464916 5.3230677 5.3583574 5.5238833 5.535536 5.284324
1368639_at 3.9696083 4.087269 4.1075697 4.3179765 3.871524 3.994556 3.9778132 3.9398856 3.7650044 3.9648433 4.0431376 4.0223675
1368640_at 5.310787 5.439737 5.2417893 5.4691 5.4205637 5.16345 5.3814187 5.402203 5.485491 5.430272 5.466853 5.0231953
1368641_at 4.32732 4.3864684 4.100882 4.4281907 4.5138106 4.457158 4.490641 3.943616 4.352453 4.0895386 4.1493416 4.282715
1368642_at 9.198199 9.295533 9.280584 9.2456255 9.313299 9.319381 9.364749 9.420176 9.504687 9.109967 9.143636 9.162499
1368643_at 4.234482 4.0537806 4.574464 4.5164785 4.1931963 4.3802724 4.45584 4.6696978 4.265641 4.3177195 4.160824 4.2378325
1368644_at 4.5853252 4.452056 4.3097057 4.770864 4.669771 4.334946 4.68081 4.467705 4.6214695 4.296005 4.6424775 4.571314
1368645_at 6.3249936 5.864176 5.7136264 6.1047816 6.011656 5.9930696 5.9700937 5.9776373 6.033019 6.007054 6.1484494 6.166184
1368646_at 8.853563 8.915996 8.918788 8.924078 9.014531 8.964329 9.143156 8.941195 9.089525 8.805036 8.688843 9.090294
1368647_at 7.632773 7.511168 7.642211 7.6405315 7.406202 7.4561386 7.5208287 7.459493 7.6104527 7.462319 7.4380045 7.627429
1368648_at 4.5904827 4.5263977 4.590415 4.6855383 4.5297728 4.6144867 4.704722 4.666719 4.3274927 4.7780147 4.4529896 4.8287334
1368649_at 8.02207 7.910854 8.225508 7.972306 8.0828285 7.9338927 8.110012 8.049139 8.070435 8.025656 7.984178 7.96996
1368650_at 6.74327 7.796256 8.642197 7.0400715 8.672906 8.413391 6.961159 8.019684 7.5017366 6.6278577 7.0555525 8.6254635
1368651_at 11.067095 11.056736 11.34087 11.179424 10.852188 10.863538 10.974797 11.3983135 10.963904 10.085464 10.133623 10.215066
1368652_at 6.97906 6.9657884 6.948977 7.0565844 7.041183 6.9110804 6.791096 6.7862916 6.8567185 6.8580894 6.995242 6.754367
1368653_a_at 10.849676 10.849792 10.708442 10.987644 10.873441 10.804521 10.752722 10.833943 10.848642 10.813898 10.70583 10.672862
1368654_at 6.640547 6.4537735 6.577387 6.423275 6.442975 6.8557224 6.598486 6.648959 6.684792 6.3498473 6.1344194 6.5323524
1368655_at 9.41557 9.522492 9.4283495 9.224754 9.383938 9.278657 9.403166 9.370033 9.515448 9.22495 9.65579 9.495599
1368656_at 4.152109 4.083769 4.119153 4.1833878 4.014256 4.0790796 4.0789013 4.020138 3.931493 4.1360035 4.018614 4.0537195
1368657_at 3.604368 3.8086576 3.6887774 3.6295662 3.584407 3.6053739 4.043789 3.5622838 3.5853605 3.6146529 3.7238884 3.5483017
1368658_at 4.8043427 4.501113 4.6961174 4.4932995 4.5278974 4.7774086 5.3035884 4.2642784 4.8061237 4.559475 4.6995106 4.896842
1368659_at 10.287961 11.195186 10.391413 10.885327 10.973996 10.494081 10.448361 11.353273 10.526046 9.753479 11.08349 9.720997
1368660_at 4.804098 4.8069677 4.849008 4.673518 4.728381 4.6529226 4.6283875 4.6617827 4.682779 4.771418 5.090638 4.8644776
1368661_at 6.554689 6.8747907 6.6423063 7.0715394 6.5400653 6.707908 6.986976 6.792344 6.9207125 6.9335585 6.9648633 6.680792
1368662_at 7.1606884 7.0758514 7.5099263 7.083817 7.5182314 7.247677 6.9672327 7.3075733 7.1614985 7.372383 6.9218316 7.4443965
1368663_at 3.8737988 3.7965546 3.6811776 3.7307272 3.5116103 3.8433478 3.7536325 3.9005444 3.917664 3.609791 3.9991746 3.8114462
1368664_at 5.4111724 5.475525 5.414938 5.782023 5.544115 5.5102606 5.483497 5.4403267 5.562821 5.738308 5.560217 5.555735
1368665_at 8.363745 8.445509 8.485767 8.393362 8.471155 8.588694 8.4705715 8.649851 8.476038 8.52718 8.356741 8.475123
1368666_a_at 3.7751806 3.9598682 4.0032268 3.8296711 3.8006694 3.7631867 3.647749 3.7412074 3.909134 3.8853605 3.8994026 3.7378306
1368667_at 5.406725 5.0948434 5.103941 5.358541 5.5982547 5.548288 5.30254 5.143136 5.1205773 5.36692 5.287526 4.9857388
1368668_at 8.732911 8.823012 8.902607 8.854665 8.969755 9.011894 8.999239 8.983955 9.005896 8.806484 8.734497 8.904531
1368669_at 7.520942 7.534066 7.01328 7.422896 7.4110804 7.1473246 7.172901 7.392434 7.3897104 7.167637 7.5195103 7.776716
1368670_a_at 5.637355 5.7834897 5.427741 5.462435 5.558827 5.9231787 5.349217 5.3427887 5.6732593 5.6502833 5.546249 5.438521
1368671_at 6.5348005 6.3301606 6.3717356 6.1710052 6.1930285 6.527836 6.0070972 6.251417 6.164145 6.30243 6.066017 6.357987
1368672_at 4.5600786 4.3671722 4.608585 4.435364 4.584756 4.549606 4.575341 4.469472 4.606698 4.556889 4.670774 4.315508
1368673_at 3.9820135 4.058851 3.889706 3.9886615 3.9028792 4.0260696 3.8735108 3.944682 3.9743705 4.031569 4.09634 3.873197
1368674_at 11.525423 11.629905 11.6136675 11.591006 11.458061 11.6052885 11.5261755 11.682227 11.538259 11.226297 11.01546 11.216143
1368675_at 7.3113403 7.7047925 7.5762167 7.4949546 7.9301825 7.8015656 7.8298774 7.68862 7.9338646 7.855224 7.5312514 7.5952463
1368676_at 5.284629 5.7507277 5.188726 5.0340757 5.3538833 5.533543 5.225749 5.588364 5.29971 5.614965 5.663921 5.452953
1368677_at 3.6441872 3.598557 3.8155355 3.9363873 3.5360396 3.7015512 3.7416177 3.8306391 3.8702717 3.742134 3.890745 3.7543275
1368678_at 4.2688694 4.3578706 4.3999786 4.4907293 4.31108 4.2905545 4.3725195 4.2669835 4.4051538 4.3216085 4.331734 4.2927313
1368679_a_at 7.2709904 7.6702056 7.5269136 7.4378366 7.274572 7.295049 7.761688 7.6510525 7.193455 7.5361595 7.524549 7.733299
1368680_a_at 4.5198736 4.3342514 4.4481077 4.57346 4.484335 4.530298 4.673264 4.4845295 4.563592 4.56805 4.573672 4.4879193
1368681_at 6.3863893 6.4266 6.2698326 6.200447 6.247378 6.3479214 6.1432395 6.0227613 6.2744446 6.3013825 6.3732142 5.958271
1368682_at 4.619005 4.6056113 4.2223425 4.52942 4.4156218 4.6686482 4.4113674 4.281849 4.48453 4.6287374 4.447856 4.478852
1368683_at 3.3062532 3.1836421 3.4157023 3.3856559 3.237264 3.2941377 3.4879563 3.2525108 3.1819103 3.2872007 3.1553302 3.394062
1368684_at 5.733825 5.43929 5.639429 5.79644 5.7741613 5.467785 5.994014 5.6577168 5.693 5.6615496 5.857048 5.721115
1368685_at 5.39157 4.8937435 5.0472937 5.154901 4.9941072 4.8786163 5.0019865 4.9451723 4.8939195 5.4639964 4.95206 5.2847533
1368686_at 13.939033 13.962799 13.951576 13.923543 13.929988 13.950917 13.908632 13.948552 13.924975 13.872857 13.852237 13.898504
1368687_at 6.1751175 6.0863633 6.048815 6.1667924 6.2430515 6.0627985 6.097037 6.2595673 6.025181 6.051003 6.2278686 6.073585
1368688_at 4.6760406 4.600686 4.5409966 4.76074 4.7608314 4.7013826 4.7162666 4.63167 4.767378 4.7816014 4.7405195 4.666648
1368689_at 3.9030046 3.8678029 4.1446853 3.9756138 3.881691 4.1279235 4.1742697 4.1031713 4.0219812 4.021311 4.024622 4.007016
1368690_a_at 4.170827 4.1602983 4.4714904 4.3159614 4.2159877 4.5004687 4.3545823 4.238588 4.342778 4.3021855 4.259348 4.289773
1368691_at 4.611545 4.548759 4.6454287 4.5068865 5.0390997 4.9633856 4.6944323 4.7139854 4.467186 4.754374 4.7493787 4.713351
1368692_a_at 8.4753475 9.273285 9.198914 8.563829 8.958957 9.057856 8.59207 9.009272 8.7246275 8.820514 8.756678 9.002989
1368693_at 7.340445 7.0782375 7.1162057 7.2361474 7.1349688 7.0261364 7.4232273 6.9749627 7.1686783 7.269488 7.410225 7.5372086
1368694_at 4.063636 4.374692 4.113454 4.1887536 4.1392517 4.272024 4.1068583 4.1397676 4.211259 4.2860975 4.192685 4.2653856
1368695_at 12.37853 12.431255 12.413017 12.465785 12.532057 12.430064 12.313256 12.573682 12.252493 12.566991 12.63759 12.411306
1368696_at 5.3090973 5.19325 5.2071114 5.266533 5.3761024 5.299607 5.0960402 5.04333 5.2128997 5.2915225 5.0252147 5.103352
1368697_at 3.936644 3.9165866 3.737251 3.998964 3.8439896 3.814728 3.7309425 3.821085 3.8380795 3.839949 4.07618 3.8966851
1368698_at 5.8954806 6.239395 6.1871486 6.5707088 6.3228183 6.1248293 6.4551663 6.2133727 6.244154 5.9614897 6.5895724 6.091272
1368699_at 4.2885203 4.1871037 4.342675 4.1120677 4.1499176 4.0466814 4.3597374 4.100161 4.461301 4.1541653 4.3708773 4.1151586
1368700_at 4.4216137 4.408737 4.4379945 4.459341 4.44179 4.317109 4.676846 4.7727194 4.618383 4.133144 4.355397 4.2859926
1368701_at 5.4400086 5.1578746 5.23669 5.1517167 5.1113143 5.4147353 4.957431 5.1539874 5.1046 5.143553 5.3855925 5.3807425
1368702_at 8.721495 9.0450115 9.106836 8.903508 9.249535 9.139734 9.132079 9.369401 9.202265 9.119092 9.100232 9.438164
1368703_at 7.1498294 7.089597 7.093921 7.1156836 7.318063 7.1881213 7.3748717 7.510518 7.386674 7.169037 7.325863 7.1042743
1368704_a_at 4.441702 4.5264435 4.2612305 4.3260183 4.3616524 4.276184 4.609164 4.460453 4.6112385 4.615405 4.5204716 4.5000725
1368705_at 5.200048 5.347075 5.0899715 5.1464715 5.08902 5.17303 4.8955464 5.2887893 5.303458 5.163332 5.1617413 5.219505
1368706_at 11.939348 11.871008 11.879362 11.941012 11.897725 11.942185 12.121799 11.934644 11.823889 11.986139 11.901764 11.834995
1368707_at 13.53165 13.579763 13.6535015 13.614418 13.574392 13.647991 13.5656185 13.658945 13.54987 13.765762 13.859266 13.777949
1368708_a_at 4.8802147 4.945094 5.1742063 4.8779287 4.8721766 4.8864393 4.7702413 4.9660606 4.9959707 5.0721755 4.9843254 4.7274675
1368709_at 3.9089403 4.006259 3.9495757 4.1064596 3.8141713 3.9872148 3.9996886 4.088217 3.9769099 3.9624376 4.046383 3.6468308
1368710_at 7.1398606 6.959916 6.930432 6.8676133 6.9133654 6.826911 6.9771495 7.0333886 6.838413 6.832983 6.9659376 7.0367618
1368711_at 8.996866 9.253871 9.942665 9.439758 8.937589 8.791928 9.667076 9.940152 8.685951 9.55592 9.206956 9.772236
1368712_at 8.962484 8.715561 8.752853 8.691547 8.946861 8.962465 8.83947 8.954818 8.9390545 8.695091 8.698414 8.995398
1368713_at 4.8324046 4.3099113 4.658226 4.4295764 4.6972914 4.601699 4.4440646 4.3106203 4.4474163 4.515925 4.7009096 4.616089
1368714_at 3.4613283 3.4943583 3.567574 3.5239565 3.489544 3.496515 3.4628687 3.457604 3.4537532 3.4589272 3.5371888 3.4635658
1368715_s_at 4.2251487 4.270924 4.1368265 4.0551133 4.0999537 4.1809425 4.128047 4.0372534 4.0650396 4.2986727 4.3300796 4.150525
1368716_at 4.293867 4.3283496 4.156185 4.306771 4.199115 4.2634897 4.454653 4.2215605 4.223184 4.2838297 4.2207346 4.5216346
1368717_at 10.390497 10.292388 10.38252 10.226127 10.33682 10.114628 10.309734 10.325106 10.308514 10.083549 10.144763 9.918349
1368718_at 8.7948265 5.864177 6.5122075 6.5783563 8.697836 8.886789 11.065012 10.517204 10.533615 12.478676 12.610039 12.409211
1368719_at 4.986308 5.3190575 5.179078 5.1403265 5.4055157 5.295643 5.091296 5.020224 5.2327356 5.06766 5.3780384 5.3625627
1368720_at 13.117732 13.027496 13.122502 12.960059 13.103328 13.0521 12.900507 12.994495 12.941103 12.965601 12.801434 12.888267
1368721_at 5.9204392 5.887698 6.0159354 6.10857 6.0378003 6.147148 5.806465 6.083444 6.030659 6.130647 6.1383057 6.144598
1368722_at 3.680868 3.7854185 3.811253 3.8574643 3.7238793 3.747548 3.9884045 3.6401432 3.7543552 3.6534312 3.875552 3.8348868
1368723_at 5.028537 4.867821 4.9925437 5.184222 5.01544 5.160265 4.8404393 5.1927414 4.86244 4.8227696 5.090638 4.9225726
1368724_a_at 5.765527 5.6774797 5.9397674 6.008368 6.1126575 6.0052185 5.99247 5.977595 5.9775014 6.1483665 6.0917034 5.9707284
1368725_at 4.770206 4.8042374 4.652767 4.644225 4.686329 4.7990484 5.409897 4.866517 4.5734634 4.7671914 5.1972485 4.7604027
1368726_a_at 6.505427 6.4549456 6.1628723 6.3107886 6.4598217 6.472945 6.4154735 6.5013833 6.4370346 6.1646967 6.366396 6.605361
1368727_at 3.662377 3.4612277 3.7179327 3.601596 3.9133568 3.6448398 3.8032436 3.716855 3.6773973 3.4988313 3.620623 3.6691942
1368728_at 5.4305987 5.4963117 5.2080107 5.2921185 5.3050375 5.442724 5.2495756 5.590374 5.268091 5.329053 5.380095 5.4664035
1368729_a_at 4.3314824 4.6525836 4.614797 4.315726 4.516815 4.2953672 4.4205966 4.2096734 4.4033127 4.443626 4.4190044 4.4344416
1368730_a_at 4.493565 4.469705 4.510984 4.6008987 4.291347 4.254988 4.4642706 4.300364 4.53486 4.620222 4.566188 4.598072
1368731_at 13.165014 13.474683 13.563142 13.578567 13.403994 13.255548 13.646105 13.299407 13.481534 13.778134 13.968156 13.64388
1368732_at 6.8290157 7.0962667 7.08165 7.018901 7.0622187 7.094141 6.9378614 6.844772 7.181758 6.78863 6.8012486 6.7620378
1368733_at 13.331636 12.875397 13.253514 12.893152 13.395926 13.232706 13.168124 12.940016 13.314356 13.124231 13.3124075 13.209047
1368734_at 4.736509 4.6523457 4.852029 4.5591526 4.5731554 4.7384977 4.553405 4.54282 4.486777 4.6326027 4.883294 4.6069345
1368735_a_at 4.0293226 4.2734575 4.157282 4.102088 4.053714 4.2233953 4.085407 3.992154 4.184025 4.094897 4.19013 4.090485
1368736_at 3.61948 3.394017 3.33631 3.4998276 3.5523655 3.7213483 3.6522005 3.533917 3.4748693 3.8021562 3.840458 3.455128
1368737_at 5.1307344 5.0194454 5.2833633 5.2137694 5.0209684 5.116027 5.1583138 5.101032 5.1717396 5.095398 5.2100697 5.1098194
1368738_at 3.6428237 3.6796322 3.5954227 3.6829774 3.5992935 3.6390314 3.772231 3.5327399 3.6286213 3.8323636 3.8043108 3.8082528
1368739_s_at 4.8334184 4.695661 4.635819 4.71204 4.522035 4.8213515 4.539241 4.5835423 4.829263 5.140541 5.027965 4.8641396
1368740_at 4.2980986 4.352551 4.250655 4.271953 4.41357 4.1509514 4.2324657 4.187063 4.2417135 4.441859 4.27206 4.447884
1368741_at 13.17541 13.263811 13.204761 13.283743 13.182266 13.24878 13.313737 13.366797 13.313273 13.530855 13.645622 13.5662985
1368742_at 6.7574234 7.091391 6.771457 6.821804 6.594555 6.8858075 6.9493227 7.136819 6.817222 6.722345 7.358334 7.307844
1368743_a_at 3.8910625 4.1108007 4.029134 4.011567 4.1161385 4.1578283 4.0472345 4.0845404 4.0202656 4.412345 4.4299574 4.1741695
1368744_a_at 4.1230116 4.190653 4.3813424 4.2870007 4.0359387 4.2461033 4.315408 3.9524431 4.117708 4.1852646 4.2859025 4.0540648
1368745_at 6.722526 6.777474 6.482694 7.1187644 5.6907353 6.144441 6.629854 6.593245 6.4034624 5.844725 6.301986 6.2607017
1368746_a_at 5.425873 5.662569 5.404552 5.227891 5.179058 5.463148 5.325497 5.29461 5.4904904 5.4172325 5.6388063 5.4963694
1368747_at 4.9565196 5.2276444 5.0866213 5.1390905 5.5629897 5.190848 5.0033216 5.254372 5.1772094 4.6366463 5.130306 5.225047
1368748_at 5.9292912 5.8192353 5.88922 5.731222 6.121246 6.167243 5.6363616 6.0438166 5.7870145 5.634015 5.6150455 5.9819975
1368749_at 5.8705306 5.924171 5.8828287 6.075743 5.9675612 5.7295847 6.061698 5.8238907 5.809763 6.0207233 6.118037 6.0614214
1368750_a_at 4.375567 4.0528107 4.335559 4.487093 4.4389644 4.4518976 4.1285543 4.8510575 4.632557 4.711119 4.4116964 4.6323543
1368751_at 4.168356 3.8037512 4.327074 3.678065 3.886592 3.7047737 3.6513808 3.8736258 3.8201277 3.8787162 3.996387 4.089302
1368752_at 4.1300697 4.1257925 4.127232 3.9552648 3.8696654 4.1496377 3.9095573 3.8979478 3.7811224 4.189657 3.8308034 3.9304953
1368753_at 4.214176 4.184816 4.1627846 4.2414684 4.071012 4.161704 4.050206 3.9864976 4.0989304 4.3147516 4.4757032 3.9791508
1368754_at 6.313889 6.3847456 6.0977974 6.100753 5.966633 6.105758 6.1953526 6.119832 6.156283 6.196376 6.092834 6.370826
1368755_at 10.83799 11.271381 10.935814 10.943528 10.645542 10.922881 10.97818 11.195972 10.772618 10.645988 11.249559 11.227489
1368756_at 5.08034 5.0984964 5.313367 5.1290393 5.160469 5.2685857 5.1115174 4.9986715 5.1570106 5.0584207 5.2238374 5.0669513
1368757_at 3.8730009 3.9806783 4.0667486 3.9047585 4.010762 3.7804792 3.9202454 3.8761463 3.916918 4.0495977 3.977059 3.8227773
1368758_a_at 5.039932 4.784983 4.979304 4.9083385 4.80801 4.7550964 5.0645447 4.605049 4.979187 5.132891 4.9932127 4.8050184
1368759_at 5.319495 5.448446 5.4444714 5.485985 5.2634726 5.3383145 5.438216 5.2517023 5.116402 5.4024177 5.4757347 5.3921547
1368760_at 4.093055 4.185967 4.2570515 3.9731245 3.945302 4.0584664 3.9195404 3.8377945 3.8728106 3.9281433 4.217287 4.10168
1368761_at 3.7144296 4.1182547 3.8521001 3.9013684 3.81397 3.8842216 3.7448795 3.877202 3.919769 3.897281 3.8193216 3.9391055
1368762_at 9.315214 5.923055 9.407596 9.559492 9.998629 9.385385 9.825759 10.308677 9.868999 9.9265175 6.028931 9.900793
1368763_at 4.8005433 4.808118 5.010765 5.254122 5.2076592 5.0707655 5.147876 5.0555544 5.210869 4.842399 4.950569 4.922046
1368764_at 3.438983 3.2925858 3.4062629 3.514126 3.4124217 3.2212815 3.391577 3.4022348 3.4338775 3.5516589 3.4078631 3.4080496
1368765_at 4.477714 4.748908 4.904343 4.694879 4.5126624 5.031174 4.4031496 4.711952 5.040588 5.001699 4.941241 4.575408
1368766_at 4.5975575 4.28141 4.6159096 4.6129966 4.4373913 4.60057 4.5999746 4.656738 4.246469 4.592473 4.4401703 4.483031
1368767_at 5.502689 5.324721 5.443154 5.605692 5.331337 5.4929085 5.474985 5.490796 5.5104437 5.512494 5.487301 5.498102
1368768_at 5.697625 5.7754874 5.547454 5.804116 5.7289753 5.577247 5.869397 5.654875 5.6353006 5.623906 5.9198465 5.708155
1368769_at 11.385084 11.28575 11.248368 11.284851 11.41027 11.347152 11.264498 11.3435 11.448764 11.294177 11.27326 11.450626
1368770_at 4.058198 3.9686542 3.9290936 4.003813 3.8927011 3.8124974 3.9402115 4.316803 4.1115723 3.958391 4.279936 4.1506586
1368771_at 4.6018753 4.7869225 4.5246053 4.789336 4.7562146 4.6441374 4.6632404 4.6141295 4.800599 4.930195 4.6590695 4.419939
1368772_at 5.2846704 5.290836 5.3423343 5.1251025 5.1158547 5.257006 5.1147046 4.9960623 5.4032116 5.3663116 5.3333354 5.263368
1368773_at 3.6061108 3.8935647 4.0108547 3.7618542 3.8772442 3.7520804 3.7676945 3.8223627 4.043452 3.742136 3.8010669 3.8824406
1368774_a_at 5.6676474 5.6323757 5.7257185 5.518522 5.414449 5.6131463 5.540847 5.5001707 5.6989603 5.5175805 5.5384545 5.440554
1368775_at 5.0811553 4.370044 4.3028245 4.4465547 4.844834 4.5096116 4.5206575 5.4408793 4.634206 4.821351 4.1860104 4.830984
1368776_at 4.565538 4.6616964 4.8022037 4.502743 4.508696 4.3983603 4.446556 4.411525 4.1649866 4.4157114 4.6446476 4.4102135
1368777_at 4.51686 4.3070745 4.3921165 4.228409 4.437016 4.346154 4.598546 4.550504 4.5071893 4.275752 4.483083 4.452808
1368778_at 8.762884 8.983952 9.144908 9.025726 8.409296 8.6866 8.083685 7.2561364 8.947365 7.7879057 7.2398705 7.373569
1368779_a_at 8.185394 8.139156 8.276388 8.053425 8.078585 7.889951 8.093764 8.155502 8.069379 7.6535673 7.802639 7.4340153
1368780_at 4.9803348 5.129689 4.838709 5.0319195 5.165814 5.19651 5.093242 4.9486556 5.0765047 5.2122936 5.150006 5.0041456
1368781_at 5.1396856 4.7760887 4.8967237 4.772098 4.7074966 4.8655434 4.8489833 4.703606 4.809019 5.1824 4.926141 4.775299
1368782_at 3.7864432 3.817524 3.7016518 4.020523 3.9084117 3.9492502 4.035575 3.7355096 3.9136925 3.9621577 4.065175 3.8406038
1368783_at 4.1819267 3.9931273 4.1513634 4.1237445 4.315006 4.4860415 4.119902 3.8576922 4.4810095 4.3515396 4.368422 4.5474386
1368784_at 9.030012 9.134021 9.400215 9.169678 9.410808 9.297673 9.4121475 9.438189 9.324661 9.597003 9.545638 9.411773
1368785_a_at 3.5382366 3.4426658 3.4409215 3.5032065 3.497071 3.5235493 3.4613652 3.5849402 3.3917534 3.3863552 3.5497835 3.3981326
1368786_a_at 4.41127 4.313077 4.348687 4.2546544 4.456272 4.0174913 4.3093753 4.2335577 4.364091 4.1951227 4.3118887 4.336008
1368787_at 6.1680884 6.153831 6.1564913 6.426736 6.0224366 6.238079 6.1150727 6.110934 6.1789055 6.422351 6.331751 6.18736
1368788_at 4.6667557 4.7414236 4.7138214 5.1565256 4.7345133 4.623588 4.631341 4.594325 4.4873867 4.6759415 4.6217136 4.6390905
1368789_at 5.73109 5.5339403 5.374248 5.140989 5.391232 5.1269774 5.1626754 5.577929 5.1446137 4.9482493 4.950181 5.482136
1368790_at 11.945222 12.009904 12.0087385 12.084825 12.09143 12.040138 12.111171 12.151201 11.9614935 12.394018 12.570841 12.505753
1368791_at 5.214835 5.3471174 5.1600685 5.3901873 5.2634478 5.1302013 5.040413 5.073866 5.245577 5.446971 5.328682 5.307782
1368792_at 6.52911 6.9338894 6.432256 6.733741 6.336647 6.434504 6.5952845 6.3767486 6.4718666 6.740924 6.4385934 6.2915587
1368793_at 4.69061 4.5414886 4.534048 4.3779964 4.306198 4.5306892 4.6976185 4.414068 4.5304127 4.400351 4.7456255 4.238696
1368794_at 11.284421 11.147389 11.146901 11.203714 11.138093 10.995876 11.09397 11.308139 11.031048 11.037475 11.047314 10.979013
1368795_at 6.4717155 6.673058 6.606473 6.6646914 6.6008244 6.662091 6.3768167 6.568639 6.583905 6.6712003 6.657304 6.584165
1368796_at 6.190954 6.133027 5.9632797 6.1065283 5.9533157 5.9645853 6.0262203 5.996517 6.267727 6.2990284 6.0084143 6.0285196
1368797_at 8.830067 7.62445 8.527439 7.9805107 8.555201 8.099384 8.187779 7.199353 8.65093 8.747038 7.7933106 7.9017286
1368798_at 3.8510818 3.8161602 3.694138 3.6985533 3.638015 3.5796084 4.1299086 3.7554631 3.736288 3.9095254 3.8732817 3.7045012
1368799_at 5.3241053 5.5638785 5.3558474 5.2113833 5.530544 5.2002664 5.4640474 5.2587523 5.5906835 5.204947 5.3632154 5.198282
1368800_at 4.074356 3.9079514 4.0363235 4.0015593 4.038637 3.9401321 4.066443 3.9234443 4.0288706 4.1371098 4.137636 4.059297
1368801_at 4.4261885 4.1723194 4.010853 4.279394 4.319351 4.1079035 4.2021446 4.0430355 4.095236 4.3098335 4.0321426 3.7481015
1368802_at 4.750017 4.7593064 4.709432 4.720156 4.5786667 4.6908484 4.682084 4.520582 4.574404 4.8117914 4.481763 4.848799
1368803_at 4.503915 4.8624406 4.5724177 4.841507 4.678384 4.755625 4.904945 4.70122 4.7524233 4.6538305 4.678037 4.642503
1368804_at 4.0159693 4.4725695 3.8486426 4.0680985 4.289506 4.07901 4.302414 4.459442 4.254731 4.226938 4.3612113 3.9272869
1368805_at 4.9390936 4.830782 4.723278 4.7633824 4.7530727 4.8681555 4.602893 4.887656 4.7836723 4.8172703 5.0666723 4.8735714
1368806_at 13.600142 13.538175 13.555536 13.561127 13.58459 13.581145 13.581145 13.576533 13.575713 13.5871 13.580127 13.546302
1368807_at 5.5726976 5.5964565 5.673011 5.564822 5.4954443 5.5509834 5.3139963 5.2939587 5.4533186 5.5231705 5.587413 5.259674
1368808_at 8.737669 9.029839 8.707582 8.673538 8.80057 8.737331 8.908568 8.901665 8.813205 8.546505 8.723135 8.866207
1368809_at 8.994302 9.269654 8.907179 8.980899 8.999848 8.912192 9.214097 9.127027 9.0124235 8.895881 9.036987 9.054706
1368810_a_at 4.255693 4.2424183 4.2542 4.0739074 3.9861784 4.1919127 3.9873676 3.922431 4.161067 4.1541653 4.2067256 3.9641087
1368811_at 5.3439465 5.479731 5.515821 5.3270082 5.6875176 5.2283177 5.7597613 5.417448 5.6240115 5.8323755 5.5241437 5.616415
1368812_at 4.5798855 4.6405544 4.5952654 4.65755 4.520894 4.720845 4.5398574 4.5358505 4.7232533 4.7781315 4.736866 4.620159
1368813_at 5.5087657 5.674766 5.264065 5.5420756 5.0437827 5.248718 5.0891385 5.250252 5.1000347 5.357709 5.7332892 5.4411807
1368814_at 11.766509 11.840257 11.8064165 11.8540125 11.948238 11.744206 11.851885 11.97459 11.932608 11.805317 11.949483 11.978923
1368815_at 5.5062327 5.56341 5.529859 5.440708 5.412574 5.3520904 5.5111637 5.3836384 5.525786 5.5472236 5.330101 5.3804073
1368816_at 4.0787563 3.9750109 4.0614014 4.097519 4.000166 3.9036038 4.0341196 3.8009496 4.222598 4.202434 4.018256 4.0742264
1368817_at 9.555787 9.618975 9.625459 9.428118 9.6394825 9.610486 9.583987 9.628432 9.72035 9.766421 9.647569 9.7020035
1368818_at 8.17213 8.183665 8.210592 8.055349 8.274617 8.120228 8.14991 8.251314 8.446351 8.171175 8.080914 8.002051
1368819_at 10.14921 9.997198 10.032292 10.040945 10.114015 10.044376 10.2276945 10.209812 10.029561 10.064741 10.2119 10.239245
1368820_at 7.831726 7.581262 7.7391424 7.481848 7.6579123 7.6387477 7.455567 7.661534 7.453137 7.548507 7.5157733 7.655829
1368821_at 5.7327743 6.1147923 6.022135 5.607799 6.070286 5.7997055 5.9547825 6.0632496 5.9550123 5.937963 5.6514153 5.8865266
1368822_at 6.765736 6.9463606 6.644298 6.514813 6.7347875 6.601139 6.6968756 6.8397865 6.8451242 6.267385 6.6840997 6.5643296
1368823_at 3.777163 3.7379875 3.7089365 3.861556 3.644275 3.6431851 3.6093535 3.620794 3.5731611 3.8349483 3.8598056 3.6136146
1368824_at 9.95176 9.895694 10.11455 10.086671 10.0596075 10.104521 10.078461 10.092268 9.99964 9.891182 9.833394 9.792995
1368825_at 3.7807107 3.5864718 3.4964135 3.650191 3.7023418 3.7595186 3.8821967 3.44368 3.6134195 3.4150658 3.6483915 3.6431339
1368826_at 12.8451805 12.98625 12.757226 12.801707 12.740083 10.501834 13.319016 12.916586 12.69151 13.283817 12.726888 12.811098
1368827_at 6.6078534 6.4650865 6.741422 6.742685 6.6170797 6.9439015 7.034646 6.700715 7.131759 6.527461 6.6735115 6.3766103
1368828_at 5.7078347 5.891955 5.878239 5.714241 5.738042 5.785275 5.8420153 5.8615556 5.9564996 5.705975 5.8442173 5.6401973
1368829_at 6.9925456 6.911342 6.7058325 6.6522193 6.832509 6.7304654 6.8235016 6.9737267 6.909652 6.317165 6.6463556 6.6395965
1368830_at 5.107238 5.1608753 5.130418 4.971904 5.2134066 5.11868 5.0846825 5.009282 4.777956 4.9174614 5.1249275 4.493887
1368831_at 9.064889 9.054588 8.9791565 8.964285 9.047165 8.896165 8.964575 8.904677 8.972591 8.851406 8.66554 8.904832
1368832_at 7.8819547 7.939644 7.7665653 7.927898 7.845964 7.751205 7.874399 7.7750287 7.710924 7.813149 7.776161 7.7295513
1368833_at 4.6428633 4.653425 4.6719446 4.6608434 4.733706 4.8363833 4.529744 4.6469398 4.61925 4.9049244 4.6828523 4.5106215
1368834_at 6.341794 6.1864533 5.9970493 5.973381 5.8844905 6.2857485 6.3094087 6.405307 6.274992 6.0634313 6.2161946 6.5499907
1368835_at 9.37981 9.8296585 9.625488 9.618488 9.423548 9.535406 9.804598 9.80789 9.444147 9.595819 9.590599 9.736547
1368836_a_at 5.518924 5.308334 5.683298 5.5715294 5.5923553 5.53768 5.3465323 5.543039 5.536125 5.585882 5.700348 5.4523993
1368837_at 7.220771 7.6206956 7.235601 7.3305726 7.31307 7.301721 7.382493 7.45361 7.5564075 7.3148994 7.495793 7.244649
1368838_at 7.2265663 7.206127 7.1004415 7.3742375 7.246191 7.12845 7.3917055 7.159116 7.3879695 6.877671 6.910469 7.6242046
1368839_at 7.5078673 7.372602 7.0961494 7.371182 7.319002 7.456554 7.219408 7.2034492 7.352744 7.4034514 7.1458497 7.2798843
1368840_at 12.437753 12.271189 12.43942 12.432153 12.380839 12.358505 12.497346 12.301883 12.535588 12.6149 12.871175 12.764748
1368841_at 7.1514883 7.1334696 7.1332936 6.904918 7.0682793 6.820547 6.9800467 6.948014 6.865557 6.9954333 6.804334 6.9317737
1368842_at 7.312278 7.595342 7.181289 7.2140317 7.155766 7.0363803 7.264225 7.3822184 7.1196795 7.0568953 7.3219585 7.1858425
1368843_at 9.823035 9.845073 9.76731 9.736425 9.763862 9.8837 9.853391 9.945451 9.793241 9.732176 9.708305 9.876834
1368844_at 8.622887 8.613672 8.771743 8.541802 8.7557955 8.803587 8.713965 8.71447 8.83406 8.400368 8.512303 8.390935
1368845_at 3.8881543 3.9141204 3.9542058 3.7901547 4.0324793 4.0137367 3.946595 3.8960664 3.7275572 3.7754061 4.032528 3.9405944
1368846_at 4.789359 4.978981 4.8642826 4.9281096 4.525014 4.7789497 4.7937603 4.574828 4.5825973 4.7620316 4.773679 4.5882697
1368847_at 9.034701 9.208109 9.124034 9.088931 8.968595 9.045637 9.150438 9.267889 9.468891 9.108513 9.027828 9.222632
1368848_at 9.059553 9.174203 9.268145 9.336445 9.213944 9.302979 9.309382 9.240618 9.333141 9.011309 9.061978 9.1609335
1368849_at 7.8947754 7.616033 7.791339 7.841762 7.576575 7.8741965 8.176215 7.608028 8.063667 7.7924237 7.570983 7.7195773
1368850_at 5.5285463 5.3602343 5.6395793 5.661882 5.3594656 5.561615 5.671504 5.4191227 5.511877 5.6327286 5.220225 5.626772
1368851_at 8.727505 8.8996315 8.594242 8.73419 8.681147 8.731279 8.700628 8.822926 8.628967 8.663084 8.744204 8.809509
1368852_at 10.706336 10.657404 10.600056 10.457338 10.570456 10.67532 10.507702 10.540079 10.762979 10.342649 10.313517 10.290292
1368853_at 3.515809 3.6454337 3.5578747 3.4430468 3.4060352 3.4837246 3.4225216 3.4167302 3.731763 3.3720028 3.510089 3.4095867
1368854_at 3.3845897 3.4371438 3.7375016 3.545811 3.6287355 3.5778658 3.5603333 3.4823463 3.510395 3.7096846 3.4443612 3.513177
1368855_at 6.203182 6.0759883 6.258682 6.053187 6.175221 6.088719 6.1178303 5.9797297 6.300166 5.9197626 5.911385 6.0087175
1368856_at 5.8805118 5.9679837 5.673144 5.8519335 5.9764276 5.9571733 5.8137875 6.396498 5.869463 5.952553 6.1028028 6.2330246
1368857_at 3.2861197 3.2071965 3.3139682 3.1992588 3.2428737 3.2934911 3.1169345 3.1213317 3.1376598 3.2461243 3.2678292 3.2796934
1368858_at 3.6860943 3.5780437 3.5859482 3.515219 3.6411107 3.628749 3.482451 3.6687677 3.5440478 3.7426903 3.7105856 3.6353066
1368859_at 8.813795 8.918105 8.915142 8.945566 8.823084 8.916445 8.961226 8.877147 8.892483 9.077075 8.820272 8.737734
1368860_at 4.3642874 4.2576237 4.2955685 4.3070626 4.3617277 4.38509 4.5984354 4.2957993 4.5069704 4.460476 4.351506 4.27853
1368861_a_at 4.7194777 4.6308327 4.7802887 4.504155 4.484081 4.798564 4.683182 4.531766 4.6319795 4.9157233 4.717006 4.674865
1368862_at 7.7577496 7.8876333 8.019915 7.9491463 7.876437 7.7589874 8.047877 7.890756 7.9570346 7.9248395 7.9039617 7.8889265
1368863_at 9.532238 9.473672 9.450679 9.556404 9.556785 9.566332 9.369675 9.400531 9.514514 9.59576 9.425714 9.336071
1368864_at 3.4683495 3.555188 3.4742625 3.51836 3.5623658 3.654312 3.4566844 3.4993634 3.4327114 3.378241 3.6180472 3.6878645
1368865_at 3.486503 3.34507 3.5558665 3.4723284 3.2393754 3.3710513 3.4799337 3.3846116 3.413721 3.454971 3.327993 3.5698054
1368866_at 6.284751 6.2625995 6.3993955 6.219851 6.448538 6.3570333 6.2615047 6.516414 6.394048 6.4268684 6.1378584 6.2115097
1368867_at 6.4287457 6.0863633 6.5807285 6.18034 6.5503697 6.1475224 6.4999857 6.4259405 6.194484 6.422871 6.371327 6.1988745
1368868_at 5.302925 5.540575 5.2815676 5.4882064 5.265785 5.4057837 5.640152 5.412216 5.604003 5.350154 5.386339 5.2439423
1368869_at 5.940984 6.252003 5.991167 6.162267 5.8884945 5.837269 6.127111 5.951471 5.9966097 5.9857745 5.926224 5.6673245
1368870_at 8.595679 8.295958 8.545919 8.472084 8.666186 9.200948 8.843562 8.883468 9.327805 7.965455 7.576288 7.5279818
1368871_at 8.235027 8.062265 8.108213 8.293847 7.873049 8.189175 8.354635 8.1609745 8.31722 8.263857 8.000016 8.010332
1368872_a_at 4.879041 5.114031 4.995228 5.533131 5.188286 4.8186316 5.137626 5.2000456 4.9963603 5.083614 4.921806 4.9598265
1368873_at 4.0318413 3.8523712 4.111926 3.9495077 3.9575002 3.9531295 4.17958 3.9263563 4.0417256 3.872161 3.9081247 3.851778
1368874_a_at 5.653279 5.389192 5.8927646 5.7221274 5.7083693 5.7271857 5.8497806 6.0228214 5.6403437 6.0165057 5.5916257 5.774606
1368875_a_at 7.237757 7.382574 7.353364 7.3412137 7.1032934 7.125154 7.3275247 7.1732078 7.264689 7.2823453 7.2690144 7.3528314
1368876_a_at 5.208762 5.2893105 5.224511 5.002125 5.30579 5.1811533 5.2185087 5.1661825 5.2818546 5.3295794 5.149503 5.306488
1368877_at 9.407799 8.95444 7.6055083 7.3709536 9.122548 8.477233 7.250616 7.098923 7.8141212 7.502633 8.766727 7.296331
1368878_at 10.224273 10.204153 9.533321 9.607639 9.691144 10.203876 9.851242 9.256708 9.687168 10.612222 10.995883 10.543815
1368879_a_at 4.2855277 4.3161755 4.2045503 4.147732 4.402283 3.9836447 4.124419 4.0885134 4.3254447 4.290106 4.535519 4.208693
1368880_at 4.353896 4.3716264 4.5580525 4.505333 4.6585927 4.406424 4.1721444 4.2903924 4.473794 4.4314337 4.270082 4.112636
1368881_at 8.7137985 8.545365 8.865647 8.781581 8.945761 8.82653 8.848826 9.028501 8.831305 8.784326 8.92897 8.77792
1368882_at 4.195717 5.33802 5.0998497 5.652239 4.6590085 5.570986 5.542047 5.496971 5.0745106 5.056069 4.339231 5.3107677
1368883_at 4.581102 5.395697 5.013703 4.617155 4.8375115 4.9072175 4.6406307 4.900525 4.5587583 4.8428173 4.9609475 4.682459
1368884_at 4.7977686 4.962061 4.881592 5.129057 4.787275 4.549606 4.788171 5.1434717 4.755746 4.9205866 4.982171 4.9726176
1368885_at 5.770733 5.702818 5.3318644 5.6702952 5.6279206 5.4402494 5.556184 5.708738 5.663857 5.5112753 5.7949204 5.6100492
1368886_at 8.719042 8.81276 8.843099 8.80168 8.72493 8.779115 8.732973 8.890947 8.830452 8.720488 8.821667 8.894871
1368887_at 3.7638454 3.8928404 4.0604525 3.5453222 3.641446 3.841482 3.5185318 3.6467474 3.7369726 3.740614 3.8581219 3.7174525
1368888_a_at 8.332753 7.632375 7.0676947 7.5169544 7.6783304 7.706957 8.489832 7.907165 7.398791 7.5807242 8.48806 8.251398
1368889_at 6.9405155 7.05489 7.015094 7.067807 6.9525185 6.932429 7.14314 6.9663944 6.9567885 7.129904 7.1545396 7.0034018
1368890_at 8.2043915 7.928611 8.063196 8.023947 8.138802 7.8969245 8.113882 7.96209 7.99805 7.9650607 7.805425 8.039829
1368891_at 5.980234 5.865435 5.862828 5.7964363 5.97142 6.0343266 5.951862 5.758465 5.992626 5.9184422 5.8300343 5.766437
1368892_at 3.9214067 4.1895943 4.14112 4.1222086 4.0249977 4.0224924 3.7765546 3.9608712 4.0785303 4.1039896 4.07845 4.0755033
1368893_at 4.3816776 4.400367 4.550248 4.381551 4.39918 4.409442 4.364768 4.235203 4.391053 4.588913 4.5754137 4.271947
1368894_at 4.6789083 4.4311647 4.633398 4.852386 4.639112 4.817964 4.527047 4.996091 4.6497436 4.7200794 4.675403 4.6239223
1368895_at 4.2895 4.258772 4.0950613 4.0868955 4.274617 4.549606 4.1804385 4.030327 4.155136 4.6462393 4.257845 3.9055498
1368896_at 6.356917 6.153983 6.3851123 5.965529 6.623943 7.0831094 6.0174513 6.374582 6.627004 6.078995 6.2841825 6.009384
1368897_at 4.54867 4.3335247 4.3967857 4.4147186 4.8936577 5.0175886 4.324587 4.5947046 4.9174643 4.51845 4.172347 4.335026
1368898_at 4.9966497 5.029087 4.9563494 4.934673 5.014134 5.0565677 4.9055142 4.871989 5.282095 5.1017895 5.0921254 4.980713
1368899_at 7.492693 7.4705424 7.3826537 7.595827 7.308803 7.499328 7.3188677 7.465551 7.69439 7.464539 7.5213814 7.49125
1368900_at 4.791072 4.86244 4.6065025 4.830267 5.099663 5.017173 4.526227 4.6255016 4.8218665 4.8172445 4.8221045 4.7959566
1368901_at 4.8377423 4.3801966 4.572095 4.730272 4.55583 4.7685947 4.492282 4.8957276 4.721202 4.416845 5.0518413 4.9053736
1368902_at 5.626799 6.0242324 5.9475875 5.840854 5.942769 5.931344 5.6319485 5.813166 5.753624 5.9735055 6.0145 5.8935175
1368903_at 7.4790235 7.439452 7.2963243 7.3878245 7.416833 7.4971046 7.5089326 7.5664096 7.447475 7.400914 7.3678646 7.506504
1368904_at 6.378242 5.927317 6.002547 6.2012615 6.0969086 6.401662 6.2673087 6.0018854 5.9325905 6.2397356 6.2374587 6.0626397
1368905_at 7.754246 7.332819 7.8757806 7.889779 8.150618 7.8216696 9.390741 8.365276 9.30954 11.709978 11.135632 11.545472
1368906_at 3.4230587 3.4304557 3.3353477 3.4048092 3.371816 3.3853502 3.298534 3.416999 3.273756 3.4557114 3.3911476 3.3530931
1368907_at 4.861088 4.7487774 4.686802 4.3737264 4.7488537 4.825308 4.499581 4.670157 4.663323 4.6155157 5.2238374 4.3550534
1368908_at 8.176582 7.948943 7.840444 8.000161 7.9271936 7.9106708 8.261426 8.128307 8.154961 8.104468 7.5528975 8.074415
1368909_a_at 6.816284 6.5594835 6.4936976 6.8388076 6.7030525 6.6876884 6.5816975 6.845793 6.769437 6.533744 6.447822 6.5765414
1368910_at 5.5840816 5.7501864 5.7852006 5.777488 5.581635 6.0008826 5.8125143 6.078461 5.796604 5.325918 6.0066032 5.851716
1368911_at 6.6519256 6.4224157 6.6146536 6.815573 6.5859737 6.5839562 6.5954976 6.6879225 6.8211904 6.6381545 6.9533067 7.131838
1368912_at 4.332143 4.3117633 4.154317 4.2463064 4.176594 4.203092 4.043862 4.277513 4.154906 4.2986727 4.309138 4.2162027
1368913_at 3.548329 3.7608142 3.5455265 3.5816724 3.594093 3.6610193 3.6852388 3.6378222 3.7199314 3.7704065 3.6846123 3.639367
1368914_at 4.2512817 4.307327 4.2609625 4.249325 4.307601 4.434037 4.517511 4.3523765 4.235703 4.2402544 4.567231 4.8217206
1368915_at 11.064901 11.06651 10.982484 10.990629 10.877259 11.078419 10.946989 11.067912 10.911548 10.859585 11.065132 10.917538
1368916_at 10.732354 10.71305 10.537515 10.267964 10.67509 10.569554 10.426245 10.398474 10.459757 10.349145 10.301104 10.5808325
1368917_at 5.1876874 5.229164 4.963087 5.349418 4.9827166 5.257473 5.2589426 5.0433564 5.403818 4.9941783 5.0438185 5.016575
1368918_at 5.313822 5.432512 5.3327646 5.2391367 5.078641 5.444667 5.239973 5.382287 5.3748465 5.394085 5.344426 5.317054
1368919_at 5.0550766 4.9240427 4.8314977 5.0250864 4.844834 4.8393207 4.874444 4.8311067 4.9355793 4.6563764 5.1017632 4.7551684
1368920_at 5.2796474 5.0848656 5.260637 5.1375384 5.18036 5.244462 5.1512427 5.188807 5.3824196 5.232251 5.398532 5.1916513
1368921_a_at 5.664294 5.573871 5.6264367 5.525003 5.672585 5.6068826 5.509896 5.599829 5.5673537 5.527407 5.7927604 5.865192
1368922_at 4.321472 4.5400996 4.5294814 4.6100025 4.2857757 4.5354443 4.573411 4.4647427 4.3973007 4.510701 4.627172 4.182006
1368923_at 4.8546863 4.62863 4.8083143 4.615711 4.7251806 4.644874 4.7064795 4.4290414 4.8456154 4.8067183 4.7019906 4.5829654
1368924_at 10.69905 10.946958 10.826733 10.7428465 10.899697 10.860368 10.774279 11.047475 10.856975 10.762462 10.766974 10.921912
1368925_a_at 4.814779 4.667539 4.310832 4.619593 4.429423 4.517899 4.5196576 4.919116 4.548854 4.521453 4.547185 4.660629
1368926_at 4.4268227 4.480901 4.562468 4.458562 4.5070267 4.634165 4.340688 4.518034 4.4633183 4.8709474 4.769099 4.540451
1368927_at 6.892551 6.860711 6.623115 6.74914 6.8055 6.560995 6.9695287 6.861569 6.838561 6.7654324 6.6959324 6.871465
1368928_at 5.8663325 6.4629917 6.231285 6.2555523 6.38887 6.2157536 6.103508 6.5267863 6.245165 6.2594385 5.937809 6.3552265
1368929_at 7.3374267 7.402221 7.4661007 7.4668007 7.526866 7.655714 7.508728 7.5734267 7.6113806 7.5571227 7.326643 7.4284787
1368930_at 4.035861 3.948063 4.1626744 4.094854 4.0420027 4.285524 4.0511494 3.9085317 4.091528 4.1095123 4.2801337 4.2574196
1368931_at 7.718354 7.8511586 7.8085237 8.031273 7.8325186 7.9569044 7.8010716 7.819738 7.8923182 7.812034 7.720918 7.855093
1368932_at 5.453256 5.472712 5.382816 5.3765173 5.433539 5.594159 5.701577 5.631384 5.6509027 5.4244986 5.3589935 5.7817273
1368933_at 7.0800743 6.8971853 6.7469583 7.1843963 6.854859 6.760392 7.0517454 6.7432346 6.78847 6.994841 6.8861666 6.7548018
1368934_at 10.567758 10.553718 10.889138 11.100672 10.802003 10.640236 10.823026 10.858303 10.841647 10.411621 10.618635 10.535473
1368935_at 4.214075 4.056156 4.2651696 3.7822638 3.732383 4.061467 4.343281 3.869029 4.040285 4.0020866 4.0866013 3.9391358
1368936_at 10.7175255 10.82215 10.761104 10.917747 10.7953 10.90673 10.937851 10.963011 10.959883 10.99142 10.915773 10.936247
1368937_at 5.770733 5.6317735 5.9626455 5.7954516 5.7003736 5.757132 5.791125 5.6919217 5.709828 5.9361296 5.655243 5.6882157
1368938_at 5.547062 5.503205 5.626583 5.341755 5.6733074 5.8552938 5.1947618 5.3862886 6.132542 5.280241 5.427289 5.420723
1368939_a_at 4.52657 4.5329742 4.354036 4.516626 4.2451396 4.4010363 4.407064 4.263699 4.509495 4.4893475 4.5611444 4.639659
1368940_at 10.100928 10.467886 9.719474 10.390611 10.16072 10.149242 10.289123 10.153763 10.179225 9.959653 9.9959135 9.783861
1368941_at 4.1440864 4.22473 4.086322 4.304419 4.064211 3.8772354 4.0662518 4.351158 3.9421268 4.2186775 4.2161226 4.256246
1368942_at 4.9966497 4.704557 4.609129 4.796826 4.7704034 4.8771563 4.858504 4.472686 4.6214733 4.661015 4.627634 4.6975203
1368943_at 13.329734 13.38182 13.276191 13.24817 13.388152 13.230144 13.311296 13.282396 13.292418 13.092775 13.035633 13.06634
1368944_at 7.0304236 7.188224 7.0917897 7.0445924 7.3182416 7.1498604 7.1123495 7.449396 7.2379937 6.8372874 6.9223514 7.127618
1368945_at 5.531866 5.5014286 5.428571 5.4311023 5.257273 5.1837845 5.388381 5.527549 5.259852 5.614432 5.2328205 5.045869
1368946_at 5.8094797 5.933614 5.5979786 5.769212 5.9786496 5.8799057 5.756727 5.6632032 5.7566776 5.675785 5.6902723 5.8240285
1368947_at 7.3526974 7.7813687 8.56918 9.186714 7.355652 7.545355 8.936787 8.1245575 7.3383546 8.13701 7.98741 7.589821
1368948_at 6.1325917 6.1487885 5.9348793 5.834419 5.469824 6.0928893 6.0330043 6.1634016 5.879344 5.944294 6.3041096 6.272128
1368949_at 4.3740253 4.237352 4.504484 4.244203 4.098707 4.3348804 4.318683 4.2130036 4.6930223 4.3287416 4.1493416 4.219965
1368950_a_at 5.8006186 5.9769387 5.7773266 5.7424297 5.712369 5.8118343 5.8532066 5.8982897 5.820505 5.88186 5.916997 5.6797166
1368951_at 4.1927376 4.295322 4.274928 4.302966 4.3231735 4.022467 4.191619 4.2954288 4.3239903 4.48485 4.326481 4.1712074
1368952_at 4.6443276 4.782919 4.6753473 4.9140215 4.6435966 4.214878 4.633822 4.6347284 4.892976 4.6246777 4.627634 4.5763583
1368953_at 8.1592865 8.164445 8.106224 8.067752 8.321561 8.347461 8.349699 8.39263 8.094897 8.164711 8.122711 8.272756
1368954_at 4.675249 4.6578107 4.676185 4.9538565 4.9027524 4.7949123 4.771024 4.5529747 4.5429444 4.760259 5.116288 4.5297565
1368955_at 7.2828445 7.227178 7.1499887 7.381883 7.1600704 7.034776 7.4188447 7.4161897 7.444905 6.945831 7.013654 7.2998056
1368956_at 5.070242 5.3449836 5.1798 5.339104 5.0212793 5.296027 5.172383 5.201151 5.222839 5.4279914 5.38691 5.1777086
1368957_at 5.2190914 4.7918005 4.6844916 4.965636 4.5703936 4.7145786 4.9683623 4.7342596 4.56791 4.7054963 4.8292212 4.7971835
1368958_at 4.1055994 3.8197749 3.7415063 4.0467043 3.7826757 3.7795522 4.150487 3.692775 3.9326406 4.111367 3.6938913 3.8060267
1368959_at 4.6200433 4.99153 4.6794763 4.575143 4.679093 4.760908 4.478575 4.429511 4.5229025 4.5154886 4.8364406 4.557619
1368960_at 9.927334 9.688644 9.775178 9.693879 9.94192 9.810664 9.865443 9.741835 9.936995 9.960129 9.931233 9.964465
1368961_at 5.9461446 5.8542023 5.696364 5.71146 5.598268 5.7907877 5.5401993 5.704593 5.6994343 5.804922 6.0337873 5.792548
1368962_at 5.0027766 4.974571 5.0990615 4.837374 4.8903503 4.77514 5.106214 4.965079 4.8236475 4.7739844 4.985401 4.7620134
1368963_at 6.7144494 6.450983 6.5793943 6.7790127 6.4911585 6.39568 6.520615 6.5332327 6.5576553 6.96638 6.6506624 6.505062
1368964_at 4.118047 4.5002527 4.315858 4.160123 4.2834144 4.3625007 4.269328 4.068938 4.198493 4.0364633 4.150771 4.489311
1368965_at 5.467665 5.344587 5.445353 5.364293 5.2230434 5.3668604 5.4275517 5.4266176 5.2500496 5.396658 5.525997 5.412671
1368966_at 3.8810034 4.1004295 3.993719 4.0575 3.9693708 3.822948 3.921184 4.0745416 4.1969447 4.051296 4.0233946 3.9493651
1368967_at 6.7917223 6.8175635 6.844689 6.7445602 6.847768 6.831641 6.9509606 6.8272886 6.6660557 6.8756976 6.54747 6.8818917
1368968_at 4.117111 4.262609 4.453364 4.2800846 4.2857757 4.16956 4.2573366 4.0703025 4.3225393 4.4555078 4.359495 4.404051
1368969_at 4.419705 4.227087 4.3280797 4.033099 4.028399 4.4135685 4.177658 4.361945 4.312277 4.22157 4.101767 4.297721
1368970_at 4.98306 4.959858 5.1650696 5.002204 4.8341713 5.109978 4.9378843 4.8204823 5.154253 4.939601 4.9900646 4.954006
1368971_a_at 4.7276106 4.936229 5.2040257 4.7822394 4.405824 4.8099413 5.2334166 4.655725 4.684351 5.264382 5.1163282 4.5562143
1368972_at 3.7110968 3.7849402 3.8195038 3.5827127 3.604906 3.7159922 3.6343756 3.791022 3.7163997 3.787969 3.6703706 3.7154014
1368973_at 7.285944 7.521989 7.3567967 7.164052 7.4102283 7.747819 7.7185016 7.467279 7.6198573 7.4925575 7.381945 7.714001
1368974_at 4.6420426 4.44453 4.702979 4.4699535 4.6900735 4.493222 4.184175 4.5748672 4.811183 4.62168 4.5552945 4.4862776
1368975_at 6.4454346 6.8828893 6.1040454 6.404378 6.2290564 6.5724335 6.635255 6.7092443 6.6929455 6.3041167 6.729734 6.8073783
1368976_at 5.4929204 6.1279078 5.145021 5.4184527 5.606788 5.421792 5.771481 5.527549 5.7139993 5.197606 5.5143642 6.0176964
1368977_a_at 8.321169 8.188196 8.173098 8.238873 8.276274 8.222893 8.514524 8.310672 8.374699 8.667744 8.530226 8.487831
1368978_at 5.422333 5.3146234 5.452064 5.4467583 5.398927 5.2387185 5.324168 5.16458 5.408228 5.368406 5.5548725 5.4529023
1368979_at 5.767656 5.92306 6.1243415 5.835294 5.7940097 5.841441 5.9375305 5.673303 6.0066757 5.7499204 5.8971825 5.729279
1368980_at 5.415342 5.235184 5.54642 5.397584 5.3339124 5.25226 5.612939 5.4257617 6.1529636 5.3840485 5.338176 5.775454
1368981_at 3.5880747 3.467365 3.5593643 3.6330922 3.724176 3.545046 3.365605 3.5345857 3.5702295 3.3681285 3.5592558 3.4304464
1368982_at 4.5589247 4.6570992 4.9301 4.735206 4.515684 4.5759907 4.7017612 4.519028 4.692625 4.6867485 5.0172753 4.7753415
1368983_at 4.343271 4.3837147 4.15481 4.2220206 4.299166 4.347611 4.2610455 4.320614 4.3739023 4.2257667 4.263774 4.503851
1368984_at 7.867736 7.8455048 8.111479 7.947762 7.944188 7.9965305 8.1527195 8.1136055 8.046908 7.8438396 7.8420224 8.124237
1368985_at 4.4899473 4.035063 4.463297 4.261456 4.3231735 4.292347 4.545972 4.2694817 4.4663696 4.1524057 4.189559 4.359393
1368986_at 4.6395187 4.8744283 5.1837826 4.812563 5.0043983 4.8824487 4.9644823 4.8429794 4.7694263 4.86517 4.99232 4.9225416
1368987_at 5.4733744 5.5777206 5.4730473 5.5175242 5.6388803 5.5436525 5.550386 5.381052 5.408564 5.4822383 5.5196056 5.413245
1368988_at 4.9965158 5.065792 5.126323 4.9428864 4.8694334 5.014678 5.223391 5.050709 5.030239 5.207253 4.930995 5.0611506
1368989_at 4.94231 4.863546 5.0143895 5.1406846 4.882134 4.647207 4.831007 4.4272223 5.050757 4.926343 4.756546 4.7198462
1368990_at 5.5163236 5.653017 5.650425 5.7464128 5.7873044 5.606966 5.4703016 5.534094 5.595524 5.5672126 5.7324824 5.5182667
1368991_at 6.6690855 6.190621 6.16996 5.815615 6.2825613 6.1293263 5.744909 5.4767847 5.85518 5.871163 5.941535 6.1210136
1368992_a_at 10.676478 10.480177 10.733365 10.905965 10.768453 10.482629 10.862248 10.675038 10.567508 10.6463785 10.679614 10.749766
1368993_at 5.0612836 4.8298397 5.324816 4.8451724 4.681697 4.6233187 4.615526 4.7698207 4.7833414 5.1161075 4.9133253 4.6539936
1368994_a_at 5.911053 5.8675065 5.5822573 5.7161164 5.900422 5.8907957 6.2708745 5.8946853 5.780555 5.893494 5.8638144 5.7447066
1368995_at 3.3905654 3.4041142 3.4122853 3.6180172 3.5658395 3.4861782 3.4253778 3.3456955 3.5223856 3.5471365 3.5024524 3.4687297
1368996_at 4.4926763 4.463592 4.4287033 4.2769685 4.3231735 4.4203258 4.4041066 4.4307613 4.641432 4.4827766 4.477888 4.473406
1368997_at 4.4330454 4.5893598 4.806142 4.9309764 4.2291346 4.517761 4.746629 4.680887 4.723786 4.4123297 4.555185 4.4579444
1368998_at 3.6079 3.664907 3.5926113 3.5763779 3.5452561 3.606783 3.609864 3.4735863 3.7262502 3.8130898 3.7082624 3.5171354
1368999_a_at 5.1697397 5.0348005 5.030536 5.1814413 5.1963344 5.2179623 4.928732 5.3374524 5.1215057 5.210944 5.283286 5.1710157
1369000_at 5.331893 5.140737 5.3182116 5.2185564 5.2071514 5.252535 5.355905 5.159918 5.105982 5.3179684 5.3065934 4.9291573
1369001_at 3.870934 3.994021 4.2672076 3.9274244 3.9803007 3.8663456 4.176923 3.8448477 3.9540188 3.7477674 3.9037704 4.099618
1369002_at 4.3285666 4.5087833 4.3924236 4.186901 4.1515455 4.5709596 4.3060393 4.936246 4.3878937 4.451091 4.695047 4.73414
1369003_at 5.5054026 5.5606203 6.0296345 5.9200025 5.845165 5.7831397 5.807455 5.931421 5.6468773 5.349965 5.7580175 5.528197
1369004_at 5.171568 4.9215426 5.2285194 4.9897814 5.109211 5.327714 5.000988 5.091715 4.922825 5.0371413 5.5055466 5.464654
1369005_at 4.4887853 4.325779 4.363352 4.462375 4.5164413 4.507694 4.2222624 4.3632746 4.4258413 4.4473085 4.519373 4.3838487
1369006_at 3.9973655 4.307447 3.8512924 4.0522823 3.6974092 4.030389 3.948251 4.044095 3.8658667 3.9807262 4.154381 3.9435868
1369007_at 5.1091766 5.2639766 5.3179283 5.4354544 5.1685495 5.0228024 5.103547 5.198682 5.450279 5.362873 5.4211664 5.517667
1369008_a_at 4.356984 4.284424 4.2993264 4.3529387 4.712094 4.4559393 4.766029 4.4892287 4.722146 4.587786 4.7009096 4.4476457
1369009_at 3.7716422 3.7481334 3.9074805 3.6762807 3.499435 3.652584 4.0505667 3.9190533 3.744988 3.8263202 3.6525202 3.833953
1369010_at 5.2011776 5.1229143 5.056754 5.258525 5.0613136 5.006136 5.117199 5.019326 5.0032187 4.8934646 5.1133842 5.058279
1369011_at 12.3020735 12.312673 12.368863 11.972078 12.442786 12.403059 12.1447115 12.328334 12.223796 12.362066 12.299365 12.472117
1369012_at 5.984675 5.804945 5.911315 6.1633596 5.6968365 5.8250976 6.0191298 6.0393076 5.808038 5.8551803 5.961577 5.732975
1369013_a_at 10.491693 10.448341 10.427807 10.429917 10.537732 10.350436 10.657419 10.539598 10.476791 10.72482 10.600701 10.691754
1369014_at 4.592284 4.5586376 4.7496805 4.7276506 4.79467 4.4382963 4.627784 4.4272223 4.7063274 4.845703 4.724573 4.671464
1369015_at 4.903079 4.5307274 4.580534 4.900102 4.6384106 4.803974 4.967926 4.773172 4.6127763 4.749333 4.8592515 4.613919
1369016_at 5.1322446 4.8764677 5.203922 5.207597 5.04333 5.081547 5.011219 5.1926584 5.0806656 5.178811 5.1823783 5.08286
1369017_at 4.2635145 4.294569 4.709432 4.2191453 4.329273 4.3256755 4.2708054 4.2896967 4.2996855 4.529828 4.56079 4.073101
1369018_at 5.213684 5.8493032 5.3971906 5.317999 5.341967 5.456812 5.44086 5.473103 5.4355216 4.9482493 5.4299464 5.4687123
1369019_at 3.6609683 3.6108768 3.7251253 3.665758 3.6210396 3.5634115 3.7370062 3.6210704 3.6723647 3.611965 3.8222368 3.5222661
1369020_at 4.614935 4.5145054 4.7094326 4.677869 4.6605415 4.441369 4.420271 4.4072456 4.7003613 4.5902452 4.677766 4.602193
1369021_at 5.7674694 5.9411674 5.932673 5.795757 5.715217 6.0053406 5.957122 5.8114295 5.8777885 5.930564 5.9940696 5.748822
1369022_at 5.9826016 6.079451 6.0727935 5.89298 5.8797283 5.918415 5.882333 5.6424856 5.8836436 5.8540616 5.9464507 6.0276756
1369023_at 10.048831 9.909294 9.877671 10.011398 10.183642 10.020799 10.0373125 9.919524 10.035367 10.214234 10.183805 10.146845
1369024_at 6.879079 6.6618505 6.6814175 6.931639 6.7058372 6.9303637 6.814261 6.879802 6.6992283 6.614247 6.7789807 6.649961
1369025_at 4.3649545 4.5011463 4.2801485 4.2542 4.283431 4.427758 4.141614 4.1747227 4.5009828 4.4236836 4.333399 4.1253777
1369026_at 5.9115605 5.952593 6.0921884 6.1684356 6.011656 6.1659207 5.8924026 6.230793 6.09063 5.707632 5.9992995 6.1899424
1369027_at 4.3851767 4.431609 4.2245574 4.2584147 4.0233574 4.203092 4.261215 4.1180596 4.365237 4.277731 4.467811 4.240921
1369028_at 5.135765 4.910518 4.9727054 4.9574327 4.93044 4.8790255 4.899379 4.7832026 4.7764025 4.6923504 5.056084 4.8968983
1369029_at 5.5654306 6.007091 5.264131 5.587811 5.3843164 5.826838 5.8417645 6.172167 5.0319047 5.658474 5.7288485 6.493891
1369030_at 4.1769624 4.3266773 4.1213846 4.3524733 4.329054 4.161775 4.294915 4.1242156 4.241998 4.4630246 4.259348 4.03209
1369031_at 7.9805393 8.34265 8.151914 8.278249 7.9682837 8.291338 8.221994 8.224657 8.047743 8.023813 8.356629 8.096426
1369032_at 7.9387026 7.9561133 7.975646 7.8247423 7.8490715 7.78122 7.842615 7.944628 7.8406634 7.9718876 7.640599 7.932491
1369033_at 3.5531619 3.4185555 3.7549934 3.5447183 3.4617786 3.5629919 3.4814296 3.5041249 3.4634678 3.8511078 3.7728064 3.6495297
1369034_at 4.719602 4.7027826 4.8035116 4.480343 4.3453293 4.746147 4.68307 4.359214 4.5360775 4.617071 4.6834974 4.3943777
1369035_a_at 3.457824 3.5749345 3.4547317 3.6439357 3.697196 3.6422613 3.6676037 3.5232894 3.5319061 3.4458826 3.4035964 3.788493
1369036_at 3.61948 3.564007 3.5600984 3.5328832 3.6707568 3.5955517 3.6941268 3.7017303 3.6164443 3.7906277 3.6161408 3.6632352
1369037_at 4.5479593 4.461804 4.387526 4.674899 4.55385 4.2902937 4.3612266 4.483582 4.444131 4.3723216 4.555185 4.4774957
1369038_at 5.3338757 5.4293137 5.426116 5.376628 5.5666914 5.5947104 5.4373636 5.40501 5.4476357 5.500188 5.5155115 5.420066
1369039_at 7.9026494 8.019896 7.9160943 7.94472 7.973578 7.7766542 7.862738 7.730924 7.9533534 7.8580704 7.8235607 7.9928017
1369040_at 5.4747615 5.604378 5.3921256 5.3247585 5.257726 5.392146 5.299772 5.36137 5.26247 5.3510375 5.3619437 5.37227
1369041_at 3.5731828 3.712885 3.5865166 3.5834036 3.619114 3.776416 3.7802625 3.5299253 3.8236427 3.4456935 3.426213 3.9712636
1369042_at 7.075417 7.097479 7.2755795 7.038442 7.2016745 7.104272 7.0331182 6.950042 7.1797166 6.988423 6.940212 7.129268
1369043_at 3.7710822 3.6588023 3.6342802 3.583838 3.6504893 3.4407196 3.7467442 3.7599137 3.735232 3.6435707 3.6218104 3.5472538
1369044_a_at 7.701897 5.7460074 5.6456056 7.591908 5.74538 6.582455 7.4197106 6.5645123 5.9721923 6.9091086 6.201691 6.273514
1369045_at 6.389454 6.542026 6.5211124 6.4903536 6.443856 6.6778893 6.6102934 6.609783 6.5330243 6.5956125 6.71215 6.5952168
1369046_at 3.9488328 3.885278 4.114053 3.8501117 3.8312564 3.9339328 4.043862 3.7815394 3.99222 4.062725 4.342273 4.0842113
1369047_at 3.059234 3.0635533 3.132147 3.1501617 3.2655628 3.1717026 3.096366 3.004072 3.1461766 3.1749113 3.237119 3.2552202
1369048_at 4.494979 4.5797596 4.598881 4.931548 4.606349 4.614259 4.742911 4.601932 4.6692443 4.661048 4.770882 4.663223
1369049_at 3.9241076 4.0230784 3.6923475 3.9953613 3.9415674 3.8031456 4.1105566 4.0049534 3.780674 3.888759 3.8565269 3.977732
1369050_at 8.185746 7.827594 7.9318647 7.8560514 8.271721 7.9450197 7.919463 7.841146 7.9441586 7.716296 7.3407774 7.9806566
1369051_at 6.8727603 6.8623576 7.027427 6.953552 6.9980354 6.9958105 6.778101 6.7905817 6.9014225 6.8716145 6.8216515 6.931904
1369052_at 5.116792 4.959858 5.3415008 5.07305 4.982465 4.990015 4.6841884 5.2209926 5.0724716 4.9442954 4.9365597 5.1162224
1369053_at 4.187835 4.1604776 4.217201 4.3808436 4.481064 4.4164057 4.2381973 4.41693 4.2247133 4.3315287 4.4040804 4.2917557
1369054_at 4.1277056 4.0366488 4.0933785 4.1534133 4.0634823 4.1962595 4.1114645 4.472741 4.16931 4.1640778 4.068157 4.2071877
1369055_at 3.7907856 3.9361022 3.7731166 3.7812316 3.9636803 3.7490294 3.741121 3.858279 3.6609647 3.7482522 3.8949249 3.976111
1369056_at 3.3543046 3.496917 3.4862115 3.477761 3.415613 3.433545 3.4594963 3.6348171 3.4216106 3.4210641 3.4408126 3.6143482
1369057_at 7.4892907 7.4944816 7.5092907 7.545341 7.4447813 7.5310817 7.328307 7.443917 7.4805465 7.4651475 7.482873 7.475719
1369058_at 5.1815586 5.288079 5.272656 5.1489277 5.1023507 5.2544374 5.100281 5.070269 5.191742 5.25309 5.184514 4.8812838
1369059_at 7.8409276 7.6354933 7.6647434 7.8941407 7.9329376 7.713448 7.7319374 7.9559207 7.9667044 7.973075 7.9011793 8.095113
1369060_a_at 8.114075 8.155153 8.168446 8.1922245 8.159824 8.203304 8.243969 8.236061 8.156837 8.235722 8.1719265 8.169033
1369061_at 8.452806 8.4154625 8.634913 8.637896 8.548965 8.317747 8.861834 8.526358 8.742277 9.307455 8.828833 9.173922
1369062_at 5.1620474 5.0507126 5.2037516 5.1055765 5.1302385 4.996958 5.1260815 5.1029243 5.160095 5.3630543 5.102166 5.187991
1369063_at 9.966147 9.961293 9.687148 9.79496 9.622875 9.361638 9.733907 9.749821 9.706479 9.677251 9.583044 9.803164
1369064_a_at 3.8777895 3.6508555 3.8640108 3.7625194 3.767467 3.9357393 3.6613324 3.9202158 3.7163997 3.8876135 3.8799121 3.8454945
1369065_a_at 8.780512 8.84231 8.962659 8.975701 8.969939 8.815827 8.916636 8.777196 9.036673 8.757284 8.741791 8.744951
1369066_at 5.882998 5.9044533 5.794823 5.878838 5.698593 6.0450716 6.0945683 6.043015 5.893509 5.8631673 5.7976513 5.880412
1369067_at 3.789173 3.9193466 3.7554982 3.9506667 3.5176582 3.6096046 3.9622653 3.953581 3.803299 3.8284662 3.6667252 3.5254157
1369068_at 4.240423 3.9099238 4.100168 3.904526 3.9554129 4.6059985 4.1217813 4.061857 4.5251327 4.077964 3.9515443 4.114777
1369069_at 7.535123 7.5579 7.828038 7.6584897 7.6268215 7.4870048 7.531522 7.58918 7.5678177 7.5635924 7.512902 7.6993594
1369070_at 7.915582 7.8876467 7.8353257 7.874647 8.020297 8.046045 8.025404 8.01101 8.045023 7.956881 7.8710184 7.8960257
1369071_at 4.0747185 4.113291 3.98017 4.26873 4.2002335 4.35462 3.9956832 4.055662 4.0575542 4.2986727 4.1126184 3.994342
1369072_at 5.7697396 5.435634 6.077619 5.4210334 7.377577 5.8488665 6.009586 5.955907 6.0571733 5.6462693 7.831014 6.6086097
1369073_at 10.096321 10.055971 10.156136 10.135614 10.2780695 10.080971 10.062879 10.690678 10.454453 9.547471 9.983141 9.681763
1369074_at 12.619943 12.620857 12.564448 12.573283 12.477367 12.55446 12.530184 12.594448 12.498427 12.381861 12.360751 12.263681
1369075_a_at 4.6994023 4.594368 4.636589 4.990039 4.813103 4.5534515 4.480217 4.6746635 4.64789 4.69991 4.619283 4.6312203
1369076_at 8.348522 8.219624 8.383218 8.281762 8.420559 8.381105 8.452322 8.395619 8.255811 8.607335 8.605224 8.638131
1369077_at 7.1017156 7.2089505 6.8995814 6.8712316 7.0827603 7.059123 7.049884 7.1578197 6.947874 7.0535965 7.489243 7.4325995
1369078_at 8.187468 8.258281 8.22637 8.276906 8.2097 8.249256 8.313268 8.224365 8.139642 8.31925 8.167107 8.224066
1369079_at 4.6935616 4.5591617 4.7768993 4.831106 4.5789604 4.6906796 4.699068 4.809093 4.7938976 4.867594 4.705484 4.719298
1369080_at 4.384991 4.699603 4.6693044 4.690387 4.6053715 4.4501357 4.768146 4.5822067 4.6134405 4.550768 4.6271048 4.4857254
1369081_at 7.0754414 6.996222 7.485599 6.9528456 7.293064 7.118834 6.7439604 6.9915724 6.87841 7.034603 6.770159 7.509597
1369082_at 5.0093036 5.1762075 5.0173087 4.8252816 4.80801 5.065847 4.855229 4.9486675 4.9916806 4.8067183 5.028115 5.0958376
1369083_at 5.8658586 6.069878 6.0531516 5.8669224 6.379616 5.884219 5.697014 5.9116516 5.891891 5.77706 5.7477493 5.9138083
1369084_a_at 7.004688 6.9245944 7.129693 6.98741 7.1208177 7.1526155 6.810989 6.8714113 6.9672413 7.046454 7.232653 6.852936
1369085_s_at 4.969367 5.6363926 5.7905707 5.64963 5.7399282 4.9278116 6.150701 5.498893 5.5985804 5.1934824 5.407669 5.9149904
1369086_a_at 5.305898 5.255968 5.4813557 5.526556 5.544115 5.4907556 5.6475506 5.524461 5.186382 5.5619555 5.40767 5.292058
1369087_at 5.347175 5.1164284 5.4683537 5.0296297 5.4914575 5.043651 5.242077 5.145498 5.230968 5.2046633 5.42284 5.2098303
1369088_at 7.611561 7.2967677 7.4546714 7.284524 7.5862985 7.375034 7.253867 7.4382157 7.5909214 7.389443 7.3303843 7.684043
1369089_at 4.2226896 3.9995904 4.2514234 4.227505 4.102406 4.105138 3.9874377 4.0662346 4.0836334 4.165614 4.2304473 3.8189366
1369090_at 3.7592697 3.8539417 3.8346229 3.7615805 3.6493225 3.7720897 3.7413347 4.016321 3.9008596 3.715716 3.8933625 3.74731
1369091_at 4.06312 3.937454 4.1013465 3.996656 3.8616493 3.969736 3.914087 3.9131863 3.8031373 3.9765897 3.948835 3.8838525
1369092_at 8.475067 8.203307 8.291902 8.293416 8.518806 8.260934 8.249086 8.59662 8.265928 8.26656 8.180283 8.3388405
1369093_at 6.826098 7.043224 6.817225 7.024772 6.840065 6.8921614 6.6947303 7.0102916 6.9802876 6.703281 6.752726 6.612609
1369094_a_at 5.413636 5.5967197 5.697051 5.6826468 5.7032356 5.677459 5.4619474 5.553998 5.63908 5.5994697 5.966961 5.6855555
1369095_at 4.270876 4.5966578 4.263651 4.6057043 4.5147867 4.49401 4.2868414 4.4468536 4.410577 4.33759 4.524789 4.428126
1369096_at 3.9354308 3.984095 4.2610393 3.9630241 4.1280985 4.021326 4.2123184 4.16467 4.181135 4.0856547 4.289884 4.124594
1369097_s_at 6.41292 6.164188 6.2129164 6.330916 6.2509246 6.2573457 6.3248262 6.4540005 6.216806 5.9286823 5.668716 6.273884
1369098_at 4.2213387 4.2958198 4.1871367 4.3774805 4.0662365 4.122076 4.253708 4.19069 4.310424 4.1587014 4.211038 3.8533142
1369099_at 7.6783905 7.985646 7.8559933 7.8039646 7.9994946 8.165271 7.8931417 7.87727 8.2712145 7.7805758 7.811105 7.976747
1369100_at 4.0323815 4.1612005 3.8155353 4.191021 3.983064 4.1205006 3.97976 3.934152 4.134527 4.0933886 4.118889 4.051035
1369101_at 7.9325337 7.861722 7.962758 7.954701 7.8723984 7.9559293 7.828633 7.8518558 7.7798615 7.823482 7.9715877 8.067816
1369102_at 3.9416687 3.924852 3.7991328 3.9780302 3.5918632 3.9587576 3.8329246 4.153547 3.9884083 4.0316143 4.009862 3.8775337
1369103_at 4.9461794 5.016596 4.87847 4.7196894 4.80801 4.9831038 4.626783 5.070269 4.92843 5.091525 5.059102 5.141555
1369104_at 5.6420717 5.8672915 5.9207 5.762391 5.989328 5.9348497 5.7340326 6.0071945 5.973903 5.537157 5.587022 6.4282627
1369105_a_at 4.618275 5.085041 4.12841 3.3124602 3.3503401 4.3402357 4.028044 4.045252 4.7297773 4.2257667 3.7357397 4.435356
1369106_at 4.558835 4.580752 4.9475374 4.572601 4.437437 4.3729706 4.574195 4.585829 4.740219 4.556889 4.734902 4.4090943
1369107_at 3.8395271 3.8588555 3.925771 3.813479 3.9127858 3.959131 3.8534346 3.6110609 3.888742 3.7829623 3.7231076 3.9439464
1369108_at 3.9868984 3.843827 3.9882927 4.0521636 4.088916 4.095005 3.9352105 4.2032905 3.980869 4.1330614 3.9224153 4.04834
1369109_at 3.5548077 3.6020515 3.617045 3.7128952 3.5803664 3.5134199 3.695297 3.6377451 3.813708 3.877722 3.5699408 3.62573
1369110_x_at 10.293172 9.709609 9.69908 10.297441 9.373022 9.664942 10.727194 9.726751 10.207798 9.918845 9.880066 7.836217
1369111_at 13.974378 14.019589 13.985642 13.9398155 13.93135 14.031742 13.932415 14.010061 13.945234 13.967147 13.947286 13.908513
1369112_at 4.369874 4.2639933 4.253996 4.32145 4.2956533 4.2247057 4.197562 4.2794657 4.1492662 4.1784334 4.176013 4.355468
1369113_at 3.7763066 3.3859098 3.3386018 3.5396867 3.2407863 3.3293223 3.4000206 3.4830225 3.3625228 3.2342858 3.4958282 3.336869
1369114_at 3.1891747 3.1923013 3.0341403 3.2771118 3.3037567 3.037431 3.26644 3.0002913 3.143696 3.2893085 3.0854766 3.3271835
1369115_at 4.8727174 4.951015 4.654454 4.801033 4.844834 5.0714197 4.716914 4.7592072 4.7091427 4.5854373 5.227359 4.8118315
1369116_a_at 5.827099 5.8089566 5.9925284 5.805919 5.692516 5.7893887 5.766734 5.785549 5.779059 5.892826 5.86771 5.6815023
1369117_at 3.9237566 3.84345 4.2388964 3.9645228 3.9393575 4.0384493 3.855582 4.0948024 3.8407936 3.9892 3.837008 3.9356017
1369118_a_at 4.422372 4.3461943 4.435856 4.558209 4.315485 4.3996506 4.329497 4.37287 4.644533 4.590673 4.272786 4.1899304
1369119_a_at 4.573941 4.321122 4.7072535 4.6210327 4.4924107 4.896718 4.2074814 4.794961 4.6398582 4.648197 4.561828 4.621668
1369120_a_at 7.0204926 7.1061125 7.3102922 7.426299 7.101523 7.1184487 6.921179 7.151612 7.1011114 7.2367334 7.178276 7.2168655
1369121_at 4.956277 4.9335675 5.2463326 5.2619348 4.98586 5.1444006 5.1968145 4.9480023 4.881743 5.083384 4.982029 4.9302387
1369122_at 7.4854684 7.677207 7.6677647 7.617707 7.528619 7.76165 7.670751 7.5266805 7.5366335 7.5718307 7.4380774 7.4544506
1369123_a_at 6.161446 5.9842215 6.013122 6.1169477 5.9835105 6.0397058 6.084034 5.928599 5.9021435 5.910433 6.1984286 5.8713355
1369124_at 4.2775755 4.1273937 4.122184 4.4627066 4.252582 4.23808 4.112591 4.0653014 4.1002636 4.207143 4.2277675 4.0974464
1369125_at 3.290532 3.5020673 3.3593924 3.4777956 3.1770072 3.3177586 3.2549834 3.1875987 3.372936 3.4390001 3.4003172 3.3211925
1369126_at 3.7460005 3.505931 3.5061464 4.034733 3.7375703 3.962786 4.1398935 3.6310205 3.8755014 4.0608406 3.873245 4.039748
1369127_a_at 6.3459344 6.215896 6.4510374 6.717091 6.46642 6.316584 6.5010834 6.47653 6.63942 6.815198 6.7931466 6.4738746
1369128_at 4.2051907 4.0196686 4.146083 4.375074 4.2097416 4.2712574 4.4359283 4.155279 4.1871877 4.1428704 4.324246 4.4198985
1369129_at 3.7076862 4.158837 3.9710054 3.754461 3.633033 3.8907452 3.8589356 4.0398636 3.7271144 3.6250286 3.84877 3.851826
1369130_at 4.529318 4.616183 4.49773 4.4354367 4.619302 4.471055 4.7685003 4.9008956 4.737541 4.988188 4.8097887 4.645581
1369131_at 4.063636 4.123705 4.062587 4.0590653 4.096122 3.998329 3.9566479 3.8837752 4.045698 4.1636505 4.0645823 4.0431433
1369132_at 5.1087646 5.24956 5.212989 5.1387634 5.182324 5.103376 5.4066916 5.190669 5.2128997 5.4728184 5.248711 5.351934
1369133_a_at 3.6373785 3.772921 3.7070954 3.673621 3.6284363 3.7016 3.7700627 3.781689 3.7768126 3.9010413 3.829348 3.8465796
1369134_x_at 3.5547307 3.5301743 3.6195056 3.5031648 3.4046285 3.4923437 3.5634449 3.4760373 3.67991 3.4795113 3.453515 3.374566
1369135_at 5.956458 6.105279 6.238031 6.462706 6.351773 6.4495215 6.0511394 6.0375233 5.962091 6.188198 6.365454 6.2386966
1369136_at 4.028167 4.023842 4.2260246 4.1251936 4.093336 4.2394238 4.0482054 3.9446821 4.077981 3.8916328 4.42088 4.184432
1369137_at 4.8708124 4.996207 5.0136585 4.829018 5.2058315 4.86934 4.740574 5.117096 4.9793553 4.9956737 5.070607 4.8239627
1369138_a_at 4.134832 3.9234169 3.8515728 3.988294 3.830788 3.9274006 3.9055412 4.052748 3.8227255 4.062044 4.0973387 4.167524
1369139_at 3.6633859 3.7914772 3.9250803 3.8515239 3.661518 3.9011726 3.7909417 3.5138693 3.4799035 3.6453736 3.8588994 3.6868584
1369140_at 4.217432 3.9948492 3.9380908 4.0432615 3.9758856 4.063142 3.6699612 3.7309644 3.7163992 4.0349903 4.027998 4.2438793
1369141_at 3.9416687 3.6941745 3.4209595 3.5788302 3.529578 3.460308 3.3839512 3.5729475 3.5639985 3.5910418 3.4927254 3.5815473
1369142_at 3.7622674 3.712885 4.0648956 3.5637712 3.795959 3.6320417 3.915417 3.8676066 3.8581011 4.0845084 3.812972 3.9147768
1369143_at 3.9706845 4.1950254 4.249917 4.090125 4.30351 4.1344876 4.0303726 4.196455 4.1431093 4.0156765 4.514086 4.130493
1369144_a_at 3.781788 3.4612277 3.8164454 3.948442 3.6573157 3.8558633 3.850187 3.9874868 3.8920743 3.7507908 3.934482 3.7437456
1369145_a_at 4.6744776 4.5811973 4.4800096 4.6217146 4.4050174 4.4616146 4.566201 4.5574746 4.5969024 4.643807 4.468336 4.383141
1369146_a_at 7.20698 6.707541 7.1479025 7.114369 7.7050734 7.245527 6.9609494 6.6348944 7.0561256 7.249198 7.4419866 7.7990966
1369147_at 4.7328234 4.8953023 4.911115 4.77483 4.6585746 4.821115 4.648442 4.6577897 4.53534 4.9814186 5.0454316 4.7009325
1369148_at 7.882073 7.9003396 7.814588 7.867292 7.901238 7.894116 7.893594 7.7086873 7.9370728 7.8737783 7.743502 7.872676
1369149_at 5.0516768 5.1084614 4.8341074 4.9050894 5.0222745 4.862815 4.905845 4.7605247 5.0070186 4.977732 4.9457755 4.699177
1369150_at 8.508017 8.992619 9.012279 8.657187 8.634317 8.7992 8.946358 9.406565 8.536613 8.515285 8.834219 9.580023
1369151_at 5.3351192 5.1025796 5.2284584 5.187625 5.209073 5.2350497 5.190684 5.124812 5.183974 5.2207327 5.1380057 4.9852686
1369152_at 7.1427236 7.274164 7.3543544 7.2921352 7.430857 7.1716757 7.582095 7.5633864 7.5929685 7.465946 7.218321 7.469456
1369153_at 3.6162574 3.5981355 3.6251016 3.549758 3.9525352 3.768209 3.646917 3.5727637 3.482622 3.4890041 3.6180472 3.7957094
1369154_at 3.9245422 3.9129713 4.0111237 3.8999248 4.0092764 3.9233978 4.122863 3.7688568 4.207769 4.0854425 4.077895 4.164239
1369155_at 4.681935 4.803663 4.8265076 4.707575 4.7597775 4.9983807 4.729703 4.589519 4.877818 5.0375433 4.763263 4.775299
1369156_at 6.8148203 6.635756 6.5414996 6.6802382 6.6852236 6.900397 6.7961884 7.1077595 6.805814 6.879882 6.9238076 6.957557
1369157_at 8.79035 8.687059 8.704733 8.984295 8.706335 8.662289 8.865303 8.861225 8.652599 8.977825 8.942209 8.862457
1369158_at 4.225149 4.2743626 4.4612236 4.2751217 4.14649 4.1508226 4.726343 4.0804343 4.289584 4.314517 4.105467 4.1185303
1369159_at 5.1279893 5.0609913 5.0880303 5.0657015 5.2608943 5.290495 4.9655323 5.1662397 5.1186175 5.4007406 5.22488 5.159907
1369160_a_at 4.755696 4.84 4.780165 4.519334 4.742752 4.7703986 4.618197 4.9528894 4.886205 4.6643953 4.742521 4.7498255
1369161_at 9.1674385 8.223766 8.616284 8.490822 8.742274 9.137328 8.602465 8.132939 8.827181 9.025812 8.556983 8.681551
1369162_at 3.8646922 3.8705263 3.8609052 3.8006773 3.815908 3.6656973 3.7360325 3.9175353 3.8511615 4.0845084 4.02719 3.9222085
1369163_at 4.8173294 4.830997 4.9298916 4.921765 5.0055494 4.8447237 4.9443283 5.10328 4.8028493 4.9610577 5.033634 4.858862
1369164_a_at 4.4342875 4.6633887 4.806142 4.5856094 4.549676 4.4157324 4.471392 4.1941404 4.2365556 4.6920485 4.4936714 4.6617084
1369165_at 4.1555233 4.3720074 4.2089977 4.1448975 4.100567 4.067547 3.964223 4.2115283 4.3509097 4.382988 4.4619455 4.3099527
1369166_at 3.9416687 3.8905547 3.9582503 4.195924 4.4353395 4.2380805 4.4815965 4.0230546 3.8994346 3.8088675 4.2976 4.1986427
1369167_at 5.6562033 5.763568 5.928738 5.6861587 5.5434194 5.741435 5.767047 5.4833617 5.5678167 5.815347 5.756946 5.5277104
1369168_a_at 5.076992 5.262107 5.11905 5.4751115 5.3539143 5.225111 5.2334514 5.1046896 5.5032244 5.2325044 5.512819 5.341074
1369169_at 9.544576 9.565624 9.220286 9.464107 9.409739 9.558492 9.301339 9.4913845 9.432898 9.463524 9.297625 9.522334
1369170_at 3.8946865 3.860766 3.8988683 3.9431272 3.9070392 3.9109979 3.9378643 3.8026934 3.9472096 3.8174825 3.922588 3.8177984
1369171_at 11.221912 11.268714 10.502464 11.24243 11.217832 11.300505 11.137206 11.391758 11.175467 11.244099 10.266095 10.548107
1369172_at 4.0166984 4.1182957 4.1275043 4.070636 4.0158186 4.115204 4.2311134 4.033495 3.8950438 4.0690203 4.1341987 4.158008
1369173_at 5.2305336 5.3543367 5.0856056 5.2297645 5.235594 5.130708 5.133823 5.363221 5.0246677 5.255766 5.4518075 5.257288
1369174_at 7.1762395 7.4173923 7.434029 7.1292877 7.3354197 7.184225 7.2711816 7.5848303 7.393864 7.1818743 6.771851 7.244249
1369175_a_at 3.8660192 3.7234845 3.7694855 3.980423 3.9691925 3.7528832 3.5827382 3.7431772 3.7572992 3.9053738 3.9164643 3.8517387
1369176_at 6.5616126 6.595633 6.6140804 6.6545496 6.497585 6.575808 6.39537 6.4922748 6.5212517 6.764044 6.6284757 6.6863623
1369177_at 7.4025383 7.3982663 7.2953773 7.4188814 7.360287 7.2800646 7.3688936 7.238357 7.2192364 7.214105 7.171315 7.231584
1369178_a_at 4.4216137 4.256302 4.0311694 4.333826 4.2744246 4.284646 4.144692 4.2584133 4.4110937 4.503242 4.432329 3.9860775
1369179_a_at 6.1764727 6.4062843 6.2569704 5.689312 6.4678645 6.2157536 6.5464015 6.6911664 6.0766263 6.3041167 6.5124197 6.03692
1369180_at 5.0375795 4.905322 4.944228 5.0154686 5.013211 5.0450473 5.0956745 4.972066 5.0069494 4.8689494 5.4338565 5.1526527
1369181_at 6.0833917 6.484224 6.2806287 6.61185 6.085592 6.0481353 6.477105 6.8551707 6.4538097 5.8393598 6.824503 6.9355764
1369182_at 4.218555 3.8177114 4.1778603 3.874471 4.1403832 3.8997254 4.3022127 4.1146812 3.931493 4.1561294 4.1493416 3.931548
1369183_at 4.965562 4.8292327 5.039154 4.990266 5.0011015 4.7885466 4.94711 4.781784 4.8907886 4.9018764 5.0498095 5.107808
1369184_at 3.966726 3.936531 3.969024 4.0005083 3.779985 4.0719614 4.048153 3.831958 4.095688 4.051333 4.0543947 3.6390707
1369185_a_at 5.106398 5.0679283 4.934629 5.24684 5.0227704 5.10968 4.8742695 4.8956904 5.109716 5.138055 5.247394 5.0434637
1369186_at 7.365736 7.516202 7.3620367 7.2607403 7.1061864 7.386302 7.553057 7.760591 7.3310957 7.1840057 7.6875386 7.8834805
1369187_a_at 7.313156 7.174959 7.653371 7.1196485 7.3297534 7.4848113 7.6486497 7.5017734 7.5973406 7.5261846 7.441194 7.248982
1369188_at 4.00309 3.953241 3.9429224 4.042177 4.193878 4.024703 4.053528 4.0761123 4.0595016 4.0605254 4.217119 4.1242566
1369189_at 5.284629 5.2999253 5.4573636 5.3989663 5.4957004 5.5275493 5.336365 5.519439 5.5431333 5.45499 5.737871 5.4601316
1369190_at 5.613873 5.6279817 5.8486204 5.9112716 5.3307714 5.421792 5.5538926 5.55819 5.7462296 5.817383 5.878155 5.5449996
1369191_at 3.5080092 3.6454587 3.4493368 3.6560245 3.7086253 3.647167 3.6631923 3.5966473 3.6552398 3.614707 3.5502968 3.3518329
1369192_at 4.7355046 4.736506 4.94389 4.8659577 4.914715 4.7129383 4.8258643 4.6938133 4.9141326 4.894273 4.7009096 4.726632
1369193_at 5.5483637 5.438674 5.486988 5.327588 5.447584 5.3707013 5.521818 5.514976 5.364273 5.3186865 5.6421986 5.415951
1369194_a_at 3.6169963 3.6569288 3.7150085 3.5448673 3.601869 3.9775288 3.9169044 3.7605236 3.7271142 3.5546362 3.8864818 3.796624
1369195_at 5.267244 5.9034786 5.4673786 5.75122 5.2950335 5.938086 5.7753086 5.734668 5.3572354 5.719085 5.7944627 5.666035
1369196_at 5.5915403 5.3075066 5.3253193 5.330883 5.2335234 5.600752 5.599494 5.3253164 5.305229 5.524126 5.564474 5.240132
1369197_at 5.9159102 6.1901617 6.0105667 5.6826468 5.8748484 6.0249004 6.088419 6.127092 5.82418 5.6562033 5.770718 5.974276
1369198_at 5.1785145 5.1733336 5.0749903 5.1992207 5.0860443 5.1339617 5.119974 5.2553644 5.050914 4.9578524 5.194465 5.030982
1369199_at 4.8491373 4.691457 4.8344736 4.8665924 4.7869854 5.1306233 4.687154 4.5905423 4.5608587 4.914567 4.818324 4.764532
1369200_at 9.80933 9.930759 9.716051 9.841591 9.9323635 9.637841 9.602402 9.688581 9.818625 9.709817 9.53293 8.991348
1369201_at 5.1156144 5.4887094 5.124715 5.409118 5.026046 5.2517247 5.0763216 5.116559 4.973088 5.09366 5.1821175 5.192454
1369202_at 3.5082772 6.1752577 3.472616 6.1634007 3.2810984 3.601141 7.895143 3.4812436 3.348798 3.7197077 3.6080036 3.359227
1369203_at 3.837663 3.7719786 4.0232677 3.8428457 3.8769147 4.027198 3.7503073 3.910394 3.931493 3.9227498 3.8812485 3.8289611
1369204_at 7.279708 7.732445 7.2191114 7.2537303 7.0772896 7.231293 7.282282 7.658838 7.3230486 7.05225 7.588418 7.72116
1369205_at 5.075345 5.1559787 5.146509 5.2062945 5.1481576 5.467446 5.1512427 5.026714 4.8368273 5.369097 5.249079 5.075642
1369206_at 12.554608 12.6469755 12.559737 12.674081 12.567882 12.677216 12.615113 12.653646 12.477272 12.717339 12.700671 12.649456
1369207_at 4.259923 4.5639896 4.8640766 4.223541 4.326862 4.5000267 4.783692 5.2653637 4.279174 4.661535 4.8304844 5.160226
1369208_at 5.8291607 6.5359406 6.2160482 5.8702407 6.221809 6.2326016 6.788007 6.786194 5.6471148 6.5743327 7.165937 7.52102
1369209_at 6.4945188 6.676081 6.7032413 6.898677 6.490147 6.596848 6.6256785 6.8901806 6.693708 6.7519617 6.6642356 6.5046177
1369210_at 3.3640916 3.411006 3.1540039 3.2658358 3.37001 3.3441286 3.3033154 3.150327 3.385894 3.315429 3.4576318 3.2799516
1369211_at 6.143513 6.0354733 6.1012177 6.3332386 6.292685 6.2172627 5.776259 6.022985 5.9864974 6.2827168 6.2496805 6.1294446
1369212_s_at 7.354545 7.0017624 6.9021688 7.27157 6.901709 7.259025 6.9771075 6.9184127 6.8634796 7.358917 7.106277 6.8430905
1369213_at 4.9423633 5.1059165 4.9626527 4.879651 4.998773 4.9958396 4.8258643 4.934805 4.741946 4.9777465 5.130419 5.28715
1369214_a_at 5.584378 5.769957 5.797908 5.7249227 5.684651 5.665167 5.5153956 5.4988933 5.528462 5.712978 5.8440194 5.590553
1369215_a_at 10.18683 10.171813 9.771077 10.012681 10.16517 9.9670105 10.168526 10.055912 9.960406 10.081223 10.0882015 10.100005
1369216_a_at 5.3338957 5.3886585 5.393535 5.396777 5.4797373 5.314742 5.499564 5.29954 5.377479 5.674684 5.6609697 5.23896
1369217_at 4.2251487 4.177423 4.2952757 4.309005 4.1091204 4.2686563 4.007806 4.071468 4.3273945 4.1209803 4.333399 4.1780643
1369218_at 7.4868655 7.509287 7.657913 7.274358 7.8465033 7.5988407 7.617302 7.674523 7.848262 7.6349063 7.4487267 8.211308
1369219_at 6.085536 6.0480485 6.0082846 5.8342285 5.966497 5.964585 5.9572105 5.7983384 5.944969 5.8234286 6.086608 5.994188
1369220_at 7.313156 7.502001 7.616722 7.415087 7.6254463 7.5947304 7.6299214 7.723911 7.615283 7.6114597 7.6878295 7.6962066
1369221_at 5.6513853 5.8785 5.67437 5.895243 5.8775125 5.8489003 5.643071 5.617165 5.8740015 5.4083757 5.798745 5.6140175
1369222_at 5.2015705 5.2157493 5.2894335 5.332308 5.322404 5.3427973 5.097637 5.2067 5.416987 5.4101257 5.3504467 5.2202444
1369223_at 6.49493 6.5451636 6.5414996 6.5637727 6.5989556 6.7242436 6.6472416 6.5680532 6.4756265 6.663452 6.775844 6.5852475
1369224_at 11.107002 11.178581 10.057508 11.510428 11.1491375 10.919674 11.446279 10.189648 11.628883 11.561663 11.302873 11.252248
1369225_at 11.871778 12.288651 12.195215 12.258058 11.852318 12.2132435 12.500437 12.46612 11.870067 12.317151 12.642304 12.67715
1369226_at 7.839311 8.32296 8.1570015 8.186098 7.7818894 8.120071 8.361284 8.428028 7.890746 8.124796 8.785496 8.327969
1369227_at 5.8737226 5.9886703 5.9856424 5.9219565 6.252814 6.183765 6.082337 6.1894493 6.1281023 5.9164667 6.015684 6.204055
1369228_at 5.291688 5.4962893 5.493592 5.373643 5.299857 5.687273 5.0403147 5.379952 5.3823166 5.4396143 5.6478887 5.5186806
1369229_at 5.6630735 5.829712 5.684621 6.020697 5.6890497 5.8359675 5.7173476 5.6632032 5.847459 5.9599643 5.955325 5.9174795
1369230_at 4.3220263 4.4712877 4.3543963 4.346061 4.1066604 4.096485 4.538638 4.4389095 4.4110403 4.400386 4.4263124 4.2877846
1369231_at 4.4190774 4.834977 4.712602 4.72765 4.732215 4.7991247 4.782985 4.5574465 4.4995937 4.8947897 4.894222 4.7452216
1369232_at 4.554737 4.7506037 4.791606 4.853213 4.7120256 4.6445017 4.5104756 4.598271 4.725026 4.571402 4.595578 4.6116776
1369233_at 3.7314048 3.7826862 3.8445323 3.778907 3.704352 3.786866 3.8966424 3.7307994 3.7366068 3.6880176 3.7669773 3.6367657
1369234_at 7.94196 7.953122 7.931824 7.8836336 7.6679277 7.8573685 7.8522816 8.090073 7.9424067 7.667633 7.8323946 7.697699
1369235_at 4.672924 4.8956833 4.988487 4.9041843 4.8407693 4.769985 4.927563 4.741611 4.8489466 4.787812 4.5918245 4.520024
1369236_at 5.1817317 5.3747506 5.22884 5.1978726 5.413563 5.3520894 5.010949 5.409027 5.3963027 5.0128236 5.1469355 5.4670267
1369237_at 5.133682 5.0902214 5.172484 5.21481 5.060506 5.028201 4.954058 4.88635 5.0372787 5.326426 5.3195705 5.098758
1369238_at 9.544575 9.718453 10.342468 9.886884 10.178281 10.139719 9.853272 10.367731 10.125159 9.331004 9.771648 9.8065815
1369239_at 3.9458663 3.7713673 4.1678157 4.222469 3.9650018 3.8596115 4.015546 3.8182206 4.2129536 4.1931224 4.208817 3.8717566
1369240_a_at 5.69228 5.6745257 5.556267 5.534545 5.4473047 5.6794386 5.4839377 5.523758 5.54153 5.5913143 5.479836 5.386885
1369241_at 5.205576 5.3241997 5.518776 5.4029946 5.2766514 5.347796 5.0464582 5.3206773 5.029421 5.1669664 5.196342 5.2058406
1369242_at 3.3145168 3.424682 3.3706942 3.4857914 3.3773208 3.5089107 3.5127323 3.608039 3.4580503 3.4399974 3.2886057 3.3810492
1369243_at 4.05754 3.783933 4.269496 3.9896278 4.18224 4.143906 4.216025 4.016236 3.9987793 4.2250223 4.1907473 4.2502637
1369244_at 7.0976334 7.0113482 7.000598 7.2822843 7.0755644 6.704796 7.0608683 6.8614097 7.167286 6.946937 6.965946 7.075276
1369245_at 4.064135 4.1605463 4.247375 4.139523 4.2565355 4.104353 4.0263634 4.0647244 3.9442377 4.2253942 4.2370315 4.0800476
1369246_a_at 3.7235894 3.5436704 3.5663936 3.659034 3.6572988 3.5996382 3.5140803 3.5096922 3.683209 3.5750766 3.6574497 3.610277
1369247_at 6.082812 6.027513 5.912163 6.156251 6.0658207 6.261517 6.2834096 6.3216662 6.380082 5.8494473 5.755409 6.3155894
1369248_a_at 8.540487 8.326639 8.247474 8.599426 8.587359 8.507636 8.56041 8.341645 8.985586 8.035917 8.309462 8.052412
1369249_at 8.240255 9.039828 8.667628 8.605419 8.772284 8.563962 8.648171 8.535208 8.50242 8.575972 8.319708 8.648236
1369250_at 4.963551 4.9280815 5.1533847 5.047335 4.772175 5.026957 5.000052 4.761277 4.8094234 4.855421 5.2131834 4.9573727
1369251_a_at 5.447665 5.6798706 5.5139666 5.6865406 5.3386803 5.467785 5.485836 5.254265 5.5984774 5.785883 5.5653925 5.3915987
1369252_a_at 5.2703376 5.305015 5.393441 5.3499384 5.4887595 5.4325876 5.408798 5.3165045 4.9074264 5.3251276 5.643109 4.9330344
1369253_at 3.7504215 3.9082568 3.7595642 3.9049962 3.6185367 3.7771204 3.700439 3.7629464 3.7542598 3.877722 3.749417 3.641865
1369254_a_at 3.7849288 3.85968 4.0158696 3.993286 4.0293946 3.8374283 4.109 3.682557 3.8554225 3.8086357 3.728359 4.005573
1369255_at 6.502515 6.612261 6.7040586 6.885235 7.0206456 6.874319 6.5745416 6.896159 6.663857 6.6679254 6.781884 6.765166
1369256_at 5.980616 5.8853393 5.8475003 6.0366096 5.848229 6.2138066 6.132174 5.6087127 5.952444 5.9086413 6.0107646 5.6569605
1369257_at 4.66425 4.741514 4.7952976 4.8107047 4.655877 4.71317 4.883934 4.492679 4.8144526 5.010763 4.914112 4.725857
1369258_at 3.1415298 3.142176 3.3240821 3.0696864 3.062976 3.1611753 3.207798 3.1051404 3.1025798 3.073528 3.2281752 3.1905675
1369259_at 7.0474086 7.577271 6.3715353 6.3041677 7.658882 6.5530295 7.419663 6.0776625 7.3347964 6.717518 6.481234 7.552144
1369260_a_at 4.2318587 4.123138 3.9271195 4.507148 4.098752 4.1164484 4.216025 4.0087347 4.1720037 4.54638 4.0958586 3.880045
1369261_at 4.7900567 4.9275513 4.9929643 4.9557757 4.8419995 5.0768223 4.8658442 5.00395 4.8999047 5.1323037 5.0862846 5.0488405
1369262_at 6.7337446 6.857314 7.0477514 6.9440336 6.874434 6.8023252 7.178141 7.161012 7.1157827 6.9234595 6.77016 6.831545
1369263_at 3.3033674 3.2380915 3.4557624 3.474746 3.402858 3.2792146 3.2600045 3.4281046 3.2807877 3.4036756 3.3646204 3.4195237
1369264_at 4.974313 5.1869974 4.9136825 5.2118015 5.051343 4.9113407 5.276348 5.032684 5.3722906 5.0506406 4.98024 4.827898
1369265_at 6.5340004 6.6051774 6.662379 6.917552 6.770275 6.6900015 6.876129 6.6727495 6.7466574 6.5099807 6.772036 7.056387
1369266_at 6.1061974 5.9002757 5.755438 5.5503983 6.0929623 5.92515 5.810237 6.1110682 5.9132686 5.8628983 6.152151 6.167192
1369267_at 3.9415407 3.9064267 4.0398765 4.048831 4.0171447 4.070983 4.142291 3.667442 4.030049 3.9542089 4.0791206 3.9694095
1369268_at 4.071209 4.6071033 4.4720573 4.5890775 4.0565176 4.1260233 4.9029994 4.0899606 3.9921927 4.763577 4.139306 4.4254627
1369269_at 9.114088 9.073826 8.96999 9.133751 8.986247 9.24358 9.168765 9.233818 9.153729 9.170574 9.163177 9.285132
1369270_at 9.352561 8.978033 9.27989 9.197075 9.307835 9.343609 9.046661 9.051855 9.248259 9.003256 8.968495 9.015326
1369271_at 4.060425 4.0379696 4.5028133 4.4054174 4.079185 4.1221538 4.321971 4.0813317 4.3918023 4.282801 4.4501114 4.2332673
1369272_at 5.3230414 5.628696 5.110418 5.453871 5.156277 5.4684186 5.320141 5.976008 5.407114 5.306945 5.7871046 6.0563283
1369273_a_at 4.3538246 4.3856997 4.0519886 4.3137283 4.224572 4.207779 4.3966656 4.030269 4.1636972 4.444438 4.476881 4.2440414
1369274_a_at 4.3065543 4.4970765 4.4947987 4.3774543 4.11786 4.2424245 4.420942 4.1402807 4.033929 4.191224 4.5418487 4.0223675
1369275_s_at 12.773928 12.673176 12.727312 12.562817 12.71393 12.810268 12.612045 12.705953 12.595171 12.628154 12.718225 12.582657
1369276_at 4.8176713 4.791372 5.148455 5.1762915 5.2022376 5.092277 5.0310864 5.1531696 4.840782 4.972578 4.818958 5.4825583
1369277_at 5.558087 5.737236 5.640002 5.3643384 5.77914 5.665837 5.600519 5.7531095 5.630295 5.8041735 6.0270424 5.6842365
1369278_at 8.328062 8.109451 8.361799 8.21687 8.075401 8.251909 8.18376 8.209172 8.097778 8.427369 8.202548 8.112045
1369279_at 5.7512975 5.7169676 5.7476606 5.7797203 5.6463246 5.735563 5.664821 5.7511115 5.768186 5.865983 5.8641524 5.568605
1369280_at 4.3719134 4.1734576 4.290683 4.2934337 4.4650445 4.1855817 3.9972425 4.08027 4.154334 4.5251184 4.279673 4.006231
1369281_at 3.4189923 3.493071 3.2887347 3.3042927 3.6837234 3.4957585 3.5500886 3.6754396 3.477216 3.9623344 3.7345872 3.5348415
1369282_at 3.3895211 3.4783869 3.3083584 3.2585485 3.2672644 3.369416 3.431101 3.2475638 3.5328374 3.3371766 3.498882 3.3498726
1369283_at 3.8522453 3.8436472 4.0145235 3.7962096 3.7376745 3.7898262 3.8442729 3.816005 3.82745 3.7044132 3.7080038 3.8904867
1369284_at 5.335699 5.453985 5.3688345 5.483569 5.34822 5.2864084 5.2118635 5.2348022 5.241805 5.4531145 5.4805384 5.253401
1369285_at 6.2575197 6.6267743 6.492578 6.491288 6.6314535 6.3258796 6.4762096 6.915725 6.535735 6.016114 6.374584 6.246119
1369286_at 12.440365 12.441181 12.443386 12.3845215 12.450542 12.425038 12.365665 12.445409 12.403286 12.459151 12.3539715 12.445252
1369287_at 4.605848 4.8298397 4.796789 4.98234 4.6969905 4.777399 4.8139844 4.508 4.838324 4.8054414 4.885595 4.8137693
1369288_at 4.5661345 4.363355 4.790882 4.414218 4.546619 4.3618207 4.4912305 4.557204 4.325462 4.63269 4.56251 4.2565475
1369289_at 10.107061 9.875906 9.772675 9.78549 10.178065 9.976971 9.768115 9.5947 10.025381 9.677564 9.729265 9.964012
1369290_at 4.7390375 4.7323112 4.6378603 4.4638214 4.7259808 4.801916 4.3962393 4.8813562 4.43211 4.5786695 4.9461317 4.8598623
1369291_at 10.492595 10.414544 10.562356 10.507359 10.570541 10.652235 10.390124 10.144844 10.42975 10.195887 10.537007 10.3100815
1369292_at 4.5196934 4.617093 4.80161 4.281436 4.248415 4.319684 4.572097 4.527487 4.374176 4.3423796 4.324829 4.296628
1369293_at 5.8725457 5.9480133 6.119234 6.076958 5.921676 6.005754 5.7635994 5.95363 5.796604 5.914591 5.967953 5.851716
1369294_at 4.8244495 4.602795 4.9333224 4.72765 4.8961344 4.6400313 4.4984493 4.7592072 5.0218067 4.7157297 4.9653225 4.8188043
1369295_at 4.618275 4.8624406 4.7494054 4.7701626 4.855212 4.7415533 4.60259 4.6584373 4.7528863 4.865984 4.890615 4.6602583
1369296_at 12.824926 12.842921 12.936675 12.812587 12.965001 12.940314 12.839839 13.01929 12.920337 12.847324 12.987684 12.919071
1369297_at 3.9145837 3.9975004 4.234533 3.8798587 4.103866 4.10185 3.836929 3.8010156 4.034318 4.238309 4.4445124 3.924499
1369298_at 4.0269284 4.0715523 3.9749582 4.3299913 4.046263 4.1221795 4.033628 4.019875 4.032509 4.046151 4.238491 3.7945402
1369299_at 4.7124705 4.756504 4.850684 4.6282253 4.601815 4.7900343 4.7402043 4.9126964 4.527747 4.569251 4.9031343 4.8183303
1369300_at 4.2957306 4.2475452 4.1950336 4.1521406 4.011178 4.0719614 4.390714 4.341846 4.0877895 3.9508662 4.210992 3.9435797
1369301_at 4.5380883 4.5419383 4.608585 4.606171 4.3683634 4.4586353 4.4888563 4.368873 4.494667 4.524742 4.4593635 4.709161
1369302_at 4.386011 4.6196117 4.461907 4.6572695 4.7601237 4.5117035 4.6907306 4.3790617 4.6482835 4.5625772 4.847891 4.711744
1369303_at 3.7938623 3.7344766 3.6810937 3.699524 3.4622078 3.5818753 3.987523 3.5628407 3.6775181 3.59105 3.6384716 3.550754
1369304_at 6.6927466 6.956587 6.807314 6.948702 6.739348 6.8558846 6.875746 7.165643 6.756961 6.8183546 7.0807652 6.541412
1369305_at 4.4628973 4.6152544 4.3772087 4.56153 4.4854183 4.611826 4.13346 4.6322546 4.5253644 4.5248775 4.641283 4.5883636
1369306_at 4.2388883 4.8635006 4.439194 4.470083 4.2830534 4.26752 4.6229777 4.747647 4.61425 4.42649 4.481638 4.792118
1369307_at 4.9126005 4.9728184 4.968309 5.0269413 5.044654 4.789543 4.697619 4.7480745 4.698832 5.056726 4.881714 4.998911
1369308_at 5.2537827 5.406997 5.333507 5.1892333 5.268668 5.2840037 5.2442074 5.315356 5.2081947 5.4182696 5.35932 5.2847385
1369309_a_at 4.669858 4.624452 4.8773117 4.8920975 4.8117633 4.744141 4.5829716 4.6998982 4.642357 4.473976 4.9958963 4.6715813
1369310_at 5.1501102 5.10973 4.9426584 5.064353 4.881214 5.11143 5.1115913 5.0887628 5.2818546 5.1253777 5.150769 4.9927874
1369311_at 3.7139654 3.68335 3.658716 3.6634018 3.6476955 3.720807 3.6538007 3.6172206 3.7163997 3.866229 3.8327644 3.8878746
1369312_a_at 8.924934 8.962447 8.824151 8.839406 8.962352 8.985797 8.858899 8.932685 8.961056 8.751121 8.870384 8.961115
1369313_at 4.614027 4.9338646 4.7934184 4.878921 4.7195687 4.364839 4.8686066 4.6797266 4.5688024 4.7160296 4.847817 4.555607
1369314_at 4.4215174 4.282464 4.2591176 4.300189 4.239917 4.2708163 4.2524185 4.0217485 4.4737325 4.189657 4.378885 4.188046
1369315_at 4.057868 4.143054 4.4306087 3.8600907 3.9907098 4.2658653 4.280223 4.1357107 4.0401235 4.0916395 4.2760334 4.2554255
1369316_s_at 6.1801276 6.101247 6.4208603 6.259219 6.2330766 6.2482696 6.487352 6.3113503 6.286139 6.250963 6.1063595 6.2487445
1369317_at 3.8209877 3.7280016 3.89205 4.1180673 3.888873 3.8974285 3.7552156 4.0703325 3.8462043 3.9548504 4.0792933 4.2746572
1369318_at 6.3450675 6.198964 6.127709 5.985046 6.4622426 6.397007 6.58046 6.4598026 6.516582 6.4456024 6.544172 6.617276
1369319_at 9.187105 9.350451 9.176136 9.244746 9.167029 9.174126 9.195226 9.261488 9.151116 9.145909 9.056661 9.049417
1369320_at 4.0943403 4.4311657 4.226387 4.160123 4.1407385 4.1058292 4.04257 4.326914 4.098297 4.351697 4.3219776 4.1174536
1369321_s_at 3.2385397 3.4568264 3.4184184 3.184985 3.4571633 3.2934911 3.4515011 3.2045362 3.2818613 3.280657 3.220114 3.257673
1369322_at 5.2849984 5.6570916 5.357864 5.2803607 5.4860196 5.5308037 5.437342 5.4560657 5.157846 5.514052 5.696746 5.347838
1369323_at 7.220899 7.1124372 7.416158 7.0999613 6.94554 7.0787745 7.139831 7.294575 7.2584815 7.005085 7.004453 7.4943433
1369324_at 3.580096 3.4360461 3.560407 3.5615773 3.7194815 3.480386 3.381463 3.5681658 3.7118514 3.661543 3.527551 3.5034368
1369325_at 6.6414924 6.532205 6.6865644 6.3904076 6.946169 6.486077 6.94129 6.8592076 6.397912 7.0066204 6.3374786 6.892514
1369326_at 3.8263626 4.022176 3.809149 3.8866212 4.027831 4.0263824 3.6885679 4.0516415 3.8221328 3.81453 3.8656976 3.9313245
1369327_at 4.3794584 4.2046165 4.4384346 4.319001 4.0556164 4.4358807 4.3405743 4.109651 4.1947336 4.4574556 4.4424677 4.566016
1369328_at 6.454709 6.3219385 5.736414 6.2947464 5.9889045 6.492204 5.9492106 6.2453885 5.843494 6.2122474 5.9648647 6.2203226
1369329_at 5.2819433 5.205127 5.23964 5.59352 5.437135 5.290342 5.305114 5.420045 5.37443 5.501129 5.3318367 5.3305116
1369330_at 5.1233883 5.1915703 4.9714465 5.045647 5.092664 4.9891934 5.1111636 5.059613 5.2188325 5.183359 5.006843 5.178457
1369331_a_at 5.033628 4.795801 4.9844236 5.106967 5.2806773 4.8624163 5.0786963 4.99902 4.9791074 4.9863753 5.3640957 5.3088236
1369332_a_at 3.7778704 3.6512997 3.5893753 4.0897827 3.9138134 3.8722606 3.8934083 3.7824857 3.6225889 3.8207932 3.9738948 3.7205675
1369333_a_at 3.4137573 3.3152852 3.3593924 3.496841 3.3360837 3.4939544 3.439295 3.336524 3.2149446 3.3348038 3.6653206 3.398833
1369334_at 3.824718 3.9532244 4.0681176 4.1109114 3.7650707 4.105138 3.6758196 3.7529411 4.1172647 3.9888773 3.77473 3.9366693
1369335_at 3.6252463 3.5902884 3.7566683 3.679936 3.4435925 3.8365932 3.6019893 3.53503 3.8161929 3.602781 3.50001 3.974728
1369336_at 5.535393 5.402124 5.453765 5.6041565 5.365876 5.421792 5.6190085 5.347029 5.4971323 5.630087 5.352645 5.369145
1369337_at 4.2584195 4.4721622 4.562677 4.0594244 4.358884 4.4498353 4.392412 4.534517 4.473412 4.4483657 4.224674 4.445364
1369338_at 5.814888 5.798978 5.7279754 5.869675 5.701558 5.722957 5.7764115 5.7795005 5.745204 5.814299 5.896438 5.504989
1369339_at 5.6988554 5.6723137 5.641366 5.647435 5.672477 5.718239 5.4434843 5.516734 5.742448 5.6725826 6.0243864 5.5745773
1369340_at 4.32295 4.6276865 4.383435 4.4670987 4.5421095 4.6148524 4.4384375 4.36163 4.3713436 4.6171346 4.5226445 4.202467
1369341_a_at 4.0853252 4.3813205 4.1612897 4.18618 4.109547 4.1628485 4.1975107 4.2268896 4.1936755 4.245578 4.1529436 4.0675497
1369342_at 5.491262 5.2645426 5.876183 5.7475815 5.2535195 5.6384244 5.4773064 5.310921 5.1344633 5.443317 5.385987 5.4756136
1369343_at 3.2822487 3.5048194 3.1854544 3.609909 3.4944036 3.2966123 3.495875 3.4250605 3.487053 3.5020397 3.489053 3.369433
1369344_at 5.654174 5.4955106 5.7452383 5.593011 5.690166 5.384474 5.5901494 5.729135 5.4190955 5.579524 5.120339 5.584146
1369345_at 3.8668425 3.897203 4.003647 4.0680733 3.998836 3.8289895 3.8830032 4.0527487 3.9314935 3.9871745 4.025853 4.0568733
1369346_at 3.447629 3.5575337 3.6239488 3.5288408 3.4912589 3.4879694 3.5910468 3.5432446 3.5600126 3.656583 3.6180472 3.4124296
1369347_s_at 5.707714 5.642009 5.6066985 5.8171754 5.7034826 5.751379 5.609438 5.491292 5.749851 5.7774777 5.742733 5.597282
1369348_at 4.2547355 4.1054125 4.3562803 4.379584 4.242786 4.242155 4.1043935 3.9904923 4.0906277 4.2382 4.172561 4.280243
1369349_a_at 3.604375 3.529672 3.5750585 3.6635616 3.4446213 3.536313 3.5123096 3.5360668 3.6028144 3.66433 3.8206613 3.4899733
1369350_at 5.7010574 5.8542647 5.901816 5.6575413 5.5304275 5.659562 5.7867017 5.7135983 5.638007 5.6215644 5.709562 5.3712816
1369351_at 4.5263615 4.2745523 4.4122 4.593987 4.401205 4.294634 4.3785715 4.5705166 4.403384 4.5184183 4.4254465 4.5184307
1369352_at 6.279158 6.4231153 6.1758184 6.3559055 6.6599765 6.34706 6.252262 6.696609 6.2716093 6.2544622 6.4197974 6.3318405
1369353_at 4.7615047 4.65069 4.7157626 4.2671514 4.8144016 4.693718 4.6691637 4.568058 4.5184994 4.6050506 4.7210784 4.3722496
1369354_at 6.4735866 6.486536 6.5802765 6.547459 6.4780765 6.5200796 6.3932347 6.490906 6.527722 6.638789 6.415719 6.4470716
1369355_at 4.6527605 4.8858175 4.6179004 4.7939205 4.690164 4.7414536 4.8779926 4.9719195 4.7690296 4.8659606 4.8620563 4.890279
1369356_at 3.9816072 4.160801 4.039609 4.0452037 4.180545 4.1066403 4.016883 4.113692 4.1261196 3.89348 4.099604 4.0944266
1369357_at 5.0823474 5.2898855 4.70201 4.8442082 5.216861 5.1180167 5.051864 5.0918374 5.0326486 4.9321227 4.726921 5.0570035
1369358_a_at 6.1533513 6.1602674 6.2246156 6.3498483 6.2745852 6.260511 6.0030584 6.2113233 6.1082945 6.2605443 6.277039 6.1395817
1369359_at 3.8566284 4.27847 4.335559 4.086331 4.1191945 4.127904 3.8292327 3.9805903 3.8437805 3.9589531 4.2789164 4.0777607
1369360_at 6.073743 6.159123 6.0344963 5.9901853 5.98833 6.0540843 5.98228 6.0678115 6.0956836 6.1968746 6.0700884 5.9541297
1369361_at 3.7610903 3.7109542 3.863062 3.672698 3.5982878 3.6322682 3.7603202 3.5905538 3.703419 3.7582276 3.4990737 3.7553854
1369362_at 5.271218 5.1954365 5.3312845 5.0998573 5.1199803 5.1485553 5.2078896 5.1535673 5.0843983 5.155159 5.027357 5.2475033
1369363_at 3.808896 3.5374863 3.8513436 3.7008324 3.575025 3.51695 3.4225965 3.602326 3.5283473 3.6810746 3.5966856 3.7422056
1369364_at 3.7528884 3.5026774 3.5029836 3.5787685 3.7763362 3.7716577 3.6614766 3.6832716 3.7566493 3.4301689 3.755263 3.5996425
1369365_at 4.4262857 4.3982263 4.496374 4.33896 4.372218 4.713587 4.4120536 4.28077 4.593488 4.6803155 4.4633026 4.5172634
1369366_at 4.8279176 4.8513904 4.777266 4.925646 4.6550326 4.691576 4.591065 4.722507 5.0704966 4.744981 4.9733453 4.8668046
1369367_at 4.4060774 4.472946 4.503482 4.401907 4.2755337 4.3801622 4.243582 4.2945323 4.3367834 4.6641994 4.5283804 4.209607
1369368_at 4.3241706 4.210911 4.2164087 4.3031483 4.277554 4.3408966 4.386916 4.294365 4.137464 4.4834003 4.277769 4.1464148
1369369_at 4.955759 5.1611323 5.297333 5.07142 5.189224 5.205492 5.103571 4.933892 5.207034 5.0139413 5.234503 5.058887
1369370_s_at 4.978749 5.032608 4.969342 4.8062267 4.838393 4.6634183 4.6460605 4.6773543 4.934884 4.786939 5.1591344 4.492589
1369371_a_at 4.5149274 4.6717587 4.4714446 4.3158283 4.347913 4.551939 4.0879726 4.280424 4.425011 4.592941 4.5185046 4.5521593
1369372_at 4.942577 5.0432763 4.9889693 4.9240723 4.881645 5.018816 4.9113173 4.7192903 4.8562536 5.1019764 4.8420177 4.658968
1369373_at 5.84491 5.578879 5.8748746 5.8209977 5.6147656 5.6340103 5.73337 5.9613457 5.8029423 5.4664764 5.4343386 5.5414805
1369374_at 3.9289389 4.2282753 4.000865 4.209382 3.8183947 3.9692354 3.9037402 4.0102377 3.825247 4.1782656 4.142725 3.8359797
1369375_a_at 3.6464877 3.8830466 3.9917378 3.6464396 3.7055192 3.7508342 3.7150154 3.9648511 3.8491843 3.7017365 3.893151 3.7736516
1369376_a_at 4.256256 4.1998177 4.227718 4.3883014 4.1740475 4.1765175 4.3343 4.107884 4.348897 4.310191 4.4951754 4.3516107
1369377_at 3.359351 3.261739 3.8171842 3.508379 3.4261043 3.4455936 3.4146287 3.6521869 3.7163997 3.5908759 3.2747495 3.2231517
1369378_at 4.710102 4.936376 4.709432 5.019587 4.6685247 4.6955132 4.598715 4.7592072 4.6567874 4.7923636 4.710401 4.7914596
1369379_at 4.715073 4.901251 4.697635 4.713713 4.791467 4.9983788 4.534468 4.9642544 4.521122 4.7192926 4.715464 4.6801567
1369380_at 4.5198736 4.665785 4.415413 4.3952494 4.608898 4.307244 4.6757956 4.2998686 4.4601173 4.377216 4.461738 4.4885306
1369381_a_at 3.8064191 3.7910097 3.666342 3.7250345 3.7100685 3.622512 3.5579813 3.6361694 3.676577 3.8499172 3.6697934 3.7659554
1369382_at 6.0428023 6.0287557 6.0305147 6.059557 6.178719 5.9094667 6.3709054 6.1282644 6.154387 6.2382483 6.413869 6.623906
1369383_a_at 4.502866 4.63392 4.845335 4.8535204 4.7977953 4.633819 5.058525 4.6703835 4.863366 4.6447797 4.94792 4.7228403
1369384_at 3.8185928 4.0758147 4.076332 3.8418586 3.6444435 3.758345 3.7060444 4.035495 3.9428968 3.9101033 3.4772253 3.6695268
1369385_at 4.5362816 4.654034 4.7514863 4.67162 4.5727844 4.8728333 4.624597 4.5141673 4.483168 4.6241717 4.751122 4.603578
1369386_at 4.1786566 4.2869487 4.3091455 4.191456 4.314583 4.0812078 4.093276 4.377163 4.3403683 4.3374987 4.2711253 4.194064
1369387_at 5.6133285 5.9658036 5.984395 5.67628 5.449626 5.6581903 5.546546 5.6669893 5.840242 5.4954095 5.927325 5.9797378
1369388_at 4.1137257 4.058695 4.15537 4.23345 4.0209527 4.194911 4.132617 4.0485506 3.9531426 4.194843 4.0159054 3.9860775
1369389_at 4.322915 4.3457837 4.4854956 4.483055 4.6037664 4.4416523 3.9951732 4.2663155 4.2009096 4.377839 4.4453454 4.625519
1369390_a_at 4.3859487 5.0640736 4.522547 4.5423145 4.985303 4.2408776 4.458708 5.034604 5.065825 4.571788 4.2421775 4.2947664
1369391_at 4.146964 4.320859 3.955326 4.2807417 4.3413734 4.1502247 4.043862 3.9788985 4.043248 4.268791 4.0939646 4.0993905
1369392_at 4.9033613 4.964084 5.3429823 4.961645 5.058234 4.8793125 4.831749 4.9327774 5.0603194 4.9227943 5.056084 4.953626
1369393_at 3.9185832 4.2282753 4.128045 4.068918 4.1425314 4.2059946 3.9166982 4.114418 4.0539837 4.000697 4.43223 4.37263
1369394_at 4.551028 4.3376327 4.517297 4.6153 4.6002855 4.5482826 4.391667 4.494504 4.663059 4.5188394 4.604769 4.439847
1369395_at 3.7685223 3.7052019 3.691976 3.7094104 3.6499612 3.6468859 3.5714123 3.6071877 3.7406719 3.6369736 3.6483915 3.7045012
1369396_at 5.581046 5.482746 5.4950104 5.3829956 5.389057 5.337431 5.4701004 5.380098 5.48643 5.401208 5.55387 5.6371317
1369397_at 5.151376 5.1922646 5.211233 5.220858 5.0304966 5.137164 5.4473114 4.92694 5.099375 5.1110253 5.23057 5.284631
1369398_at 5.516535 5.5448833 5.486886 5.70518 5.5030947 5.7527876 5.2261286 5.602129 5.7244945 5.3682365 5.5983458 5.488328
1369399_at 3.6272507 3.5419905 3.6259751 3.8513007 3.441682 3.3932562 3.4585514 3.5258656 3.487975 3.4828653 3.738069 3.5015106
1369400_a_at 5.1752973 5.2772913 5.4636097 5.4186788 5.2873373 5.1460633 5.044519 5.3067594 5.228544 5.472639 5.223837 5.1705194
1369401_at 3.2851107 3.1886802 3.4107468 3.5349674 3.4653535 3.3523872 3.3391411 3.490326 3.3803968 3.3037627 3.406759 3.3990114
1369402_at 6.733047 6.7323966 6.883788 6.798568 6.6828866 6.831627 7.1043887 6.981032 6.6321464 6.798173 6.708886 6.868631
1369403_at 4.642974 4.4333277 4.632121 4.5018506 4.595593 4.636799 4.6928744 4.528117 4.7372136 4.5352845 4.4685764 4.463006
1369404_a_at 4.5852637 4.4970217 4.5144377 4.5847883 4.7054133 4.591661 4.7053304 4.594749 4.577412 4.73719 4.7497826 4.6205583
1369405_a_at 4.168228 4.182195 4.288718 4.4967713 4.1758494 4.1975965 4.064495 4.1599193 4.1361904 4.3408012 4.1553617 4.244336
1369406_at 4.0149536 4.0176063 4.1794195 3.8844256 3.982785 4.2380824 3.9986875 4.118005 4.0309033 4.3284135 4.2227273 4.059297
1369407_at 6.0327296 6.798145 6.1490436 6.49695 6.4472837 6.1435046 6.367712 6.503586 6.203528 5.7649026 6.6072493 6.4006877
1369408_at 4.382391 4.353964 4.4603834 4.6814375 4.351864 4.1364393 4.456785 4.257319 4.6176434 4.3723216 4.5076528 4.225816
1369409_at 8.253109 8.325188 8.440933 8.343401 8.329493 8.382383 8.422804 8.489466 8.241035 8.288126 8.382641 8.334768
1369410_at 7.715678 7.987918 8.099606 7.898396 8.046363 7.973408 7.719364 8.037516 7.697253 7.960318 7.967992 7.666989
1369411_at 3.8849523 3.7547717 4.108694 3.9488842 4.0885406 3.8854795 3.9773138 3.8456764 3.8936245 4.0917673 4.107732 3.742312
1369412_a_at 6.672874 6.5341954 6.660154 6.754493 6.975121 6.6954436 6.6219373 6.5047903 6.681051 6.8125095 6.8203344 6.8725166
1369413_at 4.503768 4.595175 4.4903255 4.5642076 4.517055 4.4980884 4.356153 4.5649643 4.4527526 4.6480584 4.545745 4.319363
1369414_at 9.030369 8.878084 8.875763 8.987461 9.046406 8.761124 8.96117 9.057985 8.971756 8.849722 8.987919 8.964684
1369415_at 7.441842 8.035014 9.017134 8.706463 7.7207003 8.277137 8.406595 8.850441 8.1699505 7.3981104 7.209121 8.699179
1369416_at 6.4121766 6.3517466 6.5652676 6.5667357 6.33687 6.3355656 6.3918157 6.233322 6.090448 6.441973 6.337028 6.1755605
1369417_a_at 4.4013805 4.2789574 4.2779307 4.380173 4.2864017 4.2814574 4.1874647 4.236659 4.137434 4.2959695 4.2515364 3.8457532
1369418_at 4.439342 4.3518443 4.468775 4.3662825 4.376262 4.5982995 4.2577214 4.2954397 4.2823052 4.4728203 4.466689 4.18742
1369419_at 5.271571 5.471301 5.1191344 5.1704955 5.1600513 5.1100564 5.1998878 5.4356904 5.196587 5.130942 5.0903454 5.3801
1369420_at 4.215669 4.326417 4.1782002 4.363877 4.154527 4.0493946 4.6127043 4.2113037 4.343687 4.2257667 4.1187115 4.217169
1369421_at 6.0614796 6.180286 6.0452075 5.953417 6.319847 5.985008 6.063615 6.2641325 6.3549304 6.0691113 6.1902347 6.252414
1369422_at 5.2324233 5.288142 5.380122 5.513406 5.366964 5.204329 5.0126286 5.1530824 5.555607 5.3565564 5.246021 5.0958242
1369423_at 4.380843 4.3416495 4.39217 4.2525163 4.60485 4.6450624 4.396978 4.3583283 4.13517 4.4329085 4.222082 4.4465885
1369424_at 12.78402 12.573597 12.584402 12.450225 12.660788 12.782664 12.483716 12.683958 12.460769 12.487691 12.591221 12.555873
1369425_at 4.3505063 3.9713962 4.2293234 4.206807 4.0606823 4.202671 4.283945 4.166212 4.1324306 3.929607 4.0747995 4.137843
1369426_at 4.8622093 4.885693 5.3387027 5.163622 5.1173077 5.0863104 4.771458 4.896939 4.852423 5.1740737 5.0295787 5.2231236
1369427_at 9.255445 9.905496 9.825135 9.600548 9.632511 9.496431 9.48337 9.655708 9.39264 10.044025 9.595011 9.992322
1369428_a_at 4.6629133 4.6425586 4.546626 4.6500134 4.6235766 4.529088 4.9294133 4.689246 4.37219 4.722473 4.4453454 4.4947586
1369429_at 3.6423302 3.8078623 3.861465 3.7930467 3.790956 3.5778658 3.742742 3.6723154 3.862678 3.7868295 3.4211106 3.7275085
1369430_at 9.279044 9.25408 9.208572 9.173513 9.333303 9.355415 9.275419 9.455576 8.673773 9.1982155 9.418951 9.401891
1369431_at 4.7332196 4.4635916 4.8223763 4.8111553 4.544484 4.537057 4.8515167 4.4965725 4.6711574 4.840135 4.6706038 4.663886
1369432_at 5.2882643 5.1861663 5.3250084 4.926181 5.0173297 5.0251994 5.0371346 5.228087 5.2577815 5.1561127 5.269054 5.3304663
1369433_at 4.711872 4.8907785 4.8972526 4.9431005 4.8878784 5.0674257 4.9168296 4.945468 4.841386 5.242169 4.934735 4.883676
1369434_at 3.8456748 3.8915577 3.7695358 3.8637435 3.752448 3.830588 3.6874576 3.7180052 3.9349217 3.8174222 3.8083687 3.7386625
1369435_at 12.5564575 12.516037 12.523222 12.555469 12.578484 12.56482 12.469228 12.588395 12.41616 12.581351 12.4337635 12.553229
1369436_at 4.1855993 4.0051184 4.1257286 4.3839216 4.020072 4.1625 4.197671 4.2207603 4.112667 4.0725145 4.1107645 4.215305
1369437_at 4.5089927 4.801237 4.732662 4.627073 4.4883156 4.6736727 4.751555 4.5968304 4.7528276 4.7965665 4.474883 4.6073704
1369438_at 4.7571125 4.9866586 4.787433 5.005898 4.892668 4.9466977 4.7085156 4.8623676 4.8887687 4.8463454 4.9133544 4.943184
1369439_at 3.7126913 3.5315704 3.7566683 3.5313637 3.5471947 3.672574 3.6286514 3.6356897 3.5943112 3.6828396 3.5529692 3.8406038
1369440_at 7.7260633 6.4142346 6.3869796 6.2500896 6.3287625 7.457021 6.8621683 4.8497596 6.5629144 6.797166 5.9639072 6.097962
1369441_at 4.6839952 4.229767 4.537681 4.4764166 4.5557747 4.6233497 4.9063363 4.3501015 4.7561812 4.6136055 4.857142 4.4212556
1369442_at 3.545194 3.3730001 3.3310935 3.434253 3.3942707 3.323537 3.5323114 3.4701648 3.4914682 3.5046277 3.380335 3.361811
1369443_at 6.5067563 6.6442437 6.6406455 6.861014 6.4759226 6.4358177 6.337216 6.3054624 6.5677166 6.1631694 6.2819977 6.365333
1369444_at 3.9728587 3.710801 3.777162 3.8298244 4.388281 3.9085774 3.5204103 3.9038649 3.8136454 3.7555008 3.855888 4.1018496
1369445_at 5.968621 6.208438 6.12991 5.953105 6.0873003 6.02526 6.2601686 6.04839 6.063011 5.9563932 5.9444237 6.003015
1369446_at 7.1033835 6.686471 6.810644 7.2157965 6.9853277 6.888861 7.1181464 6.7694993 6.8143916 7.0009894 7.050233 6.7975903
1369447_at 5.7547426 5.589479 5.690439 5.718317 5.7464204 5.984995 5.6676545 6.049632 5.8701973 5.8690357 5.7446284 5.8024945
1369448_at 5.774589 5.893784 6.0507116 5.7867155 5.8999486 5.984995 5.839734 5.7830906 5.780702 6.077672 6.0295157 5.836073
1369449_at 4.8881636 5.115675 5.2259817 4.9303484 4.7175426 4.971859 4.992261 5.1035433 5.1120024 5.1309557 4.9855013 4.8779464
1369450_at 11.491973 11.448446 11.534655 11.277689 11.372393 11.263213 11.166836 11.532472 11.445085 11.519898 11.326153 11.401071
1369451_a_at 3.7766097 3.6974487 3.503 3.80147 3.734102 3.664281 3.7676945 3.6752532 3.5542471 3.5905623 3.6349492 3.562422
1369452_a_at 8.301764 8.5407505 8.316883 8.268122 8.468124 8.390284 8.295944 8.482965 8.506019 8.355751 8.220612 8.569338
1369453_at 7.3689594 7.4197097 7.5373535 7.539869 7.510499 7.3691216 7.423987 7.359694 7.666438 7.4554815 7.3804207 7.476084
1369454_at 4.294391 4.2589607 4.3028564 4.3757915 4.08512 4.1275434 4.1319685 4.211024 4.0242767 4.535717 4.1272497 4.1052694
1369455_at 8.571385 7.574896 7.525513 7.430979 7.317956 8.345854 8.069846 5.749029 8.007813 8.231854 7.427004 7.4305696
1369456_at 3.3209598 3.4042087 3.2956672 3.3607914 3.1932738 3.4233153 3.16859 3.1738594 3.4145312 3.4610112 3.2639136 3.218762
1369457_a_at 4.2860737 4.4970765 4.3613043 4.549761 4.6206527 4.555664 4.4718776 4.4982824 4.2621055 4.819501 4.309091 4.337879
1369458_at 4.4458513 4.495139 4.6642385 4.728689 4.4953036 4.3058796 4.6125536 4.5602508 4.4984245 4.7191186 4.638385 4.6355033
1369459_at 5.9247055 5.8991637 5.8714414 5.7999043 5.9516053 5.957673 5.944519 5.9521227 5.9324613 5.724136 5.7024717 6.2233987
1369460_at 5.7486925 5.62309 5.7136364 5.419316 5.803638 5.4233046 5.295444 5.5077953 5.4954796 5.615039 5.072649 5.3781767
1369461_at 3.8924396 4.0161443 3.9983592 3.9764605 3.845223 3.9653869 4.1948953 3.89973 3.9672396 4.150316 4.043918 3.9721062
1369462_at 4.0414953 4.115253 4.329608 4.2071652 4.3051767 4.050132 4.0067406 4.009039 4.194774 4.096016 4.170687 4.1011734
1369463_at 5.060316 5.4187503 5.500618 5.4288936 5.3818054 5.4007974 5.2392025 5.39242 5.236022 5.452246 5.6145234 5.2707987
1369464_at 4.456232 4.58871 4.5973654 4.29953 4.560134 4.4905443 4.554904 4.591628 4.6016703 4.3158884 4.7430687 4.52742
1369465_at 12.91708 12.7277 13.011778 12.822904 12.977414 12.940504 12.996153 12.749288 12.833712 12.98346 12.912914 12.822131
1369466_at 3.8727565 3.9457476 3.7802052 3.8005934 3.7078898 3.8547103 3.8084092 3.7355096 3.7541163 4.059927 3.9134889 3.7532487
1369467_a_at 9.476054 10.073675 9.914596 9.656383 10.160894 10.403556 9.42586 9.977716 9.976792 9.639997 9.498312 9.781534
1369468_at 6.3431053 6.4552574 6.511385 6.5698514 6.687531 6.6396103 6.718087 6.600691 6.6764984 6.393345 6.9022064 6.8034816
1369469_s_at 3.5725212 3.3750265 3.4387746 3.5235906 3.5649252 3.325801 3.5797188 3.4268155 3.4662824 3.5392454 3.6196723 3.4601698
1369470_at 4.773599 4.6104393 4.4866385 4.5880175 4.756567 4.5040593 4.481513 4.4878697 4.759152 4.639123 4.436693 4.2474823
1369471_at 5.0176525 4.8556237 5.0249715 5.025088 5.00024 4.710964 4.868416 5.0557256 4.959674 5.0362115 5.228423 5.1261263
1369472_a_at 6.8867354 6.8264146 6.71896 6.7012134 6.987436 6.992723 6.700453 7.073908 7.0231752 6.7043357 6.7146916 6.6721582
1369473_at 10.149683 10.121172 10.15272 10.111864 10.259178 9.996643 10.121205 10.046028 10.146643 9.948381 10.025159 9.945974
1369474_a_at 3.862611 3.620198 3.850166 3.7506983 3.616745 3.6441379 3.745716 3.6130412 3.6240542 3.8223526 4.1274233 3.6497815
1369475_x_at 3.9972796 3.9310658 3.8444457 3.8231926 4.119343 3.9297876 4.043862 3.9774036 4.0186357 3.9682214 3.9659607 3.9839528
1369476_at 4.85375 4.8094087 5.0620217 4.827216 4.8975143 5.0423903 4.8872433 4.9816732 4.953658 5.006185 4.8114614 4.9667096
1369477_at 4.2341375 4.023922 4.4416704 4.2671514 4.3732014 4.1421003 4.3707705 4.3698325 4.4961476 4.2986727 4.460432 4.171278
1369478_at 4.099491 4.384351 4.2861986 4.143467 4.0700197 4.2222147 3.9337206 4.1089153 4.2366276 4.314517 4.401412 4.3493795
1369479_at 6.314848 6.3355064 6.3819046 6.386448 6.527309 6.3661475 6.4431853 6.374582 6.609476 6.4016767 6.5857315 6.6395965
1369480_at 3.7592785 3.7535164 3.6582599 3.7290354 3.741809 3.9025354 3.762945 3.6906757 3.534584 3.7311969 3.8335173 3.7061586
1369481_at 3.747234 3.5008724 3.9849973 4.0315905 3.9613242 3.7833982 3.8505573 3.6821182 3.7490454 3.730049 3.8115015 3.7638433
1369482_a_at 4.20677 4.2290783 4.29714 4.160123 3.9202974 4.356515 3.994168 3.802018 4.2114377 4.063681 4.005538 3.9491189
1369483_at 6.3600016 6.4482822 6.2000976 6.299224 6.0375175 6.214209 6.084065 6.627152 6.0453124 6.1709275 6.3732843 6.3582373
1369484_at 4.5524755 4.4992323 4.283409 4.472883 4.3868113 4.440141 4.391667 4.3742337 4.206067 4.4076777 4.49396 4.35983
1369485_at 10.348351 10.050497 10.441431 10.218324 10.247776 10.210792 10.150989 10.016947 10.380966 10.287508 9.934147 10.115665
1369486_at 3.5066123 3.6264918 3.4988906 3.7180994 3.8101008 3.5540824 3.6932154 3.4867053 3.4842997 3.585167 3.4658518 3.6807864
1369487_a_at 3.8371341 3.9567974 3.912236 4.0525208 3.9661887 3.7746158 3.7952962 3.87164 4.0154963 4.124519 4.0148764 4.038255
1369488_at 4.253459 4.405662 4.231763 4.133276 4.2203465 4.171171 4.1076427 3.9805903 4.039892 3.7313185 4.2247047 3.9570122
1369489_at 5.9823084 6.0757008 6.0297456 6.0249953 5.886821 5.9793057 5.939048 5.9267545 5.907535 6.170785 6.067754 5.947269
1369490_at 3.7701745 3.9425304 3.7964597 3.8895485 3.8536203 3.8367317 3.9325454 3.6362784 3.595692 3.9148726 3.765045 3.98859
1369491_at 9.68871 9.033473 9.577826 9.334355 9.404482 9.190653 9.251215 9.369253 9.41295 9.327521 9.139423 9.334586
1369492_at 11.127849 11.031662 11.100601 11.095796 10.967112 11.08207 11.097993 11.22435 11.167667 10.912938 10.813993 10.826731
1369493_at 6.118002 6.2229037 6.3533645 7.0400715 6.575597 8.633338 7.66429 7.510518 7.070978 6.895091 9.008679 7.4523687
1369494_a_at 5.6714873 5.751853 5.660456 5.7772527 5.809289 5.74552 5.7573066 5.6605997 5.830712 5.828263 5.7870774 5.6072087
1369495_at 5.560836 5.601905 5.7377043 5.715061 5.510827 5.677459 5.5424514 5.5000596 5.6151867 5.8359795 5.7713647 5.705949
1369496_at 7.303625 7.3908525 7.5260544 7.3959713 7.556148 7.508428 7.2926865 7.387475 7.6068134 7.434397 7.419391 7.4235954
1369497_at 4.810738 4.815357 4.508167 4.2584934 4.2137165 4.336392 4.6458807 4.3110895 4.335126 4.4885364 4.755396 4.7572193
1369498_at 4.290154 4.5639896 4.486934 4.5765123 4.635685 4.398564 4.4185734 4.6081867 4.3558435 4.509383 4.6763506 4.869483
1369499_at 5.0883102 5.5509467 5.178951 5.1384344 5.4124527 5.3554435 5.6084423 5.4121118 5.530155 5.1850624 5.2555594 5.3898063
1369500_at 5.1706805 5.355215 5.2909923 5.4059906 5.1419396 5.147187 5.230604 5.323707 5.3008924 5.3208914 5.332002 5.3439693
1369501_at 6.003716 6.2934146 6.163772 6.268976 6.4696903 6.4524355 6.1682134 6.490906 6.3949485 6.000692 6.244707 6.4798207
1369502_a_at 12.725407 12.5865555 12.655082 12.25419 12.525036 12.736193 12.648643 12.643076 12.696874 12.615349 12.507412 12.530885
1369503_at 3.4254634 3.253922 3.176276 3.3603618 3.2992659 3.2718947 3.265182 3.2385619 3.3162417 3.1749113 3.2164557 3.3163872
1369504_at 5.5334816 5.7636766 5.6023602 5.431177 5.921676 5.9328313 5.73772 6.2840257 5.82418 5.6280184 5.673295 5.639613
1369505_at 5.7576394 4.9962444 5.6710362 5.304713 5.5791273 5.638958 6.100911 5.164967 5.836701 5.406226 5.2656856 5.3674984
1369506_at 4.4856596 4.3759155 4.324142 4.241441 4.4724526 4.3603544 4.250599 4.635702 4.571356 4.636606 4.6952047 4.4149175
1369507_at 4.0737324 4.115412 4.280159 4.4532137 4.1415234 4.249277 4.021611 4.207842 4.0674267 4.4787264 4.2367077 4.1454806
1369508_at 4.897164 4.911731 5.1909566 4.9752088 4.9018097 5.0502295 5.107123 4.975983 5.483479 5.201099 4.950833 4.912803
1369509_a_at 4.4087276 4.4046907 4.437842 4.580063 4.4395876 4.515566 4.6706285 4.513708 4.43532 4.4607377 5.364813 4.7286205
1369510_at 6.4525695 6.3939557 6.5319777 6.3621273 6.4111347 6.4761424 5.9343557 6.0440326 6.4018407 6.364777 6.4028053 6.4970417
1369511_at 5.4078298 5.5163784 5.480959 6.1406236 5.801848 5.6112347 5.5671573 7.3763027 5.4726925 5.4543076 6.2380385 5.497193
1369512_at 5.440875 5.5116568 5.5099564 5.303508 5.2699184 5.4015675 5.639708 5.2260685 5.655957 5.641464 5.496332 5.4017324
1369513_at 4.6808276 4.652359 4.8514585 4.7760434 4.6515455 4.761712 4.9667077 4.9185314 4.8654113 4.7883277 5.022783 4.884493
1369514_at 5.83352 5.8917656 5.8881164 5.6760826 5.854088 5.8542233 5.7552395 5.8110585 5.777097 6.0551286 6.033014 6.0059547
1369515_s_at 4.426045 4.370594 4.3178554 4.624411 4.3960395 4.4866333 4.4297886 4.36657 4.51505 4.700548 4.3708773 4.4746313
1369516_at 3.8807366 4.0381207 4.0647936 4.008523 4.0035353 4.038817 4.0174766 4.062615 3.8489022 4.189657 4.183449 3.8180256
1369517_at 5.415342 5.1801634 5.147774 5.385388 5.499252 5.251255 5.484692 5.430263 5.3329487 5.2116423 4.850427 5.3789215
1369518_at 5.282668 5.0592475 5.336555 5.2188807 5.3414173 5.270875 5.1081557 5.090885 5.129378 5.0917253 5.165966 5.3928547
1369519_at 4.455489 4.3120046 4.5852847 4.3541865 4.4663696 4.189395 4.2270217 4.3236895 4.332491 4.331768 4.336 4.59614
1369520_a_at 5.348402 5.1725297 5.407673 5.5517073 5.372748 5.466118 5.6160593 5.4316545 5.4077096 5.3280387 5.478221 5.480148
1369521_at 3.3582482 3.6182103 3.6427631 3.5719733 3.614096 3.7458837 3.336374 3.55162 3.527771 3.3302393 3.3385901 3.7468848
1369522_a_at 3.113235 3.5430532 3.252106 3.3260894 3.1252763 3.223093 3.2467496 3.5270584 3.2581067 3.1885667 3.1594808 3.4290166
1369523_at 5.6397886 5.417716 5.670676 5.8247147 5.625403 5.9325676 5.4290314 5.6638527 5.3777914 5.8666434 5.642853 5.3016744
1369524_at 4.535443 4.652422 4.4018497 4.4249864 4.614493 4.438804 4.567013 4.3900595 4.5031896 4.6973615 4.6038213 4.3748794
1369525_at 5.210414 5.1899614 5.2596436 5.128597 5.0243692 5.105912 5.2843256 5.0445127 5.2992067 5.3143415 5.681198 5.145071
1369526_at 9.39522 9.051104 9.027325 9.064611 9.357733 9.307468 9.479912 9.347711 9.408417 9.292624 9.260181 9.52181
1369527_at 5.4706645 5.221936 5.527802 5.2777433 5.4501 5.468926 5.4043994 5.495194 5.347232 5.6167045 5.549768 5.310706
1369528_at 5.394033 5.32377 5.61581 5.547053 5.504387 5.523439 5.4222417 5.3518176 5.478458 5.720433 5.6297197 5.5478435
1369529_at 4.3830204 4.464119 4.28606 4.1965466 4.2624025 4.372449 4.4654713 4.1891127 4.116863 4.38048 4.465569 4.07566
1369530_at 4.79641 4.7181396 4.5754023 4.9580655 4.826759 4.701941 4.6511607 4.6109457 4.781065 5.017943 4.5687695 4.593629
1369531_at 7.276032 8.013383 6.8188486 6.82905 7.3474994 7.099292 7.027934 7.3698473 6.650675 7.6428595 7.189083 7.2384906
1369532_at 4.633542 4.6863966 4.7897143 4.8795147 4.7481894 4.744573 4.6566343 4.7733684 4.810958 4.798554 4.7100916 4.806533
1369533_a_at 5.8798943 5.702338 5.6824293 5.777488 5.906813 5.684021 5.631322 5.538934 5.5142994 5.940227 5.8817387 5.880749
1369534_at 4.9745626 4.9997826 5.0654907 4.9403887 5.1068287 5.0450478 5.096451 5.0629272 5.0169697 5.0176477 5.283847 4.954976
1369535_at 4.934044 5.076843 5.0484333 5.0492144 4.9755454 5.0699067 5.2403674 4.9992266 5.0921392 5.2276506 5.072393 5.0717897
1369536_at 4.6911654 4.965973 4.867733 5.108238 4.864526 4.8645806 4.5742927 4.6968355 4.912611 4.986047 4.940004 4.5800753
1369537_at 4.9170628 4.8446984 5.1067624 4.9165473 5.039734 5.165491 4.9975877 5.070269 4.957899 4.9131765 5.1556664 4.9527407
1369538_at 4.678018 4.666746 4.6431866 4.7827024 4.5658803 4.593913 4.5605674 4.552114 4.6837063 4.6287374 4.69098 4.5822577
1369539_at 5.850526 5.8840637 5.713314 5.974408 5.7289753 5.8806205 5.9680758 5.837698 5.8094025 6.094431 5.79613 6.0575085
1369540_at 4.1072483 4.1138153 3.9974415 4.4211516 3.9068675 4.2906446 3.9389777 4.0686727 3.919494 4.0618377 4.2587137 3.8870482
1369541_at 3.7117627 3.5875502 3.6532602 3.851435 3.5649889 3.3956733 3.654201 3.427872 3.6316144 3.7929373 3.6823618 3.5568795
1369542_at 5.4522743 5.353214 5.3740735 5.4837303 5.3335514 5.182847 5.2652845 5.348897 5.1415906 5.474373 5.5120625 5.41985
1369543_s_at 6.2230473 6.267252 6.1523786 6.307268 6.204346 6.2787027 6.2087717 6.1569686 6.1506195 6.0576673 6.015929 6.1825533
1369544_a_at 4.0788918 4.29718 4.0154877 4.1285353 4.252775 4.0196114 4.2605724 4.099064 4.1583395 4.343858 4.0992203 4.0596943
1369545_at 4.80869 4.994244 4.873209 4.9622593 4.9207077 5.029753 4.658828 4.9952803 4.9029865 4.963776 5.0121045 4.5811
1369546_at 11.195725 11.367304 11.344768 11.341164 11.269106 11.362451 11.203625 11.437195 11.269466 11.107513 11.193135 11.119707
1369547_at 4.147666 4.1063957 4.2062035 4.2555156 4.2646685 4.2562456 3.8255339 4.1692486 4.1643257 4.1839585 4.2740536 4.0860157
1369548_at 5.382431 5.394347 5.6553288 5.2897363 5.6594224 5.3329773 5.500196 5.5692153 5.7463098 5.5988955 5.418728 5.562613
1369549_at 6.921034 6.982796 6.74428 6.841003 6.774177 6.816533 6.9122357 7.086782 6.805155 6.796069 7.093577 6.988359
1369550_at 3.6307795 3.8298392 3.8510497 3.772734 3.781494 3.720167 3.5538363 3.7195685 3.5895867 3.7664568 3.8380322 3.7837017
1369551_at 4.6819344 5.0531454 5.134938 4.873005 5.0678062 4.9109287 4.740303 4.73048 4.677145 4.6826057 4.9875116 4.830984
1369552_at 4.841318 4.7480426 4.6344395 4.616622 4.664745 4.8541718 4.6623473 4.7794867 4.744285 4.9482493 4.804146 4.8182077
1369553_at 4.567608 4.4970765 4.5271893 4.6565237 4.665004 4.8963633 4.667245 4.6039705 4.5853043 4.7472324 4.9683623 4.7698045
1369554_at 9.927057 9.920687 9.831506 9.90607 9.887385 9.848722 9.882184 9.877677 9.848887 9.933337 9.839975 9.947555
1369555_at 3.9608536 4.082427 4.327669 3.8231292 4.1194816 4.1501584 3.9525604 3.9506853 3.9423716 4.074038 4.2773986 4.0041704
1369556_at 5.1010475 5.217861 5.315796 5.2748613 5.261857 5.275963 5.2715206 5.1742992 5.1670055 5.003475 5.3637376 5.0556126
1369557_at 7.2375646 7.247318 7.5898023 7.3482003 7.3589883 7.313414 7.600387 7.433366 7.502225 7.295392 7.6727815 7.4925637
1369558_at 8.9044 9.101098 8.891267 9.020101 8.936872 9.139447 9.011692 9.342672 8.759601 9.004022 9.135802 8.920417
1369559_a_at 9.742414 9.728134 9.684491 9.647843 9.65865 9.868895 9.822278 9.823196 9.563959 9.866968 9.77265 9.797835
1369560_at 9.679038 9.849408 9.683647 9.539775 9.677131 9.765904 9.659622 9.842813 9.453407 9.461158 9.453689 9.497582
1369561_at 3.5999475 3.8449156 3.5642502 3.6786077 3.88403 3.5663142 3.638455 3.7240703 3.809739 3.6825392 3.7872338 3.7779486
1369562_at 6.0655637 6.340751 6.416761 6.1665835 6.268826 6.179457 6.124243 6.441581 6.407242 6.066203 6.420721 6.4850607
1369563_at 4.339398 4.427988 4.4504333 4.3424273 4.264074 4.3301997 4.345926 4.355803 4.3427925 4.3836083 4.5918245 4.225624
1369564_at 4.1957936 4.415179 4.432024 4.2853403 4.4670453 4.207575 4.24272 4.167738 4.2753134 4.268314 4.5012894 4.1434937
1369565_at 5.137456 5.0565667 4.9504905 5.051974 4.9510117 4.9278555 5.0576634 5.00929 5.011138 5.1171618 5.1545305 4.843956
1369566_at 4.687229 4.928833 4.435906 4.781064 4.994657 4.6768475 4.9173994 4.7289543 4.776458 4.760457 4.814127 4.7320395
1369567_at 5.027668 4.848701 5.177616 5.0528197 4.9306293 4.8746023 4.7403035 4.6666355 4.7184815 4.7713256 5.1368732 4.868079
1369568_at 5.1150265 5.1590524 5.0986443 4.7996426 5.1227775 5.19598 4.7777576 5.016188 5.349862 4.7657 4.84187 5.052426
1369569_at 4.146885 4.3205814 4.197795 4.2720156 4.323173 4.124838 4.38281 4.1251698 4.1821136 4.11956 4.279893 4.291981
1369570_at 3.1230366 3.3937962 3.2687879 3.3007286 3.356307 3.3326643 3.3609736 3.4273353 3.423214 3.561847 3.3490908 3.3515766
1369571_at 8.78085 8.91818 8.926649 8.866961 8.920849 8.857896 8.922198 8.924068 8.808676 8.823396 8.756907 8.830536
1369572_at 3.8847165 3.8679793 4.0597186 3.7952776 4.0709143 4.116907 3.908652 3.95214 3.8829052 4.279264 4.067341 3.8219047
1369573_at 4.2573757 4.396304 4.1742105 4.343867 4.139251 4.109769 3.936141 4.5393963 4.172468 4.3713856 4.2584543 4.4438796
1369574_at 3.766321 3.850256 3.673844 3.7653146 3.8577611 3.7810485 3.8525548 3.4859524 3.5655313 3.7369676 3.895308 3.9860775
1369575_at 3.5036325 3.7267408 3.6520836 3.5794985 3.396421 3.4078221 3.4879563 3.662639 3.678723 3.6606002 3.4391844 3.4605882
1369576_at 3.9897835 3.652048 3.7500813 3.594312 3.5653603 3.713563 3.911099 3.7268286 3.7309568 3.932085 3.6842313 3.4554389
1369577_at 5.9753556 7.155336 7.674664 7.1689 7.570246 6.93443 7.3792872 8.253683 7.2483387 7.429869 7.684841 8.698612
1369578_at 4.235297 4.0588737 4.191278 4.117405 4.259688 4.359352 4.1418858 3.9478874 4.054066 4.026313 4.1079116 4.29398
1369579_at 5.960347 5.8056583 6.161156 5.9972305 5.8369694 6.052382 6.113773 6.140479 5.8464704 6.1260624 6.036196 6.1134753
1369580_at 4.1482935 4.0419245 4.054301 3.9189892 3.9247994 3.9169414 4.0853715 4.0761375 4.1016617 4.106224 3.9158063 4.045681
1369581_at 11.539639 11.45524 11.264572 11.421208 11.23127 11.494154 11.28175 11.269295 11.101542 11.240936 11.211036 11.167837
1369582_at 5.843805 5.984732 5.945492 5.906003 5.963232 5.798367 5.9359307 5.801653 5.8713646 5.925377 5.936098 5.917502
1369583_at 5.176326 5.0480657 4.953479 4.603146 4.778384 5.135649 5.205988 4.871845 4.842772 4.969238 4.9312806 5.171987
1369584_at 5.865233 5.964988 6.18551 6.334408 6.088169 6.0085535 6.084231 5.983046 5.956208 6.3041167 6.139163 6.1762614
1369585_at 3.790597 3.6861534 3.8678348 3.9639199 3.6008646 3.6174412 3.715011 3.5646634 3.8045707 3.654776 3.7901278 3.7463665
1369586_at 3.3356476 3.442652 3.490879 3.5301428 3.5354278 3.4883106 3.9144962 3.5060115 3.7068367 3.930087 4.0849304 3.7548132
1369587_at 4.5464816 4.13385 4.566206 4.3079014 4.2666388 4.303943 4.5959706 4.1013646 4.211334 4.538109 4.280566 4.2190194
1369588_a_at 8.141333 8.043575 7.9221687 7.9112844 8.024253 7.8383784 8.222969 7.860924 8.154154 8.382172 8.16712 8.323305
1369589_x_at 3.8232636 3.806926 3.7817135 3.8408222 3.6151156 3.5914388 3.5879097 3.8488476 3.707609 3.7576466 3.7404795 3.565696
1369590_a_at 6.9148045 7.105516 6.9516115 6.945916 7.13013 6.9319043 6.8024282 7.1443424 6.9764285 6.766605 6.566775 6.6988716
1369591_at 3.641809 3.720771 3.686214 3.9540472 3.6512623 3.5425162 3.5812712 3.5790787 3.6598465 3.7213125 3.6928124 3.5571003
1369592_at 6.7341456 6.5841775 6.7394013 6.7557178 6.8432646 6.6411576 6.6834316 6.663922 6.5863624 6.827253 6.8455925 6.5455427
1369593_at 3.3657298 3.4884052 3.5830064 3.6227818 3.7002208 3.53152 3.395397 3.280615 3.3623073 3.584749 3.6591222 3.5007381
1369594_at 5.798051 5.905967 5.799988 5.940028 5.6661625 6.017265 5.9758635 6.0330563 6.133638 5.82253 5.619584 5.618187
1369595_at 3.9416687 3.8856294 3.656378 3.675055 3.7866666 3.7413332 3.54535 4.0280476 3.541473 3.7660434 3.813684 3.904655
1369596_at 4.5711784 4.6722965 4.806734 4.777465 4.53553 4.369787 4.4640083 4.3687725 4.5393343 4.6826286 4.7174644 4.5885844
1369597_at 7.869975 7.7785745 7.8608975 7.827464 7.8712673 7.8449383 7.9684424 7.8978686 7.9361887 7.677233 7.680999 7.739998
1369598_at 4.09072 4.3717265 4.2086678 4.2778807 4.337755 4.343246 4.0427127 4.4758925 4.363938 4.3794127 4.437504 4.4186125
1369599_at 4.7969904 4.9209747 5.070101 5.0220714 4.914906 4.946887 4.766083 4.8755765 4.734582 5.1102557 4.8711395 4.5881953
1369600_at 4.209884 4.431165 4.2874484 4.3496118 4.296057 4.3451915 4.071902 4.226744 4.3638077 4.4281435 4.2595916 4.204648
1369601_at 5.195541 5.2039785 4.934333 4.790851 4.955089 5.253499 5.120539 4.928275 4.862541 5.211703 4.7822876 5.095027
1369602_at 4.60354 4.5842285 4.826672 4.7283516 4.4906034 4.3995676 4.229104 4.5135093 4.5906262 4.668599 4.72545 4.3368616
1369603_at 3.5714338 3.7865055 3.6990194 3.454726 3.583661 3.6037626 3.8120284 3.7027602 3.4792795 3.536602 3.6620758 3.6734345
1369604_at 4.667053 4.618771 4.615223 4.5682535 4.5929365 4.456317 4.6127815 4.4379787 4.5051584 4.8484297 4.8457556 4.7185044
1369605_at 5.257686 5.1387396 5.393164 5.3040032 5.278928 5.1084323 5.403984 5.107235 5.3163795 5.3181515 5.4098835 5.3226714
1369606_at 3.971537 3.850749 3.8879857 3.6589901 3.7211373 3.7291799 3.7240386 3.7092822 3.7500486 3.8635077 3.832681 3.7958264
1369607_at 5.8706317 5.910402 5.7290063 5.760234 5.875208 5.6553764 5.7991915 5.6289887 5.5080657 5.563249 5.826237 5.7488976
1369608_at 4.3472166 4.304766 4.1013465 4.2350707 4.0861773 4.321018 4.2280755 4.181626 4.2258005 4.2986727 4.41164 4.335434
1369609_at 3.6849234 3.7710161 3.7494757 3.818464 3.6489224 3.8517835 3.6551166 3.7676835 3.6154058 3.7032702 3.840458 3.5709662
1369610_at 6.8355713 6.924336 7.1039023 6.7873425 7.193659 6.879912 6.8612843 7.236179 6.955411 6.8076553 6.864666 7.201518
1369611_at 5.090636 5.143943 5.0732 5.1855 5.2236767 5.1929836 5.071619 5.027973 5.3423805 5.092014 5.198061 4.842173
1369612_at 4.8020945 4.893141 4.903132 4.8096113 4.876816 4.9526997 4.938835 4.783293 4.9447308 4.7867174 4.9913373 4.966626
1369613_at 3.695584 3.712885 3.8786654 3.9008245 3.7839177 4.019532 3.9388592 3.7680442 3.6897602 4.0834064 3.889829 3.814892
1369614_at 3.929159 4.0476117 4.158638 4.1557207 4.027831 3.8996131 4.196683 4.2191124 3.9059412 4.0165606 4.036079 4.0284314
1369615_at 5.7494 5.8191934 5.783053 5.805955 5.8427877 5.689747 5.6555524 5.7840233 5.6897535 5.8384957 5.740424 5.654943
1369616_at 4.6605415 4.8040566 4.645337 4.639234 4.373206 4.807398 4.685891 4.2246723 4.658761 4.7767334 4.471558 4.6568995
1369617_at 6.8545804 6.784879 6.9690776 6.972186 6.6453648 6.7304654 6.860799 6.8320684 6.9415684 6.914041 6.695772 6.888381
1369618_at 4.276224 4.2778416 4.535543 4.3740244 4.2135844 4.4323263 4.393892 4.34967 4.5276294 4.485268 4.4093847 4.4558306
1369619_at 4.962761 5.1081953 5.0880303 5.151949 4.88363 5.0166492 4.8921137 4.7597275 4.771439 5.0523405 5.047069 4.7744684
1369620_at 3.6651487 3.831124 3.884219 3.8398447 3.9017503 3.873064 3.8655496 3.82422 3.7420378 3.8117814 3.9065955 3.8552759
1369621_s_at 9.791618 9.812028 9.822093 9.818806 9.963771 9.847111 9.931948 9.860638 9.887704 9.867062 9.99166 10.004776
1369622_at 4.4041896 4.217135 4.3674254 4.5124955 4.2714477 4.473151 4.4257536 4.223137 4.279403 4.6558075 4.427125 4.342246
1369623_at 4.5504284 4.565773 4.4720573 4.7106156 4.560523 4.6532097 4.5969768 4.440957 4.6194744 4.5568895 4.552781 4.5160913
1369624_at 5.72282 5.6831965 5.776227 5.9100037 5.7839065 5.6608434 5.9497313 5.6059823 5.719359 5.950025 5.9870806 5.7426205
1369625_at 7.989728 6.7299004 6.274178 6.0493946 6.5662417 6.585894 6.830451 5.9875875 6.9803233 6.672378 6.8235354 6.402179
1369626_at 8.895804 8.758975 8.983054 9.0502615 8.981139 8.814737 8.968834 8.963673 9.069324 8.974505 8.866257 9.127296
1369627_at 4.00045 3.73852 3.7715998 4.031475 4.049708 3.8089213 3.8562896 3.7524686 3.8233242 3.8796246 3.7327676 3.816979
1369628_at 9.347843 9.205947 9.436546 9.26368 9.252295 8.922224 9.286287 9.134445 9.1826515 9.166913 8.655678 9.1979885
1369629_at 11.774299 11.938156 11.895524 11.884305 11.86646 11.807153 11.903534 11.922842 11.876896 11.87188 11.808271 11.864559
1369630_at 12.843461 12.972965 12.871185 12.931159 12.914784 12.842283 12.902317 12.895217 12.886655 12.883875 12.828666 12.865914
1369631_at 7.94196 7.8051353 7.848172 7.914857 7.9305096 7.7464123 7.7666826 7.824332 7.8619976 7.838592 7.9446974 7.8048215
1369632_a_at 6.6698375 7.1546173 7.0198026 6.817473 6.823967 5.9841175 6.752215 6.907798 6.4709496 6.2559123 6.216566 6.534898
1369633_at 10.907197 10.858078 10.764439 10.7969265 11.046609 10.726885 10.7484 10.958372 10.984824 10.771278 10.884501 10.689266
1369634_at 6.456612 6.3258343 6.439 6.463421 6.6284337 6.6330214 6.452139 6.1788187 6.504727 6.590611 6.5692716 6.6414204
1369635_at 11.841143 11.925634 11.934361 11.986584 11.908661 11.900711 12.080953 11.914241 12.071287 12.000498 12.010168 11.988094
1369636_at 12.405858 12.453672 12.521466 12.511589 12.44889 12.386441 12.6016655 12.398975 12.548465 12.469768 12.513803 12.520009
1369637_at 4.826289 4.744257 4.8085527 4.925868 4.752533 4.871871 4.7357154 4.722433 4.7630816 4.817317 4.787741 4.9710073
1369638_at 5.547052 5.1520896 4.9940515 4.9623237 4.880282 5.0688753 5.1080694 4.916073 5.3638 5.0151453 5.399642 4.9661026
1369639_at 3.6551716 3.4940934 3.8697627 3.6093874 3.379555 3.8797345 3.898085 3.6056373 3.6454182 3.5664256 3.857142 3.8436084
1369640_at 5.4067736 5.2736316 5.3221693 5.3919997 5.2617497 5.527443 5.382762 5.186322 5.515088 5.6121054 5.7687116 5.74863
1369641_at 7.7743793 7.85072 7.967713 7.8525553 8.011958 8.049427 7.924889 8.073282 8.094568 7.789564 7.784893 8.116329
1369642_at 7.614963 7.5286355 7.843151 7.74545 7.758191 7.752782 7.6305704 7.9240346 7.993239 7.596015 7.5557475 7.715356
1369643_a_at 7.6536317 7.87817 7.585545 7.507203 7.858821 7.6353464 7.6773896 7.996169 7.8342147 7.5646954 7.7566557 7.9618783
1369644_at 9.092351 9.279291 9.212027 9.099257 9.510544 9.00295 9.093023 9.452343 9.389402 9.064418 9.33232 9.458319
1369645_at 3.9338548 3.9569511 3.9475517 4.0296326 3.9913054 4.0388174 3.8205907 3.7644327 3.9640772 4.1261945 3.8311687 3.9149384
1369646_at 3.5958211 3.7246547 3.7169507 3.6666436 3.6925225 3.551127 3.502569 3.4965835 3.7395546 3.7149603 3.68074 3.7045012
1369647_at 6.8432937 7.0765157 6.678107 6.6966467 6.9537 6.9015975 6.5534225 7.1583257 6.8493795 6.7591248 6.926267 7.1784396
1369648_at 6.5050173 6.7248273 6.67219 6.561092 6.8080335 6.613504 6.5878334 7.066935 6.4596896 6.5860825 6.868339 6.9096594
1369649_at 5.07502 4.9813704 4.900828 5.303508 5.125123 4.8538003 4.882073 4.702209 5.0274963 4.846214 5.339477 4.9806094
1369650_at 7.123632 7.242749 7.3039 7.1405306 7.3018756 7.2822976 7.4812307 7.437678 7.515163 7.3396645 7.0710115 7.391415
1369651_at 4.9717073 4.7605524 4.774384 4.9763894 4.743744 5.0207396 4.396302 4.792489 4.7781925 4.888021 4.9860144 4.7602563
1369652_at 3.8204446 3.7091498 3.7475574 3.924717 3.581188 3.938728 3.9417007 3.7290473 3.643885 3.6944742 3.801678 3.7331378
1369653_at 7.494128 7.5560827 7.3195763 7.3213263 7.4286284 7.401852 7.5240083 7.5585933 7.5843487 7.444384 7.323315 7.52255
1369654_at 10.236298 10.515275 10.421503 10.225932 10.643328 10.438922 10.351219 10.534895 10.492366 10.441075 10.496002 10.690477
1369655_at 8.146341 8.433893 8.101474 7.802669 8.00239 8.341505 8.262644 8.066339 8.014708 8.2668 7.7496867 8.271906
1369656_at 7.0400863 6.935652 7.035899 6.9319615 7.0646853 7.087531 7.1067085 6.907895 7.093791 6.912618 7.001862 7.163887
1369657_at 4.105668 4.172782 4.3050594 4.274947 4.091672 4.1140776 3.9458046 4.075426 4.1975155 4.112877 4.2246795 4.031627
1369658_at 8.606698 8.984919 8.895843 8.882691 9.3012905 8.938788 8.786492 9.394735 9.102891 8.866941 8.9723425 8.828372
1369659_at 5.5987563 5.76755 5.7377048 5.73882 5.673994 5.651913 5.588821 5.5872397 5.568054 5.836615 5.8987427 5.4144163
1369660_at 4.3338666 4.2958198 4.4625726 4.3392744 4.4757333 4.300187 4.4984293 4.258108 4.618099 4.52772 4.6082044 4.4126863
1369661_at 7.8914866 8.011188 7.8513246 7.978529 7.7828746 7.9892306 7.8792973 7.8858304 7.7220745 7.870944 7.7893233 7.7873907
1369662_at 3.5354118 3.3930914 3.5292416 3.545811 3.5209744 3.6198413 3.5169375 3.3136442 3.5020115 3.6838124 3.5570974 3.9076219
1369663_at 9.495262 9.328626 9.006375 9.203447 10.409206 9.180174 9.099192 9.319851 10.033124 9.232089 9.996012 9.325596
1369664_at 10.643641 10.871263 10.862738 10.639292 10.737844 11.075734 10.531514 10.218419 10.35449 10.258475 10.648854 10.513377
1369665_a_at 7.9923964 7.981202 7.5932093 7.5739303 7.58958 7.7578163 7.916746 7.9295835 7.694948 7.780523 7.896323 8.25679
1369666_at 6.1419654 5.8925633 6.221421 5.9563713 6.0065346 5.7579827 5.9171085 5.5271473 6.0837464 6.014576 5.8818927 5.865589
1369667_at 6.7069025 7.020357 6.9690905 6.7348895 6.511647 6.794049 6.6562595 6.864857 6.7482905 6.9741344 6.6318493 6.818418
1369668_x_at 3.9116404 3.9975634 3.6713026 3.9359534 3.8139083 3.9664352 3.899999 3.8235059 3.7555118 3.7763853 3.745994 3.863782
1369669_at 8.040918 8.138613 8.44113 8.354153 8.153233 8.0734825 8.382874 8.490173 8.40696 8.351786 8.212494 8.39011
1369670_at 5.104469 4.920269 4.805096 4.9970818 4.6575756 4.6567473 4.655821 4.9387617 5.223296 4.850203 4.8272386 4.7718334
1369671_at 12.498208 12.562169 12.554039 12.585985 12.475366 12.475416 12.598281 12.675142 12.561739 12.398272 12.46579 12.511508
1369672_at 6.5386496 6.8618965 6.5284743 6.766772 6.3466687 6.6041126 6.788879 6.932546 6.6108403 6.6228123 6.8836737 6.944603
1369673_at 3.8733385 3.9931273 4.214103 4.445307 3.8984604 3.9840822 4.7694807 3.6687677 4.0893273 3.9607534 4.308638 4.142559
1369674_at 3.4876678 3.6735702 5.114333 5.115039 3.76738 3.5728009 5.2219257 3.7691011 3.667295 3.756174 3.765108 3.7378306
1369675_at 6.637241 6.7363687 6.612657 6.581831 6.890051 6.429179 6.5639815 6.621873 6.5696645 6.5895433 6.61351 6.587557
1369676_at 7.3647585 7.22619 7.268357 7.2357035 7.4393725 7.251813 7.317978 7.2007084 7.2782674 7.150143 7.258874 7.268733
1369677_at 3.543239 3.643254 3.516866 3.3706648 3.6255734 3.549864 3.7651057 3.7124379 3.4165704 3.4452713 3.6164556 3.4358826
1369678_a_at 7.2399273 7.5309587 7.4192233 7.487879 7.7800336 7.3530455 7.355159 7.404585 7.488658 7.3003445 7.265033 7.1591887
1369679_a_at 9.50515 9.702834 9.7516165 9.697735 10.046208 9.8176155 9.77858 9.759221 9.791416 9.544654 9.548787 9.510817
1369680_at 4.845787 4.8624406 5.123115 5.0558367 4.817169 4.963648 4.796976 4.853212 4.9989123 5.066971 4.906822 4.9780316
1369681_at 4.4956517 4.4023476 4.620935 4.4757853 4.5064726 4.4140625 4.4554176 4.53729 4.61252 4.646664 4.6581883 4.4923754
1369682_at 6.9516034 6.660562 6.6239853 6.6792116 6.544237 6.583043 6.8361053 6.776785 6.737144 6.6676903 6.7166543 6.5474515
1369683_at 7.3837447 7.2633657 7.4596214 7.2673516 7.2167883 7.3687444 7.533677 7.4068904 7.3736296 7.212799 7.1417875 7.259905
1369684_at 5.090363 5.0342298 5.194358 5.3371515 5.04313 4.953838 4.9493437 5.005386 5.272467 5.000772 5.1697783 4.696973
1369685_at 4.221502 4.011855 4.208409 3.7230833 4.0768013 3.960282 3.8442729 3.8621511 4.016715 4.091157 3.9201686 4.0078673
1369686_at 4.191307 4.219539 4.0279984 4.251452 4.1291666 4.1449947 4.1066017 4.2503295 4.1152873 4.179625 4.2256236 4.3008256
1369687_at 4.1596484 4.2143464 4.2566667 4.352753 4.3565793 4.3184824 4.218711 4.244473 4.3539004 4.3064814 4.329307 4.408166
1369688_s_at 4.842858 4.843151 5.1156955 4.7549114 5.088755 4.848733 4.9229264 4.9650393 4.9301524 4.913849 4.9710555 5.1576653
1369689_at 7.05867 7.0568576 7.168288 7.221081 7.1954746 7.0658317 6.9773655 7.048854 7.157264 7.0509152 6.996891 7.113873
1369690_at 7.252276 7.2048078 7.4874244 7.274463 7.2168307 7.228244 7.3008037 7.3841496 7.1323557 7.0759377 7.2060223 7.2644286
1369691_at 4.3072996 4.6354322 4.5868483 4.5531135 4.3403873 4.6536655 4.3626213 4.486512 4.5769877 4.7009172 4.564554 4.5306168
1369692_at 3.7980201 3.9177592 3.8146539 3.8150384 4.0284777 3.653025 3.9701033 3.7919877 4.0043726 3.979807 3.6765525 3.7783408
1369693_a_at 6.1868806 6.1018853 5.938082 5.8934593 6.4671845 5.9008694 5.821598 5.9292793 6.212162 6.551498 7.0550013 7.0613866
1369694_at 3.4723234 3.7484589 3.53531 3.6968462 3.5031226 3.6660423 3.4594507 3.7937615 3.638298 3.6164489 3.762762 3.714148
1369695_at 4.5042524 4.3118596 4.5067477 4.457104 4.469078 4.28726 4.315681 4.401042 4.2147017 4.5987616 4.5179124 4.3304315
1369696_at 3.7859137 3.6480947 3.7953253 3.6300092 3.7831855 3.841694 3.5966616 3.5772038 3.7216296 3.7018478 3.5233383 3.6105545
1369697_at 3.9563444 4.297235 3.9390686 4.1627483 3.9662466 4.073717 3.6973722 3.8946795 4.0188665 3.7778869 4.08594 3.8881845
1369698_at 4.7155886 5.1406236 4.741623 4.7957187 4.590204 5.0442767 5.9135175 5.5512414 5.2128997 7.1310086 7.2435465 7.242545
1369699_at 4.6261344 4.4837484 4.6521893 4.9150705 4.6760097 4.421811 4.4651337 4.460553 4.752104 4.7979393 4.737737 4.7143893
1369700_at 6.0634394 6.004729 6.0797167 6.1687627 5.936592 6.1650896 5.948734 6.068219 6.1609263 6.191715 5.93065 6.0878644
1369701_at 12.403974 12.538711 12.3891325 12.393519 12.366931 12.575836 12.380092 12.437851 12.420247 12.103297 11.952487 12.155614
1369702_at 6.917182 6.916406 6.977836 6.873467 6.9035506 6.937026 7.056169 7.138329 6.99025 6.9691367 6.983049 6.9835377
1369703_at 7.2478223 7.195807 7.3128524 7.081559 7.1927023 7.190227 7.3402877 7.222815 7.360563 7.3911834 7.3090024 7.281129
1369704_at 6.558623 6.618594 6.5265436 6.311606 6.4316607 6.5433536 6.2178454 6.4752474 6.5646343 6.54617 6.620964 6.6020217
1369705_at 5.179897 4.9540205 5.101173 5.258028 5.2011156 5.0509257 5.127979 4.9542975 5.169867 5.1300917 5.2931523 5.145767
1369706_at 3.9671223 3.8763514 3.7566683 3.8448648 3.7559445 3.7821798 3.6310577 3.5510492 3.800066 3.719306 3.8432095 3.771659
1369707_at 4.5712447 4.4632406 4.0058155 4.4734483 4.522337 4.6305265 4.629279 4.522862 4.46382 4.3748918 4.815976 4.879208
1369708_a_at 5.4359875 5.6733437 5.666795 5.712589 5.8037663 5.731608 5.3838634 5.5974054 5.9818726 5.4757724 5.3663845 5.327514
1369709_at 4.057121 4.259107 4.076586 4.004471 4.1006846 3.942382 4.0047097 3.9361842 3.902467 4.276829 3.940351 4.2064505
1369710_a_at 3.791042 3.5812154 3.683176 3.883776 3.672287 3.8603477 4.010391 3.7554421 3.8067517 3.749422 3.715228 3.5751956
1369711_at 4.405913 4.497076 4.5629644 4.5536165 4.663705 4.7180195 4.497839 4.5005646 4.368047 4.5837226 4.530039 4.6256027
1369712_at 7.33189 7.1280437 7.260285 7.2454762 7.2401457 7.3900414 7.4097815 7.484113 7.4735746 7.098987 7.3094945 7.3287616
1369713_at 5.309498 5.5730453 5.765105 5.644449 5.645312 5.6772656 5.6765504 5.500651 5.613107 5.4804616 5.6284566 5.769757
1369714_at 7.1767135 7.249659 6.9803286 6.8886786 7.1784573 7.1819334 7.202613 7.148711 7.16046 7.080878 6.871449 7.1416035
1369715_at 4.2632494 4.2995186 4.1224523 4.1265287 4.2126675 4.190459 4.154709 3.9825256 4.4354396 4.18664 4.262481 3.9864714
1369716_s_at 9.86815 10.137679 10.055773 9.997858 9.911137 9.920276 10.206317 10.025672 9.767831 10.002506 9.449159 9.858439
1369717_at 4.294954 4.308658 4.41307 4.3160343 4.521716 4.5846295 4.1886377 4.5391192 4.0612655 4.3570843 4.9136777 4.436617
1369718_at 8.854599 8.98815 8.902246 9.127637 8.964925 9.101317 9.072379 8.973751 9.022775 9.021034 9.206432 9.092742
1369719_at 3.296626 3.1571107 3.1659873 3.1743467 3.244871 3.2371504 3.2314622 3.1278698 3.053074 3.330049 3.2054179 3.1654491
1369720_at 9.477593 9.547651 9.752338 9.632866 9.805118 9.712552 9.50352 9.615679 9.787547 9.301841 9.280997 9.600758
1369721_at 4.7118483 4.9275513 4.7826366 4.9334683 4.8414087 5.1510363 4.9113173 5.0373764 4.873274 4.9110045 4.9629536 4.8832726
1369722_a_at 8.486539 8.255907 8.300135 8.267647 8.377056 8.185541 8.285305 8.163119 8.410317 8.267366 8.338769 8.316579
1369723_at 7.5792685 7.6895065 7.35924 7.388743 7.519941 7.262585 7.3155437 7.3316073 7.460406 7.540827 7.229709 7.3926954
1369724_at 5.3115716 5.3447695 5.5033026 5.16986 5.1794496 5.414232 5.368823 5.3342505 5.1551647 5.4010816 5.4572673 5.367464
1369725_at 8.127656 8.080395 7.984856 7.8445716 8.057985 8.059163 8.180185 8.284024 8.33012 8.039066 8.2025175 8.145852
1369726_at 8.330766 8.592576 8.031995 8.409655 8.498688 8.504625 8.821506 8.765726 8.396643 8.766176 8.776405 9.008704
1369727_at 13.737229 13.727083 13.762838 13.552933 13.727374 13.75637 13.65444 13.900308 13.781584 13.680398 13.805721 13.731806
1369728_at 5.30976 5.3550057 5.4584484 5.570114 5.0862827 5.62939 5.269703 5.211873 5.0231543 5.1733494 5.2949967 5.1567802
1369729_at 8.479609 8.835163 9.074629 8.819586 9.219688 8.51413 9.121275 9.233282 9.013958 8.941866 9.188702 9.028601
1369730_a_at 4.6682425 4.4585156 4.932166 4.878207 4.623557 4.728819 4.6332703 4.608287 4.7774973 4.672786 4.8162146 4.5750327
1369731_at 3.2336483 3.3729534 3.3325555 3.344774 3.5714567 3.485706 3.3000855 3.392853 3.2420897 3.3436508 3.407418 3.5115998
1369732_a_at 4.936961 4.547718 4.7363863 4.996889 4.9241285 5.022152 4.701664 4.688038 4.5826764 4.4833994 4.6973753 4.604888
1369733_at 8.678514 8.714587 8.718513 8.768895 8.727241 8.807866 8.764846 8.863774 8.813558 8.666581 8.768151 8.73959
1369734_at 9.289646 9.449127 9.199306 9.112071 9.36264 9.321651 9.155013 9.413478 9.38352 9.201441 9.090925 9.255123
1369735_at 6.064659 5.9369025 5.940033 6.3826447 5.8790255 5.6986365 5.9735284 5.7946343 5.8404846 5.808836 5.8137035 6.10212
1369736_at 5.3049226 5.4394436 5.043133 4.9306774 5.1030884 5.3157387 5.52653 5.2171 5.398959 5.246931 5.092371 5.2117977
1369737_at 9.328231 9.40474 9.138712 9.305888 9.4097595 9.120746 8.9807825 9.486959 9.656305 8.91556 8.091722 9.04727
1369738_s_at 10.006695 10.184341 10.05916 10.198774 10.198584 9.934367 10.001392 10.243095 10.169653 10.015624 9.447763 9.936259
1369739_at 4.1394296 4.092564 4.249285 4.124446 4.120248 4.345549 4.20872 4.0342264 4.3401475 4.186575 4.3709946 4.1975603
1369740_at 4.7409296 5.0750904 4.765419 5.032345 4.8603635 4.947875 4.544039 5.0118976 4.899917 5.024942 4.8193035 4.940223
1369741_at 5.3969574 5.586805 5.6833067 5.572673 5.607562 5.591296 5.4387684 5.260297 5.4751225 5.468297 5.4442425 5.347838
1369742_at 4.900875 4.661801 4.7605305 4.6586823 4.7068834 4.491252 4.8336515 4.7345214 4.677788 4.6642313 4.498185 4.413849
1369743_a_at 8.586738 8.919357 8.464414 8.335116 8.93892 8.643422 8.326509 8.436131 8.398533 8.730408 8.528165 8.613497
1369744_at 4.354037 4.1467896 4.46644 4.191582 4.1863756 4.2370057 4.170494 4.202787 4.362622 4.3320227 4.2227273 4.2674313
1369745_at 6.1521735 6.162448 6.2986646 6.338148 6.1374493 6.2887955 6.127614 6.0879436 6.3377204 6.2488313 6.3130546 5.9953976
1369746_a_at 11.872215 11.726384 11.993274 11.872953 12.047204 12.159555 11.768733 11.886734 11.981254 11.979616 11.887339 11.799603
1369747_at 6.3509603 6.541722 7.0951433 7.0797124 6.730704 6.7849836 6.819211 6.9767942 6.621614 7.333 6.72548 7.0437284
1369748_at 3.4756453 3.5814724 3.5488858 3.6437857 3.66221 3.5487432 3.80459 3.5782754 3.7201288 3.6731029 3.7423124 3.594626
1369749_a_at 3.806308 4.1409774 4.1114335 4.1642156 4.124279 3.9494305 4.0931745 3.7619739 4.0842857 4.1432304 3.8452828 4.1586075
1369750_at 3.7059093 3.6763148 3.7246072 3.7693396 3.6969397 3.6435702 3.774874 3.7335434 3.6580606 3.7696004 3.792457 3.8456266
1369751_at 3.922397 4.0872145 4.25103 4.0509353 4.147357 4.0154705 4.258047 4.0506687 4.045698 4.333745 3.9105356 4.0249624
1369752_a_at 4.8894086 4.863414 4.963087 4.9726624 4.7368255 5.006907 4.8258643 4.7989907 4.989548 5.0564704 5.2233405 5.007187
1369753_at 3.911066 3.993014 4.0777345 3.994251 4.198427 3.9398072 4.190466 3.6383245 3.9586 4.0698943 4.068073 4.0835686
1369754_a_at 8.10795 8.18952 8.108819 8.211457 8.160213 8.285648 8.310223 8.622753 8.294193 8.227478 8.33564 8.260665
1369755_at 3.799623 3.6152735 3.7402778 3.6614697 3.7976131 3.7453737 3.8167393 3.6198914 3.6267557 3.7798157 3.9623709 3.8102436
1369756_a_at 7.3997154 7.1580787 7.6959953 7.352247 7.660861 7.318668 7.534061 7.4906144 7.502551 7.574777 7.8515606 7.3549075
1369757_at 5.8792152 5.7656307 5.8245 5.656755 5.6148086 5.856513 5.5703235 5.502681 5.858082 5.8944125 6.01901 5.5968275
1369758_at 8.534313 8.07956 8.421816 8.554953 8.125351 8.676798 8.533001 8.918747 8.397017 8.348959 8.285772 8.014687
1369759_at 5.457844 5.54073 5.500438 5.464675 5.4671364 5.412778 5.3577037 5.3595786 5.351963 5.362607 5.459289 5.2754216
1369760_a_at 3.7699776 4.0083017 3.9076312 3.8551126 3.8108242 3.8192723 3.5737426 3.8264663 3.6925716 3.9100282 3.873944 3.7371008
1369761_at 3.7015705 3.955476 3.8593092 4.0030155 3.8697803 3.9695044 3.7973053 3.9346232 4.130108 3.933314 3.8538802 3.755916
1369762_at 3.985127 4.0678606 4.1953363 3.8513007 4.012355 3.9853919 4.0420914 4.080179 4.16085 4.280426 4.2542467 3.9632223
1369763_at 3.9003043 3.861573 3.999259 4.2160935 3.9776938 4.1005945 4.061264 4.0117207 3.801197 4.0313396 4.1493416 4.1039696
1369764_at 13.152324 13.200945 13.200098 13.187441 13.2197 13.170834 13.152634 13.214703 13.189777 13.403571 13.629888 13.458706
1369765_at 3.7175858 3.830214 3.670749 3.6893938 3.6880531 3.759287 3.8436568 3.5096362 3.7868123 3.649167 3.664256 3.8263915
1369766_at 5.141472 5.3625765 5.2960544 5.558024 5.426153 5.3679705 5.098053 5.4657416 5.4153 5.3585525 5.4510527 5.4092383
1369767_a_at 3.8222349 3.856432 3.7452967 3.9290445 3.8205278 3.9747953 3.7825458 3.7282102 3.770477 3.845163 3.965155 3.7710419
1369768_at 6.710911 6.3578534 6.450689 6.4250274 6.260874 6.2139683 6.3042393 6.2826114 6.2530017 6.264484 6.215409 6.1539187
1369769_at 4.633794 4.6018004 4.7120857 4.5279584 4.7706194 4.592636 4.567021 4.6880383 4.730972 4.59276 4.8114614 5.0085025
1369770_at 4.040532 3.790475 3.9377313 3.9600482 3.8729596 4.067045 4.1215305 3.97725 3.9471703 3.9194086 4.000403 3.9615405
1369771_at 5.389867 5.1183853 5.167515 5.393409 5.2134085 5.054736 5.179613 5.486637 5.6678925 5.3349 5.082013 5.013179
1369772_at 6.754955 6.784549 7.0106497 6.9020233 6.651249 6.9128604 6.898848 6.7395816 6.636978 7.231977 6.653013 6.9889374
1369773_at 3.9676948 3.9563122 3.9983566 3.9038131 3.9451544 4.0826044 3.7282906 3.6873076 3.8086615 4.1625824 3.844263 3.9213
1369774_at 4.0334463 4.279752 4.4464893 4.1418505 4.1225367 4.316909 4.002938 4.137209 4.376376 4.337586 4.5494456 4.096653
1369775_at 7.9177613 7.8479066 7.999382 7.9250646 7.9032283 8.011781 7.914298 8.016571 7.924219 7.664307 7.8810277 7.873881
1369776_a_at 6.6024346 6.6317887 6.6458573 6.590723 6.412082 6.558063 6.5174036 6.5077815 6.5433764 6.7891774 6.737925 6.588148
1369777_a_at 7.549867 7.146879 7.480397 7.4429173 7.363568 7.3054047 7.7218223 7.424651 7.5115137 7.084994 7.1986113 7.255519
1369778_at 3.890916 3.897203 3.8369925 3.8708947 4.0682893 3.909198 3.7619832 4.104353 3.8532207 3.9832473 3.8426638 3.7534673
1369779_at 5.822437 5.722954 5.743806 5.793849 5.9750896 5.7565374 5.883398 5.7395654 5.8585854 5.967735 5.871422 5.765253
1369780_at 5.991612 6.1172915 6.2513466 6.250767 6.1259475 6.127631 6.10587 6.1017847 6.225526 6.187294 6.1982336 6.2094727
1369781_at 3.8642552 4.056073 3.995408 3.6753752 3.8210988 3.6971455 3.9001775 4.04888 3.8765764 3.8293262 3.864773 4.12634
1369782_a_at 5.900585 5.976471 5.971883 6.0403194 5.878863 5.928067 5.828628 5.809069 5.842006 5.9466076 6.356792 5.851716
1369783_a_at 4.618275 4.8758216 4.870063 5.267987 4.7396936 5.1093807 5.088658 5.2074614 4.8756027 5.274504 5.2075944 5.315383
1369784_at 3.794094 3.8547282 3.898985 3.6023014 3.589537 3.7781 3.761169 3.8673797 3.8794544 3.660917 3.77473 3.5367105
1369785_at 8.105756 8.076851 8.080775 8.184358 8.261395 7.9175873 8.110384 7.9053154 8.389973 7.8930187 7.6089106 8.130957
1369786_at 5.620466 5.859851 5.562001 6.099567 5.8235545 5.943027 5.9047985 5.8601665 5.6505747 5.5898814 5.7782836 5.4800434
1369787_at 4.053892 3.6431873 3.9008596 3.8203 3.8103852 3.7949734 3.9221678 3.8053253 3.347976 3.7634368 4.0415616 3.6632469
1369788_s_at 7.9111876 7.646962 8.654463 8.780643 7.420147 7.25147 9.249309 7.9116483 7.2731647 8.696645 8.307344 8.559652
1369789_at 3.4072614 3.3102846 3.4305646 3.53734 3.3137035 3.2679362 3.2359695 3.3346336 3.2540236 3.4734757 3.2871246 3.3213577
1369790_at 11.884879 11.381745 10.900846 11.728976 11.2297945 11.359739 11.559411 11.057445 10.793805 11.379236 11.338773 10.543913
1369791_at 8.230292 8.241833 8.2777195 8.246355 8.280619 8.17535 8.419075 8.37973 8.324398 8.221621 7.984505 8.210163
1369792_at 5.9245725 5.8537493 6.002953 5.737704 5.893128 6.025699 5.884373 5.8278465 5.854428 6.015314 6.0093474 6.0738673
1369793_a_at 4.272049 3.917219 4.1671076 4.097743 4.1481686 3.9635377 3.8164926 3.9014313 3.9444566 4.3613205 4.259348 3.8478158
1369794_a_at 4.7849903 4.709323 5.022044 4.8943386 4.475065 5.0450473 5.03877 5.095239 4.7155886 4.9372296 5.003549 4.7405286
1369795_at 4.4133472 4.31399 4.443797 4.3214207 4.059511 4.2705584 4.4687157 4.381649 4.3226857 4.4351707 4.2583227 4.1516633
1369796_at 4.3919115 4.528779 4.632222 4.3758535 4.4952164 4.6139164 4.458542 4.3780622 4.63912 4.69046 4.737737 4.756998
1369797_at 4.3183727 4.198278 4.2542033 4.242782 4.147854 4.1722655 3.908228 3.9447227 4.132944 4.2382326 4.2227273 4.271615
1369798_at 4.661169 4.5214233 4.309782 4.6279373 4.408676 4.6915283 4.168209 4.2856073 4.557746 4.4834795 4.6878214 4.516985
1369799_at 10.692445 10.532552 10.589432 10.507335 10.671607 10.580029 10.578812 10.457233 10.38781 10.447292 10.468098 10.437488
1369800_at 3.8867736 3.834459 4.1013465 4.1468406 4.1518545 3.9403358 3.9200625 3.8911972 3.8662252 4.004321 4.064739 3.9751372
1369801_at 4.4316483 4.6609936 4.608585 4.4927015 4.2735796 4.412432 4.4800725 4.671676 4.7673817 4.517639 4.9593477 4.779527
1369802_at 3.6867416 3.7429338 3.983685 3.945089 3.7492573 3.846298 3.9853842 3.765701 3.8757198 3.6825392 3.9436843 3.7900267
1369803_at 4.478017 4.769506 4.668827 4.5033827 4.3456974 4.3845596 4.830937 4.446593 4.7191257 4.80439 4.497075 4.5116663
1369804_a_at 4.637418 4.7730293 4.6039968 4.751457 4.697228 4.698325 5.1341596 5.0155845 4.68448 4.851304 4.776435 4.9182453
1369805_at 3.6835854 4.0001736 4.143242 3.9112532 3.9805756 3.9796114 4.0427985 4.1275196 3.901309 4.126128 3.6483915 3.8575654
1369806_at 5.1740985 4.9771366 5.2461386 5.199439 5.0001945 5.116208 5.071619 5.0910482 4.9896164 5.2741575 5.343156 5.4531417
1369807_at 4.3968678 4.4459667 4.4087124 4.609129 4.252156 4.6024714 4.5890093 4.6865177 4.219946 4.6606393 4.563904 4.6707587
1369808_at 4.322915 4.058686 4.170738 4.4788694 4.5041833 4.346519 4.128027 4.496912 4.4288864 4.3172016 4.37945 4.6938863
1369809_at 4.944086 5.1321654 4.9876876 5.020286 4.844834 5.0749555 4.996384 4.8089333 4.980893 4.7261558 4.918586 4.7204247
1369810_at 6.864197 6.6994963 6.7265887 6.813135 6.8019056 6.851535 6.718364 6.982956 6.757646 6.6283846 6.605574 6.5554247
1369811_at 4.5668683 4.7310925 4.8215427 4.9128504 4.5537777 4.838687 4.54198 4.8396597 4.8397064 5.071145 4.9349213 4.65385
1369812_at 5.6208286 5.9000816 5.7869883 5.9051514 5.93038 5.886495 6.030688 5.8875012 5.7974744 6.069165 6.121355 5.948107
1369813_at 7.043762 7.1322556 6.675595 6.9011235 7.068282 6.990059 6.7596254 6.9520326 6.7880206 7.0517526 6.841694 7.1975274
1369814_at 4.233466 4.4970765 4.4005156 4.588901 4.481857 4.549606 4.4898405 4.349535 4.564875 4.7751303 4.907152 4.6289515
1369815_at 5.5986996 5.73036 5.6598115 5.5158033 5.403336 5.5754147 5.5177546 5.737026 5.4919605 5.6652284 5.8133664 5.5974607
1369816_at 4.9240065 4.790289 4.828311 4.99372 4.8746934 5.0505395 4.5487576 4.966873 4.6705427 4.9285474 4.629826 4.56286
1369817_at 4.333568 4.4544926 4.2061815 4.184881 4.290552 4.1376686 4.002938 4.0901246 4.283757 4.315662 4.140816 4.174858
1369818_at 4.6198516 4.766443 4.709432 4.5763683 4.665315 4.8088236 4.5520334 4.814739 4.5919304 4.876415 5.0128946 4.7815714
1369819_at 5.1118665 4.883314 4.880004 4.6974106 4.6278253 4.905808 4.9491363 4.7482195 4.8147407 4.6641994 4.9386997 4.697584
1369820_at 4.206498 4.002335 4.013641 4.260178 4.203967 4.091955 3.8863459 3.8467622 3.98943 4.042053 4.0363293 4.1949015
1369821_a_at 5.0616407 4.9886107 4.8872757 4.872729 4.5949106 5.033717 4.983569 4.8285627 4.995817 4.7199945 4.847891 4.7204247
1369822_at 4.327706 4.6877556 4.659508 4.4975824 4.312817 4.3867483 4.290059 4.5760794 4.4586983 4.3822994 4.366998 4.340496
1369823_at 4.697871 4.6248713 4.80486 4.9754972 4.5047827 4.671384 4.7011423 4.724105 4.5454693 4.8932714 4.715326 4.709029
1369824_at 4.711792 4.7532988 4.602132 4.670699 4.5954933 4.6147585 4.927868 4.9033737 4.469041 5.00558 4.503661 4.85361
1369825_at 4.651378 5.0535374 4.917411 4.819501 4.741865 4.8367853 4.786294 4.74402 4.799971 5.014494 4.7776194 4.6430225
1369826_at 6.292612 6.353186 6.411237 6.3128195 6.576146 6.3642597 6.1697807 6.403174 6.5140147 6.2934713 6.220659 6.557207
1369827_at 5.3932104 5.5978966 5.6061707 5.4521217 5.391986 5.5743732 5.4958124 5.232464 5.494093 5.4799128 5.3871384 5.6556683
1369828_at 5.6144915 5.519005 5.6907244 5.7025537 5.518794 5.4252453 5.3700094 5.411813 5.4765215 5.584238 5.7788496 5.613147
1369829_at 4.7229767 4.857725 4.791483 4.6908264 4.9211054 4.7264557 4.696918 4.652293 4.8485217 4.8920994 4.850291 4.855205
1369830_at 4.652758 4.754964 4.670068 4.608952 4.5963306 4.918665 4.9165764 4.7414827 4.756098 4.69991 4.684005 4.843028
1369831_at 5.2353544 5.3214836 5.310437 5.5407534 5.5056305 5.4265633 5.218755 5.228087 5.5288496 5.331398 5.4698935 5.1897335
1369832_at 5.30203 5.508883 5.6108227 5.6826468 5.422368 5.407261 5.4792337 5.462163 5.4418144 5.5410337 5.6097655 5.314639
1369833_at 4.2433033 4.433614 4.1970053 4.2112966 4.3281617 4.4245553 3.7832973 4.4015603 4.150039 4.3400955 4.3492694 4.2065215
1369834_at 7.4827986 7.682032 7.6121545 7.582897 7.7542443 7.3834696 7.5728183 7.745376 7.6482973 7.48289 7.7511396 7.6891117
1369835_at 6.233121 6.21267 6.169857 6.199396 6.1236124 6.373298 6.1792073 6.304808 6.316588 6.306749 6.353139 6.025923
1369836_at 6.0283313 7.0906725 5.7377048 6.517133 6.1651754 6.925687 8.386328 6.042669 6.711164 6.1142592 6.6863365 6.804982
1369837_at 12.519644 12.580307 12.469262 12.525137 12.533732 12.557054 12.325112 12.441248 12.4965315 12.211723 12.033767 12.05753
1369838_at 4.135561 4.369424 4.3208046 4.1068316 4.2857757 4.159553 4.0508785 3.8390276 4.1546717 3.984622 4.244922 4.3302145
1369839_at 4.335182 4.616153 4.5409966 4.4762907 4.55002 4.2574835 4.5742407 4.517258 4.436288 4.5715866 4.757756 4.6524267
1369840_at 8.880456 7.4823227 8.28892 9.076103 8.952736 9.990143 9.603897 9.126838 9.13279 9.367748 10.592852 9.780124
1369841_at 3.5710166 3.6537087 3.804108 3.5641608 3.4668643 3.5426078 3.4407225 3.7270715 3.7163997 3.6061378 3.7439592 3.662851
1369842_at 3.9556487 3.9074283 3.9710054 3.7914326 3.8187423 4.038817 3.8538945 3.7692938 3.898955 3.8624017 3.729886 3.8813145
1369843_at 4.38336 4.1877155 4.0978236 4.384063 4.4205394 4.262089 4.269106 4.0846834 4.2895746 4.2973304 4.568712 4.0333796
1369844_at 3.9484541 4.238036 4.1942086 3.9312317 4.0766864 3.921118 4.0405674 4.3239126 4.300168 4.3289323 3.9945924 3.9071503
1369845_at 5.50678 5.404779 5.2971416 5.4970784 5.4439774 5.435334 5.415912 5.321184 5.441581 5.3653493 5.308233 5.3789215
1369846_at 3.4876678 3.4928901 3.3363876 3.586543 3.4919095 3.2976873 3.3765202 3.4719217 3.4700985 3.5371861 3.499345 3.468969
1369847_at 5.033004 5.268317 5.667534 5.528012 5.24149 5.3005624 5.251815 5.08329 5.232355 5.330118 5.3015394 5.3341265
1369848_at 3.592295 3.5721712 3.6731122 3.5740542 3.707394 3.7290952 3.4280262 3.4640105 3.46971 3.791109 3.5706165 3.4899733
1369849_at 5.2144547 5.291546 5.2367496 5.317115 4.950259 5.4725327 5.0862484 5.14476 5.058552 5.345314 5.404626 5.0742044
1369850_at 5.694913 5.864176 5.868675 6.329399 5.54259 6.121084 6.310543 6.0718484 6.0084214 6.571605 6.1850624 6.6203275
1369851_at 7.194024 6.991456 7.123112 6.9565697 7.1454425 7.1199827 7.0808825 7.115815 7.105083 7.4810233 7.2576594 7.1565
1369852_at 12.120744 12.027321 12.055633 12.016024 12.065562 12.094279 11.912827 12.109303 11.986085 12.030935 12.112761 11.966481
1369853_at 4.594582 5.0564556 4.7834253 4.83739 4.7733254 4.653286 4.784287 4.540171 4.923396 5.0552354 4.9919777 4.698012
1369854_a_at 9.055429 8.905502 8.921848 9.031256 8.834042 9.273039 9.109616 9.16369 8.989772 8.94152 8.6236515 8.875962
1369855_at 3.7610903 3.8144004 3.869264 3.7259915 3.5601726 3.6340897 3.8700688 3.7247627 3.6921775 3.7179043 3.8151283 3.7075405
1369856_at 4.3300977 4.2694635 4.5105386 4.292654 4.264321 4.567021 4.4664373 4.22262 4.381222 4.8713923 4.425928 4.3152027
1369857_a_at 5.5635786 5.5149646 5.8169765 5.84153 5.658316 5.7283187 6.0907307 5.673216 5.643474 5.7263045 5.8186874 5.96907
1369858_at 4.449218 4.1947064 4.358371 4.535132 4.4524174 4.125625 4.165365 4.1707525 4.110074 4.617924 4.408775 4.6820745
1369859_at 4.36195 4.448711 4.2604384 4.1549535 4.3166714 4.618439 4.468986 4.294591 4.2682343 4.3897243 4.274358 4.447884
1369860_a_at 4.7598276 4.65617 4.9279594 4.8014393 4.7284994 4.9913845 4.6362133 4.8087416 4.7602105 4.8736143 4.9100676 4.624319
1369861_at 4.578913 4.4641285 4.6838193 4.42469 4.4373913 4.3695955 4.5482883 4.4862947 4.431915 4.556125 4.3782587 4.255856
1369862_at 4.651664 4.594985 4.7438245 4.6226025 4.3975835 4.362095 4.4808393 4.5328035 4.496499 4.5848684 4.635868 4.5300517
1369863_at 9.417432 8.638443 8.973976 8.638661 9.315488 9.138398 9.364287 8.701483 9.744184 9.209169 8.923126 9.706272
1369864_a_at 10.395386 10.083946 10.0524025 10.101974 10.643172 10.186939 9.111546 10.1738825 9.833084 9.597063 7.8701687 9.613779
1369865_at 4.1205435 4.137536 4.1966367 4.5112243 4.114843 4.3733726 4.045979 4.3367767 4.2470403 4.167923 4.2665167 4.1559525
1369866_at 4.619342 4.651399 4.7342386 4.5475407 4.430427 4.4532156 4.5289574 4.488595 4.590396 4.486373 4.6451173 4.457096
1369867_at 6.0327296 5.9721665 5.515472 5.8420215 5.1119137 5.3015213 4.9590807 5.4435654 5.1464443 4.9482493 4.844797 4.7304797
1369868_at 9.772276 10.187577 9.771677 9.878909 10.244382 9.9104 9.880968 10.219665 10.227536 9.972712 10.029953 10.312728
1369869_at 3.6195114 3.705158 3.8963902 3.9763594 3.6374936 3.5654254 3.560452 3.624558 3.6985614 3.8169518 3.7423713 3.6829805
1369870_at 7.193678 7.3538527 6.977785 6.998128 7.0971875 7.4020085 7.1651297 7.2190666 7.178777 7.141822 7.1390843 7.047031
1369871_at 3.687681 3.7454612 3.6986816 3.9234076 3.7137356 3.717588 3.6221893 3.8377945 3.9724247 3.901851 3.9054568 3.8455265
1369872_a_at 4.40106 4.3834743 4.258806 4.6055775 4.23314 4.4979134 4.2110114 4.7390723 4.4379153 4.519873 4.4520106 4.4253845
1369873_at 4.6178637 4.4330277 4.6490784 4.588901 4.670439 4.6874824 4.4575377 4.9036236 4.568161 4.5080757 4.9464593 4.889069
1369874_at 4.5997524 4.5264006 4.773703 4.811931 4.6935987 4.6770096 4.525128 4.4345818 4.7918887 4.543579 4.7080564 4.797579
1369875_at 4.852274 4.971551 4.941264 5.079464 5.078147 5.0300226 5.0553837 4.691391 4.9657254 4.982108 5.1054497 4.6327515
1369876_at 3.699035 3.9486969 3.8047287 3.880724 3.9587371 3.8604774 3.792351 3.6194017 3.6467247 3.8173428 3.7955546 3.780821
1369877_at 4.931268 5.2152276 5.2457027 4.952695 4.6187396 4.9917107 4.9677215 4.8712068 4.890729 4.9404554 5.027828 4.9013195
1369878_at 4.1200256 4.0951066 4.0822406 4.0939875 3.8644176 4.151252 4.0213633 3.9666114 4.082554 4.107523 4.3033676 4.2530637
1369879_a_at 12.939368 12.949345 12.901519 12.918295 12.939838 12.985396 12.907292 12.961651 12.890141 12.869456 12.848525 12.934983
1369880_at 4.0904346 4.2384477 4.269163 3.9969175 4.0376053 4.2084675 4.351062 4.1098833 4.1005874 3.9718661 4.4672947 4.2571974
1369881_at 4.202359 4.314385 4.2906504 4.516489 4.30599 4.1307187 4.2669396 4.4685106 4.366768 4.564619 4.398522 4.2376423
1369882_at 4.359549 4.5011168 4.4307466 4.4767466 4.5641146 4.465826 4.377321 4.376188 4.5787306 4.424046 4.4373074 4.35806
1369883_at 3.601941 3.4352796 3.2483974 3.5271657 3.507557 3.356584 3.5492785 3.3852236 3.5194285 3.5375047 3.485376 3.4244602
1369884_at 4.9099317 4.819372 4.615636 5.161047 5.044445 4.968771 4.733179 4.99237 4.8486743 5.130431 5.1584687 5.0317006
1369885_at 5.0883102 5.0515394 5.081115 5.184222 5.097502 5.0406947 4.9362974 5.0552254 4.915826 4.994572 5.3298526 5.172149
1369886_a_at 6.0144596 6.0658317 6.0263634 6.038085 6.008433 6.085414 5.9992476 6.111804 5.940919 6.08871 5.8959107 5.9309306
1369887_at 4.4618173 4.6948433 4.506672 4.698308 4.4443007 4.5150633 4.501454 4.4436193 4.4455557 4.5975456 4.6380997 4.5946407
1369888_at 4.104829 4.046652 4.3047123 4.0532284 4.189184 4.2146845 4.002938 4.3424616 4.0824175 4.213912 4.1357007 4.2131977
1369889_at 4.1318502 4.1957064 4.276142 4.337521 4.027831 4.0388174 4.128047 4.166298 4.051914 4.394986 4.172057 4.2269135
1369890_at 3.168458 3.1599493 3.1527972 3.1281374 3.1659427 3.1461272 3.16552 3.3204381 3.2150807 3.0817304 3.1824348 3.1864216
1369891_at 5.148804 5.1755815 5.084046 5.1418643 5.04286 5.2122836 5.235164 5.0758595 5.1996207 5.305891 5.054332 5.1122093
1369892_at 3.7730956 3.8530862 3.6859412 3.7104235 3.6805634 3.938728 3.651009 3.8608625 3.704146 3.931941 3.6879616 3.809975
1369893_at 4.6791987 4.7033815 4.715424 4.6115847 4.6023874 4.709105 5.103273 4.654202 4.5560174 4.7590485 4.835137 4.682232
1369894_at 3.2743876 3.4062467 3.321006 3.3835092 3.145303 3.2723231 3.4730837 3.3307083 3.3231933 3.5708249 3.4770691 3.3551419
1369895_s_at 6.613183 5.9640136 6.3653545 5.8900547 6.238099 6.0153046 5.763205 6.092764 5.9045944 6.0798035 6.3563733 6.295396
1369896_s_at 7.478348 7.494397 7.467741 7.359764 7.3785505 7.4026566 7.4024963 7.558291 7.669197 6.9413314 7.1458497 7.385564
1369897_s_at 12.175674 12.243558 12.124369 12.176074 12.168809 12.115827 12.250918 12.230506 12.216354 12.185043 12.039352 12.299607
1369898_a_at 4.8455343 4.8238077 4.8322067 5.0718307 4.999491 4.9511185 5.054084 4.7563767 4.7451005 5.057651 4.7354016 4.9489374
1369899_s_at 6.530333 6.164048 6.3476677 6.121734 6.123816 6.032032 6.5020227 6.2544403 6.203207 6.459539 6.3135266 6.2827506
1369900_at 4.0923815 3.9931273 4.1027493 4.0696397 4.1255236 3.7937732 3.7554476 3.960105 4.100459 4.1130276 4.0545044 4.0763884
1369901_at 4.4881225 4.481318 4.433427 4.4874206 4.284048 4.513006 4.3826404 4.315722 4.484767 4.3532143 4.485701 4.467179
1369902_at 7.3777246 7.1983814 7.447668 7.2872777 7.131532 7.322806 7.3070173 7.024624 7.100154 7.224078 6.6329947 6.8570213
1369903_at 3.939266 4.015629 4.105566 4.3955016 3.946571 4.186981 4.0850945 4.027361 4.0836334 4.248226 4.2685246 4.004305
1369904_at 4.6634684 4.834837 4.669557 4.618043 4.583313 4.5124493 4.3916664 4.698221 4.5648746 4.7277937 4.82996 4.586213
1369905_at 3.5401163 3.6601672 3.6015255 3.549498 4.100258 3.7187943 3.770744 3.366921 3.918957 3.904677 3.7106333 3.981964
1369906_s_at 12.085256 11.959604 12.066473 12.105025 12.022284 12.102616 11.954852 11.829463 11.858456 11.921862 11.780641 11.826392
1369907_at 5.8029203 5.9344535 5.808094 5.730197 5.4633646 5.812213 5.5528092 5.773861 5.562434 5.674684 5.8405066 5.6542544
1369908_at 3.6694133 3.761411 3.6589625 3.6062317 3.5444736 3.6200662 3.6574504 3.498174 3.6846962 3.5982687 3.6563873 3.825066
1369909_s_at 11.157713 11.072792 11.095224 11.019946 11.099257 10.820512 11.050891 10.738947 11.063046 11.243151 10.766049 11.061216
1369910_at 3.9731345 4.059079 3.9753797 3.9959962 3.9515939 4.0172324 4.05245 3.7931397 4.2141075 4.0630465 4.135331 3.9860775
1369911_at 5.050225 4.999567 4.955027 5.278025 5.179919 5.1436744 4.8826914 5.0373764 4.946645 5.2119513 5.037386 5.088559
1369912_at 6.3647547 6.4482627 6.531701 6.628521 6.6824703 6.634283 6.4869347 6.621707 6.673434 6.4673586 6.393389 6.631358
1369913_at 4.2182736 4.2507744 4.4802656 4.1652966 4.221023 4.574696 4.383559 4.258658 4.2791343 4.380457 4.4497957 4.2457294
1369914_at 3.911066 3.7470675 3.8522742 3.8319397 3.6268559 3.722196 3.8195298 3.673788 3.7163997 3.9390886 3.7857554 3.7928066
1369915_at 6.5314765 6.772746 6.731079 6.631298 6.4322824 6.6654506 6.7727795 6.5027905 6.5656586 6.7433085 6.863023 6.5958667
1369916_at 5.3661866 5.100209 5.472896 5.409094 5.2649198 5.3253956 5.422914 5.4015937 5.3496723 5.190053 5.4435277 5.2518077
1369917_at 5.098152 5.3418236 5.1602077 5.091717 4.853357 4.993229 4.9458265 5.089526 4.9317536 5.0872755 5.268575 5.15308
1369918_at 3.947871 4.1214623 4.063141 4.0767555 4.027831 4.149788 4.002938 3.8859477 3.8555727 4.0510015 3.9065955 3.8552027
1369919_at 4.6710987 5.043523 4.932166 5.062907 5.0409365 5.1517153 5.08615 4.8775673 5.256312 4.9482493 5.2287817 4.8572693
1369920_at 4.684121 4.6847024 4.9586377 4.679454 4.752157 4.696107 4.391667 4.575233 4.865378 4.6852965 4.7426777 4.5170813
1369921_at 6.952245 7.0122867 6.60848 6.8312364 6.9035506 6.4522595 7.3329096 7.495793 7.0826135 8.109573 7.1128507 7.8507886
1369922_at 8.708994 8.46591 8.505867 8.519763 8.547521 8.582015 8.685791 8.532387 8.480969 8.8224125 8.560971 8.711418
1369923_at 6.2560225 6.46531 6.2937913 6.280081 5.9784064 6.1321926 6.3688493 5.783937 6.257869 5.938891 5.648874 5.3395596
1369924_at 5.73667 5.760973 5.871254 5.7216477 5.5480886 5.6016665 5.7063756 5.527549 5.607384 5.5787954 5.783954 5.7593546
1369925_at 4.1916003 4.3378177 4.1570663 4.1811304 4.073163 4.1269884 4.268753 4.10741 4.2845516 4.1541653 4.152167 4.026753
1369926_at 7.8325686 7.850588 7.146094 7.4558616 7.460331 7.2796664 7.2001185 7.546222 7.596957 7.642047 7.2609425 7.316882
1369927_at 11.4761715 11.416552 11.429531 11.328322 11.412533 11.346727 11.228815 11.278466 11.364698 11.385326 11.514335 11.391247
1369928_at 3.6689856 3.6388516 3.7215934 3.6321986 3.6151156 3.6096582 3.7649593 3.5067356 3.6732805 3.568794 3.6492417 3.6338685
1369929_at 11.595488 11.683014 11.492203 11.615756 11.528015 11.555074 11.569226 11.585168 11.540243 11.617321 11.615357 11.744631
1369930_at 11.901734 11.824399 11.932567 11.794513 11.942283 11.820763 11.990047 11.927131 11.93686 12.028795 12.108625 12.004198
1369931_at 7.3141193 7.4686127 7.0925303 7.165948 7.076573 6.9859147 7.2262177 7.465987 7.133766 7.3076177 7.3798566 7.5693913
1369932_a_at 10.243023 10.189644 10.282632 10.1857815 10.2078705 10.098903 10.230703 10.222637 10.153952 10.343745 10.189423 10.200638
1369933_at 11.307179 11.364433 11.370912 11.258689 11.262014 11.31315 11.255147 11.329386 11.224289 11.278861 11.30523 11.196167
1369934_at 12.023521 11.993338 11.994136 12.091495 11.913456 11.952221 11.989294 12.011732 11.877458 11.956594 11.974398 11.931561
1369935_at 7.835175 7.8109665 7.783383 7.7874045 7.7335567 7.807715 7.650848 7.6896076 7.7238035 7.9007893 7.8701615 7.8066797
1369936_at 10.675921 10.588074 10.54481 10.574444 10.570078 10.643178 10.6278305 10.581602 10.500684 10.76751 10.79436 10.8092165
1369937_at 11.067453 11.02709 11.033259 11.109101 10.980605 11.078523 10.957312 11.014081 10.855926 11.121837 11.083642 11.057556
1369938_at 7.450958 7.5006733 7.4829154 7.5685415 7.4898334 7.5019665 7.3408265 7.410235 7.526462 7.324938 7.522991 7.6109333
1369939_at 12.150552 12.101784 12.077385 12.050553 12.055352 12.005246 12.109042 12.106568 12.097959 11.981611 11.881631 12.044987
1369940_at 10.439839 10.601762 10.665006 10.523085 10.485806 10.483621 10.458312 10.509197 10.466464 10.558087 10.342189 10.439307
1369941_at 10.816594 10.838085 10.51215 10.796123 10.981867 10.899711 10.850209 10.764277 10.907508 11.159226 11.101896 11.225028
1369942_at 8.910109 8.824505 8.816593 8.889333 8.794634 8.770812 8.857364 8.764391 8.8463125 8.919668 8.828369 8.830199
1369943_at 10.3909645 10.338492 10.25983 10.251211 10.169327 10.094576 10.301374 10.015183 10.272219 10.330044 10.208425 10.428705
1369944_at 8.574641 8.595466 8.382723 8.669876 8.574828 8.417068 8.734983 8.564235 8.689276 8.410088 8.319959 8.310017
1369945_at 4.6825733 4.770234 4.8378906 4.6852565 4.705731 4.6826634 5.087248 4.4008236 4.648511 5.1161075 4.8270187 4.748123
1369946_at 6.6239877 6.6572285 6.4572835 6.7421446 6.939467 6.662039 6.6284904 6.649072 6.470368 6.7440305 6.5685368 6.646168
1369947_at 5.514513 5.986662 5.6889596 5.865761 5.731555 5.584466 5.4470487 5.715057 5.7102757 5.5713615 5.587216 5.39349
1369948_at 7.7421355 7.8064466 7.5369 7.629405 7.5617847 7.655094 7.7404327 7.361886 7.5799055 7.3220506 7.825978 7.9116173
1369949_at 7.036158 7.1272807 7.166543 6.938163 6.9073014 6.8626957 6.539348 6.9749627 6.786406 7.0148325 7.0630493 7.04665
1369950_at 9.516878 9.58938 9.511312 9.577561 9.517145 9.507484 9.618675 9.555053 9.582298 9.522304 9.522948 9.466138
1369951_at 3.9773726 4.082361 4.115802 3.9897351 3.942906 4.0906024 3.8142583 3.9611332 4.2046933 3.9894905 4.103401 3.9614875
1369952_at 11.933146 11.941687 11.957326 11.898253 11.975945 11.967441 12.081469 12.02597 12.005877 11.942662 12.100012 12.166088
1369953_a_at 4.6395965 4.3435216 4.402928 4.4661975 4.298614 4.475915 4.5165367 4.341336 4.281402 4.718474 4.399946 4.7321935
1369954_at 12.811525 12.867233 12.873404 12.815744 12.927462 12.974519 12.911231 12.911895 12.921291 12.9747 13.020053 12.856797
1369955_at 6.44264 6.654492 6.295503 6.5455146 6.474376 6.2224402 6.405706 6.509008 6.8254137 6.4992466 6.062663 6.288729
1369956_at 9.6650505 9.845625 9.584141 9.539712 9.505145 9.701028 9.468575 9.8665695 9.590722 9.450009 9.882511 9.852408
1369957_at 6.097898 6.0400596 5.872533 5.7678833 6.443357 6.026565 6.093113 5.8305497 6.2613235 6.668163 6.68723 6.8520308
1369958_at 8.34123 8.340609 8.402189 7.987362 8.195894 8.410187 8.291813 8.178094 8.172188 7.9759116 8.03532 8.387465
1369959_at 12.341058 12.152639 12.550202 12.436311 12.353958 12.30255 12.525547 12.607804 12.218429 12.470714 12.341878 12.430466
1369960_at 10.062356 9.858787 9.948746 10.0581665 9.907452 9.726087 9.916117 9.956388 10.06423 9.761324 9.670926 9.862566
1369961_at 9.094505 9.024444 8.9801 8.684731 9.068976 8.996964 8.793869 9.12429 8.965688 8.852581 8.992006 8.967361
1369962_at 8.213891 8.327848 8.398005 8.291213 8.3556 8.423207 8.498687 8.272528 8.308257 8.399954 8.401704 8.351662
1369963_at 5.265948 5.0848656 5.357808 4.961131 5.0926557 5.330044 5.2733307 4.957617 5.1093893 5.181473 5.4344816 5.177924
1369964_at 7.1659846 7.272213 6.3820205 6.919048 6.3351707 6.8097553 7.0095043 7.0199184 6.783474 6.4653144 7.4048414 7.2424445
1369965_at 8.2838335 8.282045 7.890022 8.312098 8.146261 8.285803 7.608375 7.6072206 7.895829 8.117361 7.67794 8.165416
1369966_a_at 12.082707 12.073891 12.021055 12.079163 11.964014 11.990674 12.054652 12.088095 11.979219 12.073925 12.042486 12.044671
1369967_at 8.815064 8.73723 8.839288 8.780423 8.764321 8.773299 8.882478 8.625143 8.849709 8.4640255 8.578275 8.602428
1369968_at 5.9785175 5.8298006 5.5232525 5.649248 5.6319213 5.8220015 5.616947 5.66824 5.6156564 5.447457 5.324183 5.40129
1369969_at 9.409361 9.306129 9.459771 9.428398 9.301844 9.410113 9.448477 9.620635 9.550773 9.518315 9.633234 9.591926
1369970_at 10.635015 10.537045 10.405693 10.416721 10.437741 10.399272 10.546833 10.511715 10.442268 10.557407 10.289002 10.308726
1369971_a_at 8.491482 8.295892 8.365209 8.246182 8.285584 8.256915 8.322628 8.338016 8.312749 8.001796 8.145402 8.260244
1369972_at 6.558173 6.385865 6.4092655 6.7895613 6.675129 6.6269884 6.71885 6.496563 6.494332 6.5312586 6.568876 6.1777515
1369973_at 11.251929 11.528611 11.488005 11.444204 11.361199 11.094325 11.557655 11.448141 11.632912 11.361738 11.356686 11.694287
1369974_at 6.7692523 6.9491844 6.6049805 6.848134 6.7509565 6.9128604 6.808981 6.827899 6.8085604 6.855671 6.672601 6.7661395
1369975_at 8.347344 8.513444 8.439981 8.515191 8.468758 8.406252 8.539182 8.549435 8.403216 8.531666 8.509644 8.299814
1369976_at 10.070724 10.064512 10.124661 10.0547285 10.124015 10.098086 10.411082 10.281912 10.347414 10.226763 10.337504 10.118191
1369977_at 4.391327 4.400994 4.287325 4.4410977 4.153185 4.1739283 4.3337126 4.1686606 4.2809634 4.5329256 4.4477997 4.3077965
1369978_at 7.8308473 7.73987 7.912696 7.870544 7.691137 7.6359425 7.7736917 7.9409213 7.7405753 7.6396556 7.6222496 7.7161903
1369979_at 8.798 8.997496 8.925077 8.809938 8.704757 8.95006 8.992376 9.064416 8.911718 8.693771 8.93121 8.960031
1369980_s_at 9.303538 9.364707 9.288449 9.305134 9.260553 9.191699 9.375794 9.405105 9.289197 9.1914215 9.158424 9.293199
1369981_at 8.389352 8.513085 8.350627 8.51284 8.582038 8.515832 8.706635 8.742856 8.674547 8.57412 8.741106 8.501907
1369982_at 9.268824 9.43253 9.755997 9.57492 9.392931 9.437582 9.44212 9.396346 9.495381 9.732731 9.295597 9.339281
1369983_at 8.046811 8.692869 7.9539747 8.104189 7.932909 7.9414015 8.191854 8.458259 7.939669 7.8836017 8.30491 8.504625
1369984_at 9.354374 9.365884 9.3286 9.305959 9.296918 9.353532 9.442572 9.259144 9.460517 9.617207 9.35816 9.339117
1369985_at 6.117523 6.104177 6.0435324 6.226956 6.0149136 6.0807977 5.9480014 6.023424 6.0993047 6.1502056 6.2574954 5.9796386
1369986_at 11.840181 11.881045 11.878117 11.868865 11.93785 11.812301 11.875428 11.941751 11.970426 11.9207115 11.79742 11.759399
1369987_at 4.9201226 4.979141 4.9960227 4.954097 5.104603 4.8904495 4.9137783 4.72435 4.95035 4.855714 4.980502 4.9718494
1369988_at 5.6893673 5.6201515 5.9142246 6.0602503 5.7317853 5.794422 5.668109 5.80583 5.9585543 6.1277933 5.9623346 5.860583
1369989_at 9.815132 9.948354 9.812039 9.685462 9.505063 9.694199 9.361805 9.649868 9.736374 9.723977 9.695355 9.837485
1369990_at 10.568666 10.430654 10.496025 10.461479 10.434871 10.502438 10.586157 10.5099325 10.565941 10.524205 10.661367 10.659414
1369991_at 10.05922 10.109674 10.134016 10.123654 10.053363 10.079954 10.252814 10.056372 10.154741 10.139092 10.051719 10.028789
1369992_at 8.566488 8.454938 8.642483 8.582137 8.602702 8.5755 8.734403 8.65165 8.736972 8.798382 8.471166 8.523788
1369993_at 6.4083858 6.225501 6.355953 6.429923 6.424197 6.0051746 6.415155 6.286505 6.3416615 6.4383345 6.495928 6.421622
1369994_at 7.663151 7.499757 7.5418305 7.6424847 7.6449633 7.6030674 7.5242205 7.5615892 7.595279 7.4189434 7.513889 7.6095314
1369995_at 8.474784 8.443186 8.563929 8.482162 8.391648 8.424398 8.474152 8.4866295 8.452225 8.595933 8.249178 8.322775
1369996_at 8.509273 8.129239 8.134661 8.223761 8.124737 8.356295 8.298517 8.270589 8.335347 8.27757 8.220094 8.172856
1369997_at 8.638628 8.598581 8.678086 8.753954 8.728697 8.682736 8.619524 8.595438 8.552918 8.5765505 8.419174 8.685932
1369998_at 9.00712 9.026587 8.979528 8.862473 8.962772 8.982065 9.0820675 9.037643 9.047601 9.000057 9.027419 9.063123
1369999_a_at 4.0591893 4.3134446 4.1049523 4.257708 4.1183267 4.1220336 4.319166 3.965596 4.115073 4.256495 4.1039214 4.1014996
1370000_at 9.883334 9.753454 9.751446 9.608864 9.640819 9.626756 9.889069 9.59192 9.598656 9.530038 9.414781 9.790258
1370001_at 9.430432 9.356535 9.528079 9.479424 9.306426 9.367905 9.369962 9.289465 9.473193 9.361311 9.254048 9.271575
1370002_at 8.130598 8.066583 7.921248 8.140156 8.010279 8.057733 7.9880342 8.160222 7.9862347 7.9339066 8.076833 8.083457
1370003_at 11.889035 11.901786 11.890035 11.938292 11.961611 11.924276 11.877291 11.924382 11.913243 11.951858 11.869853 11.9031315
1370004_at 9.39791 9.46705 9.394598 9.39605 9.3507595 9.297998 9.481461 9.457637 9.380909 9.16087 9.230277 9.25162
1370005_at 10.016166 10.202347 9.918624 10.156277 9.930421 10.1085205 9.968021 9.999863 9.980489 10.145035 10.248496 10.079224
1370006_at 11.155936 11.127517 11.170058 11.143958 11.110916 11.0302725 11.182685 11.130477 11.096422 11.123562 11.034027 11.019717
1370007_at 11.479463 11.682788 11.635714 11.847322 11.579566 11.952512 11.75029 11.572583 11.64296 11.573398 11.497517 11.341333
1370008_at 5.8469043 5.8033013 5.7911716 5.5896745 5.448091 5.554267 5.5111637 5.7124705 5.789557 5.72107 5.781128 5.4743195
1370009_at 14.190435 14.212063 14.227721 14.203051 14.201038 14.181884 14.167548 14.255527 14.207786 14.1292095 14.11514 14.065077
1370010_at 12.167752 12.059005 12.020393 12.061096 12.102459 12.146684 11.96995 12.105033 12.129879 12.061091 11.958002 12.013728
1370011_at 6.084419 6.1022053 6.213758 5.818002 6.055083 6.172005 5.8964405 5.888612 5.9278874 6.0520954 5.8315134 6.116502
1370012_at 6.3867874 6.5342894 6.245861 6.426999 6.3033457 6.5905604 5.924024 6.6934085 6.393063 6.519301 6.583524 6.4838266
1370013_at 3.43876 3.5860653 3.502665 3.4228127 3.4059343 3.5422206 3.649439 3.4766138 3.3809729 3.537448 3.343169 3.4921951
1370014_at 8.417011 8.505657 8.484167 8.264364 8.337042 8.146632 8.380817 8.348539 8.22157 8.170725 8.044864 8.244234
1370015_at 8.215317 8.127742 8.142598 8.261091 8.158042 8.209446 8.183484 8.035183 8.142757 8.294976 8.339753 8.213179
1370016_at 3.8036757 3.8892355 3.9961407 3.8393974 3.8997266 3.7858799 4.391667 3.5902922 3.862145 3.762456 3.6551073 3.8200302
1370017_at 8.106514 8.214081 8.131892 8.2336235 8.189129 8.106624 8.249421 8.099301 8.16019 8.201859 8.146782 8.1129055
1370018_at 4.5457616 4.6588364 4.5552955 4.72765 4.6186757 4.705516 4.7644606 4.6595736 4.7275248 4.6023607 4.786085 4.582387
1370019_at 13.182493 13.146441 13.241023 13.16848 13.067426 13.08092 13.033262 13.015405 13.216764 12.991622 12.9603 12.926845
1370020_at 10.739374 10.365686 10.24666 10.191766 10.17591 10.340244 10.412168 10.190412 10.605442 10.330044 9.963939 10.395316
1370021_at 3.6167488 3.7444458 3.794126 3.7684405 3.772748 3.5814795 3.7676945 3.5457394 3.7120602 3.8117814 3.7591882 3.5452948
1370022_at 4.1424546 4.1401153 4.4534 4.2671514 4.1090646 4.2200475 3.980699 4.260954 3.8771238 4.3423553 4.351737 4.253692
1370023_at 6.669342 6.464034 6.647733 6.3616714 6.606208 6.6568108 6.266643 6.6017623 6.59409 6.3310027 6.5517116 6.803787
1370024_at 10.954629 11.113641 10.226381 10.130151 9.760272 11.014844 9.929085 10.382532 10.887019 11.152968 10.057255 10.824764
1370025_at 7.740482 7.6851997 7.7385416 7.7531624 7.769908 7.6381817 7.6341834 7.6803303 7.733916 7.69897 7.6639066 7.7059517
1370026_at 7.35246 6.676524 6.5392 6.9354568 6.984862 6.675605 7.248672 7.0080976 7.1891904 7.9840317 7.430139 7.8175163
1370027_a_at 14.266799 14.287549 14.281871 14.294398 14.262072 14.305492 14.283426 14.352782 14.33588 14.268592 14.273559 14.267755
1370028_at 4.3630905 4.5913754 4.6144476 4.611294 4.542555 4.423775 4.491666 4.4913945 4.512547 4.6712914 4.517283 4.5515833
1370029_at 9.459029 9.410899 9.441909 9.480859 9.330903 9.337704 9.305796 9.435174 9.537726 9.314 9.307633 9.460922
1370030_at 10.46009 10.321297 10.300204 10.583087 10.709971 10.118288 10.773937 10.405764 10.7066765 10.69181 10.629114 10.54691
1370031_at 8.231457 8.199763 8.204088 8.354748 8.325038 8.156332 8.276777 8.191765 8.233681 8.266023 8.315836 8.409767
1370032_at 8.202191 8.261982 8.112307 8.034056 8.050137 8.18817 8.078847 8.074314 8.217943 8.504144 8.106965 8.070026
1370033_at 3.7842774 3.7483454 3.7088864 3.7935674 4.102616 3.8814256 3.9082656 3.8139234 3.9097035 3.9278443 3.8829896 3.9125657
1370034_at 4.7249866 5.1819897 4.8072042 4.8157835 4.906163 4.8841233 5.1512427 5.2000475 4.777568 4.733178 4.878551 5.751448
1370035_at 8.785967 8.910597 8.935618 8.610531 8.956969 8.902988 8.826062 8.819669 8.81481 8.727354 8.662534 8.817679
1370036_at 10.175232 10.056342 10.054733 10.159413 10.141066 10.259281 10.003041 10.176976 10.194584 9.991787 9.945981 9.962229
1370037_at 4.0336437 3.878681 4.1145115 3.7040803 3.9910905 4.0955114 4.081021 3.8972635 3.926716 4.123776 4.1942153 3.8951297
1370038_at 6.4904366 6.445294 6.4944496 6.3489966 6.3408318 6.386917 6.242242 6.446751 6.3977427 6.2351837 6.3584146 6.2650657
1370039_at 6.692122 6.683491 6.4236045 6.7758956 6.450543 6.554504 6.612893 6.4177995 6.7509546 6.600798 6.4856634 6.566471
1370040_at 7.29837 7.415299 7.3228292 7.1782594 7.367578 7.2806225 7.4400687 7.564643 7.5400724 7.4724784 7.394212 7.3825946
1370041_at 3.7022543 3.7980666 3.6982882 3.7169743 3.7845597 3.7225196 4.0177145 3.9085317 3.628273 3.6880527 3.6148355 3.852729
1370042_at 3.8415005 3.9128785 3.951961 4.0231924 3.8787074 4.3221207 4.245262 3.7933373 4.0010715 4.0705204 3.9529376 4.054863
1370043_at 9.595806 9.795512 9.483411 9.70877 9.893654 9.721988 9.882461 9.790947 9.57711 9.564954 9.972292 9.830964
1370044_at 6.9149933 7.158179 6.718286 6.960823 7.1564345 6.9101768 7.0561147 7.3166766 7.1760435 6.9133387 6.9371443 7.177596
1370045_at 8.790407 8.894012 8.994402 8.960098 9.054581 8.746839 8.660825 9.038242 8.957286 8.707884 8.527026 8.873283
1370046_at 6.201364 6.164432 6.231961 6.4265437 6.1581607 6.168241 5.94714 6.339028 6.128721 6.240889 6.0752206 6.1949277
1370047_at 9.962174 9.95847 9.940381 9.898124 10.046561 9.991447 10.074074 9.985373 10.059754 9.883546 9.834253 10.03676
1370048_at 4.477152 4.4977264 4.639845 4.5257874 4.4372735 4.4706097 4.6482997 4.3766985 4.4329104 4.690354 4.6865005 4.2530637
1370049_at 5.969563 5.868359 5.942235 6.2964687 5.6940875 5.863853 5.90369 5.8850036 5.990176 6.1255302 5.9291935 5.739598
1370050_at 8.415168 8.323507 8.366878 8.627491 8.445893 8.55878 8.594498 8.5639925 8.437144 8.377227 8.462611 8.575834
1370051_at 4.8997574 4.749641 4.7714825 4.7029724 4.7127995 4.6348925 4.721217 4.7137923 5.040547 5.0049076 5.3798394 5.4413877
1370052_at 6.163374 5.846313 6.017173 5.957292 5.969989 6.150601 6.1064568 6.1512394 6.192592 5.913946 5.779239 6.0839624
1370053_at 3.7922983 3.4612277 3.6538093 3.758988 3.4877844 3.6577387 3.6001658 3.555886 3.7119741 3.766861 3.6435633 3.6916249
1370054_at 7.3889785 7.8895807 7.3990436 7.4633985 7.559207 7.2591047 7.835134 7.5150776 7.918809 7.3306484 7.7684107 7.5513005
1370055_at 6.9005184 6.6113744 6.498877 6.604411 6.467265 6.430449 6.7110286 6.274874 6.4468193 6.7653036 6.4276137 6.5137396
1370056_at 6.970647 7.8120503 7.484967 7.0319324 6.5812926 6.9918437 7.546966 7.178965 6.6193776 6.6882057 6.628647 7.1945715
1370057_at 10.02152 10.367478 10.296902 10.316287 9.809129 9.74556 10.282331 9.994998 9.861295 9.322616 9.453219 9.666179
1370058_at 3.568727 3.4470768 3.5746236 3.5950642 3.5485146 3.5834363 3.2814512 3.52503 3.6188164 3.5758054 3.4829683 3.4072552
1370059_at 3.442586 3.3111503 3.655734 3.7120385 3.6413856 3.472557 3.5030339 3.2931967 3.4577916 3.5645957 3.5182204 3.3147612
1370060_at 10.152887 10.017187 10.081587 10.018548 10.078339 10.024785 10.016087 10.001489 10.062937 10.057439 10.020498 10.054063
1370061_at 5.8245096 5.6806216 5.7244964 5.7612424 5.6464295 5.7458625 6.034597 5.680036 5.6956153 5.715021 5.88967 5.456763
1370062_at 10.619463 10.532473 10.576093 10.570344 10.465985 10.531907 10.535697 10.305432 10.42975 10.533146 10.495094 10.461759
1370063_at 8.02434 7.665193 7.9006915 7.8661323 7.960157 7.7012615 7.8031774 7.683881 7.882887 7.880404 7.627445 7.6147814
1370064_at 7.971614 7.83677 7.8113756 7.948365 7.957518 7.6583085 7.9516606 7.7610736 8.0520935 7.7807007 8.069403 7.8820114
1370065_at 13.772742 13.806604 13.8115425 13.823934 13.838457 13.768657 13.79816 13.873057 13.81943 13.929634 13.951746 13.910276
1370066_at 8.29114 8.274149 8.187094 8.426671 8.405454 8.442773 8.518023 8.428249 8.405948 8.260654 8.220163 8.528109
1370067_at 9.535375 9.418788 9.4034605 9.415709 9.104713 9.810501 9.459856 9.997608 9.473912 9.692109 9.251034 9.521735
1370068_at 4.587601 4.7036414 4.3489265 4.5527434 4.2701626 4.5434275 4.653181 4.4991736 4.573154 4.509679 4.5062947 4.3414083
1370069_at 5.0029426 4.780385 4.9058714 4.903117 4.8957243 5.161504 4.8629193 4.7567425 4.8084593 5.0881357 5.1542187 4.9681826
1370070_at 7.025802 7.177574 7.0651484 7.2238865 7.224563 7.173384 7.0707297 7.1103687 7.0560913 6.999498 7.0626225 7.1167192
1370071_at 6.463052 6.2242026 6.215413 6.6646185 6.439606 6.278712 6.5790052 6.4442024 6.378818 6.1722784 6.529361 6.6631618
1370072_at 6.2411966 4.6636825 4.753116 4.3742075 5.0100822 4.621953 4.7409964 4.9443946 4.9266148 4.4771957 4.706081 4.658741
1370073_at 11.027676 11.012513 11.014403 11.031153 10.969584 11.019659 11.171418 11.188495 11.099682 11.116323 11.066713 11.036191
1370074_at 6.132192 6.2034273 6.134317 6.102666 6.2065244 6.2000527 5.9936314 5.8385963 6.024982 6.3041167 6.3403254 5.8013325
1370075_at 9.624305 9.568741 9.177139 9.077534 9.522776 9.395184 9.431803 9.457812 9.691318 9.302002 9.523445 9.965648
1370076_at 3.8512595 3.8532982 3.9479825 3.96855 3.700102 3.7921019 3.5987005 3.9503033 3.8476577 4.179325 3.9247494 3.472351
1370077_at 5.8617644 5.711881 5.73839 5.688446 5.609862 5.8618855 5.3317933 5.7548227 5.612974 5.8120217 5.6098204 5.6904335
1370078_at 6.00761 6.0975876 6.216057 6.280898 5.928215 6.070472 5.9709377 5.8915915 6.036644 6.1030025 6.2928624 6.0134454
1370079_at 4.278679 4.6337204 4.6890306 4.577743 4.6031637 4.5983305 4.58172 4.5820074 4.518345 4.403468 4.8563313 4.8586435
1370080_at 7.770653 8.073785 7.8456454 7.95479 7.6815147 7.819211 8.012701 8.352349 7.616935 7.9411263 8.689959 8.134094
1370081_a_at 8.148472 8.090827 8.241414 8.377174 8.2225685 8.214431 8.405409 8.349113 8.125796 8.29365 8.061266 8.26685
1370082_at 6.59367 6.872881 6.260107 6.3948298 5.970622 6.5059986 6.226337 6.046278 6.4437537 6.400033 6.3330293 6.5771255
1370083_at 4.4691067 4.9550076 4.4119563 4.3336215 4.4004297 4.962038 4.5594616 4.713855 4.6894684 4.632007 4.691147 4.7185383
1370084_at 6.5688376 6.0656533 5.742963 5.9061637 5.871898 6.3151064 5.580546 5.8018703 5.631317 6.4332585 6.354544 6.1605225
1370085_at 7.40468 7.2720275 7.2128396 7.154784 7.4969425 7.2249775 7.3791256 7.463239 7.324584 7.22226 7.103814 7.3591175
1370086_at 13.994297 14.026109 14.01099 14.037543 14.010462 13.997256 13.9650955 14.042017 13.985058 14.021647 14.074897 14.014735
1370087_at 10.289855 10.338177 10.385211 10.379245 10.355276 10.368085 10.509115 10.421119 10.434668 10.44611 10.370408 10.357184
1370088_at 7.116333 7.1949573 7.260285 7.141992 7.2196145 6.9576535 7.243086 7.095791 6.980426 6.734452 6.955599 6.909044
1370089_at 4.0021353 3.782866 4.0647974 3.971215 3.8277328 3.9954126 3.9723575 3.8438077 3.8950438 3.6765587 3.9870267 4.1343155
1370090_at 5.5654306 5.607406 5.2673044 5.2390256 5.0657387 5.3198633 5.2279844 5.6433244 5.3093677 5.155954 5.458203 5.6672506
1370091_at 4.929688 4.9189467 4.8334055 4.853497 4.929843 5.068965 4.9546146 4.9489045 4.903524 5.028962 5.0617557 5.1117067
1370092_at 4.3186116 4.409749 4.362009 4.588901 4.1782656 4.458644 4.221326 4.561646 4.2081237 4.4458265 4.388623 4.476417
1370093_at 3.8986292 3.8508081 3.9657142 4.0793834 4.0947933 3.877422 4.1532993 3.7062209 3.9544551 4.088087 3.7597625 3.995975
1370094_at 4.181839 4.0907164 4.024495 4.213513 4.0505 4.3449087 3.927925 4.05906 3.8081343 3.931018 4.167804 4.1901245
1370095_at 5.775411 5.963807 5.972917 6.020341 6.011656 6.050128 5.671504 5.998734 5.84527 6.038932 6.177151 5.8575706
1370096_at 4.8748107 5.2958503 5.0059824 5.2254333 4.8566036 4.975232 5.179506 4.8182554 4.842772 4.799589 5.0014496 5.1812377
1370097_a_at 4.418806 4.261772 3.7277873 4.2755647 3.84466 4.2851973 4.2537665 4.0499406 4.270852 3.936767 3.9903514 4.1623755
1370098_at 10.728278 10.84763 10.70749 10.376497 10.597855 10.782116 10.187582 10.408592 10.501409 10.55986 10.240798 10.196381
1370099_at 7.459899 7.4849463 7.485061 7.176191 7.3865323 7.4103765 7.1548276 7.4037247 7.372761 7.395631 7.174248 7.26978
1370100_at 6.827475 6.672667 6.624185 6.6633916 6.9165955 6.8044434 6.790783 6.5293307 6.683806 6.7214584 6.495372 6.726096
1370101_at 3.6030643 3.487464 3.5961277 3.4423623 3.7372906 3.5056672 3.7313335 3.4830225 3.393817 3.5805962 3.5943043 3.6637378
1370102_at 6.9683313 6.7796783 6.96544 6.882992 6.6935663 6.680383 6.770831 6.754039 6.607832 7.014233 6.82057 6.8875885
1370103_at 4.6071634 4.703029 4.754432 4.914535 4.757955 4.568836 4.679176 4.6732917 4.8028493 4.8072944 4.910377 4.702302
1370104_at 4.578899 4.552635 4.731985 4.5814376 4.6111803 4.7060776 4.741713 4.479048 4.7947817 4.6738744 4.683213 4.6773133
1370105_at 5.2103453 5.1658797 5.095801 4.9301467 5.190779 5.117069 4.9402094 4.9391365 4.8982196 5.0673037 5.3410563 5.1447835
1370106_at 3.6474512 4.0499954 4.0721955 3.9961107 3.815908 4.022535 3.9278936 3.9607415 3.931493 3.7261186 4.033322 3.9125657
1370107_at 5.2409716 5.1779685 5.4540315 5.3203535 5.2585406 5.3102455 5.068969 5.1012383 5.319644 5.339733 5.4651527 5.2364535
1370108_a_at 7.863887 7.47553 7.4871635 7.480875 7.9169006 7.719631 7.556174 7.897575 7.8687654 7.5501847 7.991629 7.9849577
1370109_s_at 13.061976 13.177777 13.146143 13.128674 13.087599 13.0791855 13.063195 13.143696 13.077958 13.179042 13.087384 13.029616
1370110_at 4.430152 4.4639935 4.391718 4.7618303 4.321059 4.487996 4.425847 4.5727463 4.461427 4.788489 4.433963 4.4878817
1370111_at 6.667847 6.454106 7.483754 8.204242 6.6729965 7.6836023 7.508748 6.826362 6.417095 6.8416457 6.2609935 6.464518
1370112_at 9.17501 9.279731 9.295395 9.346633 9.223119 9.588361 9.397646 9.595702 9.474219 9.443464 9.317576 9.331363
1370113_at 6.100949 6.392221 6.4391737 6.4509735 6.3018703 6.4103694 6.606415 6.4397817 6.16787 6.5333686 6.558397 6.577261
1370114_a_at 6.212478 8.440407 9.132086 6.6315556 8.584232 8.369231 6.9100447 6.2703514 6.7006764 7.8745384 7.5001984 6.445325
1370115_at 4.781789 4.447551 4.425498 4.751097 4.6829605 4.598218 4.698579 4.674284 4.5757885 4.544421 4.6972165 4.60932
1370116_at 3.9943473 4.13898 3.9889092 3.9692643 3.892797 3.9932153 4.1747117 4.0008297 3.874534 4.392249 4.002306 4.0467463
1370117_at 3.732645 3.818486 3.6427834 3.6616645 3.8143718 3.7757318 3.7818217 3.6958027 3.5320075 3.8006492 3.7732732 3.5335128
1370118_at 6.2414036 6.1577444 6.3560905 5.8827276 6.0067797 6.34748 5.9302673 6.099634 6.243133 6.00012 6.4606223 6.135607
1370119_at 7.7618666 7.842837 7.597039 7.981548 7.4648566 7.929816 7.887976 8.162443 7.946126 7.7739267 8.16733 7.6466045
1370120_at 4.040143 3.9276483 4.225732 4.020523 3.7150555 4.1064224 3.9581401 3.8646762 3.9129317 4.108219 4.0780573 4.053488
1370121_at 7.738814 7.538679 7.603157 7.612691 7.650348 7.5099783 7.6586037 7.4284825 7.6306863 7.5771055 7.459012 7.4450703
1370122_at 4.158757 4.0144024 4.003133 4.0443516 3.9254785 3.9730794 4.1709623 4.0752964 4.135685 3.968679 3.9680722 3.9684234
1370123_a_at 6.883962 7.0070057 7.0494328 7.080355 7.0396357 7.016612 7.1577344 7.025595 6.967898 7.1018996 6.9424076 7.04067
1370124_at 6.6165824 6.645139 6.7849493 6.5162663 6.5678773 6.7132106 6.449787 6.430029 6.537162 6.683147 6.678677 6.7321
1370125_at 4.7085285 4.4248505 4.7891493 4.409119 4.6605415 4.5572524 4.783692 4.9763184 4.857331 4.6521974 4.6968775 4.7544703
1370126_at 3.8053515 3.6871681 3.6220727 3.7981045 3.6885264 3.7045796 3.612165 3.5425134 3.5640638 4.0376835 3.3733532 3.5092847
1370127_at 6.158628 6.076178 5.7720494 6.428053 6.0683894 6.352912 6.101923 6.158621 5.780171 6.0917106 6.4581523 6.285333
1370128_at 6.6636996 6.7134953 6.7135324 6.7663217 6.5760083 6.719013 6.5790052 6.5521297 6.661378 6.6688685 6.817343 6.763765
1370129_at 7.144804 7.3281097 7.4040813 7.1894064 7.3229117 7.205538 7.4009123 7.56603 7.3892546 7.309948 7.251139 7.427313
1370130_at 10.243546 10.324201 10.319732 10.206831 10.292601 10.100036 10.262024 10.3509 10.343651 10.280229 10.019048 10.166452
1370131_at 5.6347337 5.5665226 5.199411 4.8398056 4.7831125 5.147385 5.39467 5.3661003 5.290489 5.0449214 4.996816 5.5266156
1370132_at 3.9416199 4.0567665 4.120084 3.96655 3.9144092 4.025278 4.0029383 3.7845528 4.129569 3.979585 4.172143 3.9693015
1370133_at 6.1267066 6.2297106 5.7790265 6.0980296 5.909793 6.0767193 6.046279 6.0409737 6.1732593 6.0371304 6.093771 6.0852757
1370134_at 10.021707 10.238239 10.328965 10.341924 10.295401 10.290339 10.217507 10.403149 10.322156 10.007653 9.955314 10.000175
1370135_at 6.571537 7.154567 6.585281 7.1747427 7.6141095 6.680558 7.235302 7.4308677 6.489982 7.1219034 8.076017 8.062007
1370136_at 6.462365 6.551256 6.5544844 6.6788116 6.574 6.755902 6.6071014 6.367083 6.5329714 6.554632 6.7572403 6.633937
1370137_at 5.240959 4.9046025 5.3208623 4.9030724 4.8558445 5.376259 5.3883095 5.5419145 5.3049636 5.0448766 5.181258 5.4092383
1370138_at 4.585264 4.5791426 4.3469768 4.5585885 4.541709 4.765506 4.8794036 4.387025 4.5181665 4.6717186 4.7343473 4.6098194
1370139_a_at 3.6237495 3.6427546 3.6511455 3.9703193 3.6151156 3.8362784 3.80571 3.7112572 3.7778885 3.9627397 3.5729616 3.8309422
1370140_a_at 4.856258 4.6953034 4.676185 4.761522 4.850643 4.8543563 4.728215 4.641575 4.716157 5.0469303 4.8104386 4.845565
1370141_at 8.6680155 8.867449 8.911138 8.758107 8.749994 8.874114 8.729397 8.891202 8.857433 8.692838 8.550925 9.02649
1370142_at 5.5263095 5.555296 5.502706 5.6426935 5.533498 5.6101236 5.309732 5.527549 5.5553474 5.7141514 5.597856 5.7545333
1370143_at 5.4992685 5.374848 5.176647 5.344483 5.203703 5.243565 5.535025 5.2103143 5.6265287 5.3442397 5.499992 5.505299
1370144_at 8.152004 7.7812486 7.8858566 7.8184085 8.214101 8.1053095 7.754145 7.935225 8.28602 7.9366875 7.5947785 8.431902
1370145_at 4.178698 4.1262445 4.278199 4.1895156 4.2141867 4.1331863 4.1876698 4.00436 4.139122 4.100749 4.282052 4.217203
1370146_at 3.580978 3.4108121 3.567754 3.490456 3.5369298 3.498266 3.496149 3.377914 3.3504236 3.4265902 3.432256 3.5738254
1370147_at 8.458378 7.421659 8.197664 8.521724 7.4882913 7.516598 7.8347425 7.6956906 8.216646 7.9451284 7.438195 7.8611274
1370148_at 14.194128 14.275333 14.219525 14.216177 14.219662 14.210376 14.19761 14.238998 14.236736 14.337046 14.35334 14.320042
1370149_at 11.180763 11.090472 11.15831 11.138009 11.149683 11.074394 10.938855 11.160189 11.16019 11.156915 11.103821 11.098788
1370150_a_at 12.841948 13.140533 13.094839 13.20154 12.755432 13.105702 13.04381 13.522024 12.996367 12.536876 12.778043 12.502979
1370151_at 13.264672 13.35831 13.217976 13.275117 13.383391 13.287747 13.212923 13.281723 13.226846 13.076128 12.991242 13.155549
1370152_at 4.552476 4.765915 4.620731 4.5736694 4.513811 4.6427774 4.6127815 4.4282284 4.6314144 4.8453817 4.8114614 4.674302
1370153_at 5.8430824 6.165774 6.7251124 6.503215 6.655722 5.9889393 6.5440927 6.7133427 6.111871 6.13524 6.767963 6.4625425
1370154_at 11.132687 10.788069 10.3225355 11.00434 10.942574 10.982861 10.962973 9.695463 10.532596 10.417725 10.959203 11.078985
1370155_at 8.11174 7.9200726 7.4028673 7.5902543 7.4170585 7.6175466 7.5609 7.877594 7.592419 6.95367 7.0258284 7.262206
1370156_at 7.8919806 6.849002 7.563204 7.0297556 8.017969 7.358795 8.578711 6.8592076 7.6502223 6.6548076 7.5481925 6.9616904
1370157_at 4.141366 3.9129722 3.8632023 3.758537 3.7853081 3.867132 3.956689 4.0056286 3.8412964 3.800345 4.00738 3.9487782
1370158_at 6.1172204 6.5059133 6.24882 6.334105 6.1910205 6.5383573 6.3583107 6.2568865 6.281209 5.7515464 6.207473 6.380195
1370159_at 7.4510927 7.3373084 7.3635726 7.326685 7.4754214 7.170066 7.1312447 7.1379266 7.3943872 7.0841737 7.025954 7.279808
1370160_at 8.913197 8.949154 8.94828 8.983013 8.940748 8.838771 8.985713 8.987373 8.949217 8.912739 8.819969 8.862738
1370161_at 9.400522 9.465988 9.409559 9.3686695 9.135912 9.336395 9.524261 9.362116 9.452097 9.061897 9.306669 9.332157
1370162_at 7.203371 7.0221257 7.1580887 7.1052036 7.1301613 7.258274 7.2778325 7.0752444 7.152282 7.231643 7.0407033 7.2196264
1370163_at 9.404003 9.248107 9.391568 9.466303 9.358126 9.528004 9.537465 9.387687 9.366815 9.468277 9.219019 9.307618
1370164_at 11.137653 11.02093 11.038706 10.843412 11.147137 10.949896 10.977689 11.042766 11.084284 10.970317 10.9888315 11.029001
1370165_at 3.8164425 3.8292227 3.7908866 4.0190744 3.8887815 3.9254138 3.7882428 3.8896968 3.7918112 3.945394 3.9874985 4.00804
1370166_at 12.144963 12.08894 12.086671 11.988954 12.221865 12.130219 12.079654 12.154589 12.166562 12.115017 12.069589 12.145714
1370167_at 12.420656 12.471011 12.52215 12.406234 12.482899 12.526652 12.483512 12.581887 12.550923 12.55494 12.566387 12.529254
1370168_at 10.189351 9.940373 10.20418 10.077308 10.171655 10.147953 10.083478 10.072503 10.178692 10.261553 10.156901 10.056632
1370169_at 9.137914 9.131851 9.102264 9.08844 9.166841 9.152705 9.243501 9.129917 9.036047 9.070532 8.9875145 9.057081
1370170_at 10.263292 10.270798 10.220742 10.140512 10.216479 10.244395 10.236284 10.2790365 10.312985 10.091651 10.16768 10.166085
1370171_at 8.437933 8.446001 8.354805 8.320954 8.34988 8.520425 8.466186 8.52935 8.549469 8.342976 8.1966915 8.305393
1370172_at 10.766814 10.612081 10.690471 10.72813 10.670794 10.681274 10.8779545 10.814355 10.889753 11.176467 10.902287 10.922182
1370173_at 7.7838297 7.8961334 7.856646 7.9773917 7.682367 7.882788 8.243378 7.8823624 8.168316 8.160521 7.885459 8.107665
1370174_at 5.942978 6.0080776 6.0870075 6.0983653 5.9555283 5.9445004 6.00192 6.3004737 5.9866595 6.0523696 6.085769 6.171783
1370175_a_at 8.548492 8.282922 8.358845 8.462506 8.463723 8.513966 8.384687 8.4741125 8.442971 8.327858 8.249344 8.542168
1370176_at 6.5767264 6.524713 6.633483 6.596516 6.6090035 6.611688 6.5123453 6.6720724 6.420559 6.5964384 6.676639 6.790562
1370177_at 5.6061325 5.5375185 6.0770955 5.758196 5.549904 5.279525 5.570448 5.3136854 5.5260363 5.6507187 5.4098005 5.9459395
1370178_at 4.6470737 4.5336256 5.189418 4.624187 4.459152 4.8533683 4.5902863 5.0424504 4.8130946 5.0778537 4.5543985 4.40602
1370179_at 10.2155905 10.230033 10.161817 10.124602 10.11558 10.14465 10.140649 10.109564 10.149908 10.214818 10.085834 10.057907
1370180_at 11.074633 11.145769 11.251742 11.08411 11.396842 11.291005 11.095876 10.908491 11.1811495 11.162038 11.1796255 11.393208
1370181_at 7.2476153 7.1941504 7.0113606 7.2280774 7.1494627 7.280749 7.243086 7.085951 7.2446947 7.4043183 6.832362 7.0604005
1370182_at 4.8281746 4.916982 4.8182735 5.2054625 5.2497597 4.827528 4.868416 4.8214703 4.657714 5.0578337 5.258128 5.222458
1370183_at 7.381518 7.5245256 7.3436184 7.4797306 7.4039245 7.166067 7.4694495 7.4803514 7.5000286 7.3064313 7.508411 7.522595
1370184_at 10.095311 10.234606 10.181639 10.245585 10.05 10.061433 10.231278 10.258242 10.087826 10.189063 10.284902 10.341651
1370185_at 4.6236434 4.4689703 4.7748895 4.6551285 4.7347655 4.7090154 4.337369 4.6416616 4.6578937 4.8556247 4.6883116 4.459951
1370186_at 10.145407 10.119191 10.593714 10.346562 10.149675 9.935797 10.562073 10.444765 10.344672 9.499873 9.982436 9.816491
1370187_at 11.050222 11.013588 10.890223 10.909339 10.98944 11.018099 10.880717 10.801967 10.88194 11.016737 10.856394 10.945572
1370188_at 10.329134 10.299399 10.26091 10.022108 10.493977 10.284186 10.081365 10.36787 10.282047 10.095551 10.173824 10.385071
1370189_at 10.252673 10.251417 10.060208 9.909849 10.318934 10.105318 10.12611 10.167679 10.257467 9.948441 10.031078 10.296209
1370190_at 11.631213 11.723007 11.714885 11.687271 11.707064 11.621788 11.579438 11.661115 11.652617 11.391576 11.420962 11.532032
1370191_at 8.137123 8.1784115 8.169822 8.161562 8.337854 8.257011 8.25638 8.349878 8.059854 8.150859 8.17862 8.216642
1370192_at 8.246678 8.386458 8.435833 8.337795 8.354597 8.267416 8.294758 8.515552 8.442938 8.443078 8.308079 8.513771
1370193_at 11.183193 11.325924 11.148852 11.178781 11.310435 11.125059 11.11658 11.13849 11.3698435 11.3878565 11.123407 11.194957
1370194_at 7.97675 7.991038 7.8258395 8.086592 7.8814235 8.0028515 7.8976364 8.124116 7.999429 7.7643933 8.107338 8.309612
1370195_at 8.143457 8.2163105 8.166738 7.9031916 8.165198 8.240921 8.301057 8.373528 8.300472 8.194482 8.011654 8.1919365
1370196_at 6.729829 6.8642907 7.2549005 7.213186 6.736282 6.7449527 7.018677 6.7514787 6.8465962 7.0156145 6.582563 6.5563307
1370197_a_at 6.4608855 6.303313 6.5230775 6.457577 6.3192687 6.298984 6.624469 6.6659236 6.205735 6.425662 6.6308537 6.1669974
1370198_at 3.2925858 3.2123106 3.4311392 3.2967815 3.160821 3.239449 3.1656835 3.1874378 3.291132 3.2968817 3.270643 3.3634999
1370199_at 10.33458 10.196532 10.190769 10.292567 10.125488 10.313896 10.30169 10.20702 10.2085495 10.264303 10.126608 10.205429
1370200_at 11.950012 11.847416 12.073114 11.860723 11.965102 11.965041 11.759118 11.710821 11.920957 11.758005 11.519906 11.801016
1370201_at 3.6874745 3.5740662 3.7445438 3.8308816 3.7705603 3.6630516 3.7647204 3.6651065 3.5775223 3.7934988 3.7106333 3.7545133
1370202_at 9.092485 9.4948635 9.361237 9.708795 9.250056 9.716699 9.573531 9.568402 9.581791 9.536166 10.043101 9.49563
1370203_at 7.601036 7.890272 7.6145883 7.3728786 7.8402014 7.642017 7.7082963 7.6047506 7.6858683 7.7221174 7.669438 7.8167853
1370204_at 8.625061 8.735952 8.40572 8.378099 8.602854 8.592724 8.577075 8.498198 8.6168375 8.473042 8.377415 8.692096
1370205_at 3.977132 3.9829726 3.7890694 3.8140688 3.7788155 4.084878 3.5654325 3.7230344 3.7618802 3.9548802 4.2441807 3.867907
1370206_at 4.5138016 4.5652504 4.57862 4.707876 4.44691 4.616589 4.6161423 4.611332 4.343666 4.670166 4.606619 4.476061
1370207_at 11.39069 11.285268 11.254013 11.313707 11.275364 11.25524 11.240119 11.239663 11.154336 11.324047 11.288257 11.211946
1370208_at 8.299724 8.21373 8.28499 8.189178 8.289261 8.166417 8.232217 8.251471 8.208136 8.236177 8.150374 8.251575
1370209_at 9.555619 9.937099 10.207982 9.41601 10.202259 9.902225 9.16421 9.334036 9.334874 9.463238 9.62104 10.00283
1370210_at 5.350216 5.3385935 5.303688 5.5181947 5.336295 5.359642 5.372262 5.2590623 5.1604705 5.3836823 5.2891192 5.126459
1370211_at 6.5118284 6.4353867 6.377048 6.532199 6.5235763 6.3781815 6.4074893 6.219514 6.3383346 6.4398007 6.4842715 6.3870625
1370212_at 5.639369 5.313231 5.074022 5.396491 5.296687 5.4538097 5.2652845 5.3785033 5.5055056 5.012522 5.25861 5.012302
1370213_at 11.654158 11.700326 11.660385 11.704108 11.784378 11.6388445 11.679507 11.700506 11.713539 11.705718 11.756224 11.688432
1370214_at 4.735641 4.887848 4.734618 4.8631735 4.7293286 4.7623806 4.5145073 4.478928 4.688206 4.8348007 4.8551064 4.928256
1370215_at 10.118972 10.478524 9.862199 10.008855 9.829028 10.059297 10.039142 10.4514475 9.971553 9.996909 10.586363 10.717698
1370216_at 4.5931754 4.4535284 4.608585 4.3387623 4.186862 4.350458 4.23852 4.623123 4.3784833 4.486657 4.1900845 4.569031
1370217_at 5.771795 5.4828343 5.379712 5.4837127 5.3399215 5.136874 5.2887497 5.0604787 5.2480826 5.478092 5.332387 5.530833
1370218_at 6.544009 6.583029 6.208558 6.568446 6.0719495 6.347495 6.043679 6.7176404 6.2510123 6.331077 6.979503 6.2684326
1370219_at 8.333661 8.543687 8.090829 8.296541 8.077589 8.217906 8.346725 8.563822 8.12054 8.183878 8.896492 8.799201
1370220_at 10.986172 10.131292 10.056143 10.113592 10.228237 10.378059 10.231661 10.828477 10.324392 10.970251 10.078046 11.030453
1370221_at 4.3810515 4.7883883 4.478626 4.4807825 4.5087886 4.5904107 4.5388794 4.5451612 4.657137 4.786866 4.689635 4.58128
1370222_at 4.9612565 4.7887955 5.152733 5.1393023 4.946224 4.549606 4.783034 4.522893 4.8072963 4.826222 4.774113 4.7296925
1370223_at 7.7812743 8.012076 8.0721 7.813537 7.9479403 7.8360467 8.002899 7.931773 7.809035 7.8706875 7.8076286 7.987805
1370224_at 9.498972 9.889685 10.059986 9.879666 9.578425 9.619449 9.452197 9.767786 9.401693 9.581029 9.893469 10.14275
1370225_at 4.9276557 4.977341 4.920188 4.98569 4.808887 5.0079794 5.080136 4.6333237 4.855183 4.9321413 4.806159 4.87449
1370226_at 10.14822 10.04454 9.982599 10.007046 10.098934 10.037975 9.994974 10.091269 9.8839035 10.019974 10.101534 10.086767
1370227_at 3.2659078 3.2171297 3.2802515 3.2430518 3.2250533 3.1761272 3.138974 3.173623 3.2379353 3.2096477 3.2399354 3.2999969
1370228_at 14.4200735 14.410062 14.417257 14.417257 14.443752 14.391369 14.427043 14.402924 14.440216 14.436034 14.428405 14.43097
1370229_at 5.058281 5.172735 5.238009 5.0175066 5.08902 5.1848893 5.1757054 4.913673 5.109579 5.041312 5.280341 5.0347185
1370230_at 11.066125 11.01152 11.018895 11.049355 10.894924 10.946272 11.00717 10.963621 11.045479 10.966887 10.89816 10.933456
1370231_at 7.47411 7.3636413 7.475056 7.3743014 7.2730355 7.396541 7.3914566 7.3630285 7.3787127 7.423263 7.267431 7.3421917
1370232_at 10.881016 10.807806 11.067828 10.988522 10.569024 10.821579 10.909588 10.489696 10.962393 10.654904 10.395668 10.846091
1370233_at 4.9622183 4.8624406 4.9082484 5.1838217 4.952194 4.983199 5.203417 4.9165125 4.903891 5.256743 4.838588 4.86252
1370234_at 12.91903 12.899307 13.025908 12.971066 13.102128 13.042439 12.860738 12.907474 12.933635 12.980545 12.995072 13.045001
1370235_at 12.722997 12.863577 12.699191 12.809868 12.660598 12.894532 12.715665 12.877979 12.590772 12.709066 12.794931 12.710342
1370236_at 9.044891 9.356947 8.6409235 8.753017 8.879883 8.7409725 9.028011 9.148399 8.888087 8.625836 9.137152 8.991531
1370237_at 12.209314 12.188125 12.222405 12.202967 12.201607 12.102441 12.062678 12.210264 12.1926565 12.052038 11.935149 11.942148
1370238_at 11.506685 11.467053 11.484033 11.531258 11.391676 11.502242 11.454715 11.422212 11.436081 11.3924055 11.332879 11.395243
1370239_at 12.65225 13.252661 12.572806 12.990115 12.969839 13.247388 13.142593 13.340975 13.036107 12.873847 13.275832 13.857882
1370240_x_at 12.691384 13.2156315 12.67057 12.992231 12.987191 13.257282 13.129341 13.333615 13.029304 12.962271 13.2738285 13.890997
1370241_at 13.796923 13.788381 13.844527 13.933938 13.816875 14.033852 13.982334 13.930299 13.843364 13.902973 13.984836 13.940666
1370242_at 12.547796 12.600981 12.468459 12.563383 12.4610405 12.42786 12.622954 12.4756775 12.456287 12.532971 12.532025 12.442506
1370243_a_at 10.080888 10.78851 10.557442 10.560031 10.399758 10.331692 10.724304 10.516506 10.652216 9.971468 9.413275 10.219158
1370244_at 12.306072 12.337856 12.376351 12.333207 12.411642 12.475677 12.3352165 12.156037 12.528465 12.486884 12.508565 12.401522
1370245_at 10.534194 10.573505 10.524524 10.347985 10.670457 10.630093 10.28528 10.226595 10.5888815 10.4119005 10.412638 10.53321
1370246_at 11.819063 11.9846525 11.827622 11.874703 11.888417 11.856318 11.875096 12.002299 11.8141 11.810091 11.852003 11.809844
1370247_a_at 6.543013 6.5465136 6.2716756 6.1368685 6.388666 6.323782 6.2876368 6.323693 6.2326236 6.009426 6.1607833 6.24863
1370248_at 6.4640284 6.427572 6.459983 6.5309567 6.221362 6.283147 6.627025 6.31966 6.4775333 6.2850256 6.4275503 6.4458222
1370249_at 8.014228 8.051172 7.738997 7.588488 7.3097353 7.7909923 7.5162673 7.2870193 7.153583 6.6921825 7.3879848 7.603204
1370250_at 9.347464 9.277232 9.188265 9.071325 9.149069 9.072627 9.027013 9.321365 9.109843 9.041776 9.049541 9.137994
1370251_at 6.2530355 6.301253 6.1738124 6.1087804 6.3792624 6.1516576 6.327307 6.360474 6.463226 6.44952 6.4336014 6.394293
1370252_at 8.321971 8.466342 8.162928 8.087668 8.395904 8.080357 8.559436 8.28523 8.232356 8.60449 8.608405 8.517695
1370253_at 11.627271 11.655935 11.607972 11.641942 11.58638 11.59582 11.661021 11.607355 11.598444 11.650558 11.697011 11.66309
1370254_at 3.8640497 3.6865585 3.614778 3.668775 3.626132 3.7398345 3.7316794 3.6103165 3.6000252 3.7847545 3.7773967 3.9573627
1370255_at 4.5403547 4.481818 4.587294 4.703397 4.4099293 4.641651 4.658228 4.455209 4.604594 4.73545 4.907373 4.5902395
1370256_at 8.452116 7.599387 8.745161 8.405399 8.172272 7.7557793 9.2976 8.578718 7.415122 8.852581 8.553447 8.246011
1370257_at 4.2629514 4.478307 4.169512 4.3273153 4.234639 4.204137 4.123735 3.99453 4.308043 4.1859226 4.476634 4.192402
1370258_at 5.2131386 5.540749 5.2831345 5.265175 5.1866603 5.528357 5.495149 5.57147 5.5018153 5.470872 5.193063 5.4119816
1370259_a_at 7.4864864 7.4076204 7.5380607 7.4570165 7.2950706 7.4283295 7.371812 7.415424 7.3592753 7.5429845 7.4915595 7.538146
1370260_at 7.05867 6.974455 6.812034 6.837336 6.7431474 6.968446 7.0213914 6.946278 6.904882 6.8688507 7.005038 7.1424923
1370261_at 8.0878105 7.865224 7.942304 8.047836 8.081658 8.002036 7.962669 8.042347 8.067837 7.970212 7.980602 8.0978565
1370262_at 9.114813 9.026707 9.0331135 8.93218 9.012657 9.110581 8.993776 9.104071 8.9900055 8.97481 8.8274 9.012896
1370263_at 5.7919903 5.812239 6.2078853 5.6826468 5.7668924 5.794002 5.74401 5.9808764 5.7207947 5.822713 5.8373313 5.9362273
1370264_at 7.6980233 7.527703 8.125284 7.661593 7.571289 7.9259696 7.5805345 7.604241 7.584102 7.67379 7.4564342 7.491955
1370265_at 6.3115773 6.4015307 5.833352 6.017087 5.887709 6.2833433 6.200549 6.2906127 5.968929 5.9331894 6.2884946 6.632518
1370266_at 7.0447664 7.124391 6.6919184 6.939158 7.2783265 6.983487 7.193865 7.247083 7.1716485 7.1530733 7.179744 7.076266
1370267_at 6.8104634 6.614131 6.636797 6.3534946 6.480514 6.569756 6.566907 6.553224 6.51095 6.48381 6.485588 6.3889413
1370268_at 4.159971 4.19484 4.6848936 4.5527434 4.4237156 4.549459 4.4257474 4.3679695 4.5494127 4.2406683 4.438652 4.6385374
1370269_at 5.043723 4.8219767 5.115262 5.018864 4.9479923 5.014767 5.024215 4.772269 5.053101 5.533867 5.1598625 5.2408323
1370270_at 3.8765037 4.0690312 3.9069004 3.7110245 3.900316 3.906104 3.9223247 3.6509838 3.7196171 3.8546457 3.9142282 3.753786
1370271_a_at 7.1651554 7.0609326 7.2157364 7.208459 7.121199 7.248658 7.0709605 6.9387245 7.0437007 7.318257 7.314704 7.0255117
1370272_x_at 5.971253 5.7334323 6.0651975 5.8435125 6.000584 5.8895535 5.995862 6.0419626 5.9383936 5.8721976 5.890345 5.871332
1370273_at 3.6430295 3.3941603 3.4748182 3.6890864 3.6395879 3.4825597 3.6117008 3.3959825 3.4495292 3.7451956 3.5445783 3.5537684
1370274_at 12.899304 12.958066 12.81338 12.991878 12.888257 13.0310335 12.896458 12.997519 12.886267 12.917648 12.962138 12.93744
1370275_at 12.879333 12.834312 12.889707 12.802867 12.840994 12.833181 12.766094 12.81525 12.836345 12.755684 12.695986 12.787077
1370276_at 11.9987 11.859811 11.962022 11.936173 11.844656 11.990267 12.009163 11.948344 11.957136 12.039729 12.146853 12.024009
1370277_at 11.934862 11.934758 11.993866 11.997816 11.907881 11.939637 11.926928 11.936702 11.893049 12.008667 11.948776 11.963896
1370278_at 11.579554 11.461145 11.461914 11.526774 11.403226 11.561297 11.514438 11.46639 11.43362 11.510826 11.490722 11.566894
1370279_at 5.5784492 5.452284 5.3878174 5.7737966 5.4644995 5.5727344 5.5024414 5.691203 5.585722 5.677928 5.723932 5.5255117
1370280_at 10.511766 10.547607 10.481253 10.463087 10.572416 10.382496 10.779879 10.6088705 10.665485 10.781451 10.917523 10.723843
1370281_at 10.134919 10.545176 9.890907 10.706682 9.730599 10.8812 10.289778 10.696562 9.462299 9.4741 8.748073 9.916103
1370282_at 6.346322 6.5161524 6.6669183 6.3274913 6.6114697 6.3751116 6.182503 6.586489 6.3394966 6.5442276 7.151581 6.879691
1370283_at 12.21183 12.381986 12.371419 12.418941 12.351587 12.608895 12.530619 12.454841 12.409744 12.346089 12.281636 12.14518
1370284_at 11.981344 11.967919 11.938082 12.023272 11.90324 11.907086 11.931288 11.916118 11.921465 11.950118 11.880108 11.8810215
1370285_at 6.5115323 6.6609907 6.7448893 6.5061517 6.8104815 6.326326 6.272346 6.92632 6.679068 6.297123 6.3928075 6.551539
1370286_at 9.068136 8.956035 8.953296 9.279635 8.873764 8.375813 9.124485 8.614798 8.432074 9.263323 9.291444 9.319706
1370287_a_at 9.189127 8.885815 9.119493 9.179421 9.086524 9.047294 9.388942 9.089684 9.271638 9.369923 9.16381 9.135714
1370288_a_at 8.529459 8.258099 8.436184 8.358488 8.309517 8.314964 8.764267 8.37249 8.5331 8.588811 8.318977 8.340263
1370289_x_at 3.6914618 3.5417435 3.832137 3.5205357 3.6021016 3.6500442 3.625187 3.754022 3.582806 3.6604257 3.718891 3.5664134
1370290_at 8.501533 8.647421 8.391196 8.6328945 8.384235 8.458959 8.831008 8.618762 8.582556 8.205656 8.499548 8.448007
1370291_at 5.5665655 5.5009794 5.435729 5.5300736 5.3543797 5.3821626 5.2589827 5.33405 5.3096886 5.459599 5.2929926 5.4021435
1370292_a_at 4.2220864 3.7306037 4.080301 3.7702804 4.010189 3.834641 3.8777575 4.0658045 3.7994635 4.0118623 3.9885175 3.7566278
1370293_at 5.6588793 5.4276643 5.8528605 5.713523 5.5337253 5.496487 5.573032 5.856604 5.48451 5.685143 5.9534388 5.7241225
1370294_a_at 6.814619 7.4102077 6.6935034 6.6264167 7.0564404 6.548575 7.288756 6.900436 7.1909456 6.5672035 7.1347423 6.863997
1370295_at 8.382808 8.311076 8.340635 8.507656 8.342638 8.348619 8.363529 8.578349 8.417685 8.521701 8.393751 8.3494005
1370296_at 13.463995 13.625855 13.581504 13.521135 13.556853 13.519805 13.481346 13.504669 13.510796 13.416896 13.414117 13.374409
1370297_at 6.133154 6.5314264 6.245892 6.2234564 6.5322733 6.0995207 6.3886194 6.1973705 6.6662555 6.00405 6.624416 6.315353
1370298_at 9.865039 10.005648 9.982357 10.14823 9.679782 9.846106 10.202167 9.956568 9.74485 9.8566675 9.8037815 9.973741
1370299_at 13.772718 13.696907 13.78228 13.776602 13.7406225 13.704745 13.764102 13.775987 13.7565975 13.669538 13.677587 13.686374
1370300_at 8.2954235 8.192042 8.226595 8.245318 8.436398 8.266819 8.183081 8.194836 8.481088 8.210108 7.90592 8.368337
1370301_at 7.3445415 7.2633657 7.3595953 7.2833123 7.0216446 6.969678 7.0424438 7.239459 7.209085 6.837011 6.9834003 7.035098
1370302_at 8.304834 8.083715 8.3041 8.087901 8.052336 7.9950247 8.099744 7.902695 8.150749 8.080012 8.044864 7.9744096
1370303_at 6.3924384 6.731114 6.650364 6.385001 6.9323573 6.5249143 6.3023024 6.74841 6.649722 6.4767447 6.4191017 6.6709437
1370304_at 8.837424 8.94048 8.994913 8.805727 8.839125 8.765004 8.842787 8.629248 8.784363 8.807062 8.850387 8.794208
1370305_at 9.702934 9.752089 9.699897 9.744705 9.694313 9.681266 9.750125 9.824067 9.624496 9.810783 9.83419 9.743026
1370306_at 8.909115 8.791494 8.856043 8.775101 8.811286 8.617516 8.804541 8.682413 8.6782 8.655853 8.385744 8.603821
1370307_at 7.638636 7.5353765 7.707595 7.4284534 7.64454 7.5518312 7.530061 7.707723 7.522758 7.694324 7.126028 7.4025173
1370308_at 7.6085525 7.640603 7.6212406 7.538598 7.6636953 7.506311 7.68569 7.532645 7.6924047 7.4620857 7.5282645 7.4232945
1370309_a_at 10.815014 10.898931 11.003017 10.873197 10.873159 10.850273 10.96897 10.899596 10.851103 10.740359 10.704374 10.867709
1370310_at 13.165605 13.024892 13.180389 12.97851 13.105529 13.068439 13.07465 13.014019 13.137192 13.034394 13.065984 12.987053
1370311_at 8.666828 8.426739 8.404211 8.27216 8.444513 8.605425 8.516575 8.517998 8.511808 8.402666 8.435585 8.633541
1370312_at 4.2694554 4.150307 4.273647 3.9993956 3.8861213 4.05576 3.9503472 4.067404 4.034032 4.168098 4.0850716 3.9125657
1370313_at 9.038103 8.994637 8.999872 8.944576 8.966181 8.822138 9.040645 8.8687935 8.923824 9.10699 9.006756 8.828677
1370314_at 7.849292 7.757722 7.8911943 7.6951685 7.973386 8.042434 7.728212 7.584876 7.5998955 7.4573884 7.716323 8.221232
1370315_a_at 5.8362036 5.7382402 5.9367323 5.868796 5.789993 5.7603645 5.7238693 5.734525 5.732555 5.885066 5.926399 5.679693
1370316_at 7.9200406 7.916593 7.895206 7.9739637 7.899414 7.968036 7.9835176 7.8036265 7.8249464 8.004099 7.85328 7.9397674
1370317_at 6.805972 6.768123 6.6312237 6.8279552 6.8776083 6.6186414 6.839829 7.007608 6.896759 6.791647 6.9138994 6.9133477
1370318_at 7.479111 7.6348996 7.4222436 7.4966927 7.4537554 7.3509483 7.529041 7.68782 7.5461597 7.7477427 7.43235 7.8437276
1370319_at 9.695898 9.620494 9.634424 9.762105 9.525402 9.61066 9.787439 9.5466385 9.629136 9.453297 9.41276 9.579359
1370320_at 11.120877 10.782883 10.697249 10.946243 10.914312 11.095874 10.845647 11.079098 10.916671 11.121152 11.032881 11.054639
1370321_at 10.169372 9.978702 10.1306505 10.1418915 10.2297325 10.038694 10.150346 10.180263 10.123031 10.038139 10.004428 10.052198
1370322_at 9.861955 9.794943 9.807588 9.937255 9.760957 9.874517 9.947224 9.837771 9.762397 9.666293 9.689812 9.796933
1370323_at 6.1073523 5.9566565 6.0689077 5.892534 6.076007 5.9426274 6.016934 5.977519 5.8211966 5.8438344 6.0609217 5.851468
1370324_at 7.215617 7.3114495 7.4821205 7.3548193 7.1961756 7.380966 7.2728734 7.094829 7.1831985 7.328058 7.655148 7.218081
1370325_at 9.821048 9.898785 9.903495 9.974956 10.067662 9.844455 10.088789 9.819194 10.041474 9.849761 9.968508 10.018166
1370326_at 7.27914 6.989362 7.138358 7.2504115 7.144514 7.1350083 7.109476 7.176253 7.1514206 7.1172 7.0985026 7.2628016
1370327_at 8.07469 7.799319 8.025667 7.941563 8.031018 8.067038 7.907948 7.921296 8.091284 7.8860493 7.885254 7.91792
1370328_at 5.488007 5.4996104 5.607876 5.790292 5.673566 5.719931 5.682655 5.7814016 5.544915 5.869915 5.6755342 5.687859
1370329_at 9.401309 9.341156 9.481422 9.372465 9.1377535 9.270191 9.055103 8.850169 9.196191 9.185529 8.638496 8.827862
1370330_at 7.178769 7.1094413 6.997853 6.8431816 7.115988 6.901333 6.999538 6.969705 7.1716485 6.8531466 6.8460336 6.9866743
1370331_at 8.005602 7.7316732 8.008007 7.547777 7.876832 7.7378955 7.549281 7.607507 7.787937 7.3965597 7.2431207 7.3238683
1370332_at 5.258562 5.324265 5.409549 5.46531 5.3241262 5.261077 5.0649304 5.15178 4.99569 5.4078693 5.411989 5.317054
1370333_a_at 13.144638 13.166164 13.124784 13.149765 13.224815 13.295047 13.178417 13.2052555 13.21538 13.110452 13.102625 13.099849
1370334_at 9.589859 8.446053 9.052646 8.69161 8.839975 9.025137 8.2255745 7.8579116 8.87484 8.967596 8.554083 8.872732
1370335_at 8.188693 7.921987 7.7944484 8.191271 7.797172 7.80072 7.9875703 7.637741 7.7858357 7.932628 7.7995906 7.604859
1370336_at 11.065067 11.454477 11.189457 11.010588 11.225714 10.600265 11.187947 11.531891 11.037845 11.314713 10.749519 11.79323
1370337_at 7.8796005 7.8228626 7.810384 7.6763315 7.959662 7.928922 7.9421363 7.8960295 7.909431 7.8602123 7.838522 7.7867794
1370338_at 3.5384862 3.5763392 3.430335 3.389376 3.3901787 3.5518565 3.5491703 3.3644626 3.5414464 3.416952 3.363932 3.2972922
1370339_at 10.179534 10.271019 10.157029 10.175799 10.119298 10.19533 10.273048 10.208714 10.249547 10.049418 10.245981 10.25383
1370340_x_at 9.199971 9.288083 9.149898 9.193526 9.103939 9.338668 9.296684 9.242189 9.276725 9.148798 9.421674 9.381089
1370341_at 3.6307578 3.5970845 3.6570551 3.4849691 3.788612 3.5221217 3.5642347 3.5126565 3.5707014 3.622 3.7166014 3.8450866
1370342_at 3.4767075 3.4981635 3.4006298 3.3988848 3.5351112 3.6861537 3.599719 3.3376377 3.4406807 3.5605872 3.550946 3.3945632
1370343_at 6.993113 6.993583 6.7470226 6.751787 6.8667917 6.7562456 6.8038387 6.7042117 7.032504 6.52981 6.504248 6.868316
1370344_at 7.7884893 7.9586596 7.999382 8.039978 7.7933 7.355598 7.881334 7.873814 7.9160166 7.817551 7.659819 7.4991364
1370345_at 5.956807 6.722495 5.95076 5.672402 6.408681 5.605238 6.925253 6.707865 6.8208313 5.434517 6.419238 6.1119843
1370346_at 5.661199 6.481018 5.5794353 5.35137 6.1547594 5.423196 6.413029 6.047264 6.4349165 5.225725 5.735798 5.701041
1370347_at 5.604597 5.427413 5.237855 5.3508925 5.5551944 5.438025 5.5393796 5.4118133 5.339463 5.524566 5.1745987 5.272135
1370348_at 10.772603 10.689058 10.717369 10.863344 10.737813 10.668474 11.037338 10.636966 10.63635 10.800575 11.04477 10.784769
1370349_a_at 14.032157 13.924237 13.969058 14.008642 13.990164 13.991822 14.002507 13.985039 13.983755 14.007891 13.975957 13.967569
1370350_x_at 12.115804 12.907442 10.485935 12.967263 11.893143 11.622926 12.921912 13.127331 11.800196 13.0498905 13.015361 13.126331
1370351_at 8.703608 8.896454 8.840398 8.795486 8.777622 8.729877 8.845761 8.862108 8.827167 8.771311 8.661537 8.807944
1370352_at 11.893207 11.601975 11.851885 11.784586 11.896187 11.839435 11.842157 11.667909 11.928018 11.963771 11.405363 11.990462
1370353_at 7.8140187 7.9082465 7.7966933 7.536094 7.7649126 7.745893 7.7239456 7.944109 7.674378 7.780402 7.6190295 7.8341866
1370354_at 7.8796782 7.8117614 8.049562 7.9562745 8.037809 7.988527 8.141408 8.067537 7.9616704 7.7010317 7.7612553 7.7978373
1370355_at 12.078052 12.817477 13.04162 13.014296 12.005274 12.50331 12.4951935 13.244555 12.147691 10.007714 9.567348 10.6952715
1370356_at 7.277976 7.237111 7.2114635 7.364982 7.3583684 7.3592124 7.3405857 7.284917 7.3166976 7.104372 7.1180744 7.5007324
1370357_at 8.026138 7.9619513 8.150378 7.9991674 8.119078 8.177603 8.11504 8.056312 8.155236 8.029581 8.058903 8.176358
1370358_at 8.914528 8.876225 8.89954 8.885655 8.867861 8.87836 8.836063 8.76017 8.795768 8.845839 8.718303 8.738242
1370359_at 12.541811 12.511149 12.479161 12.515355 12.349399 12.581062 12.458569 12.507396 12.609915 12.537059 12.309935 12.3911
1370360_at 8.585299 8.776414 8.850767 8.95969 8.848442 8.781269 8.938979 8.972961 8.967571 8.701752 8.686049 8.822997
1370361_at 4.56308 4.59953 4.5808377 4.918233 4.6930857 4.5767956 4.562442 4.703187 4.667463 4.648821 4.655306 4.5812755
1370362_at 7.2403 7.1348786 7.1691093 7.1812162 7.122673 7.0884686 7.036714 7.1702933 7.1405277 7.2863235 7.3153315 7.3961945
1370363_at 12.596167 12.4501505 12.176043 12.400908 12.4517765 11.986979 12.358658 12.077761 12.408067 12.521471 12.209206 12.721019
1370364_at 7.574156 7.5550876 7.655968 7.644291 7.5836086 7.650554 7.710471 7.652935 7.6814537 7.4938264 7.539911 7.6140194
1370365_at 8.777627 8.686241 8.805803 8.807528 8.684854 8.659533 8.915197 8.849815 8.6762085 8.757191 8.996831 8.809715
1370366_at 10.233446 9.903833 10.080233 10.019801 10.065442 10.148483 9.932598 9.810593 10.064543 9.873782 9.725349 9.87469
1370367_at 4.5956664 4.748452 4.5862837 4.6739635 4.880282 4.905328 4.9508533 4.6003222 4.512558 4.690619 4.5877357 4.546194
1370368_at 7.122915 7.09454 6.8503065 7.139131 6.9098506 7.201126 7.091844 7.2137847 7.1764197 7.0637074 6.9972467 7.038419
1370369_at 6.385248 6.4957666 6.3655457 6.426551 6.416489 6.396074 6.540262 6.4098153 6.094913 6.465338 6.649842 6.717601
1370370_at 8.266215 8.194131 8.091416 8.111834 8.19145 8.090663 8.134252 8.107912 8.243337 8.041189 8.5473995 8.266678
1370371_a_at 8.962076 8.844629 8.98585 9.039412 8.643865 9.205687 9.024761 9.051855 8.963362 8.871712 8.614561 8.934276
1370372_at 4.454172 4.6527905 4.6158595 4.6586823 4.5643616 4.7025704 4.511998 4.864057 4.777734 4.668307 4.52642 4.52742
1370373_at 5.917477 5.76327 6.0055037 6.2252946 5.905146 5.9360356 5.9932866 5.9393463 5.796012 6.026574 6.136613 6.075634
1370374_at 8.663409 8.659017 8.619372 8.853415 8.417716 8.35132 8.580843 8.534641 8.522234 7.974782 8.149096 7.827222
1370375_at 11.870232 11.713811 11.703218 11.799976 11.841617 11.581959 11.60738 11.669569 11.600227 11.150998 10.78538 11.308728
1370376_a_at 8.3508625 8.36972 8.342772 8.430128 8.320242 8.372623 8.652658 8.3734 8.281544 8.230503 8.301886 8.904009
1370377_at 12.857288 12.868971 12.361314 12.812572 12.82948 12.854242 12.827477 13.085927 13.0332 12.898673 12.809906 13.065816
1370378_at 12.450938 12.406354 12.420854 12.41714 12.466058 12.446323 12.342383 12.452881 12.332687 12.424821 12.395 12.4327965
1370379_at 6.1816797 6.1332283 6.0815296 5.9763927 6.034561 5.8411164 5.671504 5.826378 5.902912 5.9718637 6.230993 5.9539886
1370380_s_at 7.458773 7.49633 7.4778666 7.370612 7.389655 7.4030466 7.643198 7.1320496 7.327472 7.3847694 7.146321 7.2316175
1370381_at 10.661799 10.59292 10.55889 10.778308 10.696818 10.544847 10.768934 10.919035 10.544979 10.7410755 10.755196 11.072438
1370382_at 3.3562834 3.5325546 3.292915 3.2414255 3.2029676 4.079582 3.154184 3.3552651 3.0814857 3.241338 3.4583964 3.5187423
1370383_s_at 8.423771 8.818623 7.717641 7.902388 7.6789165 8.133269 7.6382413 8.333293 7.865619 7.807393 8.311321 8.560426
1370384_a_at 4.68789 4.584942 4.3321905 5.3410234 5.2829823 7.3677807 6.25547 5.5645537 5.6740284 4.491104 8.805403 5.7513576
1370385_at 5.517868 5.4530745 5.581151 5.281476 5.3982134 5.6217127 5.382795 5.394066 5.5491066 5.752742 5.396117 5.4134855
1370386_at 7.7069335 7.684322 7.579178 7.50805 7.732803 7.5615735 7.901061 7.7793117 7.6605897 7.62924 7.437984 7.6737723
1370387_at 11.568859 11.472604 11.69815 11.342789 11.916949 11.482213 11.464328 10.543411 12.084393 11.434608 11.412868 11.246525
1370388_at 4.296506 4.1832604 4.430051 4.1728363 4.134849 4.2935658 4.037814 3.858732 4.1090117 4.1666193 4.3533683 4.2530637
1370389_at 3.8914373 3.7271526 3.5494657 3.8209467 3.65722 3.5538678 3.7341704 3.9980438 3.7163997 3.546835 3.7181785 3.774473
1370390_at 5.1451874 4.8833947 5.068166 5.084854 4.8241954 4.8321123 5.0230665 4.9455814 5.0441766 5.2188945 4.737737 5.214861
1370391_at 5.1007843 5.2367883 5.101113 5.192808 5.2677674 5.1429205 4.9900036 5.117508 4.8991957 5.1986594 5.4473343 5.0534105
1370392_at 5.234831 5.2504654 5.176102 5.3065033 5.091551 5.043064 5.2281775 5.207763 5.1162987 5.1858635 5.446882 5.291132
1370393_at 5.3420286 5.609193 5.202961 5.122453 5.194584 5.0310516 5.4150124 5.155012 5.004829 4.9231534 5.2748733 5.4463863
1370394_at 7.9327884 7.7766085 5.993212 6.5002685 6.2334123 7.8989615 5.718539 5.4670053 5.595604 5.9737577 5.016914 6.365192
1370395_at 6.7847247 6.8070397 6.8206215 6.940243 6.861559 6.9110866 6.7801337 6.7239385 6.838146 7.1036043 6.8669796 6.6654863
1370396_x_at 14.123401 14.100106 14.102937 14.134942 14.128072 14.130585 14.072765 14.094208 14.13279 14.162032 14.102021 14.071632
1370397_at 12.082688 11.696357 11.843725 11.896549 12.042902 11.881399 11.629801 11.931291 12.159647 12.261576 11.870358 12.454537
1370398_at 6.143364 5.9521694 6.0694547 5.9773593 6.1478596 6.1484528 6.078063 6.3063607 6.131389 5.975067 6.071496 6.304882
1370399_at 7.4427104 7.344558 7.4151115 7.120593 7.476825 7.5992208 7.1816797 7.3069496 7.5038085 7.0303144 7.08366 7.1200795
1370400_at 5.2056212 5.3586636 5.2529473 5.417215 5.092127 5.395853 5.5809546 5.3135204 5.318084 5.2159243 5.042191 6.0320086
1370401_at 3.848547 3.7794728 3.8450832 3.9524596 4.2255697 3.956068 4.0661807 3.9630964 3.8677282 4.1007123 4.0162582 3.940884
1370402_at 7.786887 7.626268 7.516572 7.5715322 7.6821074 7.504066 7.5660987 7.4690704 7.5210357 7.713962 7.8178263 7.5429597
1370403_at 4.8511467 4.8770685 4.84146 4.8233137 4.7109036 4.8249326 5.0008984 4.504715 4.855586 4.9859786 5.1141825 4.969818
1370404_at 3.6203487 3.8738332 3.6781693 3.8167033 3.895825 3.8697908 3.8713913 3.766088 3.7829194 4.1011214 3.9468555 3.8664532
1370405_at 3.6956236 3.511776 3.7889779 3.5378046 3.6608498 3.522259 3.758591 3.6751382 3.6366427 3.7272909 3.8164525 3.6387222
1370406_a_at 3.7187142 3.5296547 3.7650816 3.6987653 3.6551242 3.772981 3.6941268 3.5727637 3.766967 3.690915 3.7964497 3.5096083
1370407_at 8.564037 8.322504 8.429533 8.176219 8.361884 8.454295 8.493305 8.514101 8.597558 8.301961 8.315514 8.559652
1370408_at 4.6385107 4.681085 4.7557364 4.8989825 4.8281693 4.7281165 4.5886116 4.676211 4.8265905 4.584275 4.7297316 4.788704
1370409_at 4.6235657 4.6020966 4.6995754 4.650719 4.78194 4.7508154 4.8471355 5.0045877 4.881743 4.640002 4.512467 4.9369116
1370410_at 4.145276 3.9559562 4.6256475 4.0085588 4.1052055 3.9397538 4.077562 4.0477657 3.972696 4.1014357 4.0633397 4.2025785
1370411_at 5.726627 5.8853393 5.894505 5.82708 5.775625 6.0296097 5.565836 5.7702355 5.6793394 5.655564 5.7752347 5.5285573
1370412_at 4.0318413 3.8964536 3.9009702 3.9527392 3.8429263 3.774474 3.9622657 4.0396395 4.0782156 3.8549075 4.0321264 3.8406038
1370413_at 6.8800235 6.664169 6.3874626 6.7433515 6.6656656 6.680383 6.6633234 6.693065 6.6590257 6.575866 6.332145 6.871755
1370414_at 8.87304 8.994054 9.012951 9.460525 9.265109 8.931694 9.518213 9.4030485 9.148215 9.261623 9.680001 9.607485
1370415_at 5.6055098 6.0641074 5.6928177 5.8542824 5.6184044 5.68056 6.0195765 5.5340257 5.707926 5.673236 5.9703913 6.178564
1370416_at 4.7491665 4.8087654 4.7052655 4.69262 4.623557 5.0637884 4.9113173 4.675955 4.870577 4.8753157 4.7532897 4.43228
1370417_at 4.0224643 4.112981 4.099956 4.182832 4.4717426 4.116125 3.8575897 4.3364787 4.2835264 4.1352053 4.227659 4.213174
1370418_s_at 5.475184 5.70457 5.706557 5.5681944 5.404853 5.6361475 5.3254743 5.527549 5.6006355 5.5244956 5.3633156 5.29068
1370419_a_at 5.6411934 5.739191 5.604136 5.755105 5.7325096 5.6438828 5.731473 5.546646 5.846334 5.6183844 5.7909365 5.6459494
1370420_at 11.805034 11.110791 12.094962 12.321017 11.634354 12.850831 12.410078 11.96037 12.164823 11.803771 12.637018 11.785971
1370421_a_at 6.1771536 6.103689 6.064424 6.0980296 6.1242504 6.1015325 6.1084294 6.068786 6.0943747 6.3899584 6.2729497 6.2801948
1370422_at 6.603682 6.704853 6.6901517 6.743896 6.570103 6.423997 6.768573 6.492049 6.723476 6.5758853 6.860183 7.1788106
1370423_at 5.704625 5.727927 5.582757 5.717503 5.666833 5.677361 5.3714547 5.7531886 5.6558743 5.420891 5.6805863 5.9446635
1370424_at 3.6234417 3.8215735 3.9074805 3.7860296 3.7951567 3.9715087 3.8923407 3.751632 3.9170036 3.979807 4.010069 3.8999474
1370425_at 12.694987 12.658482 12.881628 12.736263 12.735131 12.577559 12.708582 12.447151 12.749428 12.992719 12.1094 12.493717
1370426_a_at 10.908518 10.904984 11.055793 11.005895 11.0476 10.9615965 10.842169 10.970363 11.078009 10.776519 10.76488 10.846789
1370427_at 5.310672 5.1889906 5.3684893 5.409209 5.135928 5.3114443 5.671504 5.2526712 5.4692135 5.3357906 5.228054 4.979661
1370428_x_at 12.239547 11.978748 12.065959 12.169419 12.129422 11.366605 12.30292 12.268348 12.153932 11.841331 11.966634 11.827364
1370429_at 10.026668 9.851175 9.882277 9.85427 9.729319 9.404472 10.027563 9.616766 9.7899475 9.770677 9.762745 9.79857
1370430_at 4.868822 5.0923104 5.076362 4.8753333 5.206337 5.0148377 5.0313787 5.0719767 5.1772094 5.0086823 5.209709 4.9489894
1370431_at 4.1909847 4.057721 4.2630453 4.3035197 4.1579437 4.139223 4.170107 4.1538343 4.119676 4.2541895 4.25116 4.333638
1370432_at 3.4088368 3.3608522 3.5827217 3.6119444 3.4690764 3.7508342 3.0346074 3.568718 3.3817778 3.4884064 3.3093064 3.5327723
1370433_at 10.215391 10.141112 10.691056 9.297334 10.768428 8.932001 9.383269 10.44515 9.613743 10.0824 9.447827 10.11241
1370434_a_at 3.5196638 3.5271113 3.5337744 3.6838126 3.4319217 3.5037146 3.62326 3.6266713 3.5808892 3.5960288 3.5373263 3.526652
1370435_a_at 7.140396 7.1151824 7.225206 7.2858257 7.1626744 7.2988935 7.2099996 7.2296567 7.259937 7.2407928 7.2673864 7.3911524
1370436_at 7.846051 4.393466 5.21781 5.6788955 4.9657416 6.670188 6.9586706 4.8825383 6.6713758 8.152899 8.118044 8.492442
1370437_at 6.212478 6.4711857 6.1348166 5.942131 6.351913 6.2104917 6.0984325 6.437936 6.5529337 5.91442 6.176448 6.2624316
1370438_at 5.4018946 5.573298 5.5982413 5.68605 5.7923675 5.558538 5.5769153 5.302978 5.4309983 5.6062226 5.342851 5.598515
1370439_a_at 3.2606654 3.3323503 3.3450887 3.4078734 3.3873334 3.2458615 3.1820776 3.2738461 3.2374923 3.25981 3.1783688 3.4664187
1370440_at 7.5025373 7.5861835 7.353001 7.5360045 7.573415 7.2924867 7.521591 7.4920845 7.410932 7.307273 7.113298 7.3034873
1370441_at 3.6415284 3.7209108 3.8430765 3.875661 3.673739 3.758164 3.6625507 3.7130656 3.8690453 4.196986 3.7777846 3.8834357
1370442_at 3.1826208 3.4731078 3.2298603 3.2903771 3.2764866 3.3179471 3.3151267 3.3872616 3.2317839 3.2701375 3.3296247 3.3905203
1370443_at 7.5505633 7.5211644 7.345229 7.12181 7.3689704 7.312865 7.3843007 7.3058486 7.25416 7.349446 7.5445795 7.271499
1370444_at 4.7054873 4.6344 4.778016 4.780524 4.521946 4.8626165 4.5319715 4.7254376 4.5833325 4.8141932 4.6299806 4.7993026
1370445_at 6.531899 6.230765 6.429787 6.2320175 6.033688 6.065487 6.4047084 5.929528 6.4171214 6.0764165 7.112714 6.7241116
1370446_at 6.58626 6.7806973 6.5712976 6.7345557 6.7926226 6.755278 6.7913632 7.06468 6.571449 6.6820025 6.8488045 6.8837237
1370447_at 4.7603045 4.7748384 4.7442513 4.7954216 4.7999353 4.7761736 4.7362404 4.6429377 4.7144585 5.076041 4.675882 4.852832
1370448_at 4.464282 4.491099 4.3368444 4.5528107 4.175214 4.4603314 4.5667524 4.1905293 4.538115 4.502381 4.0123863 4.276611
1370449_at 7.8310523 8.061714 7.637528 7.913502 7.6087093 7.5222664 7.8516183 7.63377 7.7241273 7.574407 7.870996 7.8204885
1370450_at 4.445942 4.572798 4.5387163 4.3988075 4.532936 4.4034853 4.447256 4.362609 4.5416994 4.436057 4.435898 4.4370327
1370451_a_at 4.913378 4.933661 4.8415747 5.2268753 4.840176 5.054229 4.993737 4.9566684 5.1012955 4.989831 5.1441603 4.7398257
1370452_at 3.7106838 3.7566702 3.8045297 3.7496943 3.887307 3.8502722 3.8584123 3.8044288 3.6570516 3.7555466 3.7985525 3.5496962
1370453_at 4.848734 4.8022485 5.0818815 4.8901854 4.600025 4.8321977 4.801318 4.9871864 5.0892935 5.3047786 5.225622 4.9574804
1370454_at 5.0377088 4.8105464 4.7901483 4.7160463 4.873227 5.0263586 4.8003936 4.6889677 4.7015514 4.857743 5.002614 4.868079
1370455_a_at 3.2108874 3.1622643 3.2176867 3.2854815 3.306994 3.2073689 3.395397 3.2108843 3.2803648 3.153396 3.2012408 3.4820952
1370456_at 3.921895 4.0395393 3.833306 3.8179986 4.2429304 3.664579 4.027047 3.9939682 3.7515624 3.9331286 3.77473 4.059297
1370457_at 3.7931314 3.8841994 3.9941523 3.948605 3.9553173 4.1465855 4.036824 3.9282954 4.067118 4.0236444 4.089748 4.0426455
1370458_at 4.257718 4.4757314 4.221477 4.173588 4.065153 4.185727 4.524751 4.1213713 4.2334785 4.2897525 4.051704 4.175342
1370459_at 4.180361 4.196131 4.510565 4.17626 4.2135744 4.124095 4.185144 3.8822792 4.114224 4.1695566 4.192792 4.0978613
1370460_at 7.3195195 7.3025074 7.3322477 7.440381 7.4992023 7.5392184 7.621901 7.6203103 7.484251 7.5660515 7.4415483 7.618349
1370461_at 5.021738 5.27003 4.953631 4.8884487 5.4409904 5.075419 5.621731 5.379822 5.4782987 4.9552526 5.3792977 5.2252507
1370462_at 4.591386 5.320001 4.8546486 4.661564 5.1109204 4.4179993 5.594312 5.0841103 5.4792066 4.8784943 4.9648314 5.1867714
1370463_x_at 5.4580584 5.6287947 5.9341526 5.4426394 5.3426228 7.082147 5.6823726 7.0774474 5.3449507 5.390786 5.3822722 5.82395
1370464_at 5.2521577 4.306718 4.636158 4.3924294 4.561777 5.135649 4.7990847 4.16467 4.5822644 5.438136 4.8777223 5.015564
1370465_at 5.6416764 4.575612 4.608585 4.6307883 4.625579 5.300781 4.9612913 4.409953 4.654404 5.4516416 4.805161 5.2609043
1370466_at 4.1105814 4.0232735 4.06553 3.9571598 3.805793 4.0876217 3.8804157 3.8339353 3.9636235 3.9212673 4.022048 4.0242863
1370467_at 4.426742 4.596965 4.7279925 4.3936563 4.4283123 4.621481 4.6823874 4.5836825 4.5545607 4.5752134 4.5350127 4.61395
1370468_at 3.364538 3.3608522 3.2799952 3.253161 3.3837068 3.3350697 3.063248 3.2517445 3.333194 3.0812502 3.3527453 3.3991373
1370469_at 5.336886 5.5523467 5.5674295 5.5839977 5.482658 5.557707 5.6347313 5.7395654 5.4476357 5.5426335 5.766755 5.590616
1370470_at 3.9064832 3.9441476 3.9253366 4.1496654 3.9457068 3.8686748 3.9757235 4.02317 3.9881737 3.917215 4.212134 4.108355
1370471_at 3.7623985 3.8194897 3.8444607 3.794125 3.815908 3.9065769 3.785948 3.6580768 3.7691295 3.9660614 3.8435712 3.9036322
1370472_a_at 4.9032435 4.660488 4.8591366 4.758273 4.6108985 4.7358327 4.8281155 4.549936 4.707 4.7997417 4.651139 4.6493196
1370473_a_at 6.2698603 6.344423 6.1521497 6.1893024 6.330119 6.2814016 6.2857614 6.280766 6.4163995 6.1512885 6.1108456 6.2448306
1370474_at 5.7505364 6.0393147 5.947354 6.094837 6.0337462 5.5727115 6.0241294 5.9512043 5.9378033 5.7841187 5.6595087 5.9666867
1370475_at 13.338643 13.27632 13.287354 13.386527 13.259441 13.406354 13.345269 13.303656 13.307785 13.323486 13.255762 13.263417
1370476_at 7.4058957 7.182292 7.1788287 7.2044563 7.284086 7.320815 7.2370443 7.3830447 7.4105196 7.189247 7.2029395 7.311067
1370477_at 3.5777898 3.5477057 3.6944153 3.5007293 3.561658 3.6541996 3.7052345 3.7719324 3.6681511 3.5905623 3.5731955 3.685267
1370478_at 5.776073 5.864176 5.673808 5.896213 5.7355504 6.0924234 5.709481 5.6266313 5.668715 5.7078295 5.6095862 5.6622105
1370479_x_at 13.320594 13.150612 13.396672 13.28222 13.253046 13.24063 13.204994 13.061656 13.386102 13.490752 12.862124 13.192313
1370480_at 3.8180113 3.9683297 3.944291 4.0343895 3.920396 4.0607653 4.135605 3.7962418 3.8216207 4.0539265 3.911562 3.683222
1370481_at 5.1176114 5.3473673 5.554325 5.211122 5.2474236 5.548533 5.2103148 5.135016 5.221131 5.341778 5.329143 5.340123
1370482_at 5.295699 5.2908363 5.4688177 5.3160505 5.027753 5.418976 5.4952307 5.329096 5.3080044 5.3679276 5.4886208 5.4698105
1370483_at 3.7790418 4.021055 3.6308455 4.031481 3.815908 3.8685849 3.993158 4.0436363 3.86744 3.8181002 4.023384 4.2220545
1370484_at 5.1689095 5.1325703 5.073627 4.998924 4.901284 5.1026993 4.951281 4.853406 5.071186 4.997785 5.201273 5.1219187
1370485_a_at 4.9445076 5.192722 4.8743386 5.1377997 5.029011 4.510934 4.870553 4.5020566 4.9395905 4.6934433 4.9596076 4.824468
1370486_a_at 5.600925 5.2823763 5.580078 5.5442014 5.339368 5.3870945 5.4464693 5.2512646 5.3175917 5.5109205 5.5524983 5.2998037
1370487_a_at 6.2146707 6.411005 6.462614 6.094166 5.9737463 6.200113 6.1869264 5.947743 6.0224566 6.026184 5.93371 6.011916
1370488_a_at 6.123439 6.198964 6.4896307 6.267429 5.9445086 5.847399 6.0739193 6.5290694 6.0955424 5.7713933 5.6227193 5.9111915
1370489_a_at 4.021806 4.0085716 4.001037 3.9496527 3.8917463 4.005132 4.4943886 4.0599823 3.959523 3.9846048 3.9395206 3.9840019
1370490_at 4.057501 4.0666766 4.269163 4.200221 4.115337 4.2609377 4.0837164 4.039369 4.1847363 4.1176186 4.244189 4.2433653
1370491_a_at 5.068326 5.4527225 5.616727 6.021454 6.0906706 5.639056 5.9686384 5.648754 5.6145906 5.958003 6.7340755 5.341608
1370492_a_at 4.892412 4.4990053 4.6296434 4.2339993 4.471278 4.480134 4.4813 4.230652 4.4815984 4.401267 4.4956284 4.493279
1370493_a_at 4.12901 3.814565 3.535927 3.803592 3.6874707 3.7149153 3.7200997 3.911616 3.7815561 3.6102095 4.048902 3.6835864
1370494_at 4.2042084 4.407691 4.4758425 4.3669777 4.3099203 4.3163624 4.3231173 4.2378807 4.283527 4.498004 4.7593813 4.734026
1370495_s_at 13.320462 13.352626 13.264469 13.384518 13.273927 13.33712 13.418992 13.3286085 13.266888 13.449142 13.361925 13.420955
1370496_at 12.86607 12.788455 12.700678 12.737279 12.753472 12.731697 12.745465 12.538929 12.658261 12.73165 12.753284 12.688051
1370497_at 4.056575 4.160801 4.1640644 4.1408863 4.285187 4.030512 4.2664385 4.1111174 4.0416756 4.106206 4.0844765 4.0643663
1370498_at 3.4630718 3.421924 3.3951817 3.3484437 3.327408 3.4340513 3.2658677 3.2505207 3.4073768 3.2446697 3.348725 3.2492418
1370499_at 4.306216 4.4917326 4.349306 4.403327 3.898036 4.2522483 3.9485304 4.442701 4.127483 4.2614408 4.5559034 4.6582685
1370500_a_at 3.6508873 4.006098 3.7990918 3.677595 3.898085 3.9827535 4.061943 3.7979305 3.619909 3.8816164 3.8549364 3.9188583
1370501_at 9.404469 9.45482 9.335754 9.384758 9.4574585 9.412725 9.413173 9.585131 9.383005 9.448169 9.448264 9.506465
1370502_at 4.098524 4.2282753 4.1815615 3.9332278 4.2327642 4.0750456 4.3410835 4.281393 4.151641 4.0607243 4.078574 4.085683
1370503_s_at 4.458225 4.2234435 4.520258 4.27984 4.4373913 4.5615 4.474412 4.2826543 4.1881037 4.5279913 4.90993 4.540019
1370504_a_at 6.028525 6.17793 6.0932465 5.7368994 6.05136 6.023427 5.876709 6.1181736 5.8924923 6.2092085 6.101164 6.0252857
1370505_at 6.2965674 6.3036838 6.4619284 6.462926 6.5172157 6.166136 6.307443 6.3215613 6.399141 6.6037064 6.2482977 6.3668094
1370506_at 6.8414226 6.7878017 6.5966444 6.5999365 6.5455494 6.773741 6.756268 6.7092443 6.860179 6.698047 6.5731997 6.686027
1370507_at 6.0061445 5.8085976 5.807247 5.892121 5.7538805 6.0450716 5.762837 6.0621276 5.92453 5.788242 5.8442607 5.9114037
1370508_a_at 5.0627284 5.0774994 5.194394 5.2105103 4.912655 4.994383 4.9018927 4.916084 4.971615 5.2597795 5.27998 5.040895
1370509_at 7.863435 7.397491 7.4719367 7.5854225 7.434663 8.042537 7.302728 7.0070453 7.7140837 7.494389 7.421641 7.4065576
1370510_a_at 8.032822 7.9631386 8.083679 8.098295 8.091139 7.863687 7.969657 8.036232 7.9751053 7.7632127 7.75511 7.880445
1370511_at 13.833687 13.9390745 13.91923 13.9286175 13.8310375 13.858227 13.826113 13.905451 13.840118 13.8657255 13.93425 13.906678
1370512_at 7.6265616 7.7488084 7.8888783 7.739221 7.7064915 7.5951314 7.6808014 7.688471 7.645182 7.87118 7.6271043 7.7104354
1370513_at 3.7210534 3.6838167 3.667582 3.748358 3.6195028 3.7294755 3.7488832 3.605854 3.7324078 3.653616 3.7852373 3.6145027
1370514_a_at 3.586505 3.519168 3.6206431 3.7860296 3.6325767 3.6588817 3.4563677 3.518939 3.556787 3.7149603 3.687425 3.6546307
1370515_x_at 4.2414355 4.5639896 4.2881703 4.2671514 4.2001987 4.419569 4.3166466 4.069024 4.2835264 4.403687 4.268052 4.213174
1370516_at 6.4130197 6.608963 6.187131 6.1489577 5.924997 6.1311493 6.223194 6.425763 6.0661354 6.2707124 6.662962 6.4327984
1370517_at 3.8186398 3.804639 3.633932 3.6872373 3.7818315 3.813701 3.7309425 3.6678784 3.6608546 4.0887146 3.6677508 3.660173
1370518_a_at 4.1466017 3.8889184 3.9490051 4.2101183 4.2730713 4.0877266 4.085407 3.9511957 4.034218 3.8617868 3.8299253 4.164374
1370519_at 4.385496 4.535271 4.4579854 4.65243 4.2572746 4.5544453 4.413308 4.165757 4.28873 4.414349 4.3949385 4.331891
1370520_at 4.386299 4.516544 4.472486 4.506412 4.3468237 4.358342 4.1721444 4.2512684 4.396707 4.474286 4.5918245 4.4102764
1370521_at 6.6294103 6.8263555 6.816525 7.0046825 6.735929 6.799963 6.8870597 7.0470986 6.8187466 6.885637 6.8872156 6.8493466
1370522_at 9.632781 9.291187 9.50777 9.355928 9.531144 9.413622 9.446788 9.566563 9.480848 9.409481 9.2362175 9.290338
1370523_a_at 8.07864 7.9903126 8.095691 7.8607693 7.9509497 8.137937 8.017192 8.037681 8.0814 7.9686136 7.8301797 8.056381
1370524_at 9.412173 9.398525 9.351171 9.3007965 9.471617 9.314203 9.285828 9.284144 9.455382 9.240455 9.114287 9.353097
1370525_at 8.563485 8.388847 8.5846615 8.517904 8.527281 8.356709 8.4279 8.501284 8.611513 8.256094 8.197456 8.490051
1370526_at 6.472665 6.2647376 7.8796115 8.40863 6.082222 6.3000298 8.216986 6.4257298 6.301559 6.444145 6.4161353 6.184754
1370527_a_at 8.838622 8.814503 8.952309 8.714659 8.944058 8.926464 8.760803 8.640529 8.915763 8.608948 8.523229 8.758754
1370528_at 6.491176 6.8875937 6.5698953 6.4722366 6.4645486 6.3796062 6.564829 6.3230944 6.5267496 6.624976 6.66511 6.5455427
1370529_a_at 7.8199773 7.923023 7.683816 7.811063 8.088295 7.766826 7.767326 7.8194423 7.9050784 7.6497636 7.6015286 7.897347
1370530_a_at 8.4444895 8.436647 8.19223 8.283463 8.558692 8.111606 8.0945835 8.283852 8.41424 7.9645195 8.134067 8.398235
1370531_a_at 5.753373 5.498453 5.4098053 5.552269 5.594618 5.2426267 5.256484 5.365988 5.650997 5.2930994 5.3793306 5.521206
1370532_at 5.690359 5.6582017 5.780397 5.722466 5.5726366 5.7444296 5.6198063 5.537591 5.563834 5.763917 5.732115 5.596404
1370533_at 4.352993 4.3637743 4.3942833 4.5556483 4.3606853 4.4394407 4.3322225 4.351158 4.475154 4.326133 4.454281 4.551131
1370534_at 7.0400863 7.1176004 7.1884117 7.536625 7.282236 7.149589 7.51253 7.13245 7.1269403 7.5557804 7.3342147 7.3468986
1370535_at 3.9973133 3.960617 4.111766 3.9803913 4.220735 3.9171147 3.997143 3.9155324 4.0010643 4.1171093 4.1499224 4.0104494
1370536_at 5.2266665 5.367877 5.431917 5.155841 5.1535463 5.2643833 5.4390364 5.433549 5.334878 5.193715 5.245698 5.287421
1370537_at 7.152181 7.3538527 6.9258265 6.9348903 7.0665517 7.0347157 7.1933284 7.3089447 7.246582 7.309243 7.13468 7.178734
1370538_at 7.591745 7.9143615 7.60103 7.9790173 7.9267707 7.7192307 8.122487 7.4406767 7.478746 8.036329 8.078212 7.693912
1370539_at 7.066928 7.0923615 6.9269485 6.879585 6.8807907 6.9198036 7.097578 7.104866 7.1476216 6.976831 7.06802 6.866941
1370540_at 4.1537323 3.8167825 4.66456 4.062277 4.167391 4.2931886 4.144005 4.4630804 4.2417774 4.3268743 4.139066 4.8700128
1370541_at 6.2283177 6.1139617 7.1384807 5.9210076 6.7337294 6.573017 6.051239 7.071884 7.0016084 6.1216025 6.1608877 7.0045094
1370542_a_at 6.6755023 7.08356 6.9530535 6.850298 7.0411487 6.6334305 7.1078787 7.179662 6.7443895 6.887731 6.9951468 7.0671883
1370543_at 7.2724323 7.177277 7.3397512 7.1925206 7.288487 7.6939573 7.4713345 7.6057835 7.592419 7.132774 7.167748 7.289293
1370544_at 5.951748 6.1355276 5.9739556 5.7075534 6.058485 5.942988 6.2261786 6.032064 6.128609 5.7882867 5.7123756 5.9285088
1370545_at 4.5943327 4.886426 4.975709 4.9026203 4.710284 4.8296986 4.9959784 4.6369686 5.1699734 5.1161075 5.1931834 4.7968445
1370546_at 3.9318812 3.8038878 4.0099163 3.8655987 3.8763096 3.9781413 3.9221678 3.9139757 4.034132 3.7688525 4.0675244 4.1036077
1370547_at 13.9722395 13.957274 13.911116 13.937939 13.986623 13.995658 13.951606 14.001479 13.996053 14.045962 14.010654 14.068421
1370548_at 7.4980464 7.144193 7.766042 7.3287797 7.4739532 7.3378673 7.0936775 7.2521563 6.9964232 7.068879 7.047887 7.484792
1370549_at 6.190669 6.2169394 6.016638 5.890745 5.883054 6.0662065 5.7619886 5.980585 6.003487 5.9820566 5.818043 5.889171
1370550_at 5.6515627 5.553588 5.5440435 5.6386957 5.7007384 5.6502204 5.4250045 5.578896 5.712486 5.6525354 5.4252086 5.5554624
1370551_a_at 6.9559255 7.0115485 7.1022773 7.097076 7.0105286 7.0406566 6.874415 6.9122186 6.791143 7.13506 6.974106 6.8544235
1370552_at 5.2348957 5.023389 4.7743835 5.332137 5.407303 5.1439524 5.151952 4.979987 5.0859566 5.2005253 5.0207634 5.201997
1370553_at 7.4614577 7.405416 7.3489184 7.6005387 7.303372 7.348059 7.6949067 7.4861717 7.133195 7.3723145 7.3799787 7.1432056
1370554_at 9.061335 9.188206 9.150015 9.0698805 9.199842 9.311551 9.345676 9.33963 9.104216 9.283087 9.369084 9.3363285
1370555_at 3.8276494 4.1312027 4.0820827 4.2448597 4.201951 3.9970434 3.9876225 3.9591186 3.8223894 4.218424 4.3169084 3.9493651
1370556_at 4.758542 4.6371965 5.0023623 4.9625206 4.935844 4.693401 4.532654 4.607394 4.867583 4.6756487 4.8421974 4.8680043
1370557_a_at 3.902588 3.9649713 4.1717997 3.9630058 3.7758818 4.1062074 3.8571982 3.859214 3.8442996 4.2780256 3.8735728 4.1286345
1370558_a_at 3.2692451 3.2395213 3.1516829 3.35074 3.3420494 3.1879272 3.4190233 3.347547 3.2616024 3.3766942 3.1862073 3.2792516
1370559_at 3.7812767 3.7668126 3.7163613 3.7564569 3.8525286 3.876371 3.8542624 3.9083219 3.8852308 3.7466936 3.970788 3.8575218
1370560_at 4.2215815 4.565516 4.514848 4.1666813 4.2727375 4.203092 4.208139 4.164524 4.2404327 4.416879 4.5430565 4.19466
1370561_at 4.287027 4.3174086 4.1237535 4.131399 3.7361991 4.037399 4.290916 4.1035547 4.1126876 3.9869344 4.118025 4.1459684
1370562_at 4.4216137 4.560061 4.8401656 4.6596575 4.444606 4.5836635 4.5397425 4.474217 4.569617 4.585808 4.6657324 4.4758763
1370563_at 11.7197 11.51798 11.758061 11.758098 11.721948 11.919356 11.63423 11.511491 11.802796 11.825931 12.011553 11.85616
1370564_at 4.263358 4.129423 4.3056893 4.586571 4.2340245 4.1979737 4.3851576 4.158013 4.2277026 4.319506 4.4149513 4.116059
1370565_at 4.1841264 4.032362 4.3851995 4.2851377 4.1031404 4.0231967 4.1615148 4.082141 4.15243 4.0897236 4.1073647 3.9514754
1370566_at 10.707731 10.413484 10.9760895 9.716003 10.835526 9.991694 9.630538 10.2804 10.859698 10.912005 9.030736 10.559618
1370567_at 6.8562155 6.6994963 7.0083694 6.8096 6.935762 6.776232 6.705957 6.826917 6.9583216 7.166591 6.795033 6.6794324
1370568_at 5.5901875 5.7023106 5.7806797 5.591214 5.6472306 5.863214 5.5363836 5.6517444 5.651745 5.5950146 5.8464837 5.722527
1370569_at 4.642686 4.782983 4.774384 4.759971 5.286416 5.393664 4.786465 5.1552544 5.2304473 4.945123 4.7316556 5.0119314
1370570_at 7.148291 7.2415476 7.0522757 7.343141 7.1020403 7.107349 7.1768084 7.289127 7.075199 7.133038 7.211626 7.02608
1370571_at 4.846326 4.935074 5.067744 4.944062 4.88824 5.098766 4.9498158 5.203987 4.842772 5.0159636 5.072151 5.1642866
1370572_at 3.721786 3.919069 3.8155355 3.6818361 3.792012 3.6644714 3.7757583 3.6325471 3.8137484 3.7541773 3.7897692 3.8836648
1370573_at 9.663515 9.5505085 9.566774 9.67255 9.483246 9.500061 9.665436 9.630677 9.590546 9.370244 9.612055 9.558428
1370574_a_at 6.770963 6.683774 6.438454 6.688909 6.7069974 6.4875593 6.7090096 6.538395 6.732026 6.7778764 6.924649 6.617033
1370575_a_at 8.607867 8.795829 8.908516 8.657629 8.665808 8.852256 8.842087 8.974928 8.675006 8.715584 8.842187 8.960139
1370576_at 5.6248016 5.7055235 5.8681965 6.058232 5.74048 5.8249645 5.8309116 5.5019712 5.591817 5.631028 5.6733923 5.5205283
1370577_at 6.652808 6.5267215 6.7591124 6.613006 6.8165116 6.716449 6.897067 7.0358796 6.6504416 6.530137 6.8679743 6.814772
1370578_at 7.4256077 7.0286226 7.072843 6.8827252 6.921638 7.139221 6.8636985 6.9817724 6.9574294 7.1224537 6.8959374 7.0720334
1370579_at 8.878563 8.892746 8.949234 8.995798 8.995043 8.999075 8.921169 8.944986 8.914709 8.961269 8.977022 8.944309
1370580_a_at 13.302214 13.158695 13.242605 13.311023 13.423264 13.4008665 13.612191 13.354882 13.551637 13.675515 13.724014 13.733932
1370581_at 3.6952069 3.8818762 3.9525092 3.9666822 4.0182915 3.8920982 3.9750931 3.7845783 3.8208659 4.0449286 4.0612116 3.8733354
1370582_a_at 3.2850606 3.312819 3.212052 3.4562802 3.3833277 3.4781048 3.2893064 3.1872256 3.5213244 3.3964767 3.5473835 3.2600095
1370583_s_at 6.4598074 5.607497 6.617639 5.895101 6.0758986 6.144441 6.266643 6.064259 6.2588916 6.4801474 6.1950297 6.321881
1370584_a_at 5.6049986 5.6915708 5.568114 6.294207 5.5515637 5.946112 5.791125 5.6194086 5.651583 5.452638 5.3400793 5.3190575
1370585_a_at 6.3461194 6.5402193 5.806694 6.048291 6.0196867 6.4968257 6.320296 6.86134 6.2776074 5.8662806 6.5186996 6.8344474
1370586_a_at 5.794245 5.899961 5.992212 5.864303 5.694828 5.90057 5.8348546 5.815983 5.7604656 5.7819624 5.7998934 5.6219797
1370587_at 4.761566 4.822897 5.011923 4.8684645 4.805945 5.08195 4.783498 5.092367 4.9366207 5.2754593 4.9627266 4.94073
1370588_a_at 4.051781 3.9438505 3.9737647 4.324649 4.31619 4.166394 4.320775 4.0419745 4.162634 4.401645 4.139287 4.076042
1370589_at 5.0163784 4.9849076 4.826891 5.1268554 5.4927683 5.159706 5.1026382 5.1507635 5.2313995 5.042563 5.097759 4.914746
1370590_at 6.998109 7.3943677 7.372477 7.2234077 7.2052016 7.25268 7.1823664 7.1467295 7.1343727 7.388521 7.347681 7.1328063
1370591_at 7.235054 7.523924 7.4991927 7.6057024 7.5528755 7.372812 7.3705077 7.583719 7.497338 7.5554447 7.6087723 7.600332
1370592_at 6.361954 5.947576 6.446364 5.9693594 6.857361 6.3186445 6.8212366 6.561392 6.499348 7.1461797 7.414214 7.218238
1370593_at 13.58834 13.396414 13.483531 13.22308 13.61943 13.491548 13.69089 13.48424 13.750848 13.899604 13.844681 13.82204
1370594_at 4.710825 4.371068 4.7511253 4.4919024 4.605191 4.54284 4.564169 4.5811367 4.4824657 4.5224314 4.513194 4.4559627
1370595_a_at 3.7040923 3.8254073 3.6848383 3.8031433 3.5949426 3.6687756 3.708832 3.6249537 3.769668 3.8136141 3.7423124 3.9125657
1370596_a_at 3.8807366 3.9931273 4.2872157 4.185163 4.0842304 4.1382923 4.1886883 3.7987032 4.1398134 4.16935 4.08449 4.03698
1370597_at 6.44125 6.290982 6.2410975 6.3072424 6.385346 6.740505 6.554211 6.4307084 6.6508427 6.4425054 6.621081 6.6673284
1370598_a_at 4.3832984 4.4474316 4.3551054 4.4371686 4.3451014 4.4258013 4.547336 4.245723 4.27431 4.3949203 4.476321 4.4104557
1370599_a_at 7.4685683 7.3521957 7.8538 7.657769 7.340334 7.459674 7.4746714 7.4721627 7.4274917 6.96092 7.13468 7.198963
1370600_at 5.585579 5.4973927 5.7134323 5.5966043 5.4735026 5.506919 5.844941 5.590578 5.8533034 5.7135363 5.834006 5.658565
1370601_a_at 4.588147 4.5262675 4.6297 4.842795 4.525143 4.5216274 4.3091598 4.7115593 4.564875 4.8160024 4.683273 4.6953454
1370602_at 4.59309 4.4791317 4.462371 4.446666 4.526185 4.3403006 4.160503 4.10279 4.2901764 4.525074 4.2997046 4.1878586
1370603_a_at 5.8351555 6.168734 5.490198 5.720595 5.548581 5.739786 6.2594404 6.4488153 5.750719 5.74609 6.152865 6.394293
1370604_at 3.9008844 3.8037512 3.6082513 3.6614697 4.0656796 3.8622098 3.704771 3.6800923 4.0447226 3.759923 3.8877542 3.8882196
1370605_s_at 6.0947933 6.3226814 5.5933943 6.012111 6.4473248 6.480502 5.6932106 5.1955814 6.37563 6.0065665 6.2236595 6.763355
1370606_at 6.087594 5.709278 6.008313 6.1060934 5.4783716 5.9092813 6.2279267 6.2528667 5.8192916 5.9723244 6.014328 5.9929276
1370607_a_at 4.488385 4.103831 4.418766 4.6541386 4.2663035 4.4296927 4.569016 4.35797 4.0270324 4.2869215 4.337468 4.423358
1370608_at 3.592295 3.5672026 3.5924783 3.6206517 3.6606677 3.5338972 3.6795883 3.6388626 3.6376204 3.5585291 3.6889942 3.540477
1370609_a_at 10.001189 9.947067 9.813882 9.869532 10.008341 10.030767 10.170706 10.118025 10.055408 10.30986 10.188141 10.154393
1370610_at 4.566362 4.4026155 4.389822 4.607579 4.4865913 4.7668257 4.5104895 4.5020566 4.7913013 4.483475 4.408775 4.3785295
1370611_at 6.012311 6.08601 6.0729866 6.0783353 6.035699 6.0159807 6.009858 5.9292793 6.001671 6.1601467 6.320801 6.1107364
1370612_at 5.7399845 5.732788 5.915961 5.9730306 5.757631 5.8188887 5.583618 5.7645016 5.7915053 5.789277 5.814223 5.7939034
1370613_s_at 12.812578 12.613369 12.632879 12.567907 12.697843 12.60408 12.750379 12.578302 12.837301 12.995424 12.978469 12.968744
1370614_s_at 5.499838 5.494048 5.238009 5.7068424 5.366042 5.426273 5.443485 5.0560007 5.4727254 5.5286007 5.356418 5.3542333
1370615_at 4.6813164 5.2459674 4.824123 4.7686787 4.7172027 4.6157703 4.7827773 4.7629905 5.119293 5.057953 4.774467 5.1013
1370616_at 4.7163258 4.6552415 5.023214 4.9041743 4.9000196 4.7936096 4.946512 4.9110246 5.0819283 4.7394333 4.933852 4.8037443
1370617_at 4.4515505 4.5798388 4.582508 4.6119394 4.4390554 4.63349 4.567091 4.6538343 4.5763226 4.657564 4.743554 4.496445
1370618_at 8.011024 8.187072 8.11081 7.995843 8.145399 7.928191 7.932508 8.199741 8.304664 7.8509965 7.6697907 7.8993177
1370619_at 5.2011776 4.9753203 4.916072 5.275471 4.962291 4.9407754 5.2029157 5.1802726 5.1174836 5.114961 5.056084 5.207221
1370620_at 4.662394 4.6564136 4.786437 4.8686657 4.718913 4.6915126 4.5465255 4.6506486 4.565669 4.572929 4.935111 4.8577514
1370621_at 4.825684 4.9836273 4.8112235 4.8931804 4.89429 4.844185 4.889521 5.015696 4.94847 4.826214 4.8986197 4.830984
1370622_at 4.0939302 4.348709 4.3749986 4.323713 4.238663 4.4085627 4.3088264 4.202787 4.470888 4.5522394 3.9805725 4.4741797
1370623_at 6.798423 7.0580096 6.6635957 6.6105695 6.573073 6.596031 6.580742 6.9810195 6.574191 6.5529695 7.0457673 6.9639606
1370624_at 4.4451504 4.4157987 4.2766256 4.2710695 4.3504114 4.5061316 4.54049 4.3940406 4.272918 4.4589834 4.399598 4.417223
1370625_at 3.9144664 4.025861 3.962089 3.82152 3.8669364 4.0602818 4.0593843 3.9120793 3.931493 3.9567096 4.11026 4.019145
1370626_at 3.2825751 3.3596687 3.3973887 3.817556 3.4592373 3.4468555 3.4019103 3.4721074 3.4141545 3.5715802 3.427246 3.4871738
1370627_at 4.578164 4.5664034 4.6276207 4.305073 4.4877787 4.5304065 4.6953526 4.832965 4.5906873 4.743667 4.614567 4.6244164
1370628_at 4.778281 5.0873327 4.85031 5.1410108 5.106484 4.817071 4.951217 5.0604553 4.883002 4.9046516 5.150595 4.9240007
1370629_at 3.7366319 3.992426 3.6670148 3.71924 3.6932974 3.740086 3.6477304 3.6297302 3.6237473 3.6285055 3.7273865 3.6714518
1370630_a_at 6.6872573 6.740092 6.773925 6.851065 6.672722 6.835822 6.9997516 6.748936 6.762996 6.775583 6.955137 6.883319
1370631_at 3.7375493 3.8448977 3.989303 3.9894845 4.2666235 4.210197 3.9959028 4.073554 4.07931 4.0032835 4.2346153 3.9711242
1370632_at 4.140665 4.161974 4.1344385 4.246517 4.026079 4.288859 4.483324 4.069518 4.3139963 4.2228003 4.0724335 4.2677054
1370633_at 4.921208 4.9958196 5.1216307 4.923311 5.0733957 4.8909063 5.050606 4.98174 5.002465 5.0935354 5.09203 5.046084
1370634_x_at 6.5497575 6.6319876 6.691654 6.4894853 6.453565 6.451679 6.5291014 6.5716853 6.3280087 6.678492 6.667323 6.544522
1370635_at 4.7457685 4.7083163 4.9086447 4.8251495 4.892766 4.737443 4.823654 4.6066484 4.87158 4.914545 4.887526 5.1206417
1370636_at 4.5434785 4.5794773 4.541564 4.4869366 4.424904 4.438866 4.4342604 4.589882 4.360034 4.4293118 4.468341 4.523161
1370637_at 4.0449343 4.2495565 4.1678157 3.9007702 4.0373297 4.3714795 4.075108 4.0973454 3.7868123 4.0381117 3.9931214 4.1439967
1370638_at 5.1945148 5.265516 5.131995 4.864806 5.1074724 4.7414927 5.301323 5.020591 5.1367702 5.2397223 4.8938084 5.1867714
1370639_at 7.479495 7.579557 7.6951413 7.6086097 7.44626 7.376425 7.3590536 7.547427 7.476509 7.6353316 7.8237524 7.5224867
1370640_a_at 5.238078 5.311946 5.264491 5.163144 5.214445 5.15917 5.0778685 5.182019 5.052031 5.4053555 5.3250275 5.1653137
1370641_s_at 6.6360483 6.5429573 6.653256 6.6457825 6.488891 6.5933175 6.772414 6.282033 6.6150355 6.710603 6.620964 6.705052
1370642_s_at 7.0512867 7.042992 6.7921314 7.0078835 7.002569 6.678189 6.9480276 6.7804646 6.6506743 6.23244 6.4485292 6.2968516
1370643_a_at 5.4336147 5.045251 5.1922703 5.1074243 4.875569 5.161541 5.196086 4.9929743 5.4563 5.434509 5.1589713 5.157507
1370644_at 3.6961484 3.6622653 3.383049 3.8526773 4.0450745 3.756422 3.8442729 3.6184528 3.8938932 3.806247 3.6448984 3.7164693
1370645_at 4.2682157 4.254719 4.300694 4.411049 4.2126417 4.2448325 4.2901483 4.2710066 4.368538 4.2783494 4.205296 4.267022
1370646_at 6.453442 6.298999 6.540634 6.6535883 6.3849473 6.3214045 6.420778 6.104861 6.358158 6.502236 6.3420625 6.309015
[truncated: 3,480,326 more chars]
