# Supplementary material for: Transcriptomic point of departure determination: a comparison of distribution-based and gene set-based approaches
Source: Front Genet. 2024 May 9;15:1374791. doi: 10.3389/fgene.2024.1374791 (PMC11112360; doi:10.3389/fgene.2024.1374791)
Supplement: Supplementary file 6 [file DataSheet1.zip › Data Sheet 1/phenytoin_29day_Rat_Liver_rma.txt]

ProbesetID V2 V3 V4 V5 V6 V7 V8 V9 V10 V11 V12 V13
Dose 0 0 0 60 60 60 200 200 200 600 600 600
1367452_at 10.471047 10.460028 10.454081 10.395154 10.464662 10.501498 10.531644 10.466065 10.511367 10.38695 10.468486 10.511853
1367453_at 9.909766 10.031163 9.980232 9.770976 9.829028 9.948879 9.9935875 9.865807 10.039635 9.831545 9.999875 10.076765
1367454_at 10.202952 10.0965 10.049712 10.046691 10.139913 10.041157 10.017729 10.215846 10.116943 9.956331 10.005086 10.078713
1367455_at 11.240031 11.247696 11.335058 11.228813 11.316911 11.266655 11.115706 11.319887 11.091269 11.162908 11.214243 11.158027
1367456_at 11.857553 11.764599 11.716511 11.782453 11.744153 11.792594 11.803682 11.861156 11.705913 11.717598 11.782003 11.83555
1367457_at 9.166627 9.141504 9.317266 9.321164 9.310917 9.176333 9.314625 9.294182 9.263957 9.137132 9.268514 9.0646105
1367458_at 8.213945 8.308409 8.248829 8.092226 8.132168 8.19652 8.228397 8.057 8.184126 8.196863 8.199005 8.228617
1367459_at 12.117322 12.142904 12.158858 12.094783 12.13903 12.0999 12.107062 12.179886 12.168294 12.100962 12.082827 12.099468
1367460_at 11.382545 11.300713 11.41271 11.433031 11.533086 11.36824 11.334721 11.481426 11.362319 11.298887 11.464227 11.316291
1367461_at 10.407069 10.229582 10.407623 10.543683 10.4131365 10.359327 10.244517 10.332218 10.281766 10.2630625 10.261856 10.25835
1367462_at 10.585554 10.946971 10.861238 10.466317 10.111372 10.274743 10.404753 10.415912 10.303778 10.602737 10.465896 10.5284815
1367463_at 11.132021 10.8846 11.137226 10.664395 11.139463 11.301911 11.186331 11.3369465 11.169843 11.135848 11.180647 11.179095
1367464_at 9.469585 9.46591 9.5489025 9.425044 9.429258 9.45663 9.49386 9.415756 9.52465 9.511917 9.597679 9.436743
1367465_at 10.40586 10.430863 10.507632 10.138624 10.32149 10.301998 10.389779 10.261397 10.520196 10.395436 10.614652 10.549
1367466_at 10.093693 10.102835 10.098808 10.214323 10.084116 10.080533 10.088895 10.164298 9.950462 10.097689 10.057154 10.012058
1367467_at 11.701247 11.694475 11.79534 11.502177 11.72798 11.735597 11.654676 11.582749 11.658058 11.754731 11.70991 11.739672
1367468_at 9.898395 10.171175 9.771462 9.67338 9.873786 9.825573 9.937988 10.0508175 10.2638645 9.972126 9.911485 10.107339
1367469_at 11.65817 11.4351845 11.478828 11.812759 11.655546 11.595884 11.538389 11.705976 11.458139 11.542196 11.510613 11.600076
1367470_at 10.007303 10.119198 10.174055 10.209275 10.10868 10.115384 10.098421 10.201365 9.994205 10.008193 10.044955 10.049487
1367471_at 9.308521 9.402826 9.409101 9.168447 9.203034 9.442101 9.379455 9.289447 9.289115 9.376454 9.35064 9.386546
1367472_at 9.912832 9.831919 9.860329 9.920346 9.675558 9.749525 9.855196 9.92449 9.708106 9.81166 9.880254 9.879133
1367473_at 10.098076 10.090074 9.961827 9.91997 10.04303 10.125608 10.123752 10.083436 10.186958 10.0154085 10.146271 10.113465
1367474_at 9.573137 9.6244755 9.495357 9.475177 9.489891 9.388875 9.479947 9.533573 9.358157 9.369797 9.488407 9.353336
1367475_at 10.689382 10.75699 10.699344 10.726357 10.6688795 10.645598 10.690843 10.663398 10.6600275 10.592269 10.664192 10.749679
1367476_at 11.610808 11.605197 11.695672 11.456593 11.635786 11.567047 11.745255 11.469211 11.701227 11.726564 11.805462 11.694616
1367477_at 10.256377 10.437559 10.356167 9.998693 10.23222 10.330173 10.45618 10.140231 10.416131 10.625102 10.457432 10.444822
1367478_at 8.033926 7.942588 7.929073 8.079968 7.8324285 7.844747 7.815127 8.022778 7.8873825 7.83894 7.8365417 7.964846
1367479_at 11.451047 11.357852 11.405789 11.169813 11.255495 11.285176 11.516172 11.243716 11.48473 11.434595 11.425272 11.5117
1367480_at 9.698062 9.827063 9.759414 9.819416 9.643727 9.769133 9.726746 9.738942 9.692755 9.654776 9.612239 9.655976
1367481_at 9.711205 9.71811 9.590168 9.544779 9.534085 9.537428 9.784644 9.541522 9.593419 9.587685 9.660526 9.780784
1367482_at 9.75782 9.635422 9.792713 9.565952 9.743965 9.655845 9.742213 9.65501 9.860623 9.6361475 9.797827 9.741716
1367483_at 9.257051 9.213852 9.345024 9.104639 9.321472 9.287713 9.379154 9.158396 9.348782 9.270498 9.249266 9.356945
1367484_at 9.587125 9.673756 9.578854 9.659066 9.5605545 9.531453 9.47558 9.446648 9.511875 9.424388 9.702564 9.524675
1367485_at 10.163154 10.091874 10.1116495 10.210371 10.253533 10.185808 10.162622 10.237168 10.082525 10.073589 10.08229 10.112157
1367486_at 9.689212 9.574846 9.612848 9.529196 9.424237 9.616365 9.6224375 9.48197 9.481326 9.519625 9.575088 9.519555
1367487_at 7.4442086 7.545291 7.3719187 7.36535 7.3938355 7.4570103 7.4190626 7.537984 7.668021 7.50511 7.4798384 7.3898215
1367488_at 7.757685 7.755158 7.8696837 7.966731 7.889218 7.847564 7.782345 8.086239 7.6242948 7.888064 7.7901807 7.7045636
1367489_at 6.579989 6.413733 6.1118436 6.49672 6.432719 6.582914 6.4315205 6.45191 6.503736 6.2144585 6.4240775 6.256288
1367490_at 7.359848 7.3417087 7.411267 7.2481136 7.192133 7.180067 7.215884 7.444069 7.167483 7.2685833 7.2761803 7.3100653
1367491_at 9.523482 9.507173 9.527132 9.563405 9.447033 9.46392 9.42765 9.583568 9.360785 9.35796 9.40008 9.279214
1367492_at 9.19099 9.281001 9.303312 9.151851 9.231183 9.376373 9.29931 9.215801 9.292441 9.289798 9.261058 9.223175
1367493_at 9.533125 9.562774 9.579865 9.442302 9.513627 9.530729 9.413039 9.441611 9.370729 9.529754 9.6510725 9.566529
1367494_at 10.347404 10.35611 10.454302 10.203649 10.300386 10.402871 10.395135 10.100356 10.332963 10.283451 10.372793 10.398885
1367495_at 7.8788037 7.96616 8.087915 7.699472 7.866397 7.967165 7.83436 7.7289166 7.965067 7.890219 8.091289 7.9461293
1367496_at 11.21809 11.17352 11.027177 11.242294 11.228043 11.008694 11.068136 11.2683115 11.093819 11.141851 11.21166 11.032161
1367497_at 8.822685 8.7404375 8.690149 8.760895 8.887989 8.681265 8.630234 8.629692 8.497064 8.62827 8.695957 8.422946
1367498_at 8.783271 8.57955 8.521992 8.821714 8.641617 8.567366 8.670862 9.092983 8.590707 8.72536 8.63257 8.715463
1367499_at 7.9601254 7.9244695 7.909931 8.167999 7.969173 8.021187 7.933418 7.9192853 7.9939895 7.9686337 8.252016 7.952126
1367500_at 10.458592 10.478603 10.492435 10.323436 10.496242 10.521505 10.452733 10.32207 10.700838 10.551512 10.659182 10.569575
1367501_at 8.609503 8.34534 8.451951 8.486119 8.359378 8.475281 8.377537 8.351727 8.561827 8.357953 8.323925 8.32696
1367502_at 8.85675 8.955655 8.827603 8.594028 8.776268 8.792805 8.953524 8.637552 8.9138565 8.869154 8.971797 8.898092
1367503_at 11.22932 11.2235155 11.314034 11.207456 11.117549 11.184817 11.247511 11.075633 11.233112 11.221946 11.132346 11.239942
1367504_at 8.390438 8.323722 8.197843 7.890892 7.988591 8.025866 8.375685 8.328068 8.094397 8.265631 8.388853 8.241928
1367505_at 8.259626 8.13447 8.09277 8.274763 7.952458 8.187443 8.179865 8.496043 8.2569475 8.330596 8.154533 8.197934
1367506_at 10.174014 10.186474 10.272873 10.1599045 10.10506 10.215027 10.249362 10.23388 10.3241625 10.263476 10.275673 10.157829
1367507_at 7.6352315 7.6364927 7.843167 7.374323 7.4884934 7.5426736 7.568666 7.287771 7.496155 7.406396 7.612511 7.5864973
1367508_at 9.29033 9.376432 9.426577 9.088601 9.441658 9.356281 9.2264385 9.163532 9.281792 9.3733425 9.266434 9.237911
1367509_at 9.70657 9.940047 9.878682 9.5985565 9.898556 9.8530245 9.910951 9.693481 9.876972 9.886676 9.783536 9.869625
1367510_at 9.816984 9.847824 9.74965 9.813197 9.857617 9.716882 9.881941 9.777283 10.002 9.763505 9.965921 9.767913
1367511_at 8.485028 8.411345 8.31283 8.511959 8.37407 8.230076 8.303977 8.494102 8.384232 8.218557 8.40351 8.393055
1367512_at 11.2485 11.313286 11.260336 11.34402 11.327159 11.26952 11.295888 11.17344 11.455838 11.269466 11.201846 11.298517
1367513_at 8.178726 8.242497 8.217043 8.315996 8.217383 7.7567463 7.972844 8.215513 8.271106 8.024348 8.13987 8.195214
1367514_at 7.7241654 7.699452 7.841316 7.954632 7.8414927 7.6119637 7.7023487 7.7170606 7.767852 7.7475405 7.905819 7.9309063
1367515_at 8.050316 8.072729 8.044458 8.3545265 8.413898 8.007431 8.171898 8.212509 8.10062 7.831551 8.036708 8.068865
1367516_at 9.22358 9.039497 9.016807 8.966635 9.072 9.105016 9.011974 9.100412 9.152224 9.09105 9.181248 9.048594
1367517_at 7.8928595 7.614082 7.810285 7.7335873 7.7893844 7.7171307 7.788851 7.9076557 8.053114 7.7258487 7.8955026 7.777933
1367518_at 8.587677 8.604856 8.594835 8.656228 8.550111 8.491991 8.503415 8.622649 8.482446 8.478243 8.54059 8.602056
1367519_at 8.636434 8.52096 8.581426 8.357833 8.577344 8.541882 8.514339 8.609823 8.453941 8.556518 8.429425 8.481317
1367520_at 10.135301 10.17744 10.236689 10.057191 10.175671 10.195494 10.246458 10.013621 10.097136 10.197071 10.19753 10.257958
1367521_at 6.69577 6.590146 6.4102 6.8579683 6.711081 6.5734224 6.579773 7.12379 7.088038 6.8851852 6.878006 7.1286306
1367522_at 9.534298 9.443181 9.386171 9.305585 9.323307 9.465824 9.459862 9.416567 9.611723 9.442367 9.589275 9.332675
1367523_at 9.0163765 9.018242 8.984325 8.621008 8.843046 8.907379 9.099356 8.824324 9.072537 8.9297285 9.104965 9.218961
1367524_at 7.2965255 7.059096 7.1140127 7.2958736 7.4293203 7.289324 7.2987375 7.3478427 7.3580236 7.416851 7.3938665 7.4561896
1367525_at 9.2500305 9.349284 9.280995 9.2410555 9.128688 9.262285 9.186604 9.218022 9.134183 9.0379715 9.150906 9.16329
1367526_at 9.228205 9.16848 9.211899 8.958942 9.045678 9.210907 9.300511 9.083294 9.265078 9.183106 9.205323 9.1615505
1367527_at 8.199709 8.201818 8.160335 8.392929 8.407787 8.031699 8.05436 8.237117 8.310528 7.990575 8.257123 7.8606973
1367528_at 8.939073 8.945139 8.853689 9.096727 8.945617 8.956065 8.894159 8.854902 8.813256 9.047286 8.962818 9.136078
1367529_at 9.307817 9.244189 9.285529 9.242327 9.303368 9.15282 9.135142 9.22467 9.276391 9.085583 9.141022 9.083952
1367530_at 7.8479624 7.9305973 7.6908035 7.753407 7.698051 7.6855354 7.7706513 7.691602 7.5613656 7.6353416 7.4727116 7.561899
1367531_at 10.643962 10.687594 10.6098585 10.665584 10.634604 10.649356 10.645027 10.684969 10.593222 10.6471 10.642162 10.654218
1367532_at 11.315838 11.319834 11.262347 11.405303 11.317194 11.250125 11.363307 11.324805 11.329258 11.298332 11.153965 11.238967
1367533_at 8.850864 8.821034 8.788425 8.735704 8.767324 8.65466 8.618674 8.720377 8.664018 8.739777 8.7377615 8.644469
1367534_at 7.267886 7.412071 7.3593793 7.270592 7.322066 7.3318033 7.1678133 7.345897 7.2610006 7.4153833 7.1506786 7.128273
1367535_at 8.6142235 8.564379 8.679867 8.655994 8.434915 8.515969 8.669172 8.725769 8.576378 8.661544 8.814753 8.598835
1367536_at 8.1514 8.122543 8.098226 7.96013 8.080547 8.140219 8.234049 7.9726243 8.103811 8.130095 7.959864 8.213213
1367537_at 7.5012574 7.533702 7.443967 7.5823517 7.42928 7.4573574 7.4816594 7.6659446 7.4656315 7.416429 7.471599 7.381892
1367538_at 7.380787 7.6102667 7.3745947 7.5320716 7.372315 7.421882 7.4907084 7.47761 7.3914237 7.378916 7.0755587 7.3934174
1367539_at 8.446183 8.536196 8.455111 8.644446 8.597371 8.491016 8.456619 8.673298 8.356817 8.429358 8.134165 8.367756
1367540_at 7.5525203 7.5798264 7.552215 7.6180634 7.454625 7.304884 7.4282446 7.748847 7.7442446 7.677393 7.6603417 7.6732235
1367541_at 8.397224 8.332533 8.444504 8.169379 8.34911 8.108025 8.181068 8.194595 8.542244 8.334527 8.244392 8.365578
1367542_at 7.975424 7.778697 7.97033 7.9452295 7.927921 7.77098 7.8400645 7.9980416 7.8234425 7.9104753 7.879469 7.7187767
1367543_at 8.602567 8.656251 8.69757 8.510074 8.612157 8.60344 8.6398945 8.481832 8.748592 8.700078 8.939046 8.612081
1367544_at 7.128952 6.9364915 7.0534487 7.1982174 7.049216 6.9899564 7.0873165 7.4767966 7.167484 7.1014996 6.7885623 7.089483
1367545_at 7.444826 7.44824 7.20342 7.240584 7.505634 7.4496293 7.411943 7.652937 7.5599227 7.31257 7.351071 7.474433
1367546_at 10.510606 10.781586 10.272802 9.930848 10.026286 10.880225 10.107895 10.415177 10.574102 10.613635 10.064789 10.484492
1367547_at 7.9720597 7.9553266 7.8692746 8.283184 8.094627 7.972469 7.8420134 8.148821 7.9411435 7.8480263 7.606947 7.779322
1367548_at 8.467943 8.551993 8.479998 8.516347 8.401335 8.3766 8.398571 8.434441 8.363712 8.2826 8.302055 8.214835
1367549_a_at 10.675673 10.57004 10.612461 10.817799 10.6764555 10.573453 10.601081 10.711456 10.60677 10.586435 10.489352 10.539843
1367550_a_at 8.772683 8.842067 8.820741 8.654755 8.673184 8.843615 8.816431 8.732009 8.8792515 8.835052 8.924775 8.761459
1367551_a_at 9.393557 9.252248 9.406118 9.271602 9.327461 9.275126 9.3312 9.278968 9.325835 9.292115 9.232917 9.249368
1367552_at 4.2188435 4.385791 4.2324615 4.356691 4.2479777 4.430348 4.1649733 4.16596 4.2986865 4.591434 4.347245 4.3825197
1367553_x_at 12.006514 12.265573 12.060933 12.163861 12.077652 11.827048 12.254291 11.924188 12.089014 11.955132 12.105887 12.107864
1367554_at 4.1773853 4.116888 3.9314811 4.229898 4.000285 4.133484 4.083164 3.9242022 4.1862583 4.0600853 3.9278386 4.1094637
1367555_at 14.739397 14.745149 14.747418 14.762318 14.755784 14.692379 14.739397 14.739397 14.745149 14.739185 14.749981 14.74988
1367556_s_at 14.537782 14.526268 14.524197 14.526578 14.537993 14.501869 14.514299 14.537782 14.520707 14.526749 14.527423 14.541895
1367557_s_at 13.073559 12.991956 13.020097 13.025874 12.889768 12.848132 12.934521 13.025983 13.002436 12.998715 12.945893 12.942866
1367558_x_at 3.2929811 3.0803707 3.1593766 3.082991 3.1054091 3.2068362 3.3509147 3.057325 3.340337 3.2252731 3.3158953 3.2390156
1367559_at 12.910916 12.957973 12.975586 12.961833 12.93728 13.024797 12.828379 12.948725 12.997157 12.9485 13.0984955 12.956057
1367560_at 12.250517 12.244333 12.215913 12.197505 12.180327 12.328989 12.293236 12.29837 12.203515 12.243334 12.350349 12.319698
1367561_at 12.613638 12.50679 12.480304 12.414789 12.52399 12.662354 12.724543 12.542658 12.631633 12.60841 12.653816 12.680797
1367562_at 8.279259 8.3161745 7.8780174 7.8901944 8.067871 8.5233555 8.27218 8.268933 7.814919 8.258281 8.414578 8.218449
1367563_at 9.145354 9.328329 8.830376 8.910887 8.957508 9.154234 9.115504 9.17625 8.915532 8.905044 9.374228 9.027933
1367564_at 6.0112844 5.8220825 5.884715 5.9594913 5.894421 5.8620872 6.093486 6.0171695 5.9953346 6.0313764 6.0416203 6.151575
1367565_a_at 13.876268 13.857546 13.902299 13.826672 13.815974 13.810874 13.830186 13.849798 13.848623 13.866898 13.851719 13.880613
1367566_at 4.1812096 4.096243 4.080799 4.1763763 4.1901226 4.239954 4.1473074 4.007427 4.149928 4.238061 4.358702 4.173938
1367567_at 12.222114 12.210043 12.335115 12.200946 12.138511 12.276606 12.2731 12.246433 12.237453 12.306199 12.446068 12.175554
1367568_a_at 9.838051 10.2082615 9.1518135 9.192412 9.546955 9.167641 9.516002 9.502481 9.359396 9.373895 9.692324 9.2090645
1367569_at 11.946849 12.064891 11.867537 11.899898 11.828275 12.057435 11.942617 12.022425 11.852221 11.948557 12.067865 11.967302
1367570_at 7.0113325 7.472973 6.9623704 6.815045 6.93 7.531511 7.2075963 7.7662497 6.668618 6.777523 6.916735 7.151135
1367571_a_at 5.0785017 5.2441216 5.2329626 4.9060106 5.153178 5.2869215 5.0870304 5.2716045 5.122077 5.1454315 5.1107893 5.1910877
1367572_at 5.194792 5.0920153 5.01809 4.977639 5.115498 5.0245495 5.111366 5.0858045 5.0099297 5.2555113 5.1372156 5.024332
1367573_at 12.551444 12.518361 12.402511 12.472671 12.443094 12.580454 12.502122 12.489839 12.482881 12.510657 12.623807 12.558143
1367574_at 8.388066 8.776085 8.208905 8.193032 8.27607 8.687393 8.516831 8.581749 7.9566503 8.001515 8.710392 8.53043
1367575_at 11.495885 11.535825 11.613675 11.499639 11.412941 11.3932295 11.497876 11.502097 11.508691 11.414045 11.421474 11.452092
1367576_at 13.670664 13.61873 13.68149 13.701921 13.69346 13.775186 13.664697 13.758812 13.614016 13.648709 13.709772 13.566711
1367577_at 7.428438 8.712496 8.347252 7.240584 7.519821 7.53161 7.063919 7.3359184 7.13872 7.1591425 7.719599 7.704325
1367578_at 10.626228 10.666027 10.546008 10.567058 10.473577 10.522317 10.679087 10.544057 10.705541 10.675889 10.746949 10.764521
1367579_a_at 11.165958 10.970921 11.065519 10.804205 10.997419 10.920547 10.90972 11.155088 10.9892 10.968009 11.296661 11.172967
1367580_at 11.660139 11.632141 11.630626 11.659587 11.506693 11.7050705 11.711547 11.623597 11.643589 11.708545 11.840294 11.791717
1367581_a_at 5.3392186 5.23127 5.6294994 5.9330215 6.07505 5.4433393 5.931756 6.443468 6.0721283 6.455264 5.6355295 6.201796
1367582_at 11.910281 11.908424 11.836428 11.831387 11.797839 11.895718 11.988835 11.847545 11.902585 11.857938 12.053843 12.014086
1367583_at 13.276773 13.315472 13.302091 13.247163 13.213276 13.226817 13.233136 13.202207 13.173955 13.188876 13.288322 13.2291355
1367584_at 8.172635 8.476492 8.144058 8.239162 8.110277 8.166979 8.328413 8.338377 8.092899 8.0401535 8.30202 8.245805
1367585_a_at 10.925842 10.958152 10.73372 11.022021 11.078752 10.445224 10.902542 10.883179 11.007832 10.815357 10.751968 10.613724
1367586_at 13.099313 13.078469 13.033078 13.126445 12.993662 12.852407 13.081969 12.962246 13.00521 12.853223 12.779907 12.781722
1367587_at 3.4419758 3.424491 3.592142 3.487523 3.5259395 3.587242 3.4718125 3.5070968 3.5070999 3.5340862 3.4138415 3.4388752
1367588_a_at 11.731672 11.748754 11.701527 11.732387 11.710472 11.819706 11.81171 11.766921 11.809179 11.757889 11.978177 11.799784
1367589_at 9.605528 9.558433 9.497797 9.561791 9.436487 9.457026 9.39854 9.5001135 9.318299 9.4702635 9.618515 9.448703
1367590_at 11.168526 11.049023 11.240162 11.091468 11.260767 11.27909 11.261891 11.206511 11.205597 11.198281 11.480176 11.248048
1367591_at 10.405472 10.321861 10.474736 10.304321 10.342583 10.309106 10.306493 10.2949095 10.267611 10.35259 10.396706 10.41243
1367592_at 3.3948798 3.3245103 3.3181827 3.5263824 3.3500407 3.5913324 3.463373 3.4128416 3.5478542 3.386829 3.5634775 3.2977476
1367593_at 8.443871 8.1929455 8.536457 8.364911 8.515616 8.314412 8.6733675 8.159511 9.0239 8.566511 8.531042 8.921913
1367594_at 8.960161 9.0298195 8.823431 8.70212 8.908343 8.9294815 8.873678 9.123369 8.805088 8.789078 9.060373 8.869448
1367595_s_at 13.813816 13.775257 13.745369 13.703341 13.735499 13.793167 13.80315 13.674384 13.764949 13.696235 13.694589 13.8557
1367596_at 12.427607 12.39019 12.386836 12.310811 12.365679 12.43694 12.450926 12.331683 12.472289 12.409851 12.586974 12.522289
1367597_at 12.186012 12.21445 12.146029 12.110195 12.116362 12.254899 12.18103 12.219395 12.227328 12.201967 12.414346 12.236829
1367598_at 14.097297 14.125738 14.087304 14.131055 14.062745 14.0615 14.122687 14.085083 14.137969 14.125687 14.137539 14.106001
1367599_at 12.31752 12.343553 12.459083 12.255014 12.367117 12.156662 12.398257 12.288344 12.545061 12.489369 12.482881 12.397345
1367600_at 5.463679 5.2431445 5.417476 5.6314535 5.3363876 5.5307446 5.746191 5.528538 5.2626853 5.660028 5.4926414 5.542558
1367601_at 8.926996 9.185968 8.531586 8.86356 8.34779 8.129786 8.077091 7.706856 8.019297 8.31848 8.440392 8.427855
1367602_at 10.098062 10.389109 9.802228 10.292533 9.659446 9.534287 9.347034 8.878913 9.357755 9.528305 9.672941 9.736902
1367603_at 11.406631 11.445663 11.497718 11.301057 11.408984 11.275625 11.364462 11.414675 11.452579 11.397082 11.392996 11.28148
1367604_at 11.248159 11.237127 11.176402 11.054997 11.127405 11.215141 11.25874 11.3130455 11.163875 11.191293 11.035744 11.218724
1367605_at 11.001917 11.064543 10.897662 10.824233 10.943004 10.854943 10.999131 10.965775 11.114219 10.911647 11.0757 11.234895
1367606_at 12.53349 12.547709 12.472579 12.437873 12.480796 12.5446205 12.5667515 12.452256 12.475789 12.458273 12.576957 12.499635
1367607_at 12.763535 12.803479 12.743543 12.662586 12.683106 12.762944 12.726833 12.749817 12.809382 12.780972 12.87491 12.834546
1367608_at 5.0729303 5.064124 5.1840315 5.0177712 4.9218016 4.9160404 5.0146914 5.100071 5.1639605 5.2073007 5.2700863 5.1433005
1367609_at 11.449865 12.186853 11.88904 11.548106 11.393134 11.760193 11.584203 11.477269 11.436696 12.002063 12.1118 11.898048
1367610_at 12.55045 12.582061 12.534753 12.4358 12.504671 12.55359 12.608364 12.512732 12.557779 12.494008 12.622321 12.537583
1367611_at 5.0615387 4.816731 5.087328 5.1262155 5.1852207 5.106013 5.126245 4.8942595 5.127306 5.042411 5.268159 5.5892696
1367612_at 14.165629 14.115673 14.112295 14.086552 14.1129265 14.117443 14.122263 14.109586 14.118489 14.102522 14.139253 14.142759
1367613_at 13.033675 12.9799595 13.145815 12.960936 13.014644 12.967017 13.069764 13.051996 13.043718 13.0894 13.188902 13.104211
1367614_at 7.9123135 8.329527 7.3449874 7.47128 7.6106834 8.229637 8.044079 8.185242 7.299349 7.6104107 7.9686956 7.575941
1367615_at 4.273586 4.077488 4.099909 4.1485186 4.069111 4.1444645 4.348674 4.1050377 4.2321224 4.4851904 4.2000623 4.337598
1367616_at 4.301196 4.2800207 4.4092226 4.2018824 4.3722296 4.3046627 4.427349 4.4202557 4.501795 4.26081 4.401491 4.3541374
1367617_at 9.137304 9.177035 9.2738285 9.078155 9.044163 9.113801 9.213351 9.121385 9.138108 9.194016 9.393904 9.306144
1367618_a_at 11.206441 11.118865 11.208867 11.171777 11.1268015 11.270934 11.244718 11.215816 11.108258 11.218297 11.420402 11.252589
1367619_at 13.059354 13.06141 13.100043 13.098907 13.068876 13.09148 13.066969 13.086146 12.977291 13.05978 13.0425625 13.007519
1367620_at 12.889005 12.788356 12.841906 12.865937 12.886756 12.856121 12.854724 12.862218 12.927407 12.892343 12.91926 12.851707
1367621_at 8.66943 8.650146 8.634041 8.377853 8.373361 8.648902 8.543834 8.289068 8.509995 8.361452 8.474453 8.520339
1367622_at 12.495705 12.498004 12.534587 12.384071 12.431634 12.53559 12.555843 12.363611 12.568104 12.517882 12.528591 12.521395
1367623_at 12.335044 12.356133 12.337283 12.206757 12.270153 12.315432 12.400004 12.305048 12.397217 12.339174 12.44202 12.340184
1367624_at 10.547655 10.855305 10.774402 11.016919 10.723375 10.770481 11.042752 11.274264 11.005912 11.255076 10.770342 11.065002
1367625_at 13.220977 13.166994 13.181287 13.169372 13.199334 13.189253 13.28469 13.219639 13.215081 13.17352 13.247199 13.269638
1367626_at 4.916664 4.8993297 4.916862 4.965022 5.0319176 4.7547216 4.999455 5.0563188 5.0009604 5.1045074 5.0207267 4.846123
1367627_at 8.55898 8.693352 8.51611 9.106867 8.792722 8.838787 8.972168 8.776158 8.434756 8.921882 8.941379 8.77958
1367628_at 7.0303097 7.3272715 6.5724072 6.1303234 6.168502 6.7909284 6.948816 7.249958 6.553067 6.6647863 6.9109735 6.6173306
1367629_at 12.321782 12.268348 12.300299 12.161765 12.260569 12.302655 12.3651905 12.269678 12.44301 12.401789 12.41837 12.343934
1367630_at 12.595732 12.5886 12.594925 12.462607 12.544675 12.600941 12.637944 12.516671 12.617607 12.602952 12.665474 12.673157
1367631_at 5.692486 6.4237933 6.0403876 5.976878 6.1714687 6.556529 6.27952 6.7449923 6.122197 6.3276663 6.1990023 6.5220394
1367632_at 10.591599 9.96855 10.406066 10.4703865 10.256486 9.954107 9.978233 9.7119665 10.24749 9.5008955 9.38919 10.25268
1367633_at 10.3060665 9.830908 10.192618 10.135238 9.909148 9.647722 9.816816 9.473513 9.832216 9.290655 9.148478 9.996995
1367634_at 12.556787 12.580778 12.473979 12.333365 12.378143 12.564956 12.588938 12.5303335 12.5697155 12.5263195 12.741445 12.620126
1367635_at 12.626662 12.4765 12.465926 12.647754 12.506343 12.395482 12.393292 12.656834 12.498162 12.388579 12.477295 12.445091
1367636_at 7.8270097 7.8323135 7.8056993 7.8429074 8.074758 7.845885 7.983924 7.9505625 8.170949 7.893136 8.078453 8.010787
1367637_a_at 11.25808 11.156131 11.182494 11.298678 11.229725 11.246961 11.205404 11.316214 11.30578 11.185489 11.201396 11.177865
1367638_at 9.606079 9.615143 9.561635 9.498757 9.374299 9.439002 9.527449 9.360709 9.558807 9.442596 9.642525 9.485785
1367639_a_at 12.965478 12.884709 12.874057 12.852156 12.867126 12.904514 12.846318 12.912668 12.881811 12.890115 12.860103 12.898602
1367640_at 12.6776905 12.755971 12.640175 12.551211 12.563868 12.722505 12.765813 12.622997 12.690469 12.648919 12.864692 12.742935
1367641_at 13.446992 13.535503 13.543781 13.493071 13.445228 13.5142765 13.542843 13.470063 13.530188 13.496967 13.540167 13.526347
1367642_at 11.119168 11.0744 11.103696 11.086847 11.108296 11.156462 10.981181 11.0837145 11.168004 11.051084 11.260599 11.084437
1367643_at 11.530046 11.65426 11.550878 11.455742 11.39615 11.624073 11.368589 11.542527 11.34256 11.361023 11.458553 11.520438
1367644_at 7.5203466 7.501193 7.2394943 7.604724 7.4704504 7.2851233 7.4247255 7.619744 7.340861 7.3636956 7.1718864 7.396342
1367645_at 12.865787 12.902779 12.822455 12.752673 12.728729 12.893329 12.912017 12.765842 12.8524275 12.87557 13.031078 12.945784
1367646_at 12.098631 12.09101 11.9598 12.10944 12.21374 12.182333 11.922296 12.078269 12.232436 12.113533 12.089956 12.071376
1367647_at 14.188588 14.161187 14.173808 14.13686 14.173233 14.14173 14.179301 14.180321 14.200656 14.187174 14.17526 14.20505
1367648_at 6.292417 6.9113245 5.8680844 5.8559995 5.7096076 6.379235 6.11319 6.182746 6.1182923 6.0368085 6.44394 6.0905256
1367649_at 6.081235 6.346799 6.425861 6.290599 6.240763 6.5307713 5.9216022 5.9957995 6.343641 6.218492 6.176998 6.209133
1367650_at 6.637567 6.8556337 6.53196 6.523333 6.3643622 6.4753036 6.4551134 6.6524377 6.562256 6.2624435 6.8615093 6.427628
1367651_at 10.111032 10.170139 10.061693 10.218516 9.863508 9.913433 10.0293045 10.12088 10.234201 10.231219 10.312212 10.26474
1367652_at 9.945312 10.146978 9.464419 9.653046 9.953718 9.880591 9.727129 10.035189 9.877748 9.730738 9.922521 9.747926
1367653_a_at 12.382748 12.331291 12.439049 12.358243 12.53272 12.330608 12.348681 12.409384 12.503169 12.46548 12.41364 12.377015
1367654_at 8.202175 8.525425 7.961173 8.31797 8.43363 8.533594 8.18996 8.904051 8.17588 8.5109005 8.250482 7.982217
1367655_at 8.505912 8.732736 8.185954 8.278793 8.275665 8.248046 8.267716 8.427607 8.297039 7.947202 8.39704 8.613098
1367656_at 10.847054 10.838744 10.949351 10.813101 10.81889 10.90176 10.8874 10.852781 10.969421 10.96951 11.139796 11.0065775
1367657_at 12.55874 12.488991 12.640272 12.4779415 12.845577 12.660787 12.687985 12.423036 12.620005 12.633734 12.652674 12.602685
1367658_at 6.3524785 6.3326917 6.2277994 6.103051 6.1334567 6.0478454 6.3197446 6.167832 6.2633524 6.299108 6.214937 6.5012765
1367659_s_at 11.260891 11.412402 11.292143 10.910009 11.058509 11.0142145 11.103891 11.05842 11.143174 11.064785 11.1651325 11.081547
1367660_at 6.3653708 6.1921725 6.355694 6.210925 6.3653517 6.4389834 6.4389863 6.381055 6.3512683 6.216406 6.4723945 6.3195825
1367661_at 7.451026 7.975207 7.2166677 7.024576 7.089057 7.701022 7.6129594 7.684686 7.0427155 6.8881936 7.682648 7.230415
1367662_at 12.598539 12.581988 12.592414 12.416633 12.528287 12.490346 12.657414 12.4739 12.662468 12.621041 12.492665 12.611334
1367663_at 11.650366 11.747061 11.715391 11.545305 11.712691 11.64151 11.66868 11.7045145 11.636459 11.710313 11.715391 11.896569
1367664_at 4.330308 4.317641 4.3851085 4.225352 4.421221 4.424361 4.800339 4.0552297 4.2803354 4.532408 4.1935196 4.3133116
1367665_at 4.4163094 4.4289837 3.9250846 4.207899 4.0684013 4.539704 4.2621493 4.223813 4.166339 4.27425 4.2187653 4.164681
1367666_at 10.003456 10.099097 10.029081 10.199761 9.98558 10.090924 10.044457 10.102662 10.005251 9.921474 10.083746 10.072185
1367667_at 12.000132 11.898167 12.241586 12.000088 11.719395 11.671 12.022667 11.804368 12.234275 12.356475 12.403199 12.411564
1367668_a_at 7.0673833 7.2726164 6.7465596 7.0951304 7.108302 7.104783 6.8144426 7.0171967 6.6263857 6.7285695 7.113274 6.9760675
1367669_a_at 10.335521 10.346762 10.383691 10.219611 10.210979 10.195831 10.319523 10.202933 10.474351 10.563718 10.429224 10.609093
1367670_at 10.860976 10.814257 10.759773 10.630302 10.776452 10.728931 10.682236 10.611588 10.480333 10.716606 10.660275 10.67895
1367671_at 9.747533 9.711162 9.767392 9.558611 9.632924 9.671838 9.694828 9.74335 9.756699 9.789468 9.926263 9.685386
1367672_at 11.873129 11.803498 11.812323 11.827815 11.787188 11.775216 11.753978 11.85652 11.6347685 11.749347 11.631737 11.771034
1367673_at 10.93114 11.116598 10.965778 10.821506 10.961793 10.967584 10.879175 10.879226 10.739794 11.008026 10.935297 10.9808235
1367674_at 9.438893 9.487091 9.201722 9.447727 9.394034 9.399707 9.165726 9.37896 9.300327 9.33069 9.2964 9.127609
1367675_at 9.495287 9.389003 9.429442 9.288902 9.438714 9.332809 9.524969 9.349173 9.55629 9.400918 9.36931 9.445008
1367676_at 7.80345 8.1686325 8.032148 8.392529 7.8332186 7.7969484 7.523057 7.8424783 7.5857143 7.822894 7.9292684 7.428228
1367677_at 11.382607 11.985006 11.393586 11.160486 11.543436 11.733321 11.542955 11.593121 11.452287 11.687473 11.474289 11.867372
1367678_at 11.339356 11.16242 11.461103 11.478278 11.309286 11.162042 11.449771 11.52793 11.137805 11.350664 11.334418 11.352637
1367679_at 10.110802 10.647982 9.784668 10.114568 10.007396 9.998979 9.96115 10.022241 9.957139 9.72757 10.532591 11.002192
1367680_at 12.0645895 11.986477 12.059561 12.12641 12.040773 11.983832 11.991117 12.056902 11.8867445 11.8914175 11.907912 11.940987
1367681_at 10.107996 10.114784 10.00082 10.072161 10.147571 10.199241 10.0735035 10.228081 10.041844 9.991717 9.979815 9.944577
1367682_at 6.71733 6.6056805 6.5577416 6.398592 6.59914 6.732114 6.6643877 6.6559887 6.728442 6.651223 6.4888926 6.6683884
1367683_at 10.381222 10.187417 10.236289 10.064678 10.242452 10.332163 10.135424 10.252128 10.187611 10.236937 10.212253 10.103356
1367684_at 4.0768213 3.9910362 4.1844873 4.286915 4.146908 4.1475544 4.220303 4.335064 4.0940695 4.230153 4.042215 4.3422
1367685_at 12.272219 12.3262825 12.318802 12.277129 12.283462 12.351486 12.372801 12.267007 12.316729 12.288979 12.54941 12.351651
1367686_at 12.153841 12.073119 12.1704035 12.217977 12.222806 12.235761 12.111656 12.232459 12.112432 12.027652 12.107 12.010753
1367687_a_at 8.608356 8.494196 8.47656 8.435524 8.494946 8.676762 8.459071 8.81535 8.418319 8.433366 8.567045 8.3664875
1367688_at 8.189596 8.254481 8.170178 7.752998 8.019246 8.030897 8.07354 8.161111 8.144305 8.12188 8.296318 7.9071918
1367689_a_at 7.900329 7.476815 7.5562186 8.1036415 8.2215 7.7285933 7.6039653 7.702629 7.4949813 8.061199 7.846848 7.847712
1367690_at 11.801919 11.7613735 11.735752 11.533284 11.626437 11.61196 11.730659 11.731986 11.786544 11.762727 11.897001 11.774659
1367691_at 10.976631 11.39608 11.4133 11.1628685 10.953334 10.982643 11.435755 11.423696 11.826432 11.473298 11.566502 10.866782
1367692_at 3.7605927 3.6078534 3.6527145 3.8062377 3.66582 3.5225902 3.7504737 3.5961382 3.8502371 3.9179153 3.7588184 3.8043683
1367693_at 10.023978 10.035874 9.908152 10.094236 10.003317 10.060687 10.076669 10.054921 10.068702 9.821306 10.159904 10.040286
1367694_at 11.3454075 11.416361 11.379378 11.431394 11.278984 11.169671 11.219793 11.199263 11.198479 11.175243 11.16075 11.269275
1367695_at 12.298471 12.312536 12.351415 12.269631 12.4080925 12.348796 12.439799 12.271367 12.27064 12.365353 12.281523 12.330837
1367696_at 8.628468 8.677903 8.433176 8.328933 8.491207 8.392178 8.5569515 8.388008 8.420538 8.354967 8.477905 8.652435
1367697_at 9.270751 9.557346 9.61728 9.874942 9.594536 9.657966 9.691019 10.013482 9.799056 10.047259 9.57166 9.933224
1367698_a_at 9.02535 8.994696 8.939466 8.8391695 8.8669815 8.680103 9.030867 8.97491 8.768332 8.764502 8.712317 8.999823
1367699_at 6.6792126 6.5874643 6.5905256 6.6804113 6.4556417 6.748352 6.6348376 6.6328073 6.7055397 6.611429 6.813525 6.7607884
1367700_at 4.3658276 4.2559757 4.1400723 4.012292 3.9681964 4.1641226 4.0187755 4.3457365 4.095995 4.2883153 4.386602 4.0183344
1367701_at 6.822463 7.0161796 6.694776 6.5941806 6.905375 7.0284805 7.1870646 6.979805 6.96882 6.9051046 7.3503423 7.210281
1367702_at 12.574133 12.734395 12.630613 12.47762 12.583403 12.570365 12.520042 12.589086 12.584215 12.380403 12.363116 12.384009
1367703_at 3.7073908 3.5033524 3.714431 3.617464 3.7369072 3.5480833 3.6706095 3.7004623 3.658455 3.8016284 3.6577373 3.798969
1367704_at 8.605675 8.540016 8.560786 8.540251 8.567005 8.490398 8.55098 8.696899 8.484651 8.5170355 8.584066 8.632163
1367705_at 9.244496 9.28878 9.390867 9.286117 9.449879 9.227297 9.256333 9.337543 9.173283 9.215243 9.3749485 9.229916
1367706_at 10.95024 11.019216 10.940131 10.844964 10.928965 10.757979 10.946837 10.932234 10.909586 10.867892 10.969251 10.941933
1367707_at 9.392843 9.21398 9.839077 9.329453 9.829875 8.800481 9.44303 9.113894 9.717816 9.323079 9.287664 8.803291
1367708_a_at 10.818245 11.071402 11.35441 10.893515 11.215803 10.499905 10.988983 10.680176 11.085321 10.986607 10.91913 10.508005
1367709_at 10.319362 10.178531 9.776448 9.449408 9.435633 9.936311 9.389394 10.361125 9.952356 9.582994 9.734417 10.035617
1367710_at 10.579668 10.644855 10.665066 10.470946 10.625135 10.63263 10.713786 10.386568 10.605705 10.638596 10.607703 11.065479
1367711_at 11.245112 11.353942 11.376578 11.2753525 11.210543 11.477908 11.196245 11.228977 11.227512 11.1954155 11.441178 11.307694
1367712_at 6.67155 7.0490227 6.6652055 6.431808 6.7045817 6.7111363 6.749648 6.974366 6.457666 6.779508 6.911539 6.6884995
1367713_at 9.558885 9.57873 9.600641 9.416247 9.464294 9.72467 9.499652 9.43694 9.306417 9.561959 9.696694 9.470677
1367714_at 7.7831826 7.680809 7.7765856 7.56536 7.3189936 7.5194845 7.620969 7.5551586 7.6702733 7.5412164 7.7345505 7.544017
1367715_at 10.049316 10.055592 9.964072 9.889048 9.83683 9.9705925 9.940434 9.956351 9.944374 10.056222 10.1488085 9.940604
1367716_at 8.528711 8.420109 8.426018 8.544083 8.51684 8.320086 8.479183 8.359701 8.3934 8.428928 8.404503 8.491783
1367717_at 12.58874 12.620922 12.630716 12.553026 12.523846 12.680625 12.657708 12.590116 12.707977 12.636981 12.796107 12.67809
1367718_at 8.983514 9.000112 8.930575 8.833685 8.745297 8.860254 8.799079 8.8387375 8.701704 8.784051 8.879765 8.7814665
1367719_at 9.487248 9.532219 9.385069 9.569802 9.565633 9.449514 9.438938 9.678625 9.4757805 9.288633 9.354208 9.232392
1367720_at 11.503143 11.522915 11.469218 11.372873 11.422221 11.370772 11.357963 11.282882 11.245308 11.341653 11.534698 11.43227
1367721_at 10.628816 10.970142 10.918112 11.137463 10.700244 10.975968 10.830235 11.035314 11.052282 10.8680935 11.067998 11.233234
1367722_at 7.1942835 7.1383247 7.098126 7.0776052 7.10194 6.9712176 7.023271 7.111603 7.1311665 7.19464 7.1549797 7.3317814
1367723_a_at 8.148933 7.9249496 7.8550205 7.962905 7.988566 7.6664534 7.84402 8.154276 7.890103 7.9119635 7.7365007 7.9032283
1367724_a_at 10.844047 10.939891 10.942804 10.663418 10.752122 10.841456 10.883715 10.595068 10.965233 10.973509 10.993705 11.071952
1367725_at 7.3336043 7.621225 7.7152286 7.4912972 7.565951 7.6789684 7.5477576 7.761253 7.959456 7.7681117 8.119486 8.218233
1367726_at 6.727684 6.6554446 6.8245873 6.6247883 6.653983 6.8091493 6.932232 6.762591 6.594003 6.726991 6.7309146 6.6292033
1367727_at 8.073223 8.165041 8.009573 7.9646664 7.975266 8.09476 8.107911 8.269337 8.20524 8.166648 7.9683647 8.171762
1367728_at 8.302685 8.639595 8.636829 8.476547 8.598618 8.533573 8.4215145 8.204842 8.441181 8.478512 8.376528 8.340181
1367729_at 12.789254 12.373994 12.604454 12.453481 12.289157 12.316036 12.374389 11.423268 12.349623 11.935737 11.950186 12.06764
1367730_at 9.751094 9.63907 9.692016 9.785672 9.759573 9.670059 9.524736 9.668272 9.608427 9.426789 9.563355 9.657725
1367731_at 8.044348 7.9435606 8.293077 8.083499 8.282976 8.122926 8.222803 8.243042 8.269747 8.204028 8.151254 8.151706
1367732_at 8.993031 8.921194 8.8867235 8.759296 8.998859 8.928982 8.898612 9.078807 8.9180765 8.805023 8.868215 8.888851
1367733_at 7.0906506 6.8973675 7.4708905 7.2814693 8.584333 7.8872976 7.06408 7.3104258 8.669638 8.239162 7.610919 8.89702
1367734_at 8.059816 8.2279625 8.064575 7.9200654 7.900118 7.9737725 8.11347 8.150265 7.9854584 8.034237 7.9238906 8.437524
1367735_at 11.921575 11.91871 11.962695 12.100604 11.994751 11.7309265 11.776578 11.9840975 12.04145 11.930177 11.821316 11.865942
1367736_at 9.767069 9.74567 10.17786 9.783655 9.875493 10.0258 9.837575 9.656071 9.710584 9.87759 9.762768 9.699721
1367737_at 10.911218 10.994655 10.863474 10.985911 10.853295 10.848809 10.871042 10.952366 10.91688 10.828501 10.734602 10.874555
1367738_at 7.0013547 7.0203433 6.8592916 6.859547 6.9352107 6.732121 6.727417 6.9063773 7.0223384 6.955815 6.8888097 6.9886575
1367739_at 4.4163094 4.3838162 4.6169987 4.2765765 4.23739 4.2976475 4.4735813 4.19315 4.2683473 4.3803453 4.523437 4.30002
1367740_at 6.276244 6.652747 6.1731505 6.579588 6.7367964 6.22291 6.1594796 6.3338447 6.437448 6.297327 6.4916945 6.7597976
1367741_at 9.68716 9.494331 9.577526 10.06106 9.742144 9.797027 10.055225 10.480866 10.211625 10.105259 10.280065 10.724072
1367742_at 5.671236 5.293316 5.4800854 5.3579373 5.5488133 5.557018 5.544734 5.5719414 5.4956036 5.302805 5.496778 5.7064238
1367743_at 6.4120884 6.341085 6.2937903 6.222894 6.284543 6.2598567 6.2892294 6.4181585 6.456765 6.178099 6.6944475 6.3592367
1367744_at 6.3452077 6.308574 6.393596 6.4807897 6.1868353 6.1433845 6.39522 6.0655885 5.98412 6.320091 6.1876154 6.1862464
1367745_at 8.640798 8.507847 8.212333 8.4861765 8.380289 8.280613 8.491563 8.457176 8.266445 8.333681 8.444602 8.390856
1367746_a_at 8.285578 8.443129 8.139229 8.163515 8.252543 8.172552 8.096098 8.261253 8.142565 8.107037 7.976946 8.19817
1367747_at 8.343924 8.29212 8.451511 8.27306 8.406103 8.372955 8.407278 8.158049 8.722342 8.480635 8.4809265 8.499382
1367748_at 9.446623 9.3844795 9.487717 9.217024 9.471143 9.499146 9.5779 9.215813 9.57173 9.529659 9.26045 9.237416
1367749_at 3.540396 4.268549 3.6668785 4.823441 4.395878 4.9743624 3.740215 5.039665 3.400782 3.6237094 3.6687346 4.3470697
1367750_at 9.332542 9.214277 9.520181 9.131337 9.359255 9.107751 9.3278675 9.218965 9.366955 9.417147 9.378857 9.441636
1367751_at 8.536119 8.442424 8.424034 8.124817 8.448851 8.033788 8.452211 8.475551 8.835931 8.598195 8.263447 8.221908
1367752_at 8.460392 8.355116 8.235552 8.124306 8.447714 8.271588 8.490389 8.370618 8.297039 8.530174 8.238343 8.2676115
1367753_at 7.1770954 7.223648 7.022329 7.3133607 6.8405795 7.1939564 7.1640387 7.3245945 7.0157537 7.1340275 7.0670795 6.896467
1367754_s_at 10.667767 10.699284 10.758635 10.542713 10.593022 10.7214155 10.687426 10.6002445 10.743787 10.747014 10.795305 10.862275
1367755_at 13.614407 13.450059 13.490537 13.504115 13.470068 13.538943 13.646394 13.466448 13.567461 13.535405 13.4229555 13.567154
1367756_at 9.699892 9.485981 9.815891 9.692362 9.845678 9.772218 9.706908 9.842575 9.710302 9.708396 9.743894 9.667587
1367757_at 12.436579 12.441214 12.487229 12.358173 12.47551 12.4142 12.421199 12.365701 12.662433 12.590341 12.598275 12.441697
1367758_at 9.187593 8.887631 8.665883 8.522589 9.277158 8.798361 9.080678 8.745062 8.987472 9.079362 8.663208 8.854934
1367759_at 9.049289 9.33533 9.087413 8.991231 8.651177 8.716423 8.898432 8.730745 9.067836 8.468179 8.293317 8.596405
1367760_at 8.823962 8.699417 8.655771 8.784357 8.839399 8.596179 8.695705 8.782181 8.665851 8.670728 8.684923 8.581747
1367761_at 7.8888063 7.9668365 7.893884 7.847612 7.8137264 7.7874084 7.7416024 7.8747916 7.754199 7.5085006 7.9197865 7.671995
1367762_at 5.10526 5.0249205 5.066416 4.8948784 5.066559 5.0227103 5.183306 4.9247503 5.1528654 5.031973 4.9861774 5.004532
1367763_at 11.583371 11.220612 11.196068 11.268569 11.382696 11.44999 11.248698 11.123673 11.25615 10.886421 11.091878 11.050949
1367764_at 8.131694 8.170729 8.326203 8.35647 8.407822 7.968636 8.517256 8.228869 8.0800295 8.247526 8.271864 8.150339
1367765_at 10.130882 9.251963 10.510772 10.475604 10.489321 10.28704 9.181184 9.369913 10.288705 10.551262 10.453595 10.511039
1367766_at 11.142004 11.115756 11.144071 10.966839 10.966766 11.093312 11.065635 11.110368 11.10347 11.196278 11.355514 11.256703
1367767_at 10.707821 10.768041 10.768386 10.635536 10.55131 10.659929 10.728577 10.565981 10.529917 10.595077 10.611974 10.705728
1367768_at 5.3951874 5.0921893 5.2222257 5.2233562 5.2264147 5.41356 5.270128 5.3022594 5.417165 5.286054 5.281645 5.1679063
1367769_at 9.163465 9.2979145 9.337964 9.194323 9.071236 9.089172 9.316202 9.137742 9.24549 9.336321 9.170254 9.296097
1367770_at 10.179192 10.091181 10.117645 9.931285 10.154295 10.119494 10.262732 10.0957365 10.230187 10.44947 10.365012 10.417648
1367771_at 9.356358 9.079585 9.771057 9.550555 9.865323 9.739662 9.754726 10.2621565 10.052061 10.286305 10.045691 10.694536
1367772_at 8.476414 8.579873 8.506292 8.454969 8.377738 8.643166 8.570765 8.41532 8.432235 8.292021 8.408573 8.483157
1367773_at 10.262436 10.267248 10.243274 10.203108 10.073191 10.0948925 10.333634 10.177576 10.304902 10.363171 10.54203 10.251332
1367774_at 13.162637 13.214675 13.269683 13.337879 13.250498 13.406732 13.207988 13.3533945 13.28497 13.300696 13.37106 13.316077
1367775_at 12.178474 12.218121 12.98781 12.694882 12.753185 12.031495 12.548791 12.639396 12.415147 12.6222315 12.3168335 12.624513
1367776_at 6.864386 6.13128 6.706808 7.0401144 6.732567 6.5360074 6.377759 6.7894683 6.6312113 6.62273 6.9534492 6.1106467
1367777_at 11.620647 11.632299 11.4086895 11.640801 11.396178 11.461663 11.426825 11.341655 11.374876 11.401292 11.300413 11.500779
1367778_at 9.098743 9.229387 9.027252 8.963926 8.982164 9.036442 9.122538 8.943459 9.197647 9.201002 9.271843 9.230446
1367779_at 6.5635014 6.5245705 6.4101324 6.503034 6.5102816 6.3857074 6.4661555 6.2599196 6.526455 6.446437 6.3767076 6.773308
1367780_at 7.1469193 6.9612083 7.2948318 7.377762 7.2041955 7.263235 7.0066466 7.0528097 7.341997 7.257942 7.2014275 7.0483255
1367781_at 3.5457525 3.6716993 3.627444 3.8014565 3.6280377 3.6046283 3.63425 3.7130964 3.8011928 3.867952 3.653241 3.940665
1367782_at 4.3948717 4.36043 4.326709 4.3955665 4.263476 4.391223 4.3648314 4.4942994 4.6023855 4.6302495 4.4057426 4.400604
1367783_at 12.196772 12.208753 12.290293 12.189023 12.061758 12.219037 12.166721 12.118999 12.245304 12.109277 12.049112 12.2354965
1367784_a_at 12.859166 13.04399 12.953082 12.740177 12.730907 12.829893 12.817619 12.718949 12.627644 13.026565 12.8995495 12.988369
1367785_at 4.440332 4.1920424 4.6022882 4.390241 4.3203907 4.9539666 4.479798 4.562488 4.4161253 4.2480755 4.3449163 4.4725966
1367786_at 10.299432 10.42476 10.293927 10.230284 10.421563 10.170544 10.430534 10.221399 10.274801 10.015762 10.044986 10.907943
1367787_at 5.819864 5.7532067 5.791842 5.698888 5.683676 5.53062 5.9416227 5.9517374 6.018194 5.851684 5.961092 5.8618937
1367788_at 8.0272875 8.092449 8.007642 8.1179695 7.982922 7.908905 7.977942 8.015885 7.938143 7.9514685 7.94211 7.892373
1367789_at 7.445802 7.598294 7.4030695 7.4010525 7.470937 7.214289 7.2393684 7.451161 7.4829216 7.414866 7.2987056 7.386496
1367790_at 9.741988 9.575743 9.684722 9.598619 9.6909895 9.444476 9.583702 9.634626 9.595021 9.492595 9.569477 9.623436
1367791_at 7.4644976 7.650201 7.406954 7.204069 7.467518 7.592301 7.6697817 7.5083475 7.5115128 7.503548 7.5196433 7.505918
1367792_at 4.0357437 4.2504544 4.299753 4.007552 4.136584 4.172776 4.512908 3.9237154 4.236777 4.3065586 4.603482 4.0762715
1367793_at 13.144647 13.0818205 13.19663 13.042545 13.074156 13.165953 13.097258 13.031251 13.083779 13.149247 13.234864 13.174815
1367794_at 6.578345 6.883293 6.029921 6.4586964 6.89092 6.9673104 6.781467 6.361643 5.809428 6.0387807 6.4608617 6.8436503
1367795_at 7.387438 7.6553516 8.070705 8.141158 7.850748 8.030519 8.223454 8.408693 8.061098 7.9965606 8.014032 8.283136
1367796_at 8.192483 8.057348 8.129527 8.285929 8.239683 8.19739 8.126897 8.175575 8.250168 8.053945 8.313963 7.9355793
1367797_at 6.635919 6.4716296 6.314956 6.602377 6.440574 6.3561563 6.48333 6.3913403 6.4546356 6.518274 6.5086846 6.541244
1367798_at 12.313371 12.15938 12.216046 12.227269 12.491262 12.174317 12.232901 12.368709 12.479217 12.420622 12.26301 12.314956
1367799_at 6.0267377 5.4985723 5.5475445 5.694571 5.5846205 5.547739 5.542029 5.6472526 5.4405036 5.915266 5.8182173 5.807848
1367800_at 6.7356215 6.5492616 6.350258 6.7932973 6.1477175 6.9864507 7.045752 6.747935 6.518782 6.6733217 6.545161 6.697815
1367801_at 9.156633 9.04179 8.980967 8.9043 9.012835 8.923339 9.1014185 9.031564 8.95976 9.168621 9.019107 9.041932
1367802_at 9.989085 10.855319 9.384882 10.020764 9.03241 8.991396 10.214743 9.375654 9.007013 9.470936 9.057164 9.847903
1367803_at 6.452055 6.54276 6.579183 6.569725 6.5102816 6.7784767 6.573705 6.747665 6.253564 6.6825604 6.6178784 6.422035
1367804_at 12.826061 12.74927 12.654255 12.81476 12.985916 13.109815 12.959413 12.962911 12.873024 12.946931 12.996525 13.066862
1367805_at 4.8272004 4.9752183 4.932675 4.5990677 4.9536643 4.908649 4.7080984 5.286886 4.7306767 4.786477 4.9125695 4.8672686
1367806_at 5.369057 5.1496396 5.2003226 5.176913 5.273729 5.198857 5.404009 5.22309 5.3135276 5.5033236 5.4673767 5.1988945
1367807_at 9.229321 9.181694 9.108587 9.176675 9.152021 8.882456 8.9669695 9.158891 9.165482 9.063303 8.90869 8.958753
1367808_at 10.683658 10.700135 10.672232 10.276886 10.617661 10.596846 10.685859 10.442795 10.859416 10.792596 10.973929 10.705518
1367809_at 4.964786 4.8148007 4.698448 4.8635893 4.5998845 4.633188 4.6449037 4.8137894 4.8791018 4.3220577 4.7643 4.4766946
1367810_at 6.175395 6.0671387 6.1582394 6.1513414 5.987351 6.102362 6.1301866 6.1882253 6.128096 6.014064 6.0609727 5.893959
1367811_at 5.059305 5.2932534 5.080052 5.1796117 5.2898035 5.370206 5.094909 5.121111 5.530025 5.208201 5.7812767 5.333674
1367812_at 7.5386653 7.72427 7.445421 7.4479933 7.394764 7.651969 7.5288444 7.5765896 7.552972 7.3540463 7.5971174 7.759293
1367813_at 8.5900345 8.767583 8.573345 8.316511 8.465959 8.224142 8.62801 8.351154 8.658654 8.3965845 8.472618 8.308864
1367814_at 8.972148 8.686608 8.533369 8.588107 9.055579 8.9296875 8.714877 8.718933 8.89768 8.885792 8.874513 8.679975
1367815_at 8.740231 8.719625 8.614461 8.4599695 8.486645 8.510065 8.614305 8.6712 8.362155 8.5905905 8.465785 8.423638
1367816_at 5.827773 5.2906036 5.4840274 6.0718803 5.5517445 5.0785236 5.4946833 5.376802 5.3728213 5.481927 5.4250617 5.542561
1367817_at 7.684667 7.516198 7.514028 7.4243054 7.557303 7.644984 7.484775 7.681774 7.58603 7.601507 7.7845883 7.432225
1367818_at 9.449436 9.566083 9.549159 9.443793 9.646932 9.642686 9.537371 9.457747 9.577023 9.531108 9.530018 9.549548
1367819_at 12.087371 11.853395 11.939628 11.886018 12.044205 11.903215 11.902215 12.105243 11.865129 11.91525 11.880507 11.887901
1367820_at 9.43139 9.593583 9.5724325 9.163303 9.460888 9.412197 9.574748 9.282145 9.506041 9.592163 9.6418085 9.657725
1367821_a_at 4.2464733 3.7559872 4.078815 3.928884 4.022957 3.990461 3.9406843 3.8235679 3.8738039 3.9545693 4.048915 3.9139495
1367822_at 5.6358533 5.630224 5.6066527 5.5780587 5.6615067 5.540841 5.560109 5.6044035 5.5315332 5.717547 5.6440196 5.64618
1367823_at 5.1809745 5.0048594 5.1211576 5.1091447 5.0823483 5.0785236 5.1165423 5.186687 5.0784187 4.993886 5.114048 5.154312
1367824_at 8.87638 8.952586 8.962908 8.855382 8.977064 8.891611 8.915094 8.855032 8.784636 8.929073 9.049246 8.932066
1367825_at 6.4527373 6.314013 6.289819 6.1810174 6.1937 6.281478 6.378315 6.2161593 6.420952 6.1867523 6.448244 6.3511047
1367826_at 10.182146 10.385928 10.443869 10.419605 10.2478695 10.276347 10.230128 10.228288 9.859889 10.008295 10.393136 9.78756
1367827_at 10.129407 10.13562 10.022234 10.005799 9.979149 10.239682 10.054056 10.092377 9.952596 9.965182 10.119903 9.985425
1367828_at 9.730662 9.511412 9.6059 9.45196 9.57625 9.444267 9.53057 9.618155 9.540978 9.666149 9.603867 9.601289
1367829_at 11.441774 11.339561 11.358818 11.386065 11.342837 11.437892 11.394039 11.31645 11.300096 11.4445715 11.31097 11.442279
1367830_a_at 7.4903026 7.3683877 7.3715057 7.294841 7.421109 7.4260473 7.5011635 7.4192953 7.363268 7.4182534 7.423933 7.4033837
1367831_at 8.549975 8.623582 8.570226 8.511778 8.592324 8.689865 8.594761 8.597601 8.442626 8.556518 8.615119 8.484729
1367832_at 11.24315 11.191758 11.244791 11.527797 11.520609 11.335929 11.275873 11.391494 11.277131 11.308231 11.294843 11.208784
1367833_at 9.694223 9.782564 9.776756 9.726942 9.727367 9.8811035 9.655908 9.764442 9.825567 9.798645 10.047709 9.77432
1367834_at 7.7719517 7.842905 7.906464 7.647201 7.634995 7.9412513 7.743882 7.7253914 7.7130256 7.7628784 8.148632 7.8709044
1367835_at 5.5043287 5.5978236 5.641377 5.359504 5.4835773 5.5114727 5.3708797 5.3662395 5.4419756 5.488812 5.5537114 5.5964046
1367836_at 9.574968 9.361426 9.561154 10.525768 9.08196 8.480314 9.315261 9.579348 9.675185 9.157859 8.744172 9.202628
1367837_at 9.989643 10.002255 10.157503 9.914158 10.127185 10.122218 10.079931 10.000861 10.190037 10.067569 10.248226 10.209548
1367838_at 12.59881 12.717559 12.650587 12.618128 12.643786 12.740294 12.404635 12.621369 12.288374 12.535806 12.504454 12.533216
1367839_at 10.772079 10.958492 10.944795 10.74524 10.684042 10.813266 10.801416 10.613721 10.76167 11.135245 11.270768 11.096861
1367840_at 7.9320216 8.225421 8.000896 7.7204475 7.96397 8.024513 8.014294 7.9035335 8.00799 7.8993597 8.208718 8.201383
1367841_a_at 3.6004176 3.5332794 3.7945895 3.5474205 3.6462717 3.4021585 3.7868385 3.5796096 3.7270975 3.560281 3.6632717 3.4568467
1367842_at 6.0447474 6.134418 6.2707067 5.94482 6.143038 6.1858287 6.235035 6.1915617 6.1876206 6.0217214 6.233079 6.0657883
1367843_at 10.68289 10.746788 10.782294 10.428339 10.450172 10.480488 10.6950035 10.639301 10.5262165 10.671366 10.866492 10.777243
1367844_at 8.366805 8.70475 8.495553 8.405477 8.557798 8.526049 8.461045 8.60344 8.467609 8.560804 8.600697 8.646559
1367845_at 3.5282698 3.726792 3.7576706 3.524252 3.531853 3.730268 3.45629 3.4467654 3.6200662 3.4539843 3.8100235 3.4892154
1367846_at 6.220732 6.871281 6.2223573 6.435057 6.2031975 6.3002515 6.4865794 6.232874 6.369927 6.207878 6.3386106 6.1954556
1367847_at 8.204189 8.533008 7.6517143 8.602612 8.904741 8.241279 9.116877 8.089333 8.534858 8.354419 8.009669 7.8376317
1367848_at 7.7534156 8.037939 7.763119 7.6484337 7.5407677 7.66714 7.652091 7.764346 7.4876122 7.60914 7.7750487 7.7285104
1367849_at 9.629101 9.437532 9.244795 9.204997 9.733174 9.589654 9.389667 9.558883 9.283798 9.141178 9.465479 9.093301
1367850_at 8.619167 8.63219 8.775508 8.923883 8.600376 8.192112 8.198535 8.394139 8.587585 8.426794 8.413931 8.855036
1367851_at 4.100642 4.2111244 4.2113075 3.786061 3.8201501 4.0243816 4.5152445 4.2320127 4.1575384 4.19244 3.9217155 4.1870813
1367852_s_at 4.593719 4.6770444 4.8921924 4.3832855 4.8153687 4.8726115 4.527896 4.72577 4.735417 5.016821 5.1604266 4.611827
1367853_at 7.967235 7.6638803 7.7313843 7.965999 8.073851 7.798629 8.104498 8.235946 7.9656734 8.0296 7.9501586 7.652134
1367854_at 11.773985 11.773463 11.89536 11.883519 11.743507 11.268287 12.083876 11.516188 11.721158 11.688851 11.712956 11.459891
1367855_at 9.343262 9.294495 8.577074 9.133008 9.015889 8.935434 8.660402 9.176719 8.89494 8.933407 8.758067 9.099277
1367856_at 8.76499 8.872421 9.238106 9.831482 8.985291 8.45822 9.744556 8.758507 10.359189 9.171014 9.570168 9.124871
1367857_at 12.175284 12.273507 12.166317 12.45289 12.006496 11.917672 12.131966 12.218726 12.383543 12.10043 12.394062 12.248903
1367858_at 3.8989196 3.8170593 3.959737 3.842264 4.072004 3.7144518 3.9763784 4.0143905 4.037368 3.9748144 3.6589487 3.7574234
1367859_at 5.3081346 5.316574 5.130585 5.1821475 5.2007384 5.5888667 5.193125 5.5000544 5.4246073 4.8764324 5.500372 5.101124
1367860_a_at 9.831804 9.898426 9.852705 9.758389 9.5922365 9.92951 9.169954 9.625389 9.623823 9.234401 9.851192 8.900418
1367861_at 5.908441 5.9609213 5.6238027 5.7483287 5.774677 5.326239 5.946216 5.851796 6.159503 5.430304 5.835611 6.03237
1367862_at 4.30654 4.2120123 4.4805865 4.2710176 3.9785595 4.2191033 4.3343844 3.874284 4.160512 4.3166003 4.12105 4.1815414
1367863_at 8.217087 8.301587 8.221014 8.158516 8.165996 8.16006 8.159718 7.9446654 8.156802 8.033869 8.183618 8.090302
1367864_at 5.651343 5.5862885 6.3158956 6.030852 5.681174 5.373732 5.6612697 5.7421303 6.0852103 5.779233 5.5937853 5.8444905
1367865_at 7.497645 6.9967847 6.910221 7.3683696 7.3925223 7.1796503 7.092308 7.3146815 7.2118106 7.2205424 7.010183 7.0909376
1367866_at 6.241604 6.553682 5.885804 5.9241414 5.9952383 6.3093395 6.120403 6.58209 6.1407022 6.019314 6.125437 6.041813
1367867_at 9.268434 9.136278 9.36331 8.841926 9.263845 9.122741 9.245333 9.1323595 9.340041 9.367375 9.393555 9.070654
1367868_at 6.9531198 6.887806 7.177724 6.818891 6.8585134 7.0277476 7.2051835 6.92184 7.0231934 7.3474107 7.5244665 7.5481286
1367869_at 10.209653 10.060137 10.061397 10.226878 10.306358 10.075105 10.001006 10.257745 10.171005 10.122331 10.071202 9.950182
1367870_at 9.748546 9.728753 9.871048 9.690104 9.812589 9.766945 9.863101 9.802678 9.709012 9.818037 9.956604 9.834526
1367871_at 13.40615 13.223378 13.503096 13.534563 13.509103 13.552428 13.173582 13.215561 13.36333 13.284805 13.579272 13.638804
1367872_at 8.489129 8.322865 8.27163 8.325331 8.332009 8.262596 8.411054 8.405038 8.263786 8.177462 8.438904 8.178509
1367873_at 9.574808 9.612627 9.552997 9.525262 9.496109 9.412127 9.622766 9.544564 9.637249 9.548639 9.563141 9.574279
1367874_at 6.572613 6.325855 6.296403 6.502792 6.4869533 6.1376657 6.1107326 6.2236185 6.38995 6.154426 5.6836305 6.0819964
1367875_at 8.939292 9.023483 8.92346 9.027301 8.842804 8.993325 8.868052 8.990114 8.972477 8.981636 9.02161 8.984725
1367876_at 6.533859 6.066264 6.4789977 6.2714286 6.4634237 6.360984 6.407408 6.4419804 6.3076205 6.426192 6.4138994 6.432881
1367877_at 8.096272 8.242947 8.122881 8.028591 7.9581084 8.094212 7.950665 8.141115 8.085327 8.02253 8.28455 8.062101
1367878_at 8.767285 8.589884 8.817906 8.616793 8.505614 8.680565 8.744089 8.758444 8.626753 8.66706 8.615556 8.827763
1367879_at 7.346585 7.8514276 7.628799 7.368595 7.7816634 7.312638 7.5201707 7.2702465 7.529064 7.090131 7.7190256 7.594177
1367880_at 5.266674 5.6012435 5.560178 5.4106817 5.4347787 5.6560316 5.731439 5.491454 5.4522786 5.504423 5.4691696 5.420228
1367881_at 7.5061855 7.684625 7.231747 7.663624 7.326863 7.3463674 7.484685 7.5713263 7.5832624 7.2654457 7.3470807 7.400529
1367882_at 6.732301 6.5196753 6.857402 6.6399565 6.673499 6.7046065 6.652334 6.770859 6.7640047 6.8846188 6.502863 6.717207
1367883_at 7.155146 7.3318233 7.3572993 7.1191096 7.071404 7.4785457 7.4458885 7.2747746 7.3015356 7.46456 7.5350757 7.3467946
1367884_at 10.550262 10.593925 10.637622 10.718222 10.707318 10.685813 10.530065 10.468777 10.771563 10.61967 10.902287 10.598974
1367885_at 12.139043 12.148767 12.14726 12.031574 12.086503 12.227647 12.010891 12.037363 12.051346 12.110043 12.025736 12.066631
1367886_at 7.6415777 7.478834 7.481016 7.561719 7.4991693 7.358656 7.5921597 7.567567 7.465385 7.426284 7.4560056 7.5584416
1367887_at 12.653096 12.597791 12.705053 12.718265 12.704618 12.551099 12.64656 12.7575035 12.761087 12.696242 12.5878 12.66699
1367888_at 3.9297235 3.8955512 3.8616176 3.9613497 3.964448 4.0038004 3.9728763 3.7163181 4.0348907 4.0894794 3.957448 4.1248455
1367889_at 9.573778 9.167737 9.143286 8.941584 9.119478 9.105316 9.21056 9.150475 9.318472 9.053533 9.1961775 9.226915
1367890_at 7.2524714 7.1906366 7.0371647 7.338519 7.194118 7.0198607 6.901473 7.1185193 6.8869762 6.7421665 6.763636 7.004868
1367891_a_at 5.658186 5.625185 5.7159295 5.8887134 5.938392 5.511466 5.36862 5.4447074 5.352355 5.7487793 5.510889 5.6092696
1367892_at 10.384468 10.292483 10.3228 10.149249 10.1729765 10.184932 10.121005 10.086039 10.01476 10.10598 10.2617655 10.076214
1367893_a_at 7.256525 7.5147686 7.384113 7.304935 7.315532 7.2030563 7.248245 7.135358 7.3390384 7.0561557 7.0623446 7.346738
1367894_at 11.452367 11.361284 11.327328 11.664397 11.504856 11.172074 11.965905 11.81093 11.658569 12.024361 11.89034 12.058475
1367895_at 11.013294 11.1418295 11.0583725 11.16823 11.086521 11.132153 11.048228 11.171879 11.01319 11.017924 11.082126 11.030074
1367896_at 13.746895 13.512961 13.861627 13.602501 13.65082 13.513825 13.796463 13.406136 13.347595 13.603212 13.567044 13.75036
1367897_at 10.71198 10.667722 10.80425 10.821333 10.641097 10.6179695 10.619 10.695822 10.642221 10.666502 10.63271 10.695627
1367898_at 9.8270035 9.912109 9.820226 9.710075 9.660944 9.755232 9.82968 9.795206 9.92819 9.772189 9.814528 9.808981
1367899_at 7.625848 7.805365 7.342954 7.441486 7.458819 7.33242 7.6454697 7.65262 7.203615 7.2396984 7.2487707 7.36106
1367900_at 8.787775 8.63965 8.460007 8.834167 8.894791 8.756904 8.585949 8.828665 8.47621 8.485677 8.532864 8.501129
1367901_at 8.90524 8.961542 8.835732 8.967019 8.920288 8.762529 8.694273 9.0965395 8.975725 8.88699 8.9204235 8.779284
1367902_at 8.098938 8.147657 7.8012257 7.761148 7.859478 7.9325166 7.9179115 7.61408 7.786455 7.7322993 7.7399354 7.6109104
1367903_at 9.42644 9.497467 9.58609 9.480558 9.552178 9.319417 9.350153 9.388544 9.513407 9.550658 9.356196 9.434181
1367904_at 6.500755 6.36238 5.220839 6.1794825 6.0438867 7.277537 6.534465 5.9018373 6.5907393 7.064547 5.778691 6.6172786
1367905_at 10.747955 10.78181 10.794523 10.781033 10.806349 10.805089 10.775674 10.689863 10.700763 10.911236 10.7065525 10.711873
1367906_at 10.076435 9.9636755 10.001213 9.931573 10.015926 9.666863 9.965206 9.848523 10.032191 9.972142 9.942548 9.915447
1367907_a_at 8.943121 8.912101 8.980554 8.658195 8.707386 8.974922 9.0311775 9.0262375 9.153748 9.080149 9.4780245 9.230355
1367908_at 11.733052 11.704538 11.734608 11.627801 11.789954 11.668039 11.716741 11.752079 11.692661 11.711636 11.674204 11.66832
1367909_at 11.555503 11.4271 11.466427 11.214314 11.492009 11.625027 11.527431 11.400654 11.822335 11.564444 11.714215 11.51948
1367910_at 7.640788 7.6957364 7.684874 7.738046 7.535699 7.681258 7.7161756 7.811526 7.443235 7.4962077 7.6303644 7.5335665
1367911_at 8.015533 7.872698 7.943321 7.5156307 7.7647386 7.5321565 7.548539 7.5343413 7.6514096 7.5714483 7.895516 7.7132897
1367912_at 6.479705 6.539027 6.0027423 6.372762 6.534545 6.0116267 6.1087885 6.381702 5.975704 6.0183954 5.987675 5.989247
1367913_at 6.6971235 6.805721 6.449222 6.6511626 6.6688833 6.7702317 6.7910933 6.528541 6.214655 6.9261966 6.6442747 6.8052125
1367914_at 6.623917 7.093698 6.675923 6.407944 6.6418715 6.6690497 6.669717 6.7585053 6.7285185 6.60994 6.746704 6.7382617
1367915_at 8.8097105 8.9596815 8.827561 8.865709 8.801713 8.758604 8.958996 8.8255625 8.931943 8.816848 8.894144 8.809355
1367916_at 5.8481994 5.6877184 5.894031 5.6626444 5.6988807 5.7345805 5.5642686 5.762069 5.7000804 5.6372547 5.887992 5.899672
1367917_at 13.298502 13.3538885 13.397015 13.3993435 13.424015 13.476891 13.389946 13.48185 13.310573 13.426142 13.371839 13.474818
1367918_at 4.8154936 4.7114315 5.260693 5.115939 4.7782893 4.705449 4.4918857 4.553067 4.8092546 4.7306485 4.6529717 5.0954237
1367919_at 5.8973837 5.8883247 5.8820796 5.7883697 5.6395445 5.719947 5.8084397 5.7990026 5.496428 5.533112 6.0003796 5.7194967
1367920_at 4.7978706 5.805307 5.054447 5.5880785 5.1161585 4.9852295 5.707342 5.794936 5.090038 5.1223726 4.833191 5.107419
1367921_at 7.6504364 7.484007 7.2443743 7.3677816 7.6373506 7.3663177 7.5390053 7.374452 7.6146345 7.4570932 7.6030755 7.426666
1367922_at 7.887995 7.9412746 7.879755 8.008989 7.8969636 7.8264704 7.7265196 7.944188 7.8443356 7.7237396 7.807495 7.967348
1367923_at 5.3048687 5.387878 5.421231 5.147652 5.3038044 5.1903315 5.267682 5.2706194 5.345299 5.1593165 5.3495903 5.4855437
1367924_at 7.094515 7.1354437 7.33299 7.126897 7.04947 7.1344995 7.3400474 7.6099687 7.096799 7.097342 7.6083145 7.052013
1367925_at 7.9456644 7.998922 7.864259 8.022438 7.783209 7.815557 7.7193856 7.840792 7.879716 7.7020774 7.928191 8.101545
1367926_at 8.690578 8.665818 8.653518 8.490465 8.556788 8.567498 8.517361 8.576818 8.561652 8.456548 8.664093 8.624831
1367927_at 10.724328 10.833863 10.769569 10.651646 10.621638 10.801008 10.728317 10.722612 10.775752 10.7401905 10.822719 10.849437
1367928_at 3.9929242 3.9424188 4.1880074 3.8774507 3.6861553 4.04268 3.7100708 3.6733115 3.5676115 3.9576218 3.707175 3.8412838
1367929_at 10.363962 10.176481 10.331383 10.33053 10.188065 10.233425 10.273758 10.166189 10.458958 10.415047 10.355701 10.410791
1367930_at 3.6371574 3.563682 3.8987515 3.9020073 3.492399 4.0251107 3.8851688 3.791751 3.637457 3.985508 3.873955 3.9766338
1367931_a_at 9.263364 9.137872 9.204857 9.240386 9.224734 9.320641 9.129484 9.343158 9.166669 9.134203 9.44142 9.172788
1367932_at 12.315449 12.285656 12.321148 12.069857 11.901156 11.933876 11.934622 11.97601 11.940066 12.450943 12.117214 12.195805
1367933_at 7.901027 7.6456275 8.038397 7.715245 7.8958364 7.811506 7.434551 7.6919765 7.6979756 7.4518237 8.142477 7.7114186
1367934_at 5.768506 5.783378 5.6973734 5.6270857 5.658063 5.921365 5.8652883 5.7128983 5.770643 5.777257 5.982903 5.8405204
1367935_at 8.956874 9.032916 9.155392 8.979788 9.014541 9.094516 8.9073105 9.057193 8.931703 9.076918 9.100002 8.776232
1367936_at 7.6494727 7.5284915 7.2952094 7.5974216 7.5010448 7.362638 7.407444 7.463023 7.4372053 7.1332912 7.2887325 7.356333
1367937_at 8.791118 8.215962 8.263574 8.120123 7.824215 8.164198 8.6732645 8.270728 8.8941765 8.138209 8.4974785 8.018015
1367938_at 10.865394 10.924737 11.216975 10.996182 11.060947 11.099015 10.844229 10.970647 10.817369 10.921839 11.043356 11.00243
1367939_at 10.70909 10.381266 10.604294 10.678074 11.179516 11.229446 11.465189 10.547394 10.422515 10.955458 11.20128 10.955042
1367940_at 6.4477596 6.689052 6.6031275 6.0590773 6.0521708 6.3097186 5.9800205 6.252981 6.0189276 5.7782726 6.5584793 5.6849527
1367941_at 9.316273 9.227488 9.193693 9.113358 9.117743 9.091632 9.091146 9.036975 9.17035 9.104469 9.17437 9.097486
1367942_at 7.6928086 7.990056 7.5072355 7.695202 7.65262 7.5744677 7.9044156 7.8138013 7.4570785 7.6619473 7.657791 7.790587
1367943_at 7.6848736 7.718819 7.713667 7.501825 7.5389643 7.6817484 7.707436 7.542066 7.51559 7.654009 7.8601246 7.770356
1367944_at 5.365995 5.4505954 5.2642565 5.407692 5.3170023 5.383934 5.7119107 5.43768 5.3088503 5.660028 5.47062 5.610653
1367945_at 11.305851 11.325984 11.345427 10.953493 11.131144 11.183591 11.413654 11.219938 11.514619 11.291296 11.499169 11.168024
1367946_at 9.646702 9.8115015 9.816364 9.10485 9.523056 9.758765 9.744486 9.468121 9.455797 9.593471 10.020172 9.829556
1367947_at 8.90935 8.783404 8.864671 8.734888 8.727146 8.687609 8.852236 8.825046 8.747804 8.701689 8.77777 8.785655
1367948_a_at 10.311983 10.291124 10.425855 10.65309 10.585622 10.2193775 10.31252 10.316076 10.261436 10.218325 10.043354 10.161556
1367949_at 5.948938 5.760005 6.0569773 5.9214735 5.9270697 6.0137324 6.089228 5.953311 6.0780005 6.1135406 6.1717997 6.036235
1367950_at 7.7200217 7.50713 7.6265564 8.081835 8.13121 7.4452457 7.3483205 7.20818 7.619102 7.634173 7.3003187 7.553943
1367951_at 4.28924 4.3260274 4.5615354 4.3737926 4.5708456 4.635276 4.5577974 4.4686327 4.6645565 4.909506 4.7784696 4.7367167
1367952_at 6.6452746 6.540126 6.957997 6.777238 6.8621264 6.5495887 6.886105 6.7688084 6.7063947 6.6710944 6.890023 6.682295
1367953_at 4.8607626 4.7591476 4.5933766 4.7518916 4.512929 4.8434033 4.591022 5.195522 4.778924 4.5523086 4.896514 4.9746842
1367954_at 6.281213 6.899292 7.06738 6.5790753 6.929055 7.225027 6.8486195 6.9617476 6.2956104 6.7834125 6.618325 6.9970183
1367955_at 6.1620765 6.1583405 6.168697 6.2441983 6.168502 6.035454 6.2928195 6.1467867 6.1592464 6.4259534 6.1717997 6.1942058
1367956_at 5.129695 5.463007 5.0130243 5.2720118 5.1319666 5.020513 5.0711412 5.0174084 5.7181964 5.1931973 5.269968 5.5070105
1367957_at 8.70557 9.5487 8.471224 10.098949 9.471179 8.957619 9.708155 9.784117 8.905987 8.938249 8.007379 8.009119
1367958_at 8.859587 8.819524 8.932396 8.931944 8.787265 8.757797 8.794838 8.8594265 8.683931 8.744121 8.723803 8.842316
1367959_a_at 5.928327 5.998274 5.909783 5.660838 5.5604477 5.733854 5.9211564 5.561496 5.640909 5.806046 5.843218 5.8425803
1367960_at 8.298873 8.265098 8.533897 8.164674 8.393316 8.799746 8.648794 8.621129 8.729548 8.798696 8.861473 9.153953
1367961_at 4.5612364 4.1483707 4.444723 4.302202 4.1370077 4.2738976 4.335959 4.3921976 4.56181 4.251302 4.3701286 4.3528194
1367962_at 4.6503983 4.6266775 4.81674 4.5792007 4.456669 4.42758 4.451483 5.040967 4.4748945 4.569942 4.50495 4.5648494
1367963_at 7.0377073 7.195216 7.1731157 7.0956235 7.081491 7.06558 7.1433206 7.1127725 6.980975 6.9895763 7.0573144 6.986684
1367964_at 5.011821 4.8503265 5.1092854 4.90514 5.0734835 5.047328 5.07036 4.9064713 4.89762 5.3052635 5.1141787 5.1560907
1367965_at 6.1796064 6.0534854 5.997441 5.9841824 6.029317 6.1642923 5.9306626 6.1124077 5.977466 6.233871 6.192086 6.022707
1367966_at 9.68914 9.618643 9.594255 9.630453 9.647001 9.376907 9.681072 9.664858 9.774376 9.603312 9.501455 9.454845
1367967_at 7.0895066 7.4014087 7.262451 7.048532 6.884963 6.9023385 7.057928 7.015902 6.9634123 7.0826516 6.837786 7.060703
1367968_at 3.7953677 3.6285691 3.4532297 3.5546777 3.882423 3.6954725 3.6051347 3.5847836 3.59492 3.8401043 3.4954307 3.6737342
1367969_at 10.775435 10.698385 10.740925 10.486966 10.652168 10.6310215 10.757913 10.684896 10.862414 10.895163 10.896167 10.815997
1367970_at 4.179304 4.142758 4.356822 3.9717772 4.3146367 4.2244844 4.1128683 4.427093 4.272527 4.293191 4.5159273 4.107519
1367971_at 10.227841 10.147332 10.118631 10.19403 10.164522 10.146606 10.151467 10.116882 10.097617 10.04638 10.185165 10.04458
1367972_at 9.851041 9.74177 9.789772 9.887566 9.867485 9.847574 9.625012 9.911183 9.679931 9.774212 9.813204 9.600846
1367973_at 4.4174366 4.730188 4.5263724 4.7084174 4.356327 4.601476 4.4502516 4.4209423 4.263402 4.737947 4.4943314 4.331998
1367974_at 9.234652 9.607093 8.937403 9.349609 9.585709 9.283518 9.123401 9.18049 9.37796 8.946281 9.366692 9.918333
1367975_at 5.7768106 6.1283484 5.241729 5.917121 6.199543 5.602742 5.443906 5.4045205 5.7999926 5.557863 5.481353 6.150565
1367976_at 7.5160093 7.4893675 7.61657 7.5570664 7.607596 7.694651 7.4214883 7.6200213 7.4388103 7.7314606 7.514048 7.5354915
1367977_at 3.5781186 3.638607 3.7699447 3.8062193 3.980821 3.7589116 3.6204872 3.6326327 3.8378437 3.6198432 3.649644 3.8373697
1367978_at 5.4305186 5.446158 5.4597077 5.7646747 5.698707 5.534002 5.619051 5.5035605 5.554846 5.6751842 5.587304 5.5335145
1367979_s_at 11.651354 11.492761 11.85827 11.679928 11.267079 11.333044 11.507661 11.535134 11.678043 12.125294 12.217232 11.960869
1367980_at 8.413292 8.399895 8.313122 8.598274 8.602211 8.308256 8.322414 8.292984 8.442343 8.298779 8.246572 8.164772
1367981_at 7.426817 7.592017 7.6164994 7.419357 7.5644827 7.2950625 7.490466 7.501025 7.488191 7.376878 7.396042 7.2860746
1367982_at 9.645781 9.651262 10.848433 10.773794 10.187356 10.231536 10.604745 10.967672 10.884999 10.861224 10.983499 11.12704
1367983_at 5.7301054 5.676304 5.7182527 5.420964 5.584577 5.7751575 5.4171133 5.6069846 5.444999 5.426923 5.4401937 5.6045494
1367984_at 5.4991355 5.6049757 5.3801804 5.232774 5.213072 5.5013447 5.7520604 5.5329432 5.495032 5.693419 5.725137 5.7740693
1367985_at 6.5252914 7.267611 6.8761725 7.2257595 6.862249 6.842926 7.0054765 6.8669906 6.711332 6.932126 6.7930813 6.6866055
1367986_at 6.778607 6.9760385 6.8351874 6.6320753 6.876567 6.488256 6.5729074 6.8101664 6.8613153 6.5465813 6.8926883 6.696934
1367987_at 8.849892 8.854577 8.848983 8.808654 8.772044 8.57186 8.886244 8.956697 8.745994 8.743805 8.731332 8.919582
1367988_at 12.92183 12.972522 12.997978 13.051478 13.051136 13.073721 12.919788 13.038204 12.931907 12.899862 13.005929 12.840874
1367989_at 3.85305 4.0978084 4.064802 4.1257954 3.9580936 4.100918 3.993768 3.9270837 3.9927883 4.1239543 4.118891 4.2830334
1367990_at 5.1740856 5.0831933 5.1387024 5.0154138 4.6544905 5.1598587 5.0276523 5.3224187 4.937937 5.2165046 5.1647716 5.1652513
1367991_at 8.927531 8.9213505 8.791965 9.220173 8.794477 8.843439 8.708647 8.963935 8.652533 9.011792 8.987921 8.960651
1367992_at 4.7483754 4.6139374 4.55968 4.5447345 4.655085 4.748932 4.674487 4.4929075 4.5603666 4.714175 4.4599195 4.68674
1367993_at 7.242349 7.1906366 6.97378 7.08976 7.1248546 7.015492 7.2369094 7.0918183 6.9134583 6.9003043 7.132626 7.087968
1367994_at 10.691555 10.460412 10.342945 10.485055 10.908669 10.594891 10.205956 10.662884 10.533639 10.769678 10.261384 10.495596
1367995_at 13.121842 13.089479 13.123951 13.187021 13.101759 13.171888 13.045296 13.089068 13.058842 13.084409 13.124865 13.079267
1367996_a_at 6.275353 6.005748 6.1596117 6.2994595 6.166112 6.1293893 6.2264566 6.3207064 6.134789 6.08158 6.057086 5.7771683
1367997_at 8.052195 8.064737 8.001774 7.939855 7.975269 8.035221 7.8000374 7.9579916 7.827918 7.901558 7.966409 7.8696136
1367998_at 6.0367546 9.383982 9.469097 9.784366 6.270539 5.823632 8.501392 8.676545 8.914092 6.3042946 9.225017 9.546882
1367999_at 12.23826 12.137598 12.035518 12.12546 12.133029 12.173828 12.092454 12.123966 11.963974 12.022344 11.951489 12.0364
1368000_at 14.142576 14.121514 14.102595 14.173406 14.210822 14.100772 14.144247 14.213365 14.1132345 14.206394 14.128991 14.176694
1368001_at 3.9835744 4.13669 4.034267 4.019756 3.9459283 3.8608928 4.012142 3.5925984 3.9350116 4.0720053 3.8598707 3.8537087
1368002_at 7.67597 7.792041 7.7321854 7.481381 7.5212097 7.190728 7.4956694 7.61408 7.3784795 7.2753386 7.408671 7.466681
1368003_at 5.661282 5.3961587 5.4394884 5.5332146 5.5431247 5.3482633 5.571165 5.2692194 5.543157 5.450801 5.087427 5.5532413
1368004_at 9.794828 9.787671 9.715912 9.472781 9.690708 9.735139 9.822801 9.633097 9.834894 9.89384 10.031594 9.881448
1368005_at 5.4482813 5.524579 5.210273 5.5111704 5.546927 5.530353 5.620737 5.4391227 5.758546 5.5389442 5.629968 5.461103
1368006_at 7.8164334 8.022392 7.627258 7.9988127 7.7618203 7.3556504 7.557286 7.5332055 7.6894164 7.4692225 7.786225 7.967257
1368007_at 6.431028 6.0783668 6.712309 6.3925176 6.957003 6.481028 6.520308 6.63509 6.53271 6.8056574 6.347129 6.865749
1368008_at 5.1648617 5.5142527 5.0875626 5.630361 5.358301 5.378309 5.2041316 5.4456353 5.501694 5.660859 5.472579 5.3497243
1368009_at 9.176673 9.204511 9.098715 9.175008 9.595298 9.40603 9.2637 9.574528 9.122722 9.493519 8.976432 9.0630455
1368010_at 7.6912284 7.562712 7.5881124 7.7890983 7.541105 7.6029954 7.599665 7.5575614 7.7409625 7.754417 7.6394854 7.9387503
1368011_at 7.612568 7.731491 7.825332 7.933111 7.7867427 7.7813177 7.8222055 7.67753 8.031688 7.673645 7.7625575 7.64842
1368012_at 6.60898 6.648226 6.4553976 6.5786905 6.252637 6.606126 6.3279514 6.4689126 6.2987037 6.1354117 6.2436905 6.473396
1368013_at 4.588188 4.542658 4.5371184 4.18849 4.389452 4.490177 4.4253755 4.1931505 4.2791767 4.4546824 4.7577477 4.569869
1368014_at 4.1583877 4.290162 4.0433035 3.9198444 4.068219 4.090905 4.219125 4.2009315 4.227624 4.2204514 4.09379 4.3519964
1368015_at 5.824879 5.9451513 5.945799 5.8849554 5.886831 5.858753 6.380203 5.8094506 5.813413 5.9497156 5.9406314 6.016129
1368016_at 12.901077 12.959933 13.002335 12.875244 12.884878 12.875063 12.9527025 12.855763 13.003673 12.962207 12.967101 12.949874
1368017_at 5.0865808 4.969044 4.925875 5.0659 5.0725875 4.70266 5.003791 4.780719 4.949404 4.9657326 5.103301 4.852431
1368018_at 9.008095 8.974583 8.918083 9.041495 9.028653 8.952601 8.81237 8.884361 8.81083 8.851584 8.939088 8.807672
1368019_at 7.5803146 7.2834888 7.359331 7.335247 7.4722905 7.2276816 7.2228646 7.4980226 7.481754 7.387448 7.2766504 7.2756877
1368020_at 7.184489 6.9136677 7.1501045 6.80563 6.782727 6.9247475 6.8508725 6.7048287 7.141763 7.2904606 7.285703 7.8381104
1368021_at 13.712367 13.681435 13.783433 13.740455 14.03961 13.675392 13.829018 13.746663 13.589735 13.926783 13.581534 13.589543
1368022_at 6.8313622 6.637114 6.5013328 6.677256 6.8637896 6.612728 6.688388 6.713064 6.867358 6.7013736 6.7013836 6.8202243
1368023_at 6.6396976 6.325855 6.526173 6.6152115 6.372495 6.4645243 6.6205583 6.6837564 6.6231503 6.6224113 6.7439137 6.6805677
1368024_at 6.237523 6.0731683 6.2833195 6.4058623 6.279643 6.1829395 6.3217206 6.5571775 6.0961905 6.2887926 6.3744783 6.2463436
1368025_at 6.239609 6.3851137 6.9246407 6.492233 6.7658644 6.9134774 7.097896 6.9582562 7.2741356 7.1853056 7.20495 7.2858973
1368026_at 7.2802224 7.392846 7.504554 7.29821 6.9381886 7.383157 7.2581472 7.184011 7.1115375 7.144683 7.3349824 7.0663342
1368027_at 6.6680007 6.7207427 6.552309 6.5488615 6.7203326 6.62698 6.546556 6.53188 6.67813 6.6725287 6.6571097 7.145567
1368028_at 4.0860624 4.3522916 4.1731963 4.237809 4.0129213 4.0310936 4.4053884 4.151456 4.0159426 4.232688 4.184734 3.9530454
1368029_at 10.813371 10.79274 10.729984 10.900638 10.930483 10.776346 10.711777 10.847684 10.792266 10.794661 10.659694 10.720997
1368030_at 9.234561 9.202498 9.022086 9.383602 9.263171 9.157688 9.119415 9.375654 9.042053 9.104139 9.150509 9.156913
1368031_at 7.359884 7.453541 7.3334928 7.1990976 7.204483 7.237034 7.2359304 7.2943654 7.3029356 7.302413 7.353964 7.140382
1368032_at 6.31302 6.471142 6.6081314 6.448735 6.1836658 6.708932 6.319519 6.291257 6.02753 6.486599 6.5231733 6.0846877
1368033_at 5.848009 6.1041965 6.024598 6.170055 6.0132365 6.189061 6.0079627 6.0279155 6.0013394 6.0963063 6.196652 6.0363054
1368034_at 4.464572 4.222294 4.427888 4.169883 4.2446547 4.290736 4.162777 4.2604103 4.411781 4.349 4.261345 4.4158325
1368035_a_at 10.177731 10.118978 10.026429 10.461055 10.288304 10.055886 10.139019 10.088984 10.158414 9.804415 9.725191 9.8220415
1368036_at 9.954879 9.93143 9.805808 9.8696995 10.028018 9.781613 10.112708 9.997078 10.007144 9.665658 9.878764 9.729545
1368037_at 7.3330855 7.124721 7.319238 7.171037 7.131283 6.8799467 7.254096 7.2161093 7.376641 7.435499 7.6275597 7.2738867
1368038_at 8.696382 8.504703 8.514008 8.354135 8.593423 8.520729 8.455985 8.63423 8.480353 8.515985 8.340648 8.357841
1368039_at 5.3554025 5.549544 5.3631363 5.3917794 5.068287 5.3287 5.3390913 5.501749 5.299681 5.4018874 5.0057697 5.4643416
1368040_at 8.127741 8.144125 8.302486 8.210178 8.157434 8.265089 8.13402 8.180943 8.070848 8.242979 8.094572 8.105312
1368041_at 10.093977 10.17745 10.086571 9.799595 10.039141 10.084584 10.160772 9.956049 10.116273 10.088683 10.113795 10.158276
1368042_a_at 10.7851925 10.893291 10.859572 10.835492 10.713264 10.852582 10.966569 10.691036 10.830537 10.788635 10.825757 10.860359
1368043_at 8.303715 8.171028 7.9778285 8.09423 8.034703 8.06395 8.082793 8.0163 7.932898 7.878675 7.9948893 8.139986
1368044_at 3.4161186 3.1661472 3.2287912 3.258035 3.151763 3.275844 3.3480623 3.6080167 3.2547176 3.3087134 3.174738 3.2340994
1368045_at 10.439462 10.313625 10.414966 10.440044 10.385825 10.242964 10.33707 10.428468 10.439769 10.284204 10.289688 10.31582
1368046_at 10.28965 10.102296 10.195473 10.389176 10.256395 9.892453 10.048758 10.260058 10.014062 10.113672 10.074501 10.090411
1368047_at 6.63653 6.8829556 7.025227 6.887101 6.9036875 7.151218 7.093692 6.7981167 6.5697875 6.4800305 7.071328 7.2453017
1368048_at 14.008622 13.982236 14.033501 14.052427 14.049389 14.031066 13.985803 14.16467 14.108781 14.08886 14.097464 14.125971
1368049_at 11.00378 11.103977 11.191896 10.903313 11.167292 11.200843 11.119468 11.024294 10.956009 11.16691 11.234219 11.136332
1368050_at 8.638281 8.854936 8.217129 8.852499 8.670154 8.862682 8.708171 8.579528 8.710621 8.469603 8.207748 8.429309
1368051_at 11.470884 11.343568 11.454147 11.324964 11.607374 11.279202 11.404601 11.555011 11.524774 11.535161 11.460779 11.519596
1368052_at 5.06697 5.4739704 5.194432 4.9629025 5.5879893 5.0785236 5.641176 5.1193686 4.925722 5.3367357 5.203027 5.218268
1368053_at 5.484352 5.7253056 5.6422057 5.9801726 5.7840433 5.4290605 5.605489 5.7685866 5.548062 5.7346573 5.382078 5.616869
1368054_at 6.5031643 6.612142 6.558228 6.714026 6.5642076 6.3739514 6.571059 6.443468 6.52379 6.5725346 6.566771 6.49795
1368055_a_at 7.9394674 8.068296 7.943321 7.810636 7.8341546 7.8080144 7.870373 7.871003 7.7153893 7.718408 7.945467 7.9765263
1368056_at 7.1792364 7.057509 7.0430446 7.0655584 6.993104 6.9814057 7.054863 6.984934 6.9082336 7.0399117 7.0300913 7.1193967
1368057_at 8.742502 8.8684845 8.340266 8.775087 8.722118 8.941152 8.965808 8.532646 8.867164 8.911464 8.791998 8.911676
1368058_at 6.964866 7.1220856 7.1743073 6.8768845 6.9642305 7.0207434 7.0649743 7.3009987 7.273099 7.3971705 7.1742 7.129177
1368059_at 9.326146 9.342007 10.032809 9.144964 8.495982 9.339279 9.596571 9.183312 9.363274 9.31156 9.319746 9.168577
1368060_at 13.185638 13.194134 13.191816 13.157411 13.14028 13.25667 13.062658 13.113634 13.112854 13.166508 13.003102 13.181881
1368061_at 5.6544623 5.6086745 5.9123254 5.582694 5.442842 5.6650987 5.91711 5.1161447 5.956161 5.2887597 5.282138 5.4819736
1368062_at 9.271807 9.227802 9.312035 9.285383 9.327789 9.360884 9.176053 9.260981 9.271721 9.240838 9.21132 9.263931
1368063_a_at 8.383274 8.613822 8.443043 8.576671 8.432196 8.576084 8.547977 8.715135 8.4226885 8.6163435 8.360526 8.545515
1368064_a_at 10.573227 10.590232 10.645369 10.757497 10.75588 10.9625845 10.792205 10.815592 11.191288 11.099942 11.04507 10.828262
1368065_at 7.502437 7.5947337 7.426503 7.096565 7.575903 7.274639 7.216726 7.339978 7.3625836 7.4330606 7.2491446 7.2930193
1368066_at 5.613987 5.5655766 5.623954 5.808732 5.589629 5.376696 5.3034887 5.542567 5.5344267 5.634841 5.651017 5.7693224
1368067_at 8.782511 8.770803 8.666819 8.875354 8.620728 8.611402 8.551273 8.9623785 8.636116 8.638035 8.470905 8.611535
1368068_a_at 7.4911957 7.699452 7.4782424 7.5481224 7.6040015 7.422939 7.3168545 7.229271 7.4371147 7.252242 7.6345954 7.4167986
1368069_at 8.051869 7.847825 8.137066 7.862237 7.964496 7.9617214 7.878296 7.840929 8.015494 7.990575 8.253497 8.086597
1368070_at 8.142353 8.249137 8.252486 7.971093 8.137831 8.180472 8.345318 8.0647955 8.158377 8.331229 8.119486 8.17474
1368071_at 11.7485485 11.923479 11.764199 11.62532 11.823911 11.783327 11.785299 11.803546 11.755816 11.869117 11.756688 11.89814
1368072_at 6.153174 6.4482994 6.2859583 6.323544 6.0012836 6.0716558 6.31123 6.3608727 6.4252853 6.4411316 6.2315273 6.4025126
1368073_at 8.680994 8.7316475 8.376034 8.64965 8.613517 8.495001 8.108988 7.945806 7.8328657 7.7793155 8.147661 8.243579
1368074_at 6.9546037 6.971039 7.015835 6.9909296 6.9438896 6.7112226 7.100154 6.756425 6.8969193 6.8502927 6.9703336 6.8666806
1368075_at 10.64612 10.603495 10.642185 10.956222 10.832029 10.610936 10.465134 10.405151 10.77562 10.545005 10.933955 10.576542
1368076_at 7.489665 7.2472286 7.203002 7.5789495 7.218801 7.271199 7.168017 7.168975 7.3066325 7.0838456 7.0308013 7.1249447
1368077_at 13.142921 13.129395 13.156877 13.083717 13.330568 13.150572 13.2280855 13.225199 13.23004 13.25612 12.940501 13.140455
1368078_at 4.3944197 4.5171747 3.5959904 4.1763067 4.384518 3.841379 4.529628 4.8559465 4.180669 5.061123 4.670474 4.470109
1368079_at 9.16486 9.275481 9.159079 9.088388 9.304593 8.8151865 9.376204 9.214147 9.2388115 9.330911 9.130659 9.06743
1368080_at 3.6364114 4.0300694 3.6705332 3.7984316 3.6345713 3.853387 3.5304644 3.6758027 3.7695067 3.8151488 3.632183 3.7055912
1368081_at 7.24294 7.1271625 7.268388 7.025029 7.231657 6.9909887 7.0720415 7.1875906 7.2237406 7.07847 7.1092186 7.279735
1368082_at 7.843314 7.830292 7.7245607 7.9104567 7.677861 7.621149 7.8129783 7.9133387 7.90359 7.8131504 7.875989 7.9078484
1368083_at 9.229908 9.3495655 9.355665 9.171857 9.2800665 9.321251 9.279823 9.109484 9.432569 9.308611 9.39612 9.213146
1368084_at 5.850036 5.801315 5.93196 5.7407775 5.969754 5.92037 5.9835057 5.930361 5.939007 6.0267277 5.788929 5.9192605
1368085_at 10.614162 10.594114 10.570284 10.257567 10.397369 10.542275 10.56655 10.258852 10.601656 10.306014 10.309263 10.333424
1368086_a_at 7.9589114 7.967925 8.0127945 8.077329 7.8144746 7.627209 7.357957 7.0158663 8.5485115 8.617457 8.809137 8.483425
1368087_a_at 8.397952 8.190659 8.104771 8.150965 7.965494 8.029217 7.7889986 8.1671505 8.0548315 8.006783 8.371021 7.845721
1368088_at 7.1718197 7.553152 7.3047786 7.307679 7.067645 7.3773346 7.441534 7.1271906 7.6203265 7.3776927 7.4580626 7.356333
1368089_at 8.091977 8.114421 8.192542 8.185037 8.269097 8.256604 8.384626 8.331499 8.278882 8.257983 8.362024 8.227867
1368090_at 7.4490647 7.08653 7.1550126 7.2938156 7.0976925 7.443088 7.121554 7.115585 7.2179675 7.440823 7.291141 7.547548
1368091_at 8.679671 8.741529 8.687097 8.263656 8.613064 8.356013 8.307456 8.584934 8.42573 8.6098175 8.475172 8.404997
1368092_at 12.3803215 12.376459 12.382118 12.34978 12.428072 12.367813 12.424176 12.4412775 12.391645 12.465837 12.326615 12.438525
1368093_at 3.779177 3.7432013 3.8090756 3.6480677 3.6783168 3.6234179 3.7895606 3.7962406 3.6567202 3.6332536 3.7258847 3.6051524
1368094_at 6.910684 6.899236 6.8654747 7.036673 6.960352 7.0516276 7.139746 7.042587 6.905243 7.056476 6.8953314 7.0690737
1368095_at 10.260287 9.755333 9.708409 9.676332 10.0580225 9.960179 10.11595 9.976382 9.872735 10.110757 10.159123 9.935925
1368096_at 9.778815 9.809815 9.721955 9.722137 9.649443 9.839261 9.7827015 9.777267 10.005395 9.755616 9.7674675 9.855986
1368097_a_at 4.391176 4.622756 4.629857 4.6673994 4.56716 4.1840286 4.526811 4.654567 4.1962996 4.771064 4.4168005 4.24327
1368098_a_at 7.242349 7.0212193 7.441067 7.479853 7.368541 7.2655807 7.6333823 7.378333 7.644205 7.4275036 7.6870794 7.4683533
1368099_at 7.1089454 7.176686 7.068645 7.5207133 7.339946 6.8486648 7.121554 7.308052 7.0178337 6.976748 7.0876994 7.1955285
1368100_at 10.500344 10.449868 10.380922 10.443372 10.38619 10.339044 10.538023 10.569729 10.601628 10.507438 10.582895 10.583586
1368101_at 7.8378897 7.946149 7.7701135 7.715153 7.512562 7.757859 7.736781 7.55041 7.8916373 7.5136366 7.7786646 7.799509
1368102_at 8.086107 8.205812 8.032728 8.421438 8.025736 8.197071 8.24313 8.548637 8.029783 8.140783 8.493193 7.9472094
1368103_at 7.0142746 7.2187862 6.6913223 7.1327314 7.0847454 6.7311773 6.641833 6.9931583 7.1860886 6.880925 7.060294 6.98047
1368104_at 5.8571386 5.8244114 5.7230062 6.079987 5.7585964 6.0324035 5.9091945 6.0889487 5.921875 5.958629 5.814214 5.904744
1368105_at 4.731513 4.5530815 4.4657793 4.8782654 4.5588083 4.840958 4.982912 4.6905603 4.583664 4.754439 4.631544 4.9010596
1368106_at 9.625208 9.467612 8.779599 9.641651 9.198931 8.931045 8.741299 8.758957 8.414014 8.667374 8.430031 8.254418
1368107_at 3.7548463 3.5457215 3.6277637 3.8334696 3.6504438 3.57301 3.781953 3.6742573 3.7397172 3.8013453 3.6577373 3.7268395
1368108_at 4.7080603 4.449814 4.5253997 4.6514406 4.5589595 4.674905 4.7480364 4.6958294 4.7337837 4.7431684 4.6177015 4.6918635
1368109_at 7.1314793 7.249355 6.8166533 6.9736958 7.0711155 7.0453615 6.789271 6.85141 7.096705 6.6578355 6.6814227 6.904096
1368110_a_at 4.000741 3.868688 3.974358 3.8997207 4.0016503 4.182484 3.879045 3.8890092 4.1289988 4.067919 3.9922976 3.9142532
1368111_at 7.449745 7.3443174 7.383353 7.4563417 7.49355 7.601335 7.4044156 8.003798 7.6760464 7.9380217 7.33361 7.7960687
1368112_at 5.3458695 5.223918 5.252265 5.0523286 5.2013474 4.847513 5.414198 5.1691804 5.2961245 5.282001 5.108241 5.4393063
1368113_at 4.300249 4.237167 4.2881546 4.431959 4.194661 4.205588 4.300096 4.3124776 4.412466 4.4317665 4.2546563 4.4383664
1368114_at 4.2496777 4.2179055 4.234823 4.0705333 4.166878 4.21422 4.3787823 4.2875414 4.2160873 4.3870926 3.9889624 4.1998615
1368115_at 10.215228 10.384567 10.145709 9.836657 10.078913 10.138866 10.299806 10.09772 10.171024 9.856193 10.256244 10.600162
1368116_a_at 7.8756547 7.533702 7.708126 7.8598003 7.903574 7.7032757 7.7271914 7.755248 7.6024756 7.459561 7.64127 7.7398176
1368117_at 8.896508 8.966645 8.978857 8.960977 9.008457 8.915834 8.898914 8.921205 8.8042965 8.956667 8.665437 8.846279
1368118_at 8.794405 8.7604885 8.728964 8.87337 8.472445 8.777412 8.665327 8.918261 8.755026 8.744537 8.648628 8.927647
1368119_at 5.5220942 5.8298216 5.6064806 5.387285 5.4817667 5.5622663 5.7658772 5.553231 5.8181643 5.566967 5.7391806 5.7324176
1368120_at 4.4772673 4.1660185 4.1902456 4.2439814 4.1819925 4.189145 4.169757 4.202941 4.291897 4.396446 4.155986 4.263335
1368121_at 10.668633 10.985962 10.994476 9.827001 9.862083 10.564007 10.604732 10.408849 10.228841 10.652421 10.950685 10.37278
1368122_at 9.934399 9.932906 9.891257 10.045839 9.899997 9.822014 9.705899 10.1213665 9.874554 9.808996 9.638387 9.670866
1368123_at 5.643221 5.8457093 5.811845 5.4389563 5.7590637 5.618 5.9007363 5.591592 5.810482 6.14127 5.8885813 5.7157106
1368124_at 7.6723742 7.568844 6.824374 7.637529 7.2604184 7.6581626 7.34457 7.4293156 7.164321 6.815073 6.9696794 6.722035
1368125_at 6.2493095 6.3999906 6.160821 6.231362 6.135814 6.309432 6.2653756 6.2712574 6.1490064 6.2041225 6.456254 6.103719
1368126_at 6.2190304 6.077482 6.2833195 6.331196 5.8389974 5.8416495 6.1509414 6.0271416 6.153381 6.1427674 6.8324003 6.2900214
1368127_at 6.2773213 6.5008855 6.44343 6.227018 6.424615 6.4479504 6.199216 6.273466 6.250658 6.340658 6.7482004 6.5889635
1368128_at 6.365292 6.0398636 5.945253 5.954168 6.629436 5.938157 8.252146 6.0261283 6.1346674 6.335074 6.4037814 5.8750854
1368129_at 7.4640675 7.177124 7.2913766 7.359119 7.3021293 7.3230534 7.158283 7.5730977 7.1545434 7.113336 7.2732186 7.3055663
1368130_at 4.5726447 4.455059 4.4709516 4.2439814 4.476515 4.6216288 4.6659613 4.3815546 4.752494 4.3884287 4.617277 4.646003
1368131_at 4.2005525 4.311036 4.2512913 3.9979563 4.537159 4.335187 4.3975706 4.287279 4.3471727 4.402613 4.296489 4.114955
1368132_at 10.661346 10.386264 10.491483 10.593558 10.657346 10.472396 10.584225 10.646553 10.418587 10.389908 10.283475 10.098008
1368133_at 8.268453 7.9208984 7.9345016 8.469446 8.30949 7.712486 8.0101185 7.8874626 8.139444 7.7991533 7.934751 8.044849
1368134_a_at 8.65146 8.3911 8.313188 8.476512 8.37005 8.121345 8.107079 8.133259 8.363251 7.8622713 8.165978 7.994409
1368135_at 6.000701 5.9790816 6.2003922 5.7040424 5.750323 6.037457 6.2175317 6.245703 5.9336386 6.449451 5.579897 5.889195
1368136_at 7.922745 7.631531 7.995921 7.5544076 7.8955364 7.611072 7.545628 7.707793 7.751091 7.734972 7.822072 7.584291
1368137_at 6.0388613 5.9762964 6.1582394 5.969189 6.381197 6.3377514 6.280774 6.03054 6.231599 6.1871204 5.866173 5.870122
1368138_at 5.2728567 5.493552 5.3948107 5.1279564 5.3327246 5.286929 5.295869 5.250183 5.5566826 5.2826266 5.2747307 5.1858234
1368139_s_at 5.2842717 5.6702385 5.357363 4.914068 5.3911066 5.554212 5.470552 5.1239514 4.9845266 5.151545 4.90284 5.0025835
1368140_at 5.2724032 5.9696236 5.198331 6.196546 5.5290623 5.191175 5.543386 5.844138 5.3411794 5.5073338 5.8405757 5.611653
1368141_at 11.700928 11.664707 11.638691 11.709177 11.716748 11.766374 11.693538 11.769989 11.614132 11.62119 11.579695 11.521212
1368142_at 5.1736536 5.3559647 5.350873 4.9944067 5.523629 5.214736 5.6931286 5.4722347 5.5277624 5.245405 5.5106125 5.5824633
1368143_at 7.2047186 7.624859 7.0511923 7.0507317 7.05405 6.998051 7.1168714 7.2956843 7.0179954 7.629958 7.8567934 7.9147186
1368144_at 5.833926 6.2197094 6.023543 5.726086 6.35782 6.226689 5.8954806 6.176765 5.739568 5.845596 5.943099 6.0743513
1368145_at 5.4796753 5.2568693 5.544774 5.1899233 5.23419 5.2606554 5.3541145 6.0337944 6.28205 5.3573885 6.491726 5.6504545
1368146_at 10.646693 10.668121 10.062391 11.064867 11.101031 10.883254 11.222783 11.033569 11.1398325 9.377628 9.371335 9.476496
1368147_at 8.491495 8.703829 7.9753313 9.156884 9.060655 8.993733 9.157183 9.026749 9.057817 6.9693694 7.1201944 7.2675734
1368148_at 4.0360637 4.3831687 4.510665 4.4743886 4.2536807 4.2440405 4.526078 4.6084976 4.4483185 4.566521 4.310995 4.495713
1368149_at 6.00591 5.873857 5.834314 5.8919806 5.7774057 5.792343 5.9434624 5.694211 6.032462 6.1640654 5.8225017 6.025782
1368150_at 12.524609 12.573597 12.357404 12.552056 12.482711 12.337957 12.383234 12.57692 12.424762 12.297705 12.389479 12.334488
1368151_at 10.313708 10.254756 10.099523 10.277668 10.27813 10.117376 10.195961 10.292033 10.149395 10.10417 10.140922 10.178685
1368152_at 7.346585 7.3427277 7.4669185 7.550132 7.3025737 7.2147818 7.2899733 7.309579 7.420986 7.443154 7.351498 7.433961
1368153_a_at 7.2776046 7.3586745 7.2220035 7.215816 7.0312376 7.131507 6.992979 7.005375 7.183739 7.151244 7.1174827 7.119237
1368154_at 8.120966 7.994688 7.995852 8.054668 8.316954 8.14444 8.2023115 8.08173 7.8036513 7.916109 7.9349766 7.8592916
1368155_at 12.570829 12.939003 12.73384 12.188238 11.329696 12.678182 12.54405 9.867259 11.126783 11.650906 11.117868 12.27113
1368156_at 5.6678877 5.555451 5.510746 5.4303527 5.3063116 5.513302 5.576723 5.624278 5.7105503 5.4684234 5.45439 5.7662005
1368157_at 5.7329063 5.8141046 5.9442234 5.641933 5.6051517 5.545748 5.8117623 5.4456353 5.803741 5.934057 5.6737576 5.657267
1368158_at 9.548738 9.515791 9.759931 9.635813 9.660467 9.61309 9.402251 9.386987 9.44365 9.447819 9.413573 9.559855
1368159_at 8.221626 8.200138 8.2151985 8.210178 8.458554 8.194507 8.306789 8.342967 8.265985 8.238494 8.481622 8.200426
1368160_at 8.954755 8.824098 9.699603 8.379711 8.496921 8.748331 8.608689 7.595549 9.135558 8.423994 8.962414 10.765612
1368161_a_at 13.939067 13.94335 13.88507 13.948174 13.935647 13.923378 13.891993 13.92233 13.911129 13.868952 13.890132 13.916676
1368162_at 4.8722773 4.8712864 4.7163715 4.521661 4.637533 4.8199883 4.831196 4.774554 4.778675 4.815695 5.033042 5.077826
1368163_at 10.172731 10.3008795 9.844429 10.292098 10.117687 10.08734 10.024361 10.263038 10.0672035 10.013562 10.098513 10.092629
1368164_at 7.6890225 8.04862 7.8612986 7.7890325 8.006992 7.826037 7.714329 7.9309797 7.9606595 7.829156 8.042173 8.230516
1368165_at 8.019334 7.857673 7.9555845 7.9378023 8.169614 7.9925222 7.893442 7.968397 7.969894 7.729451 8.09794 7.875613
1368166_at 6.1465807 6.5181203 6.2559233 5.880813 5.9821463 6.3675675 6.2145476 5.840035 6.17179 6.08733 6.3358607 6.462076
1368167_at 5.7559276 5.9820037 5.477693 5.828112 5.7039804 5.6197524 5.801757 5.8805413 5.5165763 5.526622 5.7487717 5.7382483
1368168_at 8.751013 9.145556 8.263574 8.713781 8.816017 9.019793 8.290709 8.033556 8.145878 7.251485 8.576204 7.763226
1368169_at 6.821332 6.7381682 7.012805 6.93769 6.725858 6.864917 6.839288 6.996429 6.6853685 7.003624 6.987833 6.7664957
1368170_at 3.995346 3.5579412 3.8224502 3.7948914 4.0018797 3.7009225 3.8086221 3.8621116 3.6362278 4.0269914 3.7907498 3.8270278
1368171_at 10.828709 8.796165 9.566956 9.433167 10.48809 6.5655737 8.582506 8.276857 9.954666 7.023007 6.188266 6.6444225
1368172_a_at 8.689026 6.7899137 7.481344 7.354629 8.548367 4.6632876 6.392405 6.218204 7.9211845 5.070163 4.447491 4.668748
1368173_at 7.998047 8.057161 8.3327 7.9153757 8.006062 8.493669 8.16108 8.483688 7.893446 8.564809 8.577298 8.256481
1368174_at 3.9252048 3.8992562 4.05634 3.6719 3.9851506 3.9136493 3.8240612 3.5795891 3.8980992 4.0055523 3.9789064 3.8504245
1368175_at 7.072587 7.0489564 7.130668 7.169784 7.1380115 6.998253 6.7420006 7.0339613 6.8796597 6.9062057 6.788797 6.903123
1368176_at 7.5496244 7.479846 7.4182506 7.555799 7.42145 7.370663 7.4218774 7.3581195 7.43985 7.580258 7.4169436 7.373131
1368177_at 8.02049 7.798024 7.882029 7.7419786 7.5550814 7.952017 8.147837 7.9583263 7.8288264 7.8346496 8.23669 8.004662
1368178_at 9.154726 9.154808 9.278223 9.28713 9.297342 8.851392 9.1235285 9.056852 9.473052 9.18231 9.105878 9.149673
1368179_at 7.3728795 7.5946608 7.2676024 7.255936 7.20581 7.3055315 7.276526 7.3585744 7.4829216 7.1786423 7.412831 7.2781305
1368180_s_at 13.293101 13.4001255 13.351051 12.832388 13.471688 13.615562 13.273051 13.319782 13.524631 13.4302435 13.741908 13.682361
1368181_at 10.650518 11.082893 10.660593 10.7312155 10.604932 10.836406 10.844224 10.734415 10.541843 10.727988 10.899069 10.743259
1368182_at 4.304448 4.2567444 4.2722445 4.23573 4.422831 4.1470723 4.3687754 4.300679 4.344639 4.3447576 4.4070253 4.065374
1368183_at 7.929864 7.7363477 7.616397 7.715794 7.7015467 7.730212 7.5823073 7.8883405 7.8593717 7.7024307 7.5221677 7.7109942
1368184_at 9.108333 9.038704 9.422776 9.007045 9.1978855 9.097993 9.224037 8.998981 9.240008 9.414534 9.483862 9.078815
1368185_at 4.9020033 4.9747605 5.3768134 4.8368244 5.031251 4.8880405 5.197863 4.924476 4.987665 4.8925405 5.2320747 5.030065
1368186_a_at 6.1620765 5.920465 6.115737 6.0816936 6.0863833 5.826054 6.0099406 6.02566 6.2007194 6.0356956 6.098316 6.2440805
1368187_at 8.1565895 8.057168 7.480057 8.002886 8.387634 7.0677857 8.303599 7.8195295 8.775822 7.9814177 7.998413 8.9554615
1368188_at 13.630031 13.504973 13.680828 13.467014 13.708093 13.667521 13.528201 13.652519 13.619637 13.716964 13.724715 13.677992
1368189_at 10.793878 10.716719 10.922382 10.45931 10.44777 10.2816515 10.473888 10.362388 10.697641 10.851499 11.016324 10.764004
1368190_at 5.0403013 5.010845 5.483283 4.987239 5.2760167 5.310956 5.2509866 5.043909 5.317445 5.404579 5.3365545 5.258087
1368191_a_at 10.732172 10.618687 10.809213 10.688054 10.565909 10.393734 10.772158 10.544371 10.769548 10.801095 10.931016 10.656933
1368192_at 4.913766 4.878389 4.969917 4.752594 4.826413 4.919918 4.740507 4.859565 5.0563293 4.4893465 4.8942275 4.9248466
1368193_at 5.043215 5.068984 4.792944 4.975745 5.0155096 4.993897 5.023586 5.1300583 5.1308722 5.0200305 5.187173 4.9120946
1368194_at 4.5701184 4.553767 4.492181 4.4424887 4.6610312 4.4218154 4.5651464 4.899078 4.623674 4.5568256 4.4628487 4.564863
1368195_at 6.5450497 6.340436 6.6031275 6.4521904 6.5091205 6.524033 6.3861456 6.433073 6.3339458 6.4154854 6.776042 6.434319
1368196_at 4.862665 4.9085474 5.057391 4.8172884 5.047368 4.771181 5.0768127 4.8206396 5.0515013 5.0709734 4.8939233 4.958412
1368197_at 3.9397259 4.139868 4.231654 4.069399 4.163493 4.0606194 4.1558437 3.9052987 4.3262153 3.861423 3.9428532 4.1194115
1368198_at 4.691996 4.546758 5.077735 4.640866 4.5819855 4.915319 4.757184 4.7840805 4.850914 4.9502487 4.9058943 4.776205
1368199_at 8.693108 8.720018 8.724201 8.789445 8.70203 8.873506 8.704324 8.9333725 8.6215725 8.694632 8.516347 8.764019
1368200_at 5.5690017 5.711006 5.564256 5.8199363 5.7781477 5.505727 5.5323815 5.753871 5.329744 5.703726 5.65634 5.817201
1368201_at 6.148523 6.0306454 6.235857 6.229747 6.189936 6.1772327 6.3692737 6.036536 6.1702332 6.265193 6.1717997 6.05216
1368202_a_at 8.020918 8.128684 7.9847817 8.359454 7.9698505 8.010302 8.143591 8.208843 7.848567 7.8500137 7.810396 7.765009
1368203_at 5.3554025 5.0998483 5.204856 5.147806 5.1568594 5.133521 5.011503 4.9896965 5.235964 5.176263 5.296605 5.2469525
1368204_at 6.651666 6.3003016 6.678949 6.818473 6.6080937 6.5847044 6.610896 6.4015884 6.6925926 6.4954586 6.7269344 6.504858
1368205_at 13.437138 13.508875 13.279677 13.475986 13.386965 13.497768 13.45864 13.442561 13.3428135 13.435621 13.276688 13.407978
1368206_at 8.920217 9.057668 9.019979 8.777708 8.80676 8.99247 8.78864 8.80384 8.843811 8.836696 9.018776 8.948945
1368207_at 6.3001914 6.4201593 6.168971 6.15656 6.0861053 6.0201488 6.1191287 5.9348288 6.1621013 5.9318123 6.4846396 6.3774652
1368208_at 6.52235 6.136868 6.8962493 6.075605 6.2931333 6.1000967 6.061856 6.111345 6.148095 6.254696 6.1387076 6.0927606
1368209_at 5.881613 5.7681036 5.808861 5.729677 5.729144 5.6766977 6.079236 5.983929 5.8919706 5.591915 5.796238 5.6633935
1368210_at 4.582326 4.6873555 4.9979873 4.408837 4.4476967 4.851682 4.763297 4.978531 4.9022512 4.8773828 4.879183 4.7759533
1368211_at 12.466672 12.472554 12.433021 12.366187 12.373803 12.485323 12.503562 12.386848 12.4935465 12.47968 12.519053 12.522197
1368212_at 8.618149 8.772004 8.659236 8.792297 8.8254385 8.580425 8.601126 8.718527 8.6293125 8.508731 8.543265 8.604474
1368213_at 9.140272 9.13011 8.884616 8.735354 8.839623 8.623371 8.858719 9.117473 9.341509 9.248273 9.731394 9.211487
1368214_at 7.6725864 7.613125 7.7581825 7.568039 7.664261 7.549812 7.8910127 7.8230176 7.5720396 7.795149 7.5947986 7.733423
1368215_at 9.947194 9.957739 9.882293 10.065043 9.963301 9.940685 9.85351 10.035266 9.967292 9.944067 9.86288 9.8142185
1368216_at 9.461628 9.348327 9.458105 9.293404 9.501185 9.557402 9.570011 9.40498 9.55482 9.414228 9.592409 9.426677
1368217_at 8.28069 8.186295 8.354504 8.41762 8.324503 8.158339 8.348795 8.413761 8.268766 8.390459 8.3927145 8.072101
1368218_at 5.5533524 5.8409786 5.7341433 5.656135 5.691827 5.5866437 5.670209 5.8231735 5.8776054 5.6056104 5.523545 6.042799
1368219_at 6.567882 6.255798 6.398078 6.312214 6.2473273 6.466229 6.2007823 6.3655596 6.122825 6.2934318 6.2372203 5.867916
1368220_at 9.244772 9.30124 9.441717 9.2716055 9.03541 9.249766 9.122221 9.086716 9.228537 9.058123 9.314386 9.138781
1368221_at 9.665667 9.929484 9.936201 10.193407 10.039161 10.034269 10.165113 10.478542 10.102535 10.44812 9.799369 10.1232605
1368222_at 6.2733536 6.501029 6.3190084 6.8100443 6.5954213 6.427978 6.696146 7.2662973 6.3026495 6.9387665 6.050948 6.6884437
1368223_at 7.033856 7.512404 7.962918 7.930507 7.712081 7.6829553 7.6336303 8.191267 8.155022 7.9951878 7.7069416 8.194542
1368224_at 13.113979 13.141995 13.144567 13.272865 13.057592 13.194008 13.418501 13.183727 13.050129 13.066291 12.69604 13.119219
1368225_at 7.304071 7.611291 7.392924 7.3252087 7.348807 7.4147596 7.3246694 7.284836 7.0783978 7.2512703 7.1842 7.3019485
1368226_at 8.2240715 8.371761 8.492658 8.044536 8.212364 7.9706583 8.122683 8.136332 8.111509 8.174405 8.421798 8.133127
1368227_at 8.899508 9.153877 8.822387 8.562703 8.657771 8.441913 8.29048 9.044054 9.068095 8.075002 8.867151 9.106468
1368228_at 9.0335655 8.911116 8.972094 9.243961 9.12697 9.118897 8.915194 8.960976 8.803404 8.745341 8.93697 8.91524
1368229_at 7.082913 7.231874 7.288584 7.241079 7.167296 7.152928 7.047749 7.1392646 7.142538 6.935164 7.059745 7.0391245
1368230_a_at 9.233765 9.349099 9.306057 9.044102 9.183808 9.292576 9.4004755 9.227859 9.347757 9.381284 9.398303 9.29182
1368231_at 6.9233465 6.7705154 6.7581716 6.5214014 6.805349 6.8063784 6.6522956 6.575621 6.6934195 6.662147 6.939141 6.715924
1368232_at 8.34429 8.2925005 8.257036 7.9187403 8.081451 8.185154 8.321661 8.042757 8.274728 8.564398 8.508439 8.52098
1368233_at 8.168252 8.074522 8.277503 8.027551 7.994989 8.276688 8.30234 7.9911146 8.079664 8.14784 8.27669 8.0752125
1368234_at 8.399446 8.310838 8.407437 8.290038 8.7953615 8.4538145 8.271422 8.770038 8.17062 8.303734 8.524844 8.272152
1368235_at 7.5479097 7.6002936 7.518619 7.5526037 7.763178 7.6013966 7.582111 7.791367 7.7595553 7.8924866 7.5355363 7.7666802
1368236_at 4.0708904 3.9421222 4.153716 4.056369 3.7973194 4.0088115 3.923078 4.1196423 4.3199277 4.0845137 4.111438 4.0558763
1368237_at 4.6970735 4.4499693 4.5186596 4.3485107 4.57599 4.4494305 4.652031 4.3103175 4.6172695 4.5962887 4.5376377 4.5766163
1368238_at 4.6009173 4.6950183 4.5615354 4.658736 4.6368737 4.878261 4.8059707 4.660167 4.935498 4.59511 4.775071 4.742999
1368239_at 8.230049 8.031786 8.033329 8.071751 8.312038 7.974549 8.206671 8.287724 8.375422 8.495087 8.278383 8.123421
1368240_a_at 4.357751 4.6342654 4.5832434 4.805686 4.5134816 4.467265 4.492853 4.315475 4.3360643 4.289178 4.4153576 4.651623
1368241_a_at 8.304899 8.469542 8.282721 8.573854 8.489505 8.333403 8.627671 8.379675 8.3034315 8.288499 8.405133 8.45247
1368242_at 4.9147816 4.679556 4.8289304 4.6864843 4.6980705 4.6262407 4.939603 4.9450674 4.8151445 5.1022863 4.755081 4.91126
1368243_at 5.3371215 5.150968 5.151602 4.8920627 5.2141128 5.2872753 5.515714 5.041594 5.4561524 5.7516727 5.253239 5.1907663
1368244_at 10.67551 10.633923 10.586657 10.493754 10.481214 10.454586 10.542424 10.529574 10.635705 10.775625 10.522849 10.620515
1368245_at 12.297679 12.690296 12.360964 12.2760725 12.7043915 12.658947 12.672266 12.34148 12.227434 12.705518 12.299059 12.3475065
1368246_at 5.1541576 5.0337663 5.205328 5.153161 4.994343 4.916299 5.2509866 5.0543413 5.4084325 4.978317 4.8412023 5.0716505
1368247_at 6.365076 6.699629 6.7926965 6.4208946 7.3346915 7.0968075 6.6440773 7.054643 7.0142126 6.8816266 7.2543983 7.430174
1368248_at 6.299157 6.6838574 6.04408 5.9935474 5.957586 6.2912655 5.899319 5.776459 6.186056 6.493672 6.4482846 6.651022
1368249_at 9.650417 9.264129 9.531139 9.147897 9.482936 9.543844 9.387091 9.516424 9.37237 9.659799 10.053326 9.946518
1368250_at 4.261572 4.1329403 4.1902456 4.019473 4.3516474 4.176882 4.131303 4.0426474 4.141419 4.2073956 3.9799607 4.071292
1368251_at 5.4185777 5.534643 5.5566535 5.446922 5.4829183 5.4924726 5.272398 5.4450727 5.4560666 5.5884233 5.456865 5.3681645
1368252_at 3.4320245 3.5019681 3.4500601 3.5160308 3.4487715 3.3670006 3.4165533 3.9270837 3.3876512 3.5471683 3.8443372 3.3012922
1368253_at 12.141259 12.246461 12.211355 12.078249 12.143043 12.167103 12.10869 12.145978 12.10629 12.190443 12.211211 12.088727
1368254_a_at 4.7673874 4.6545496 4.7456164 4.7412815 4.8008947 4.914929 4.861359 5.0025253 5.068011 4.9242563 4.8467584 4.939733
1368255_at 4.212836 4.4122424 4.294858 4.4743886 4.2986183 4.266434 4.1767244 4.442362 4.330701 4.272224 4.280647 4.2547174
1368256_at 3.5873482 3.5200005 3.3652124 3.3652341 3.634316 3.636499 3.6129308 3.6734195 3.547955 3.5335448 3.5157106 3.524604
1368257_at 4.0240235 3.934081 3.8479185 4.1277375 3.9608195 4.086062 3.8424072 3.8349965 3.9572892 4.063693 4.200902 4.036418
1368258_at 5.165083 5.16433 5.3168917 5.1490808 5.1560073 5.2343197 5.2513313 5.0629997 5.398034 5.4270954 5.269154 4.7927046
1368259_at 7.8200603 7.832687 7.7655554 8.201078 7.8218355 7.6433597 7.606916 7.5416093 7.603257 7.489157 7.595684 8.128035
1368260_at 5.09297 4.766568 4.958503 5.1817803 5.2944775 4.8243465 5.0365868 5.0502806 5.16508 5.084936 5.3621187 5.001544
1368261_at 4.300249 4.346855 4.144554 4.267402 4.206399 4.462307 4.0587335 4.119483 4.3127794 4.515837 4.3729024 4.280273
1368262_at 6.576062 6.367092 6.524264 6.3567786 6.4798555 6.199742 6.093486 6.486697 6.3681803 6.343529 6.105805 6.5978
1368263_a_at 3.9148448 4.059148 3.9558215 4.1175003 4.2295365 3.9483924 4.0030336 4.1699753 4.0541286 4.143822 4.044157 4.1804256
1368264_at 7.21398 7.0803456 7.0400243 6.885848 6.986209 7.070683 7.1198835 6.979315 7.134087 7.164389 6.9765677 7.231694
1368265_at 9.129286 9.077075 9.232455 8.750201 9.256385 9.031637 8.782233 9.347785 8.919459 9.061393 8.858871 8.784443
1368266_at 13.380603 13.364026 13.345637 13.228074 13.365506 13.314235 13.318891 13.273613 13.351188 13.450666 13.363074 13.283395
1368267_at 7.9491005 7.7443733 7.684265 7.8353677 7.7214136 7.611426 7.7474265 7.905223 7.7825274 7.824455 7.776522 7.835764
1368268_at 7.4953213 7.7490077 7.648494 7.591933 7.3899226 7.651501 7.2251062 7.526434 7.5497847 7.5360622 7.6033854 7.525214
1368269_at 3.6045427 3.60029 3.7656505 3.7024117 3.5632257 3.730268 3.9009778 3.6076322 3.9600608 3.8164086 3.7683418 3.885377
1368270_at 7.9661984 8.329779 8.181082 8.375227 8.409983 8.003889 8.204543 8.03496 8.486055 8.2520275 8.0212965 8.1811075
1368271_a_at 4.6961174 6.335576 4.684237 4.448721 4.9074073 4.8760743 5.2283635 5.3114963 4.903474 4.9292946 5.1348085 5.2273097
1368272_at 10.368711 10.545088 10.394581 10.842873 10.502335 10.549254 10.794868 11.035338 10.666995 11.09411 10.389565 11.069833
1368273_at 9.532939 9.462424 9.318224 9.467767 9.372665 9.301331 9.43195 9.605525 9.391059 9.365498 9.170463 9.312217
1368274_at 8.070405 8.257034 8.171784 8.253185 8.293488 8.227352 8.149081 7.9475822 8.050235 8.239162 8.381843 8.368176
1368275_at 11.237849 11.2317 11.242951 10.917722 10.734353 10.709641 10.806502 10.711006 10.87712 11.364829 11.419815 11.397286
1368276_at 6.955827 7.0334973 7.086911 6.894611 7.0372605 7.0122037 7.169514 7.1850333 7.2687483 7.132769 7.102902 7.20063
1368277_at 8.638762 8.800813 8.666961 8.672088 8.788706 8.9358635 8.614696 8.599584 8.476812 8.854276 8.812691 8.535908
1368278_at 6.4296875 6.8929214 6.8300724 6.842354 6.6919336 6.7381005 6.697166 6.6592245 6.4968567 6.9819784 6.756361 6.817805
1368279_at 4.6658072 4.5769935 4.6578546 4.4996367 4.879193 4.852338 4.421667 5.4676223 4.577925 4.8009057 4.7598853 4.5883236
1368280_at 12.329506 12.434599 12.208667 12.6504 12.469415 12.501869 12.4070015 12.294805 12.357107 12.227645 12.24899 12.407979
1368281_at 5.815808 5.771708 5.73695 5.7173786 5.892831 6.1292458 5.536722 6.09289 5.6936626 5.866847 5.8797836 5.7736654
1368282_at 4.3318877 4.3765945 4.2114673 4.243981 4.42109 4.7405405 4.3951087 4.469246 4.304189 4.362127 4.3636847 4.181494
1368283_at 11.030711 11.336919 11.1805105 11.377261 11.043705 11.447185 11.307205 11.014937 10.597141 10.927262 11.273603 10.803863
1368284_at 7.8710895 8.145145 7.762787 7.6798534 7.880486 7.5297885 7.6436677 7.775784 7.5522685 7.4491816 7.760387 8.1207905
1368285_at 4.7060404 4.639017 4.6862926 4.8363957 4.7458344 4.9237003 4.841731 4.68015 4.702372 4.944933 4.5853405 4.5997305
1368286_at 7.0629435 7.1647778 7.360642 7.0640273 7.0248804 7.0252504 6.8841724 6.994732 6.971553 7.024233 7.052315 7.223558
1368287_at 4.6650653 4.450462 4.532175 4.939804 4.548558 4.7605195 5.014692 4.440813 4.7894597 4.7127066 4.881712 4.410695
1368288_at 14.261665 14.24602 14.273131 14.220715 14.256431 14.257413 14.247192 14.22666 14.223842 14.212 14.193741 14.23712
1368289_at 11.098964 11.462826 11.8632555 11.868228 11.83509 11.928429 11.600944 11.915142 11.3779125 11.812839 11.5573015 10.810333
1368290_at 3.8833864 3.7919583 3.9495256 3.7198257 3.6883624 3.9883087 3.8250122 3.7830825 3.7495153 4.2281036 3.8123338 3.6208866
1368291_at 8.372861 8.7873535 8.6651 9.307164 8.887059 9.1616745 9.138457 9.25825 9.050056 9.243556 8.244388 9.2052145
1368292_at 7.024595 6.9994006 6.9996266 7.084787 7.1585727 7.0414753 7.084738 6.9976397 6.9201455 7.16647 7.139 7.103508
1368293_at 5.813114 6.013206 5.81956 5.717767 5.729006 5.770994 6.0338798 5.843899 5.797654 6.0805926 6.0626507 6.0427623
1368294_at 10.691186 10.851503 10.6137905 10.679046 10.690327 10.6930685 10.844871 10.724341 10.5652895 10.559664 10.4987545 10.899655
1368295_at 9.546262 9.46167 9.210201 9.208827 9.290286 9.199615 9.454717 9.340397 9.133195 9.2758 9.13396 9.2548
1368296_at 9.343474 9.19168 8.777435 8.912232 9.100513 8.939412 9.027318 9.079086 8.662247 9.03933 8.882732 8.933901
1368297_at 4.8310094 4.7086296 4.823839 4.721898 4.70932 4.925194 4.7014637 4.7213736 4.728222 4.7952204 4.719679 4.620885
1368298_at 5.7646456 5.3938355 5.720156 5.6462526 5.7649074 5.5520773 5.4237127 5.6719007 5.3731413 5.4480257 5.5847883 5.3463054
1368299_at 4.0755672 3.9903567 4.0531006 4.04263 4.018459 4.351845 4.1825495 3.9520254 3.9330873 4.1525307 4.1092873 4.127488
1368300_at 5.624422 5.3763685 5.562301 5.490462 5.8900385 5.3290644 5.533746 5.5070763 5.3928313 5.4644985 5.201745 5.6379743
1368301_at 6.0195165 5.797438 5.6038194 5.7251344 5.9006557 6.0097585 5.972722 5.825058 6.015365 6.030781 5.915584 6.1772203
1368302_at 5.0579834 5.199461 5.2182055 4.9430523 4.9366345 5.032908 5.127682 5.163576 5.1783643 5.171485 5.2703047 5.2346964
1368303_at 8.161928 7.8988514 7.325701 7.145099 8.272064 7.683716 7.929896 7.539738 7.554901 6.9828663 7.295343 7.064959
1368304_at 11.89649 11.676006 11.770091 11.766406 12.032601 12.117392 11.939849 12.09599 12.098577 12.203038 11.967786 12.10825
1368305_at 8.470689 8.574504 8.415584 8.661627 8.488983 8.583552 8.510755 8.419113 8.429192 8.305748 8.47252 8.910461
1368306_at 5.6924853 5.757168 5.8664274 5.6939187 5.771722 5.8914485 6.032476 5.867299 5.811579 6.1106634 6.3800673 6.182096
1368307_at 6.1643667 6.110443 6.31719 5.939579 6.3222847 6.221721 5.9717026 6.096457 6.231346 6.279147 6.271227 6.1702685
1368308_at 7.6309533 7.945375 6.9369698 7.997154 7.735996 9.228228 7.9172573 7.6908064 7.053281 6.6650286 6.758586 7.6235976
1368309_at 7.394824 7.3623323 7.55195 7.4527216 7.197235 7.434055 7.663699 7.277197 7.2963734 7.3878036 7.4965854 7.7776465
1368310_at 5.4784226 5.6591063 5.8623986 5.4547415 5.34161 5.640317 5.7261896 5.4566517 5.601448 5.7335043 5.512018 5.6262293
1368311_at 8.548545 8.758123 8.808805 8.533699 9.197604 8.23845 8.829315 8.514383 8.581347 9.013626 8.525217 8.717894
1368312_at 5.1015153 4.6159706 4.7952433 5.044482 4.7814755 4.872299 5.1211762 4.9250298 5.0188026 5.307295 4.9698834 5.1815057
1368313_a_at 4.47417 4.248621 4.1392426 4.1739073 4.4925356 4.382532 4.516329 3.9473555 4.509698 4.616867 4.412128 4.6644707
1368314_at 10.047734 10.23885 9.791577 10.255003 9.990259 9.920021 10.059134 9.812268 9.851724 9.877547 10.15363 9.981065
1368315_at 6.794403 7.010031 6.9052086 6.775268 6.5675063 6.8008323 6.6394925 6.705483 6.661857 6.5707064 6.8233705 6.757296
1368316_at 11.173528 11.27867 11.100359 10.91377 11.379084 11.035214 11.201248 11.032116 10.918747 11.055878 11.177026 11.207837
1368317_at 4.749326 4.7105103 4.8768744 4.780405 5.160315 4.799443 4.8247886 5.1154914 4.963658 5.162034 5.32982 4.6301627
1368318_at 7.9540057 7.8977118 8.31701 7.8621354 7.905589 7.491049 7.5899158 7.378333 8.008108 7.1835957 7.926213 7.5334773
1368319_a_at 5.6824527 5.5677776 6.1087575 5.8073497 5.3383174 5.2456236 5.0383224 5.188775 5.7015543 4.916007 5.4995747 5.0903416
1368320_at 4.623956 4.300782 4.457328 4.665992 4.4565434 4.5889864 4.368394 4.6978707 4.3848453 4.3777537 4.466718 4.5927496
1368321_at 8.181457 8.617289 7.3315425 7.5644774 7.5688744 9.183165 7.684387 7.0284286 7.7017503 6.864523 7.248025 7.594696
1368322_at 8.013808 7.9115233 7.925937 7.603836 7.9269285 7.984903 8.105509 7.9872837 7.979917 8.101598 7.8828716 7.6028585
1368323_at 7.682078 7.686398 7.5303874 8.136845 7.859478 7.5992026 7.6794753 8.033166 7.6043077 7.6225586 7.716252 7.5487304
1368324_at 5.3922367 5.219585 5.3006344 5.4290586 5.213251 5.1619654 5.332815 5.2061386 5.241923 4.9985685 5.270087 5.284155
1368325_at 8.765293 8.576312 8.771559 8.430707 8.535704 8.498243 8.192223 8.451563 8.009344 8.212086 8.493393 8.4039135
1368326_at 6.597021 6.912607 6.879445 6.870056 6.616381 6.9741545 6.732246 7.1550417 6.792616 7.225571 6.9580164 6.894533
1368327_at 5.855649 5.900861 6.003661 6.094157 5.9283037 5.8767943 6.2046003 5.960107 5.9041305 6.163424 5.984625 6.226314
1368328_at 9.034355 9.038665 8.978375 8.779998 8.829308 8.674152 9.0888195 8.879117 9.205836 9.12042 8.771313 9.046148
1368329_at 5.3070307 5.434072 5.0427527 5.2689834 5.3514814 5.323606 5.589799 5.344466 5.465574 5.271519 5.27265 5.658315
1368330_at 7.2284184 7.236109 7.3976636 7.279097 7.3088574 7.543448 7.58281 7.2180576 7.055981 6.9843125 7.3984632 7.187371
1368331_at 11.874649 11.826224 11.874546 11.9280615 11.730308 11.86273 11.8085 11.94085 11.873242 11.755888 11.959876 11.8081255
1368332_at 7.39823 7.318679 6.962432 7.336274 6.5655346 6.6083145 6.8946137 6.621947 6.814498 6.423043 7.0178967 8.052739
1368333_at 4.717571 4.445394 4.3466783 4.172883 4.702385 4.619312 4.466454 4.5683646 4.273143 4.5369253 4.562606 4.2291656
1368334_at 7.062019 6.770684 7.011705 6.746827 6.646815 6.6032867 6.8902006 6.5211973 6.8722997 6.911179 7.156532 6.7926865
1368335_at 13.692154 13.746658 13.609182 13.98742 13.52593 13.546948 13.768274 13.731403 13.875982 13.59095 13.830205 13.822632
1368336_at 11.099444 11.169951 11.442786 11.298977 11.374743 11.631885 11.273813 11.316204 11.46022 11.629617 11.876076 11.509082
1368337_at 5.731558 5.735253 5.673104 5.5349727 5.8464355 5.8028913 5.6131754 5.7855287 5.975704 6.0211062 5.9733405 5.9783273
1368338_at 4.435493 4.69337 4.544833 4.285959 4.170756 4.2420325 4.4734397 4.428048 4.6480126 4.387258 4.5670543 4.5420246
1368339_at 4.218996 4.364563 4.59016 4.626671 4.262706 4.533601 4.651449 4.2437067 4.7346125 4.3371515 4.4635077 4.7019787
1368340_at 7.8317337 7.8803773 7.896755 8.015066 7.983576 7.6120944 7.8916574 7.9909167 7.597648 7.713394 7.617201 7.7198443
1368341_at 7.9376082 8.106803 7.971511 7.769886 7.957487 8.112425 7.994457 8.002962 7.863982 8.059447 8.056517 8.018109
1368342_at 4.02647 4.282962 4.408767 4.0541334 4.3664384 4.2675047 4.48145 4.2559996 4.0798035 4.2532396 4.0365353 4.2733536
1368343_at 5.0801907 5.259016 5.121253 5.273277 5.003938 5.627168 5.3862505 5.1438017 5.099428 5.208007 5.109823 5.0196476
1368344_at 3.642508 3.7029357 3.9260569 3.9438941 3.6547623 3.789172 3.8637147 3.7218425 3.9014812 3.727898 3.8494167 3.67207
1368345_at 4.358023 4.486361 4.685195 4.460729 4.289956 4.3257346 4.5249004 4.2997813 4.151468 4.547715 4.3664618 4.123047
1368346_at 6.645398 6.686479 6.598098 6.6395974 6.762629 6.5822935 6.0872035 6.5308347 6.47129 6.4254537 6.720752 6.6756663
1368347_at 5.0139966 4.866194 4.887901 4.977171 4.7537255 4.924498 5.0693984 5.037095 4.804022 5.1118956 5.090443 5.1468954
1368348_at 4.2008944 4.0882454 4.357361 4.1404705 4.1043806 4.2981377 4.1551943 4.2858205 4.303276 4.356502 4.4114695 4.3007965
1368349_at 5.653179 5.6068497 5.7243505 5.4905806 5.625882 5.593953 5.792459 5.6496954 5.7826414 5.8934 5.6319795 5.5231094
1368350_at 3.4416091 3.6778927 3.4583137 3.5401845 3.363915 3.3921933 3.7281244 3.6128833 3.6166074 3.7027807 3.5885782 3.5425792
1368351_at 6.0572557 5.9929385 6.1936936 6.2140255 6.164698 6.156428 6.342712 6.0830626 6.186914 6.153741 6.341498 6.121589
1368352_at 4.3726816 4.463277 4.6024103 4.3349075 4.5192304 4.5473685 4.301504 4.4258113 4.814472 4.828592 4.1875854 4.6189055
1368353_at 5.4253683 5.287908 5.544595 5.352764 5.2691174 5.2027254 5.3818903 5.3276405 5.157327 5.3974395 4.963357 5.1170006
1368354_at 10.17478 10.483832 10.419755 9.861246 10.020006 10.34645 10.195961 10.129144 10.106756 10.399615 10.380889 10.50017
1368355_at 4.6214337 4.859674 5.177285 4.84599 4.850206 4.555625 4.682805 5.174671 4.74937 4.679942 4.6885433 4.799608
1368356_a_at 10.361787 10.277212 10.149643 10.131274 10.120731 10.290027 10.31021 10.368 10.13905 10.325672 10.035447 10.609842
1368357_at 5.861112 5.651203 5.8561373 5.777193 5.749217 6.0066166 5.931422 5.8304706 5.711587 6.0945554 5.9444275 5.8560953
1368358_a_at 3.5624158 3.8438854 4.0728846 3.9044929 4.0127735 3.9775116 3.7569985 3.4502826 4.050456 4.10556 3.907881 3.7538354
1368359_a_at 4.358023 4.432828 4.3846865 4.104524 4.236372 4.435229 4.4139323 4.4327536 4.4206467 4.2624245 4.55767 4.4725966
1368360_at 13.553105 13.571181 13.520461 13.583166 13.536232 13.490928 13.542207 13.580098 13.530692 13.542579 13.473354 13.56978
1368361_a_at 7.8671412 7.9373026 7.788223 8.014589 7.821198 7.90615 8.147902 8.150103 7.886255 8.151306 7.7861753 7.836404
1368362_a_at 10.790389 10.920408 10.717687 10.786201 10.626059 10.719428 10.787604 10.756693 10.826855 10.743691 10.749281 10.849115
1368363_at 3.8595638 3.8269656 3.6510007 3.854066 3.7860155 3.8089633 3.8851578 3.851777 3.8039417 3.9276943 4.019136 3.769362
1368364_at 4.585804 4.4289837 4.4985485 4.443329 4.682021 4.456623 4.5866356 4.55208 4.543003 4.5687447 4.508529 4.913333
1368365_at 11.968033 11.925499 11.9065485 12.007471 11.862663 11.581215 11.790538 11.980977 11.804491 11.774371 11.742113 11.797563
1368366_at 5.232402 5.2601805 5.126041 4.9944277 5.314019 4.963345 5.3343506 5.3046026 5.4239526 5.485199 5.365953 5.2135696
1368367_at 5.445716 5.6859007 5.4570127 5.148194 5.714054 5.496582 5.685783 5.6011047 5.53873 5.6080112 5.5585427 5.6123757
1368368_a_at 9.802587 9.840647 9.6807575 9.783456 9.732807 9.704538 9.772062 9.848075 9.843929 9.59346 9.858535 9.787127
1368369_at 4.4635057 4.6632795 4.541005 4.6448793 4.6785636 4.6660795 4.7074747 4.591078 4.741505 4.8023787 4.663404 4.369015
1368370_at 5.473904 5.424101 5.5624533 5.4105787 5.3509836 5.135796 5.408872 5.3796396 5.4062123 5.442014 5.650702 5.505232
1368371_at 4.827064 4.954642 5.151602 4.640866 4.733647 4.7690506 5.066419 4.9222765 4.910758 4.9155593 4.8942275 4.697056
1368372_at 7.909145 7.498055 8.387629 7.244549 8.396923 7.374035 8.517971 7.728466 8.637306 8.603706 7.685085 7.7919793
1368373_at 4.339187 4.730179 4.564399 4.552972 4.3184395 4.7254276 4.5470657 4.5924597 4.503892 4.382475 4.88315 4.5037603
1368374_a_at 6.1175494 5.5402737 6.237535 5.855591 5.6898694 6.028085 5.6658235 5.739967 5.9736257 6.014526 6.0379667 5.928769
1368375_a_at 5.6475053 5.3688445 5.594141 5.749077 5.7814064 5.2397685 5.343668 4.995813 5.108588 5.484356 5.3756166 5.695411
1368376_at 8.589212 7.311387 7.7054768 6.6086035 6.7624564 6.738874 7.502308 8.188675 8.412099 8.724663 8.642701 9.253688
1368377_at 5.1449156 4.8850555 5.255885 5.166291 5.106335 5.2095995 5.193085 5.2513776 5.298424 5.218734 5.3959885 5.4813433
1368378_at 11.658324 11.85058 11.931488 11.381871 11.744885 11.782146 11.526424 11.797922 11.155731 11.844623 11.865653 11.559347
1368379_at 8.3317795 8.148955 7.960845 8.089467 8.17178 8.097317 8.159779 8.122863 8.426135 8.043652 8.163798 8.267632
1368380_at 13.965054 13.996111 13.929069 13.973842 13.997215 13.938646 14.016979 14.0076885 13.949512 13.978617 13.934305 13.982851
1368381_at 4.968552 5.0798254 5.1268816 5.1317635 4.944368 5.0127306 5.077739 4.8949695 5.0395927 5.3262067 4.7552595 5.1252317
1368382_at 5.2719154 5.042472 5.478466 5.329915 5.213072 5.3323126 5.1178994 5.526478 5.445818 5.4992986 5.383499 5.4651093
1368383_at 6.200574 6.064942 6.046885 6.027329 6.1444573 6.229186 5.9812884 6.019362 6.1669636 6.254696 6.199417 6.0915
1368384_at 4.1485696 4.007659 4.3368464 4.1135664 4.1917396 4.1800365 4.187823 4.0751915 4.382937 4.3788943 4.1430836 3.9953942
1368385_a_at 9.1307 9.191784 9.230837 9.110361 9.209204 9.131706 9.147423 9.069897 9.253652 9.025573 9.0075245 9.16851
1368386_at 9.741888 9.612162 9.573512 9.712046 9.67571 9.580006 9.646275 9.480439 9.756986 9.570517 9.436062 9.626326
1368387_at 11.493265 11.349664 11.454247 11.6686325 11.258618 11.436357 11.414901 11.408617 11.122979 11.148986 11.328273 11.297148
1368388_at 4.8579955 5.2297263 5.225813 5.133167 4.9931736 5.0732083 5.117626 5.337164 5.093863 4.9861364 5.1234474 4.9461303
1368389_at 8.653546 8.881922 8.809142 8.804526 8.544079 8.562698 8.869272 8.594657 8.763837 8.693613 8.793169 8.567621
1368390_at 8.976655 8.964007 9.030845 8.872576 8.986573 8.942089 9.011999 9.003771 8.918354 9.052314 9.094986 9.184194
1368391_at 4.8295436 4.792042 4.8267555 4.9816303 4.7709494 4.9368963 4.9937296 4.8470125 4.8809924 5.028864 5.0112057 4.768714
1368392_at 6.5434465 6.297635 6.5599046 6.316331 6.2649965 6.5771747 6.5114017 6.389519 6.3578024 6.4251833 6.5959454 6.4997945
1368393_at 5.838902 5.850456 5.8330956 5.38554 5.9455633 5.8862257 6.2069545 6.1467867 5.7189655 5.6765037 5.5481057 5.813783
1368394_at 5.777897 5.9292393 5.6497006 6.0249257 5.9591947 5.8019133 5.9179597 5.8293037 5.870349 5.9179792 5.9320736 5.974155
1368395_at 5.4848433 5.181829 5.5946083 4.983077 5.2477975 5.4828157 5.7119107 5.170033 4.917951 5.145431 4.7830696 5.1361914
1368396_at 5.5476913 5.4280534 5.668358 5.444256 5.1702943 5.5894456 5.580632 5.6656747 5.3290653 5.6120725 5.5957966 5.5923967
1368397_at 12.947557 12.920672 12.93333 13.167112 13.041579 13.029968 12.994392 12.907065 12.842524 12.9807415 12.98454 13.00173
1368398_at 4.371005 4.681246 4.4875565 4.5398927 4.4963584 4.288635 4.4790454 4.47551 4.5586705 4.2881165 4.494206 4.4727616
1368399_a_at 11.648923 11.732759 11.688812 11.814907 11.59192 11.751243 11.627462 11.642546 11.615482 11.820815 11.652062 11.717094
1368400_at 9.453864 9.226668 9.395268 9.049012 9.26647 9.238241 9.202758 9.251342 9.598464 9.261016 9.419888 9.279568
1368401_at 4.2851458 4.4640207 4.6863937 4.1449823 4.6979566 4.3318844 4.5147924 4.552202 4.446807 4.615114 4.482221 4.4794607
1368402_at 9.166475 9.274975 9.167319 9.263832 9.156928 9.138396 9.170382 9.214133 9.01157 9.068104 9.041294 9.063746
1368403_at 8.9158945 8.73937 8.745953 8.821698 8.765439 8.638913 8.653977 8.609823 8.479467 8.700877 8.459418 8.634035
1368404_at 4.6970143 4.94538 4.8284874 4.6679807 4.7903748 4.8161983 5.125759 4.9049234 4.8262715 4.876722 4.7714615 4.5751457
1368405_at 7.7667665 8.008218 7.9393663 7.7035246 8.027435 8.062939 8.000063 7.912711 8.165419 8.069706 8.081943 8.099107
1368406_at 4.1745543 4.2271986 4.4420385 4.0310836 4.207604 4.3764086 4.3542223 4.1933618 4.199595 4.511484 4.387948 4.316633
1368407_at 5.2767644 5.317971 4.938128 5.100789 5.324467 5.551737 5.489061 5.5070305 5.488838 5.2576036 5.212669 5.428574
1368408_at 5.0569463 4.930899 4.7972984 4.4176307 4.727699 4.659058 4.691711 4.7872267 4.810517 4.816273 4.6504083 4.764761
1368409_at 10.064188 10.079344 10.159374 10.047047 10.178377 10.438349 10.344414 10.275562 10.169325 10.102474 10.06879 10.058722
1368410_at 7.2618194 7.047991 7.2797217 6.87031 6.821046 6.869435 6.815399 6.5940075 7.020225 6.9076467 7.0269966 7.0151105
1368411_a_at 3.8127096 3.8055687 4.083271 3.9583972 3.8162642 3.9476771 4.10057 3.9921417 3.9464934 4.019898 4.1711483 3.8101053
1368412_a_at 5.0441885 4.9879003 4.947984 5.166291 5.103551 4.5881424 4.9737444 4.997641 4.904672 4.9822025 4.6464424 5.551677
1368413_at 5.2963734 5.536049 5.5329237 5.5823765 5.7479753 5.378558 5.1891975 5.5398836 4.9563036 5.3959417 5.0124063 5.244541
1368414_at 5.8475833 5.9128146 5.809697 5.6802773 5.7908435 5.796849 5.8006115 5.6442833 5.8976808 6.013122 5.867693 5.9350595
1368415_at 4.029821 3.951966 4.1692934 3.8516362 3.8226058 4.1161737 3.9590104 3.9402115 3.9469867 4.230516 4.0930247 3.7216902
1368416_at 3.7070699 3.605772 3.800993 3.6177459 3.6777864 3.6915863 3.7586725 3.8038375 3.803693 3.6533582 3.4040594 3.5968523
1368417_at 4.7421656 4.7408037 4.7213345 4.7286997 4.640985 4.5396338 4.8500633 4.6464815 4.8385787 4.7930613 4.599573 4.76717
1368418_a_at 12.948401 13.096761 12.867892 13.052652 12.913955 12.931129 12.949514 13.1508875 12.969842 13.021218 12.913495 13.001539
1368419_at 9.4594555 9.277863 9.393465 9.588542 9.380529 9.311385 9.6660795 9.418748 9.13502 9.1919 9.283033 9.269452
1368420_at 13.353581 13.386202 13.251239 13.364455 13.256707 13.312416 13.295539 13.384828 13.337241 13.339153 13.350824 13.31967
1368421_at 4.0743136 3.5840633 3.6681376 3.8676398 3.8567836 4.244723 3.8768082 3.9837139 4.055134 3.843019 3.8088357 4.0258064
1368422_at 7.661484 8.649417 6.020052 6.9556613 6.5806026 6.967039 7.0504246 6.8479214 6.3914375 6.574138 5.9740486 6.5871334
1368423_at 5.5428324 5.5404663 5.6173425 5.593891 5.509371 5.5914397 5.7515945 5.4456353 5.781721 5.813923 5.887992 5.680929
1368424_at 7.248948 7.2979875 7.1155853 7.312857 7.326882 7.1818285 7.357869 7.5237765 7.2368045 7.1584625 7.202682 7.1638594
1368425_at 4.795291 4.9694886 5.12056 5.1366186 4.7882447 4.878041 4.901963 4.715235 4.724487 5.1872244 4.6643486 5.0084295
1368426_at 11.897541 12.080407 11.673703 12.094373 11.597788 11.735215 11.735543 11.406811 11.220929 10.83465 11.427374 11.3809595
1368427_at 8.292409 8.049878 8.268032 8.163533 8.189145 8.108391 8.049304 8.161865 8.182084 8.011127 8.046172 8.016543
1368428_at 8.635448 8.197401 8.721615 8.736847 9.077663 8.821022 8.46526 8.578571 8.498194 8.636268 8.8074665 8.483497
1368429_at 3.8003418 3.8157089 3.9073365 3.7269847 3.7423613 3.5152352 3.6735935 3.6734195 3.75813 3.7473829 3.7648199 3.6218157
1368430_at 9.867196 9.932304 9.742091 10.085906 9.817157 9.560447 9.655066 9.826166 9.867514 9.563293 9.654317 9.7753725
1368431_at 11.009406 10.996729 10.89905 10.830677 10.977231 10.984926 11.0718775 11.169809 11.062064 11.082089 11.098945 10.962906
1368432_a_at 4.5950775 4.5890718 4.5944304 4.640866 4.6146064 4.1728244 4.5537453 4.392316 4.4872513 4.428947 4.4827223 4.7910376
1368433_at 9.894345 9.864776 9.59191 9.705104 9.770237 9.609556 9.714614 9.819226 9.727835 9.799574 9.631453 9.767962
1368434_at 7.9020195 7.8128343 7.9150076 7.8499618 7.927195 8.12628 7.9375677 7.961723 7.8328657 7.8775406 7.7544646 7.968245
1368435_at 11.403534 11.389487 11.664598 11.508611 11.408565 11.108448 11.068765 11.190021 11.420962 11.432135 11.134931 11.724844
1368436_at 9.41066 9.473935 9.409858 9.163592 9.273924 9.3035 9.37964 9.327059 9.373675 9.49874 9.468323 9.320667
1368437_at 5.146338 4.947285 5.138957 5.0535774 5.123624 4.927045 5.208074 4.9796553 5.0996614 4.8674765 5.137353 5.0750375
1368438_at 4.3953514 4.170352 4.3207703 4.2635746 4.296854 4.3932633 4.400693 4.1111803 4.502229 4.721837 4.43619 4.664522
1368439_at 5.985725 5.6941276 6.03492 5.810759 5.898147 5.893746 6.0433893 5.6882 6.241207 6.2576714 6.064194 5.789367
1368440_at 6.918392 6.9836426 6.653033 6.503379 6.7169394 6.8725767 6.7655153 6.6910295 6.2845173 6.688347 6.524763 6.66017
1368441_at 6.597995 5.826379 6.0072093 5.6269784 6.028204 5.772277 6.6004224 6.3131514 6.0538497 6.2284536 6.09385 6.1342235
1368442_at 13.174697 13.214457 13.148831 13.380057 13.292897 13.1724205 13.229499 13.262973 13.225698 13.22309 13.112209 13.114057
1368443_at 5.4590316 5.2210503 5.5791907 5.386244 5.247861 5.665999 5.063594 5.300795 5.596133 5.7099514 5.2066154 5.3168015
1368444_at 8.285579 8.313152 8.311939 8.2302065 8.105193 8.2311 8.312578 8.23447 8.078639 8.171688 8.243663 8.152517
1368445_at 5.4781685 5.7622385 5.7709713 5.657703 5.6497974 5.470705 5.605545 5.549015 5.7269125 5.805766 5.742251 5.730449
1368446_at 8.366125 8.6051655 8.292028 7.9363546 8.127272 8.099204 7.4854965 7.951266 7.311023 8.252607 7.1182437 7.530927
1368447_x_at 6.770601 6.7516694 7.254676 6.7438655 8.158414 7.3414016 7.038088 7.723488 6.26312 6.872282 7.589236 6.760695
1368448_at 6.5011177 6.397556 6.4581933 6.606758 6.6338577 6.605278 6.698064 6.7617683 6.6044235 6.7297077 6.5180955 6.5563645
1368449_at 4.671587 4.5243745 4.685195 4.487316 4.4785433 4.72278 4.590599 4.592761 5.011224 4.621258 4.5453587 4.542001
1368450_at 5.230948 5.2986 5.260439 5.1684246 4.718849 5.36806 5.240335 5.052034 5.251819 4.99576 5.1888905 5.4938583
1368451_at 6.212493 6.1612487 6.1599207 6.204722 6.30645 6.270054 6.3651943 6.3129454 6.28077 6.242774 6.5556245 6.4155536
1368452_at 9.302604 9.392223 9.30298 9.365312 9.246186 9.208597 9.194137 9.377616 9.193261 9.233518 9.037363 9.141286
1368453_at 11.0171 11.057598 10.9498205 11.723701 10.786814 10.64846 11.007092 11.081602 11.182414 10.802536 11.069195 10.650572
1368454_at 4.020565 4.05408 4.0075784 4.0153565 4.0087094 4.225501 4.337227 4.0341783 4.278567 4.483466 4.004762 4.425984
1368455_at 5.396218 5.423399 5.454153 5.833585 5.3307977 5.1891613 5.307222 5.304393 5.380939 5.4271665 5.365247 5.8405375
1368456_at 3.8932672 3.8055687 3.8110018 3.821534 3.8727355 3.6087277 3.6715236 3.9035814 3.6424494 3.8827298 3.7450554 3.7790222
1368457_at 3.6881511 3.593973 3.752532 3.499042 3.8609507 3.7557983 3.9242046 3.7697623 3.8219666 3.9285576 3.7416403 3.932666
1368458_at 8.496151 9.368493 11.368811 8.139158 9.5238695 9.374312 9.637892 8.340296 9.928992 9.860441 11.059284 9.867933
1368459_at 4.271793 4.322688 3.9054747 4.2628603 4.136584 4.1923623 4.2742195 4.2193794 4.438109 4.2314396 4.116275 4.3265457
1368460_at 7.7896967 7.596247 7.5109982 7.539522 7.9642744 7.716864 8.093132 7.5397887 8.026289 7.7690163 7.833926 7.128273
1368461_at 11.231551 11.358946 11.479454 11.319305 11.300476 10.578098 11.013007 10.837947 10.853939 11.14583 10.704829 11.261579
1368462_at 5.3373704 5.2241898 5.165269 5.357994 5.261077 5.057509 5.528915 5.5511565 5.3582788 5.1555715 5.38198 5.158473
1368463_at 7.45113 7.6269464 7.085751 7.393784 7.234259 7.499434 7.23806 7.402922 7.4902744 7.1835957 7.3649683 7.1418686
1368464_at 6.046218 6.410455 5.721343 6.2062807 6.1032286 6.2275453 6.100064 6.543024 6.1108747 6.104582 6.165974 6.2699757
1368465_at 3.5347939 3.5519693 3.7082596 3.5161524 3.55778 3.4950008 3.479476 3.7271004 3.4519992 3.6160798 3.6305578 3.5868464
1368466_a_at 5.477924 5.607364 5.4147716 5.4081254 5.4590273 5.297507 5.3573313 5.662166 5.1736116 5.4485083 5.311609 5.5063767
1368467_at 12.722042 12.710619 12.802789 12.819168 12.743849 12.775393 12.708779 12.885455 12.743101 12.692165 12.671699 12.648987
1368468_at 4.2977576 4.48569 4.5822763 4.5848074 4.7189612 4.726347 4.6364985 4.184234 4.599546 4.46851 4.872481 4.762964
1368469_at 5.725698 5.5536914 5.5789967 5.6539903 5.4647584 5.5567474 5.6728683 5.377695 5.471267 5.483705 5.504263 5.615895
1368470_at 8.894309 8.772009 8.789467 8.843296 8.815762 8.843356 8.958708 9.079676 8.969279 8.7907095 8.67683 8.853426
1368471_at 5.577881 5.275867 5.0679913 5.5332146 5.1133146 5.25756 5.244792 5.3070817 5.2943463 5.3903184 5.5666895 5.369779
1368472_at 4.69263 4.788227 4.5948186 4.4694014 4.829612 4.902293 4.9904213 4.763978 4.78313 4.8531785 4.674489 4.671009
1368473_at 4.9308968 4.590564 4.842064 4.8849845 5.2687144 5.171308 4.63472 5.3921485 4.5942044 5.2315392 5.1246734 4.8358603
1368474_at 7.0016785 7.2921042 6.3106503 6.9669375 7.1888585 7.10449 7.1709156 7.198438 6.692136 6.9581375 6.8458414 7.8209324
1368475_at 4.671102 4.6762376 4.750365 4.846572 4.8757443 4.8163877 4.812103 4.853865 4.8034015 4.7052994 4.78652 4.88957
1368476_at 6.48517 6.3203735 6.210186 6.481363 6.65254 6.4349732 6.6160083 6.952684 6.1126747 5.7345934 6.3248897 6.636224
1368477_at 6.865054 6.8187494 6.7976336 6.790068 6.795974 6.8410907 6.9921575 6.8911157 6.843953 6.9245462 7.042307 6.787031
1368478_at 3.7942345 3.771021 3.8232293 3.9235008 3.6993768 3.7888455 3.8603275 3.6939297 3.744079 3.8177524 3.618811 4.062547
1368479_at 3.49573 3.419467 3.713601 3.7316146 3.5092466 3.675563 3.6221035 3.742634 3.5685313 3.728678 3.5403476 3.7266037
1368480_at 6.1096992 5.986035 6.0256214 6.3170652 6.2493744 5.989265 6.1795535 6.4805923 6.117903 6.5049615 6.2527533 6.2232175
1368481_at 5.239624 5.096865 5.4071727 5.004303 5.0269003 5.279919 5.2672844 5.078905 4.9475117 5.04338 5.0499196 5.153745
1368482_at 7.195766 7.1712265 6.9066725 6.8183217 6.7360625 6.5327883 7.0002112 6.443589 7.134729 6.414192 6.5022116 7.0800395
1368483_a_at 4.1219416 4.4639425 4.1469755 4.3598537 4.2173753 3.9953992 4.219125 4.4620194 4.4723725 4.1468163 4.1922016 4.2338896
1368484_at 5.3092184 4.8619742 5.195108 4.6253066 4.7929955 4.9817586 5.2755113 4.4898596 4.9434524 5.1340413 4.7809772 4.7048078
1368485_at 5.2491455 4.800619 5.0404377 5.0356464 4.973522 5.0785236 4.8090887 5.2424593 4.915596 4.925807 4.8802996 5.0455513
1368486_at 7.329056 6.8291903 6.7725716 7.2074428 7.0028853 5.9486675 7.195818 6.0120406 6.365953 5.7343163 7.109403 6.0377274
1368487_at 3.1422455 3.102034 3.417695 3.3690772 3.34027 3.1875706 3.4071198 3.437596 3.3394177 3.3266726 3.2147822 3.2423642
1368488_at 9.01098 9.212492 9.086127 9.1319685 9.336142 8.820846 9.006488 8.70417 8.627424 8.757109 8.421541 8.320495
1368489_at 4.884556 4.935325 5.0134487 5.166291 4.9316344 5.1085505 4.690059 4.8907485 5.0296702 4.935569 4.9808435 4.855633
1368490_at 10.2889805 10.633133 10.481318 10.262686 10.1488285 10.704221 10.286737 9.957987 10.235306 10.136742 10.297109 10.684901
1368491_at 6.643069 6.336428 6.2243814 6.464748 7.1173463 6.786365 6.300594 6.226827 7.3844633 6.4932876 6.2257123 6.453757
1368492_at 7.359563 7.594772 7.584838 7.5823517 7.6607327 7.3193984 7.2894425 7.196777 7.5678296 7.261512 7.454885 8.003162
1368493_at 4.63737 5.0063095 4.4688935 4.55701 4.7083683 4.7746086 4.728258 4.6941233 4.8504457 4.556126 4.7972717 4.7364016
1368494_at 4.687116 4.3250623 4.05999 4.1678333 3.7343693 3.859389 3.998179 4.265297 3.8976989 3.612824 3.7385008 3.9220402
1368495_at 5.393449 5.3036613 5.5545464 5.324097 5.491889 5.6395254 5.239976 5.341898 5.644497 5.7090783 5.8428802 5.341517
1368496_at 4.429058 4.1489506 4.272122 4.185857 4.3270693 4.283594 4.4068813 4.124943 4.36131 4.337247 4.163802 4.262633
1368497_at 10.596026 10.386718 10.5278015 10.696724 10.511223 10.930033 10.656389 10.732203 10.676154 10.765402 10.782757 10.9397335
1368498_a_at 3.35928 3.3762836 3.2492514 3.12402 3.143242 3.1558442 3.2960894 3.0598226 3.4234192 3.303331 3.258933 3.1734445
1368499_at 3.3948798 3.2621596 3.1828911 3.3059046 3.1884518 3.345369 3.3751729 3.5854568 3.3299775 3.4709718 3.1718788 3.0677454
1368500_a_at 6.567282 6.6522155 6.677427 6.6811023 6.5241504 6.499893 6.5697145 6.5761557 6.7911754 6.7421665 6.6664815 6.666298
1368501_s_at 7.128625 7.0940924 6.9055862 6.988572 7.141236 7.0948486 7.067745 6.386027 6.5557117 7.1043544 6.8882947 7.4416733
1368502_at 3.9593918 3.7861767 3.875122 3.9061594 4.3254385 4.1536407 4.1682506 4.082921 4.144166 4.0570617 4.2209473 3.9006264
1368503_at 8.583233 8.711243 8.783522 8.685829 8.376978 8.687462 8.782684 8.326189 8.589581 8.694632 8.621721 8.820303
1368504_at 10.924999 11.095004 10.8856735 10.912325 10.9332695 11.103951 10.924628 10.940234 10.987173 10.997621 10.88366 10.990091
1368505_at 5.678099 5.272175 4.9540887 4.846896 4.956726 4.867201 5.1907845 5.1254644 5.2743144 4.8588448 4.81473 4.9984818
1368506_at 5.509792 5.167879 5.0965023 4.4143476 4.7328925 4.787569 4.8474555 4.6891255 5.0839705 4.7390866 4.7743406 4.93861
1368507_at 11.462096 11.462694 11.617148 11.518892 11.516136 11.614757 11.49898 11.511292 11.655477 11.595159 11.7906475 11.648621
1368508_at 8.522308 8.710837 8.705978 8.772627 8.467473 8.68694 8.551339 8.787704 8.391151 8.5036125 8.483408 8.620749
1368509_at 6.5200286 6.648226 6.609738 6.069662 6.55842 5.803381 6.1220865 5.82919 6.4522834 5.672815 6.41204 5.7448945
1368510_at 4.857133 4.6400685 4.581813 4.508707 4.5224285 4.7254286 4.594574 4.589122 4.8847685 4.6616507 4.7274933 4.7160625
1368511_at 3.9759796 4.1781797 3.8961458 4.2722945 4.094989 3.913764 4.098141 4.047248 4.317893 4.0452833 4.3007755 3.9738183
1368512_a_at 10.265699 10.230677 10.491685 10.430782 10.651897 9.930794 10.344005 10.529272 10.685798 10.5209255 9.965597 10.033697
1368513_at 6.3007507 6.231672 6.131849 6.0529165 6.138933 6.401264 6.0761313 5.82919 6.318352 6.003686 6.3837657 6.2306514
1368514_at 11.516836 11.518363 11.545971 11.596956 11.6368 11.650664 11.5235815 11.568153 11.358491 11.470443 11.356959 11.424552
1368515_at 4.7816153 4.8433733 4.74695 5.285804 5.051055 4.9071636 4.774597 4.541643 4.715063 4.850518 5.0444565 4.807461
1368516_at 6.477086 6.556096 6.530228 6.5552006 6.681763 6.287251 6.49374 6.5448885 6.649249 6.569904 6.4723945 6.618708
1368517_at 6.286918 6.407998 6.452602 6.3512917 6.274478 6.47103 6.530242 6.5213914 6.6489887 6.290013 6.514891 6.3450117
1368518_at 8.483043 8.47411 8.046675 8.601944 8.110378 7.7278194 7.981413 8.090012 8.14427 7.823456 8.11806 8.531821
1368519_at 5.077456 5.2573204 5.1417623 4.9441895 5.091666 5.1597614 5.030651 5.128128 5.156461 5.084482 5.2055483 5.076934
1368520_at 12.848699 12.77493 12.938953 13.173573 13.030118 12.644587 12.809061 12.982994 12.7554865 12.887845 12.216292 12.1221485
1368521_at 6.5674214 6.694318 6.666306 7.0213237 6.7332935 6.392221 6.2559943 6.4106693 6.6291986 5.9815264 6.5765376 6.6025295
1368522_at 4.3919764 4.2189965 4.551029 4.122574 4.5116796 4.2301764 4.38519 4.203745 4.2248926 4.176888 4.421401 4.4667535
1368523_at 4.1278176 4.0613074 4.018382 3.952396 4.2106056 3.9580817 3.9490004 4.0877724 4.0525174 4.2414565 3.9247067 4.300336
1368524_at 3.5553186 3.4780016 3.702437 3.546203 3.532516 3.6530113 3.688332 3.6496704 3.662409 3.7864172 3.6549518 3.4174817
1368525_at 6.9851203 7.260817 7.1458807 7.3856406 7.178476 7.0842543 7.1962357 6.832236 7.094087 7.3172865 7.066811 7.1328444
1368526_at 7.4391713 7.5773535 7.6629076 7.606212 7.6076 7.462432 7.599837 7.628944 7.616086 7.614484 7.356416 7.5487304
1368527_at 3.1348107 3.3228996 3.3038807 3.3252432 3.2630632 3.4599133 3.230545 3.2721162 3.4121785 3.391594 3.314721 3.1667593
1368528_at 9.20348 8.966938 8.722174 8.92716 9.201742 8.809715 8.921753 9.082413 8.874133 9.111723 8.630993 8.353464
1368529_at 4.915684 4.7741675 4.386642 4.6479607 4.6237516 4.657462 4.715562 4.952078 4.5544157 4.9042225 4.6863575 4.443106
1368530_at 4.4785604 4.5461006 4.0819564 4.2926035 4.5141797 4.3916388 4.308336 4.1656704 4.4221067 4.2851458 4.4517336 4.4842205
1368531_at 3.4266195 3.517134 3.593902 3.3464856 3.474937 3.5065608 3.6543908 3.3987617 3.4714491 3.5650902 3.6713343 3.3742247
1368532_at 3.9592075 3.6498778 3.92738 3.9061594 3.6713722 3.7748332 3.559306 3.8626783 3.863719 3.7428997 3.8652601 3.5040045
1368533_at 5.4497833 5.3190947 5.1684437 5.354501 4.909425 5.369844 5.65343 5.302177 5.4114885 5.6080112 5.180601 5.274418
1368534_at 5.73708 5.716106 5.8025107 5.8750668 5.6798854 5.6472225 5.7909436 5.7519546 5.7550197 5.942161 5.8279333 6.038359
1368535_at 5.124031 5.193125 5.250496 5.2835865 5.2408595 5.209708 5.1885495 5.408967 5.3618402 5.414647 5.371277 5.788983
1368536_at 11.141533 11.050358 10.77741 10.795362 10.8289795 10.910195 11.142254 11.0260315 11.250747 10.821695 10.500032 11.098064
1368537_at 6.285915 6.3665137 6.4564586 6.6028743 6.347717 6.308174 6.3065906 6.61739 6.011279 6.433802 5.9474945 6.449763
1368538_at 8.333585 8.383608 8.346893 8.244751 8.056878 8.033882 8.232256 8.171061 8.109626 8.060281 8.101897 8.145764
1368539_at 3.2766175 3.4469674 3.5434933 3.4304717 3.3484118 3.215343 3.476471 3.5232053 3.4274666 3.4231813 3.3993464 3.4383304
1368540_at 4.255901 4.337691 4.6237974 4.3005457 4.1716824 4.405646 4.2455626 4.4206533 4.3641295 4.320017 4.02313 4.3940706
1368541_at 5.940924 6.0327353 6.1247315 6.339314 6.379792 5.8002644 5.7453413 6.039227 6.2488136 6.0133142 5.7940984 6.3158684
1368542_at 4.61063 4.7665677 4.8620057 4.706583 4.8578367 4.5345335 4.712699 4.623397 5.0858154 4.555752 4.7308383 4.680464
1368543_at 8.268154 8.343613 8.486074 8.177909 8.27928 7.534842 8.290184 8.079197 7.5902658 8.429974 7.8833475 8.157795
1368544_a_at 4.6084347 5.081635 4.8269005 4.5286818 4.7193127 4.674695 4.5209618 4.6214285 4.6940994 4.671686 4.8344574 4.7546644
1368545_at 5.4298515 5.557318 5.936527 5.166052 5.172909 5.438593 5.2744765 4.909915 5.3553157 5.3292108 5.2404184 5.3276134
1368546_at 4.8010693 4.958765 4.845804 4.9629025 4.7253284 4.698393 4.892291 4.66947 4.8058057 4.9502487 4.894061 5.257882
1368547_at 4.057502 3.8949888 3.9044888 3.8306231 4.0427756 3.9863229 4.0154524 3.9356937 4.0567083 4.23021 4.172337 4.118375
1368548_at 3.3898268 3.3241537 3.4051316 3.3830972 3.2733877 3.2312465 3.3635077 3.4040253 3.2955227 3.3037784 3.4878123 3.297455
1368549_at 9.227652 9.208518 9.172231 9.428707 9.245411 9.117277 9.237361 9.301078 9.046558 9.089584 9.005705 9.108966
1368550_at 5.056201 4.9350142 4.760208 5.009796 4.8250504 4.8831635 4.9530087 4.958559 4.8941517 5.0531054 4.829316 4.9916797
1368551_at 4.7168922 5.024579 4.638215 4.7451944 4.488409 4.455773 5.07591 4.681792 4.7958813 4.79214 4.5775747 4.628591
1368552_at 10.906326 11.060752 10.95755 10.694228 10.92763 10.83822 11.033857 10.861925 10.869269 10.882454 10.981318 10.835556
1368553_at 5.1681957 5.132468 4.9258747 4.9778566 4.8967 4.984288 4.974206 5.3290157 5.001399 5.040286 5.2343693 4.9946356
1368554_at 5.3150873 5.7363873 5.5484705 5.10574 5.332102 5.4859667 5.59494 5.4573374 5.374592 5.7462416 5.630159 5.6379957
1368555_at 5.773436 5.7231216 5.3103037 5.802481 5.544175 5.7030725 5.5070767 5.292357 5.6156583 5.267506 5.534713 5.4136376
1368556_at 4.42174 4.6988583 4.7845635 4.6475816 4.4707565 4.4967623 4.6363473 4.336671 4.5329695 4.7833753 4.58315 4.7254057
1368557_s_at 4.387122 4.341976 4.5675993 4.4741807 4.37918 4.3570223 4.444399 4.485499 4.231894 4.2324295 4.51378 4.5355725
1368558_s_at 8.594172 8.79558 8.178238 8.512196 8.379694 8.286628 8.321079 8.208269 8.719427 8.0774 8.429773 8.833122
1368559_at 5.5651965 5.4014554 5.4059033 5.3438315 5.458859 5.288193 5.4237733 5.5683136 5.5165763 5.287956 5.5882235 5.3570657
1368560_at 5.059554 4.8764606 4.89709 5.061116 5.0236716 5.1784716 5.179042 5.149605 5.243392 5.147059 5.4830017 4.93002
1368561_at 4.087085 4.32207 4.0513763 3.9212637 3.9971423 4.0108266 4.1949587 3.891776 4.1561623 4.3749447 3.7229552 3.9591699
1368562_at 5.000698 4.8015633 4.8070807 5.13033 4.810093 4.9059787 4.8436074 4.841748 5.2169166 4.9502487 5.1478386 4.9434757
1368563_at 6.480753 7.2951155 6.930507 6.3360085 8.016564 6.6239977 7.4967656 7.596348 7.9362273 7.8735905 7.111045 6.9258714
1368564_at 4.335867 4.674383 5.01094 4.5973063 4.9647155 4.9196005 4.5838265 4.7021155 4.810677 4.8646326 4.817458 4.777337
1368565_at 4.5674796 4.3891087 4.420713 4.583028 4.607757 4.7215505 4.0170913 4.615568 4.8477373 4.906641 4.3493505 5.596314
1368566_a_at 11.270163 11.16414 11.44057 11.0823965 11.211682 11.209064 11.457557 11.392627 11.590547 11.518074 11.5557575 11.325213
1368567_at 7.806981 7.859527 7.585683 7.6531534 7.7596707 7.9209847 7.520399 7.571228 7.541722 7.649013 7.81141 7.7466908
1368568_at 5.343035 5.574174 5.435146 5.799293 5.8930435 5.6910496 5.505166 5.5110955 5.9088182 5.7324886 5.7690477 5.7382483
1368569_at 3.7587204 3.7107606 3.7491512 4.037154 4.0755606 3.6234088 3.7248178 4.067478 4.730123 4.079448 3.691647 4.1054826
1368570_at 7.8667445 7.5883927 8.013154 7.686807 7.9134927 7.6474714 7.458599 7.8596826 7.163647 7.240357 7.93577 7.3181224
1368571_at 4.533359 4.7623754 4.498791 4.4731355 4.411086 4.3504086 4.4614134 4.4815493 4.126077 4.4982724 4.467107 4.493968
1368572_a_at 5.1877894 5.171107 5.1984687 5.3147097 5.1966095 5.317157 5.2826653 5.255942 5.1786704 5.297313 5.3494964 5.2963624
1368573_at 8.007275 7.843647 7.858283 8.089467 8.121948 7.8886356 7.844247 8.050175 7.8268433 7.877774 7.908334 7.65592
1368574_at 10.190892 10.072638 10.173417 10.209167 10.291822 10.35196 9.994896 10.069747 10.2030325 10.230667 10.0531225 9.976048
1368575_at 5.3954372 5.2782164 5.129877 5.18834 5.317062 5.180126 5.2001777 5.206896 5.293356 5.191503 5.2450237 5.2701426
1368576_at 4.004911 4.195127 4.1381593 4.0355387 4.09545 4.0193996 3.7548463 3.8140368 3.9112844 4.1243935 3.7825851 4.011876
1368577_at 3.5616913 3.5841796 3.4150372 3.2899265 3.340137 3.4297493 3.4023097 3.4002037 3.3027241 3.4611053 3.4963763 3.4292538
1368578_at 4.595419 4.765488 4.685195 4.693051 4.769256 4.588152 4.7757397 4.807596 4.852837 4.638881 4.7854033 4.764284
1368579_at 4.5846853 4.48569 4.852905 4.5824924 4.5665636 4.6292114 4.699311 4.6311097 4.7022934 4.672254 4.6923027 4.639309
1368580_at 6.3022676 6.360716 6.078742 6.327076 6.1032286 6.287167 6.160942 6.1603503 6.398488 6.2138114 6.0998683 6.222192
1368581_at 5.444611 5.54687 5.4059033 5.4594464 5.163586 5.544577 5.6665397 5.5921936 5.567546 5.376311 5.6143417 5.6353765
1368582_at 3.8785727 4.0574474 3.9987524 4.02831 4.005289 4.0389786 4.0374813 4.124943 4.299403 3.9887345 3.9543915 4.273159
1368583_a_at 13.915285 13.944184 14.000336 13.937145 13.786446 13.828683 13.797588 13.782546 13.926093 14.02779 13.882996 13.78247
1368584_a_at 4.653226 4.372109 4.664262 4.359851 4.2823243 4.473738 4.8731213 4.5290084 4.766353 4.768958 4.6543503 4.3422
1368585_at 5.6132483 5.6588855 5.618268 5.6618423 5.804905 5.89518 5.6608915 5.915802 5.739701 5.912828 5.7832255 5.9368176
1368586_at 4.924967 4.7692842 4.9273653 5.0760565 5.021304 5.085373 5.108938 4.9206567 5.0078545 5.051778 4.9253235 4.962702
1368587_at 13.86036 13.778513 13.854524 13.714366 13.830308 13.862322 13.831141 13.876454 13.878613 13.811915 13.901228 13.854524
1368588_at 6.5553718 6.5378656 6.6889424 6.6813555 6.437609 6.8121142 6.2516146 7.1664133 6.2664456 6.9915905 6.310732 6.3351407
1368589_at 8.266663 7.972454 7.90741 8.060406 7.8985868 8.308388 7.708716 8.255325 8.289661 7.687436 8.407068 8.154593
1368590_at 4.3102546 4.469615 4.103656 4.1917725 4.230872 4.341028 4.035179 4.644944 4.202584 4.209143 4.0531263 4.193792
1368591_at 8.683559 8.562105 8.691446 8.7211895 8.739082 8.721354 8.75211 8.781514 8.794224 8.819764 8.884108 8.809367
1368592_at 7.763531 8.104124 8.177249 8.442564 7.852215 7.450117 7.9648914 8.06255 7.612571 7.872102 7.484073 7.3616223
1368593_at 9.115744 8.889183 8.86701 9.057842 8.867041 8.795786 8.852472 8.803841 9.101406 8.8614025 8.648714 8.770357
1368594_at 4.978049 5.1046257 5.1123643 5.069711 5.2669764 5.200135 5.115531 5.079586 5.231339 5.050088 4.8919096 5.3531036
1368595_at 4.762538 4.7296352 4.757489 4.7147145 4.5141797 4.7877116 4.601277 4.80695 4.724841 4.8185368 4.7418528 4.5949244
1368596_at 6.7924876 7.1707897 6.938907 7.227559 7.198372 6.7675343 6.881365 6.6024065 6.702061 6.5435376 6.720752 6.9619327
1368597_at 6.0173287 6.09799 6.076835 5.925504 6.0352473 5.9790335 6.185797 5.87221 5.936784 6.1949143 6.044236 6.0665236
1368598_at 6.142419 6.3203583 6.2925205 6.01726 6.3613267 6.231794 6.435258 6.2659407 6.3921947 6.290013 6.2782135 6.269934
1368599_at 5.7008786 5.510602 5.560464 5.7535 5.6415896 5.9859447 5.7967014 5.694211 5.7339 6.1303086 5.653124 5.871736
1368600_at 10.516746 10.379791 10.685255 10.314495 10.419382 10.303146 10.297339 10.550426 10.438694 10.412739 10.787149 10.441483
1368601_at 4.336456 4.2879386 4.3731513 4.5876 4.5147758 4.407326 4.3903594 4.5900173 4.590051 4.58877 4.427024 4.7428255
1368602_at 3.837227 3.8592856 3.955316 3.8766823 3.9422123 3.8435996 3.9200182 3.980992 4.163457 3.950853 3.7716029 3.880799
1368603_at 4.5337324 4.822813 4.624722 4.6697435 4.8856435 4.647159 4.526883 4.6349134 4.431184 4.6460476 4.534034 4.518164
1368604_at 4.7228556 4.800625 4.983754 4.797292 4.745928 4.6987224 4.617006 4.7933135 4.9937577 4.7630677 4.861664 4.8856683
1368605_at 4.793942 4.915275 4.6914015 5.0929995 4.889994 5.000066 4.609591 4.7177634 4.5182414 4.4455914 5.024449 4.627662
1368606_at 4.461548 4.6731696 3.814908 4.251747 4.000007 4.39699 4.5577974 4.662876 4.2652516 4.2905555 4.281515 4.5355725
1368607_at 8.578646 6.325855 9.258668 7.47128 9.065059 8.289787 8.079287 8.859758 7.7919855 9.6440525 8.384598 8.746951
1368608_at 10.388764 10.496426 10.617481 10.413943 10.244314 10.300134 10.397974 10.37455 10.1670885 10.28709 10.07738 10.34732
1368609_at 12.765675 12.772299 12.785556 12.81269 12.672545 12.803622 12.700597 12.719456 12.6169 12.6587 12.700166 12.702748
1368610_at 4.009734 4.0456705 4.1065574 3.727186 3.6371043 3.8712142 3.868409 4.031864 3.8340862 4.0978403 3.8687081 3.873728
1368611_at 3.8901863 3.9157946 3.9352856 3.7466793 3.8907638 3.877722 3.8199735 3.8763077 3.855341 3.950853 4.0554037 3.9567347
1368612_at 5.218699 5.167184 5.401791 5.4808526 5.487386 5.2235584 5.4177766 5.066503 5.1822586 5.626985 5.130978 5.4139347
1368613_at 4.3938293 4.096862 4.2295027 4.109017 4.249118 4.074406 4.3266306 4.0777583 3.9903717 4.3430076 4.0353675 4.3667636
1368614_at 7.622784 7.7679195 7.978437 7.956167 7.804248 7.680419 7.7683787 7.692655 7.9233613 7.7781925 8.027147 7.779563
1368615_a_at 4.92894 4.769091 4.632848 4.4904685 4.568175 4.740169 4.927757 4.526623 4.8841662 4.7908983 4.5718493 4.974686
1368616_at 6.041548 5.8476806 6.163129 6.076704 5.906276 6.0290623 5.8204427 5.975809 5.8562274 6.397674 6.151441 6.1274858
1368617_at 5.05686 4.5986433 4.611465 4.0705585 4.990853 4.688584 3.9933934 4.843062 4.762197 3.9599438 4.6999326 4.4400153
1368618_at 9.016767 8.923034 9.086283 9.118434 9.258178 8.97038 8.881864 9.024441 9.257101 8.998693 9.021599 8.790849
1368619_at 5.2165365 5.212452 5.514915 5.230308 5.1975236 5.186162 5.3536625 5.1789675 5.241273 4.995206 5.231305 5.2526026
1368620_at 5.4265237 5.327782 5.205328 5.575242 5.320199 5.368426 5.6056104 5.5050983 5.48305 5.7765145 5.6879897 5.512806
1368621_at 11.052153 10.911152 11.064264 11.256029 11.188197 10.886407 10.898389 10.808486 10.949384 10.862297 10.859534 10.914376
1368622_at 4.200083 4.195778 4.2430925 4.282216 4.154816 4.1076107 4.1503453 4.0321383 4.1925554 4.3134785 4.2864413 4.4665613
1368623_at 4.4855585 4.4488564 4.355923 4.157569 4.254752 4.313616 4.306968 4.395215 4.32999 4.481868 4.5746403 4.6076145
1368624_at 3.845134 3.617891 3.653046 3.7773216 3.852285 3.7450838 3.9116054 3.4924736 3.7601943 3.8413305 3.719675 3.8923044
1368625_at 5.180658 5.393198 5.296237 5.1385064 4.994512 5.0785236 5.284196 4.9844346 5.1706595 5.405401 4.9819984 4.88155
1368626_at 4.0694585 4.375549 4.0569468 4.11991 4.3558807 4.283594 4.488671 4.4836564 4.3360643 4.367066 4.3685794 4.474136
1368627_at 12.882349 12.815758 12.971748 12.990038 13.06752 12.884413 12.913271 12.971484 13.004977 12.803447 12.8128605 12.788543
1368628_at 3.731544 3.6460068 3.7248816 3.7709796 3.663378 3.908113 3.426138 3.6128833 3.7270463 4.1459975 3.6998975 3.6367695
1368629_at 4.436077 4.325465 4.3291345 4.316025 4.507461 4.3700223 4.5047493 4.489663 4.6832304 4.3811817 4.2916794 4.395694
1368630_at 3.7162259 3.3470435 3.338572 3.634235 3.4307635 3.577526 3.4526968 3.6133757 3.7726834 3.457106 3.5118208 3.7919307
1368631_at 4.2635765 4.153606 4.2993574 4.3750362 4.6403127 4.4477077 4.1399536 4.453926 4.3622513 4.6672173 4.601348 4.426944
1368632_at 3.3053253 3.393017 3.2802165 3.3196254 3.3556767 3.3643196 3.4135067 3.3346887 3.5026698 3.2644296 3.478474 3.3274124
1368633_at 3.4080884 3.487249 3.41622 3.4199173 3.4687314 3.3357182 3.3509598 3.508735 3.5070999 3.419915 3.5839424 3.3323302
1368634_at 7.8382635 7.773956 7.940203 7.892129 7.856243 8.004662 7.7597437 7.763166 8.07041 8.099764 8.077135 8.07124
1368635_at 4.3030014 4.1212473 4.236188 4.1079187 4.1214085 4.193773 4.139801 4.2356596 4.1263847 4.2619867 3.9353209 4.1061783
1368636_at 5.4367895 5.415697 5.7370243 5.5959654 5.407052 5.3519316 5.653399 5.727017 5.670089 5.802385 5.6732492 5.145058
1368637_at 4.185014 3.846387 4.2527494 3.8570735 3.9770548 4.1190014 4.0948954 3.8730626 3.9275184 4.041421 4.0961018 4.1102457
1368638_at 5.1386333 5.3660398 5.2801294 5.149337 5.4370756 5.2524433 5.3139887 5.3412743 5.2601004 5.2576113 5.321082 5.4451656
1368639_at 4.4084578 3.7622705 4.096218 3.9202125 3.7666757 3.9678478 3.8295195 4.111822 4.0086427 3.7667685 3.8509023 3.7538657
1368640_at 5.269399 4.8960686 5.061429 5.1903133 5.0926313 5.2429767 5.059407 4.9844346 5.241273 5.229182 5.1525593 5.261135
1368641_at 4.444505 4.7258015 4.1319904 4.162426 4.266358 4.139598 4.314564 4.5062466 4.3066998 4.1990433 4.556472 4.5990405
1368642_at 9.36999 9.432737 9.327122 9.515361 9.504067 9.469055 9.276965 9.513558 9.238429 9.182895 9.182405 9.277659
1368643_at 4.0243177 3.9942474 3.9276862 4.3197727 4.4603415 4.0919447 4.126535 4.326909 4.192514 4.4924545 4.1097336 3.96269
1368644_at 4.2068963 4.152876 4.1902456 4.428947 4.2824354 4.48304 4.4486833 4.2597075 4.4233427 4.197535 4.1922016 4.599526
1368645_at 6.299403 5.9617057 6.1393185 6.189964 6.061197 6.1093626 5.9680567 6.101851 6.287855 5.900941 6.129825 6.1242294
1368646_at 8.487406 8.623997 8.586086 8.83267 8.508608 8.536857 8.422983 8.6856365 8.3004265 8.076341 8.348197 8.251514
1368647_at 7.4479923 7.397132 7.2257223 7.209027 7.2458625 7.2528872 7.280319 7.390977 7.2159457 7.399355 7.2818418 7.3939643
1368648_at 4.663291 4.507534 4.285845 4.475665 4.5902395 4.1365476 4.6305695 4.3898106 4.3300405 4.419585 4.467022 4.4668703
1368649_at 7.969087 8.065899 8.013154 7.8093777 7.828032 8.098883 7.8260345 7.9278936 7.7806945 7.968884 8.19894 7.864418
1368650_at 7.6067705 7.540107 7.141429 8.284797 7.4463296 7.0421314 7.422399 7.5906277 7.2823954 7.405571 7.5464754 6.8798075
1368651_at 10.924403 10.888372 11.07912 10.980177 10.419367 10.585971 10.905916 10.961558 10.714961 10.568956 10.4146805 10.121153
1368652_at 7.0819016 7.230695 7.208033 6.8792367 6.9396095 7.08782 6.9072127 6.905272 6.776658 6.8461113 7.1133757 6.869811
1368653_a_at 10.951882 10.930946 11.022061 10.801046 11.017821 10.738867 10.874041 10.879219 11.00056 11.032487 11.010681 11.008309
1368654_at 6.5087314 6.563178 6.5556135 6.535554 6.3597636 6.505059 6.2471657 6.7084293 6.1286807 6.6226444 6.276798 6.412206
1368655_at 9.621688 9.8120985 9.687218 9.714867 9.8262825 9.598943 9.643713 9.577037 9.714801 9.5517845 9.726901 9.715302
1368656_at 4.104179 4.032894 3.965477 3.9882216 3.9748983 4.130493 3.8818083 3.856173 4.1557455 3.7930794 3.9846494 4.317126
1368657_at 3.7575517 3.4417822 3.744566 3.5618067 3.54468 3.7402267 3.6617866 3.735028 3.6937678 3.4361398 3.713379 3.596752
1368658_at 4.887122 4.4934382 4.6337557 4.621453 4.8914757 4.679926 5.0062037 4.699876 4.620479 4.871527 4.762616 4.368209
1368659_at 10.699889 10.991761 10.658745 10.443824 10.868826 10.909301 10.903766 9.816577 10.896581 9.555617 10.206911 10.844401
1368660_at 4.798989 4.7536573 4.8070807 4.673423 4.862111 4.660536 4.8228226 4.7933135 4.8001986 4.8138475 4.918449 4.9326525
1368661_at 6.143053 6.266322 6.6496053 6.3106046 6.8946767 6.3981996 6.7702107 6.4396143 6.976656 6.9054604 6.681611 6.7633944
1368662_at 6.9261227 7.4940877 7.10476 7.1076727 7.105726 7.4398527 7.8311205 7.3488746 7.3236556 7.359007 7.5869026 7.4703827
1368663_at 3.5628257 3.5403254 3.7088346 3.6169982 3.6114523 3.560153 3.6416185 3.662939 3.839151 3.6977537 3.5484161 3.5989852
1368664_at 5.1768064 5.277278 5.132156 5.233947 5.4647098 5.399928 5.6007466 5.143178 5.4114885 5.257375 5.38487 5.253688
1368665_at 8.451363 8.510479 8.473293 8.644636 8.532692 8.569931 8.466772 8.615583 8.704632 8.54598 8.7963085 8.666334
1368666_a_at 3.7309844 3.8457665 3.6174054 4.0302544 3.8341987 3.8596706 3.9218676 3.778983 3.6962786 3.9493463 3.9057376 3.9231184
1368667_at 5.111808 5.3124833 5.1396365 5.2206974 5.1796436 5.400251 5.3806434 5.259862 5.21268 5.534286 5.370264 5.2988267
1368668_at 8.826905 8.69738 8.831849 8.858291 8.796473 8.767391 8.637398 8.681765 8.6005745 8.609631 8.958958 8.661766
1368669_at 7.284942 7.2225833 7.2665334 7.3055897 7.1629605 7.1092525 7.1805162 7.360497 7.246651 7.5422773 7.4202666 7.2869625
1368670_a_at 5.4466915 5.425029 5.547682 5.767691 5.341261 5.6705456 5.9888515 5.3009377 5.513093 5.7727723 5.657179 5.5507746
1368671_at 6.4732075 6.204947 6.150824 6.3023443 6.415947 6.2451453 6.315987 6.4535 6.2396927 6.626733 6.600938 6.247804
1368672_at 4.6104674 4.563722 4.51477 4.509447 4.327907 4.539704 4.4765854 4.312766 4.6162233 4.5132856 4.609439 4.51917
1368673_at 3.8893301 3.883658 4.008491 3.7616277 3.754699 4.0045815 4.0462885 3.898744 4.274413 3.9931247 3.6078084 3.884633
1368674_at 11.370842 11.370236 11.38966 11.546322 11.427244 11.455487 11.398484 11.394589 11.2662325 11.270213 11.1803665 11.232837
1368675_at 7.448486 7.5358634 7.42366 7.5970707 7.377299 7.252968 7.4208283 7.678588 7.602133 7.661923 7.053695 7.372068
1368676_at 5.115164 5.130803 4.9948244 5.171058 5.1543193 5.164267 5.317244 5.3059287 5.2945485 5.437141 5.315342 5.1591086
1368677_at 3.9049542 3.809546 3.7593825 3.641726 3.7733235 3.6590388 3.8392792 3.7123454 3.7397172 3.7856507 3.584568 3.6243215
1368678_at 4.268625 4.366162 4.447274 4.2855024 4.4020915 4.4230604 4.3111253 4.43754 4.627802 4.537528 4.311738 4.419276
1368679_a_at 7.1613255 6.950921 6.8364787 7.2746286 7.0555553 7.0729427 6.9663696 7.10398 7.1518683 6.921148 6.8888097 7.3541036
1368680_a_at 4.197744 4.317953 4.5794144 4.6285243 4.559851 4.4633694 4.501791 4.245556 4.6193643 4.4419775 4.5564933 4.5550237
1368681_at 6.0571036 6.0044355 6.1389112 6.2614727 6.2963314 6.159806 6.2517304 6.0517573 5.9965787 6.306693 6.5995464 5.919495
1368682_at 4.418904 4.2945967 4.4682236 4.5013885 4.320051 4.2601123 4.1513877 4.2791677 4.458987 4.6803927 4.404795 4.586513
1368683_at 3.5166202 3.3101256 3.2052896 3.2409718 3.1668744 3.1646059 3.2305543 3.1415396 3.3230903 3.457975 3.2654815 3.3033702
1368684_at 5.4719896 5.274576 5.607068 5.616248 5.3394136 5.2297792 5.713584 5.680928 5.7363634 5.7208843 5.434952 5.6373253
1368685_at 4.849944 4.973898 5.030027 4.9013186 5.130677 4.861548 4.8926134 5.234016 4.8092546 4.830705 5.0312214 4.8608627
1368686_at 13.909022 13.941323 13.872637 13.913678 13.869546 13.93134 13.910138 13.944651 13.944728 13.925793 13.93134 13.902816
1368687_at 6.1852946 6.0675864 5.8969707 6.1013303 6.2159963 6.0586734 6.1509895 6.2165847 6.310366 6.0881534 6.1644692 6.161077
1368688_at 4.6469593 4.715006 5.039988 4.71184 4.5219383 4.8854475 4.915697 4.656254 4.6769667 4.561427 4.7260785 4.664522
1368689_at 4.0947266 3.9297206 4.001777 4.0195947 4.163743 4.006304 4.396168 4.057515 4.0556583 4.1032248 4.0052805 4.000038
1368690_a_at 4.2028112 4.2957535 4.1924915 4.2076707 3.9714932 4.1827927 4.630063 4.147834 4.395944 4.204635 4.4832473 4.3126183
1368691_at 4.617288 4.9295855 4.6067533 4.752594 4.8125706 4.459381 4.410551 4.510789 4.937937 4.834627 4.512809 4.7148943
1368692_a_at 8.155851 8.223653 8.16668 8.873831 8.635222 8.721487 8.662281 9.202845 8.929472 8.856591 8.193864 8.831781
1368693_at 6.901669 7.1783385 7.224263 6.8997493 6.9422474 6.846736 6.9597754 6.8139024 6.5745735 6.6333513 6.766182 7.0023584
1368694_at 4.2824745 4.1383295 4.241004 4.235796 4.2003965 4.067918 4.230689 4.0762625 4.2417583 4.45306 4.310292 4.173009
1368695_at 12.491416 12.605697 12.551353 12.481186 12.638289 12.563908 12.554933 12.418594 12.5761595 12.543996 12.489876 12.629056
1368696_at 5.10005 5.255595 5.121723 5.269632 5.219309 5.2712593 5.1652484 5.2476673 5.241211 5.3308177 4.950165 5.419399
1368697_at 3.7341704 3.502037 3.6809833 3.9324844 3.822027 3.9692492 3.8476481 3.6591923 3.8079093 3.873826 3.723732 3.9865816
1368698_at 6.480512 5.8309884 6.3011885 6.3770976 6.22827 6.073505 6.0997663 6.335283 5.7581797 6.350431 6.3406467 6.1919
1368699_at 3.979829 4.139868 4.0020523 4.088136 4.1675863 4.0414405 4.463667 4.2906117 4.174202 4.2314396 4.075741 4.1220512
1368700_at 5.0999274 4.96531 4.690584 4.8486867 4.5129685 4.7897677 4.8785014 4.5632896 4.5095205 4.7486515 4.7027497 4.6545463
1368701_at 5.1446652 5.0251956 5.2435718 5.1745687 5.1284595 5.3362074 5.2137947 5.211661 5.3961716 5.07711 5.0637903 5.4494023
1368702_at 8.91044 9.027185 8.719993 9.412087 9.317833 9.411041 9.408075 9.830074 9.583601 9.717378 9.275372 9.565425
1368703_at 7.1606317 7.2979875 6.812403 7.331966 7.127081 7.1079144 6.8395176 7.3201194 7.0283337 7.0531516 6.8534036 7.0976763
1368704_a_at 4.1544895 4.3859873 4.4645605 4.375386 4.301593 4.386545 4.1773634 4.1973333 4.5364704 4.259548 4.620227 4.2931643
1368705_at 4.892676 5.0337663 5.125068 5.2249165 4.993296 5.0485854 5.013867 5.053561 5.0047812 5.2223854 5.147931 5.10259
1368706_at 12.021403 12.155882 11.946891 12.163085 12.229261 12.284677 12.077854 12.203311 12.147688 11.916294 12.024826 11.941835
1368707_at 13.4539175 13.518143 13.4526825 13.603 13.511192 13.477275 13.509599 13.575095 13.445283 13.567906 13.413158 13.501444
1368708_a_at 4.822431 4.729827 4.954036 4.62198 4.795238 4.7448816 5.1222005 4.8503776 4.669907 4.8661456 5.0651627 4.903154
1368709_at 3.9952583 3.8295295 3.9060547 3.6301615 3.804003 3.9422395 3.919295 3.994775 4.0509496 3.9352672 3.9582298 3.9724483
1368710_at 6.661148 6.934758 6.8387227 6.7971597 6.8366084 6.6289644 6.9307585 6.7882633 6.750647 6.573785 6.669313 6.6974177
1368711_at 9.51599 10.331493 9.04871 10.1557865 9.233243 9.961923 9.7697525 9.579611 9.49414 9.584785 8.782724 9.031629
1368712_at 8.999966 8.998402 8.827063 9.036076 8.773272 8.812521 8.826167 8.858728 8.712362 8.655636 8.570391 8.697762
1368713_at 4.388222 4.274216 4.436803 4.2074013 4.524784 4.2666674 4.5014577 4.2757025 4.2873664 4.378485 4.334004 4.33655
1368714_at 3.394476 3.491726 3.4192145 3.544378 3.6114523 3.560153 3.4098344 3.3417351 3.5221565 3.442792 3.3153808 3.5331032
1368715_s_at 3.9653757 4.0506525 4.193013 4.088219 4.1516695 4.0832067 4.401375 4.089677 4.149297 4.3990545 4.1715593 4.211767
1368716_at 4.208185 4.077581 4.18446 4.2171674 4.321284 4.185895 4.4344287 3.997038 4.2009683 4.204192 4.420354 4.2101974
1368717_at 10.355441 10.156547 10.144849 10.064794 10.24683 9.809758 10.200655 10.125545 9.955869 10.020603 9.807129 10.04847
1368718_at 7.9407663 9.460802 6.8559785 8.987467 4.915499 9.53026 8.887699 9.282455 8.547691 10.040951 11.45833 11.344332
1368719_at 4.825823 5.217121 5.0801373 5.2444115 5.006751 4.9059787 5.211764 5.3822603 5.380704 5.3492575 5.2090526 5.19134
1368720_at 13.029125 12.886316 12.926369 12.792597 13.103328 13.02898 12.99369 12.956985 12.910224 13.148545 12.898817 13.182275
1368721_at 6.0112844 5.947701 5.8754754 6.1508417 5.950544 6.1009574 5.9675364 5.8181057 6.164695 5.756608 5.9784665 6.062279
1368722_at 3.7639377 3.7931056 3.8199427 3.8354335 3.6830719 3.9048269 3.6615114 3.6307666 3.5995538 3.656623 3.713782 3.8879142
1368723_at 4.844494 5.1200686 4.925875 4.721245 4.947492 4.9016523 4.706633 4.6589756 4.762754 5.139091 5.055389 4.9646845
1368724_a_at 5.929317 5.984898 6.061942 5.8998523 5.903128 5.8836966 5.9352703 5.852021 5.758546 6.1893325 6.2452636 6.152387
1368725_at 4.585804 4.564559 4.657424 5.1916714 4.931863 5.1363964 4.9715805 5.1032143 4.677656 4.7245235 4.5824776 4.5082684
1368726_a_at 6.6916347 6.689599 6.4688272 6.4851174 6.8350253 6.581702 6.5119123 6.5870976 6.6037297 6.6060777 6.444246 6.7043095
1368727_at 3.7520103 3.6785681 3.6858912 3.523676 3.5778077 3.5195346 3.915939 3.8555262 3.6790743 3.4955664 3.6656375 3.775799
1368728_at 5.5115952 5.1278687 5.2376585 5.4266834 5.1606245 5.269932 5.1947937 5.3406353 5.478709 5.2613654 5.38487 5.5162177
1368729_a_at 4.47349 4.4422874 4.233204 4.4114823 4.2949486 4.355179 4.3287873 4.4620194 4.315756 4.285533 4.321216 4.4103255
1368730_a_at 4.553815 4.4944544 4.7469506 4.404004 4.0649796 4.653775 4.415802 4.438809 4.1652594 4.479227 4.3871393 4.2765856
1368731_at 13.2891 13.365707 13.488467 12.94296 13.591626 13.258393 13.375234 13.407555 13.486462 13.720807 13.360966 13.449109
1368732_at 6.553407 7.139568 7.085751 6.7861476 6.8470416 6.9308424 6.65544 6.564103 6.5198746 6.805397 6.687065 6.8371105
1368733_at 13.3513 13.281309 13.365919 13.101795 13.311679 13.234877 13.120739 12.956625 13.266095 13.05288 13.331365 13.135388
1368734_at 4.7141085 4.4592896 4.457423 4.420088 4.46889 4.4028187 4.6425 4.2905264 4.3340034 4.436138 4.5155897 4.4222956
1368735_a_at 4.1498146 3.9172258 4.3232584 4.3175726 4.3138056 4.112047 3.81862 3.990606 4.3308964 4.186511 3.9842188 4.32028
1368736_at 3.8808625 4.7636976 3.71864 4.8465385 3.5523536 4.154914 3.7636287 3.8208203 4.380005 3.7711997 3.9257784 3.9456985
1368737_at 5.2603703 5.0726576 4.9835434 4.920272 5.3127604 5.0785236 5.1355686 5.0122795 5.0798907 5.182523 5.128066 5.168627
1368738_at 3.6121802 3.8284335 3.6387517 3.6000795 3.6661253 3.551987 3.7032354 3.5762842 3.7237794 3.7488334 4.0868015 3.782875
1368739_s_at 4.6021047 4.6657643 4.5615354 4.6672955 4.548646 4.548636 4.8504715 4.9069166 4.9677515 4.7541823 5.1018953 4.7290173
1368740_at 4.217823 3.7789733 4.0352163 4.139857 4.2204876 4.290577 4.1702137 4.1892357 4.1261415 4.090989 4.3287106 4.1467004
1368741_at 13.337976 13.408485 13.26212 13.345966 13.260939 13.333282 13.361919 13.28014 13.404115 13.363938 13.284218 13.39196
1368742_at 6.8867183 6.9174376 6.844661 7.1608644 6.775804 6.692742 6.864784 6.7779202 6.9349976 6.764371 7.0123887 7.145567
1368743_a_at 3.8001738 3.951887 3.8663123 3.9370568 3.8865483 4.002444 4.012336 3.9213104 4.194109 4.0274515 4.0264645 4.0216923
1368744_a_at 3.9979668 4.103726 4.196127 4.026987 3.9183207 4.1414804 4.0272913 4.0056944 4.076335 3.853745 4.1020412 4.2379494
1368745_at 6.788366 7.1565104 6.7393684 6.784773 6.856713 7.050707 7.01846 6.8969426 6.9579825 6.793874 6.8411236 6.649774
1368746_a_at 5.549129 5.280174 5.518619 5.254751 5.1126037 5.531458 5.5215173 5.337164 5.365422 5.372713 5.152085 5.455404
1368747_at 5.0129924 4.764506 5.2802963 5.3090057 4.8478208 4.987753 4.6610155 5.2116537 4.6881266 4.9575186 4.7274356 4.9624043
1368748_at 5.7063084 5.5932403 5.9060464 6.1139584 5.626696 5.8295774 5.6927934 5.678216 5.711587 5.839213 5.5273204 5.7457495
1368749_at 5.826663 5.791541 5.9053006 5.847414 5.814207 5.760831 5.8393297 5.8833485 5.7375484 5.805766 6.1178737 5.8976808
1368750_a_at 4.2972155 4.247631 4.181943 4.241806 3.8996174 4.190679 4.2315273 4.4868474 4.3255224 4.480864 4.218945 4.2042966
1368751_at 3.848107 3.9523175 3.8375332 4.141217 3.910105 3.9666545 4.047881 3.8002608 4.0986147 3.846113 4.036949 3.6246698
1368752_at 3.8722072 4.09636 3.899753 3.9637766 3.7759094 4.2103577 4.002656 4.0170946 3.8334906 4.1204815 3.9697554 4.3237023
1368753_at 4.1986547 4.364004 4.1700087 4.2360663 4.2188873 4.239995 4.127084 3.9925878 4.057824 4.1447983 4.1618223 4.2508097
1368754_at 6.42437 6.3039203 5.9886627 6.309353 6.200675 6.065809 6.0948067 6.075596 6.203276 6.077115 5.9985147 6.4037704
1368755_at 10.975161 10.914528 10.899614 11.202362 11.001302 10.582186 10.529935 10.801015 11.000054 10.44975 10.698266 10.829389
1368756_at 5.366643 5.14062 4.9834228 5.1205597 5.1444974 5.2345033 5.2034583 4.99807 5.1665187 5.3380837 4.9321113 5.0902987
1368757_at 4.0601416 4.047771 3.822022 3.7630568 3.814465 3.9679136 3.9052308 3.9270837 3.9528306 3.950853 3.9362922 3.8912008
1368758_a_at 5.020749 5.0094037 4.832493 4.7139306 4.9047747 4.8585353 5.142127 4.9679737 4.965843 4.6636686 4.8300176 4.8941536
1368759_at 5.102624 5.1816072 5.0661273 5.115939 4.8649864 5.021029 4.93066 4.882196 4.9164424 5.264882 5.0464015 4.9008875
1368760_at 3.8997626 4.042903 3.9473376 4.0172606 4.156012 4.204647 3.8604014 3.7854495 3.8834894 4.145303 4.013467 3.937513
1368761_at 3.6313205 3.7883847 4.0526314 3.7573926 3.8406863 4.0544434 3.9540014 3.8558595 3.880662 4.0367317 3.716822 3.8207834
1368762_at 9.689174 10.050413 9.45847 5.904512 10.17112 10.770194 10.121635 5.8013 9.791147 9.195471 10.224023 10.951049
1368763_at 4.934387 4.9830155 4.997242 4.8331037 4.9646764 4.805662 4.9835615 4.8494678 4.5818863 4.960351 4.8942275 4.9686637
1368764_at 3.4522839 3.1914673 3.309894 3.4459076 3.356856 3.3117826 3.423437 3.336288 3.412836 3.3318663 3.4026897 3.4582677
1368765_at 4.51243 4.814074 4.7155046 4.654994 4.4275055 4.899707 4.4818025 4.4536858 4.6944795 4.812109 4.7546983 4.66843
1368766_at 4.7195525 4.3709335 4.6287994 4.4645095 4.490402 4.507384 4.559943 4.797653 4.385863 4.861329 4.576071 4.917096
1368767_at 5.5905037 5.343322 5.5403876 5.488209 5.3589973 5.392024 5.4175396 5.5604944 5.570718 5.7370377 5.7599554 5.6021023
1368768_at 5.46486 5.229923 5.4826574 5.618861 5.736948 5.40905 5.662575 5.7554054 5.603088 5.8275642 5.603775 5.4543667
1368769_at 10.914863 11.0922985 11.074779 11.146933 11.06701 11.112111 10.927126 11.079886 10.778107 11.063001 10.883607 10.836122
1368770_at 4.261079 4.2479763 3.968165 4.4504757 4.1610017 4.245723 4.2122593 4.2269983 4.277233 4.2398586 4.047336 4.458477
1368771_at 4.8178363 4.471692 4.5131874 4.602256 4.57599 4.660058 4.582386 4.600045 4.5054984 4.710707 4.5443425 4.8375096
1368772_at 5.100359 5.373176 5.4014497 5.0996637 5.2634125 5.208411 5.294498 5.070337 5.0947742 5.3084393 5.1728 5.397699
1368773_at 3.893498 3.726893 3.87891 3.6915724 3.7249017 3.8014965 3.603008 3.8322825 3.980389 3.8247697 3.856086 3.7855537
1368774_a_at 5.1192207 5.4182367 5.489081 5.50747 5.4047217 5.194835 5.4868813 5.35835 5.243567 5.417878 5.2645926 5.4310503
1368775_at 4.7509284 5.040363 4.4943976 5.4544406 4.9852986 4.4423547 4.9530087 5.160969 5.522101 5.2843046 4.711375 4.5908394
1368776_at 4.469019 4.471976 4.3098125 4.5862074 4.455238 4.539704 4.515626 4.289895 4.658852 4.668887 4.7081995 4.616867
1368777_at 4.379421 4.3108115 4.3141994 4.239338 4.3487234 4.3073 4.3853264 4.5658884 4.3322434 4.4539537 4.6058817 4.5145783
1368778_at 8.44558 8.586893 8.689655 7.592676 8.247267 8.59973 8.627636 9.00642 8.359742 7.6133237 7.734647 8.208398
1368779_a_at 8.065595 8.377464 8.10364 8.045149 8.092396 8.135605 8.042707 7.884145 7.6769514 7.740198 7.6297503 7.799509
1368780_at 4.8616977 5.180828 5.131865 5.0822053 5.1050496 5.1950145 5.007327 5.0098658 4.932302 4.899788 5.0761447 5.259265
1368781_at 4.7509284 4.760964 5.04326 4.9076853 4.860302 4.6398 4.8786206 4.763848 4.7063246 5.037548 4.904895 5.008763
1368782_at 3.9080162 3.727796 3.6224055 3.6024015 3.6368122 3.8840616 3.7007468 3.572233 3.8011158 3.6879501 3.693833 3.7135096
1368783_at 4.15956 3.990927 4.3678017 4.1909533 4.1416802 4.5527525 4.0707517 4.1215854 4.201396 4.198161 4.1758747 4.413321
1368784_at 9.047778 8.6745205 8.941366 9.169505 9.024863 8.963605 8.851588 8.9369 8.879723 8.973888 8.754261 9.038862
1368785_a_at 3.538013 3.4556198 3.4063911 3.522539 3.680153 3.4615762 3.5057557 3.4447265 3.4319062 3.580496 3.4978616 3.4151936
1368786_a_at 4.128946 4.2626944 4.02582 4.1035905 4.260584 4.083083 3.9674976 4.3237495 4.306823 4.1757545 4.290533 4.1275663
1368787_at 6.0689254 6.123436 6.15357 6.164055 5.8997927 6.0502925 6.1227493 5.9528937 5.9903717 6.162257 6.233505 6.2716947
1368788_at 4.590847 4.6144304 4.447958 4.6290913 4.3950777 4.552308 4.527219 4.7273674 4.642933 4.5169907 4.6065845 4.539276
1368789_at 5.1790557 5.308439 5.5789323 5.1651893 5.139777 5.05446 4.9843 5.4069896 5.707336 5.2705574 4.6282415 4.9195604
1368790_at 11.975935 12.018193 11.87691 12.244613 12.065972 11.979145 12.063985 12.068456 12.108466 12.097903 12.181571 12.14506
1368791_at 4.9930606 5.063492 5.096097 5.375085 5.276932 5.1719255 5.2128124 5.295542 5.1385965 5.183406 5.1707354 5.0283766
1368792_at 6.5017657 6.2336383 6.438874 6.3174977 6.3010426 6.3896446 6.194666 6.397708 5.934246 5.861924 6.098835 6.295719
1368793_at 4.3580227 4.2491436 4.4978027 4.4993114 4.3023996 4.404997 4.219125 4.3557806 4.469739 4.526168 4.620226 4.4535217
1368794_at 11.045689 11.123779 11.168466 10.989016 11.018168 10.962639 11.139021 11.121219 11.088807 11.168259 11.001974 10.976116
1368795_at 6.491303 6.430085 6.4521375 6.4427004 6.2672544 6.443788 6.38087 6.2751894 6.5975447 6.3898735 6.4458456 6.719016
1368796_at 6.194147 6.0282183 6.1655636 5.947182 6.037931 6.4827795 6.163541 5.94273 5.938859 6.104181 6.1511364 6.2287836
1368797_at 8.438313 8.475145 8.434549 7.3241324 8.146318 8.366205 8.149081 7.740613 8.301151 7.8866215 7.8462577 8.045465
1368798_at 3.9159698 3.9148142 3.9882686 3.8230598 3.9131172 3.995935 3.7054198 3.737625 3.7499337 4.04554 4.049629 3.7947676
1368799_at 5.4291906 5.28141 5.4560328 5.559288 5.213072 5.3110123 5.2539396 5.232857 5.5165763 5.47357 5.4287043 5.1322455
1368800_at 3.934071 3.9894207 3.9403667 3.946467 3.9404125 4.5423336 4.0576916 4.0337734 3.9185967 4.2706375 4.1137524 4.1737804
1368801_at 4.514578 4.2728004 4.0553436 4.150791 4.0249996 4.4133825 4.283164 4.096628 4.1177454 4.3025455 4.1702566 4.3194056
1368802_at 4.627318 4.5622187 4.7094727 4.3547254 4.5718946 4.6718764 4.3625546 4.3917265 5.0240617 4.8553543 4.765173 4.797853
1368803_at 4.6413565 4.591172 4.8070807 4.6760445 4.696762 4.681081 4.369229 4.613428 4.6650524 5.0276165 4.70148 4.655722
1368804_at 3.905238 3.8824077 4.1707945 3.9275343 3.6661255 4.19779 3.9760504 3.6820788 4.0991316 4.0704184 3.9183664 4.1185484
1368805_at 4.913766 4.784788 4.6441345 4.7239122 4.695839 4.8600636 4.6473684 4.5466394 4.937937 4.7636337 5.0381002 4.7880583
1368806_at 13.569513 13.53245 13.52188 13.659857 13.583085 13.564786 13.491332 13.5900755 13.54868 13.586669 13.569787 13.552633
1368807_at 5.6923065 5.1159534 5.578371 5.468233 5.605152 5.5751104 5.5670843 5.3542585 5.6423497 5.414073 5.879675 5.445318
1368808_at 8.63665 8.798491 8.760038 8.799466 8.594675 8.381374 8.662601 8.658688 8.603844 8.580385 8.549637 8.673561
1368809_at 8.905298 8.934052 9.002487 9.070085 8.995928 8.731028 8.802728 8.899056 8.870667 8.849995 8.722015 8.977256
1368810_a_at 4.0205 3.8983066 4.120181 4.056415 4.168458 4.057172 4.027948 4.057515 3.9919922 4.207161 4.109998 4.166334
1368811_at 5.395637 5.5364337 5.6078973 5.713589 5.4057965 5.573314 5.5414505 5.493725 5.335412 5.311913 5.4362993 5.424328
1368812_at 4.585804 4.6545496 4.4636803 4.5147014 4.20975 4.454428 4.5166984 4.604272 4.6975155 4.458571 4.786725 4.493739
1368813_at 5.3688526 5.2896967 5.3685713 5.4739776 5.4320774 5.542565 5.571165 5.489313 5.2301517 5.217244 5.241847 5.902362
1368814_at 11.57813 11.534444 11.531057 11.689153 11.625854 11.619022 11.57034 11.661085 11.274785 11.400962 11.217234 11.507389
1368815_at 5.1798296 5.571704 5.253718 5.448009 5.4279923 5.3731217 5.3334703 5.1858187 5.534279 5.405493 5.410989 5.5245647
1368816_at 4.08836 3.8704362 3.89442 3.702964 4.241802 3.9508054 4.261176 3.9390614 4.194027 4.283455 4.1198845 4.053892
1368817_at 9.564226 9.292191 9.386164 9.359139 9.610215 9.088343 9.01531 9.539811 9.360096 9.33292 9.287703 9.219634
1368818_at 8.291117 8.292553 8.335744 8.091476 8.21007 8.010183 7.947032 8.166518 8.004937 7.9879055 7.8487425 7.7973313
1368819_at 10.108584 10.132589 9.918769 10.003148 10.092081 9.823468 10.002899 10.229378 9.837046 9.8882475 9.954436 9.97146
1368820_at 7.381313 7.423246 7.346312 7.269513 7.200742 7.374035 7.3773518 7.3266273 7.2404804 7.319623 7.2542696 7.512768
1368821_at 5.772019 6.134418 5.9694395 5.807851 5.9326177 5.910225 6.079911 5.99678 5.482322 5.867135 6.093971 5.6124973
1368822_at 6.7912765 7.176686 6.629167 6.578251 6.5102816 7.0319386 6.647335 6.8072033 6.67461 6.4273705 6.6461954 6.426714
1368823_at 3.6732435 3.470799 3.7407093 3.847307 3.6209936 3.6414087 3.4403281 3.501576 3.716092 3.696844 3.7915168 3.7660017
1368824_at 10.04384 10.237423 10.15759 10.063769 10.1355715 10.191548 10.112512 10.14678 10.311613 10.064854 10.094018 10.047691
1368825_at 3.6994817 3.4675217 3.5514045 3.7383518 3.5931492 3.5591028 3.436869 3.544623 3.4736016 3.6096764 3.5775635 3.563475
1368826_at 10.959766 10.57645 12.899327 13.47647 10.892456 13.220071 13.384561 10.733565 11.294118 10.406841 13.32428 13.347521
1368827_at 6.426184 6.412232 6.513067 6.6008005 6.485562 6.441002 6.376147 6.244983 6.1732087 6.1073456 6.434909 6.1792054
1368828_at 5.6270523 5.816002 5.786453 5.6662765 5.6754622 5.463125 5.8203244 5.521337 5.465574 5.875489 5.6246986 5.6974235
1368829_at 7.009277 7.4070463 6.9101458 7.1101604 6.7430887 7.2807837 6.874513 7.0169477 6.6936045 6.7957177 6.9766426 6.854279
1368830_at 5.233497 4.8773966 5.0377474 5.1845303 5.1459637 4.6884375 5.0238833 5.2668943 4.9123573 4.992845 5.1807747 5.102133
1368831_at 9.035049 8.95607 9.020025 8.911 9.069674 8.86977 8.72888 9.044685 8.940973 8.875572 8.80894 8.650144
1368832_at 7.7426367 7.609874 7.643204 7.723278 7.642241 7.4807415 7.612072 7.504232 7.6803718 7.577828 7.573029 7.4702015
1368833_at 4.269909 4.7319827 4.54853 4.8262157 4.6448703 4.770947 4.823692 4.5203533 4.876738 4.7639594 4.7045546 4.469279
1368834_at 6.42679 6.5155773 6.2172737 6.5171638 6.52596 6.13671 6.0594783 6.171862 6.1539154 5.9050813 5.7964563 6.47258
1368835_at 9.5793 9.351524 9.413088 9.439022 9.447931 9.059433 9.5560875 9.209152 9.250456 9.029615 9.216816 10.098904
1368836_a_at 5.3244047 5.4097395 5.456433 5.2388854 5.2669764 5.3991737 5.3510184 5.455806 5.3553157 5.550531 5.560197 5.3494964
1368837_at 7.117355 7.1209707 7.0028534 7.4965158 7.4224114 7.2727942 7.331376 7.62955 7.3553424 7.443394 7.0968695 7.286107
1368838_at 7.199675 7.429138 7.0380335 7.29063 7.291576 7.4849086 7.364722 7.3953233 7.0304837 7.2811413 7.181936 7.215637
1368839_at 7.3615613 7.2067113 7.435165 7.284331 7.0867386 7.1709156 7.112125 7.3498497 7.2743487 7.0822854 7.6864057 7.3789554
1368840_at 12.223242 12.290568 12.083973 11.926123 12.218335 12.164794 12.161049 12.14241 12.036133 12.275021 12.225802 12.3684
1368841_at 7.228583 7.0994787 7.129094 7.1021605 7.0762806 7.0800977 7.2417836 6.8994336 7.27435 7.089626 7.0802593 7.0854807
1368842_at 7.586166 7.792943 7.431007 7.430776 7.503678 7.6886673 7.5560703 7.434325 7.4861927 7.504121 7.390129 7.520922
1368843_at 9.895501 9.752252 9.875446 10.000439 10.088695 9.837182 9.677353 9.783722 9.786174 9.668335 9.6896515 9.663945
1368844_at 8.662319 8.793427 8.780486 8.9326515 8.762901 8.845678 8.67778 8.747652 8.834041 8.732546 8.863859 8.726135
1368845_at 3.7782896 3.7978463 3.9520776 3.90558 3.8701563 3.992808 3.7169902 3.8281364 3.9991634 4.1161585 3.854156 3.771661
1368846_at 4.972268 4.6585474 4.8639913 4.7799153 4.833605 4.8597603 4.642751 4.661851 4.5277386 4.951663 5.0829926 4.7250667
1368847_at 9.406767 9.170992 9.054645 9.292494 9.247987 9.284975 9.161821 9.153261 9.32763 9.175119 9.332212 9.304889
1368848_at 8.838714 8.791306 8.957441 8.931527 8.908808 8.702073 8.818321 8.991699 8.901063 8.688495 8.810818 8.77751
1368849_at 7.903373 7.9480867 7.9420547 7.8896036 8.030987 7.8980618 7.6097107 7.9067955 7.86061 7.881991 7.871323 7.702392
1368850_at 5.305367 5.558403 5.415529 5.37014 5.450207 5.2878246 5.41433 5.274619 5.548475 5.473502 5.572264 5.2825003
1368851_at 8.655484 8.924023 8.632179 8.896236 8.976253 8.859648 8.98246 8.936501 8.88476 8.581978 8.724365 8.750864
1368852_at 10.717884 10.71778 10.785187 10.81422 10.486659 10.533105 10.699261 10.509892 10.491659 10.410729 10.532754 10.636839
1368853_at 3.5060253 3.5501287 3.4053328 3.4898293 3.2906208 3.324759 3.47684 3.315193 3.3657959 3.5001998 3.409613 3.4907346
1368854_at 3.4699152 3.4398882 3.3710833 3.3325684 3.4471126 3.5836146 3.7185943 3.4754267 3.6008992 3.7095072 3.6890595 3.7021487
1368855_at 5.854381 6.2186456 5.9585896 5.799994 5.9365783 5.840943 5.7694554 5.9822707 5.9296527 5.7359824 6.015971 6.2429814
1368856_at 5.865139 5.563131 5.6932654 6.040248 5.702918 5.4714746 5.4070053 5.4429393 5.5613656 5.3796983 5.461778 5.768609
1368857_at 3.241831 3.1802073 3.3150692 3.1443791 3.1678991 3.2917616 3.126122 3.433176 3.2061388 3.2107294 3.2203712 3.343096
1368858_at 3.4459631 3.650251 3.4740326 3.4329453 3.4393907 3.560153 3.5929089 3.6812367 3.8108175 3.698272 3.5944102 3.5737097
1368859_at 8.602514 8.627846 8.506596 8.63695 8.489707 8.631168 8.479609 8.604555 8.495451 8.549001 8.706504 8.56826
1368860_at 4.212615 4.4129953 4.343079 4.4005938 4.353384 4.301818 4.253257 4.4657807 4.3358803 4.20131 4.3182173 4.29062
1368861_a_at 4.471516 4.442892 4.6435666 4.3485384 4.5717072 4.348804 4.417695 4.433174 4.5334 4.6704197 4.74764 4.602764
1368862_at 7.561172 7.536407 7.591143 7.566764 7.728286 7.5261254 7.4487104 7.7770824 7.6139107 7.68881 7.803965 7.428937
1368863_at 9.662916 9.858447 9.596781 9.574705 9.508716 9.632773 9.572593 9.607616 9.694784 9.565023 9.582011 9.628321
1368864_at 3.4727046 3.674034 3.4621582 3.5855458 3.3851352 3.5065608 3.5120542 3.742191 3.420511 3.4850056 3.6862266 3.5581648
1368865_at 3.3330097 3.502037 3.5064876 3.2485404 3.3956544 3.4732656 3.3017108 3.4465055 3.47456 3.5060916 3.3391201 3.396002
1368866_at 6.343695 6.2464004 6.232216 6.0332403 6.114842 6.188546 6.054425 6.3534327 6.1280437 6.0924964 6.180839 6.2832127
1368867_at 6.3749814 5.982453 5.8701615 6.1384077 6.0891504 6.327127 5.8738832 6.570035 5.974224 6.417262 6.247863 6.3605876
1368868_at 5.521119 5.313905 5.251116 5.3522396 5.6023264 5.012418 5.2900934 5.1320586 5.1202965 5.2114496 5.250119 5.2329597
1368869_at 6.181105 6.0630126 5.906169 6.1110992 6.2099257 6.168244 5.9517174 6.1082873 5.738964 5.935615 5.991722 5.7611322
1368870_at 8.837508 8.831619 8.862037 8.543089 8.5534935 8.593018 8.424466 8.56488 8.677426 8.610878 8.761963 8.318911
1368871_at 8.098827 8.240672 7.8630757 8.068408 7.8380504 7.8957453 7.8225584 7.705748 7.701357 7.4422574 7.443125 7.603662
1368872_a_at 4.796232 5.0333557 4.974587 5.108799 5.1715055 5.297694 5.14901 5.2290154 4.8122144 5.038938 4.915996 4.8115277
1368873_at 4.0884438 4.115594 4.0952744 3.9741225 4.005645 4.1344004 4.3154097 4.2040377 3.888113 4.0094385 3.985959 3.910996
1368874_a_at 5.71144 5.5178127 5.81527 5.9036627 5.6989517 5.630937 5.523896 5.641905 5.694099 5.3903184 5.75475 5.6036396
1368875_a_at 7.3363566 7.087218 7.437918 7.2735763 7.2141695 7.2907004 7.4093137 7.117204 7.304281 7.302796 7.261334 7.2913485
1368876_a_at 5.1879663 5.0913486 5.3054266 5.146351 5.1594925 5.107911 4.875059 5.1445827 5.1369658 5.150552 5.1786942 5.200204
1368877_at 7.285623 7.101533 7.6473694 7.4546285 7.428152 8.027028 8.314697 9.50911 9.543021 9.945046 9.600604 10.2788315
1368878_at 10.367581 10.106232 10.672923 9.793634 9.773633 10.107496 9.895505 10.007883 10.175118 10.944565 10.983772 10.955438
1368879_a_at 4.1729136 4.142254 4.4309535 4.302202 4.4161353 4.2582293 4.237047 4.225898 4.220828 4.263068 4.362772 4.2967057
1368880_at 4.4473376 4.462672 4.426205 4.4480553 4.3894515 4.513043 4.6128917 4.7716274 4.7070327 4.481693 4.6833353 4.6967545
1368881_at 9.101818 9.095524 9.174256 9.15313 9.133103 9.032493 9.179403 8.801549 9.0414915 9.032139 9.099685 9.086472
1368882_at 4.342068 4.4670916 4.908448 4.634785 6.603911 4.421104 6.014185 6.0946436 5.5803804 5.4092917 4.571333 4.102228
1368883_at 4.8609896 4.7479935 4.502626 4.5104213 4.4315414 5.043462 4.422966 4.855226 4.7683444 4.8387685 4.799245 4.7737765
1368884_at 4.9661474 4.8380585 4.7159452 4.9314137 4.5609975 4.728693 4.854103 4.650057 4.375793 4.712844 4.7653522 4.78852
1368885_at 5.597358 5.6598306 5.5602264 5.7512302 5.1619434 5.315204 5.5023518 5.473454 5.1764927 5.0825076 5.4084687 5.761968
1368886_at 8.839257 8.852451 8.820254 8.87489 8.881867 9.084671 8.995773 8.934084 9.015532 8.794578 9.020591 8.9168625
1368887_at 3.5865753 3.871445 3.4090853 3.7429953 3.5204906 3.5900793 3.569396 3.5963354 3.8011343 3.7488334 3.5400074 3.8698747
1368888_a_at 7.63439 7.7449846 7.71848 8.437939 7.610843 7.6949005 8.1939125 7.9384365 7.7512407 7.701912 8.21671 8.356955
1368889_at 7.1501355 7.2579746 7.154309 7.1258554 7.2245965 7.218069 7.2715125 7.090264 7.1121817 7.162302 7.16088 7.163356
1368890_at 7.8895674 7.9605203 7.903804 7.873724 7.779456 7.868886 7.8850236 7.877804 7.90817 7.751357 7.8572063 7.784374
1368891_at 5.9936323 5.9209 5.817352 6.0058985 6.1452765 5.801995 5.971586 5.923628 5.8716617 5.9690633 5.9996586 5.520687
1368892_at 3.8037148 3.8540304 3.94069 3.7973218 3.8436258 3.8556511 4.015177 3.935411 4.0069046 3.9202251 3.8972492 4.1356616
1368893_at 4.242974 4.3170576 4.4603653 4.4114876 4.1992016 4.4505177 4.3026943 4.236644 4.2288437 4.5772924 4.4648466 4.5711484
1368894_at 4.6382055 4.5840397 4.9258747 4.7490296 4.6614156 4.6014757 4.5577974 4.6601667 4.8692346 4.812109 4.7253466 4.785166
1368895_at 3.8889873 4.07419 4.2845316 4.200407 4.1598563 4.031707 4.08308 3.9651766 4.1628456 4.4282875 4.082279 4.1551247
1368896_at 6.406566 6.0609894 6.290166 6.191243 6.312094 5.948046 6.5054665 6.4727416 6.35576 6.6171675 6.5067716 6.5396147
1368897_at 4.2044325 4.079912 4.302004 4.52962 4.2082605 4.2819166 4.3418016 4.4918365 4.595845 4.883094 4.4047956 4.511982
1368898_at 4.94215 5.048759 5.034445 5.203138 5.0975175 4.9926124 5.0623612 5.337164 5.0705514 5.0074 5.117443 5.0902987
1368899_at 7.5894113 7.3362036 7.5918775 7.6795216 7.546926 7.525108 7.374334 7.473015 7.200169 7.2396984 7.481251 7.595224
1368900_at 4.7406464 4.81493 4.667079 4.4363303 4.878524 4.7501116 4.9569836 4.54609 4.885803 4.8015165 4.668749 4.768977
1368901_at 4.682889 4.765993 4.814336 4.5280256 4.848623 4.700307 4.4603868 4.4347587 4.598787 4.754439 4.6847277 4.8432865
1368902_at 5.899664 5.6263328 6.0337486 5.5426545 5.662838 5.877515 6.0082955 5.9381576 5.746344 5.890133 6.107334 5.6578135
1368903_at 7.4106493 7.599386 7.552618 7.464086 7.7492027 7.7375894 7.482968 7.655314 7.5579834 7.3843317 7.5701733 7.5845895
1368904_at 6.253618 6.161143 6.0457273 6.053451 5.817882 5.8774123 6.283341 5.937538 6.198119 6.026344 6.290952 6.1582284
1368905_at 7.6993837 7.834195 7.826937 7.4324217 8.210876 8.320381 8.076799 8.792614 7.8071504 9.70926 10.670717 10.060696
1368906_at 3.3669615 3.3300016 3.34175 3.5314248 3.45428 3.469008 3.399644 3.382668 3.3946166 3.4680367 3.4889078 3.394985
1368907_at 5.1710224 5.430591 4.606665 4.5068555 4.502801 4.9912205 5.004657 4.9612494 4.9435644 4.719036 4.9795213 5.2490773
1368908_at 8.042103 8.661253 8.226396 8.168939 8.398319 8.319624 8.354746 8.1010685 8.105391 8.225569 7.7963696 8.078423
1368909_a_at 6.62723 6.853721 6.8293257 6.7107587 6.636708 6.72183 6.6733994 6.388986 6.61598 6.6838174 6.6280956 6.6618314
1368910_at 5.7077785 5.4545054 5.317618 5.358424 5.4782596 5.5622673 5.685863 5.82919 5.4654627 5.3724303 5.603796 5.633621
1368911_at 6.694195 6.6354375 6.2981057 6.510999 6.8918414 6.2574105 6.339275 6.536893 6.1205645 6.539416 5.926062 6.3592696
1368912_at 4.041404 4.3051653 4.205738 4.0705333 4.0883555 4.0667734 4.219125 4.155817 3.9606628 4.263878 3.9758096 4.1467004
1368913_at 3.73317 3.677018 3.7497368 3.5203218 3.883753 3.4930656 3.582416 3.5466878 3.7816482 3.7581122 3.4734209 3.6660495
1368914_at 4.5255127 4.4019756 4.666363 4.28767 4.4285016 4.6567097 4.402543 4.577056 4.392233 4.3195033 4.6316833 4.6467123
1368915_at 11.04144 10.93443 10.72049 10.9781275 11.1818285 11.027062 10.8985615 11.010367 10.795912 10.8932085 10.577117 10.745705
1368916_at 10.570361 10.731364 10.6130905 10.523318 10.613049 10.651735 10.614032 10.561841 10.65786 10.770833 10.796797 10.775116
1368917_at 5.4884915 5.1406918 5.3026342 5.202147 5.1707144 5.2505503 5.365473 5.251726 5.3349066 5.699947 5.441664 5.4713635
1368918_at 5.150344 5.314703 5.159113 5.4354825 5.1764174 5.109283 5.230916 5.14624 5.354229 5.331192 5.2790833 5.156086
1368919_at 4.7591853 4.8443003 4.775289 4.862256 4.725921 4.7802863 4.689025 4.9206567 4.7536073 5.120008 4.786218 5.050001
1368920_at 5.0783634 5.1488137 4.8873324 4.9968824 5.1642394 5.245358 5.4336376 5.336601 5.018803 5.3289204 4.8673615 5.277975
1368921_a_at 5.6389775 5.688831 5.664051 5.6916113 5.4664307 5.544577 5.541038 5.243457 5.3275757 5.590971 5.766443 5.5551887
1368922_at 4.36847 4.331491 4.522274 4.52489 4.3699055 4.133808 4.295041 4.456431 4.442047 4.4530597 4.50006 4.386115
1368923_at 4.7276206 4.5434866 5.0708447 4.533065 4.9230504 4.4802837 4.9951363 4.654913 4.825427 4.6611805 4.8335147 4.478377
1368924_at 10.608027 10.660759 10.469138 10.952696 10.665781 10.599717 10.714481 10.8067665 10.353743 10.222505 10.466228 10.458708
1368925_a_at 4.331743 4.5340014 4.37507 4.398745 4.327427 4.410087 4.403394 4.5055685 4.4208293 4.2883654 4.528922 4.547168
1368926_at 4.424129 4.438079 4.59608 4.5294857 4.3931594 4.559724 4.472945 4.3077393 4.5349746 4.5570793 4.427253 4.3800783
1368927_at 6.3786874 6.6536093 6.4939137 6.461424 6.3950443 6.567808 6.396659 6.41175 6.549679 6.502814 6.4179583 6.6243954
1368928_at 6.078625 5.917455 5.7987995 5.834795 5.886922 6.039076 6.0539317 6.077246 6.154339 6.382319 5.8473477 5.971199
1368929_at 7.0630584 7.0146227 7.064953 7.187002 6.974664 7.1226788 6.8457994 6.944942 6.7297635 6.850851 7.1365585 7.0692215
1368930_at 4.006009 4.097269 4.237932 4.2056093 4.166853 4.092986 4.1540976 3.8811862 4.001238 4.1675906 4.0942354 4.3487797
1368931_at 7.9364476 7.712121 7.9685597 7.9883556 7.8069153 7.7714906 7.9802136 8.005325 8.167847 7.888302 7.812958 7.775357
1368932_at 5.2958784 5.362241 5.349599 5.554514 5.5075817 5.299316 5.406101 5.814683 5.3357983 5.577249 5.478049 5.267998
1368933_at 7.1134844 7.0227294 7.136498 6.7288513 6.9475193 7.1175504 7.0273004 7.0752416 7.075508 7.1626277 7.1178217 6.92376
1368934_at 10.813086 10.647654 11.017366 10.978414 10.919012 10.556364 10.639233 10.618842 11.048916 10.399779 10.364237 10.47204
1368935_at 4.2118464 4.0833664 3.813119 3.6972938 3.9448652 4.128214 4.146109 4.3269086 3.9919922 4.0289183 4.122889 4.064601
1368936_at 10.951859 10.894185 10.879962 10.811554 10.860702 10.950369 10.872427 10.92159 10.987523 10.985613 11.1692705 10.8945875
1368937_at 5.334563 5.3031034 5.3099036 5.485398 5.6095395 5.4471564 5.4917064 5.491934 5.402241 5.6432014 5.3733907 5.542008
1368938_at 5.6200705 5.567331 5.4059033 5.403343 5.4813604 5.38488 5.368662 5.1348705 5.5222526 5.208201 5.16722 5.5625324
1368939_a_at 4.542151 4.2926407 4.6237974 4.3273573 4.160439 4.4421005 4.1781325 4.338254 4.4723725 4.302899 4.3239346 4.5508475
1368940_at 9.962505 10.090438 10.340035 10.100855 10.091439 9.395054 10.062868 9.626028 9.936623 9.78141 10.212113 9.661339
1368941_at 3.9827695 3.9425452 4.2998276 4.0439897 3.9357812 4.025577 3.9392657 4.012683 3.9919922 4.2557907 4.1880035 4.1202254
1368942_at 4.76356 4.5426893 4.9150977 4.672483 4.6586814 4.8844924 4.815669 4.5147586 4.8477335 4.731376 4.905968 5.0985475
1368943_at 13.405456 13.386783 13.292689 13.209995 13.203762 13.127985 13.302442 13.164504 13.163681 13.152081 13.172142 13.364697
1368944_at 6.7439528 7.0397005 6.6747937 7.332465 6.969037 6.9644127 6.7426286 7.058867 6.894766 6.6432557 6.4414387 6.7509904
1368945_at 5.74212 5.336142 5.6883516 5.5088763 5.3758645 5.4728613 5.845662 5.458573 5.5207186 5.583679 5.603796 5.2394943
1368946_at 5.6758637 6.0945253 5.9160166 5.7119675 5.8472095 5.76235 5.6000347 5.9145317 5.963012 5.9289083 5.5006437 5.6247454
1368947_at 8.841625 9.447627 7.508677 9.117514 8.754151 9.084671 8.931579 7.7887154 8.508421 7.6252613 7.27451 8.044636
1368948_at 5.7810006 6.003483 5.672396 6.170055 5.7874427 5.5468874 5.675054 5.9433007 5.5690727 5.503323 5.445164 5.973461
1368949_at 4.3500056 4.1562486 4.256888 4.317554 4.3270693 4.169542 4.4292192 4.152986 4.145508 4.065404 4.3986883 4.328916
1368950_a_at 6.037311 5.4687586 5.7919545 5.863736 5.8835015 5.6662216 5.8867764 5.800207 5.860198 5.779191 5.627573 5.96487
1368951_at 4.1370897 4.547212 4.186197 4.257221 4.3185177 4.3407063 4.39153 4.48799 4.499939 4.1746573 4.177425 4.339054
1368952_at 4.522121 4.5228252 4.5779586 4.603843 4.385977 4.6515183 4.6214075 4.4239945 4.5977526 4.6848383 4.585517 4.684416
1368953_at 7.8328032 7.8035297 8.02384 7.8353863 8.023647 7.801844 7.926651 7.900582 7.964441 7.8813276 8.414603 7.899247
1368954_at 4.5540504 4.5849295 4.702673 4.647167 4.5828476 4.667698 4.4609222 4.6792393 4.802528 4.6286106 4.5493684 4.7529254
1368955_at 7.047534 7.368779 7.090995 7.081658 7.501328 7.0819902 7.056637 6.9781075 7.134275 6.976993 6.872418 6.946909
1368956_at 5.234421 5.0211177 5.113473 5.066323 5.0017724 5.2941685 5.0670433 5.30256 5.1425796 5.1168265 5.211358 4.973184
1368957_at 4.6129475 4.3888474 4.696187 4.5252013 4.391416 4.641004 4.836608 4.3751354 4.5729594 4.546397 4.641979 4.630143
1368958_at 3.7406168 3.8856146 4.18894 3.7264779 3.5935245 3.7895675 3.689916 3.6829967 4.027905 3.7062562 3.6577373 4.211048
1368959_at 4.579121 4.701921 4.47939 4.550866 4.7104197 4.749466 4.702879 4.379874 4.7983346 4.787847 4.7729206 4.710263
1368960_at 9.737771 9.817839 9.740437 9.565494 9.426232 9.705706 9.491536 9.537192 9.330845 9.45461 9.663654 9.622409
1368961_at 5.6378193 5.7598476 5.4615774 5.47191 5.539292 5.9083767 5.603148 5.87221 5.88995 5.6548 6.069512 5.8361144
1368962_at 4.6381464 5.0536957 5.002899 4.5847044 4.9054666 4.970563 4.7735367 4.7273674 5.0498934 4.581634 4.6689196 5.0133877
1368963_at 6.7759986 6.4840164 6.504642 6.6128654 6.700827 6.64096 6.395495 6.605271 6.511164 6.4290195 6.2253294 6.4682007
1368964_at 4.4163094 4.096991 4.254179 4.2436204 4.734986 4.237281 4.303886 4.134568 4.4976177 4.366827 4.399183 4.4835668
1368965_at 5.3123164 5.186063 5.1185575 5.1027455 5.500435 5.191966 5.307222 5.25605 5.1511593 5.121995 4.975086 5.4387507
1368966_at 4.0063796 3.8792145 4.0366316 3.7429953 3.868454 4.022852 3.8240612 3.7723303 4.1476526 4.3807435 3.9916544 4.25094
1368967_at 6.6760087 7.073314 6.9751782 6.6347895 6.68891 7.1901197 6.5876226 6.3692307 6.5509973 6.771327 6.7609806 6.716836
1368968_at 4.1439123 4.042844 4.1941466 3.8814218 4.0794272 4.0302997 4.1252623 4.322282 4.4052596 4.3358984 4.1586475 4.105605
1368969_at 3.9652839 4.0399942 4.290107 4.298197 4.136584 3.908113 4.074633 4.097104 4.121148 3.807246 4.2269096 3.9156225
1368970_at 4.8433356 4.7002945 4.866836 4.464716 4.8603635 4.8786936 4.8068595 4.5539827 5.1207676 5.0027933 4.7331123 4.964677
1368971_a_at 4.791863 4.9213624 4.8595986 4.676198 4.93117 5.0325823 4.9601865 4.6151657 4.5330844 4.417358 4.54018 4.7997546
1368972_at 3.6418154 3.6246881 3.580115 3.5408885 3.7798615 3.4945543 3.6681457 3.622688 3.813663 3.8102522 3.4601653 3.5761883
1368973_at 7.2054133 7.072455 7.09107 7.356434 7.2659574 7.2304115 7.112432 7.111921 7.1792026 7.079888 6.9595795 7.117081
1368974_at 4.6397524 4.390596 4.5844846 4.3760614 4.6522236 4.5230727 4.703351 4.538404 4.628014 4.640053 4.4776683 4.664522
1368975_at 6.510984 6.8033957 6.3690004 6.54 6.432719 6.1314554 6.2938743 6.3510337 6.3477187 6.0777445 6.5473967 6.834638
1368976_at 5.5802546 5.512208 5.44901 5.3888607 5.586833 5.2849107 5.343754 5.422858 5.2522407 5.531492 5.228601 5.645129
1368977_a_at 8.594578 8.7015915 8.605442 8.409937 8.527878 8.626242 8.697969 8.351168 8.598306 8.708079 8.937783 8.734278
1368978_at 5.20668 5.079952 5.165336 5.1390696 5.262004 5.374824 5.480194 5.481733 5.3553157 5.206206 5.5436206 5.361749
1368979_at 5.562994 5.8113923 5.7049856 5.892544 5.776469 5.8324842 5.8954387 5.813418 5.863683 5.728027 6.112564 5.948223
1368980_at 5.288069 5.778208 5.606484 5.1209016 5.561285 5.636439 5.2672095 5.6440363 4.94072 4.9681225 5.237998 5.207854
1368981_at 3.4406054 3.3641956 3.516224 3.4689715 3.479691 3.5993495 3.578638 3.6128833 3.5819502 3.7325003 3.5449104 3.7114239
1368982_at 4.857075 4.6357017 4.7358294 4.841782 4.6979566 4.694586 4.9938245 4.7061863 4.4040008 4.5637307 4.72619 4.6310444
1368983_at 4.1926303 4.1904206 4.319623 4.259983 4.2207627 4.2485623 4.490142 4.260406 4.353259 4.236902 4.3242855 4.097374
1368984_at 7.716541 7.7550416 7.674137 7.918009 7.742769 7.7717 7.6159577 7.89678 7.5925994 7.5947685 7.453983 7.709427
1368985_at 4.359314 4.451907 4.4878697 4.3763065 4.2634764 4.446637 4.657256 4.440832 4.3548803 4.3849697 4.1956253 4.255915
1368986_at 4.760561 4.8942156 4.7955933 4.5992947 4.681988 4.516015 4.879298 4.9641333 4.79115 4.5417795 4.7848787 4.740432
1368987_at 5.4871106 5.238373 5.350199 5.258023 5.7341037 5.563264 5.516506 5.385704 5.4381914 5.726555 5.677595 5.4442587
1368988_at 5.050936 5.0255523 5.049614 4.850593 5.0240784 4.9543705 5.047112 4.984435 5.147911 5.170491 5.230362 5.205158
1368989_at 4.617867 4.316738 4.676493 4.5898776 4.585497 4.583673 4.496454 4.614584 4.6343155 4.5812078 4.9085937 4.748175
1368990_at 5.3384266 5.5491586 5.4614725 5.628818 5.7823644 5.76235 5.596008 5.5895123 5.7796516 5.81175 5.6205525 5.896269
1368991_at 6.463939 5.809116 6.644224 5.750008 6.3865037 5.649835 5.9169903 5.770231 6.5336676 5.7586794 5.6889334 5.9967604
1368992_a_at 10.727154 10.817167 10.985133 10.851221 10.829858 10.86156 10.692857 10.750927 10.62796 10.695324 10.601696 10.556011
1368993_at 5.04511 4.502029 5.1225605 4.6626434 5.1229243 4.8008394 4.7096305 5.0136623 5.003808 5.106179 4.780815 4.7337255
1368994_a_at 5.730288 5.7644205 5.518119 6.030447 5.6749315 5.5750165 5.73598 5.741469 5.47411 5.5487947 5.6379585 5.6143284
1368995_at 3.617941 3.5653718 3.443316 3.485555 3.583819 3.5314925 3.2759836 3.4545329 3.6316462 3.5372288 3.4052346 3.5919182
1368996_at 4.1011753 4.4985723 4.419737 4.2928247 4.294446 4.3500366 4.5164695 4.6217914 4.493729 4.755473 4.359532 4.349658
1368997_at 4.2564993 4.558314 4.364438 4.426733 4.5249314 4.2687125 4.341234 4.4889374 4.437751 4.226657 4.256459 4.4025393
1368998_at 3.5376868 3.3222718 3.440623 3.4672108 3.573632 3.560153 3.7629268 3.4982722 3.7436044 3.935182 3.6857405 3.791569
1368999_a_at 5.041349 4.8213453 5.24916 5.122899 4.994792 5.2104073 4.9658117 5.1642036 5.087262 5.1322145 5.163965 5.2522135
1369000_at 5.359468 5.2383842 5.4139185 5.5306864 5.530558 5.321949 4.9734187 5.079448 5.420079 5.240276 5.183235 5.235083
1369001_at 3.9326138 3.9586427 3.7870803 3.9340599 3.7759688 3.723126 3.6266284 3.740929 3.9162686 3.6340253 3.9248624 3.864877
1369002_at 4.506324 4.1305237 4.3141994 4.4743886 4.472221 4.120314 4.0955706 4.416923 4.285547 4.210182 4.4548306 4.792242
1369003_at 6.1130643 5.9948087 6.0552297 6.318723 5.8907485 6.2574105 6.410594 6.315214 6.015365 6.443238 5.8699675 6.4922667
1369004_at 5.1852922 4.754307 5.0955815 5.137208 5.163541 4.66653 4.8763914 4.9744725 5.1721544 5.1713543 5.1470323 5.011864
1369005_at 4.506448 4.43756 4.4986744 4.4367437 4.3894515 4.4623446 4.3764887 4.4152384 4.405459 4.379743 4.559063 4.6319127
1369006_at 4.2669563 4.050378 3.9852605 3.9088976 4.2451086 4.285214 3.901465 3.9548955 4.058813 4.0514894 4.1685634 4.0039873
1369007_at 5.3277807 5.297057 5.2423 5.2145042 5.350724 5.3251925 5.2668667 5.34693 5.5108986 5.3089113 5.204548 5.243188
1369008_a_at 4.4716086 4.111827 4.1902456 4.2085066 4.2886143 4.1774206 4.295987 4.198874 4.134615 4.1275983 4.632649 4.325603
1369009_at 4.0574684 3.9561708 3.8361712 3.6829607 3.7628462 3.3706474 3.6785028 3.8560503 3.8011158 3.5374405 3.5400074 3.874798
1369010_at 5.136077 5.2500887 5.206955 5.084736 4.8256903 4.944957 5.070753 4.880669 4.9419613 5.12066 4.8716316 5.093094
1369011_at 12.152127 12.44998 12.334726 12.673184 12.218722 12.4218855 12.239362 12.564015 12.33352 12.488501 12.107393 12.445047
1369012_at 5.976736 6.2415767 6.038463 6.177677 6.414409 6.1939077 5.970464 5.8449197 6.2755823 5.9390984 5.831994 5.6487246
1369013_a_at 10.576002 10.640398 10.662104 10.427371 10.52688 10.526548 10.663772 10.461781 10.561188 10.666826 10.828757 10.727002
1369014_at 4.523279 4.5732803 4.552974 4.564271 4.4242373 4.7698526 4.640527 4.85709 4.78323 4.7600584 4.6495814 4.652379
1369015_at 4.7113795 4.559314 4.8316164 4.7558975 4.5993133 4.601912 4.705699 4.585682 4.730426 4.740129 4.6644006 4.6428246
1369016_at 5.308431 5.0059094 5.22125 5.3215 4.910502 5.135796 5.1996975 5.2230897 5.187913 5.2702312 5.0962853 5.0826535
1369017_at 4.3875566 4.3023615 4.1775146 4.2623367 4.3676 4.32483 4.162526 4.2336807 4.3576612 4.247543 4.404795 4.4608545
1369018_at 5.0067554 5.0066304 5.352552 5.394822 5.414798 4.9906096 5.3983817 5.726825 5.321952 5.1323442 5.2709813 5.238281
1369019_at 3.5519564 3.5592434 3.6527145 3.7164145 3.5059142 3.4813695 3.6778672 3.5914328 3.9020693 3.6737385 3.737898 3.636566
1369020_at 4.5979624 4.537757 4.415302 4.6503973 4.4182453 4.3582363 4.6098423 4.375766 4.3994346 4.6980853 4.395297 4.541339
1369021_at 5.8105893 5.5695906 5.891788 5.3579373 5.8041186 5.674946 5.776686 5.660767 5.744701 5.833905 5.713198 5.618424
1369022_at 5.6780095 5.721903 5.9621615 5.6594048 5.8123736 5.57084 5.6519976 5.7150173 5.61613 5.813307 5.8706574 5.65438
1369023_at 10.163883 9.952832 10.064444 9.86265 10.043103 9.86909 9.91707 9.967086 9.862226 9.968189 9.727857 9.956789
1369024_at 6.4864197 6.6769795 6.613599 6.650082 6.669019 6.578159 6.4866724 6.66305 6.4125514 6.598691 6.51725 6.6219945
1369025_at 4.2684364 4.5290275 4.4527555 4.3598537 4.2299423 4.128675 4.3027077 4.2703342 4.200671 4.2556763 4.448598 4.5193267
1369026_at 6.004312 6.5181203 6.2374496 6.2646165 5.9270697 5.9580226 5.9915757 6.0055366 6.1448054 6.081403 6.0789456 6.209298
1369027_at 4.276087 4.118531 4.063208 4.0572314 4.2188897 4.0420055 4.2346206 4.137917 4.0701838 4.283127 3.9842188 4.373053
1369028_at 4.717804 4.7494354 4.5849867 4.596051 4.7929163 4.6484084 4.6478906 4.5827665 4.676569 4.7637033 4.6288834 4.9149604
1369029_at 5.8353114 6.120337 5.708284 6.1599364 5.7557583 5.268592 6.085182 5.2918973 5.8601284 5.6080117 6.122852 5.7920814
1369030_at 4.15463 4.0344715 4.274994 3.9346008 3.9948053 4.0652647 4.108259 4.1398983 4.1530976 4.0918956 4.1861544 4.198909
1369031_at 8.31683 8.357285 8.313548 8.341068 8.459639 8.039264 8.190231 8.324938 8.508217 8.1546135 8.215519 8.621369
1369032_at 7.7235174 7.7734175 7.672949 7.6879435 7.7342296 7.84339 7.8588214 7.68511 7.691827 7.7957754 7.823933 7.567608
1369033_at 3.4996622 3.6752605 3.398489 3.4629655 3.5059142 3.5860615 3.580706 3.609572 3.543837 3.6325717 3.7595508 3.910686
1369034_at 4.835659 4.539927 4.684184 4.6248665 4.770582 4.873555 4.715274 4.5395784 4.817419 4.755499 4.5485454 4.576127
1369035_a_at 3.3628583 3.431309 3.536807 3.4383643 3.5059142 3.518117 3.627028 3.47744 3.4032526 3.634593 3.4145114 3.4862294
1369036_at 3.7138686 3.6047478 3.7266858 3.6969962 3.6417212 3.7977972 3.793348 3.7975376 3.726614 3.4853866 3.6577373 3.6837068
1369037_at 4.3120804 4.2558746 4.6237974 4.3445544 4.3763857 4.3240843 4.4827805 4.147677 4.7460628 4.395398 4.65033 4.211767
1369038_at 5.346099 5.332528 5.6602354 5.453274 5.5166225 5.3673315 5.321748 5.4687967 5.4517946 5.427964 5.495491 5.4820805
1369039_at 7.473297 7.441959 7.4471846 7.520177 7.556759 7.3780074 7.640068 7.5510387 7.2214785 7.4439063 7.6371536 7.5487304
1369040_at 5.3010936 5.2801194 5.33909 5.1690917 5.270378 5.365018 5.318002 5.3418555 5.230393 5.4054265 5.514422 5.3102474
1369041_at 3.5264835 3.5215838 3.4331803 3.4605985 3.549266 3.82115 3.5239599 3.5976477 3.580336 3.4869843 3.689866 3.6130188
1369042_at 6.901669 6.8853087 6.9466 7.2437434 6.904227 7.1026254 6.7755594 7.0759454 6.8891172 6.7318754 6.86708 6.8835073
1369043_at 3.3875315 3.6851366 3.6873534 3.557116 3.6056454 3.5286222 3.5886097 3.4440017 3.4823048 3.5095909 3.6934562 3.6320965
1369044_a_at 7.9177647 7.388986 7.581609 6.7667565 7.0828047 7.374035 6.586564 6.005618 5.9777117 5.285018 6.5940228 5.9559193
1369045_at 6.435361 6.495045 6.452602 6.610055 6.5201225 6.610009 6.59404 6.5330114 6.550351 6.618344 6.399714 6.692367
1369046_at 3.7880898 3.69078 3.9791708 3.7446642 4.019334 3.8481674 3.9490004 4.078349 3.8456593 4.1329393 4.0694113 3.9653208
1369047_at 3.346676 3.1425543 3.1626117 3.1161141 3.0931644 3.2042365 3.191363 3.114654 3.2263975 3.1656957 3.0977194 3.106269
1369048_at 4.7184877 4.576125 4.7163315 4.4407578 4.6227083 4.448185 4.471345 4.576187 4.741682 4.740482 4.4612713 4.7250023
1369049_at 3.6250389 4.101593 3.785534 3.888032 3.8039749 3.8264368 3.7916727 4.0896626 3.977616 3.7427692 3.9808834 3.8580606
1369050_at 8.196234 8.060098 7.8848295 8.068809 8.103489 8.095712 8.134822 8.372166 7.7512407 7.7716055 7.5595465 7.904382
1369051_at 6.5518117 6.716171 6.594283 6.8301673 6.7851987 6.593991 6.3997693 6.7379107 6.398488 6.455264 6.208377 6.440302
1369052_at 4.958063 4.999164 4.9614835 5.086822 5.2421293 5.1508284 5.139126 5.4160843 5.103094 5.241294 5.3065734 5.1009374
1369053_at 4.4527874 4.2873545 4.477663 4.194256 4.1785464 4.1948752 4.2642508 4.2975507 4.5974765 4.311491 4.61264 4.2765856
1369054_at 4.153346 4.2176757 4.136314 4.152022 4.2775407 4.012143 4.0307446 3.988232 3.9650917 4.1172953 4.198104 4.082328
1369055_at 3.9138813 3.7845736 3.7353888 3.7517815 3.8896325 3.7888455 3.8622544 3.6475499 3.752796 4.044367 3.7647216 3.835093
1369056_at 3.4037101 3.387856 3.5248826 3.5101666 3.4561079 3.3782868 3.5058718 3.421966 3.482657 3.4231448 3.5595648 3.4450915
1369057_at 7.3659544 7.452379 7.533563 7.5823517 7.2952943 7.4934974 7.473755 7.4794936 7.372414 7.3696976 7.559302 7.4867086
1369058_at 5.2982774 5.0868835 5.2812467 5.0751395 5.157802 5.241833 5.545809 5.4257784 5.1997614 5.274322 5.334179 5.023127
1369059_at 7.430445 7.5195527 7.5646358 7.7531514 7.753857 7.548344 7.591781 7.683325 7.5314555 7.4595485 7.409027 7.5148983
1369060_a_at 8.112793 8.042139 8.143686 8.121265 8.042339 7.9988966 8.103802 8.151525 7.978739 8.00342 8.090983 8.10475
1369061_at 8.300998 8.381127 8.211887 7.903965 8.247936 8.328802 8.232777 8.240677 8.181501 8.335772 8.60096 8.288721
1369062_at 5.0779867 4.9459314 4.846549 4.932316 5.065696 4.9067793 4.8252535 4.8702564 5.053486 4.9362135 5.004774 5.067156
1369063_at 9.853857 9.328386 9.725121 9.886871 9.745137 9.221987 9.835553 9.7762 9.976293 9.786564 9.850542 9.494747
1369064_a_at 3.9308038 4.0277095 3.845301 4.004382 3.7782264 3.9185498 4.012863 3.9606988 3.8993988 3.9757807 3.9748127 3.7993066
1369065_a_at 8.916902 8.630548 8.851185 8.587187 8.879804 8.729457 8.768055 8.73783 8.734428 8.806436 8.796017 8.8344145
1369066_at 5.6545 5.7198286 5.9147577 5.7025166 5.900954 5.760732 5.8129487 5.923802 5.7603636 5.457106 5.667053 5.5525928
1369067_at 3.5154994 3.797773 3.8387387 3.6551802 3.9543097 3.556202 3.7174532 3.631217 3.6200662 3.7488334 3.6102004 3.7080777
1369068_at 4.296219 4.4386225 4.332317 4.2124195 4.190949 4.1412086 4.2523904 4.332103 4.0175295 4.4864945 4.0752296 4.472596
1369069_at 7.35168 7.596614 7.224909 7.468328 7.2581964 7.5319414 7.234981 7.5498753 7.3390136 7.2138386 7.5438104 7.1492004
1369070_at 8.200735 8.06538 8.137066 7.757885 7.771154 8.056662 7.832421 7.809443 7.8723903 7.9045854 8.111739 7.8830805
1369071_at 4.0844545 4.0486937 3.9915361 4.0695677 4.290168 3.8626997 4.019878 4.236949 4.0359774 4.218355 3.8450966 4.028636
1369072_at 5.6489964 5.3143864 6.007739 5.3564596 8.007286 5.83216 6.46494 5.957856 5.51746 7.1664577 5.9591274 5.5782804
1369073_at 10.13733 10.262696 10.180361 10.240318 10.025736 9.692556 9.881246 10.253735 9.849984 10.238945 9.7767 10.067859
1369074_at 12.580919 12.5524025 12.379386 12.740397 12.713786 12.600577 12.560895 12.637331 12.5822525 12.567907 12.217473 12.522387
1369075_a_at 4.3286295 4.54334 4.37507 4.528355 4.4322944 4.586689 4.502637 4.267303 4.35993 4.445853 4.529896 4.616384
1369076_at 8.5942135 8.598366 8.927968 8.707359 8.7902155 8.690897 8.725865 8.629719 8.962994 9.002829 8.899977 8.768747
1369077_at 7.15723 7.1506996 6.995353 7.329813 6.868395 6.7539415 6.9284196 7.0058336 6.928295 6.937886 7.079173 7.2019687
1369078_at 8.036088 8.128949 8.188187 8.165531 8.111249 8.0854225 8.047679 8.166605 7.982881 8.045607 8.137543 8.243579
1369079_at 4.5333123 4.5654993 4.7872 4.6909494 4.7143593 4.6013646 4.685649 4.8862967 4.5583754 4.664894 4.7793865 4.9346657
1369080_at 4.4153714 4.412198 4.5620103 4.4930935 4.4635897 4.528201 4.292125 4.4620194 4.168575 4.581662 4.5858536 4.6377535
1369081_at 7.1031375 7.148169 6.794469 7.2137585 6.746118 7.061448 7.6873016 7.0193624 7.099699 7.0333686 7.016565 7.0023727
1369082_at 4.7667966 5.086075 4.8118396 4.636276 4.9873447 4.7949777 5.080737 4.8621306 4.9244094 4.537628 5.0557275 4.6168804
1369083_at 6.206175 6.295302 6.015538 6.1381955 6.070621 6.012376 6.27153 6.1560235 6.25255 6.1631904 5.8786383 5.799993
1369084_a_at 6.901495 7.114852 6.935601 7.018262 7.049216 7.024209 6.9636774 7.1736245 7.077951 7.196925 6.9576488 7.078377
1369085_s_at 5.5200777 5.3265724 6.0909204 5.9269876 6.0431128 5.1973906 5.9803653 5.7831717 6.1812773 6.1099844 6.2946777 5.7352276
1369086_a_at 5.46554 5.3922663 5.3653526 5.627961 5.4077067 5.3041553 5.672635 5.495139 5.5958805 5.55877 5.3082657 5.54976
1369087_at 5.0740647 5.187353 4.961326 5.3101254 5.337135 5.398435 4.9979153 5.257124 5.0230517 5.1857934 5.250796 4.9655495
1369088_at 7.174052 6.9555025 6.9878297 7.2958736 7.0316606 6.847828 6.746953 6.7916384 6.862397 6.7484775 6.8208194 6.8105936
1369089_at 4.1021576 4.244701 4.3299656 4.1732273 4.075561 4.1114054 4.2092943 4.241143 4.4414797 4.0734777 4.242775 4.1193185
1369090_at 3.9547641 3.907195 4.0958242 3.7041762 3.8253264 3.9444683 4.0056353 3.7221346 3.9645276 3.892867 3.8136935 3.883081
1369091_at 3.936231 3.9254844 3.6527145 3.7987115 4.349763 3.9626048 3.875551 3.900361 3.9804418 4.052808 3.799163 3.8501184
1369092_at 8.681129 8.601355 8.428003 8.609411 8.363744 8.56346 8.551019 8.388085 8.316862 8.195733 8.119979 8.351958
1369093_at 6.9443073 6.9827228 6.7849054 6.829345 6.9060574 6.9369607 7.043533 7.134279 6.615149 6.5880175 6.7666965 6.616149
1369094_a_at 6.0890484 5.523699 5.7929583 6.185369 5.7154417 6.368617 5.6816306 5.7149467 5.691316 6.1136427 5.721591 5.630806
1369095_at 4.4468613 4.599144 4.5855083 4.1429863 4.483446 4.3872347 4.4473934 4.3360753 4.5408897 4.4885216 4.5899506 4.329581
1369096_at 3.9577267 4.180765 4.042848 4.047575 4.05218 4.113484 3.9809093 4.1176643 4.2827415 3.9242039 4.0152483 3.8936114
1369097_s_at 6.5160394 6.311909 6.443351 6.5035386 6.857228 6.643096 6.6518555 6.6085625 6.219471 6.3033304 6.1004796 6.071122
1369098_at 4.2566633 3.9062347 3.8334794 3.9786103 4.0682125 4.029685 4.00882 4.124943 4.031908 4.3404613 4.1016464 4.243741
1369099_at 7.958614 7.728655 7.6241903 7.990354 7.917968 7.289452 7.609618 7.856952 7.6982193 7.5950336 7.447809 7.4146013
1369100_at 4.2319894 4.0827656 3.9919806 3.84715 4.283223 4.1701965 3.8814788 4.074627 4.22569 4.191738 4.4113426 4.169133
1369101_at 7.6051183 7.60857 7.7036033 7.678036 7.515668 7.5558877 7.4716654 7.5694017 7.558186 7.4939632 7.561249 7.610756
1369102_at 3.877133 3.7968595 3.8053741 3.8926659 3.771286 3.908113 3.618303 3.7868357 3.8835726 3.9605894 3.867856 3.6577902
1369103_at 5.0268455 5.1897073 4.775903 5.1081433 5.0432677 4.8829403 4.966953 4.9045353 4.782943 4.480948 4.768743 4.664522
1369104_at 5.7928414 6.00973 5.984414 5.9961987 5.2844353 6.2119694 5.383234 5.5993495 5.6239305 5.5549955 6.0438313 5.72419
1369105_a_at 4.529427 4.7844334 3.733941 4.811187 3.7739246 3.560153 4.363351 4.5529394 3.8540187 4.3643627 4.3865275 4.998742
1369106_at 4.4214883 4.8886437 4.6176677 4.3600397 4.373779 4.2782154 4.683756 4.5284376 4.721799 4.3809566 4.4515047 4.4672194
1369107_at 3.948261 3.9148142 3.9710932 3.68264 3.7332318 3.8481674 4.015177 4.0617285 3.9575398 3.80192 3.7524154 3.8694465
1369108_at 3.8472295 3.7332757 3.859749 3.959777 4.064704 3.896811 3.8084052 3.990206 4.0481415 3.920057 3.877838 3.9861796
1369109_at 3.5835376 3.4457822 3.445512 3.665459 3.7167237 3.560153 3.8380833 3.5724397 3.6081753 3.7585955 3.6674502 3.7622116
1369110_x_at 10.214538 10.376649 9.95645 9.634581 7.756048 10.028859 8.101668 9.887873 10.220423 9.704297 9.747573 10.67665
1369111_at 14.112496 14.100831 14.103271 14.187343 14.083672 14.014054 14.144642 14.087758 14.18439 14.082412 14.085606 14.101021
1369112_at 4.204426 4.383172 4.286602 4.435648 4.4705195 4.3764143 4.3553324 4.3560095 4.391286 4.202543 4.4825773 4.211767
1369113_at 3.319509 3.3648095 3.5551758 3.641055 3.1665955 3.404645 3.47684 3.60188 3.4523578 3.2776902 3.469902 3.4825504
1369114_at 3.1587014 3.1676764 3.073967 3.056818 3.2636356 3.1379318 3.079175 2.9984183 3.1881986 3.0606322 3.1261263 3.044075
1369115_at 4.7104506 4.827081 4.574465 4.5200596 4.817453 4.6519766 4.7609973 4.318343 4.851546 5.009534 4.651717 5.112067
1369116_a_at 5.989714 5.659416 6.10276 5.731827 5.584253 5.921365 6.0153375 5.6646876 6.1892123 6.023631 6.05835 6.123238
1369117_at 3.9431467 3.9919147 3.964245 3.8456943 3.913611 4.1912117 3.9383616 3.9345953 4.134259 4.12216 4.005581 3.840921
1369118_a_at 4.47446 4.2530637 4.6901193 4.4691515 4.5136924 4.508424 4.527503 4.3269086 4.586757 4.4274054 4.690739 4.539152
1369119_a_at 4.1979136 4.6043377 4.695197 4.521635 4.4857817 4.7241793 4.584772 4.4520593 4.576023 4.7121696 4.5402746 4.6137314
1369120_a_at 7.1580005 7.0740886 7.1135902 7.1191363 6.996665 7.113062 7.043682 7.2616973 7.2977448 7.1318827 7.2431073 7.285938
1369121_at 4.9881115 4.873614 4.910248 5.049536 5.136156 5.0364604 5.273185 4.8647385 4.7485304 4.8691874 4.801752 5.0459723
1369122_at 7.7153983 7.750869 7.982333 7.654109 7.65845 7.788018 7.6978173 7.610074 7.819064 7.764721 8.129462 7.751828
1369123_a_at 6.018224 6.0731683 5.680744 5.8753667 5.7645025 5.8926473 5.9375343 6.01914 5.8480835 5.916735 5.701467 5.96278
1369124_at 4.2066717 4.25967 4.3563523 4.042364 4.1992016 4.237214 4.225812 4.3024673 4.261353 4.26647 4.253331 4.4164934
1369125_at 3.3050547 3.3982592 3.3410492 3.412778 3.4345858 3.3963523 3.5304644 3.4329715 3.3706598 3.4138393 3.4957983 3.3799558
1369126_at 3.6222205 3.4545224 3.9069023 3.3015645 3.8077955 3.8898823 3.6611335 3.6892517 3.6569452 3.6620286 3.8324728 3.5782728
1369127_a_at 6.22768 6.01803 6.254581 6.494625 6.3771834 6.692943 6.1615934 6.2935896 6.434462 6.3065844 6.8431835 6.288002
1369128_at 4.0841045 4.091301 4.147875 3.9916596 4.048628 4.277047 4.2880583 3.9902883 3.904228 3.9678767 4.2348986 3.9305463
1369129_at 3.780449 3.968292 3.7808068 3.913307 3.8784401 3.6189015 3.7989628 3.930087 3.8296192 3.8150103 4.004566 3.8331072
1369130_at 4.44239 4.608671 5.0653634 4.6709294 4.7106 4.498495 4.602829 4.607757 4.8092327 4.5662165 4.692227 4.773637
1369131_at 4.0444655 3.9713163 3.7569723 4.0925455 4.0223885 3.8783677 3.8770726 3.7138493 3.9740121 3.7519593 4.068673 3.8951526
1369132_at 5.245361 5.271817 5.2991 4.958196 5.2298617 5.4922237 5.3628006 5.386402 5.6193805 5.2705574 5.3852525 5.7031126
1369133_a_at 3.6625752 3.5090783 3.4597018 3.7274153 3.6255622 3.736048 3.616192 3.7117028 3.6704953 3.5557718 3.7840874 3.8085504
1369134_x_at 3.79094 3.337608 3.4360554 3.4076917 3.3452501 3.5627646 3.4866948 3.2391493 3.433984 3.4439104 3.4205794 3.3936875
1369135_at 6.4108076 5.6943173 6.290518 6.3889594 6.0925536 6.29138 6.2880626 6.3421903 6.228362 6.423043 6.309084 6.0675526
1369136_at 4.5140686 3.890036 4.2122283 4.1070213 4.2202606 4.2224865 3.9742665 3.9865696 4.404765 4.105011 4.187325 4.0312753
1369137_at 5.0936427 5.0831933 4.757283 5.0347066 4.9128 5.191175 5.097924 5.013933 4.9649453 4.835953 5.033102 4.902046
1369138_a_at 4.0566235 3.985716 3.9575908 4.1603827 4.1361732 4.133648 3.9622207 4.219123 3.7706046 3.9527357 3.892745 3.9592636
1369139_at 3.5928242 3.7575076 3.9343848 3.78853 3.778074 3.4675908 3.5875654 3.829896 3.7010667 3.5601423 3.9683259 3.744071
1369140_at 4.138132 3.8033679 4.1392546 3.9128413 3.7515357 3.8726072 4.036715 4.1256924 4.015628 3.8827295 4.0187883 3.9787502
1369141_at 3.4733474 3.5160084 3.5581033 3.485555 3.7072017 3.3724356 3.4712126 3.3888333 3.8926928 3.8448727 3.5975943 3.5010324
1369142_at 3.626208 3.7291112 3.7586281 3.667629 3.6114523 3.615118 3.6065016 3.75303 3.638444 3.8351433 3.7980638 3.6161678
1369143_at 3.9932451 3.9993405 3.6317697 3.7655883 3.9293125 3.835368 4.153301 4.0125136 4.0240364 3.983585 4.1922016 4.141944
1369144_a_at 3.5657597 3.6557918 3.878281 3.5109172 3.7292092 3.6939967 4.030346 3.62288 3.9552267 3.5998642 3.9015245 3.8706353
1369145_a_at 4.6635394 4.239933 4.4923687 4.4176307 4.7320743 4.5336814 4.6185374 4.429472 4.3819475 4.650157 4.41862 4.5680065
1369146_a_at 6.7624984 6.572821 7.075834 6.8708644 6.7634587 6.8274074 6.7532887 6.2934504 6.776499 6.4457655 7.802042 7.301739
1369147_at 4.733335 4.793518 4.9365945 4.7110577 4.66411 4.700322 4.7948565 4.7693076 4.615228 4.488401 4.5531454 4.813176
1369148_at 7.8073974 7.650896 7.5529284 7.663899 7.7555957 7.5329933 7.7275996 7.7365413 7.780297 7.7637563 7.6923428 7.675566
1369149_at 4.845079 5.0570264 4.89023 4.966929 4.923035 5.005732 4.6726356 4.815123 5.0297284 5.0627394 4.9415483 5.0207233
1369150_at 8.292479 8.882672 8.544038 9.341486 8.367719 8.076592 8.249851 8.509508 8.148306 8.331228 7.999946 8.044844
1369151_at 5.1173067 4.9275236 5.2250915 5.019396 5.131129 4.9059787 4.961275 5.177042 4.9337444 5.1272974 5.1733656 5.01748
1369152_at 7.400288 7.326412 7.081969 7.3035364 7.355212 7.2403345 7.2390504 7.473709 7.111704 7.2198005 7.094555 7.332075
1369153_at 3.6319299 3.4122527 3.6216083 3.6197326 3.8564973 3.7508502 3.7855055 3.6036575 3.926301 3.7769551 3.5772161 3.5448964
1369154_at 3.9806352 3.9500225 3.9472895 3.8246944 4.106536 4.125864 4.200338 3.9428606 3.8284914 4.2211914 3.9162304 3.9451594
1369155_at 4.68144 4.651492 4.6736727 4.69603 4.717474 4.8851957 4.5918603 4.60826 4.8557415 4.6946177 4.7819757 4.85877
1369156_at 6.700894 6.920826 6.6348424 6.9504056 6.833709 6.7111106 6.653464 6.8925214 6.8597283 6.984356 6.3953156 6.4445753
1369157_at 8.720623 8.756342 8.594019 8.792307 8.700953 8.914949 8.73987 8.863861 8.883486 8.750192 8.961586 8.927372
1369158_at 3.973719 3.835997 4.1930037 4.480028 3.95431 4.137664 3.937623 4.36535 4.04108 4.2793393 4.196244 3.8555508
1369159_at 5.1994686 4.929432 5.050462 4.973937 5.1169195 4.9414387 5.1050296 5.3109922 5.04244 5.5867395 5.0445037 4.8925653
1369160_a_at 4.5523243 4.603524 4.4309683 4.495048 4.4353547 4.6419225 4.732783 4.3890147 4.7931566 4.757387 4.817648 4.763612
1369161_at 8.994005 8.685261 8.867609 8.928002 8.481131 8.630942 8.298147 8.601181 8.417229 8.125202 8.394363 8.625461
1369162_at 3.775259 3.4596124 3.5434933 3.9163098 3.9543097 3.7533233 3.8291512 3.8637984 3.5170143 3.7511613 3.838764 3.8466868
1369163_at 4.9253497 4.855824 4.9045467 4.9949245 5.1035867 4.9333153 5.1237845 5.115925 4.8085175 5.1326666 4.8745775 5.1003923
1369164_a_at 4.17927 4.329435 4.436803 4.1716375 4.4842205 4.356532 4.2355843 4.549778 4.4398365 4.443865 4.690739 4.365752
1369165_at 4.1020393 4.0391474 4.3044395 4.2096415 4.080734 4.058689 4.1098766 4.020049 4.0503654 4.118741 3.9516165 4.1607513
1369166_at 3.890979 4.106121 3.9679203 3.9579508 4.298176 4.0576773 4.135003 4.0982437 4.1237707 4.159846 4.0952945 3.9498873
1369167_at 5.6740623 5.802022 5.8516965 5.6740956 5.5022745 5.708094 5.8593235 5.605293 5.7149944 5.9572563 5.730281 5.7696447
1369168_a_at 5.1591387 5.0226445 5.1422973 5.312691 5.2236056 5.234086 5.0676327 5.019774 5.076711 4.973136 5.2036886 5.5842013
1369169_at 9.379698 9.442782 9.464411 9.521546 9.387937 9.325164 9.368186 9.465394 9.309201 9.176827 9.431861 9.415351
1369170_at 3.748789 3.9275234 3.767887 3.6835742 3.7959838 3.6802783 3.7222466 3.6922753 3.821307 3.8998737 3.8855183 3.748915
1369171_at 11.241643 11.254224 11.176472 11.180487 11.215511 11.081471 11.344555 11.265719 11.270196 11.188556 11.066637 11.215194
1369172_at 4.2893853 3.9561737 4.0636578 4.1134453 4.2001376 4.154914 3.9991653 3.9844532 4.0106316 4.019898 4.2624145 4.0925145
1369173_at 5.208113 5.2315254 5.1208405 5.5202637 4.9873967 5.14354 5.183466 5.04527 5.2686124 5.080663 5.414454 5.4338574
1369174_at 7.1173024 7.311731 6.7687287 7.3344593 7.000392 7.09808 7.0985336 7.2344675 7.042367 7.069635 6.913326 7.0027905
1369175_a_at 3.6881511 3.7495327 3.7656505 3.8516362 3.7460465 3.85306 3.8737602 3.9914305 3.8136683 3.7899833 3.678788 3.9481986
1369176_at 6.255847 6.471445 6.566664 6.4893575 6.4344325 6.2897453 6.4970503 6.29549 6.5645947 6.752129 6.553568 6.565601
1369177_at 7.069946 7.211734 7.1622314 7.087177 7.081786 7.1233935 7.108799 7.22857 7.0151434 7.0090375 7.0320024 7.0747933
1369178_a_at 4.1338315 4.4844527 3.9777303 3.9651382 4.150173 4.2259483 4.287182 4.136852 4.19491 4.0879955 4.4042516 4.214489
1369179_a_at 6.9188247 6.2234373 6.138415 5.9504004 6.201729 6.4837127 6.0197954 6.303936 6.5730605 6.0250945 6.0193152 6.0840154
1369180_at 4.543497 4.8022065 4.799868 4.8689795 5.143237 4.947291 4.7601295 4.8990707 5.0516458 4.937766 4.8157077 5.149002
1369181_at 6.2197227 6.3417363 6.1275554 6.894294 6.5256453 5.735439 5.648448 5.9957995 6.126196 5.6983757 5.843863 6.267329
1369182_at 4.3107166 4.0245566 3.7373745 3.8123481 4.1058702 4.37388 4.2611303 4.124943 4.206206 3.9401572 4.0488534 4.239723
1369183_at 4.676978 4.7826424 4.807081 4.5818534 5.14787 4.7199183 4.8250933 5.126527 5.019058 4.636682 4.9600134 5.0395436
1369184_at 4.138502 3.9672022 3.9243307 3.734586 3.9396994 4.154914 4.2458477 4.077157 4.1093197 4.1389866 4.300823 4.0173416
1369185_a_at 4.9614415 5.0595684 4.8285646 5.1139154 4.8314233 5.0785236 5.1612544 4.7969265 4.9887953 5.216263 4.7945023 5.0492096
1369186_at 7.8878813 7.9549975 7.7979374 7.83926 7.8247786 7.4934974 7.705848 7.437268 7.808531 7.5475593 7.708453 7.9804606
1369187_a_at 7.395592 7.66112 7.089105 7.30908 7.017372 7.172532 7.347938 7.4961863 7.220296 7.3132896 7.1868634 7.365086
1369188_at 3.7634413 3.773458 3.9064646 4.234763 3.6661253 3.9692492 4.09793 3.8012733 3.6893344 3.974187 3.7310123 3.9279861
1369189_at 5.1526227 5.4817605 5.404412 4.9829655 5.3266325 5.4476123 5.3125095 5.5823145 5.1043663 5.41371 5.3527064 5.362566
1369190_at 5.5754185 5.886533 5.5364866 5.4577365 5.492488 5.4222484 5.4522424 5.36948 5.6382394 5.7597446 5.343393 5.5602317
1369191_at 3.5330133 3.4887998 3.6535575 3.7837682 3.5640774 3.4076724 3.5834517 3.6128833 3.7397172 3.637635 4.112503 3.5133915
1369192_at 4.63682 4.511404 4.8241897 4.910991 4.5401006 4.6809664 4.4768515 4.727378 4.6677465 4.5953317 4.778229 4.5352855
1369193_at 5.39349 5.268092 5.281726 5.3335047 5.1540065 5.206712 5.368481 5.4688053 5.615771 5.353791 5.360352 5.3194103
1369194_a_at 3.3305368 3.9705145 3.6500466 3.745791 3.6429915 3.662534 3.5056508 3.6716762 3.6788592 3.5633914 3.7840874 3.7045083
1369195_at 5.5843115 6.0464973 5.640994 6.8966713 5.5486317 5.7739515 5.9759197 6.2196817 7.1791434 5.7747927 5.958356 6.0940723
1369196_at 5.3789806 5.2337036 5.3732414 5.398919 5.122661 5.5775423 5.412697 5.298773 5.305645 5.6045694 5.591986 5.3596973
1369197_at 5.8887663 5.936072 5.729617 6.170055 6.0697236 5.7700496 5.7525344 5.922114 5.968565 5.5169106 5.7451715 5.6484146
1369198_at 4.9147162 5.1206665 4.914975 5.1317635 5.2130713 5.2770576 5.185699 4.8570895 5.0927234 5.204077 4.759344 4.9841156
1369199_at 4.8329678 4.878529 4.6343975 4.837825 4.923655 4.8272414 4.6506643 4.411324 4.91858 5.0843306 4.730853 4.776388
1369200_at 9.815528 9.704602 9.784338 9.754305 9.419194 9.610402 9.606368 9.47451 9.104813 9.145148 9.595098 9.447722
1369201_at 4.7041335 4.9687805 5.1254783 5.320354 5.1550183 4.865475 5.07591 5.1791 4.980222 5.2938514 5.3953114 5.2908077
1369202_at 3.343509 3.3186822 3.5985777 3.2754965 3.2958918 3.5850713 3.5342937 3.3906734 3.6995378 3.4475777 3.377185 3.4081526
1369203_at 3.8493414 3.8108995 3.8278568 3.8332708 3.677334 4.156907 4.031069 3.9270837 3.9909818 3.8221047 3.8297837 3.6378512
1369204_at 7.2437806 7.335501 7.1182175 7.2180133 7.0230236 6.8452334 7.0099807 6.9495244 7.1927376 6.9130654 7.059745 7.7533603
1369205_at 4.849727 5.0971513 5.189918 5.0211864 5.050765 5.0960865 5.34719 5.134337 5.241273 5.2356563 5.166632 5.2208986
1369206_at 12.751038 12.764379 12.711332 12.763873 12.707648 12.645534 12.713003 12.710723 12.646556 12.586985 12.517474 12.619813
1369207_at 4.6702776 4.5641594 4.210082 4.772499 4.7620173 5.004943 4.679906 4.7585144 4.394184 4.819154 4.143743 5.7800293
1369208_at 6.051955 6.773742 5.494162 6.2954044 6.5332327 6.0928745 7.0092683 6.385073 6.456759 6.566733 5.7062306 7.6304154
1369209_at 6.455365 6.7864423 6.630489 6.7436295 6.6636014 6.4128156 6.657269 6.55542 6.657409 6.4397526 6.7080135 6.6425548
1369210_at 3.2162578 3.2717016 3.2784894 3.2065475 3.3796964 3.2571344 3.178724 3.2804477 3.3738155 3.0621514 3.155516 3.268231
1369211_at 6.0105953 5.9635243 6.0918183 6.0429206 6.0207853 6.0660076 6.1477222 6.009845 6.2193 6.067193 6.0573525 6.158608
1369212_s_at 7.6926675 6.878678 7.4856153 7.3568826 7.3907866 7.7241197 7.580645 7.1702104 6.9143596 7.3970027 7.1955624 7.730531
1369213_at 4.6982274 4.9049373 4.670802 4.5124846 4.7910724 4.9059787 4.8069706 5.0129147 4.917641 4.9742527 4.97416 4.792408
1369214_a_at 5.516502 5.687715 5.627981 5.63316 5.564835 5.6396165 5.443642 5.5525613 5.911264 5.6870565 5.649346 5.839735
1369215_a_at 9.891072 9.831127 9.454053 9.824423 9.70931 9.64321 9.64447 9.799401 9.753929 9.4974 9.292194 9.487281
1369216_a_at 5.23333 5.130845 5.257293 5.393499 5.258245 5.3673916 5.4229584 5.3407726 5.5943513 5.546771 5.4654713 5.2407117
1369217_at 4.2984314 4.201959 4.1157703 4.3598537 4.1837716 4.2254906 4.03956 4.298149 4.026039 4.3016195 4.2080727 4.2210712
1369218_at 7.0941777 7.221528 7.017366 7.6783957 7.2348623 7.1689625 6.9722543 7.0931334 6.9560046 6.67635 7.0140653 7.080397
1369219_at 5.8453627 6.0272284 5.898817 5.7394934 5.853086 5.8426805 5.714956 5.6602635 5.983003 5.9459176 5.947467 5.8483276
1369220_at 7.43332 7.2322025 7.4231205 7.4470215 7.3188133 7.2580357 7.0559645 7.2749443 7.086259 7.0590267 7.1906586 7.296379
1369221_at 5.8950763 5.7379875 5.6880035 5.731827 5.726885 5.9680195 5.7595334 6.050786 5.3843393 5.9679556 5.603796 5.900368
1369222_at 5.394271 5.11526 5.555011 5.16824 5.213072 5.245358 5.143737 5.2296267 5.235008 5.469021 5.4187193 5.245688
1369223_at 6.403922 6.4887986 6.434974 6.751332 6.5755405 6.49565 6.41802 6.7691917 6.6378016 6.69931 6.787908 6.422088
1369224_at 11.369265 9.262065 10.996602 10.698069 10.615717 10.461029 11.181966 11.249017 11.228522 11.186552 11.001454 11.577658
1369225_at 12.076259 12.221502 12.220239 12.405953 11.847495 11.974654 12.012933 12.052636 12.138977 12.265809 12.198933 12.185503
1369226_at 7.968667 8.321346 8.054443 8.460207 7.846619 8.115263 7.987911 8.170206 8.1014 7.9402328 8.089797 8.400588
1369227_at 6.026257 5.824615 5.8392572 6.105051 5.963507 5.961599 5.691811 5.965023 5.872934 5.603959 5.8038797 5.674238
1369228_at 5.536379 5.403491 5.205328 5.5332146 5.567553 5.2269354 5.159903 5.0883284 5.513604 5.2676396 5.270087 5.4659805
1369229_at 5.443263 5.670576 5.577959 5.5213246 5.94668 5.5880213 5.7385345 5.450507 5.7039003 5.7788 5.811011 5.937821
1369230_at 4.35045 4.413453 4.1902456 4.4186854 4.4541764 4.278267 4.32815 4.1967363 4.4010587 4.331306 4.5127487 4.5675335
1369231_at 4.695924 4.7531285 4.80627 4.623723 4.671354 4.711859 4.7601295 4.651494 4.437719 4.476605 4.957936 4.688664
1369232_at 4.6947203 4.3649554 4.6532116 4.518659 4.604505 4.3419924 4.3101544 4.3850584 4.6118317 4.808531 4.6793995 4.6416264
1369233_at 3.9321997 3.4545224 3.678982 3.8369143 3.8979263 3.5685773 3.8706024 3.6429403 3.7397172 3.6585846 3.9007406 3.6336136
1369234_at 7.5363135 7.403874 7.4859595 7.6439524 7.8190737 7.6060667 7.5332923 8.000136 7.658933 7.3875847 7.447418 7.315564
1369235_at 4.6764436 4.6616893 4.4279037 4.489958 4.6461153 4.6985836 4.7105837 4.544383 4.6410446 4.7431684 4.798381 4.5850945
1369236_at 4.9021006 4.936297 4.7809067 5.249546 4.783819 4.9555173 4.983928 5.4017835 4.8051686 4.9956512 5.1981688 5.1081448
1369237_at 5.0854664 5.1867886 5.0965023 5.0154138 5.0120683 5.020513 4.9490333 4.817288 5.0053277 4.964417 5.325909 5.242536
1369238_at 9.975866 9.894149 9.793664 10.14759 9.948813 9.535557 10.064075 10.195814 9.744724 9.720755 9.3868 9.290214
1369239_at 3.9790583 4.034502 4.280302 3.8305252 3.8360507 3.8731565 3.9676397 3.8898232 4.089076 4.1181087 4.0622907 3.945898
1369240_a_at 5.442953 5.4750514 5.687077 5.655491 5.6606255 5.3903933 5.651763 5.689954 5.6563864 5.8515906 5.6170106 5.5383415
1369241_at 5.1648703 5.246352 5.319918 4.944555 5.0755334 5.323484 5.1791997 5.264515 5.3873873 5.170639 5.4790454 5.144658
1369242_at 3.4532342 3.2865736 3.5139835 3.5148618 3.4283895 3.3863964 3.4510062 3.3343103 3.5632133 3.3945544 3.302399 3.333665
1369243_at 4.1323767 4.113099 4.1206517 4.2108235 4.0172777 3.9692492 4.388607 4.114396 3.7603562 3.986778 4.205026 4.1576324
1369244_at 6.8582535 7.0527277 6.8771186 6.7178354 6.8098803 6.687151 6.8758492 6.811982 6.396611 6.6603217 6.752698 6.727465
1369245_at 3.9212778 4.1104994 4.231182 4.090748 4.0323124 4.1925664 4.2577543 4.078355 3.9542017 4.0938997 4.1757307 3.8113043
1369246_a_at 3.37589 3.7888074 3.4647968 3.5826988 3.636527 3.5353088 3.481495 3.6125066 3.4771326 3.6242042 3.1484225 3.662249
1369247_at 5.7319283 5.8492565 5.8242235 5.8701367 5.8761263 5.7824445 5.7018285 6.057184 5.5661488 5.581892 5.70154 5.7407494
1369248_a_at 8.672206 8.316284 8.655166 8.572399 8.905431 8.217808 7.928706 7.8862247 7.8450327 7.3226748 7.862729 7.749731
1369249_at 8.190179 7.914894 7.9547963 8.098507 8.142853 7.995073 7.876347 8.387255 8.198674 7.874936 8.086256 8.00145
1369250_at 5.0711617 5.0105824 5.225611 5.066323 4.957733 5.135796 5.110542 4.6884003 5.241273 4.937347 4.991681 5.1185966
1369251_a_at 5.3483124 5.456545 5.4235296 5.269085 5.3012285 5.233721 5.3570566 5.4828587 5.5105324 5.339861 5.4967785 5.5380964
1369252_a_at 5.0852847 5.240777 5.111286 5.133154 5.4954586 5.2606106 5.246376 5.2955265 5.167975 5.4191947 5.3766475 5.4849644
1369253_at 4.019473 3.712585 3.606124 3.5568223 3.6366434 3.7270594 3.6748283 3.9810567 3.9727018 3.9058228 3.6577373 3.8614364
1369254_a_at 3.8876045 4.0588007 3.8702438 3.8696694 3.7917924 3.8368857 4.08308 3.893005 4.0469065 3.939651 4.001407 4.181056
1369255_at 6.7641644 6.618862 6.346323 6.521543 6.6869946 6.1764975 6.328397 6.58209 6.5127583 6.659114 5.648034 6.2634835
1369256_at 5.6560316 5.682483 5.6690035 6.033805 5.723233 5.882441 5.9039307 5.687527 5.7308073 5.779671 5.779328 5.957485
1369257_at 4.8607626 4.5765257 4.751039 4.5460396 4.7622094 4.6968784 4.8772125 4.552473 4.7078238 4.9283237 4.746586 4.8191833
1369258_at 3.173708 3.087551 3.1124556 3.304179 3.3465836 3.0431917 3.3078902 3.061793 3.1987448 3.0886831 3.230171 3.280297
1369259_at 6.3986993 7.8219304 6.933668 6.9179535 6.242586 6.7119527 6.8626003 7.5536656 6.683446 7.1655836 7.6832433 8.304508
1369260_a_at 4.0719233 4.0813856 4.0157 4.0443277 4.119824 4.0707393 3.9510963 4.052593 4.1261415 4.1057663 4.237726 3.947324
1369261_at 4.7324386 4.806001 4.9734178 4.9275274 5.006714 5.0170097 4.903747 4.9287634 4.906645 4.899914 4.7884717 4.9325886
1369262_at 7.004462 6.864877 6.888007 7.083079 6.885553 6.6633425 6.9157314 6.9418225 7.0361247 6.669541 6.832345 6.797113
1369263_at 3.4416091 3.3654525 3.3209603 3.2974489 3.392948 3.443203 3.5595465 3.2977662 3.2313218 3.4489627 3.4356658 3.591202
1369264_at 5.1575527 5.171019 4.998173 5.178346 4.944101 5.319164 5.1640844 5.047715 5.080703 5.370318 5.3064413 4.9693494
1369265_at 6.7106977 6.521811 6.456279 6.7439575 6.4938765 6.926585 6.477995 6.8595247 6.446625 6.7326665 6.6540995 6.4651732
1369266_at 5.7145634 6.2784977 5.915382 6.0325108 5.7919493 5.7122574 5.3897324 6.04779 5.6636715 5.6074758 5.735139 6.0087905
1369267_at 4.060773 4.0364523 3.9838355 4.0105095 3.8360507 3.9435809 4.075946 4.157005 3.9655216 4.3578215 3.9842188 4.1286745
1369268_at 4.4483542 5.034173 4.063982 4.432861 4.2809415 4.4889746 4.700186 4.4645543 4.2676363 4.407872 4.397782 4.3429375
1369269_at 9.228526 9.040748 8.919165 9.152364 9.033786 9.022806 8.9583025 9.200526 9.092356 8.974468 8.891797 8.953252
1369270_at 9.110764 8.957156 8.881133 9.022259 8.895141 8.733921 8.692097 8.86753 8.627979 8.910632 8.710546 8.823345
1369271_at 4.014268 4.4203405 3.961138 3.8352497 4.130377 4.179541 4.179971 4.10794 4.196736 4.2741356 4.035531 4.332357
1369272_at 5.546302 5.646296 5.480735 5.5037913 5.1672554 4.7992873 5.43346 5.0364747 5.573139 4.979725 5.270087 5.9315248
1369273_a_at 4.379963 4.2405744 4.299928 4.502571 4.530772 4.465866 4.3193502 4.4095936 4.1190085 4.271056 4.2446074 4.4904838
1369274_a_at 4.214776 4.1231813 4.282277 4.1698785 4.216484 4.1253805 4.3020396 4.3542123 4.398022 4.0209346 4.3276005 4.165657
1369275_s_at 12.691592 12.574741 12.508689 12.650647 12.591354 12.781112 12.662095 12.7215 12.476824 12.577048 12.584693 12.559122
1369276_at 4.785675 5.0831933 4.7869387 4.859379 4.7493486 4.9556446 4.8683195 4.6064415 4.828044 4.706061 4.702762 4.824575
1369277_at 5.5737314 5.6518483 5.615628 5.759794 5.657032 5.6109014 5.424415 5.68382 5.718066 5.743252 5.684277 5.815831
1369278_at 8.019865 7.995234 8.069418 7.9030333 7.697766 7.6598315 7.879509 7.9755764 7.762614 8.098747 7.970378 7.801137
1369279_at 5.838912 5.543982 5.9781156 5.4664035 5.6097775 5.660875 5.6924806 5.8047633 5.744875 5.6577187 5.8074985 5.8093185
1369280_at 4.0736246 4.2959433 4.3370104 3.9642286 4.0834394 4.347859 4.2612743 4.279052 4.2651234 4.159846 4.247646 4.106553
1369281_at 3.3776023 3.588916 3.570219 3.5876086 3.2821746 3.6724782 3.558404 3.627957 3.5070999 3.6103652 3.3679087 3.413006
1369282_at 3.3494925 3.354153 3.23363 3.393324 3.403495 3.5037754 3.3269145 3.3781981 3.4433901 3.4632192 3.2254767 3.3054996
1369283_at 3.7342167 3.9720297 3.7615502 3.6925724 3.6597667 3.6301887 3.7214081 3.9796724 3.935346 3.9416614 4.021735 3.9685926
1369284_at 5.1948223 5.2203274 5.1109877 5.1362305 5.1181445 5.17313 5.0759096 5.223089 5.4398556 5.353716 5.2041845 5.2133293
1369285_at 6.461323 6.6624017 6.30779 6.5062537 6.44946 5.911699 5.8010926 5.833245 6.3203106 5.963112 5.642997 6.1994915
1369286_at 12.474298 12.503355 12.3690195 12.463598 12.372954 12.498289 12.548724 12.55257 12.410156 12.523614 12.458239 12.449247
1369287_at 4.709499 4.8097935 4.6404595 4.492832 4.5340176 4.283594 4.5219245 4.929901 4.635317 4.6586328 4.771613 4.2990265
1369288_at 4.106983 4.342418 4.5272126 4.243981 4.3494606 4.0790534 4.395243 4.3350058 4.4011965 4.525401 4.583152 4.263865
1369289_at 9.574487 9.434919 9.62459 9.431294 9.353706 9.549048 9.275224 9.633676 9.21257 9.395862 9.42073 9.363763
1369290_at 4.8539963 4.4987097 5.043845 4.920581 4.7823725 4.4166336 4.436429 4.6634083 4.818906 4.1913443 4.33277 4.7108164
1369291_at 10.148199 10.093463 10.212362 10.518711 10.293935 10.167355 10.177196 10.199176 10.330402 10.028589 10.011786 10.128664
1369292_at 4.155734 4.219036 4.220785 4.253767 4.1833916 4.302657 4.2970552 4.262635 4.6953 4.254548 4.45183 4.1660113
1369293_at 5.822541 5.7295527 6.0239415 5.769269 5.6386003 5.750037 6.157029 5.635689 6.123684 5.967047 5.9476132 5.8053823
1369294_at 4.757026 4.7208505 4.577355 4.678503 4.7804284 4.7867813 4.322818 4.5098553 4.516354 4.353201 4.644511 4.7949405
1369295_at 4.4603777 4.380555 4.5348907 4.660652 4.5473523 4.6124163 4.92708 4.527442 4.964069 4.6814613 4.539732 4.928905
1369296_at 12.944123 12.983259 12.9313345 13.002927 12.905837 12.940683 12.936453 12.938353 12.865721 12.961606 12.969507 13.019858
1369297_at 4.1816792 4.1456923 3.9950054 4.036459 4.0201488 3.8450031 4.428563 4.163814 4.029542 4.0575943 4.162141 4.0198116
1369298_at 4.0842595 4.292516 4.1362567 3.9803596 3.9480288 4.0919447 3.9927533 4.087023 4.044614 4.172755 4.234693 4.181226
1369299_at 4.6567354 4.521403 4.391805 4.5835023 4.5141797 4.387447 4.7235136 4.489912 4.6040845 4.590532 4.746471 4.5355725
1369300_at 4.3993373 4.0544915 4.112224 4.2771053 4.0145698 4.143069 4.23873 4.107774 3.985616 4.019898 4.0266294 4.2568235
1369301_at 4.5519743 4.401363 4.6092205 4.510533 4.7384152 4.5565085 4.702591 4.6580973 4.8535457 4.5995374 4.8578315 4.728967
1369302_at 4.1468315 4.326314 4.4604573 4.4524145 4.413041 4.6832914 4.344658 4.547912 4.6215262 4.6045794 4.6202264 4.5336213
1369303_at 3.4840667 3.5939634 3.7694554 3.5922868 3.7145388 3.604224 3.7005477 3.6780572 3.733066 3.7161627 3.8058996 3.7114239
1369304_at 7.3526516 7.1719766 7.194999 7.1408753 7.1015387 6.9909735 7.0896792 6.9841404 7.2525353 7.353264 6.9981885 6.9287977
1369305_at 4.4223976 4.5588818 4.7448406 4.4381676 4.666234 4.5007205 4.573329 4.5432835 4.495912 4.5750656 4.5034175 4.715333
1369306_at 4.5389266 4.6854973 4.498933 5.2588444 4.786281 4.738323 4.4182315 4.294552 4.343661 4.4522333 4.992274 4.617645
1369307_at 4.6961174 5.15386 5.0032444 4.8457184 5.037631 4.978892 4.8404536 4.9498177 4.854402 5.109559 4.772271 4.732625
1369308_at 5.2617483 5.095777 4.943638 5.186416 5.2173824 5.143087 5.120236 5.356818 5.246313 5.0039268 5.3828607 5.664527
1369309_a_at 4.620263 4.5964794 4.925875 4.7371836 4.9199142 4.7014422 4.629534 4.496341 4.4987335 4.8484955 4.32634 4.8265114
1369310_at 4.9882727 5.1071053 5.188346 4.9188232 5.1971617 5.0335064 5.202654 5.0875254 5.0969086 5.1900616 5.2507343 5.0444736
1369311_at 3.6532552 3.5558238 3.617417 3.5368078 3.6478803 3.690327 3.6758573 3.6954548 3.5726836 3.7809982 3.6404245 3.7184412
1369312_a_at 8.728945 8.69428 8.710734 8.972485 8.954467 8.632345 8.619125 8.85754 8.621592 8.565934 8.515372 8.627743
1369313_at 4.7358875 5.105916 4.8997126 4.6771245 4.688092 5.020513 4.8792906 5.2803288 4.6843796 4.663887 4.9507637 4.664522
1369314_at 4.211854 4.3709335 4.5407486 4.236212 4.2582784 4.257623 4.2913184 4.182276 4.6617336 4.2314396 4.111352 4.221878
1369315_at 3.8883574 4.1533833 4.0728836 4.2096915 4.2560434 4.0544577 4.2542324 3.9541051 4.452919 4.39697 4.1211348 4.0641174
1369316_s_at 6.017377 6.4239993 6.228151 6.2407346 6.022406 5.9934983 6.0508795 6.242342 6.0287495 6.103846 6.0294533 6.0636954
1369317_at 3.848841 4.0013742 3.7856674 3.7849562 3.840356 3.791508 3.8486476 3.7258835 3.9588594 3.865961 3.8550327 3.6593704
1369318_at 6.378584 6.3079767 6.2277365 6.412976 6.262623 6.616327 6.304418 5.9440155 6.3356543 6.358887 6.576383 6.5933347
1369319_at 9.405474 9.476799 9.394151 9.207704 9.3348055 9.257795 9.380573 9.2365265 9.404824 9.296802 9.356717 9.403987
1369320_at 4.3325596 4.3047466 4.1670322 4.3417854 4.2572727 4.35979 4.151721 3.891115 4.057768 3.9781582 4.234446 4.1727214
1369321_s_at 3.3137665 3.226953 3.2360566 3.3097486 3.2372768 3.42335 3.4108129 3.4859 3.4539063 3.3410234 3.3121974 3.2348292
1369322_at 5.3554025 5.180843 5.4332223 5.2256427 5.2716665 5.248618 5.3832035 5.4635444 5.2875757 5.2705574 5.3534684 5.2851925
1369323_at 7.6938076 7.5813603 7.5068984 7.3346 7.4249682 7.485642 7.4604774 7.5178423 7.3137364 6.9400845 7.3249407 7.3846273
1369324_at 3.4974601 3.4083045 3.639092 3.3872778 3.6661253 3.596483 3.7197697 3.4852016 3.459046 3.5967891 3.5400074 3.718155
1369325_at 6.7477202 6.50003 6.2049026 6.3726788 6.354858 5.982049 6.43215 6.7439227 6.0916257 6.59664 6.134375 6.73291
1369326_at 3.6523216 3.8055687 3.8009353 3.7449203 3.785399 3.6248853 3.8089762 3.7606697 3.8322337 3.8151488 4.03436 3.6113677
1369327_at 4.3230867 4.139868 4.1484094 4.508771 4.422491 4.2459755 4.356921 4.0397186 4.24072 4.333064 4.546541 4.409339
1369328_at 5.970712 6.3631625 5.9557514 6.468987 5.9732947 5.582735 5.9735065 5.827816 6.286212 5.76088 6.168808 6.030442
1369329_at 5.1581025 5.135877 5.198163 5.32278 5.3760695 5.343219 5.1937075 5.077418 5.426153 5.2807827 5.2786875 5.46602
1369330_at 4.8403363 4.943892 5.0113792 4.925327 4.9842772 4.877909 5.1778326 4.8964076 4.8871417 4.963795 5.220877 5.112944
1369331_a_at 4.871357 4.8649397 5.0892043 4.8712726 5.120177 5.1087866 4.985577 4.9347186 5.0124664 4.998416 4.9268346 5.319228
1369332_a_at 3.6887956 3.6136603 3.6643567 3.8142583 3.9372928 3.730429 3.8962822 3.5629818 3.726586 3.680182 3.7418027 3.9939644
1369333_a_at 3.2653463 3.2607067 3.3261492 3.3249395 3.3056316 3.3029432 3.2864385 3.3178163 3.2515864 3.3378675 3.1949162 3.2380402
1369334_at 3.8493414 3.6550221 4.032708 3.796951 3.8067298 3.9431999 4.0709305 3.808154 3.9546568 3.7790356 3.9353194 4.0055666
1369335_at 3.4492826 3.483277 3.6391969 3.8377974 3.7309296 3.6706305 3.544221 3.7123015 3.5083528 3.9492738 3.5441113 3.5767736
1369336_at 5.425917 5.0237865 5.307836 5.143714 5.062055 5.2062864 5.359941 5.3860736 5.4496927 5.312869 5.343996 5.2939987
1369337_at 4.2631106 4.1855865 4.4376273 4.380108 4.3821325 4.3495054 4.308177 4.2346144 4.5412407 4.300932 4.5493684 4.394082
1369338_at 5.5673637 5.603598 5.7317133 5.9384036 5.7305093 5.5605097 5.7801485 5.5279 5.6249275 5.641182 5.700902 5.655218
1369339_at 5.3777304 5.4265976 5.4674377 5.152766 5.3581085 5.52491 5.490838 5.493208 5.6756773 5.38078 5.343956 5.41887
1369340_at 4.1935854 4.3154883 4.3225527 4.243004 4.5139227 4.527443 4.5529585 4.3625493 4.641666 4.581443 4.486613 4.4212546
1369341_a_at 4.4033856 4.1820927 4.2767525 4.212693 4.2361937 4.190263 4.485059 4.0704517 4.185315 4.3170013 4.1931524 4.1671696
1369342_at 5.6346273 5.3531723 5.5534344 5.575242 5.1903057 5.541426 5.1695013 5.022482 5.291375 5.2826533 5.3849163 5.2877283
1369343_at 3.3686194 3.3400643 3.3805678 3.4363008 3.2873256 3.4020011 3.215344 3.4379303 3.5332677 3.691631 3.4990072 3.6331823
1369344_at 5.4788704 5.0993104 5.2573185 5.254795 5.3049912 5.197591 5.135568 5.0592713 5.0868497 5.28809 5.175482 5.3237605
1369345_at 3.8507056 4.1320634 3.848635 3.7945487 3.713071 4.184102 3.6712456 4.0663743 4.0279183 3.9896257 4.140403 3.5890498
1369346_at 3.4894092 3.342847 3.431972 3.2965274 3.5247018 3.2462008 3.472803 3.3534734 3.6918285 3.5667653 3.437764 3.680483
1369347_s_at 5.7787056 5.5645494 5.6720204 5.529724 5.8123736 5.6529584 5.9031262 5.7722917 5.6741943 5.8576336 5.731615 5.929516
1369348_at 4.5014973 4.363333 4.185398 4.2439804 4.3706007 4.3201065 4.2512426 4.275277 4.216198 4.2553396 4.2919846 4.295838
1369349_a_at 3.5976865 3.6375253 3.6812654 3.6147904 3.5781493 3.51286 3.4983907 3.654063 3.5573616 3.4489627 3.6037679 3.5303953
1369350_at 5.677683 5.5116057 5.584399 5.531496 5.5139995 5.599724 5.5897455 5.5205226 5.539436 5.5143223 5.6858735 5.615217
1369351_at 4.6264133 4.476741 4.5312204 4.2136545 4.327038 4.4791136 4.5594378 4.351598 4.582831 4.2314396 4.236676 4.432911
1369352_at 6.0904355 5.9050145 5.817578 6.2607684 6.03782 6.302682 6.0481853 6.114958 5.835874 5.997058 5.854653 6.1942058
1369353_at 4.4583073 4.4183645 4.3298693 4.3151107 4.3275223 4.282202 4.2704544 4.167741 4.238682 4.387434 4.2917314 4.2765856
1369354_at 6.243311 6.4380956 6.4696164 6.374883 6.393208 6.4715014 6.383347 6.442825 6.500292 6.61744 6.5832453 6.543687
1369355_at 4.724051 5.0337663 4.6221786 4.851364 4.7715335 4.81429 5.0709996 5.0436373 4.8966722 4.4524636 4.9255424 4.9221535
1369356_at 4.0168114 3.9592018 4.3040276 4.2136927 4.160943 4.215447 4.188322 3.9856968 4.1888614 4.166664 4.122096 4.249628
1369357_at 4.859647 4.999496 4.7977405 5.115939 4.929373 4.9738946 4.9427867 5.087855 5.0572767 4.811263 5.1149826 4.8741136
1369358_a_at 6.0622907 6.1256366 6.17212 6.1389966 6.1600475 6.3393497 6.27053 6.137852 6.1496243 6.4300456 6.2558846 6.1492767
1369359_at 4.200729 4.00226 4.1815214 3.915927 4.118186 3.9823518 3.8028865 4.0803165 4.254084 4.460016 4.3510184 3.9437077
1369360_at 5.696581 5.587011 5.720156 6.06221 5.588627 5.683606 6.054536 5.8094206 6.064957 6.1373067 5.8353667 6.018453
1369361_at 3.662468 3.8602548 3.7602456 3.5937614 3.5059142 3.6140919 3.5304644 3.49073 3.6336346 3.5205917 3.746491 3.735911
1369362_at 4.9834204 5.063416 5.113794 5.0512857 5.2506175 5.1111546 5.131541 5.0282936 4.8888373 5.103466 4.552603 4.9435916
1369363_at 3.4556665 3.4740214 3.4844542 3.4379566 3.561002 3.3986344 3.5393434 3.6501443 3.527914 3.7528076 3.2654815 3.456322
1369364_at 3.5763657 3.594359 3.482977 3.4716291 3.587764 3.516327 3.644031 3.5205855 3.7504213 3.8151488 3.682037 3.5712843
1369365_at 4.325921 4.5599813 4.0236373 4.346885 4.1966567 4.419044 3.9195404 4.2699084 4.6234865 4.596887 4.4311166 4.480861
1369366_at 4.5874434 4.6461525 4.5752583 4.9921465 4.91428 4.5755296 4.7082195 4.7749963 4.686022 4.7536473 4.690739 4.974686
1369367_at 4.390551 4.2694936 4.3797274 4.376854 4.3217773 4.4608874 4.554243 4.100144 4.2433186 4.380369 4.3325744 4.2343197
1369368_at 4.4146695 4.2042027 4.2527494 4.154601 4.460707 4.3736935 4.484009 4.252927 4.2063217 4.2367773 4.27627 4.309936
1369369_at 5.1526823 5.0881343 4.931754 4.7732453 4.717072 4.847513 5.0205526 4.9226055 4.986762 5.093145 4.7995677 5.262794
1369370_s_at 4.996197 4.502817 4.7004185 4.7864633 4.4960365 4.7486453 4.889067 4.7699404 5.092789 5.0720954 4.8942275 4.9492455
1369371_a_at 4.152657 4.0652647 4.438873 4.472241 4.260039 4.154914 4.264332 4.41366 4.344369 4.412594 4.2664547 4.2294707
1369372_at 4.8038416 4.8946633 4.954827 4.9828243 4.9253516 4.805676 4.8858023 4.8426776 4.972038 5.0697484 4.8471313 4.641471
1369373_at 5.7824864 5.6310105 5.6318135 5.69225 6.0412354 5.685671 5.972722 5.8812375 5.439262 5.4602594 5.680544 5.455891
1369374_at 3.9049542 3.984889 3.9358726 3.9275095 3.9065022 4.026039 4.0119767 3.9053617 3.982454 3.9542701 4.0574775 4.1250257
1369375_a_at 3.5640645 3.65816 4.01933 3.727617 3.7368305 3.8421464 3.771124 3.8751447 3.7958064 3.7402499 3.6664324 3.9696894
1369376_a_at 4.1283703 4.044473 4.4886065 4.181881 4.1494646 4.258368 4.223199 4.2915106 4.2552886 4.292081 4.211232 4.195073
1369377_at 3.5432389 3.2285292 3.3112655 3.4094098 3.3131952 3.2789023 3.3365302 3.3606107 3.197705 3.5393648 3.4555345 3.425071
1369378_at 4.787264 4.6545496 4.7469506 4.4619784 4.62047 4.6703916 4.468085 4.641277 4.2421703 4.626639 4.6512146 4.422734
1369379_at 5.0890756 4.5049253 4.5845942 4.7017574 4.7954755 4.7570963 5.051365 4.85709 5.5510926 4.950169 4.809971 4.8901396
1369380_at 4.5384464 4.347799 4.2435327 4.5286794 4.5052204 4.3228183 4.293613 4.4246244 4.389146 4.6021605 4.6116505 4.492936
1369381_a_at 3.6725683 3.641339 3.7505553 3.540912 3.7182062 3.8366828 3.8713057 3.7525024 3.7100582 3.754719 3.838522 3.6973484
1369382_at 6.0906687 6.0027633 5.6445813 5.732086 6.0951533 5.8541594 5.8045974 5.8179183 6.1237097 6.016531 5.6465015 6.0733714
1369383_a_at 4.8305874 4.7742767 4.683028 4.795457 4.5759907 4.618783 4.761237 4.6907244 4.7128363 4.5174127 4.739526 4.5302677
1369384_at 3.86369 3.70305 4.0041904 3.9706218 3.6819437 3.8468566 3.8216736 4.0903406 3.958105 4.049536 3.7808106 3.8218377
1369385_at 4.723985 4.48569 4.6341987 4.66184 4.4445453 4.499364 4.563974 4.442905 4.715761 4.4317183 4.5495787 4.652201
1369386_at 4.0503306 4.050725 4.061251 4.2167263 4.295043 4.0861893 4.0820956 4.06969 4.25194 4.120105 3.963629 4.339657
1369387_at 5.6631513 5.5617466 5.5001082 5.8054795 5.5507193 5.1657805 5.6564326 5.731834 5.758546 5.51987 5.558747 5.6573462
1369388_at 3.9607475 3.963173 3.883686 3.8671598 4.0114985 3.9917257 4.0095983 3.6686954 4.1029654 4.093179 4.0088134 3.9690974
1369389_at 4.6337814 4.4860086 4.511154 4.2045183 4.5250893 4.272578 4.581229 4.4620194 4.66403 4.631293 4.5035768 4.427501
1369390_a_at 4.6604524 5.347234 4.562384 4.5252585 5.328547 4.244726 4.486648 4.5582995 4.42281 4.9383683 4.74414 4.3906417
1369391_at 3.9688811 4.126479 4.1003966 4.0705333 4.2706485 4.00021 4.09136 4.0798283 4.2948217 4.36875 4.2613444 4.2508907
1369392_at 5.062356 5.005475 5.0485706 4.639642 4.9329762 4.9416404 5.188591 4.6655784 4.9862127 5.2850738 4.8364077 4.9950843
1369393_at 4.5881042 4.2542048 4.337556 4.3503084 4.1189394 4.0255184 4.165263 4.145567 4.1096854 4.242469 4.172489 4.342803
1369394_at 4.091508 4.404317 4.6525 4.626222 4.3941507 4.2502723 4.3467712 4.329158 4.4240932 4.4277368 4.5940614 4.2713776
1369395_at 3.7188444 3.5829284 3.5975115 3.3872778 3.531175 3.713676 3.6338642 3.5523193 3.6984322 3.700162 3.4683704 3.5952525
1369396_at 5.325326 5.4096317 5.4868155 5.3178444 5.3895073 5.545985 5.5493126 5.2598124 5.407379 5.3507047 5.459173 5.384166
1369397_at 5.123548 5.0597115 5.1546693 5.115939 4.826549 5.0685368 5.135568 5.1213913 5.1108336 5.232189 5.121006 5.2582235
1369398_at 5.3843527 5.377852 5.583697 5.5569534 5.594443 5.429665 5.579582 5.4241743 5.3193235 5.5555434 5.789906 5.489346
1369399_at 3.3930812 3.539465 3.7404149 3.4772735 3.5854502 3.5389044 3.5720143 3.38723 3.6806004 3.4302373 3.3846846 3.7856123
1369400_a_at 5.0887876 5.1818285 5.133402 5.0905795 5.1832204 5.1372147 5.305066 5.292824 5.155855 5.1217947 5.2942314 5.18401
1369401_at 3.3466911 3.5430076 3.2746456 3.2440968 3.1991587 3.384464 3.227158 3.4447265 3.350377 3.170642 3.3854861 3.3719776
1369402_at 6.6017795 6.5089316 6.252508 6.7525425 6.68075 6.540754 6.396333 6.3115873 6.3898125 6.6759973 6.2879415 6.4904294
1369403_at 4.5406713 4.438802 4.566987 4.3756237 4.4551296 4.4740605 4.6943336 4.4755464 4.3028064 4.3488846 4.497833 4.4360266
1369404_a_at 4.422943 4.616905 4.4829116 4.46198 4.4396944 4.5369115 4.4445753 4.452017 4.7192364 4.76338 4.549698 4.5937376
1369405_a_at 4.209262 4.0654764 3.9321842 3.9055185 3.8303194 4.116406 4.213074 4.06583 4.0979166 4.0548296 4.0858607 4.0712247
1369406_at 4.1135635 3.897511 3.945009 4.158466 4.0485854 4.0183225 3.8723142 4.3712597 4.010921 3.986741 3.870871 4.0161653
1369407_at 6.3024178 6.471445 6.2878165 6.877351 6.214267 6.7381964 6.759375 6.7308435 5.8934774 6.518741 6.411385 6.069862
1369408_at 4.200083 4.194904 4.2704687 4.3598537 4.596876 4.3340225 4.114684 4.383993 4.057983 4.541213 4.534311 4.159111
1369409_at 8.128134 8.162382 7.9150977 8.196428 8.129323 8.116132 7.9611588 8.204144 8.133929 8.175126 8.026045 7.9375324
1369410_at 7.9169064 8.097567 8.269715 8.441588 8.52846 8.372863 7.9830203 8.096329 8.193815 8.273556 7.9864235 7.9681015
1369411_at 3.6823652 3.8055687 3.9141393 3.7184246 3.869689 3.687406 3.4121132 3.7072897 3.7101493 3.889143 3.830049 3.7620294
1369412_a_at 6.6891937 6.5659757 6.9405413 6.6076665 6.49778 6.5572424 6.619844 6.443468 6.5857525 6.6000648 6.7638755 6.4353247
1369413_at 4.4212756 4.444908 4.5766377 4.5331154 4.3976245 4.553702 4.512574 4.5214896 4.561896 4.6325893 4.7200227 4.5620522
1369414_at 9.00429 8.970654 8.949001 9.056944 9.008251 8.899572 8.947077 8.938461 8.746496 8.7726 8.622194 8.814102
1369415_at 8.35803 7.9381723 7.3477964 8.675528 8.748699 7.260318 8.035505 8.9513645 7.9124937 8.238813 7.364657 7.4800763
1369416_at 6.244817 6.2084084 6.2000055 6.3084016 6.1638703 6.471163 6.198279 6.3353324 6.0846205 6.3050833 6.403038 6.2666655
1369417_a_at 4.052344 4.409464 4.0344687 3.8199527 4.4414864 4.0583124 4.4198656 4.320328 4.198117 4.159846 4.142923 4.201112
1369418_at 4.1627493 4.2661004 4.436803 4.412571 4.3334584 4.6559277 4.701152 4.3269844 4.632631 4.4771914 4.2417517 4.4791107
1369419_at 5.2467594 5.000296 5.068656 5.225957 5.1038394 5.4067755 5.2888803 4.974019 5.21112 5.1275 5.18344 5.28811
1369420_at 4.3869066 4.4616446 4.366849 4.214419 4.5017204 4.395408 4.235799 4.660167 4.3818307 4.470739 4.275576 4.3799143
1369421_at 6.029753 6.0145903 6.201583 5.880813 6.0207224 5.8712873 5.93997 6.0305567 5.8680296 6.0278273 5.719723 6.106689
1369422_at 4.914292 5.1281505 5.112808 5.061138 5.1234016 5.0267644 5.1903915 4.978357 5.398342 5.4446173 5.1136208 5.252152
1369423_at 4.5666504 4.6039 4.3437634 4.0909595 4.6364903 4.489783 4.8077154 4.4734898 4.47301 4.269367 4.404795 4.2606716
1369424_at 12.722797 12.745177 12.695411 12.862438 12.593172 12.813224 12.709804 12.730858 12.570965 12.626578 12.673407 12.65992
1369425_at 4.0638456 4.010585 4.392275 3.969279 4.015416 4.162426 3.8588972 4.2187524 4.280425 3.8151493 4.1165743 4.090599
1369426_at 4.943913 4.892541 4.923171 5.151914 4.975848 4.931549 5.0561323 4.734457 5.119647 5.145431 4.940407 5.1084604
1369427_at 9.620765 9.410395 9.569449 9.748328 9.916561 9.221845 9.391947 9.162381 9.427628 9.501847 8.937976 10.037734
1369428_a_at 4.575739 4.4710903 4.572876 4.688282 4.46846 4.425682 4.515004 4.3952155 4.6127305 4.4227753 4.782267 4.6902676
1369429_at 3.8221095 3.5310922 3.7406986 3.5612876 3.623073 3.8232155 3.887219 3.6190495 3.6340752 3.8388498 3.7265964 3.900431
1369430_at 9.35135 9.335479 8.555366 9.447539 9.339399 9.138664 9.162434 9.172674 9.310038 9.109338 9.137165 9.209777
1369431_at 4.443375 4.3510685 4.7595806 3.9792929 4.2425785 4.380222 4.553025 4.091746 4.368568 4.806461 4.443075 4.538761
1369432_at 5.046069 5.1070957 5.0632153 5.31048 4.9450216 5.094624 5.1222324 5.2497964 5.0205965 5.1446905 5.2454076 5.2742286
1369433_at 5.126487 5.232786 5.205328 5.0598874 5.0721674 5.2063503 5.225217 5.1450562 4.8575754 4.9557934 5.024449 5.1865783
1369434_at 4.002183 3.6594696 4.0406733 3.8516362 3.884395 3.7888153 3.9112642 4.068936 3.8157456 3.9050303 4.1494503 3.8883595
1369435_at 12.459386 12.430738 12.468441 12.666367 12.436715 12.430094 12.448547 12.488039 12.330503 12.365869 12.308294 12.418723
1369436_at 4.1343365 4.2172365 4.2357464 4.006129 4.0093403 4.118017 4.015177 4.356241 4.1191072 4.2926893 4.2759113 4.1999454
1369437_at 4.586774 4.4516506 4.5494547 4.4363246 4.59208 4.4645314 4.6777167 4.5140395 4.382416 4.654772 4.768936 4.5355725
1369438_at 4.5676394 4.7011623 4.9132676 4.681131 4.6217637 5.0256424 4.7056155 4.832611 5.057657 4.842604 4.970695 4.9173965
1369439_at 3.5657365 3.3845563 3.7983146 3.6004078 3.4678254 3.6742725 3.846382 3.7045305 3.5406055 3.4964187 3.683379 3.5460958
1369440_at 6.0574293 4.891708 7.1129227 5.6489735 5.091271 5.4987736 5.4744406 5.9552402 5.8111734 5.831532 6.4723945 6.103609
1369441_at 4.5068674 4.56651 4.7526603 4.540574 4.443938 4.538832 4.608335 4.580877 4.558049 4.414545 4.380278 4.553731
1369442_at 3.448188 3.3857667 3.4434476 3.4684486 3.4611263 3.261748 3.559799 3.489568 3.6291816 3.308938 3.3912444 3.3019166
1369443_at 6.5623007 6.9161673 6.394437 6.529408 6.217533 6.619693 6.4327526 6.4665174 6.2990675 6.3262506 6.383109 6.3872705
1369444_at 3.803477 3.8789325 3.7049098 3.6903346 3.6075156 3.7416873 3.7788324 3.7467186 3.869994 3.8653836 3.7622283 3.696136
1369445_at 5.7748632 6.0113816 6.2388067 6.178709 6.2684684 6.0046654 5.6843395 6.119941 5.596875 5.664954 5.645197 6.1942058
1369446_at 6.790037 6.8250113 6.908186 6.5584636 6.8784246 6.7949347 6.979022 6.7112837 6.658928 6.5736837 6.772851 6.6882534
1369447_at 5.531828 5.711814 5.454153 5.5168724 5.871685 5.860447 5.845662 5.71988 5.471922 6.064542 5.745367 5.4643416
1369448_at 5.7867846 5.556505 6.0582643 5.7360992 5.7794275 5.732484 5.644388 5.9612446 6.0773644 5.981035 6.1062975 5.5770903
1369449_at 4.9332333 4.9223385 4.9984703 4.8861113 4.9272566 4.9169655 4.903427 4.9732914 5.0430646 5.0511904 5.0880613 5.166832
1369450_at 11.454256 11.385583 11.424816 11.546252 11.441278 11.384919 11.437915 11.253517 11.287922 11.490343 11.452703 11.631865
1369451_a_at 3.8926387 3.638304 3.699467 3.909756 3.6298666 3.7484407 3.947068 3.654389 3.6313448 3.5443609 3.6877687 3.7008386
1369452_a_at 8.055483 8.141069 8.127154 8.222544 8.20174 8.018004 7.947892 8.303427 8.090105 8.163558 7.9014773 8.233469
1369453_at 7.0956607 7.0215445 6.9986134 6.8288503 6.8832746 7.0250363 6.972562 7.006597 6.9964027 7.035314 7.2987056 7.2178793
1369454_at 4.1616445 3.9971118 4.196842 4.0340824 4.3317294 3.9460373 4.151387 3.987995 3.9046302 4.28918 4.15425 4.242593
1369455_at 7.6699123 6.3003016 8.482589 6.75957 6.195539 7.1469 6.9594 7.317132 7.131582 7.2020383 7.600711 7.6533346
1369456_at 3.4841845 3.3007643 3.3354 3.6322656 3.6061738 3.3722801 3.5185716 3.3887217 3.350377 3.265721 3.4226968 3.3951855
1369457_a_at 4.254817 4.418059 4.0515203 4.462287 4.197322 4.3267713 4.4476967 4.4153433 4.2370024 4.2810273 4.31658 4.4458075
1369458_at 4.3739266 4.563802 4.454821 4.4587665 4.4659796 4.4979086 4.486839 4.4808373 4.5334425 4.350222 4.8527837 4.602892
1369459_at 5.852691 5.7524295 5.798772 5.915993 5.71847 5.8776097 5.776868 5.9948077 5.663196 5.9668403 5.730688 5.7871737
1369460_at 5.404012 5.3826137 5.498761 5.480658 5.2972326 5.4690695 5.2509866 5.593459 5.3859816 5.7611628 5.2484913 5.7165613
1369461_at 4.0243106 3.9379075 4.210303 3.9596667 3.8929875 4.154914 3.8706222 4.224516 4.0620484 3.761506 4.0531263 4.1769495
1369462_at 4.0719233 3.7754817 4.2210875 4.2080884 3.930885 3.9343903 4.067404 3.9113464 4.1962996 4.0635567 3.7995684 4.3204927
1369463_at 5.276005 5.1293445 5.400566 5.0244565 5.2212257 5.35311 5.542421 5.8143783 5.5255804 5.514101 5.2564144 5.6220064
1369464_at 4.290557 4.4464455 4.5050535 4.5224247 4.3916345 4.3263702 4.4009123 4.423959 4.1931314 4.294256 4.681541 4.4037037
1369465_at 12.990595 12.953809 13.043967 12.553615 12.97749 12.959052 12.710424 12.858242 12.766177 12.959377 12.784502 13.031736
1369466_at 3.7942345 3.781908 3.9044154 3.4209118 3.8977518 3.6724782 3.9025435 3.5854082 3.7020116 3.5865173 3.8708875 3.910297
1369467_a_at 9.801534 9.482265 9.842278 9.468439 9.60445 9.442246 9.882409 9.75267 9.893896 10.247318 9.897983 10.042508
1369468_at 6.214329 6.2727523 6.398078 6.8122897 6.5223217 6.564748 6.0696397 6.4393725 6.624991 6.241245 6.7997866 6.2592235
1369469_s_at 3.4213953 3.4545224 3.51352 3.5630424 3.4938247 3.6136978 3.3799496 3.3706787 3.594674 3.7511575 3.4444978 3.5914018
1369470_at 4.444393 4.3786135 4.4700413 4.4176307 4.5376225 4.348804 4.913505 4.2993746 4.936551 4.266279 4.690739 4.291233
1369471_at 4.6764274 4.8832006 4.690542 4.821194 4.6278214 4.7380953 4.8182354 5.004484 4.3738966 4.771584 4.6202264 4.9232793
1369472_a_at 6.606563 6.627029 6.3695874 6.6169577 6.4641213 6.4589734 6.345293 6.6949673 6.341994 6.52632 6.6498146 6.4682007
1369473_at 10.038055 9.89688 9.968687 9.885892 9.952663 9.726757 9.835028 9.859909 9.816087 9.783722 9.730317 9.854665
1369474_a_at 3.735328 3.8594499 3.718333 3.670452 3.5588708 3.6020417 3.5741098 3.7516663 3.7236807 3.8368156 3.7558403 3.809717
1369475_x_at 4.040863 3.8997364 4.206984 3.8153908 3.8591244 3.8891263 3.6273837 3.8043766 3.6646063 4.0894794 3.8408859 3.9414742
1369476_at 4.9722395 5.035305 4.8830624 4.741663 5.0822773 4.8936253 4.954233 4.9206567 4.8645716 4.9652214 5.092346 4.792408
1369477_at 4.2101154 4.111965 4.0744624 4.0243454 4.1523504 4.292583 4.053172 4.1843896 4.4467993 4.2555423 4.279457 4.506385
1369478_at 4.1977262 4.2470713 4.194582 4.1230793 4.194502 4.2697573 4.1144495 4.170073 4.200631 4.1577506 4.2122917 4.225605
1369479_at 6.2228193 6.3944545 6.4074225 6.530032 6.549007 6.505743 6.3503704 6.1959267 6.3842974 6.4706573 6.386122 6.4784484
1369480_at 3.4841292 3.4909573 3.8138945 3.67354 3.6720605 3.6749299 3.8082232 3.840523 3.7698092 3.4675317 3.8494167 3.541973
1369481_at 3.7074747 3.5258129 3.7776127 3.7624898 3.572231 3.710725 3.8718505 3.7336178 3.7200887 3.8827298 3.7226112 3.6059403
1369482_a_at 3.7406168 3.7813983 4.055088 4.0153565 4.0414515 4.111393 3.8079228 3.617635 4.009142 4.012059 3.9542792 4.0920973
1369483_at 6.0099845 6.1921725 5.8726807 6.0816936 5.9997487 5.862534 5.987062 6.0437512 6.192115 5.8488894 6.17141 6.2912326
1369484_at 4.2215295 4.4372787 4.347559 4.3001385 4.4223804 4.4868917 4.4300866 4.4843473 4.317798 4.4963174 4.296461 4.636963
1369485_at 10.205703 9.9142475 10.050098 10.0330515 9.775434 9.752636 9.937429 9.973344 9.8631315 9.8109665 9.512585 9.955321
1369486_at 3.5865753 3.4946158 3.4926436 3.4907498 3.4501886 3.5028536 3.6905358 3.472508 3.57406 3.864675 3.6540625 3.6535833
1369487_a_at 3.9691696 3.9755971 4.007846 3.7973163 3.921428 4.174368 4.027959 3.9970539 3.874291 4.0041885 4.0757713 4.211767
1369488_at 4.2347865 3.9713163 4.255271 4.0705333 4.209971 4.06079 4.08308 4.164811 4.018044 4.2071013 4.096592 4.4623137
1369489_at 5.9670763 5.992908 6.205407 6.1189547 6.011614 6.048395 5.7838163 5.9145317 6.246039 6.2984395 6.231688 6.2929544
1369490_at 3.7579818 3.860654 3.970683 3.8237336 3.95895 3.7469316 3.7636287 3.8638418 4.1226234 4.0599184 3.8505368 3.809583
1369491_at 9.99415 9.83585 9.822172 9.138007 9.404526 9.357088 9.606757 9.515702 9.509538 9.647565 9.631538 9.719893
1369492_at 11.325894 11.31502 11.302648 11.425028 11.265321 11.282626 11.348683 11.271532 11.356575 11.371212 11.1012945 11.2133465
1369493_at 6.451774 6.1637487 6.6852417 8.913652 7.048961 7.2267194 6.539352 7.484861 6.9617043 6.4103866 7.3161626 6.2605085
1369494_a_at 5.676912 5.8766036 5.6367707 5.7225575 5.615945 5.6339154 5.6541643 5.7653575 5.7202983 5.7962894 5.743274 5.754552
1369495_at 5.759618 5.679364 5.43911 5.5658407 5.8900385 5.615859 5.6325817 5.9417763 5.741349 5.785681 5.806471 5.5575676
1369496_at 7.36158 7.0740886 7.148869 7.6575418 7.470937 7.1046643 7.3230686 7.3223534 7.493988 7.387768 7.13457 7.357363
1369497_at 4.400943 4.6499243 4.5563903 4.243981 4.318433 4.4324822 4.678567 4.4274464 4.246759 4.5542088 4.3174562 4.5446424
1369498_at 4.1684437 4.508842 4.3744154 4.3581853 4.2672243 4.229259 4.297082 4.329857 4.2645974 4.4520073 4.2795086 4.3645916
1369499_at 5.3554025 5.3943815 5.671425 5.6335373 5.7913485 5.569438 5.571165 5.341565 5.0576935 5.3385 5.496778 5.309216
1369500_at 5.263358 5.0026226 5.0965023 5.1811266 5.1861544 5.1796827 5.3169622 4.9844346 5.480551 5.1304913 5.070415 5.0976915
1369501_at 6.0563984 6.134418 6.0686326 6.3283834 6.288185 6.154008 6.0319157 6.4736314 5.975704 6.0709696 5.9251733 5.8487153
1369502_a_at 12.831112 12.7697735 12.882411 12.894328 12.878974 12.727293 12.895994 12.788828 12.762824 12.851421 12.876503 12.714984
1369503_at 3.4822276 3.2791061 3.4671218 3.4363008 3.55152 3.1968021 3.3511207 3.4447265 3.408073 3.6370144 3.612824 3.2728908
1369504_at 5.292622 5.381623 5.2647486 5.7793055 5.4901958 5.1185975 5.5160346 5.688065 5.388712 5.5910006 5.2705398 5.512397
1369505_at 5.907701 5.519101 5.351924 5.365708 5.4017925 5.210358 5.1134195 5.9462023 5.8793945 5.232021 5.333641 5.4270177
1369506_at 4.2375402 4.3851914 4.294462 4.616852 4.202677 4.597598 4.5577974 4.2048807 4.349801 4.3570914 4.3314486 4.210234
1369507_at 4.0808296 4.037328 4.0807652 4.141303 4.265748 4.386016 4.2929893 3.9971359 4.141429 4.0936666 4.078445 4.0405874
1369508_at 4.6964545 4.9833264 5.201565 4.865535 5.2056365 5.1823597 5.07591 5.0511274 4.8880205 5.0049763 4.9991302 4.8794227
1369509_a_at 4.3538446 4.44228 4.3053675 4.692793 4.5897713 4.2777257 4.652912 4.7933135 5.119487 4.5212173 4.802245 4.8199105
1369510_at 6.349186 6.213072 6.392951 6.4420485 6.260121 6.287251 6.3286476 6.470204 6.359331 6.575024 6.3418274 6.28826
1369511_at 5.578626 5.556531 6.1041093 6.705646 5.626564 5.4640093 6.0602894 7.5992165 5.681604 6.279042 5.9650683 6.8129435
1369512_at 5.4685984 5.2049417 5.4776864 5.199275 5.3681574 5.467744 5.2542057 5.2969017 5.7672253 5.273935 5.0850134 5.3589125
1369513_at 4.585804 4.8974695 4.8070807 4.914216 4.8543267 4.4810395 4.604744 4.539977 5.03976 4.7964296 4.7416854 4.8152766
1369514_at 5.844068 5.701344 5.8787394 5.8129635 5.6729317 5.880521 5.8423133 5.6960163 6.026988 5.9703064 5.9806204 5.940039
1369515_s_at 4.4094253 4.585976 4.37507 4.1996565 4.242543 4.214676 4.607375 4.5728054 4.6328306 4.4505568 4.6851263 4.3325763
1369516_at 3.946544 4.166498 3.8191478 3.845592 4.1015654 3.9445918 4.0101175 3.801925 4.051527 3.9209173 3.9162304 3.9443846
1369517_at 5.4052534 5.1990867 4.9843884 5.3316116 5.318198 5.3624673 5.40176 5.6403923 5.3355093 5.1421366 5.001231 5.032114
1369518_at 5.2714114 5.196674 5.313568 5.2099295 5.042463 5.083997 5.4882774 4.8502274 5.25788 5.272106 4.68506 5.161697
1369519_at 4.3308134 4.2021017 4.1349697 3.8351305 3.9097414 4.238381 4.244766 4.2338157 4.23388 4.232662 4.321183 4.4094577
1369520_a_at 5.263358 5.5282035 5.4972425 5.334525 5.366027 5.242689 5.2247 5.2116394 5.3647647 5.439786 5.5319185 5.4401865
1369521_at 3.4635518 3.4851713 3.5793345 3.4316468 3.431453 3.6327348 3.6339693 3.6000154 3.6150274 3.505331 3.5706563 3.6285026
1369522_a_at 3.358221 3.3136818 3.2105203 3.3165166 3.2888699 3.3085325 3.2469723 3.270019 3.350377 3.414261 3.2685428 3.4907725
1369523_at 5.5682964 5.3800187 5.5327506 5.349251 5.645085 5.3161306 5.6239996 5.1393695 5.3423433 5.5846877 5.544511 5.567628
1369524_at 4.399672 4.2750063 4.4150114 4.4679375 4.439677 4.2192082 4.506331 4.4075613 4.744274 4.401876 4.3892345 4.322205
1369525_at 4.926736 5.07018 5.2975073 5.07844 4.943844 5.0205126 5.0133266 5.1490707 5.2378087 4.9502487 4.9093037 5.302951
1369526_at 9.04816 8.932925 9.008471 9.337571 9.039927 9.270343 8.78975 9.351756 8.561879 8.567736 8.442937 8.733676
1369527_at 4.9731894 5.2573495 5.0546174 5.2699466 5.4799438 5.384905 5.108241 5.223898 4.854457 5.4485083 5.598105 5.123982
1369528_at 5.6232266 5.4223933 5.253645 5.4482055 5.515075 5.249678 5.3319726 5.154475 5.322053 5.6289296 5.296385 5.1126027
1369529_at 4.142849 4.114972 4.334675 4.343948 4.204979 4.3098793 4.2427187 4.4262166 4.4488845 4.1508617 4.41073 4.2357473
1369530_at 4.656093 4.714839 4.7047977 4.8734636 4.8805594 4.7814007 4.6269264 4.7644114 4.42951 4.883667 4.6171694 4.8761654
1369531_at 7.5131383 7.893947 7.025239 7.5727344 6.9631367 8.029886 6.540833 7.260001 7.1873207 7.268402 6.8191924 7.738713
1369532_at 4.805171 4.427245 4.6991825 4.5945616 4.7564163 4.511771 4.6400237 4.6391163 4.8257575 4.998622 4.6148043 4.630821
1369533_a_at 5.523651 5.6571846 5.6052876 5.687955 5.660104 5.6890926 5.7690206 5.845866 5.5558023 5.9249487 5.7491918 5.4341745
1369534_at 5.367629 5.104335 4.8564415 5.0412207 4.901036 5.0808997 5.022191 4.903083 5.078026 4.9416704 4.9949884 5.055354
1369535_at 5.0694494 4.802496 5.151602 5.154572 4.8465457 4.996707 5.131243 4.8798833 5.0942497 5.0082693 5.0655065 5.026385
1369536_at 4.802992 4.7424717 4.7829347 4.6004443 4.50837 4.96314 4.8474164 4.913487 5.10689 4.9285607 4.7312765 4.6983643
1369537_at 4.76865 4.7770753 4.9962883 5.0822735 4.9134445 4.960905 5.097769 4.965666 5.0943565 5.182042 5.124482 4.9848137
1369538_at 4.6022997 4.6455784 4.577999 4.1277375 4.486402 4.538391 4.5082536 4.2877355 4.7202053 4.72622 4.5886054 4.544469
1369539_at 5.9443293 5.449788 5.587494 5.616248 5.627823 5.1355324 5.7602024 5.4981833 5.484192 5.5209875 5.412237 5.5654154
1369540_at 4.0719233 4.0833664 3.9953756 4.037641 4.1147604 4.1033535 4.096918 4.101846 4.2475405 4.06321 4.288872 4.1056023
1369541_at 3.61491 3.6803427 3.5347931 3.517473 3.6373928 3.4711082 3.5389464 3.4564314 3.8188193 3.460642 3.7578306 3.6863375
1369542_at 5.1790533 5.2422314 4.995654 5.107825 5.213072 5.1189604 5.185088 5.424876 5.252949 5.2705574 5.1814055 5.408895
1369543_s_at 6.349823 6.1719213 6.474778 6.3104887 6.156577 6.5793014 6.3870387 6.1807065 6.5260105 6.4308157 6.2452946 6.1889186
1369544_a_at 3.9049544 3.979326 3.938724 4.185857 4.1330414 4.0500393 4.3199472 4.3471303 4.265809 4.30556 4.2117004 4.2982025
1369545_at 4.4387155 4.6621957 4.8733215 4.9775295 4.8175907 4.9036884 4.896682 5.0372763 4.765536 4.951293 4.960013 4.8850584
1369546_at 11.1479025 11.136767 11.209972 11.272113 11.324383 11.109665 11.1500025 11.255228 11.223416 11.270206 11.009407 11.159452
1369547_at 3.8322508 4.1560535 4.1745377 3.9984834 4.0735016 3.9077475 4.219125 4.0904093 4.13702 3.897413 4.203801 4.201948
1369548_at 5.1993785 5.26593 5.112201 5.411828 5.4664307 5.4596705 5.3387337 5.5207024 5.289559 5.2897587 5.355619 5.414527
1369549_at 6.891919 6.994874 6.7872615 6.778897 6.8671317 6.723801 6.7341204 6.5388913 6.81028 6.5102596 6.9051404 7.3397193
1369550_at 3.5375352 3.7534115 3.5538821 3.7429953 3.8254035 3.629139 3.7027283 3.7693667 3.7097852 3.5994403 3.8912544 3.542686
1369551_at 4.734274 4.8568926 4.8070173 4.895134 4.637192 4.812085 4.9213448 5.070199 4.894162 5.145707 5.0372477 4.959388
1369552_at 4.961376 5.244583 4.652205 4.869577 4.637533 4.477642 4.65484 4.75361 4.756142 4.6865788 4.8881826 5.0384316
1369553_at 4.4578466 4.6267743 4.618746 4.561322 4.724256 4.5578537 4.554639 4.792172 5.0617113 4.6727114 4.6259165 4.7252455
1369554_at 9.715298 9.750894 9.573803 9.586832 9.48947 9.625264 9.713112 9.615136 9.621932 9.546602 9.744717 9.688397
1369555_at 4.0419035 3.8527446 4.1608725 3.985668 3.572664 3.8010213 3.8285754 3.9020023 4.2953105 4.285684 3.9842188 4.0712514
1369556_at 5.130105 4.9498863 5.27645 5.115939 4.932685 5.158553 5.1818132 5.1051273 5.1179028 5.351036 5.4057627 5.410033
1369557_at 7.0374036 7.3450418 7.0926547 7.216631 7.178476 7.1227655 7.1322 7.2855616 6.984571 6.8726296 6.8984375 7.422754
1369558_at 8.863638 8.748415 8.429871 8.946077 8.778131 8.5869255 8.857632 8.928025 8.885058 8.786129 8.7416935 8.643694
1369559_a_at 10.031483 9.938741 9.796071 9.85228 9.927357 9.62621 9.879966 9.904387 10.032413 9.587011 9.873151 10.217759
1369560_at 9.460031 9.741637 9.40509 9.584826 9.330415 9.326145 9.500697 9.51941 9.343496 9.340448 9.186753 9.216726
1369561_at 3.6179466 3.7806835 3.5790358 3.4483316 3.5017433 3.4682567 3.370443 3.4637964 3.8132775 3.5983593 3.467618 3.5876074
1369562_at 6.2383695 5.9128146 6.266421 6.3190556 6.1349025 6.1314554 5.9813924 5.9987307 6.1647196 6.1092305 6.253961 6.2742257
1369563_at 4.537332 4.2885203 4.2961245 4.4187613 4.376047 4.486288 4.3119392 4.377421 4.316079 4.459752 4.566458 4.3937755
1369564_at 4.3821955 4.3643446 4.213241 4.4649825 4.5968113 4.364975 4.3568735 4.311893 4.6583786 4.526168 4.314188 4.40141
1369565_at 4.965865 4.898821 5.11775 4.8960533 5.011224 5.105136 4.969677 4.7261233 4.7635818 4.965084 5.0950384 5.162931
1369566_at 4.338419 4.8224363 4.8933477 4.644307 4.7969155 4.6749616 5.001954 5.0857515 4.812959 5.116747 4.918708 4.814891
1369567_at 4.861737 4.886307 4.643993 4.8154426 4.4998684 4.96314 4.590899 4.579743 4.9082217 4.957631 4.706731 5.0345454
1369568_at 4.7656054 4.9045053 4.8827205 5.115611 4.9468207 4.734353 4.764488 4.9435787 4.7416825 4.9697857 5.059168 4.9234743
1369569_at 4.010585 4.113699 4.2382226 4.2317023 4.0870295 4.176642 3.9489996 4.1249423 4.292759 3.9215345 4.0676737 4.0278635
1369570_at 3.3632042 3.3578086 3.4948554 3.383292 3.568815 3.403617 3.391268 3.4998868 3.5158522 3.479547 3.2180648 3.4016547
1369571_at 8.540606 8.492929 8.529312 8.700379 8.566008 8.539015 8.5502 8.565603 8.56593 8.558483 8.524844 8.565865
1369572_at 3.7735405 3.9070466 4.0069447 3.9161825 3.9728236 4.0382414 3.8623958 4.1099215 3.9519975 3.93178 4.0937023 4.0819473
1369573_at 4.2114215 4.0489187 4.424001 4.24261 4.1171737 4.223426 4.296939 4.32991 4.1202826 4.395852 4.125169 4.3048177
1369574_at 3.6420298 3.7527235 3.5722342 3.9400795 4.023168 3.7880435 3.9842198 3.8909822 3.8748567 3.9209275 3.900964 3.8427992
1369575_at 3.5119388 3.5772326 3.5292246 3.477153 3.549209 3.553085 3.84043 3.4506907 3.4727569 3.4589746 3.637016 3.5786352
1369576_at 3.7363808 3.4756215 3.5177076 3.7035868 3.5986674 3.7644303 3.5768094 3.7589724 3.434305 3.4884262 3.6772573 3.5416312
1369577_at 5.755731 7.1343994 6.5657616 8.249506 7.46302 7.5980515 7.7274737 8.919079 7.7202673 8.232769 6.0048504 7.5330644
1369578_at 4.1823816 4.011307 4.2485394 4.051837 4.3235636 4.1657248 4.144381 4.349743 4.197925 4.4847927 4.4109898 4.14859
1369579_at 6.2114244 5.9978147 5.998472 5.8860445 6.0827093 5.9410973 5.9451947 5.8628464 5.897913 6.0702844 5.939571 5.836902
1369580_at 3.9853315 4.240035 4.08621 3.889256 4.198891 4.1374264 4.0433106 4.065839 4.014757 3.950853 4.03294 4.1520185
1369581_at 11.442762 11.39172 11.388972 11.454188 11.256031 11.218251 11.440852 11.285425 11.578391 11.346405 11.4666815 11.42909
1369582_at 5.7047195 5.704422 5.806033 5.914579 5.7979326 5.8515606 5.72058 5.9472933 5.9010386 5.97631 5.865904 5.8688703
1369583_at 4.82562 4.887347 4.825152 4.971076 4.9378695 4.8959413 4.8891582 5.059262 4.9966106 5.127895 5.042627 5.071359
1369584_at 6.052824 6.0682764 5.8560586 5.6939187 5.8311315 5.8160286 5.991435 5.632093 5.718453 5.7586794 5.733723 5.6121764
1369585_at 3.5865753 3.7236764 3.5189514 3.515795 3.6050906 3.622429 3.6929889 3.5127652 3.7037237 3.5458348 3.8572316 3.6358588
1369586_at 3.6307442 3.3589172 3.513671 3.476221 3.5103726 3.6894462 3.3819091 3.3888333 3.4255142 3.639252 3.6055822 3.3915753
1369587_at 4.4163094 4.2922974 4.1614923 4.312419 4.270682 4.341837 4.1568575 4.48007 4.3360643 4.4898515 4.6396775 4.4986277
1369588_a_at 8.523698 8.518342 8.603649 8.186817 8.450176 8.39768 8.448736 8.265288 8.700956 8.570105 8.782857 8.649786
1369589_x_at 3.608012 3.660132 3.597068 3.817496 3.5441952 3.736544 3.9244673 3.5097125 3.737959 3.740875 3.7335992 3.7145827
1369590_a_at 7.214745 7.0109816 7.1061816 6.9173155 7.5319686 6.977895 7.341799 7.1353254 7.3492484 7.1835957 7.531228 7.3063307
1369591_at 3.6199791 3.5447419 3.6803167 3.4517653 3.5213792 3.730268 3.5934467 3.656346 3.6355312 3.7720885 3.9871879 3.810199
1369592_at 6.5816936 6.3097057 6.605867 6.5071487 6.344221 6.569433 6.616622 6.6421824 6.7967606 6.741364 6.737244 6.651112
1369593_at 3.476696 3.7848785 3.6527145 3.2987366 3.3511925 3.589588 3.4169624 3.7392278 3.6414125 3.413202 3.3679087 3.4797077
1369594_at 5.887718 5.68919 5.916535 5.4020147 5.6632986 5.6766977 5.463235 5.585005 5.7389092 5.377408 5.468615 5.5708766
1369595_at 3.6575282 3.6348076 3.6373408 3.485555 3.6355226 3.8541374 3.5963557 3.8083158 3.68087 3.921684 3.6619546 3.6622016
1369596_at 4.659424 4.472561 4.441229 4.414304 4.4015474 4.3966513 4.484973 4.295809 4.5253925 4.545437 4.27122 4.4309177
1369597_at 7.8744493 7.7675557 7.536942 7.607564 7.845898 7.780727 7.559977 7.6761155 7.513442 7.611881 7.7591405 7.6260476
1369598_at 4.3748026 4.2504377 4.3198633 4.2841706 4.3036656 4.328564 4.3102436 4.2593684 4.5405393 4.2000356 4.492817 4.2652454
1369599_at 4.8060184 5.002374 4.785904 4.7301474 4.775297 4.852672 4.71561 4.623406 4.8705034 4.8984094 5.017016 4.9604588
1369600_at 4.1154237 4.2166862 4.4986744 4.2632103 4.3636327 4.0832396 4.2114058 4.1181507 4.3010077 4.259944 4.0328007 4.4725966
1369601_at 4.799836 4.8127494 4.7911716 4.872674 4.694698 4.865109 4.761881 4.677828 4.8074203 5.10027 4.972507 5.201522
1369602_at 4.6961174 4.34976 4.524497 4.2083225 4.2849636 4.539704 4.346202 4.376641 4.538928 4.620685 4.402774 4.5071325
1369603_at 3.6881511 3.7823653 3.559707 3.4379692 3.6661253 3.5164719 3.5076604 3.586975 3.4382327 3.7391856 3.6240683 3.6580076
1369604_at 4.522678 4.710088 4.501409 4.5945415 4.442027 4.551585 4.5261383 4.663332 4.4153223 4.8317595 4.6053457 4.5227604
1369605_at 4.965865 5.0679593 5.079622 4.9662995 5.045456 5.135796 5.2263737 5.161776 5.411824 5.2384653 5.450317 5.233014
1369606_at 3.8948786 3.908593 3.858944 3.7260492 3.762167 4.014101 3.7573419 3.932806 3.7090852 4.056081 4.084223 3.995206
1369607_at 5.489219 5.6968784 5.697026 5.7236032 5.8067474 5.5873804 5.6644745 5.4129887 5.8829885 5.5783725 5.6729302 5.692903
1369608_at 3.9938543 4.061121 4.114132 4.033535 4.030449 4.109784 4.2874417 3.9159758 4.0801744 4.169924 4.0444384 4.1512218
1369609_at 3.7071986 3.5504022 3.6770098 3.5862396 3.819718 3.804066 3.8979948 3.6734195 4.020852 3.5763795 3.9579809 3.771817
1369610_at 6.5686374 6.6915936 6.703851 6.7936497 6.584971 6.5779424 6.5314603 6.822771 6.750883 6.715251 6.596657 6.7446423
1369611_at 4.964811 5.185264 5.2573185 5.0920553 4.8259263 5.169792 5.2509866 5.264757 5.1413946 4.9745817 5.029501 5.019796
1369612_at 4.5497384 4.708419 4.928492 4.9109907 4.73907 4.6880655 4.6926746 4.881196 4.6747694 4.6575813 5.08563 4.8214774
1369613_at 3.802242 3.6167986 3.7623072 3.914009 3.7885725 3.829755 3.6447754 3.7642672 3.8158805 3.781075 3.7000213 3.804769
1369614_at 3.8031387 3.9905486 4.001777 4.1277375 4.0009933 3.9099011 4.422966 3.7877314 3.8270514 4.104272 3.9732869 4.095219
1369615_at 5.6184993 5.6153893 5.7910037 5.791544 5.799912 5.8422446 5.8771763 5.8403325 5.82108 5.7586794 5.662209 5.8051376
1369616_at 4.440917 4.825978 4.5719275 4.538601 4.404144 4.503053 4.487915 4.470318 4.5427656 4.3959827 4.5482774 4.503225
1369617_at 6.9278774 6.7304993 7.017779 6.8374963 6.880838 7.1005316 7.048901 6.853948 7.036605 7.1177425 7.117004 7.1351047
1369618_at 4.172305 4.2567196 4.090314 4.3127375 4.363931 4.2973843 4.675142 4.528062 4.113599 4.2311106 4.3699365 4.2208395
1369619_at 4.6446753 4.9120812 4.746979 4.656022 4.7337375 4.7401395 5.2509866 4.757325 4.807239 5.0857964 4.8438716 4.7726164
1369620_at 3.7087383 3.7527235 3.8916888 3.8053644 3.901879 3.7347329 4.01641 3.8379874 3.7917151 3.8275743 3.83768 3.9049149
1369621_s_at 9.79419 9.855295 9.846362 9.720071 9.811024 9.797761 9.874172 9.919331 9.892642 9.884881 9.939713 9.87963
1369622_at 4.252756 4.2468677 4.244056 4.108954 4.136584 4.1557245 4.008805 4.285049 4.200813 4.3055596 4.4694605 4.1552258
1369623_at 4.5954285 4.502492 4.4094796 4.3554444 4.4576397 4.6541624 4.2670507 4.2171497 4.412922 4.458248 4.572587 4.356428
1369624_at 5.6873355 5.652394 5.639092 5.6162477 5.570541 5.592427 5.821935 5.514165 5.5953994 5.660028 5.582832 5.73305
1369625_at 6.63069 6.3501396 7.0541544 6.753557 6.282261 6.194486 6.5948052 6.0520267 7.006371 6.3706727 6.415161 6.175321
1369626_at 8.642663 8.60634 8.631511 8.719611 8.710536 8.416394 8.314719 8.725611 8.591381 8.452161 8.588564 8.6099825
1369627_at 3.6991034 3.8055687 3.8740492 3.4690359 3.9543097 3.737244 3.73538 3.7459805 3.8654168 3.989297 3.7083168 3.94178
1369628_at 8.84613 9.64952 9.026878 8.776543 8.904011 9.473896 9.378604 8.876324 8.947195 9.043202 9.224772 9.616068
1369629_at 11.866045 11.79296 11.798124 11.85935 11.840557 11.761619 11.873227 11.87351 11.839677 11.764085 11.650885 11.854354
1369630_at 12.911172 12.806674 12.850628 12.920218 12.900334 12.810868 12.839724 12.8995495 12.858217 12.81548 12.707676 12.835086
1369631_at 7.585885 7.5809383 7.511432 7.4936204 7.6300077 7.5558877 7.4572096 7.7773724 7.7094374 7.539784 7.7104383 7.6209955
1369632_a_at 6.327098 6.680117 6.1422 6.1810584 6.755776 6.4386005 6.5947337 6.3100815 6.172484 5.9679747 6.111403 6.117328
1369633_at 10.771271 10.9628525 11.143259 10.933696 10.847134 10.786245 10.905682 10.796387 10.597066 10.642331 10.865315 10.81569
1369634_at 6.363824 6.337823 6.4072065 6.1116004 6.255774 6.216001 6.300594 5.947781 6.48402 6.341589 6.3412523 6.4157906
1369635_at 11.795722 11.698594 11.840348 11.682939 11.841923 11.756553 11.624903 11.897694 11.766352 11.914771 11.897362 11.738921
1369636_at 12.416088 12.18135 12.408959 12.178128 12.4186 12.236565 12.16937 12.380595 12.297306 12.476183 12.324329 12.209052
1369637_at 4.618842 4.570798 4.7456574 4.8206387 4.7601914 4.658499 4.7053123 4.6701508 4.7602143 4.7245235 4.6671276 4.697053
1369638_at 5.27536 5.2230926 5.0653234 5.194089 5.5357056 4.9373684 5.193085 4.9844346 5.085106 5.0499735 4.958609 5.267996
1369639_at 3.631601 3.7246299 3.6146412 3.8490815 3.6546128 3.7525709 3.6729875 3.5939198 3.6928525 3.6616368 3.8354776 3.542686
1369640_at 5.774731 5.6317625 5.5885086 5.3847494 5.7829523 5.4211273 5.415843 5.6923404 5.4563813 5.7099514 5.6263 5.536263
1369641_at 7.9755607 8.027046 7.9863844 8.1617565 7.948871 8.127388 8.23606 8.133033 8.03381 8.199898 8.000494 8.044079
1369642_at 7.2848516 7.61341 7.370279 7.697877 7.471827 7.565675 7.621094 7.8627453 7.5024047 7.800069 7.342375 7.6039953
1369643_a_at 7.171361 7.1732583 7.1146975 7.4538937 7.498489 7.392005 7.251784 7.7218037 7.162712 7.312334 7.01735 7.2819457
1369644_at 8.821348 8.897941 8.811917 9.212081 9.071378 9.002427 9.004966 9.277426 8.831337 9.148728 8.884286 9.058205
1369645_at 3.7870796 3.8856323 3.9899442 4.013666 4.016794 3.9415767 4.1271286 3.8417594 3.8972216 3.966972 3.8621464 3.895583
1369646_at 3.3203444 3.5801737 3.6801777 3.346211 3.5503838 3.4849641 3.5413277 3.3669128 3.640582 3.7281842 3.5264974 3.5542529
1369647_at 6.760701 6.772736 5.922722 6.770896 6.924261 6.3565044 6.480622 6.494747 6.38797 6.462883 6.0614977 6.7221804
1369648_at 6.6609364 6.58198 6.493346 6.662619 6.8418646 6.6898336 6.4754467 6.1833534 6.235859 6.5629797 6.526816 6.462569
1369649_at 5.0163937 4.605463 4.914433 4.8120227 4.9840207 4.7614465 4.7591906 5.02407 4.724184 4.926737 5.4397798 5.1173754
1369650_at 6.8835106 6.949336 6.975311 6.8916516 7.172233 7.1806803 6.971573 7.2499433 6.689356 6.9785285 7.055969 6.931855
1369651_at 4.5571136 4.8864264 4.951184 4.869197 4.506339 4.7996635 4.7476554 4.696539 4.657142 4.788779 4.616257 4.7639008
1369652_at 3.751457 3.761812 3.7062852 3.6312873 3.6326065 3.7200048 3.6887162 3.9655738 3.6173863 3.6536686 3.763663 3.8137016
1369653_at 7.186971 7.3103185 7.159185 7.336655 7.2388954 6.9916773 7.0485287 7.213234 6.952042 6.855781 6.841984 7.058715
1369654_at 10.112562 10.346532 10.143089 10.413846 10.250917 10.46448 10.342255 10.573436 10.284674 10.552524 10.0632715 10.325337
1369655_at 7.6907654 8.026562 8.1915455 7.8461294 8.660826 8.950882 8.004679 8.399395 7.9342084 8.100489 7.529169 7.962703
1369656_at 6.7713933 6.723176 6.8422604 6.710559 7.075156 6.9192142 6.672104 6.9950595 6.814491 6.902654 6.900031 6.7896314
1369657_at 3.9700038 4.1265793 4.348964 4.157612 4.138562 3.957159 4.367216 4.0518036 4.072839 4.393156 4.40757 4.041311
1369658_at 8.5942135 8.789325 8.664757 9.245613 8.679947 8.248607 8.787426 9.082518 8.258042 8.577144 7.915575 8.501363
1369659_at 5.583689 5.6866965 5.9069276 5.7952724 5.6405916 5.708921 5.418067 5.724171 5.893143 5.6732764 5.6621184 5.804792
1369660_at 4.1967134 4.1064157 4.0274363 4.2512336 4.6141453 4.351401 4.228323 4.0191183 4.3729916 4.614725 4.4253902 4.3696756
1369661_at 7.7142234 7.539041 7.7152834 7.6337233 7.6156564 7.468262 7.702645 7.6358995 7.761771 7.877478 7.610949 7.748227
1369662_at 3.464587 3.4613886 3.578352 3.482225 3.3597486 3.55305 3.488168 3.4971786 3.710809 3.4803455 3.547165 3.529006
1369663_at 9.5742655 6.4017673 9.5281 9.465141 10.150767 9.164322 10.070348 10.064152 10.144721 9.635379 9.957298 10.186443
1369664_at 10.510124 9.978234 10.535285 10.271918 10.77899 10.560582 10.445804 10.63558 10.549349 10.400984 11.14089 10.704998
1369665_a_at 7.987343 7.858588 8.020187 8.225712 8.031815 7.729519 8.051865 7.6185193 8.241861 7.9444013 7.974633 8.294165
1369666_at 6.1323366 6.461727 6.4627075 6.6835 6.06222 6.1345143 6.053504 5.814827 6.284568 5.8725986 6.241342 5.979031
1369667_at 6.7707376 6.4412084 6.5082264 6.898282 6.6546793 6.720736 6.8328757 6.5283756 6.485937 6.459531 6.196219 6.664226
1369668_x_at 3.79746 3.738781 3.6849716 3.883372 3.7632127 3.8482902 3.8424978 3.8620574 3.7640316 3.7507555 3.8970554 3.8288715
1369669_at 8.210632 8.1023445 8.06012 8.006808 8.440409 8.025969 8.022491 8.065819 8.00527 8.172819 7.9888973 8.113047
1369670_at 5.0408783 5.0202975 4.808572 5.0419836 5.168468 4.8289213 5.391735 5.179985 4.911869 5.042583 4.772047 5.025055
1369671_at 12.44977 12.381859 12.422923 12.441618 12.503636 12.609024 12.562292 12.446238 12.286855 12.361066 12.213113 12.371757
1369672_at 6.8687153 6.727064 6.718075 6.776351 6.5500746 6.7258987 6.728999 6.633683 6.8503428 6.6697197 6.7075434 7.127014
1369673_at 3.8834233 4.666536 3.7012513 4.1511965 4.03545 3.9015334 4.55412 3.9527316 4.34833 4.1659007 4.323514 4.0926294
1369674_at 3.538013 5.72464 3.4932067 4.302202 3.615851 3.7333488 4.811842 3.7818644 3.5289457 3.7488334 3.5683804 3.7643452
1369675_at 6.3693438 6.425262 6.4935966 6.318579 6.229873 6.342494 6.4422536 6.6399236 6.277466 6.1995544 6.4393525 6.27691
1369676_at 7.3946433 6.9992614 7.1025457 7.0263205 7.343997 6.862849 7.18172 6.869139 7.079167 6.8881936 6.5965395 7.344633
1369677_at 3.8036857 3.6287363 3.503103 3.7890885 3.5838401 3.5065608 3.6280699 3.8932734 3.7719223 3.2977397 3.6304846 3.3707962
1369678_a_at 7.2972198 7.343732 7.174886 7.4419217 7.3993635 7.2521873 7.318753 7.2123923 7.083697 7.294146 6.900873 7.2643285
1369679_a_at 9.978794 9.966063 9.767206 10.040851 10.099854 9.995268 9.937495 9.927896 9.891626 9.993585 9.664369 9.899828
1369680_at 5.1033936 4.8929086 4.8563766 4.7892795 4.6190453 5.135796 4.9530087 4.954214 4.9870577 5.2587404 4.8901243 4.8724303
1369681_at 4.215753 4.420966 4.467542 4.1755238 4.2549434 4.547932 4.287182 4.431101 4.5332603 4.658568 4.235142 4.017342
1369682_at 6.74801 6.524005 6.594392 6.667449 6.376836 6.3266096 6.597068 6.7700315 6.5506005 6.6247883 6.5965858 6.4417152
1369683_at 7.436664 7.6060185 7.393453 7.4243054 7.5663233 7.2277403 7.370073 7.382425 7.4182034 7.0366964 7.0615416 7.2792068
1369684_at 4.856246 4.8840785 4.847953 5.0238 4.9406776 5.1602807 5.0795965 5.1093946 4.941511 5.003622 4.6616106 4.890475
1369685_at 4.1505075 3.8055687 4.087305 4.105829 3.8742816 4.074886 3.8851688 3.8145916 3.8540525 4.189787 3.86629 4.2735157
1369686_at 4.0946035 4.1462274 4.3254604 4.2223167 4.2362237 4.227448 4.2556257 4.160118 3.976277 4.3080053 4.0596604 4.172323
1369687_at 4.2671 4.1598477 4.386369 4.205753 4.184083 4.3559866 4.219125 4.4525995 4.17199 4.380369 4.0835857 4.3418913
1369688_s_at 4.74826 5.0632052 4.904467 4.737308 4.9861507 4.774344 4.8301134 4.8217564 4.9992847 4.7419004 5.145579 4.6556273
1369689_at 6.861332 7.0848956 7.0166426 7.0095677 6.696945 6.9697633 6.9067636 6.8142858 6.7677603 6.846997 6.8463397 6.837944
1369690_at 7.282832 7.0871425 7.150442 6.969146 6.9064436 6.938465 6.9692507 7.0733247 6.995804 7.0448136 6.771571 7.020206
1369691_at 4.3395452 4.43563 4.4512877 4.2439804 4.5022154 4.3348804 4.3406754 4.3673115 4.1993556 4.4327974 4.3141537 4.3044662
1369692_at 3.9381251 3.849951 3.838266 3.7450564 3.8538282 3.8015273 3.822038 3.7984068 3.7026548 3.8375394 3.7544188 3.7596543
1369693_a_at 6.49949 5.6756625 6.268295 5.6035085 5.9871716 5.171703 5.67019 5.522487 6.0481977 5.411825 5.627577 6.2980666
1369694_at 3.5017834 3.3785563 3.6052485 3.9082797 3.5538185 3.5303257 3.3918395 3.559097 3.594282 3.4489627 3.3798518 3.5482779
1369695_at 4.423166 4.1039658 4.1819353 4.1442437 4.136584 4.264495 4.369263 3.9936488 4.1891766 4.309559 4.2613444 4.312461
1369696_at 3.571988 3.5743196 3.7221262 3.6478455 3.577518 3.5903983 3.7168508 3.6600938 3.7168577 3.7278845 3.7871788 3.878801
1369697_at 3.6644511 3.8230348 4.0414376 3.8533921 3.6951566 3.8799334 3.8525476 3.8028612 3.8011158 3.8827298 3.9309084 3.7880762
1369698_at 4.9467316 4.8920236 4.543547 4.7692485 4.806316 4.784773 4.8599806 5.4387684 4.7778206 5.0645676 6.6000032 5.3530765
1369699_at 4.5655622 4.739169 4.8070807 4.5579205 4.631338 4.772976 4.6999187 4.710327 4.698169 4.713524 4.774372 4.7161455
1369700_at 5.917584 5.8194885 5.799162 5.8497434 5.6889496 5.7248516 5.8189445 5.8780656 5.6786804 5.9037724 5.813744 5.670883
1369701_at 12.507026 12.436507 12.404135 12.701915 12.571528 12.3643675 12.60876 12.542986 12.682132 12.498566 12.378277 12.360031
1369702_at 7.0090065 7.378977 7.081755 7.269001 7.1523952 7.108987 7.175291 7.2093406 6.9060926 7.0070586 7.2987056 7.284658
1369703_at 7.221371 6.976498 6.6302524 7.0578976 6.943277 7.1375794 7.263754 7.132896 6.8186436 6.902263 6.9088497 7.1739383
1369704_at 6.578772 6.6056805 6.544388 6.4887676 6.4921875 6.609496 6.3684 6.6260476 6.61096 6.685727 6.4581585 6.3859367
1369705_at 5.154544 5.0337663 5.2826595 5.001317 5.119953 5.110109 5.152081 4.949007 5.303595 5.103927 5.1574907 5.0505176
1369706_at 3.618195 3.5062697 3.5680792 3.8381789 3.607642 3.7853975 3.93796 3.636978 3.8011158 3.5633914 3.7247066 3.8937917
1369707_at 4.2298117 4.2472296 4.270219 4.376273 4.380575 4.154914 4.02497 4.4620194 4.2342234 4.440632 4.411474 4.6824374
1369708_a_at 5.5439167 5.336449 5.432551 5.7116413 5.65405 5.6060467 5.9533186 5.592608 5.7606287 5.5105076 5.236226 5.447283
1369709_at 4.292335 4.0259533 4.1404376 4.043062 4.1992016 4.1016397 3.9226794 4.4330006 4.1738772 4.5049505 4.1478066 4.211767
1369710_a_at 3.9031878 3.7913806 3.7615259 3.5258238 3.9398863 3.560153 3.5857 3.7010877 3.6764598 3.8827298 3.8270972 3.688326
1369711_at 4.6731305 4.232773 4.4850206 4.4565563 4.296468 4.650367 4.8581777 4.2822104 4.6209884 4.4852304 4.6542397 4.557631
1369712_at 7.369271 7.491432 7.3153744 7.4073267 7.542705 7.247378 7.413661 7.5397134 7.475155 7.455713 7.348389 7.2917247
1369713_at 5.53591 5.5207357 5.7804794 5.4636626 5.4582744 5.4965825 5.586531 5.4856124 5.3528605 5.4511213 5.3073874 5.6923804
1369714_at 7.062844 7.2883077 6.9623704 7.001333 6.9235516 6.883556 7.157419 7.106769 7.0267982 6.979453 7.0356054 6.902431
1369715_at 4.323116 4.096652 4.2137685 4.1029167 3.9386797 4.1271563 4.193732 4.286451 4.0781574 3.9689202 4.291136 4.155279
1369716_s_at 10.13989 9.963514 10.066464 9.768444 10.016782 9.559917 10.008149 9.440353 10.014189 9.610326 9.659391 10.0382595
1369717_at 4.448848 4.3285427 4.364641 4.2285213 4.4916677 4.415059 4.2741833 4.267965 4.3693175 4.4992604 4.452092 4.3632355
1369718_at 8.691922 8.644867 8.844721 8.911416 8.903799 8.88478 8.515729 8.672978 8.65205 8.365843 8.705425 8.846795
1369719_at 3.20892 3.1363204 3.1359212 3.051934 3.1128392 3.1820145 3.1185818 3.10839 3.2865024 3.3535588 3.0962229 3.239427
1369720_at 9.491227 9.299698 9.341917 9.415419 9.477088 9.251753 9.246827 9.537884 9.3401985 9.355149 9.171289 9.219429
1369721_at 4.933976 4.797576 4.7028728 4.6713834 4.909323 4.6218133 4.5881286 4.8090425 4.5112376 4.812109 4.594206 4.8539243
1369722_a_at 8.152149 8.014217 8.04102 7.9660864 7.999916 7.6504164 7.987911 7.95779 8.012323 8.01126 7.9641886 7.9667068
1369723_at 7.253446 7.2979875 7.167289 6.993435 7.1459618 6.7660294 7.0371923 7.1000624 6.773417 7.01814 6.9538474 7.0546036
1369724_at 5.311988 5.1960955 5.082371 5.1829348 5.1035867 5.2002473 5.3286924 5.150527 5.396921 4.881913 5.2269297 5.192658
1369725_at 7.7570724 7.83671 7.6828556 8.019573 8.03408 8.061833 7.910304 8.396282 7.9654446 8.216837 7.7938037 8.07124
1369726_at 8.467839 8.820836 8.576923 8.73798 8.486555 8.572741 8.19026 8.480147 8.528206 8.489464 8.657652 8.924434
1369727_at 13.894001 13.893113 13.903337 13.755241 13.821786 13.825471 13.874854 13.816213 13.874481 13.932063 13.859113 13.80505
1369728_at 5.6304345 5.509449 5.580085 5.363996 5.902135 5.5463758 5.677454 5.503482 6.063105 6.0034704 5.796238 6.2755446
1369729_at 8.4611 8.710194 8.431991 8.590254 8.170843 8.645996 8.382257 8.355621 8.089567 8.344137 8.227489 8.304729
1369730_a_at 4.60463 4.7707777 4.538028 4.4359093 4.7314157 4.6634464 4.673441 4.53583 4.787936 4.7893972 4.749874 4.5228987
1369731_at 3.4262903 3.3719444 3.302766 3.3167899 3.4287782 3.4311619 3.4389753 3.5545216 3.3105037 3.2974699 3.3213093 3.343157
1369732_a_at 5.0519333 5.022564 4.521081 4.9586096 5.009531 5.328539 4.9287715 5.086458 4.639804 4.7792263 4.7949677 4.476656
1369733_at 8.456007 8.491054 8.5877695 8.70006 8.607614 8.485026 8.382532 8.72167 8.4522295 8.413269 8.399538 8.4871235
1369734_at 8.976017 9.159686 9.078055 9.268229 8.983007 8.928723 8.815157 9.1958475 8.871309 8.960987 8.809746 9.070594
1369735_at 5.9187717 5.974354 5.9519234 5.859284 6.258932 5.918032 5.8615766 6.0211816 5.9062185 6.200467 5.9485464 5.7148414
1369736_at 5.5184727 5.592199 5.021279 5.213406 5.121325 5.196255 5.3628006 5.213979 5.0556684 5.167467 5.0611076 4.941256
1369737_at 9.582004 9.629702 9.595045 9.830065 9.872257 9.724524 9.859325 9.737552 9.517238 9.847214 9.06291 9.529285
1369738_s_at 10.066498 10.162738 10.164961 10.128005 10.171794 10.171772 10.284891 10.386802 10.166245 10.353851 9.735289 10.245546
1369739_at 4.177167 4.151219 4.1269197 4.120653 4.275608 4.2031407 4.402577 4.2463665 4.072464 4.1393905 4.1734905 4.0277343
1369740_at 4.8391533 4.700392 4.8798504 4.6928444 4.985284 4.853238 4.945112 4.729083 4.798969 4.8185 4.6543884 4.8903265
1369741_at 5.276918 5.3846416 5.584047 5.3807707 5.4238243 5.368924 5.297172 5.3921485 5.4114885 5.302844 5.527045 5.504408
1369742_at 4.571082 4.6436987 4.9199114 4.627489 4.7618885 4.8561707 4.654604 4.59663 4.555749 4.915333 4.6995025 4.8442955
1369743_a_at 8.447365 8.595824 8.891066 8.384159 8.499309 8.72313 8.601126 8.466546 8.367986 8.786301 8.8875265 8.550308
1369744_at 4.2903857 4.0788546 4.0503073 3.9608946 4.1441774 4.1698194 4.1665225 3.9915478 4.2928786 4.3047295 4.121329 4.091155
1369745_at 6.1323366 6.1712832 6.205994 6.4428883 6.2317185 6.32983 6.3199096 6.1183076 6.133216 6.2206035 6.5164304 6.074624
1369746_a_at 11.876834 11.535105 11.875219 12.030311 11.896782 11.813746 11.618509 11.946424 11.910654 11.809406 11.571059 11.794693
1369747_at 6.5994263 6.912607 6.839446 7.3650155 7.085362 6.9340076 6.9603276 7.263945 7.1882806 7.2193217 6.371713 7.020192
1369748_at 3.372514 3.6425376 3.6022427 3.4750416 3.5448573 3.5317135 3.4912117 3.4544525 3.5594683 3.5484383 3.5252695 3.8124602
1369749_a_at 3.9203668 3.9899554 3.993733 3.9883063 3.8950524 3.8100452 4.243259 3.8340278 3.943387 4.0180054 3.874915 3.9473472
1369750_at 3.6714165 3.6175888 3.5404062 3.491812 3.7603118 3.6556635 3.7636287 3.880231 3.774762 3.8662174 3.748714 3.7302563
1369751_at 4.067596 4.073635 3.8668993 3.8520427 4.0496116 4.003031 4.099354 4.1412687 3.863719 3.913142 4.136506 4.20123
1369752_a_at 4.6271377 4.766515 4.8623576 4.859379 4.887354 4.8004255 5.145047 4.770734 4.940875 5.070084 4.968996 5.0510697
1369753_at 3.9569228 3.913985 3.971961 3.8508067 3.7801347 3.9951732 3.9490004 4.0130033 3.8817174 4.1590166 3.8154867 3.810976
1369754_a_at 8.1171 8.007029 7.9399824 8.205792 8.181662 7.9153476 8.044745 8.400394 8.031991 7.9915338 8.068982 7.9063416
1369755_at 3.855788 3.7253995 3.766549 3.796951 3.8259447 3.7647166 3.5304644 3.6131537 3.6324804 3.4761133 3.8904798 3.785258
1369756_a_at 7.3138223 7.5772843 7.4619913 7.482618 7.356567 7.3766184 7.1421566 7.5715876 7.1918707 7.3706946 7.2657804 7.517057
1369757_at 5.722445 5.5703616 5.9578037 5.404665 5.523507 5.530139 5.919078 5.562455 5.575091 5.484904 5.5330663 5.4164658
1369758_at 8.207876 8.256397 8.455527 8.335509 8.14989 8.118266 8.083374 7.894203 7.774599 7.801183 8.039782 7.8677473
1369759_at 5.126058 5.2995014 5.3425665 5.3461704 5.3930507 5.302736 5.3585644 5.38354 5.3955536 5.747293 5.526021 5.3157253
1369760_a_at 3.4658015 3.494284 3.6188393 3.4997888 3.7189336 3.297874 3.6986427 3.5488963 3.76007 3.5872068 3.7187207 3.922069
1369761_at 3.9896524 3.914957 3.853568 3.9089322 4.006551 3.851351 4.017306 3.8891582 3.6715968 3.9481363 3.9595 3.7664893
1369762_at 4.125179 4.0799656 3.9888587 3.7429903 4.022465 3.947277 3.8442667 3.9284205 4.2213664 3.8831282 4.335974 3.9858208
1369763_at 3.948075 3.9393575 4.093887 3.9449701 4.065173 3.8438377 3.8963485 4.2597075 3.9317749 4.104694 4.224722 3.9790664
1369764_at 13.147372 13.199353 13.104065 13.114395 13.160302 13.040264 13.110413 13.115321 13.064952 13.124867 12.957995 13.178629
1369765_at 3.859209 3.7248738 4.0636578 3.892372 3.717925 3.7160497 3.6448576 3.7324944 3.7890663 3.9465296 3.7680638 3.9061048
1369766_at 5.0658607 5.13853 5.3403573 5.1950703 5.0956993 5.0807376 5.307222 5.341004 5.000515 5.50878 5.4302034 5.2519665
1369767_a_at 3.8072598 3.6912963 3.8340292 3.8161795 3.9215326 3.8414698 3.8240612 3.6393633 3.6909213 3.9699163 3.7699473 3.702372
1369768_at 6.4373727 6.574014 6.636276 6.584097 6.6836863 6.5440583 6.2732153 6.4407477 6.402958 6.4349585 6.389281 6.514415
1369769_at 4.431102 4.676656 4.6453104 4.3980894 4.465092 4.51672 4.5472546 4.4644637 4.5553546 4.6370974 4.7036905 4.6295958
1369770_at 4.065789 4.071857 4.0472164 4.143278 4.1992016 4.277994 3.979242 3.9365003 4.1167254 3.950853 4.171461 3.8355823
1369771_at 5.3707047 5.3226433 5.035943 5.4099264 5.5043697 5.29972 5.3072224 5.317561 4.8299 4.786186 4.9555416 5.0247536
1369772_at 7.1639423 6.872639 6.498817 6.923875 6.736945 6.4787655 7.0228887 6.790762 6.8915253 6.756421 6.7268744 6.6375484
1369773_at 3.8716202 3.771718 3.7874293 3.7697086 3.7570012 3.884935 3.8191168 3.8063197 3.7943077 3.8856378 3.7139227 3.8436174
1369774_at 4.351325 4.1205187 4.5689917 4.197756 4.2417064 4.348804 3.9997258 4.1564145 4.28324 4.2265654 3.978417 4.397242
1369775_at 8.151575 8.372754 8.313542 8.137713 8.289785 8.464033 8.305923 8.256097 8.333988 8.253007 8.369843 8.253521
1369776_a_at 6.4757237 6.5487285 6.6178837 6.456997 6.5102816 6.6078243 6.6443906 6.567598 6.6841083 6.631188 6.710359 6.707574
1369777_a_at 7.1328034 7.282084 7.3445663 7.133673 7.3054886 7.213943 7.221328 7.5692916 7.203615 7.2364507 7.1253486 7.1143517
1369778_at 3.825185 3.6383116 3.8074968 3.6339567 3.5611584 3.8554714 3.7678478 3.5967674 3.9416285 3.7825458 3.868501 3.9537551
1369779_at 5.66201 5.7229347 5.621074 5.6765466 5.3672533 5.6344094 5.640351 5.7144513 5.5883617 5.7099514 5.427626 5.6086144
1369780_at 6.026975 6.097336 5.900414 6.008701 5.910733 5.7145295 6.1325545 5.929205 5.9934225 6.1665845 6.044209 6.0536065
1369781_at 3.618362 3.8447526 3.555693 3.680206 3.9074988 3.6853347 3.7445703 3.6631558 3.664377 3.7222617 3.8459373 3.786492
1369782_a_at 6.0123544 5.8068137 6.092888 5.9559298 5.871006 6.0314198 5.8791986 6.038857 5.895853 5.877135 6.182109 5.94724
1369783_a_at 5.032534 4.916353 5.1401887 4.9759674 4.8175907 5.2466993 5.0376983 5.1481876 5.1633916 4.995768 5.383957 5.1885705
1369784_at 3.4895728 3.6273212 3.8257654 3.7224922 3.666028 3.8591855 3.6514838 3.6734195 3.6809406 3.6616695 3.7682438 3.7709227
1369785_at 8.14193 7.9768944 8.179138 7.9057565 8.066617 8.298722 7.775648 7.915649 7.643686 7.610273 8.137387 7.6363893
1369786_at 5.496932 5.4486556 5.6494145 5.6225376 5.5646324 5.690803 5.53969 5.63943 5.6404705 5.676053 5.7238903 5.856394
1369787_at 3.5913692 3.60029 3.7608147 3.6412408 3.733339 3.6324954 3.8180861 3.775406 3.5359828 3.776749 3.701123 3.6588142
1369788_s_at 7.4154143 9.467231 7.7381673 8.337282 7.908495 8.729473 8.714099 7.6775084 7.8540516 7.5140567 7.7219796 7.611011
1369789_at 3.4288058 3.4776053 3.3180299 3.2671878 3.4638197 3.4467802 3.3006968 3.2750392 3.3179688 3.4975088 3.3989706 3.441899
1369790_at 11.430654 11.510839 11.884777 11.582022 11.454893 11.41237 11.700408 11.370303 11.22139 11.464722 11.881265 11.6301565
1369791_at 8.139572 8.279203 8.187473 8.247198 8.155243 8.053398 8.153311 8.316754 7.9212203 7.981975 7.9445076 8.09404
1369792_at 5.7571416 5.902649 5.7889376 6.1335034 5.4953794 5.765233 5.863435 5.694211 6.0649467 6.023631 5.83577 5.852677
1369793_a_at 3.9857798 4.1316853 3.9879107 3.853597 4.007327 4.130558 3.9419222 3.9231281 3.9683006 4.0387793 3.9909005 4.040202
1369794_a_at 4.8541856 4.6560583 4.64861 4.5754275 4.427395 4.4775133 4.9040136 4.9499674 4.887619 4.6391516 5.0289493 4.889272
1369795_at 4.2662387 4.3182383 4.6725836 4.2074013 4.3244505 4.4165106 4.4827614 4.3750772 4.1976776 4.2838435 4.3342 4.328687
1369796_at 4.6314983 4.238697 4.488324 4.4684653 4.517828 4.5679603 4.844026 4.4853296 4.6197658 4.477213 4.390728 4.704555
1369797_at 4.257943 4.0650463 4.1761255 4.172085 4.2547264 4.0278654 4.1003656 4.2656975 4.111354 4.057292 4.1050096 4.2046895
1369798_at 4.2893734 4.362936 4.3739967 4.5731325 4.2527514 4.282089 4.3216667 4.326908 4.424593 4.6459265 4.671274 4.453784
1369799_at 10.652313 10.734886 10.657082 10.456163 10.65382 10.663525 10.500002 10.501712 10.441246 10.623947 10.610297 10.485094
1369800_at 3.8215277 3.910081 3.851689 3.8025732 3.9140887 3.8634953 4.1134863 4.225347 3.7180815 4.222707 3.9481819 4.271345
1369801_at 4.324202 4.1805534 4.278598 4.4607725 4.185107 4.474014 4.4376817 4.431171 4.2775373 4.440987 4.297595 4.3884625
1369802_at 3.7924547 3.9074283 3.7884204 3.9666014 3.9427907 4.0380406 4.0286365 3.9618435 4.1468086 4.1222873 4.0268135 3.7740839
1369803_at 4.596451 4.512449 4.4364333 4.3484592 4.7368155 4.4530764 4.476303 4.554539 4.382571 4.4465966 4.5108643 4.4965563
1369804_a_at 4.3400707 4.686204 4.685195 4.489256 4.7778425 4.36348 4.72845 4.5384994 4.937344 4.5995374 4.71358 4.690408
1369805_at 4.019068 4.198065 3.9150028 3.8728905 3.797136 3.9781725 4.188341 4.159032 3.8359897 3.9944832 3.9842188 4.3144836
1369806_at 5.297332 5.0434403 5.211507 5.167038 5.119489 5.127187 5.3121905 5.1370893 5.2585783 5.339263 5.2784195 5.106283
1369807_at 4.4046497 4.621623 4.436803 4.3283095 4.268192 4.6989694 4.344063 4.555044 4.509038 4.4998507 4.7329063 4.4928126
1369808_at 4.397814 4.338907 4.487646 4.3817205 4.1992016 4.4360676 4.490142 4.30368 4.6251216 4.429967 4.4385533 4.1758385
1369809_at 4.993325 4.8089924 4.99735 4.9954076 4.6749454 4.836912 4.6275854 4.724247 5.115745 5.164907 4.9264493 4.720959
1369810_at 6.6881995 6.871797 6.539596 6.543684 6.716839 6.6989202 6.530435 6.6288166 6.7124734 6.577598 6.5474243 6.5773067
1369811_at 4.7334385 4.8694973 4.7590637 4.9395247 4.835061 4.6726685 4.765518 4.7471857 4.655781 4.846677 4.9855175 4.914961
1369812_at 5.8364334 5.7962675 5.879195 5.6676235 5.7017126 5.7489233 5.8023725 5.846512 5.983185 6.0647984 5.9474936 5.914232
1369813_at 6.793542 6.7949886 6.6773653 6.7094736 6.7072167 6.869491 6.6754413 6.9193335 6.786859 6.87571 6.6260166 6.76221
1369814_at 4.419733 4.3861284 4.4548187 4.4176307 4.542857 4.413455 4.2897654 4.298207 4.561 4.6576047 4.432322 4.432537
1369815_at 5.87662 5.4893174 5.7746387 5.818226 5.7253685 5.6077046 5.709294 5.6772256 6.0120964 5.6990285 5.7604456 6.028007
1369816_at 4.974031 4.9129047 4.8070807 4.5278726 4.89567 4.666974 4.693385 4.5604033 4.561444 4.767556 5.0251946 4.664522
1369817_at 4.187287 4.1756434 4.486578 4.0940847 4.263476 4.2710876 4.3395767 4.287832 4.373372 4.6259804 4.540757 4.7465596
1369818_at 4.8601823 4.812464 4.7674108 4.683919 4.5219355 4.5823298 4.945237 4.7856903 4.7583814 4.7431684 4.960242 5.032763
1369819_at 4.862051 4.646554 5.046376 4.7687974 4.750009 4.662758 4.6351385 4.950773 4.798709 4.9491076 4.85562 4.833704
1369820_at 3.9812093 3.951672 3.9783862 4.0233297 4.075561 4.2521524 4.0439634 4.294996 4.005999 4.0265408 3.7866912 4.187395
1369821_a_at 5.009696 4.8742323 4.8609123 4.6752853 4.8431425 4.847513 5.0759106 4.778202 5.105937 5.002267 5.0127697 5.109271
1369822_at 4.288577 4.127985 4.440586 4.2642035 4.299104 4.348804 4.2392387 4.3269086 4.489272 4.2439117 4.2744446 4.577026
1369823_at 4.585559 4.48569 4.6015577 4.2437353 4.4566097 4.6235895 4.7249584 4.559643 4.6735153 4.501054 4.8493032 4.5722713
1369824_at 4.888258 4.909606 4.882002 4.804348 4.5207596 4.82024 4.918289 4.476389 4.522419 4.5437145 4.948594 4.7425404
1369825_at 4.6799297 4.4416246 4.8794336 4.4850025 4.6545506 4.8395905 4.7979546 4.7510557 4.783477 4.984574 4.7095623 4.763406
1369826_at 6.0633607 5.8452454 6.245022 6.0505056 5.827868 5.8790035 5.8151407 6.1005244 5.9024925 5.93513 5.7491918 5.722547
1369827_at 5.3654194 5.096365 5.4627895 5.488899 5.462965 5.5032215 5.455332 5.3143463 5.5913534 5.416848 5.5124636 5.2990294
1369828_at 5.5307093 5.438113 5.4378433 5.316448 5.313422 5.5084915 5.7566023 5.427141 5.615658 5.532652 5.44419 5.5603523
1369829_at 4.616637 4.7589664 4.693823 4.698845 4.57599 4.736221 4.644326 4.784481 4.903691 4.731308 5.087427 4.7454634
1369830_at 4.3821297 4.7649326 4.5830646 4.4743886 4.451988 4.48777 4.82256 4.8459306 4.5368853 4.526142 4.682253 4.4750843
1369831_at 5.287656 5.412362 5.432463 5.273532 5.3630266 5.3517246 5.234891 5.337164 5.2535954 5.4998198 5.52455 5.428174
1369832_at 5.50474 5.257616 5.4059033 5.2762823 5.379119 5.416643 5.476505 5.5500765 5.686194 5.625083 5.5679274 5.512806
1369833_at 4.47349 4.114445 4.4617863 4.206848 4.454938 3.9868224 4.3813066 4.3064857 4.779081 4.372463 4.239214 4.3571854
1369834_at 7.7961597 8.212737 8.066185 8.190853 8.022377 8.334269 8.240252 8.154713 7.9899664 8.162785 7.416513 7.912995
1369835_at 6.0590944 5.9591045 6.0502934 5.905107 6.117685 6.1183314 6.2283564 6.2086453 6.176348 6.0607333 6.2257333 6.154457
1369836_at 5.680757 5.8672557 5.266225 5.9370456 6.0226927 6.0310106 5.724604 6.402505 6.706963 5.805766 5.709459 7.755277
1369837_at 12.476879 12.218975 12.616331 12.47277 12.512099 12.007363 12.467009 12.405171 12.5935545 12.423155 12.345271 12.42711
1369838_at 4.067025 4.0671606 4.041078 4.185857 4.2977514 4.0486917 4.119501 4.284017 4.3340883 4.1359577 3.9179184 4.182519
1369839_at 4.4233274 4.435457 4.379178 4.413845 4.5466785 4.3632746 4.42441 4.3216925 4.493561 4.5642014 4.4775944 4.4280005
1369840_at 8.214326 7.889519 8.06473 9.917606 8.873982 9.779769 8.215473 9.7747135 9.05003 7.9074497 10.008142 9.176002
1369841_at 3.9382803 3.530807 3.5768192 3.5717547 3.4196002 3.6406476 3.6072893 3.2877343 3.737257 3.6570354 3.6416204 3.6992373
1369842_at 3.7901313 3.9392533 3.7659209 3.7202477 3.8652647 3.6395404 3.8455486 3.9319732 4.1155043 4.022972 3.9268255 4.086487
1369843_at 3.830016 4.254401 4.139986 4.178667 4.0949197 4.2263994 4.0819416 4.221323 4.4320755 4.155731 4.3320465 4.41405
1369844_at 3.8669894 4.0153494 3.9301994 4.0955124 3.8098583 4.11782 4.0831757 4.0181417 4.1962996 4.056046 4.254228 4.1073008
1369845_at 5.297703 5.2677045 5.1289244 5.323991 5.1060085 5.3456926 5.193085 5.335028 5.4323545 5.16813 5.3211746 5.092767
1369846_at 3.6185927 3.4088821 3.2954838 3.3931203 3.4086418 3.58116 3.6365156 3.4447265 3.4259863 3.4062705 3.576772 3.4905503
1369847_at 5.122009 5.286246 5.097605 5.067071 5.171168 5.1897783 5.3838964 5.284016 5.357493 5.2377234 5.308697 5.564069
1369848_at 3.6895247 3.4384303 3.7218986 3.5869086 3.7542117 3.560153 3.6707788 3.665241 3.6242378 3.6061947 3.6376662 3.7189436
1369849_at 5.02596 5.001169 5.003002 5.0051126 5.2923145 5.0730495 5.4044733 4.988062 5.1822586 5.6050606 5.0266275 5.172303
1369850_at 5.544739 5.3921785 5.9796567 6.001629 6.290973 5.9783435 5.9153852 6.2243915 5.832679 6.3242116 6.207001 6.332561
1369851_at 6.9496636 7.047635 6.7319574 6.7569594 7.03166 6.970637 7.123406 7.1164956 6.9235005 7.0902233 7.046979 7.05858
1369852_at 11.999332 12.134017 12.148484 12.186114 12.087562 12.142156 12.035775 12.127096 12.1937685 12.0688505 12.116338 12.060937
1369853_at 4.9420695 4.7284894 4.8602037 4.556336 4.810085 4.6605873 4.8395243 4.886032 4.9443746 4.821527 4.757603 5.004792
1369854_a_at 8.836308 9.104253 8.938106 9.19622 8.790617 8.740142 8.749081 8.81491 8.745611 8.288172 8.543257 8.8160515
1369855_at 3.8032665 3.6576848 3.8466823 3.798268 3.7442813 3.8033905 3.9354773 3.9765723 3.7001545 3.7204628 3.768518 3.8389926
1369856_at 4.31499 4.092877 4.3767233 4.364508 4.2584558 4.3615217 4.3801885 4.3548474 4.3054323 4.4408636 4.4684124 4.362647
1369857_a_at 5.6049805 5.578713 5.6072526 5.779693 5.4227433 5.824942 5.564573 5.6262527 5.6156583 5.8409333 5.799152 5.7889633
1369858_at 4.2862067 4.1995473 4.428877 4.2549667 4.269727 4.2726607 4.536725 4.384737 4.3833175 4.4572434 4.32954 4.5814066
1369859_at 4.0719233 4.1862307 4.4672256 4.5142117 4.120755 4.346826 4.3008523 4.606479 4.2868543 4.138882 4.2032833 4.486208
1369860_a_at 4.6783605 4.560214 4.713894 4.5866632 4.745475 4.7554655 4.6776247 4.8086367 4.88671 4.763336 4.744844 4.9746857
1369861_at 4.448663 4.3434353 4.1430445 4.17956 4.350561 4.448782 4.1513877 4.2359233 4.3640833 4.3907967 4.487074 4.5164714
1369862_at 4.531879 4.6606135 4.5590177 4.3900914 4.454535 4.5091786 4.3553324 4.4861026 4.491216 4.673569 4.381256 4.4904394
1369863_at 8.902915 8.844892 9.24942 9.602078 8.085615 9.03217 8.938903 9.22486 8.590044 8.68607 9.190236 8.952502
1369864_a_at 9.768281 10.150367 9.969858 10.4277725 10.523691 10.566087 11.145449 11.038055 10.218101 11.084491 8.871332 10.801078
1369865_at 4.145586 4.1055636 4.1569653 4.3152337 4.1056495 3.9727535 4.241696 4.117636 4.3119164 4.0861683 4.3653674 4.3424163
1369866_at 4.521399 4.6165147 4.8658724 4.744569 4.3916044 4.3938494 4.7601295 4.5856447 4.468482 4.69892 4.6081634 4.5819464
1369867_at 6.042081 6.6598663 6.0115075 5.655491 6.5016446 5.2450476 5.7650666 5.4456353 6.2000937 5.600267 5.035021 5.60538
1369868_at 9.960154 9.829969 9.866811 9.847491 10.254313 9.774054 10.184576 10.166561 9.974357 9.815545 9.89204 10.143831
1369869_at 3.6070242 3.5711024 3.635977 3.4929643 3.579319 3.9141552 3.5477464 3.4998868 3.75161 3.5170422 3.7833343 3.7617648
1369870_at 7.151269 7.074071 7.0570006 7.1047554 7.1465197 7.1790805 7.1675563 7.0386734 7.2966623 7.0552416 7.170403 7.2769456
1369871_at 3.6166894 3.7715397 3.6280136 3.5904722 3.6426759 3.6791553 3.7265782 3.7479253 3.9126954 3.623349 3.792224 3.7523549
1369872_a_at 4.254923 4.229479 4.3193703 4.4810457 4.4354744 4.4772067 4.5577974 4.429447 4.352789 4.4475293 4.360979 4.637685
1369873_at 4.407641 4.320546 4.4110165 4.626524 4.528595 4.5324335 4.633459 4.5569468 4.6093454 4.6734447 4.607719 4.581052
1369874_at 4.4898267 4.599144 4.323137 4.3752475 4.535918 4.604552 4.5762696 4.431123 4.608531 4.672254 4.404579 4.87729
1369875_at 4.829891 4.6848965 5.0074387 4.8057575 4.9675875 4.89991 4.949687 4.8213053 5.0194454 5.0006466 5.0133343 5.0496006
1369876_at 3.6965148 3.7394187 3.7918432 3.5986366 3.625689 3.645405 3.7514427 3.7976637 3.7022047 3.800333 3.8979182 3.7204804
1369877_at 4.622497 5.30522 4.767104 5.110649 4.8373756 4.953246 4.423436 4.778392 4.5654497 4.898734 4.946382 4.617055
1369878_at 3.9759073 4.0044203 4.0636578 4.0283957 4.1650343 4.1589565 4.18091 4.069077 4.149775 4.0979247 3.994231 4.1050377
1369879_a_at 12.846976 12.961335 12.787146 12.895286 12.827076 12.921102 12.937038 12.864005 12.775965 12.88128 12.815824 12.828562
1369880_at 4.0962844 4.034852 4.006162 3.9367256 4.1939383 3.9229498 4.219125 3.9494028 4.0142465 4.1764045 4.0531225 3.8288715
1369881_at 4.3469725 4.134777 4.561536 4.4244204 4.2018003 4.264185 4.411207 4.1931505 4.432601 4.4458 4.4338284 4.442748
1369882_at 4.3144846 4.501247 4.5579753 4.713918 4.57599 4.3623486 4.297551 4.747795 4.5686593 4.7034407 4.610082 4.309081
1369883_at 3.3056922 3.530275 3.4038541 3.390505 3.3087528 3.4927971 3.5514057 3.344025 3.5228562 3.3631732 3.68465 3.4452374
1369884_at 4.839058 4.4245977 4.7065454 4.8091288 4.642427 4.787569 4.760192 4.9048123 4.76286 4.9143147 4.792945 4.685178
1369885_at 5.108408 5.066101 5.3367867 5.3271136 5.1823473 5.201468 5.1189575 5.0102167 4.9867005 5.3393445 5.074071 5.255024
1369886_a_at 5.877447 6.216715 6.0600424 5.8442965 5.7820196 5.877783 6.042159 6.04354 6.0916257 5.9444323 6.0033374 5.89593
1369887_at 4.575282 4.4565434 4.6247015 4.8797445 4.4030123 4.500328 4.442337 4.4996266 4.5433736 4.461343 4.5519943 4.583272
1369888_at 3.8582911 3.741335 4.374206 4.327153 3.703581 4.0875764 4.0666265 4.2480164 3.9649992 4.2957864 3.9222655 4.287546
1369889_at 4.241343 4.093707 3.9595535 4.0327034 4.300873 4.2002106 4.2133713 4.0507812 4.18198 4.0161533 4.1781216 4.408225
1369890_at 3.1223688 3.1976888 3.1509285 3.2394352 3.1596167 3.1209073 3.001713 3.1369507 3.0805976 3.3745954 3.0732403 3.3037653
1369891_at 5.1975737 5.0645027 5.037383 4.916602 5.051318 5.1229186 4.919894 5.1484075 5.121414 5.170449 5.238148 5.2407484
1369892_at 3.6494064 3.407059 3.6823883 3.4974976 3.572817 3.628362 3.9144933 3.8337715 3.5679348 3.7010221 3.602347 3.5900323
1369893_at 4.4702644 4.6639338 4.5505857 4.5455146 4.7026196 4.7432933 4.975523 4.6229253 4.6258025 4.8358984 4.595081 4.7518916
1369894_at 3.2065992 3.1759093 3.2319667 3.3230298 3.1678991 3.3863254 2.888215 3.171094 3.2522635 3.3945544 3.2890904 3.2691216
1369895_s_at 6.014697 6.0117707 6.1187983 5.9406266 6.395388 6.3300304 5.8272333 5.988853 6.1939 5.8663 6.0211496 6.23409
1369896_s_at 7.4569564 7.3183727 7.4114394 7.634249 7.184569 7.486697 7.163108 7.2686315 7.0501947 7.146344 7.0957284 7.141222
1369897_s_at 11.994436 11.990088 11.846058 11.845231 11.861204 11.841891 11.88551 12.012296 11.813364 11.824916 11.916379 11.89116
1369898_a_at 4.7490697 5.0412955 4.7155848 4.805373 5.1331496 4.8646502 4.8891582 4.850524 4.815176 4.8787885 4.83383 4.9133015
1369899_s_at 6.299403 6.4114347 6.3354135 6.413464 6.216086 6.074439 6.343571 6.2377033 6.465818 6.670577 6.0818357 6.2205067
1369900_at 4.072156 4.03719 4.068104 4.1975646 3.9409652 4.1432643 3.9545336 3.9716563 4.0676527 3.8887713 4.213984 4.088562
1369901_at 4.334897 4.1995287 4.3141994 4.20671 4.4357657 4.0302997 4.076564 4.317754 4.388098 4.3867807 4.547275 4.572732
1369902_at 7.191073 7.1118 6.980537 7.1671176 7.2057977 6.897181 7.103167 7.1233187 7.015443 6.8882403 6.8003845 6.6730795
1369903_at 3.992836 4.0494494 4.001777 3.8463717 3.9996657 3.890051 4.096151 3.8576114 4.211823 4.0146494 4.0454993 3.903268
1369904_at 4.629763 4.3824034 4.628929 4.41763 4.4058895 4.5081577 4.612074 4.629091 4.370823 4.9564514 4.676062 4.715526
1369905_at 3.7058098 3.60029 3.3434682 3.7262473 3.4520378 3.5391607 3.9146767 3.7003808 3.540873 3.811322 3.506937 3.5018654
1369906_s_at 12.113022 12.0382395 12.122689 12.091339 12.05157 11.979242 12.097602 11.957281 12.1249075 12.104741 12.064683 12.022084
1369907_at 5.608504 5.4532213 5.7406 5.3702264 5.7182837 5.406115 5.69096 5.6852894 5.665023 5.55475 5.9914846 5.895645
1369908_at 3.354272 3.3708713 3.8232293 3.504993 3.2606678 3.317405 3.7131453 3.4590359 3.3919609 3.755592 3.884943 3.717015
1369909_s_at 10.874158 10.93198 10.751568 10.486982 10.610941 10.497352 10.759916 10.618626 10.715462 10.801486 10.570346 10.666037
1369910_at 4.2738914 3.8279433 4.013316 3.740969 3.7882986 4.09087 4.062504 4.1652517 4.057604 4.103294 4.072047 4.0965576
1369911_at 4.7082467 5.2461505 5.1702695 5.3294992 5.0764256 5.200307 5.0901756 4.956543 4.909757 4.843526 5.1044126 5.2078743
1369912_at 6.147008 6.1760373 6.149389 6.427617 5.9686875 5.9816213 6.178337 6.516369 6.0916257 6.1652966 6.090265 6.283658
1369913_at 4.2583556 4.185816 4.432358 4.198265 4.252114 4.2494936 4.2477665 4.0687037 4.140784 4.3912477 4.418006 4.3311067
1369914_at 3.7999377 3.9940345 3.9679525 3.9604928 3.612871 3.7832825 3.8755302 4.055627 3.6508136 3.5660715 4.0388956 3.8324325
1369915_at 6.7167253 6.6943836 6.718397 6.7077265 6.7891088 6.919449 6.804925 6.734686 6.791557 6.87626 6.8888097 6.793202
1369916_at 5.2675204 5.1684113 5.215661 5.101554 5.016415 5.0785236 5.1778803 5.099901 5.655148 5.3009086 5.1157947 5.4012523
1369917_at 4.9046955 4.943981 5.0144534 4.8767366 5.2555118 5.1412807 4.8543334 4.945088 5.2022204 5.011272 5.195911 4.8555994
1369918_at 3.759944 3.8182404 3.8214703 3.8183138 4.104191 3.9402983 3.9677134 3.7538388 4.0163918 3.8577285 3.842609 4.013744
1369919_at 5.077099 5.0382013 5.151602 4.7128615 4.665299 4.894885 4.9848213 4.8911614 4.8449907 4.9159846 4.793416 4.8604026
1369920_at 4.6413565 4.532242 4.5033646 4.747323 4.65676 4.925887 5.039125 4.5914636 4.6657686 4.742378 4.8269606 4.76855
1369921_at 6.777581 7.1395507 6.726507 6.6189475 6.576979 7.0948486 7.1969757 7.1431317 6.390499 7.0212665 8.49147 7.9838886
1369922_at 8.238134 8.243781 8.171268 8.278793 8.278115 8.105818 8.187308 8.37107 8.370993 8.305133 8.362267 8.205507
1369923_at 6.1147366 6.3226194 5.7898684 5.986263 6.204702 6.234974 5.9833736 5.918029 6.0384927 5.9285583 5.7381167 5.99487
1369924_at 5.881843 5.7311473 6.1201987 5.798177 5.7294784 5.944131 5.9460416 5.737391 5.758016 5.8222985 5.8863406 5.657193
1369925_at 3.871162 4.0495462 4.0015407 3.894348 4.2796235 3.9654756 3.9891636 4.0404296 4.0940375 3.9513333 4.0534964 3.9177036
1369926_at 7.50642 7.669031 7.5295925 7.322356 7.325867 7.679858 7.546789 7.677513 7.3331833 7.4428926 7.667538 7.5213957
1369927_at 11.47875 11.502224 11.471859 11.365284 11.3905325 11.48179 11.502016 11.465245 11.50162 11.478637 11.597325 11.524973
1369928_at 3.5892262 3.681854 3.6723964 3.4994283 3.5959888 3.5019512 3.5933526 3.5394747 3.5260391 3.7233937 3.7187696 3.4357734
1369929_at 11.326766 11.313688 11.21288 11.411956 11.26732 11.119142 11.2553425 11.335569 11.3687105 11.191338 11.25599 11.3777
1369930_at 11.9393835 11.996072 12.051006 11.799312 11.877308 11.9608345 11.95555 11.818334 11.911195 11.987699 12.1297455 12.118295
1369931_at 7.151427 7.2198625 6.976395 7.0694475 6.960352 6.9208293 7.047355 6.945414 7.103621 6.8128524 6.935211 7.2585187
1369932_a_at 10.097639 10.07204 9.976875 9.898311 10.045511 9.929606 9.985538 10.015876 9.838418 9.920609 10.134227 9.962622
1369933_at 11.31143 11.446993 11.343625 11.38262 11.285899 11.364146 11.31894 11.307329 11.327462 11.383541 11.413424 11.439407
1369934_at 12.025768 11.969324 12.070967 11.923467 11.959371 11.924951 12.082743 12.014011 12.122268 11.986976 12.144925 12.035852
1369935_at 7.7343254 7.6524677 7.692111 7.7190785 7.6155157 7.657932 7.7947454 7.706572 7.855325 7.7601194 7.9878607 7.7230473
1369936_at 10.512715 10.332158 10.523236 10.420982 10.534282 10.353554 10.509793 10.4697275 10.538364 10.641151 10.761248 10.5874605
1369937_at 10.991602 11.092081 11.164995 10.923443 10.965576 10.844761 11.047641 10.884722 11.043479 11.118288 11.090674 11.078189
1369938_at 7.3803167 7.477953 7.3376822 7.3320427 7.3795514 7.3647676 7.292526 7.4146886 7.1664543 7.3878417 7.169835 7.4285655
1369939_at 12.312166 12.313111 12.381046 12.358125 12.174774 12.294046 12.216373 12.281827 12.286995 12.137256 12.227064 12.2259865
1369940_at 10.628292 10.633138 10.537714 10.347025 10.468102 10.408982 10.507236 10.600019 10.61647 10.638874 10.567828 10.581724
1369941_at 10.632143 10.845189 10.555841 10.810814 10.546846 10.839852 10.584222 10.798754 10.758956 10.566348 10.686512 10.796785
1369942_at 8.827111 8.816469 8.639844 8.75756 8.652749 8.681158 8.68314 8.663569 8.711214 8.470087 8.833486 8.744459
1369943_at 10.119563 9.908383 9.835209 9.815824 9.893358 9.822972 10.211596 10.032231 9.99325 9.907747 9.9718895 9.857386
1369944_at 8.473496 8.446943 8.225248 8.1965885 8.384198 8.412808 8.541604 8.426876 8.258434 8.236987 8.593442 8.350653
1369945_at 4.8480544 4.4385996 4.728598 4.3012705 4.333524 4.8695245 4.8880305 4.290906 4.9934425 4.7476997 4.628498 4.670475
1369946_at 6.5966654 7.027472 6.6407337 6.765479 6.561786 6.5654073 6.6620264 6.553547 6.782846 6.866426 6.802167 6.657585
1369947_at 5.5225735 5.592928 5.7967105 5.6581364 5.7305093 5.6250114 5.807804 5.7751393 5.764984 5.69966 5.778597 5.7922635
1369948_at 7.615572 7.5901556 7.682885 7.8017173 7.5205545 7.5591707 7.9226856 7.8556104 7.817146 7.837907 7.8712277 7.815708
1369949_at 6.9700665 7.088767 6.9529715 6.84856 6.6933274 6.9871516 6.9458222 7.016366 6.753286 7.016335 7.0795336 7.015059
1369950_at 9.4369 9.4643955 9.52376 9.507834 9.505081 9.428269 9.543271 9.454218 9.456949 9.319182 9.514815 9.436561
1369951_at 4.113701 3.9002643 3.98417 4.1799335 4.075561 3.9354985 3.9490004 3.8359082 4.010437 4.0058455 4.031409 4.0032897
1369952_at 11.923529 11.830461 11.741909 11.950889 11.834457 11.868439 11.803875 12.013234 11.806565 11.754511 11.794017 11.729848
1369953_a_at 4.417964 4.2608547 4.4997177 4.3613973 4.3894515 4.450587 4.3430805 4.373775 4.2116046 4.3287644 4.28885 4.3979115
1369954_at 12.931039 12.846331 12.882895 13.021215 12.808358 12.764319 12.898195 12.829887 12.951399 12.928481 12.871035 12.914325
1369955_at 6.2521143 6.495045 6.3613095 5.9605355 6.1836047 6.353066 6.4060674 6.4318204 5.9741173 6.203922 6.373964 5.785028
1369956_at 9.4473095 9.68684 9.328624 9.585882 9.341597 9.257379 9.372693 9.579213 9.411173 9.348498 9.290163 9.74263
1369957_at 6.364825 6.1637487 6.504642 6.0937767 6.227361 5.9334474 5.935595 6.0914364 6.4720936 6.835879 6.384178 6.3625183
1369958_at 8.145 8.151793 7.8955894 8.291632 7.963222 8.130049 8.229311 8.038397 7.899359 7.83885 8.139183 8.162284
1369959_at 12.505826 12.540397 12.381507 12.442612 12.405344 12.499153 12.535892 12.253567 12.246936 12.19462 12.126291 12.092141
1369960_at 10.087029 10.112302 10.034771 9.615365 9.942832 10.071411 9.9556675 10.086381 9.807644 10.092372 9.984068 10.038231
1369961_at 8.923038 9.0582485 9.073104 9.082699 9.202156 9.125381 9.2368965 9.261941 9.2306795 9.237806 9.192315 9.284859
1369962_at 8.290818 8.283791 8.217462 8.101122 8.132528 8.410992 8.193592 8.24923 8.200732 8.208022 8.512589 8.19842
1369963_at 5.6337633 5.570586 5.405903 4.959345 5.4133205 5.4810715 5.1813593 5.63811 5.775595 5.6087856 5.4752483 5.5728636
1369964_at 7.0004725 7.2454467 6.6425996 7.135224 6.785002 6.4817886 6.6471515 6.501768 6.7526784 6.0713716 6.9075522 6.8652463
1369965_at 8.147976 8.045507 7.6762466 7.654144 8.248632 7.5816345 8.218058 7.5671453 7.611376 7.5412602 7.9897375 7.612187
1369966_a_at 12.369419 12.422721 12.335179 12.177918 12.222636 12.408248 12.392525 12.265002 12.364925 12.383632 12.482216 12.381247
1369967_at 8.599701 8.6990795 8.882855 8.6915865 8.647493 8.555112 8.483655 8.633311 8.587827 8.672073 8.723821 8.533846
1369968_at 6.299446 6.5804324 6.166191 6.112735 6.3601604 6.4451113 6.553083 6.4044976 6.0781736 6.0160737 6.423743 5.899299
1369969_at 9.092803 9.350202 9.254972 9.192082 9.214319 9.225664 9.320622 9.271542 8.92411 9.286543 9.456852 9.362764
1369970_at 10.734229 10.905041 10.687197 10.545768 10.676396 10.656003 10.774079 10.431678 10.769376 10.791623 10.794881 10.730745
1369971_a_at 8.724183 8.788063 8.856642 8.625794 8.479616 8.5760355 8.588606 8.639726 8.43901 8.524004 8.533783 8.202051
1369972_at 6.790037 6.315573 6.9154696 6.714937 6.7284813 6.388244 6.505109 6.6054153 6.730041 6.567326 6.7193084 6.6643286
1369973_at 11.245244 11.182115 11.184393 11.2145605 11.298059 11.207807 11.083244 11.107841 11.035234 11.110211 10.928074 11.206148
1369974_at 6.6415296 6.6251707 6.4733768 6.6661825 6.7249236 6.6114635 6.7934284 6.471782 6.6788635 6.511636 6.3741794 6.770581
1369975_at 8.632343 8.689613 8.765635 8.596373 8.701086 8.680993 8.720753 8.550355 8.725421 8.651823 8.706616 8.621809
1369976_at 10.284469 10.2240925 10.5338955 9.951208 10.097338 10.304437 10.209536 10.248907 10.29832 10.197408 10.617888 10.633256
1369977_at 4.242974 4.3323393 4.332431 4.173773 4.326952 4.34169 4.199319 4.26927 4.4669967 4.2200723 4.3835564 4.2276235
1369978_at 8.073214 8.038437 8.228275 7.955516 7.8955827 8.273943 8.178115 7.944533 8.006336 8.1100445 8.065349 7.998308
1369979_at 8.960385 8.883577 8.904821 8.918822 8.999357 8.7951765 8.963758 8.939045 8.843636 8.926069 8.865019 9.121023
1369980_s_at 9.075448 8.989688 8.960867 9.042424 8.919827 8.899061 9.036643 9.073599 8.852813 8.961603 8.880281 8.972183
1369981_at 8.8062525 8.7794695 8.920422 8.765522 9.0968895 8.888016 9.048087 8.861448 8.848326 8.750193 9.042515 8.947122
1369982_at 9.274695 9.429596 9.032603 9.096727 9.036232 8.995336 9.21715 9.303303 9.076196 9.293315 9.21323 9.169107
1369983_at 8.345057 8.512673 8.643548 9.024742 8.133317 7.77098 8.340117 7.8732414 8.190692 7.915514 8.386992 8.751949
1369984_at 9.732974 9.886567 9.834435 9.457017 9.748432 9.897438 9.878316 9.619937 10.114977 9.998788 9.99893 9.989634
1369985_at 5.801589 6.0886087 5.990523 5.9773197 5.827666 5.7449813 5.975149 5.7686715 6.0898457 5.956591 6.263236 6.322341
1369986_at 11.838482 11.879103 11.826388 11.813819 12.055762 11.857104 11.987095 11.847816 12.00939 11.988945 11.96241 11.963952
1369987_at 4.809888 4.772403 4.8151045 4.861148 4.78327 4.82911 4.846434 5.098895 4.816634 4.755405 4.8375473 4.9711056
1369988_at 5.743705 5.7169867 5.5551558 5.715187 5.6938477 5.7304554 5.9135947 5.712227 5.8283715 5.7099514 5.7387085 6.001741
1369989_at 9.801534 9.576322 9.647234 9.581766 9.726991 9.736687 9.5162525 9.777747 9.789809 9.607818 9.801442 9.751396
1369990_at 10.665731 10.649053 10.632839 10.478971 10.553334 10.671249 10.715282 10.690969 10.724806 10.66434 10.796139 10.729207
1369991_at 10.256998 10.2442875 10.358639 10.15894 10.170975 10.299236 10.232016 10.107867 10.167775 10.074539 10.3096695 10.215261
1369992_at 8.417029 8.27635 8.420233 8.1212845 8.540115 8.526847 8.415058 8.503363 8.496822 8.284243 8.90267 8.5666685
1369993_at 6.414687 6.201928 6.225637 6.379536 5.975744 6.110347 6.48368 5.994853 6.0497108 6.0648146 6.0561433 5.9721355
1369994_at 7.687451 7.6822357 7.859544 7.7624807 7.654418 7.623799 7.6935687 7.629276 7.595798 7.733014 7.78294 7.610464
1369995_at 8.552146 8.426788 8.386746 8.388209 8.432396 8.388462 8.340782 8.435242 8.485345 8.441986 8.289082 8.331406
1369996_at 8.636608 8.658302 8.712325 8.332915 8.49734 8.605038 8.763836 8.485171 8.847509 8.86267 8.769651 8.718487
1369997_at 8.558172 8.551803 8.306599 8.357636 8.339287 8.4815645 8.468689 8.465581 8.404677 8.438835 8.514059 8.274694
1369998_at 8.8780985 9.001837 8.877138 9.049425 8.7339525 8.88863 8.8116665 9.011027 8.885411 8.876032 9.087906 8.850542
1369999_a_at 4.0719233 3.8942318 4.1041856 3.9252644 4.119176 3.903559 4.1223187 4.057515 3.9342272 4.082388 4.4057918 4.263869
1370000_at 10.00793 9.828745 9.782768 9.917615 9.80878 9.951459 9.84892 9.82658 9.85201 9.286204 9.617705 9.63867
1370001_at 9.391233 9.345665 9.511337 9.367584 9.339571 9.306135 9.396798 9.295459 9.34282 9.407924 9.305154 9.331402
1370002_at 7.6847277 7.7641306 7.6060443 7.576419 7.683614 7.651039 7.620969 7.644839 7.704269 7.7408357 7.797037 7.721944
1370003_at 11.61399 11.5260935 11.51176 11.702953 11.568238 11.533795 11.535445 11.726226 11.571409 11.601837 11.690281 11.50589
1370004_at 9.461458 9.487925 9.434426 9.449693 9.5619135 9.408308 9.474031 9.466998 9.531609 9.276807 9.509566 9.417267
1370005_at 10.005778 9.941786 10.169006 9.911677 9.981966 9.954592 9.926258 9.958242 10.245076 10.076104 10.471854 10.260185
1370006_at 11.234355 11.322821 11.260431 11.081343 11.241345 11.310531 11.311857 11.248185 11.377702 11.356501 11.437923 11.350824
1370007_at 11.326213 11.134161 11.579862 11.606804 11.504503 11.0854025 11.533607 11.391578 11.603436 11.3695135 11.422616 11.53678
1370008_at 5.6111164 5.745721 5.856468 5.4947357 5.6275663 5.939113 5.9131627 5.7855287 6.015365 6.023631 5.6114 5.9675283
1370009_at 14.267636 14.238063 14.274465 14.1873045 14.229076 14.256241 14.223214 14.188293 14.190435 14.2625675 14.176499 14.1975355
1370010_at 12.307877 12.184863 12.231963 12.358846 12.263331 12.328593 12.2687645 12.214633 12.40731 12.231624 12.146002 12.204902
1370011_at 6.036935 5.976482 5.9653673 5.7324004 5.940922 5.804519 5.8345656 5.8032713 5.9609413 6.143626 5.970969 5.9402175
1370012_at 6.3554945 6.515081 6.56114 6.7013865 6.359842 6.5038533 6.592218 6.7424593 6.5778313 7.0068145 6.8871937 6.4070807
1370013_at 3.715401 3.6611688 3.5187123 3.2757905 3.3813212 3.4307172 3.5560956 3.5505636 3.4146478 3.6853893 3.6639383 3.4181032
1370014_at 8.652367 8.815645 8.670234 8.64109 8.513897 8.4303255 8.600819 8.595817 8.709511 8.449703 8.4655905 8.639177
1370015_at 8.214207 8.12424 8.04756 8.137329 8.081915 8.065517 8.0762005 8.115839 8.258551 8.081735 8.161854 8.127525
1370016_at 3.4318113 3.7007222 3.782967 3.9230738 3.5198092 3.7145298 3.5857 3.6128833 3.7380755 3.8827298 3.5190222 3.747919
1370017_at 8.285315 8.241637 8.171483 8.188248 8.276541 8.3365555 8.439346 8.39761 8.24539 8.453398 8.251781 8.25093
1370018_at 4.6382537 4.4554844 5.1369243 4.449088 4.690738 4.515167 4.629677 4.5571494 4.8092546 4.6613455 4.6738524 4.664522
1370019_at 13.204195 13.185263 13.261082 12.939835 13.2772255 13.046145 13.098989 13.0949135 13.264424 13.244505 13.00591 13.1096735
1370020_at 10.30584 10.173456 10.1470375 9.994194 9.92729 10.100833 10.055983 10.053311 10.066866 10.121861 9.971905 9.873663
1370021_at 3.724284 3.690367 3.4615998 3.8075686 3.8237858 3.7797492 3.482459 3.7552588 3.5817742 3.8014467 3.7881997 3.7190952
1370022_at 4.3082027 4.168468 4.0636578 4.090623 4.0323906 4.057605 4.168298 4.1360664 3.985179 4.2086763 4.2983823 4.2375793
1370023_at 6.8851347 6.609833 6.380423 6.5803123 6.669552 6.773425 6.5461254 6.5114555 6.760202 6.885659 6.831857 6.748031
1370024_at 10.91967 10.848453 10.192585 11.108327 10.953897 10.26233 11.181154 10.860609 11.44381 11.112279 10.911207 10.968948
1370025_at 7.547837 7.701928 7.5381594 7.631889 7.507805 7.3762074 7.713333 7.7353306 7.5784807 7.379514 7.5416355 7.4975424
1370026_at 7.013564 7.222767 6.8951497 6.77254 7.0038767 7.1035266 7.131247 7.0512066 7.029617 7.148626 7.2908893 7.2413125
1370027_a_at 14.205989 14.23626 14.103561 14.21945 14.217822 14.250207 14.216926 14.240509 14.081834 14.107973 14.133212 14.059638
1370028_at 4.510093 4.3632507 4.1738825 4.423029 4.463917 4.6300006 4.3165092 4.1205826 4.429225 4.672254 4.5101686 4.972491
1370029_at 9.224802 9.211602 9.187041 9.156314 9.073432 9.101321 9.232975 9.218097 9.175426 9.15747 9.278916 9.176711
1370030_at 10.661768 10.60289 10.490542 10.384363 10.726219 10.632159 10.438852 10.808875 10.642966 10.5373 10.754913 10.612547
1370031_at 8.354657 8.05661 8.369614 8.155205 8.186645 8.190235 8.367832 8.237762 8.15822 8.292301 8.40882 8.2175865
1370032_at 7.8404174 7.780902 7.6324015 7.881228 7.7156534 7.960788 7.920026 7.589813 7.8218226 7.955103 7.9573054 7.8480167
1370033_at 4.0094504 3.741951 4.0891247 3.7711287 3.9142597 3.9096916 3.9624717 3.8792303 3.8687973 3.8327193 3.8957353 3.877927
1370034_at 4.8432655 4.6714363 4.9729943 4.8623114 4.580356 4.688757 4.9750314 4.8382163 4.727183 4.7288046 4.895322 4.615022
1370035_at 8.832809 8.709649 8.719828 8.67836 8.700116 8.767122 8.973743 8.821872 8.874116 8.961597 8.807154 8.920092
1370036_at 10.13312 9.995785 10.174061 10.13957 10.280709 10.095257 10.145457 10.177368 10.192893 10.109849 10.010547 9.948765
1370037_at 3.9607475 4.223432 4.039608 3.8104634 3.9306498 4.2853503 3.9725938 3.867606 4.102142 3.8922253 3.8544586 3.9946265
1370038_at 6.403616 6.3326745 6.218516 6.111834 6.311724 6.344842 6.2818794 6.310352 6.4198594 6.313108 6.129816 6.323839
1370039_at 6.4044394 6.4061613 6.512024 6.50836 6.4453373 6.318996 6.5343213 6.5038867 6.5540833 6.4969025 6.485655 6.5635333
1370040_at 7.541753 7.4656067 7.521282 7.40462 7.356286 7.46221 7.44618 7.6428313 7.5636477 7.466002 7.3515854 7.5232615
1370041_at 3.545927 3.882467 3.6527145 3.4363008 3.7466075 3.9245112 3.6691873 3.9049668 3.7944012 3.5924664 3.9842188 3.9653878
1370042_at 4.2861824 3.8594499 4.049162 3.7913764 3.652991 3.853948 3.8572025 3.8271422 3.8495958 3.7759385 3.9974082 3.8379881
1370043_at 9.690556 9.640138 9.258668 9.765937 9.973996 9.794306 9.590167 9.691859 9.746765 9.710023 9.653163 9.392286
1370044_at 7.445037 7.6511064 7.480598 7.420001 7.1307755 7.324352 7.528121 7.1727786 7.598618 7.2478724 7.2561336 7.2077
1370045_at 8.753923 8.506902 8.3772955 8.352923 8.803679 8.561932 8.489623 8.869677 8.354257 8.220009 8.308214 8.35639
1370046_at 5.938823 6.112779 5.784417 5.7837853 6.0610547 6.0441103 5.9052243 6.2755075 5.979532 5.9815264 5.8715672 5.999697
1370047_at 9.556265 9.820549 9.808589 9.947272 9.801714 9.692461 9.779706 9.762061 9.709112 9.63595 9.610571 9.447184
1370048_at 4.3573074 4.5236597 4.5810127 4.41917 4.4677873 4.5377645 4.4121437 4.383995 4.252637 4.3132706 4.4224496 4.4585085
1370049_at 6.0932646 5.874852 5.8729296 6.0121922 5.9658566 5.751973 6.10973 6.190906 5.84856 5.7611837 5.860075 5.7470593
1370050_at 8.595577 8.588336 8.6351595 8.77894 8.649858 8.707907 8.48102 8.614488 8.290809 8.300148 8.4028425 8.314337
1370051_at 4.6684246 5.0676756 4.8635087 4.799368 4.760465 4.7147417 4.7518687 4.892747 4.753168 4.7510743 5.3326025 4.628429
1370052_at 5.965309 5.994672 5.915914 6.227018 6.6173096 6.099534 5.9661303 6.3182964 6.244236 6.1487074 5.876401 5.779961
1370053_at 3.4751878 3.6918206 3.614473 3.614449 3.6687367 3.697183 3.4075868 4.024493 3.6344664 3.6282492 3.7398024 3.673457
1370054_at 7.8227377 7.6929502 7.9065623 7.906327 7.819521 7.665454 7.9780617 7.8244925 7.780907 7.5274014 7.939001 7.3578596
1370055_at 6.311254 6.6900907 6.3176026 6.171873 6.11835 5.7821875 6.092203 6.501462 6.215962 6.290013 6.2926702 6.3386464
1370056_at 7.7098155 7.1987605 7.100448 7.1043396 7.3939786 6.577393 7.13534 6.1987796 7.717378 6.065717 6.824904 8.173899
1370057_at 9.557875 9.799374 9.926787 9.640993 10.094622 9.501197 9.9699955 10.191709 10.206187 10.197828 10.122772 9.636716
1370058_at 3.454534 3.3611922 3.4933162 3.3630784 3.242508 3.4829552 3.4348395 3.4476178 3.6001964 3.5251565 3.4744754 3.3848393
1370059_at 3.6163335 3.2007685 3.3990228 3.6343887 3.6034513 3.3289475 3.547104 3.4572535 3.532335 3.6226737 3.4699697 3.4688976
1370060_at 9.958666 10.090886 9.907504 9.986104 9.868583 9.872709 9.932844 10.035938 10.02325 9.875478 9.960301 9.92339
1370061_at 5.6924853 5.614357 5.6105795 5.5601015 5.6112504 5.8238263 5.688848 5.6103783 5.6156583 5.501047 6.0824986 5.6312838
1370062_at 10.836544 10.791703 10.88991 10.668357 10.749463 10.746241 10.825339 10.596674 10.968191 10.912184 11.016336 10.945398
1370063_at 7.754603 7.8411064 7.6913667 7.7043824 7.547156 7.7930903 7.5794015 7.451937 7.420111 7.2307243 7.397242 7.414823
1370064_at 7.9443264 8.177032 8.002466 7.755231 7.982922 7.9197783 7.87078 8.041107 7.644637 7.8123813 7.9724736 7.821375
1370065_at 13.751322 13.786652 13.74225 13.821286 13.790955 13.798334 13.835127 13.747103 13.785909 13.825739 13.7601795 13.813478
1370066_at 8.480234 8.476593 8.585827 8.3564415 8.377639 8.333182 8.405773 8.298641 8.444247 8.4431305 8.508879 8.278345
1370067_at 9.466682 9.722456 10.122079 10.151799 8.977064 9.162149 9.782219 9.336492 10.282937 9.78048 10.412144 9.389091
1370068_at 4.1258197 4.1848145 4.5295057 3.9214628 4.543887 4.216829 4.3553324 4.304654 4.386652 4.110192 4.2613444 4.3160305
1370069_at 4.9802513 4.91794 4.862401 5.085991 4.9648924 4.966243 4.7967224 4.639415 4.87516 4.6831417 4.8386126 4.7809515
1370070_at 7.0560937 7.404283 6.883235 6.7575088 6.800269 6.869491 7.0458107 6.9484577 6.867491 6.885253 6.800542 7.311953
1370071_at 6.4785953 6.6331983 6.5822735 6.5037236 6.9551325 6.5064235 6.5488977 6.5946584 6.5479717 6.5027337 6.8449817 6.8493285
1370072_at 5.2321763 5.284478 4.9565663 4.7364697 4.2447433 4.9062195 4.5759163 4.2296805 3.7397172 4.4826865 4.8792715 4.5495496
1370073_at 11.064916 10.901903 11.072716 10.928624 11.145793 11.042568 11.198942 11.133871 11.006434 11.042986 11.103868 11.081075
1370074_at 6.2733536 6.250715 6.234552 6.123541 6.2582808 6.0644627 6.2736177 5.926097 6.238942 5.881218 6.075118 5.903549
1370075_at 9.721612 9.350252 9.3643265 9.499674 9.33145 9.981434 10.015939 9.4911995 9.40711 9.862468 9.397384 9.482255
1370076_at 3.7942345 3.7529972 3.8363235 3.7365499 3.847148 3.5526078 3.6418455 3.4669156 3.8547266 3.8680794 3.6577373 3.7862325
1370077_at 5.6005154 5.641857 5.7970757 5.659732 5.523418 5.9975514 5.730212 5.439171 5.832645 5.8421397 5.878285 5.9459763
1370078_at 6.1367536 6.328953 6.1582775 5.850016 5.9270697 5.9862165 6.1539598 6.1017675 6.2712517 6.2471905 6.189551 6.116887
1370079_at 4.4265013 4.500476 4.694023 4.6010094 4.475257 4.5215387 4.583212 4.6367154 4.545351 4.5806913 4.3876896 4.650259
1370080_at 8.409637 8.590819 7.7622223 8.530211 7.9872637 7.956917 8.131858 8.154142 8.257304 8.087388 7.99575 8.356306
1370081_a_at 8.009768 8.046759 7.6975136 8.083672 8.078359 7.9676514 7.8405495 8.060042 7.9395404 7.811386 7.7424 7.904231
1370082_at 6.2001085 6.1942725 6.030207 6.334757 6.168502 5.886896 5.666147 6.1467867 6.197087 5.851684 6.319754 6.17885
1370083_at 4.47349 4.6356225 4.5615354 4.552031 4.4093485 4.81427 4.124528 4.907449 4.412716 4.555897 4.5493684 4.2632203
1370084_at 5.6924853 5.633256 5.7212296 6.432898 6.123047 5.7127004 5.4986444 5.7340975 5.71859 5.6042786 5.818605 6.1094413
1370085_at 7.3018446 7.040112 6.828875 7.2754383 7.1629605 7.0398016 6.8470635 7.20939 7.0398974 6.9889264 6.965329 7.2083178
1370086_at 13.977741 14.001448 13.935583 14.025175 13.977422 14.000256 13.987712 13.994539 13.997639 13.961177 13.948672 14.018095
1370087_at 10.41307 10.364395 10.427155 10.380888 10.444735 10.3915415 10.391441 10.459039 10.51958 10.484739 10.536811 10.4498825
1370088_at 7.7426367 8.014978 7.7872086 7.8159723 7.822331 7.5558877 7.657707 7.751816 7.8396597 7.9660587 7.736852 7.7177353
1370089_at 3.8170505 3.9240508 3.8232293 4.0383472 3.9647818 3.932224 3.9059052 3.6694095 3.7225704 3.950853 3.719675 3.9181273
1370090_at 5.6865263 5.7851586 5.2945232 5.881471 5.0250435 5.0601 5.405108 5.213545 5.1763206 5.096617 5.245978 5.516318
1370091_at 4.856071 4.774542 5.013851 4.871988 4.7923193 4.8604565 4.619254 4.973759 4.8706408 5.116144 4.9912457 4.7422824
1370092_at 4.1281967 4.1528964 4.2017665 4.1428423 4.2636185 4.2591624 4.242233 4.4218197 4.7675257 4.4027433 4.503963 4.326664
1370093_at 3.9400644 3.9160635 3.7599013 3.7889817 3.5783873 3.7607872 3.9879446 3.8911474 4.0029488 4.0121555 3.9439914 3.9850643
1370094_at 4.0943317 4.011546 4.147194 3.9170363 4.083225 4.164072 3.963647 3.8719695 4.1277504 4.1531343 4.317381 3.971671
1370095_at 5.5795083 5.6532106 5.729056 5.9476547 5.834373 5.912047 5.972722 5.809362 6.0916257 6.0524755 6.133101 5.783622
1370096_at 5.0613914 5.1455717 5.128001 5.3314476 4.859083 4.7375307 4.987315 5.1037765 4.6349335 4.7707796 5.183213 5.5470004
1370097_a_at 5.116413 4.649855 4.3546753 4.768675 4.6347256 3.84643 4.265089 3.9096994 4.092615 4.1017313 4.2812834 4.1405473
1370098_at 10.545847 10.58689 10.4526 10.428638 10.613623 10.454353 10.584369 10.709313 10.5821905 10.513599 10.190793 10.352266
1370099_at 7.2751393 7.3099437 7.2369943 7.324992 7.060763 7.233478 7.2928925 7.2914667 7.2904906 7.2173324 7.146858 7.253036
1370100_at 6.530016 6.541714 6.4231577 6.427681 6.3908987 6.499511 6.3182034 6.455003 6.444256 6.5544863 6.4037533 6.3828354
1370101_at 3.3382535 3.4548838 3.4270172 3.615457 3.5728378 3.4414554 3.5050752 3.5746288 3.502545 3.8163283 3.432308 3.7445676
1370102_at 6.8039556 6.530753 6.881687 6.5994134 6.714079 6.8893795 6.7169394 6.5656023 6.7526784 6.819981 6.622737 6.574449
1370103_at 4.849536 4.5811853 4.769291 4.65931 4.716288 4.727725 4.7172446 4.719464 4.8092546 4.743595 4.653396 4.7077436
1370104_at 4.399649 4.651465 4.6527877 4.582569 4.602064 4.619007 4.5208616 4.4494963 4.4680843 4.7109814 4.4776683 4.599526
1370105_at 4.947423 4.9358635 5.1454296 5.1813903 4.8951006 5.094667 5.1863246 4.905357 4.978691 5.0948 5.064573 5.032763
1370106_at 4.0181627 3.7226124 4.206381 3.8258324 4.051439 4.213786 4.2314873 3.735028 3.9872496 3.8151488 4.020157 4.0907927
1370107_at 4.9887075 5.132892 5.291228 5.1499577 5.0313015 5.0753345 5.0770826 5.1432076 5.199089 5.1927595 5.2631145 5.21545
1370108_a_at 7.7634377 7.819132 8.034469 7.9070783 8.088263 7.9435177 7.731794 8.086105 8.061712 8.092569 7.689356 8.094529
1370109_s_at 13.079975 13.109602 13.069184 13.187488 13.08303 13.084266 13.036797 13.150508 13.012347 13.059519 13.034916 13.074521
1370110_at 4.351618 4.141471 4.4193006 4.4296474 4.3379483 4.306031 4.422532 4.313643 4.5087028 3.9600537 4.154047 4.4079413
1370111_at 7.227877 6.361021 6.697197 8.004135 7.8681545 8.116805 7.2034693 7.8859158 7.673347 7.6021276 6.3108573 6.260464
1370112_at 9.370071 9.094919 9.258668 9.382448 9.519983 9.239791 9.1921215 9.486505 9.402288 9.213041 9.112014 9.198892
1370113_at 6.1133347 6.54483 6.288459 6.3695087 6.131958 6.1385527 6.664256 6.5154266 6.3930435 6.254696 5.915887 6.3572187
1370114_a_at 8.390491 8.090696 6.1588182 6.624276 8.710993 8.299738 8.1761265 8.871161 8.967048 8.30616 6.4799614 6.6489506
1370115_at 4.731784 4.5058146 4.583961 4.6209164 4.57599 4.6632876 4.568998 4.6767826 4.5536485 4.8197284 4.6154294 4.3875995
1370116_at 3.9516702 3.9206426 4.0636578 3.747943 3.863577 4.0211067 3.8354137 3.8217447 3.9747891 3.8827298 4.211793 3.8941443
1370117_at 3.6819298 3.463869 3.490878 3.406501 3.5699112 3.4158168 3.6237938 3.4684134 3.929936 3.4285355 3.8284857 3.6553664
1370118_at 5.9024296 6.0731683 6.018337 6.2266264 6.1466455 6.0835032 6.3043303 6.094683 6.389185 5.9636097 6.4262285 6.4085507
1370119_at 7.8322563 7.9030814 8.112585 7.9163876 7.698469 7.719448 7.5383477 7.769155 8.126051 7.622363 8.091557 8.31142
1370120_at 4.1467657 3.9999788 4.1269197 4.0705333 4.0347576 3.9692492 4.3458443 4.226182 4.121975 4.0352936 4.068676 4.226939
1370121_at 7.303416 7.2699986 7.319238 7.081381 6.958498 7.179649 7.226685 7.1126604 7.100445 7.3859887 7.0622683 7.24592
1370122_at 4.0970325 4.1230736 3.9768877 3.9906862 4.0587687 3.9201694 4.2228336 3.9350054 4.0648313 4.3371706 3.9842188 4.211767
1370123_a_at 6.8286505 6.870951 6.8470154 6.949803 6.805349 6.8023767 6.7707033 6.8799515 6.730577 6.959694 6.9224353 6.724045
1370124_at 6.3258767 6.407741 6.6273794 6.578362 6.524828 6.600921 6.491543 6.748746 6.5533557 6.81364 6.509381 6.7163296
1370125_at 4.4531007 4.405717 4.296975 4.672629 4.4841948 4.4391212 4.6185117 4.275147 4.361983 4.4120708 4.6042943 4.468774
1370126_at 3.8433769 3.8030627 3.7656505 3.6799686 3.8296688 3.628616 3.553 3.7569637 3.9751291 3.7146308 3.7020135 4.0819473
1370127_at 6.1018734 5.8406086 5.8767304 5.731827 5.856788 6.010178 5.778012 6.2044473 6.113779 5.946126 6.00386 6.038948
1370128_at 6.3677187 6.5560703 6.617042 6.3666005 6.636714 6.3175693 6.533944 6.445669 6.650985 6.5655518 6.5371404 6.6531744
1370129_at 7.0119033 7.216905 6.9784656 7.226853 7.033019 7.1440415 6.8711576 6.8162136 6.6732297 6.924765 6.9937115 6.9850616
1370130_at 10.180808 9.862532 10.016659 10.205047 10.037528 9.949657 10.1517935 10.169933 10.024949 10.036304 10.056902 10.11783
1370131_at 5.7143817 5.8529344 5.2807255 5.1760836 5.320385 5.40592 5.492052 5.87221 5.060231 4.916487 5.1650114 5.2781315
1370132_at 3.8619416 3.9546587 3.9680498 3.757127 3.836051 4.0113907 3.8571918 3.9659557 3.836054 4.052555 4.026312 3.8881228
1370133_at 6.0899653 6.2531204 5.868779 5.925733 6.046126 5.9950166 6.2674923 5.9145317 5.9158883 6.0255237 6.025539 6.106305
1370134_at 9.976012 9.8523035 10.044648 9.980361 10.10117 9.941495 9.928899 10.009207 9.802284 9.826622 9.955042 9.858911
1370135_at 6.6605105 7.160219 6.4531426 6.7774725 6.2761993 6.7963586 7.4472485 7.1472397 6.1266255 6.926125 6.705172 7.2392836
1370136_at 6.738803 6.3931866 6.5221305 6.5383606 6.48733 6.346875 6.486166 6.587447 6.5443606 6.4889774 6.6510024 6.600881
1370137_at 4.914788 5.229923 5.204776 5.0328646 5.021252 5.088123 5.0248537 5.2255425 5.369836 5.125681 5.0884156 4.979669
1370138_at 4.264924 4.3633585 4.4380064 4.448384 4.54165 4.4928017 4.358469 4.3493223 4.5337143 4.420434 4.6742487 4.6872215
1370139_a_at 3.87844 3.6680243 3.439457 3.5775666 3.54436 3.7482054 3.7759888 3.7298002 3.6261184 3.557286 3.5553653 3.7623296
1370140_a_at 4.558384 4.7960634 4.8070807 4.910991 4.645541 4.7481403 4.62578 4.5832796 4.5971646 4.64124 4.9850416 4.681698
1370141_at 8.528925 8.615699 8.552696 8.788974 8.545105 8.605266 8.729884 8.8744955 8.47982 8.777071 8.637936 8.772184
1370142_at 5.2430058 5.3380604 5.5267973 5.3466277 5.458904 5.3829117 5.579769 5.424752 5.5948076 5.4222164 5.6689205 5.6327715
1370143_at 5.178911 5.3022943 5.1519046 5.180091 5.298392 5.2559094 5.410878 5.2803288 4.8151646 5.0177937 5.616266 5.4887166
1370144_at 7.789031 7.8577023 7.8012247 7.749958 7.763178 7.8509483 7.8032875 8.086283 7.697072 8.0846405 7.57037 8.06366
1370145_at 4.13918 4.2200565 4.407897 4.246686 3.9904325 4.2235937 4.5740147 4.236807 4.486138 4.0386715 4.3018856 4.077542
1370146_at 3.4627028 3.270261 3.4410374 3.2767692 3.2580664 3.518452 3.4122703 3.341963 3.6545546 3.6430752 3.333305 3.5278099
1370147_at 8.064846 7.7340455 8.487566 8.203397 8.549131 8.3059025 8.17778 8.364894 8.138346 8.898376 8.425661 8.744179
1370148_at 14.24637 14.24297 14.24349 14.179135 14.272823 14.18107 14.2207155 14.233856 14.241376 14.308318 14.2045965 14.279518
1370149_at 11.112329 11.192915 11.236052 11.229766 11.265082 11.221302 11.260819 11.165077 11.151744 11.201355 11.200982 11.243198
1370150_a_at 13.060225 12.953787 13.125398 12.784435 13.170483 12.685818 13.34884 12.924377 13.139684 13.286217 13.048612 12.873069
1370151_at 13.067411 12.926281 12.884282 13.009683 13.188634 12.951965 12.953739 13.0942 12.9908695 13.0399065 12.849826 13.01446
1370152_at 4.50508 4.4988613 4.7278852 4.3711042 4.434284 4.5992317 4.3911695 4.5461807 4.380624 4.8482323 4.487667 4.60935
1370153_at 5.8054066 5.930232 5.789073 6.1720634 5.9270697 6.06395 6.466225 5.659444 5.9362006 6.24712 6.4933486 5.9448986
1370154_at 11.207232 11.181936 10.455493 10.869306 10.33472 10.686934 10.496738 10.618264 11.097122 11.068806 10.573372 11.149809
1370155_at 7.746139 8.195469 7.319238 7.4927893 7.6146817 7.824183 7.596419 8.31215 7.0867248 6.9458346 7.8348866 7.224816
1370156_at 7.819077 8.194076 7.2500286 7.10294 7.1023536 7.584034 7.047355 7.727371 8.154552 7.178065 7.152028 6.8254185
1370157_at 3.8127751 3.8293707 3.8759844 3.8367665 3.9351664 3.9010987 3.8012953 4.0555496 3.7553241 3.8902087 3.9434166 3.7886124
1370158_at 6.335262 6.6254396 6.3511314 6.211817 6.290982 6.4114666 6.6191244 6.2459826 6.1051784 6.414025 6.4272556 6.2922845
1370159_at 7.270192 7.0125465 7.175391 7.276002 7.3486543 7.0467677 7.191058 7.0414996 7.2320952 7.088431 7.138305 7.1308804
1370160_at 8.740154 8.790316 8.820741 8.796129 8.716021 8.6988535 8.819358 8.778127 8.884731 8.744121 8.689677 8.694578
1370161_at 9.491798 9.412737 9.388063 9.5038395 9.440714 9.408319 9.361393 9.40429 9.145098 9.114811 9.2711735 9.200829
1370162_at 6.932319 7.0673933 7.0227604 6.9964643 6.75958 6.8513856 6.789477 7.1187367 6.9216247 6.9402943 7.011624 6.6433473
1370163_at 9.430039 9.542159 9.464606 9.283182 9.353286 9.242855 9.285605 9.29724 9.226667 9.232698 9.447006 9.174011
1370164_at 10.876741 10.843393 10.802734 10.984128 10.935495 10.690672 10.70774 10.805714 10.697328 10.681791 10.56857 10.790131
1370165_at 3.9100802 3.7739697 3.8143144 3.7262828 3.911064 3.8231452 3.9599025 3.8209646 3.8334396 3.797132 3.920813 4.03876
1370166_at 12.028343 12.0419855 11.973207 12.103677 12.050596 11.903764 11.939349 12.081157 11.932567 11.980575 11.811327 12.044654
1370167_at 12.364802 12.300397 12.244807 12.258949 12.344077 12.2846365 12.353786 12.406406 12.311129 12.3696165 12.220868 12.372597
1370168_at 10.208074 10.134592 10.204658 9.935992 10.130761 9.979291 9.909432 10.03447 10.129328 9.807639 9.881136 10.0628605
1370169_at 9.167689 9.177963 9.206497 9.231699 9.319189 9.099738 9.064647 9.145354 9.200001 9.145064 9.222008 9.032282
1370170_at 10.278004 10.330403 10.278109 10.298433 10.216418 10.350036 10.252504 10.269296 10.132872 10.217276 10.202193 10.103864
1370171_at 8.506365 8.670738 8.586194 8.685829 8.508802 8.801985 8.558332 8.579107 8.405428 8.486245 8.510316 8.53399
1370172_at 10.864036 10.822457 11.061703 10.849499 10.781138 10.967103 10.940635 10.905635 10.90806 11.055733 11.062929 11.081896
1370173_at 8.255355 8.165108 8.19105 8.161417 8.3562355 8.055351 8.041698 8.294365 8.182666 8.137064 8.2034 7.9155054
1370174_at 5.9136047 6.264871 5.860185 6.302803 5.862707 6.2153645 6.341115 6.2797303 6.1239295 6.11127 6.3132443 6.1121836
1370175_a_at 8.308526 8.2897415 8.075264 8.254645 8.110426 8.267565 8.167696 8.417734 8.149948 8.224527 8.140393 8.148922
1370176_at 6.668533 6.54948 6.3867216 6.728709 6.6324716 7.441934 7.421012 7.578443 7.1356173 6.681859 6.51831 7.136896
1370177_at 5.4565363 5.693854 5.6571875 5.5176783 5.4687767 5.650703 5.5080843 6.035325 5.260771 5.6458826 5.3952303 5.776749
1370178_at 4.6606503 4.9394875 4.6699667 4.9855685 4.8134475 5.0777745 4.662859 4.699996 4.9581156 4.4223757 4.640826 4.563013
1370179_at 10.268456 10.28687 10.396498 10.084955 10.1086855 10.2229595 10.415285 10.087238 10.305649 10.34209 10.38009 10.430045
1370180_at 10.804362 10.611258 10.749559 10.768372 10.965228 10.988251 10.818591 11.124529 10.853017 10.951785 10.688038 10.966012
1370181_at 7.456888 7.189004 7.199469 7.202828 7.192997 7.2546897 7.2535377 7.1560087 7.7534313 7.3118443 7.3700676 7.197035
1370182_at 4.6413565 4.7266674 4.9754133 4.859379 4.641321 4.905978 5.0125065 4.5675306 4.645731 4.9109116 4.878475 4.9421625
1370183_at 7.3283424 7.338818 7.231568 7.4544926 7.306727 7.428136 7.144006 7.623606 7.3035426 7.272838 7.0816417 7.1178513
1370184_at 9.908412 9.880124 9.913386 9.774504 9.838124 9.800564 9.932841 9.929503 9.972273 9.91317 10.154308 10.029851
1370185_at 4.566472 4.64763 4.6829715 4.5840244 4.339293 4.822286 4.8415465 4.803006 4.671194 4.675232 4.8419743 4.664522
1370186_at 10.254556 10.541017 10.263914 9.827491 10.146456 10.178808 10.33446 9.997844 10.164048 10.0442 10.22597 11.185918
1370187_at 10.915815 10.920395 10.781375 10.728372 10.774108 10.886545 10.885713 10.894429 10.827972 10.762819 10.555348 10.793232
1370188_at 10.203143 10.283621 10.441952 10.5078745 10.269303 10.453908 10.344409 10.343612 10.341781 10.36585 10.301421 10.351076
1370189_at 10.178206 10.204669 10.4067745 10.375704 10.282475 10.4015875 10.300051 10.240118 10.245525 10.192827 10.274829 10.18109
1370190_at 11.830348 12.024213 11.868348 11.931355 11.859867 11.88407 11.875787 11.835337 11.822786 11.732618 11.577432 11.658678
1370191_at 8.133837 8.192879 8.072596 8.325506 8.244438 8.18128 8.187198 8.092718 8.037342 7.9803367 7.962287 8.008843
1370192_at 8.216058 8.285363 8.129527 8.35647 8.347796 8.2417555 8.439753 8.499369 8.389544 8.253565 8.138612 8.169083
1370193_at 10.763102 10.943289 11.032414 11.210127 11.11745 10.873482 10.549814 10.756551 10.779056 11.163737 10.947425 11.005768
1370194_at 8.044323 8.111236 7.9712515 8.009267 8.2253 7.984723 7.8795247 8.313864 8.197037 8.280447 8.244171 7.9719615
1370195_at 8.347551 8.10454 8.132038 8.527428 8.217331 8.511705 8.198229 8.016129 8.023852 7.893709 8.143066 8.273833
1370196_at 6.89778 6.677313 6.8720107 6.8936915 6.960352 6.8570485 6.7915545 6.6837564 6.524709 6.3898735 6.668262 6.558008
1370197_a_at 6.246308 6.4653425 6.441193 6.1677732 5.981255 6.3575306 6.230521 5.9957995 5.831012 5.834539 5.9733405 6.0296354
1370198_at 3.292945 3.3098137 3.204477 3.2375135 3.5895782 3.2092183 3.4393163 3.340495 3.4527042 3.2339528 3.3430805 3.1957073
1370199_at 9.949678 9.898513 9.903044 9.974165 9.910876 9.869024 9.870035 10.12946 9.955868 9.792171 9.87245 9.833344
1370200_at 11.734112 11.399536 11.728946 11.580785 11.766664 11.452467 11.434986 11.758456 11.712586 11.618751 11.587323 11.496244
1370201_at 3.5134459 3.7218618 3.6981628 3.640486 3.5271456 3.6724782 3.762799 3.7984068 3.638241 3.7297988 3.8137798 3.7695298
1370202_at 9.367155 9.044594 9.561921 10.055378 10.127672 9.955863 9.660667 9.39675 10.4711685 9.795418 9.700857 10.226551
1370203_at 7.7778463 7.9993796 8.012375 7.9054637 7.756295 7.9467025 7.7625055 7.8046675 7.9288344 7.8464785 7.827002 7.9407206
1370204_at 8.50229 8.684029 8.778721 8.44664 8.455678 8.402018 8.472368 8.48898 8.530592 8.455584 8.453254 8.526767
1370205_at 3.6063094 3.7739103 3.6998215 3.847209 3.713265 3.7399657 3.8470294 3.8814714 3.6670191 3.8151488 3.7480829 3.840903
1370206_at 4.47349 4.476809 4.6142564 4.360135 4.582672 4.5267353 4.44046 4.361005 4.755832 4.5374265 4.435525 4.592465
1370207_at 11.212283 11.449349 11.340081 11.184798 11.232565 11.355879 11.394023 11.241447 11.387997 11.419037 11.482943 11.443888
1370208_at 8.017057 8.061928 8.02905 7.961543 8.027624 8.013492 8.07239 8.093819 7.946965 8.0563965 8.061685 8.069268
1370209_at 9.356068 9.742619 9.227111 10.006659 9.469991 10.254134 10.12866 10.291216 10.314885 10.26487 9.199078 10.393311
1370210_at 5.156593 5.2886186 5.377946 5.289903 5.213072 5.1246614 5.593939 5.3788157 5.280508 5.3041506 5.464466 5.3131757
1370211_at 6.2733536 6.2690563 6.1984086 6.078715 6.194687 6.245829 6.3164177 6.2965407 6.3501678 6.2731147 6.229764 6.3903832
1370212_at 5.121067 5.248912 5.336156 5.2663403 5.02921 5.2247977 5.606316 5.413588 5.2089686 5.234171 5.203939 5.2807755
1370213_at 11.781684 11.765354 11.760494 11.772683 11.724352 11.7675705 11.742441 11.787032 11.715743 11.8022375 11.754289 11.739261
1370214_at 4.7052855 4.763694 4.828124 4.757698 4.758245 4.695486 5.002618 4.822762 4.887586 4.881913 4.8483143 4.792408
1370215_at 10.104798 10.266729 9.986992 10.042414 10.066869 9.739731 9.9193735 9.977643 10.206858 9.918738 9.9980135 10.493016
1370216_at 4.4993176 4.702911 4.5539136 4.72035 4.348343 4.349872 4.4193935 4.550361 4.4604177 4.7301087 4.377638 4.664522
1370217_at 5.239639 5.159396 5.424685 4.994779 5.4461994 5.307562 5.147408 5.3572564 5.347713 5.3175282 5.137599 5.500528
1370218_at 5.9459786 6.109939 6.4876375 6.496195 6.449704 5.896564 6.0183845 5.7323627 5.5661488 6.4193854 6.524717 6.192269
1370219_at 8.529524 8.667093 8.320069 8.407495 8.241069 8.135086 8.389557 8.080427 8.365823 8.231501 8.578916 9.145269
1370220_at 10.250259 9.5977 10.815354 10.799077 10.618325 9.6615305 10.170944 10.420303 10.309226 10.853876 10.3260565 10.294418
1370221_at 4.242974 4.3632455 4.4986744 4.615273 4.367181 4.290858 4.590867 4.310076 4.18287 4.586132 4.426185 4.674938
1370222_at 4.8799477 4.389886 5.0965023 4.3965235 4.5618505 4.787569 5.0033436 4.608645 5.043682 4.9347906 5.074063 4.9404235
1370223_at 8.041238 8.1477 8.098518 7.991122 7.8803267 8.164892 8.030243 8.053144 8.071058 8.027063 8.11204 8.135844
1370224_at 9.257536 9.386229 9.255993 9.473217 9.276116 9.657421 9.467669 9.552557 9.41612 9.419352 9.452187 9.464343
1370225_at 5.095741 5.045695 4.905291 4.8647614 5.014431 4.9267263 5.0923796 4.90417 5.0312076 4.8104672 5.1139507 5.120113
1370226_at 10.176228 10.1845875 10.149353 10.0765705 10.072038 10.123108 10.32409 10.135186 10.40571 10.305796 10.290607 10.458151
1370227_at 3.2597613 3.3698359 3.360415 3.287547 3.3789916 3.2495856 3.0604458 3.164685 3.3658996 3.1071908 3.248637 3.2805994
1370228_at 14.359618 14.369197 14.331429 14.359917 14.392012 14.339774 14.326211 14.358521 14.318207 14.365531 14.348498 14.329899
1370229_at 5.046592 4.812438 5.0065084 4.974204 4.876146 4.7188687 4.9720125 5.128706 5.0092187 4.8743234 5.093729 4.901243
1370230_at 11.081585 11.156318 11.16051 10.944131 11.0619335 11.160118 11.123181 11.06445 11.288041 11.239011 11.3248825 11.224528
1370231_at 7.2146606 6.907502 7.0436354 7.280208 7.1957192 7.010845 7.240468 7.3478427 7.167564 7.1850834 7.0569057 7.1729436
1370232_at 10.424661 10.469947 10.809017 10.292533 10.80823 10.428363 10.465413 10.74617 10.538981 10.595077 10.481634 10.593672
1370233_at 5.0585203 4.9386926 5.053443 4.80519 4.7936525 4.946864 5.0549917 4.847293 5.066963 5.1685734 5.196498 5.123131
1370234_at 12.64822 12.57015 12.4036875 12.678942 12.652995 12.578401 12.582595 12.762772 12.633873 12.640326 12.562708 12.604157
1370235_at 13.00206 13.131679 12.983628 13.155842 12.821477 12.807372 13.0511265 12.861547 13.23988 12.961842 13.150236 12.9671
1370236_at 9.003263 9.149786 8.911242 9.033729 8.925672 8.600843 8.888868 8.668212 8.758877 8.68687 8.704844 8.895331
1370237_at 12.130159 12.152224 12.158383 12.170818 12.170964 12.180126 12.173267 12.096271 11.975768 12.031925 12.002888 12.081123
1370238_at 11.731399 11.681579 11.68898 11.477088 11.567058 11.662026 11.754074 11.578498 11.895775 11.836373 11.848747 11.734163
1370239_at 13.027905 13.277986 12.946235 13.113076 13.09149 12.83034 13.215386 13.106958 13.170677 12.891544 13.171698 13.05394
1370240_x_at 12.94302 13.229304 12.960558 13.100636 12.970746 12.797384 13.187475 13.072759 13.108736 12.912259 13.08069 13.0715885
1370241_at 13.836589 13.734811 13.814178 14.037016 13.876373 13.855928 13.712619 13.954245 13.838621 13.797895 13.789834 13.701565
1370242_at 12.576868 12.680082 12.645096 12.618795 12.592483 12.725852 12.745709 12.65325 12.731764 12.596317 12.889321 12.763453
1370243_a_at 10.9138775 10.709391 10.779117 10.761152 10.809925 10.662918 10.908621 11.010219 10.903084 10.527445 10.692659 10.716203
1370244_at 12.428806 12.522285 12.440678 12.398545 12.466985 12.499446 12.413689 12.590117 12.488439 12.460321 12.6012745 12.563598
1370245_at 10.399425 10.693963 10.460289 10.480931 10.440961 10.442428 10.375645 10.520694 10.446756 10.359215 10.369909 10.387846
1370246_at 12.014638 12.153277 11.965374 12.136093 12.001241 12.030547 12.146895 11.969159 12.083584 11.96573 11.9150505 11.960654
1370247_a_at 6.6118765 6.912116 6.41747 6.2369213 6.5929008 6.6012697 6.4349937 6.7151732 6.2294097 6.58175 6.521774 6.289677
1370248_at 6.503273 6.6684895 6.669508 6.227018 6.4550157 6.7595263 6.6239085 6.684296 6.429726 6.2952695 6.6440268 6.817288
1370249_at 8.133273 7.2935762 7.837445 7.240584 7.6262116 7.0974073 7.3551364 7.3934784 7.7401423 7.4586453 7.9793653 7.469283
1370250_at 9.008464 9.183246 9.334402 9.389807 9.056857 9.203548 9.367924 9.560041 9.323521 9.498674 9.251244 9.244765
1370251_at 6.251001 6.6380577 6.344723 6.1134095 6.7863708 6.336021 6.409958 6.268366 6.5235257 6.343505 6.724685 6.3752956
1370252_at 8.5052185 8.754439 8.658085 8.211463 9.0011015 8.666416 8.833737 8.567949 8.575582 8.942226 9.26926 8.681307
1370253_at 11.701988 11.768668 11.641298 11.613626 11.637557 11.830319 11.772412 11.675843 11.728581 11.735976 11.919626 11.793363
1370254_at 3.3494925 3.6636257 3.2977052 3.6130958 3.9668806 3.971916 3.6143613 3.7533886 3.7617233 3.732559 3.379653 3.758175
1370255_at 4.4298925 4.557852 4.4396677 4.7717257 4.6162148 4.406022 4.3567443 4.4536963 4.822858 4.881913 4.8197412 4.712201
1370256_at 8.161465 8.471137 8.376486 8.790086 7.8159943 8.894393 7.810581 9.704926 8.044274 8.633959 8.152635 8.8091345
1370257_at 4.6012917 4.198065 4.356741 4.3324556 4.0755606 4.2494774 4.2247925 4.355357 4.4192286 4.4185553 4.5011373 4.2695255
1370258_at 5.322631 5.3568544 5.4718885 5.230101 5.2384896 5.4717946 5.4707656 5.2567954 5.3426385 5.2849255 5.421333 5.4103894
1370259_a_at 7.7198625 7.5232 7.630406 7.5954976 7.551451 7.4261537 7.226685 7.4354973 7.728449 7.3849435 7.2011046 7.414322
1370260_at 7.048665 7.062045 6.8956513 7.097269 6.9352856 6.7666383 6.8222523 6.857485 6.6855206 6.7236323 6.8028274 6.7865725
1370261_at 7.950879 7.9691358 7.9075165 7.76086 7.8755655 7.6812067 7.816134 7.7662334 7.689725 7.848999 7.9359164 7.7891073
1370262_at 9.15169 9.161009 9.061125 9.02092 9.03796 9.13155 9.00486 9.150223 9.222773 9.041899 9.067488 8.855206
1370263_at 5.8410892 5.803135 5.982464 5.7619524 6.0707903 5.755007 5.6741343 5.8770776 5.5425496 6.011041 5.591133 6.002197
1370264_at 7.584402 7.383119 7.0511923 7.3834863 7.458324 7.3598037 7.462363 7.3707795 7.6159697 7.2826214 7.406597 7.197035
1370265_at 6.3166633 6.2452326 6.3394017 5.8477025 5.8795133 5.921365 5.938457 6.3350234 6.074108 5.956317 6.1186686 6.366408
1370266_at 6.6728835 6.737367 6.4247456 6.6369076 6.897039 6.7501335 6.377351 6.84661 6.758654 6.787571 6.4723897 6.843855
1370267_at 6.580606 6.344037 6.5415087 6.570678 6.742959 6.6601458 6.545998 6.7530847 7.0436244 6.7580996 6.534713 6.60623
1370268_at 4.2501993 4.2227087 4.3237085 4.486946 4.358954 4.2601967 4.377547 4.291828 4.2036953 4.5449524 4.6202264 4.5693226
1370269_at 4.9739165 5.2170324 5.212963 4.8868856 4.980152 5.1756983 5.1352177 4.9206567 5.0652666 5.7787504 5.4905696 5.0501204
1370270_at 4.046761 3.8783085 3.5747216 3.796951 3.6070898 3.979636 3.8784144 4.131817 3.742229 4.140629 4.3020883 3.883352
1370271_a_at 6.8927 6.986987 6.9967146 7.0476027 7.0318937 6.9751797 7.1256094 6.9344816 7.220296 7.09213 7.2351704 7.136572
1370272_x_at 5.944378 5.8342867 5.904 5.880813 5.9042826 5.9348445 6.0985675 5.900871 5.862407 5.811096 5.891369 5.900368
1370273_at 3.5263965 3.4068842 3.2623413 3.4951289 3.4457266 3.614933 3.7605927 3.4466975 3.623372 3.6228755 3.4519331 3.6547167
1370274_at 12.928577 12.949057 12.927797 12.979185 13.040162 12.99336 12.962433 12.931239 12.989538 13.02228 12.965097 13.024168
1370275_at 12.646183 12.512912 12.603921 12.592888 12.60635 12.521124 12.474431 12.680334 12.62319 12.644461 12.607893 12.553086
1370276_at 12.135211 12.074 12.099125 11.983008 12.001175 12.047066 12.048986 12.013251 12.09065 12.118288 12.1686735 12.224273
1370277_at 11.93897 12.012852 11.972581 11.835656 11.872664 11.907567 11.903337 11.966099 11.942361 11.983333 12.032325 11.974987
1370278_at 11.389779 11.352891 11.281505 11.12973 11.276971 11.306987 11.434558 11.343992 11.429064 11.384719 11.479904 11.428981
1370279_at 5.6078362 5.5182176 5.727923 5.330575 5.5324254 5.4965825 5.6829 5.777652 5.571497 5.755548 5.804513 5.6262527
1370280_at 10.662866 10.592284 10.691756 10.40247 10.548668 10.6094055 10.636674 10.499607 10.488555 10.622649 10.784709 10.651126
1370281_at 10.483231 10.581363 10.49329 10.651877 10.710357 9.576414 11.309032 10.764726 11.659186 10.934745 10.858359 10.374456
1370282_at 6.4178195 6.6243577 6.6630325 6.5662813 6.5401587 6.1895666 6.6208725 6.7084293 7.2613435 7.062301 6.939845 6.9967146
1370283_at 12.342248 12.338739 12.435273 12.489588 12.469517 12.495231 12.262569 12.322083 12.325189 12.191716 12.310628 12.415358
1370284_at 12.210699 12.2263365 12.1510515 11.989003 12.187982 12.202841 12.243452 12.15743 12.371238 12.2743025 12.256734 12.220695
1370285_at 6.1508923 6.4455433 6.4210906 6.643876 6.0704546 6.2136536 6.4343305 6.529721 6.340675 6.3584037 6.1558223 6.313978
1370286_at 8.839784 8.706122 8.716874 9.296363 9.443998 9.566608 9.377637 9.594465 9.536294 9.294097 8.863722 9.620284
1370287_a_at 9.250167 9.548533 9.158932 9.24636 9.496586 9.332005 9.157883 9.321731 9.164731 9.121534 9.415382 9.147255
1370288_a_at 8.555002 8.9650755 8.346909 8.511137 8.868649 8.722656 8.542059 8.705473 8.459715 8.478531 8.71501 8.250343
1370289_x_at 3.7903676 3.8529217 3.7193003 3.621107 3.7937438 3.6903718 3.817759 3.834138 3.863719 3.5954137 3.747987 3.6185472
1370290_at 8.482952 8.195973 8.576802 8.369485 8.385872 8.411253 8.082317 8.646376 8.566301 8.404442 8.787432 8.455824
1370291_at 5.4118514 5.3638325 5.4513197 5.339967 5.3780794 5.4632964 5.5215173 5.5226693 5.3489923 5.215721 5.40709 5.567841
1370292_a_at 4.0010014 3.855756 3.94069 4.1526732 3.8050532 3.897388 4.0534906 3.994955 3.9761188 4.354955 4.0110455 3.9275699
1370293_at 5.433431 5.9337325 5.419487 5.7850533 5.5450296 5.5270977 5.672722 5.337164 5.611802 5.4794035 5.554157 5.364689
1370294_a_at 6.9890604 6.7773123 7.233922 7.0892406 6.917208 6.9875326 6.6212325 6.7803226 6.7673955 6.9038644 7.277269 6.7446885
1370295_at 8.712557 8.599937 8.745923 8.473583 8.597542 8.714959 8.701214 8.614514 8.756345 8.780358 9.005006 8.852843
1370296_at 13.554597 13.568194 13.559244 13.524641 13.595549 13.525856 13.585848 13.517237 13.652551 13.595993 13.543534 13.589248
1370297_at 6.3101735 5.982359 6.4639688 6.2154937 6.213525 6.2637706 6.2473745 6.441952 6.3989234 6.438357 6.3938975 6.3808303
1370298_at 10.011725 10.095943 10.021145 9.884099 9.952581 10.049363 10.11219 9.957509 10.174561 9.985307 10.341806 10.029877
1370299_at 13.6398735 13.703948 13.692276 13.672229 13.743367 13.625189 13.617351 13.749509 13.643205 13.697023 13.6641 13.583897
1370300_at 8.1579685 8.155608 8.168928 8.045211 8.085282 8.156864 8.119922 8.318194 8.188795 8.194864 8.303172 8.180419
1370301_at 7.2116823 7.522589 7.1684537 6.842354 6.909274 7.189499 7.0498447 7.1152296 7.041558 7.065828 7.1381083 7.0559583
1370302_at 7.949962 7.880252 8.01404 7.8132668 7.9339147 8.032925 7.994875 7.992404 7.8082604 7.636194 8.02623 7.788619
1370303_at 6.439085 6.307279 6.562458 6.444946 6.42678 6.574633 6.5237703 6.695766 6.4853435 6.661805 6.3304234 6.737461
1370304_at 9.068019 9.346809 9.341818 8.839271 9.069802 9.217895 9.242247 9.045612 9.159078 9.16447 9.228065 9.140625
1370305_at 9.683088 9.879039 9.706763 9.521086 9.514845 9.574488 9.724097 9.575827 9.587288 9.680977 9.671821 9.793871
1370306_at 8.689327 8.768883 8.6647835 8.405035 8.653978 8.514405 8.803184 8.569807 8.573938 8.774355 8.585787 8.533312
1370307_at 7.4606547 7.511077 7.0926166 7.1679316 7.2017303 7.0948486 7.230851 7.35188 7.0679207 7.28566 7.1711707 7.3737373
1370308_at 7.960025 7.6095147 7.97033 7.739443 7.899583 7.7458315 7.930555 7.7330947 7.9411345 7.708548 7.9681187 7.7512465
1370309_a_at 10.830493 10.88971 10.822608 10.920787 10.868572 11.02226 10.849172 10.894349 10.847761 10.852379 10.996679 10.790824
1370310_at 12.920238 12.924887 12.837425 12.862056 12.844596 12.691992 12.765462 12.79079 12.685415 12.5902605 12.541184 12.7826185
1370311_at 8.403276 8.576616 8.5028 8.371515 8.335516 8.44417 8.399625 8.361097 8.202797 8.556517 8.290995 8.427244
1370312_at 4.0086193 4.2140293 4.1046176 4.1736045 4.13062 4.348804 4.1213408 4.0714355 4.1261415 4.1804976 4.114443 4.1214366
1370313_at 8.885383 8.965394 8.894284 8.671789 8.863053 8.900885 8.978326 8.744654 8.990245 8.925619 9.142318 8.898273
1370314_at 7.776575 7.9661126 8.004411 8.0164385 7.719813 7.5438313 7.625913 7.685144 7.7504606 7.4519787 7.6807384 7.656852
1370315_a_at 5.8794417 5.7069006 5.759151 5.8745794 5.7087502 5.806308 5.9249425 5.7096524 5.5279694 5.6327887 5.7878036 5.9621143
1370316_at 7.8370504 7.8557005 7.876274 7.6116743 7.8028316 7.8436112 7.85784 7.805508 7.840564 7.7894506 7.9529333 7.868758
1370317_at 6.794627 6.6745434 6.63352 6.936763 6.805349 6.8274074 6.9272575 7.0506124 6.69479 6.841712 6.8238816 6.8024974
1370318_at 7.2182865 7.454148 7.251976 7.386058 7.2045007 7.1592526 7.2035103 7.401192 7.309373 7.3408613 7.1429343 7.189289
1370319_at 9.622678 9.5867605 9.788283 9.539871 9.780762 9.661074 9.667526 9.589713 9.428803 9.733559 9.734353 9.594971
1370320_at 11.046462 11.007034 10.700186 10.595231 10.914178 10.932488 10.6358795 10.714403 10.633657 11.022823 10.7064085 11.112323
1370321_at 10.239103 10.202712 10.325961 10.322836 10.340472 10.262621 10.246132 10.345185 10.181038 10.245228 10.212932 10.062573
1370322_at 9.992754 9.854659 9.93494 9.850574 9.961361 9.850451 9.981286 9.76439 9.895801 9.87947 9.845432 9.721648
1370323_at 5.9794717 5.9998274 5.995163 5.7792907 5.851626 5.9950166 6.0386934 5.980485 6.0925694 5.6620245 5.9897428 5.8435626
1370324_at 7.2034287 7.239609 7.2069507 7.1625237 7.1287646 7.365318 7.1089625 7.116634 7.1892896 7.33546 7.2321534 7.433243
1370325_at 9.683135 9.662792 9.66581 9.705769 9.76209 9.842027 9.70615 9.745037 9.59163 9.710117 9.802927 9.601264
1370326_at 7.055924 7.2828 7.275511 7.1693835 7.042571 7.0808086 7.2256527 6.961884 6.9964027 7.15937 7.286986 7.239324
1370327_at 8.232036 8.108781 8.161331 8.138674 8.067213 8.197346 8.084156 8.082785 8.237253 8.206743 8.302765 8.128794
1370328_at 5.727653 5.36604 5.7771435 5.523436 5.771722 5.6252794 5.629225 5.567975 5.4500594 5.8592916 5.509474 5.7247972
1370329_at 9.5187435 9.469432 9.722983 9.350087 9.627848 9.288005 9.195866 9.375533 9.717008 9.5951605 9.35971 9.527378
1370330_at 6.959108 6.950709 6.794449 6.8690357 6.9958677 6.969569 6.792826 6.893231 6.783454 6.7338185 7.0225873 6.8576894
1370331_at 7.8451104 7.672809 7.755462 7.391495 7.922798 7.697335 7.6758604 7.818536 7.724131 7.792332 7.745314 7.5441785
1370332_at 5.0319824 5.0665426 5.095582 5.1493077 5.0912075 5.07141 5.3460197 5.1259203 5.03494 5.0383615 5.1717014 5.0902987
1370333_a_at 13.196524 13.296447 13.353009 13.286323 13.294506 13.319688 13.330174 13.362997 13.402766 13.34844 13.334946 13.300425
1370334_at 9.589399 9.469706 9.137531 9.136265 8.158506 8.676725 8.669189 8.295469 8.957426 8.699999 8.548834 9.045513
1370335_at 7.738345 7.827049 7.5917315 7.599822 7.7489657 7.504764 7.829793 7.8302054 7.7738705 7.4885035 7.470242 7.664737
1370336_at 10.676355 10.891126 10.903664 10.641006 10.805294 10.217283 10.833662 11.03637 10.700809 11.193605 10.658876 10.125011
1370337_at 7.920759 7.87007 7.8453765 7.834854 7.890109 7.806214 7.6639376 7.802996 7.5846205 7.6059594 7.6324553 7.561886
1370338_at 3.618809 3.8793852 3.5711732 3.4698842 3.3053524 3.3991995 3.5428452 3.4163322 3.3976634 3.5357044 3.4735153 3.558076
1370339_at 10.1457 10.219381 10.16872 10.10065 10.151404 10.227757 10.030084 10.168041 10.176981 10.084335 10.247451 10.109918
1370340_x_at 9.157525 9.318437 9.208396 9.20054 9.195736 9.323658 9.100445 9.173901 9.135362 9.071062 9.144152 9.1381855
1370341_at 3.5366418 3.450297 3.5997007 3.6471043 3.6419861 3.4626384 3.5616052 3.4618487 3.677093 3.498408 3.4014103 3.4756446
1370342_at 3.61323 3.5274093 3.6097968 3.4847846 3.6114523 3.4131308 3.508435 3.8484585 3.503755 3.6594107 3.6406002 3.3848393
1370343_at 6.9524446 6.753937 6.754174 6.643113 6.638009 6.7293415 6.51538 6.73627 6.558092 6.668765 6.473176 6.6488495
1370344_at 8.113146 7.9655647 7.972722 7.9553566 8.137966 7.8706837 7.8818016 7.9814577 7.9697433 7.8967233 7.935585 7.938852
1370345_at 6.1347265 5.7156706 6.588052 6.4360194 6.3065853 6.2816677 6.013902 6.2367115 6.2194576 5.851684 6.0649996 5.775897
1370346_at 5.9717355 5.325363 6.2087984 6.1410904 5.896146 5.8855977 5.364193 5.920315 5.580115 5.7816806 6.01565 5.630644
1370347_at 5.327183 5.088494 5.098122 5.1533713 5.1072655 5.3151736 5.193085 5.2631702 5.2724752 4.944955 5.3211617 5.3871
1370348_at 10.589769 10.478876 10.43685 10.304842 10.486741 10.504573 10.4303465 10.522479 10.450754 10.355131 10.751869 10.4456
1370349_a_at 14.003373 13.985969 14.023111 14.048963 14.038833 14.017765 13.973275 13.973337 14.000234 14.047511 14.067945 13.992242
1370350_x_at 12.917918 13.250439 12.303408 13.4521675 12.626828 12.910918 12.394056 12.706716 12.576515 11.91604 10.9947405 12.305907
1370351_at 8.613659 8.690365 8.566027 8.615072 8.640915 8.616167 8.591106 8.654445 8.570034 8.649904 8.622525 8.823561
1370352_at 11.738087 11.643226 11.8921175 11.802106 11.516128 11.512399 11.6809845 11.660279 11.795236 11.673886 11.663988 11.771867
1370353_at 7.8688903 8.023027 8.167972 8.055359 8.029324 7.7830114 7.8714285 7.692811 8.12883 8.0381565 8.243168 8.00581
1370354_at 7.764747 7.7606764 7.7790422 7.9882846 8.035006 7.830092 7.7072277 7.9409685 7.75546 7.8532615 7.835911 7.6743827
1370355_at 12.270409 12.349844 12.231792 12.388906 12.18467 12.133734 12.591197 12.181074 12.165024 11.614228 11.649246 10.408003
1370356_at 7.361907 7.061563 7.3269615 7.2693872 7.224484 7.2938585 7.1914325 7.260185 6.9304943 6.9893527 7.2718577 7.24666
1370357_at 8.093877 7.8697305 7.9085617 8.095641 7.813919 7.8117194 7.759853 8.06047 7.8580112 7.8544984 7.78935 7.858201
1370358_at 8.440798 8.596315 8.618697 8.551523 8.40051 8.372771 8.503243 8.780153 8.384166 8.563731 8.70219 8.523363
1370359_at 12.689812 12.588243 12.731402 12.806309 12.692387 12.591073 12.699351 12.612939 12.620236 12.732842 12.750544 12.633897
1370360_at 9.093074 8.751903 9.078536 8.873971 9.089499 8.5089855 8.954581 8.918822 8.934416 8.901432 9.072368 8.739808
1370361_at 4.7129235 4.487446 4.887428 4.7414465 4.493888 4.6398907 4.77368 4.7038307 4.5333004 4.72279 4.660732 4.831702
1370362_at 7.052407 7.068948 7.1809864 6.868378 7.007287 7.166686 6.9034634 7.047629 6.884315 6.975835 6.9320097 7.1850424
1370363_at 12.227415 12.524066 12.413882 11.672157 11.76664 12.103813 11.957227 11.787487 11.637499 11.954438 12.632857 12.255119
1370364_at 7.5314145 7.434388 7.4898925 7.4855423 7.460735 7.576244 7.549696 7.3863716 7.549327 7.4094296 7.5323296 7.4120383
1370365_at 8.808112 8.80572 8.80156 8.607722 8.669888 8.775619 8.632427 8.87904 8.764553 8.920796 8.902507 8.774973
1370366_at 10.295159 10.411843 10.361445 10.209588 10.347629 10.299523 10.283964 10.107598 10.245329 10.285773 10.259201 10.131392
1370367_at 4.230373 4.3893013 4.432783 4.3952584 4.5602164 4.615824 4.442469 4.456766 4.5565224 4.720201 4.2438116 4.4299507
1370368_at 6.975196 7.0236807 6.8358583 6.905027 6.872276 6.9840117 6.4992576 6.904538 6.9832363 6.8287086 6.860652 6.949224
1370369_at 6.436518 6.462586 6.465588 6.5357203 6.308453 6.479502 6.385573 5.9091263 6.3356543 6.3063893 6.4840865 6.916189
1370370_at 8.066349 8.117671 8.090926 8.097961 8.088352 8.268319 8.169032 8.053644 8.216984 8.100927 8.220543 8.2520075
1370371_a_at 8.827741 9.053919 8.914813 9.220103 8.769858 8.712022 8.692833 8.898555 8.634417 8.269589 8.407068 8.675472
1370372_at 4.1714606 4.1693373 4.190326 4.5542865 4.410103 4.348804 4.4124966 4.2709403 4.4040008 4.6213603 4.4965186 4.4940805
1370373_at 5.7784996 5.911548 5.914733 5.761775 5.8264 5.922827 5.8575497 5.9241586 5.943346 5.9625187 6.312679 6.0543666
1370374_at 8.619314 8.442926 8.317907 8.607836 8.887642 8.427439 8.4614 8.80655 8.217016 8.012295 8.2493305 8.209173
1370375_at 11.581136 11.528103 11.52423 11.386046 11.678303 11.599253 11.493663 11.566421 11.39147 11.677567 11.320112 11.564303
1370376_a_at 8.309227 8.261248 8.228132 8.228945 8.40435 8.218967 8.404429 8.342649 8.413048 8.281954 8.486628 8.399044
1370377_at 12.810819 13.019441 13.062945 12.995231 13.0093155 13.108571 13.064889 13.105739 12.949017 13.101036 12.774531 13.034867
1370378_at 12.2825775 12.292764 12.293547 12.399032 12.289058 12.2152195 12.209517 12.340144 12.284619 12.265161 12.267526 12.324884
1370379_at 5.6691723 6.134418 5.7332125 5.880813 5.7309027 5.923581 5.646668 5.820737 5.8119955 5.828423 5.6653686 5.9565067
1370380_s_at 7.187946 7.0403714 7.202206 7.0621223 6.8660455 7.0893035 6.9203544 7.0408816 7.003541 6.9578705 7.1498394 6.8760824
1370381_at 10.677259 10.72284 10.645248 10.563169 10.734801 10.609528 10.645394 10.496467 10.48735 10.618148 10.735068 10.388913
1370382_at 3.493613 3.4210713 3.324677 3.3668685 3.2879176 3.3195007 4.047182 3.2756996 3.3417275 3.4390662 3.4785132 3.417403
1370383_s_at 8.193412 8.718259 7.823088 8.515446 8.336297 8.080957 8.531523 8.075393 8.032088 7.810319 8.688577 9.048498
1370384_a_at 4.81787 4.8441505 5.25249 7.195072 5.6758265 5.821543 4.7909336 5.2614985 4.866357 4.641962 6.1353703 5.350811
1370385_at 5.632688 5.4877405 5.4174705 5.7825856 5.3193727 5.1467986 5.514552 5.4077682 5.5714293 5.916723 5.4816666 5.590411
1370386_at 7.772556 7.897034 7.835954 7.6157393 7.7727175 7.7936125 7.747261 7.6420665 7.620082 7.684486 7.7329135 7.580858
1370387_at 11.298819 10.915925 11.547225 10.480098 11.7040615 11.590798 11.081511 11.799998 11.071251 11.493253 11.53998 10.865069
1370388_at 4.359472 4.004715 4.1916924 4.08374 4.3648047 4.0405836 3.981461 4.157057 4.1185737 4.2070274 4.346407 4.501538
1370389_at 3.8131676 3.6618268 3.7122312 3.7022884 3.6822424 3.9247155 3.9731722 3.7658746 3.7480507 3.8558128 3.719675 3.8628404
1370390_at 4.9033556 4.9075394 4.871221 4.701933 4.867646 4.905167 5.1240764 4.755422 4.9768586 4.8627453 5.1502466 4.9564686
1370391_at 5.0923967 5.015597 5.1388917 5.145089 5.027817 5.135796 5.1276274 5.0765142 5.09391 5.168149 5.186181 5.0363164
1370392_at 4.947484 5.1284328 5.0913763 5.038376 5.0211153 4.9863973 4.9691257 5.181216 5.1606054 5.170563 5.054887 5.1737423
1370393_at 5.9806876 6.031026 5.8346567 5.4663625 5.5002093 5.4582634 5.533079 5.409986 5.5661488 5.702976 5.3985844 5.265413
1370394_at 7.271066 6.700157 6.5127583 7.847903 7.372952 5.544577 6.6357746 6.0478034 5.3989925 6.393036 6.012329 5.855612
1370395_at 6.6290107 6.8032827 6.7025785 6.6576004 6.590112 6.667037 6.7955046 6.8174224 6.745222 6.8549423 6.7124257 6.7590847
1370396_x_at 14.091232 14.112442 14.112209 14.070408 14.110024 14.112442 14.098967 14.093815 14.104194 14.112916 14.109605 14.112442
1370397_at 11.517847 12.219426 12.146029 12.071933 11.525122 11.676065 11.76273 11.646567 11.945187 11.482516 11.83706 11.680236
1370398_at 5.945958 5.9877005 5.986857 6.1023636 5.7598705 6.125703 6.2289886 6.0485845 6.093751 6.237898 6.1142616 6.101946
1370399_at 7.3960238 7.5779133 7.127877 7.687846 7.5850587 7.430265 7.260335 7.6306047 7.47844 7.294581 7.4650507 7.2800465
1370400_at 5.5669146 5.6249976 5.321965 5.44325 5.499406 5.1381073 5.3143196 5.2607336 5.3988466 5.261959 5.215295 5.795697
1370401_at 3.6881511 3.9283564 3.8281639 3.7593317 3.6776855 3.799152 3.8704953 4.033965 3.7397172 3.634266 3.959464 3.9041033
1370402_at 7.556866 7.5711164 7.56686 7.675633 7.546755 7.6720133 7.7426004 7.530659 7.6953883 7.6686754 7.7213225 7.562249
1370403_at 4.8589525 4.6742153 4.964859 4.9230146 4.893406 5.13624 4.996114 4.773273 5.135789 4.867819 4.960013 5.1419244
1370404_at 3.8153822 3.8855696 3.7870975 3.9122946 3.7208347 3.8141751 4.061694 3.8807368 3.9200225 3.8705487 4.012319 4.035373
1370405_at 3.6149268 3.5522995 3.3553216 3.3665333 3.6886604 3.560153 3.6244922 3.7471173 3.765007 3.5147192 3.7088354 3.6302803
1370406_a_at 3.878123 3.7483857 3.6142306 3.5714386 3.5950005 3.757705 3.5114667 3.5980394 3.3590355 3.4168437 3.644784 3.812253
1370407_at 8.707787 8.730303 8.65938 8.877893 8.732191 8.689993 8.854697 9.000623 9.00321 8.670155 9.055926 8.518802
1370408_at 4.6383815 4.8104534 4.5615354 4.3882217 4.7561703 4.4547524 4.608779 5.2478223 4.5227327 4.7369156 4.6738715 4.4995193
1370409_at 4.54252 4.3838525 4.528661 4.719279 4.6095457 4.592051 4.6475124 4.5465937 4.7601013 5.006347 4.3886123 4.7382812
1370410_at 4.0768824 4.200551 4.063069 4.1897635 4.0860987 4.117683 4.110011 4.082966 4.27168 4.1422844 4.15749 3.8968387
1370411_at 5.669649 5.755062 5.5022764 5.5539055 5.811896 5.668475 5.8721714 5.4434323 5.74899 5.736931 5.629661 5.8068957
1370412_at 4.0486126 3.907018 3.7778704 4.022198 3.8439643 4.0712214 4.060281 3.9921422 4.0929976 3.809578 4.269685 4.1200743
1370413_at 6.6389074 6.6918354 6.482999 6.4540777 6.7134733 6.5821295 6.5483413 6.6860375 6.659066 6.6031594 6.6139975 6.4920535
1370414_at 9.021471 9.42189 9.4821615 9.179882 9.700683 9.523645 9.468211 8.813309 9.176415 9.384392 9.359356 9.274204
1370415_at 6.0398016 5.794754 5.6766095 5.7915792 5.7346144 5.822365 5.7966757 5.7656364 5.9812746 6.0805817 5.7491918 5.787291
1370416_at 4.9047475 4.7331076 4.788351 4.70545 4.710479 4.7717853 4.743765 4.818059 4.91197 4.5466185 4.966361 4.849428
1370417_at 4.406836 4.3205523 4.1013927 4.189084 4.263476 4.0919447 4.210772 3.9757528 4.2671013 4.018075 4.191904 4.1650214
1370418_s_at 5.6401534 5.2850504 5.6348224 5.4309306 5.692045 5.662262 5.2738776 5.5316367 5.2417574 5.484868 5.3170056 5.333415
1370419_a_at 5.5713463 5.645973 5.6049795 5.6544495 5.3685293 5.347268 5.501219 5.5094633 5.51789 5.6693516 5.6091247 5.661272
1370420_at 10.859165 11.20164 11.566376 12.281061 12.20419 12.297042 11.514661 12.474594 12.114789 11.746046 12.20508 11.646573
1370421_a_at 5.9908586 5.870586 5.959077 6.0610814 6.115723 6.0621114 5.9529705 6.1119285 6.113961 5.9514065 5.8251657 6.220558
1370422_at 6.859548 6.67805 6.5422783 6.8719773 6.2984757 6.432141 6.520846 6.8318386 6.843201 6.791295 6.7745013 6.88016
1370423_at 5.688553 5.8101273 5.915333 5.7154756 5.5557966 5.76211 5.8544636 5.707044 5.6666718 5.888792 5.875215 5.894637
1370424_at 3.7414055 3.8641336 3.9534202 3.6883812 4.1018333 4.0190706 3.9297912 4.039505 3.9154732 4.182825 3.7271278 3.9537551
1370425_at 12.717292 12.465901 12.917448 12.473147 12.625883 12.518148 12.652381 12.566499 12.815811 12.94735 12.605231 12.68966
1370426_a_at 10.846083 10.721787 10.712966 10.734153 10.771347 10.76882 10.681852 10.697284 10.642758 10.697142 10.706297 10.69052
1370427_at 5.441862 5.5137253 5.244482 5.0445337 5.2032986 5.4005003 5.3424225 5.3209724 5.20557 5.330817 5.3077106 5.2734766
1370428_x_at 12.250219 12.234273 11.9564 11.838628 11.700763 11.35415 10.624212 11.912143 12.138501 11.905624 11.810806 12.401869
1370429_at 9.893418 9.93168 9.7509365 9.665798 9.0738535 9.425869 8.961397 9.791546 9.937633 9.627522 9.684277 10.010867
1370430_at 5.001476 4.958833 5.1399937 4.7489214 4.9966664 4.6310973 4.97668 4.9846315 4.905009 5.0825076 5.1336164 5.193619
1370431_at 4.175706 4.073345 4.4057326 4.000765 4.1703215 4.0750446 4.369232 4.200794 4.3143196 4.154313 4.3260365 4.1887035
1370432_at 3.4956207 3.464963 3.6347208 3.6124914 3.5588708 3.3820744 3.620683 3.6128833 3.7174723 3.1677501 3.5512123 3.4739585
1370433_at 10.44408 10.293496 10.507679 10.156788 9.360325 8.951437 9.972941 10.212218 10.0666 8.931216 9.536791 10.260136
1370434_a_at 3.361636 3.4670908 3.400691 3.5742476 3.3949711 3.4776604 3.4229708 3.334968 3.4468641 3.5751097 3.7282176 3.520339
1370435_a_at 7.580669 7.645766 7.6007833 7.3741283 7.540571 7.4631443 7.5634212 7.485348 7.437802 7.523918 7.5858417 7.5006843
1370436_at 6.443401 6.7494087 5.1327486 7.1671906 6.1968956 7.2727475 4.5661745 5.4572453 6.6672134 6.7086573 7.155266 6.650481
1370437_at 6.226553 6.1565285 6.0418563 6.417447 6.037426 6.3387775 6.1544 6.4479785 6.266773 6.3045034 6.0667405 6.214882
1370438_at 5.1942506 5.3515263 5.6094522 5.4046264 5.001685 5.3562403 5.291538 5.4703536 5.3473926 5.490405 5.5006666 5.4988756
1370439_a_at 3.2844472 3.1592367 3.429302 3.2933357 3.3919086 3.3718708 3.5552237 3.558287 3.3635318 3.37589 3.4170933 3.3742168
1370440_at 7.503749 7.3643866 7.3623776 7.30908 7.36128 7.2885756 7.309325 7.2993054 7.2421618 7.404521 7.6535926 7.4752254
1370441_at 3.8084288 3.7961738 3.6527145 3.7617598 3.6661253 3.6167855 3.6850362 3.638155 3.8399959 3.9709587 3.8707557 3.7854064
1370442_at 3.3075624 3.3131213 3.0742278 3.393724 3.1623058 3.6269982 3.4181006 3.354161 3.3403406 3.2413175 3.4550815 3.542686
1370443_at 7.630156 7.440778 7.406109 7.4529376 7.3407373 7.2197404 7.2934327 7.212871 7.58843 7.2934237 7.3271937 7.5654554
1370444_at 4.828991 4.6522455 4.6855164 4.699309 4.8237376 4.6632876 4.7601295 4.7956557 4.786956 5.068364 4.956582 4.7851014
1370445_at 6.724946 6.9639134 6.2702317 6.412976 6.4267225 6.362454 6.0420265 6.4727416 6.240258 6.106664 6.2072706 7.0221195
1370446_at 6.8184233 6.8578324 7.0066295 6.7431107 7.0827355 6.8486648 6.8177075 6.84661 7.0241685 6.9351487 6.8388066 6.876303
1370447_at 4.720832 4.769308 4.8861017 4.7823873 4.750696 4.69913 4.9167957 4.7397127 4.908971 5.139348 4.821583 4.9172783
1370448_at 4.4899364 4.430393 4.4257298 4.4743886 4.368413 4.259663 4.2164254 4.228735 4.2367344 4.5751686 4.3764887 4.3487005
1370449_at 8.276478 8.109793 7.98158 7.9148626 8.0359955 8.227976 8.122027 7.9600196 7.953464 7.9074054 7.8542647 7.988162
1370450_at 4.559591 4.405051 4.6313334 4.4094076 4.579993 4.9010506 4.3722634 4.463428 4.324752 4.3703976 4.5692463 4.4887033
1370451_a_at 5.2751265 5.201367 4.9215555 4.94685 5.048146 4.961218 4.959244 4.9973755 4.754449 5.023201 5.1548786 5.078107
1370452_at 3.7806482 3.60029 3.9331367 3.8290775 3.784288 3.8342996 3.6358109 3.9245753 3.9275184 3.860721 3.7101617 3.780381
1370453_at 4.8728895 5.035825 4.8734207 4.9404697 4.902806 4.806572 5.232834 4.9313803 4.893055 4.948253 5.011531 5.040352
1370454_at 4.929945 4.465907 4.9470534 4.5259004 4.809185 4.483269 4.779823 4.301427 4.5211687 4.6989026 4.6121335 4.7070646
1370455_a_at 3.1815686 3.2340057 3.3793654 3.2664042 3.1407113 3.238918 3.0848958 3.083157 3.2617128 2.9984343 3.0815032 3.2136266
1370456_at 3.740106 3.808735 3.94069 4.0146255 3.8950527 3.9813333 3.685375 3.7859566 3.8631823 4.1512446 3.7840874 3.848813
1370457_at 4.133788 4.0809946 4.261923 3.9266264 4.1177926 4.154914 4.121015 4.009848 4.2146034 4.140148 4.1303806 4.151743
1370458_at 4.314486 4.52795 4.236913 4.165144 4.293294 4.1243486 4.2351503 4.275696 4.1605663 4.1052017 4.2011676 4.5288286
1370459_at 3.9355166 4.2093005 4.001777 3.8780742 4.1698413 4.0919447 4.372963 3.965254 4.057768 3.9110441 3.9842188 4.1093826
1370460_at 7.408803 7.2471895 7.233416 7.6946044 7.720908 7.5882936 7.023127 7.5122585 7.374916 7.3321695 7.4775553 7.4577403
1370461_at 5.184403 4.995378 5.040438 5.418945 5.311574 5.3541594 5.0224657 5.386807 4.9896574 5.5382447 5.134724 4.995743
1370462_at 4.890652 5.0397835 4.975652 5.0624495 4.907158 4.755861 4.408455 4.991289 4.6455097 5.1637087 4.503585 4.4123335
1370463_x_at 5.5145373 5.598917 5.6789007 6.1092687 7.3702936 5.7197933 7.457866 5.6132226 5.538502 5.278916 5.4519763 5.330311
1370464_at 4.988633 5.17771 4.998131 6.227018 4.759275 4.6920023 5.065097 5.0457277 5.140277 5.1591597 5.4806175 5.2259564
1370465_at 5.045286 5.265948 5.0810223 5.7539787 4.602364 4.700485 5.223412 5.4923096 4.8511934 5.16023 5.270087 5.1250777
1370466_at 4.0726624 3.7510834 4.1312575 3.8976638 3.832772 3.9819455 4.178113 4.1753035 4.0221987 3.8164082 3.9556804 3.9146776
1370467_at 4.524781 4.6341367 4.243108 4.485922 4.604526 4.378789 4.6078424 4.65724 4.5830526 4.336473 4.458114 5.0468216
1370468_at 3.1389992 3.3488913 3.4301953 3.3419118 3.234515 3.102886 3.3692775 3.2796173 3.1704922 3.3621469 3.2158248 3.2842941
1370469_at 5.4103065 5.803241 5.54728 5.5332146 5.5123386 5.3400025 5.586601 5.538141 5.468851 5.7413273 5.583176 5.7006774
1370470_at 4.084443 3.831204 3.7675245 3.8078709 3.789689 3.7888455 4.1513877 3.799498 4.183254 3.7522821 4.026726 4.047185
1370471_at 3.7611969 3.882742 3.7656505 3.796951 3.620842 3.7083452 3.7082946 3.6891978 3.861034 3.8452575 3.9190164 3.810905
1370472_a_at 4.653171 4.756027 5.014192 4.73493 4.6052117 4.601476 4.7629533 4.682113 4.6021385 5.187773 4.752452 4.733467
1370473_a_at 6.1365166 6.191863 6.1380186 6.2042127 6.12942 6.3735547 6.278418 6.2934146 6.340916 6.2617836 6.3415093 6.212565
1370474_at 5.770212 5.6129065 5.241307 5.5489893 5.7002625 5.7048163 5.5247736 5.5969124 5.322896 5.439545 5.180022 5.6980996
1370475_at 13.236409 13.231053 13.308188 13.28711 13.198204 13.161311 13.22517 13.284298 13.273669 13.209935 13.201441 13.314711
1370476_at 7.215039 7.3590856 7.201454 7.240584 7.374321 7.33242 7.449671 7.4567266 7.4121256 7.282502 7.113119 7.3860645
1370477_at 3.7960534 3.4673748 3.4127831 3.5301218 3.6712947 3.7465243 3.629465 3.8616884 3.5132082 3.710772 3.769206 3.6335807
1370478_at 5.5320115 5.670978 5.5483546 5.580778 5.624657 5.9950166 5.9113526 5.587178 5.888408 6.0462117 5.4855695 5.899314
1370479_x_at 13.410083 13.252302 13.544364 13.276746 13.255549 13.202171 13.294734 13.194407 13.324904 13.48908 13.308327 13.380315
1370480_at 3.994186 3.9087203 4.1385264 4.0959673 3.9336772 4.045041 3.9053042 3.968746 4.253158 3.9364288 4.0155573 3.9193842
1370481_at 5.021676 5.3608894 5.0965023 5.106661 5.2872143 5.43709 5.445167 5.051342 5.2924204 5.1959047 5.3988595 5.536043
1370482_at 5.3188505 5.393955 5.4242373 5.4176865 5.1506214 5.346741 5.5695086 5.570076 5.04887 5.4417505 5.4052143 5.395067
1370483_at 3.8247576 3.9657176 3.6670742 3.950081 4.0145698 3.703721 3.622094 3.781455 3.9526184 3.6994083 3.9305665 4.1480207
1370484_at 4.976997 5.0387163 5.1282887 5.1083994 4.9635286 5.080522 4.9406824 5.1174974 5.005132 5.147198 5.0158043 5.1467605
1370485_a_at 4.7625484 4.9885845 4.94314 4.5962977 4.5886016 4.3607774 4.8571095 4.7989187 4.7495112 4.459334 4.9254622 4.668463
1370486_a_at 5.2678785 5.3507295 5.1539507 5.2695503 5.1153955 5.4182286 5.281736 5.2809024 5.4060454 5.232289 5.262926 5.317182
1370487_a_at 6.1823506 6.1909814 6.205143 5.6581306 6.0543933 6.1249933 6.1301336 6.207936 6.236564 6.3725686 6.3096404 6.1813912
1370488_a_at 5.8598266 6.087106 5.568585 5.968093 6.019532 5.783469 5.488199 6.1990643 5.812787 5.754887 5.351849 5.4021044
1370489_a_at 3.7406168 3.8528244 3.8396716 4.0296116 3.9172904 3.9082432 3.91182 3.9719477 3.9255557 3.6853893 3.8576481 3.7594433
1370490_at 3.9441888 3.9720557 4.068339 3.9705462 4.0419483 4.0096416 3.9490004 4.27191 4.0087605 4.547907 4.2929225 4.0358224
1370491_a_at 5.4700775 5.563374 5.347987 5.364337 5.99982 5.4289417 5.2424335 5.351319 5.852361 5.665427 5.6550407 5.261612
1370492_a_at 4.449111 4.338332 4.4316354 4.22396 4.4400997 4.331616 4.5241795 4.3038287 4.53241 4.3269696 4.5499415 4.5264196
1370493_a_at 3.647318 3.8186164 3.6825593 3.6725807 3.6396961 3.5999281 3.7227952 3.738882 3.763945 3.6634846 3.7425847 3.5287182
1370494_at 3.9710212 4.12578 4.57358 4.275796 3.996304 4.4156857 4.491623 4.3566847 4.267102 4.429698 4.1238575 4.6048536
1370495_s_at 13.40871 13.290745 13.343403 13.378565 13.410319 13.389492 13.336298 13.347676 13.264352 13.344753 13.366951 13.435346
1370496_at 12.904483 12.769502 12.809455 12.82284 12.778564 12.809467 12.704279 12.8103695 12.732522 12.7979145 12.8135395 12.77619
1370497_at 4.0167065 4.1730413 4.0012083 4.0491896 4.1900206 4.069537 4.1236677 4.131735 4.05248 4.15967 4.1101418 4.238286
1370498_at 3.2330065 3.3849962 3.4582372 3.3237395 3.354071 3.2715676 3.2961617 3.4114792 3.645897 3.4473944 3.4226968 3.542686
1370499_at 4.1192894 4.631005 4.560821 4.6378236 4.104143 3.9344032 4.4521728 4.148956 4.339846 4.055704 4.5310483 4.5634904
1370500_a_at 3.7457783 3.9852927 3.555376 3.4550204 3.6089654 3.6290426 3.8870425 3.6152465 3.6370182 3.8381295 3.7840874 3.6207926
1370501_at 9.483199 9.392028 9.329925 9.502055 9.355992 9.383118 9.35096 9.444298 9.361305 9.340016 9.309209 9.317043
1370502_at 3.916198 4.0490947 3.9630444 3.9879537 4.1228075 3.7300982 3.9195714 4.3269086 3.87037 3.6600337 4.0789657 3.9242978
1370503_s_at 4.345269 4.294712 4.2774854 4.3598537 4.271673 4.4151897 4.345696 4.379538 4.431444 4.4193816 4.160161 4.278736
1370504_a_at 5.9364495 5.977684 5.935552 6.065036 5.9519997 6.1906953 6.0433197 6.035325 5.790093 6.1193943 5.939734 5.967818
1370505_at 6.3855643 6.279408 6.4467916 6.127754 6.208612 6.30715 6.2155495 6.4603486 6.1772556 6.45361 6.2598095 6.48898
1370506_at 6.992387 7.059096 7.167438 6.743555 6.968543 6.867283 6.958788 6.820737 7.0976677 6.995992 7.0658116 7.128273
1370507_at 5.8819737 5.8452454 5.7893696 5.8778505 5.7483683 5.8486786 6.054536 5.8312078 6.10069 5.875051 5.891541 6.121588
1370508_a_at 5.0831585 4.9652014 5.1372724 5.1099463 4.881195 5.0938296 4.9777255 5.0457277 5.1286755 5.5424576 5.341514 5.219617
1370509_at 7.7426367 7.9622726 7.8213797 7.855951 7.394437 7.1222434 7.2479634 7.2653446 7.511314 7.5637565 7.6339726 7.4172497
1370510_a_at 7.8576326 7.773078 7.855502 7.937947 7.8824744 7.871237 7.6628485 7.8946433 7.624636 7.800349 7.8633194 7.844048
1370511_at 13.826797 13.912391 13.81967 13.917198 13.888824 13.855865 13.836563 13.903699 13.881622 13.845641 13.801606 13.833203
1370512_at 7.3966427 7.6024165 7.5140295 7.6994157 7.39785 7.7309737 7.372233 7.534931 7.3942595 7.4200015 7.3087687 7.276289
1370513_at 3.4050522 3.4363263 3.5098019 3.395945 3.5927331 3.5002701 3.6341105 3.4978993 3.876137 3.5586271 3.7255082 3.6194353
1370514_a_at 3.8148878 3.5392096 3.4466867 3.6083133 3.6761134 3.5746312 3.6700103 3.492827 3.492785 3.841108 3.6534162 3.550812
1370515_x_at 4.182529 4.0833664 4.0470805 4.171323 4.1104703 4.1682496 4.403162 4.2848344 4.1120787 4.2404485 4.472664 4.1467004
1370516_at 6.415308 6.376062 6.251829 6.188463 6.1510696 5.741305 6.224362 6.291657 6.22554 6.052738 6.3479276 6.3691554
1370517_at 3.7406168 3.7417157 3.500217 3.528704 3.75611 3.6414766 3.8442025 3.6965024 3.62138 3.7651358 3.614575 3.7032874
1370518_a_at 3.825975 3.8225665 3.9950964 4.089795 4.042492 3.9617918 3.862352 4.0383663 4.2949705 4.0474434 4.01525 3.8912008
1370519_at 4.3057933 4.3101754 4.343896 4.3365283 4.2198796 4.0754576 4.398435 4.4144917 4.329092 4.4225507 4.511051 4.3628683
1370520_at 4.332055 4.34885 4.307449 4.185857 4.1794753 3.967463 4.072277 4.6381893 4.256036 4.3311725 3.9721584 4.155744
1370521_at 6.6715436 6.691337 6.598979 6.7961526 6.7367487 6.6688733 6.569372 6.5970974 6.5292945 6.6878967 6.715257 6.52796
1370522_at 9.180791 9.207461 9.224013 9.127111 9.133913 8.952353 9.059664 9.279286 8.842865 9.20033 8.912751 8.947068
1370523_a_at 8.274843 8.172885 8.196287 8.297939 8.36055 8.342287 8.271759 8.296453 8.238566 8.212423 8.2118 8.067963
1370524_at 9.390571 9.25002 9.314684 9.2993355 9.344888 9.281664 9.255696 9.298184 9.231721 9.285066 9.393908 9.178007
1370525_at 8.447052 8.548051 8.450712 8.374985 8.238468 8.35738 8.348592 8.460773 8.124702 8.409117 8.462238 8.250874
1370526_at 6.6519504 8.340486 6.779945 7.6799774 6.564394 6.7485967 8.604517 6.409189 6.754058 6.7940035 6.7452016 6.684039
1370527_a_at 8.542829 8.759724 8.588977 8.559815 8.727249 8.494711 8.7972555 8.804415 8.455133 8.6162405 8.617999 8.61264
1370528_at 6.5450497 6.452694 6.3745556 6.4481564 6.5186763 6.2524023 6.571848 6.483391 6.378111 6.702472 6.401747 6.5983124
1370529_a_at 7.2287045 7.513898 7.2583756 7.532517 7.2979755 7.293116 7.121554 7.635072 7.1325016 7.322545 7.1433587 7.41714
1370530_a_at 8.034057 8.096045 7.786352 8.066521 7.7656765 7.9501505 7.942456 8.133612 7.9262323 8.231691 7.5526304 7.7107706
1370531_a_at 5.909883 6.00634 5.5719004 6.210155 5.5168962 5.7983856 5.5856295 6.0368605 5.763585 5.8782663 5.539893 5.545988
1370532_at 5.593088 5.72634 5.572394 5.771535 5.5872917 5.6156917 5.775099 5.6396055 5.5888095 5.578932 5.626781 5.6197724
1370533_at 4.431798 4.3820777 4.529682 4.3725414 4.322653 4.388013 4.509481 4.3981695 4.4580584 4.3365574 4.467165 4.6928434
1370534_at 7.1107326 7.3963 7.1195164 6.764906 7.090242 7.147224 7.1800137 7.16157 7.3870463 7.1496 6.8085427 6.968657
1370535_at 4.0232563 3.9096978 4.2366514 4.1918592 4.088215 3.870872 4.1645403 4.105506 4.2729683 4.114871 4.0725565 4.196347
1370536_at 5.1001377 5.4631796 5.2395487 5.0999007 5.107313 5.5075216 5.2073174 4.9756675 4.957176 5.0591707 5.3905134 5.1468954
1370537_at 7.147152 7.359558 7.2578135 7.208744 7.2152 7.1392803 7.374355 7.1231766 7.07941 7.270308 7.219992 7.1992617
1370538_at 7.8889728 7.7400675 7.97033 7.6125154 8.129068 7.6908383 7.855726 7.793832 8.3894615 8.05467 8.150025 7.7950587
1370539_at 7.388541 7.492961 7.2744102 7.2552266 7.2947307 7.3700294 7.415371 7.1564245 7.3617387 7.5183115 7.46517 7.335369
1370540_at 4.0680237 4.4708934 4.3141994 4.185216 3.7782264 4.537052 3.9489129 4.19112 4.088748 3.9042563 3.9395134 4.344294
1370541_at 6.36526 6.161986 6.023543 6.897642 5.99518 6.8532996 6.0594215 6.345916 6.0705075 5.9267015 5.8929434 6.467287
1370542_a_at 6.3259926 6.5537534 6.2096553 6.74763 6.7841887 6.592677 6.500799 6.912916 6.4649205 6.3922615 6.4129505 6.7076845
1370543_at 6.90654 7.102966 6.9501114 7.169784 7.0663304 7.076949 6.83167 7.2344675 6.7538266 6.9884834 6.852918 6.818462
1370544_at 5.942761 6.158015 6.150719 5.8614035 5.865456 5.871584 6.2443724 5.8546424 6.058488 6.064995 5.778261 5.9892015
1370545_at 4.8570485 4.7222877 4.886506 4.590453 4.8294506 4.9686003 5.0476193 4.4620194 4.7524652 4.9517198 5.1301093 4.6428394
1370546_at 3.6848352 3.838614 4.063654 3.8658834 4.0616775 3.991723 3.9760199 3.8075593 4.1584435 3.9346826 3.8412771 3.8282468
1370547_at 13.910597 13.895282 13.728048 13.919376 13.917211 13.810619 13.910898 13.915439 13.833872 13.844928 13.760575 13.858763
1370548_at 7.642343 7.5315814 8.107037 7.9149265 7.7856417 7.77098 7.544236 7.5079885 7.796664 7.529973 7.651004 7.766645
1370549_at 6.2733536 6.407262 6.093824 6.243207 6.149148 6.2249346 6.1133213 6.0198736 5.8023863 6.039461 6.1823807 5.9475274
1370550_at 5.6597667 5.7398615 5.5291386 5.3171206 5.575725 5.6694975 5.780467 5.4934177 5.6070395 5.3612623 5.4211535 5.6705794
1370551_a_at 6.883656 6.7707925 7.022966 6.7627687 6.7633314 6.8447466 7.0813556 6.7254615 6.9177017 6.9542575 7.1742 6.934456
1370552_at 4.866619 4.978057 4.7671595 5.113145 4.835264 4.89151 4.92712 5.364868 4.817269 5.176179 5.2625275 5.12498
1370553_at 7.6804323 7.5820937 7.2741885 7.4678836 7.7129884 7.0739098 7.657985 7.7279544 7.5505157 7.2860317 6.9765677 7.322509
1370554_at 9.419824 9.435175 9.558819 9.386543 9.447735 9.521992 9.532057 9.405459 9.611057 9.419528 9.679443 9.610175
1370555_at 4.092434 3.9210813 4.1311073 4.001977 4.0755615 4.0667067 4.219125 3.9984639 4.170333 4.183912 3.9516752 4.1741967
1370556_at 4.550365 4.4935927 5.048341 4.5754123 4.729327 4.642946 4.4592876 4.892179 4.7386703 4.845668 4.728302 4.540701
1370557_a_at 3.8100455 4.0805254 3.6820276 3.9061594 3.833677 3.901964 3.8796833 3.9110868 3.7726743 3.9596672 3.721238 3.978435
1370558_a_at 3.2617803 3.1168137 3.1301498 3.2881799 3.392079 3.3248117 3.101941 3.3041286 3.2050235 3.2768178 3.1734562 3.2342713
1370559_at 3.738173 3.7298803 3.8351223 3.6970809 3.676174 3.76101 3.817075 3.810398 3.834347 3.8827298 3.7453597 3.966655
1370560_at 3.9464018 3.8134634 4.2857847 4.2597775 4.1808796 4.1713295 4.0612717 4.1126156 4.319399 4.245804 4.2143517 4.213998
1370561_at 4.0719233 4.0125904 4.2614346 3.9061594 4.1040382 4.3529344 4.271635 4.4541316 4.062352 4.008024 4.106722 4.1232214
1370562_at 4.4601994 4.6033072 4.4247622 4.115732 4.751043 4.7918763 4.552663 4.550213 4.608531 4.6349444 4.536544 4.532667
1370563_at 11.486426 11.408213 11.739081 11.714672 11.585378 11.448534 11.414286 11.612277 11.740489 11.596502 11.828841 11.606098
1370564_at 4.311163 4.265847 4.208118 4.0168633 4.1869187 4.309158 4.3934345 4.065946 4.2113795 4.190876 4.0197945 4.494054
1370565_at 3.9583435 3.8719096 4.152692 4.071469 4.1020193 4.2113347 4.0861974 3.9757738 4.057768 4.02715 4.04064 4.227812
1370566_at 10.290517 10.71124 10.396076 9.919643 10.235922 9.761475 10.240742 10.134019 10.5350275 10.411238 10.324055 10.724665
1370567_at 6.774151 6.8820353 6.8318696 6.6875215 6.8759212 6.860195 6.7417655 6.6592245 6.7544866 6.9289923 6.615764 6.750073
1370568_at 5.6220384 5.36604 5.919685 5.6459274 5.4114184 5.7351346 5.7337427 5.8441725 5.706655 5.6410494 5.8199773 5.789071
1370569_at 4.7592344 4.6681976 4.4986744 4.910991 4.489484 4.641987 4.818318 5.119578 4.993038 5.1578918 4.763293 4.873787
1370570_at 7.3773813 7.441531 7.273603 7.32719 7.339946 7.310275 7.3535504 7.4771113 7.179175 7.197631 7.270155 7.1945796
1370571_at 4.8126287 5.56352 5.166738 4.9148507 4.9945064 5.0009828 5.038124 4.926394 5.114261 5.0070376 5.176715 5.209344
1370572_at 3.8633177 3.6782658 3.8685496 3.600128 3.847742 4.0821266 3.7024288 3.6128833 3.736072 3.5745308 3.8108962 3.8918822
1370573_at 9.249363 9.390915 9.352111 9.183021 9.596686 9.227873 9.076622 9.292342 8.993599 9.132813 9.060053 9.186291
1370574_a_at 6.449587 6.6635656 6.306571 6.967888 6.2732954 6.553993 6.437476 6.5246434 6.3465037 6.363193 6.4158497 6.233997
1370575_a_at 8.824831 8.805665 8.859213 9.075586 9.089888 9.091126 8.842648 8.992453 8.826123 8.804288 8.885894 8.687495
1370576_at 5.9853897 5.9027762 5.8466988 5.5538034 5.6347446 5.5586576 5.8395386 5.7318387 5.6316924 5.5491304 5.752732 5.7536736
1370577_at 6.7315965 6.9116993 6.6857367 6.99982 6.8288465 7.011229 6.697546 6.75185 6.689109 6.81742 6.6218348 6.9619327
1370578_at 6.8818603 6.862394 7.062797 7.156512 7.134125 6.9029136 7.027346 7.073638 6.929449 7.2223754 7.0280004 6.7894526
1370579_at 8.99638 9.003443 9.034611 9.033737 8.932123 9.029993 8.958307 9.030983 8.946512 8.987148 8.926928 9.016125
1370580_a_at 13.3231125 13.215259 13.350024 13.427183 13.491135 13.540624 13.381781 13.589898 13.542234 13.596449 13.59647 13.555794
1370581_at 3.8089454 3.906899 3.7722538 3.8760166 3.8950527 3.9372082 3.9490004 3.5960028 3.9015238 4.1769524 3.9520352 3.6815443
1370582_a_at 3.4392648 3.3773048 3.4297292 3.373457 3.2308784 3.5733125 3.635635 3.2285783 3.48738 3.5633914 3.2628367 3.497123
1370583_s_at 5.58871 6.1214705 6.301201 6.53131 6.005852 5.3568788 6.113503 6.070051 6.1877956 5.7099514 6.3496833 5.8318806
1370584_a_at 5.133551 5.791409 6.077602 6.0182757 5.731472 5.507322 5.399516 5.5559583 5.396792 5.464897 5.529358 5.049984
1370585_a_at 6.76246 6.8038034 6.3745656 6.743831 6.683986 5.9341216 6.217439 6.127955 6.221324 5.896385 6.1525645 6.931859
1370586_a_at 5.9873285 5.766527 5.7911115 6.0081315 5.840334 5.8968673 5.696271 5.7795906 5.758546 5.821492 5.8312197 5.7585564
1370587_at 4.6742725 4.8942394 5.009925 4.8357925 4.9679646 4.8135786 5.0146914 4.7877398 4.7068896 4.737994 4.758089 4.8862467
1370588_a_at 4.0890665 4.199694 4.194776 4.185857 3.9543097 4.365712 4.2274346 4.284617 4.1513767 3.911841 4.1243315 4.3787603
1370589_at 5.140152 5.2047243 5.237035 5.2163467 4.7526674 4.769951 4.9530087 5.2008243 4.9511404 4.9132195 4.9562593 4.9981036
1370590_at 7.372879 7.360274 7.261525 7.2317715 7.1511292 7.2762146 7.308606 7.2793074 7.2187133 7.0848475 7.276707 7.442871
1370591_at 7.3430185 7.3277864 7.471437 7.5365434 7.4988527 7.2122993 7.354307 7.5105944 7.331154 7.266512 7.397242 7.376395
1370592_at 6.732131 6.5537596 6.636956 6.3633957 6.95262 6.270107 6.5385604 6.913511 6.6903176 7.0003242 7.4209614 6.732214
1370593_at 13.565152 13.315692 13.436794 13.607362 13.557211 13.756022 13.546501 13.548795 13.201662 13.502328 13.681783 13.666787
1370594_at 4.447955 4.1978903 4.5318604 4.612032 4.2686243 4.3209906 4.5507803 4.440901 4.6086254 4.6084943 4.7250443 4.535572
1370595_a_at 3.827534 3.7445273 3.6527145 3.7291114 3.7782264 3.9546402 4.0012727 3.5119452 3.8727677 3.8790832 3.7408276 3.8635573
1370596_a_at 3.9197645 4.0277095 4.233104 4.065917 4.1247597 3.920868 4.0840077 3.6734195 3.9919922 4.1996694 4.148295 3.9060307
1370597_at 5.5957813 5.873598 6.2290196 6.258435 6.407308 6.19716 6.2882457 6.334952 5.7079926 5.880319 6.122493 6.2218914
1370598_a_at 4.5277576 4.481658 4.456958 4.4743886 4.3443856 4.2303896 4.6977425 4.2597075 4.301282 4.437849 4.5678616 4.5378942
1370599_a_at 7.2744703 7.164987 7.1304398 7.3904867 7.142206 6.9483747 6.8369384 7.1890707 7.0524917 6.847524 6.742822 6.7214336
1370600_at 5.449828 5.457653 5.2413735 5.4486866 5.4968367 5.477716 5.3474026 5.2803288 5.4306293 5.3499184 5.2186093 5.5154533
1370601_a_at 4.597331 4.393638 4.4268184 4.4954476 4.5771136 4.5875883 4.490142 4.858165 4.4079857 4.463676 4.40982 4.426011
1370602_at 4.4056406 4.3264456 4.3636065 4.5965405 4.5759897 4.440939 4.4089394 4.150937 4.3628283 4.657064 4.5124083 4.579957
1370603_a_at 5.72469 5.836285 5.8620505 6.094556 5.874399 5.6565514 5.2773037 5.548693 5.6636715 5.6063285 5.696821 5.7804112
1370604_at 3.715085 4.1986523 3.8522959 3.879144 3.7993808 3.8496296 3.729357 3.703728 3.8033128 3.8827298 3.795632 4.0505657
1370605_s_at 5.8477755 6.6757584 5.7103405 6.397432 5.6325874 6.1889844 5.9997406 5.91181 5.9401836 6.150329 5.992152 6.400341
1370606_at 6.2861924 6.2945776 6.2214055 6.282678 6.643434 6.365646 6.097536 5.694211 5.953821 5.671631 6.1962533 5.5551744
1370607_a_at 4.3281584 4.663438 4.4019566 4.3430014 4.4555464 4.599777 4.3230033 4.3384724 4.5693583 4.367379 4.52381 4.3065653
1370608_at 3.6114624 3.3946607 3.7088346 3.6007144 3.672198 3.7413244 3.7149067 3.5888507 3.7706425 3.7974143 3.73293 3.7720618
1370609_a_at 10.2509985 10.22232 9.9961195 10.285953 10.162049 10.362847 10.285247 10.3357725 10.218192 10.109514 10.122316 10.321946
1370610_at 4.432424 4.5098705 4.6762686 4.5568886 4.689694 4.702939 4.581768 4.3649693 4.7327104 4.6090884 4.451745 4.5846734
1370611_at 6.093194 5.955241 6.1343155 6.0182757 5.8900385 6.117714 6.0535307 6.0836267 6.158701 6.1008477 6.313244 6.1296997
1370612_at 5.807941 5.3899426 5.7247467 5.6520033 5.5541425 5.952252 5.7684565 5.527777 5.841448 5.5577483 5.6314254 5.6173563
1370613_s_at 12.536096 12.291053 12.478951 12.345092 12.251101 12.454974 12.223857 12.241297 12.193175 12.538678 12.73343 12.514048
1370614_s_at 5.5844026 5.67137 5.49234 5.582612 5.4547577 5.803381 5.138344 5.3854384 5.5165763 5.8098283 5.6556125 5.630621
1370615_at 4.8982954 4.720921 5.116114 4.7394323 4.9303455 5.1222286 5.014456 4.9030733 4.919385 5.142312 4.8726606 5.01017
1370616_at 4.8733597 4.9063005 4.825308 4.952036 4.801366 5.0257936 4.801989 5.0783463 4.9029045 4.8436713 4.9299054 4.829605
1370617_at 4.6705017 4.7631884 4.6977987 4.962903 4.797021 4.606782 4.509451 4.727196 4.8023005 4.91846 4.6513987 4.6498146
1370618_at 8.078095 7.9532013 7.9686546 8.030022 7.890392 7.6941032 7.768637 8.052284 7.709705 7.8058414 7.541509 7.792421
1370619_at 4.8969274 4.9080896 5.0255556 5.070095 4.876881 5.104602 4.8095546 4.95049 5.029991 4.9996614 5.120361 4.958482
1370620_at 4.4631624 4.6310024 4.9295945 4.233653 4.600067 4.4193983 4.4929395 4.7075386 4.87516 4.6743765 4.683679 4.6512775
1370621_at 4.7216434 4.7665677 4.9437838 5.098231 4.8566537 4.623802 4.9911375 5.0621815 4.7642155 4.754554 4.8847914 4.918924
1370622_at 4.1232924 4.0277095 4.2527494 4.1055207 4.198576 4.024362 4.1441727 4.173526 4.1261415 4.1034675 4.178911 4.349908
1370623_at 7.021149 6.924035 6.62191 7.045023 6.753124 6.6762013 6.627769 6.557522 6.6854377 6.4144993 6.4973145 7.005851
1370624_at 4.220284 4.275618 4.3791547 4.177106 4.135006 4.5109863 4.387396 4.423346 4.4540877 4.4594164 4.285386 4.589514
1370625_at 3.9180403 3.8289173 3.787406 3.891651 3.7758756 4.0328846 3.654399 4.0446796 3.6790743 3.7488334 4.0031223 3.6721113
1370626_at 3.377871 3.1369529 3.570837 3.3687549 3.4122543 3.4949822 3.3924482 3.2247422 3.3900337 3.2916276 3.4226968 3.465911
1370627_at 4.54606 4.6545496 4.497464 4.7395153 4.3995786 4.7554398 4.593051 4.1202145 4.548234 4.7431684 4.375626 4.6501036
1370628_at 5.0678587 4.8737874 5.017751 4.9701 4.990501 4.8292894 4.9173326 4.446274 5.1074224 4.9882307 4.7604303 5.558989
1370629_at 3.7558174 3.9713163 3.9080958 4.243981 3.6946335 3.6326797 3.9382772 3.710298 3.822468 3.7554803 3.857363 3.7150168
1370630_a_at 6.671168 6.604041 6.547058 6.685345 6.4859495 6.5794 6.4515705 6.881218 6.6856527 6.2089086 6.4423103 6.006256
1370631_at 3.8190045 4.076414 4.3025794 3.9672892 3.7953715 3.730268 4.005646 3.8400874 3.9671705 4.144581 4.203721 4.122401
1370632_at 4.1513844 4.0963364 4.070635 4.249235 4.449231 4.0375633 3.9890723 3.8980498 4.267746 4.0559998 4.4180646 4.289051
1370633_at 4.935556 4.896192 4.925112 5.0627775 4.867248 4.9042645 5.0075097 4.9844346 4.87516 4.9278536 5.027474 4.813307
1370634_x_at 6.6681366 6.404017 6.4292364 6.480674 6.342567 6.442914 6.474877 6.583952 6.534802 6.5575094 6.5367084 6.5370274
1370635_at 4.8755436 4.5034323 4.503092 4.58501 4.558179 4.6866035 4.842251 4.599638 4.545742 4.800435 4.380301 4.5653553
1370636_at 4.386425 4.3128767 4.3596525 4.416363 4.5824776 4.422821 4.3512444 4.641634 4.5880747 4.3841715 4.4062023 4.3959875
1370637_at 3.999627 4.0008316 4.0619664 3.6378574 4.1672335 3.825142 3.9571798 3.8102143 4.17453 3.7953682 4.0305724 3.8734066
1370638_at 4.922547 4.9886913 5.1601334 4.926518 4.9906073 5.297694 5.0367246 4.9559617 5.0452847 5.0645447 4.984794 5.0327387
1370639_at 7.5896225 7.4771357 7.5601525 7.4702783 7.443868 7.5590835 7.5631223 7.4794936 7.5479355 7.7632685 7.4949784 7.6450377
1370640_a_at 5.1346607 5.032897 5.2687025 5.0663233 5.079982 5.291029 5.0933247 5.0822153 5.1558714 5.3881526 5.235792 5.1980715
1370641_s_at 6.75543 6.5512514 6.4789977 6.4335203 6.65254 6.402577 6.526302 6.934485 6.8905044 6.8162394 6.698881 6.624401
1370642_s_at 7.0866365 7.043529 7.056087 7.006873 6.8600554 6.5310197 6.707691 7.029795 6.763814 6.6658826 6.74668 6.706173
1370643_a_at 5.0054374 5.033648 5.1307225 4.99301 4.933075 5.274368 5.07591 5.115347 5.207163 5.2200537 5.3178263 5.3344173
1370644_at 3.5865753 3.6498778 3.6295962 3.920489 3.7782264 3.543846 3.517577 3.6234472 4.015247 3.8628833 3.7959256 3.77509
1370645_at 4.3154817 4.2880774 4.178665 4.274027 4.136584 4.1943483 4.2644167 4.03185 4.2437687 4.21424 4.45809 4.141787
1370646_at 6.613987 6.3003016 6.3233657 6.1732607 6.198267 6.228101 6.5335836 6.003259 6.2961645 6.3335295 6.1052866 6.3758683
1370647_at 4.2008195 4.7077823 4.605879 4.4149375 4.622327 4.4495583 4.360488 4.4028263 4.58378 4.3930354 4.404795 4.4272585
[truncated: 3,480,677 more chars]
