# Supplementary material for: Transcriptomic point of departure determination: a comparison of distribution-based and gene set-based approaches
Source: Front Genet. 2024 May 9;15:1374791. doi: 10.3389/fgene.2024.1374791 (PMC11112360; doi:10.3389/fgene.2024.1374791)
Supplement: Supplementary file 6 [file DataSheet1.zip › Data Sheet 1/quinidine_29day_Rat_Liver_rma.txt]

ProbesetID V2 V3 V4 V5 V6 V7 V8 V9 V10 V11 V12 V13
Dose 0 0 0 20 20 20 60 60 60 200 200 200
1367452_at 10.247965 10.2699375 10.369574 10.280778 10.247979 10.265637 10.30543 10.316344 10.199919 10.343886 10.277634 10.225325
1367453_at 10.14356 10.242381 10.21929 10.330261 9.939865 10.149633 10.189184 10.306006 10.227814 10.305326 10.271999 10.198331
1367454_at 10.136493 10.04087 10.014464 10.020518 10.116883 9.98764 9.919933 10.073743 9.976262 10.0993595 10.152405 9.927413
1367455_at 11.595852 11.526598 11.372023 11.520448 11.36719 11.495671 11.527729 11.454256 11.566411 11.582808 11.431124 11.5619755
1367456_at 11.83248 11.832325 11.833008 11.838205 11.825481 11.775015 11.837854 11.821208 11.823859 11.89831 11.830954 11.78644
1367457_at 9.283616 9.340157 9.244499 9.270318 9.230206 9.231865 9.2448845 9.352766 9.28895 9.315349 9.413624 9.272196
1367458_at 8.1639385 8.37831 8.241156 8.485941 8.235474 8.467187 8.469429 8.294818 8.306053 8.346013 8.380129 8.422156
1367459_at 12.09581 12.017607 11.905731 12.100202 11.98064 11.971784 11.989334 11.939806 12.065283 11.99085 11.988467 12.013346
1367460_at 11.544702 11.720324 11.569497 11.614304 11.417771 11.678402 11.62239 11.740681 11.578055 11.728463 11.708574 11.725079
1367461_at 10.494094 10.368159 10.437213 10.348618 10.271724 10.490508 10.477166 10.293906 10.397854 10.351418 10.430827 10.461609
1367462_at 10.476691 10.551601 10.572433 10.552162 10.38195 10.484325 10.643247 10.397451 10.661163 10.409472 10.686269 10.721769
1367463_at 10.940131 11.1375 11.154814 10.711623 11.065177 11.289845 10.909111 11.289473 11.327144 11.108774 11.147682 11.224219
1367464_at 9.625286 9.807371 9.851632 9.790658 9.56214 9.760534 9.767165 9.785518 9.659694 9.800016 9.818961 9.871126
1367465_at 10.1912985 10.205397 10.203866 10.0888605 10.061681 10.247045 10.34507 10.276671 10.332371 10.198041 10.23275 10.284175
1367466_at 10.2878895 10.254913 10.33904 10.247417 10.211935 10.236211 10.179534 10.187624 10.255065 10.241583 10.269302 10.208508
1367467_at 11.568466 11.680937 11.716495 11.673639 11.4855585 11.647569 11.749368 11.622859 11.583013 11.578995 11.593808 11.615316
1367468_at 9.658435 9.771993 9.821026 9.401476 9.806607 9.893093 9.758428 9.662899 9.688486 9.930332 9.858841 9.777897
1367469_at 11.8768215 11.836339 11.7119 11.956766 11.911736 11.844224 11.704694 11.860169 11.634907 11.823085 11.630328 11.8644285
1367470_at 10.440393 10.331954 10.335837 10.441461 10.056785 10.477265 10.454091 10.353564 10.444428 10.358387 10.49444 10.408566
1367471_at 8.692917 8.950775 9.137931 8.732613 8.929844 8.913835 8.979603 8.921763 8.995952 8.861109 8.958986 9.054858
1367472_at 10.089986 10.128874 10.1157675 10.370422 10.1764345 9.9981575 10.181236 10.256975 10.146511 10.1563 10.058155 10.033922
1367473_at 9.79716 10.023342 9.901847 9.984859 9.786812 9.949405 10.003648 9.948545 9.916819 9.939708 9.982572 10.100272
1367474_at 9.728578 9.767969 9.594933 9.777462 9.868906 9.575341 9.719087 9.592469 9.770651 9.565883 9.497089 9.710316
1367475_at 10.655815 10.650444 10.641148 10.772579 10.443231 10.686601 10.690411 10.706236 10.623441 10.719368 10.64365 10.610351
1367476_at 11.208742 11.254892 11.093516 11.0747795 10.979147 11.203994 11.289642 11.21924 11.144465 11.319012 11.172911 11.260685
1367477_at 10.152866 10.205454 10.22817 9.987478 9.9763 10.043596 10.098443 10.224957 10.163944 10.126019 10.112133 10.162403
1367478_at 8.0406685 8.063431 8.048975 8.015018 8.008947 7.992813 8.084976 8.011209 8.173258 7.919959 8.021879 8.027213
1367479_at 11.158682 11.246133 11.216059 11.14028 11.2505045 11.193527 11.237944 11.144013 11.167181 11.082178 11.190794 11.234901
1367480_at 9.436922 9.618309 9.564361 9.648316 9.34542 9.616842 9.53811 9.612806 9.583857 9.5275345 9.634297 9.595782
1367481_at 9.443787 9.42349 9.582001 9.340347 9.418896 9.431205 9.383842 9.277124 9.422648 9.607684 9.459155 9.524461
1367482_at 9.589822 9.759524 9.740952 9.886324 9.509131 9.655368 9.654768 9.720415 9.819462 9.637587 9.759459 9.79134
1367483_at 8.741579 8.926689 9.0756235 8.719773 8.872866 8.932308 8.911005 8.857883 8.835075 8.81542 8.78027 9.131083
1367484_at 9.536633 9.579689 9.660944 9.296077 9.422488 9.706416 9.532166 9.495935 9.545252 9.313263 9.451151 9.565248
1367485_at 10.073818 10.178484 10.10672 10.229155 9.995524 10.197494 10.169495 10.157666 10.0983305 10.174536 10.213041 10.132257
1367486_at 9.853488 9.960945 9.891199 9.965216 9.781932 9.870345 9.943083 9.835637 9.829625 9.968755 9.794642 9.835169
1367487_at 7.4685025 7.4088206 7.2888303 7.4367137 7.4028783 7.360848 7.442866 7.4353666 7.2903953 7.3634357 7.424745 7.307224
1367488_at 8.165407 7.88524 7.8923326 7.848487 8.301678 7.9632583 7.8438983 7.938418 8.110498 8.179909 8.052799 8.027279
1367489_at 5.998891 6.682716 6.9530854 6.758937 6.6896586 6.0528584 6.915384 6.994241 6.741363 6.69775 6.740626 6.8542266
1367490_at 7.397112 7.573721 7.600776 7.48492 7.5503206 7.4859533 7.5155244 7.523096 7.492477 7.4735627 7.442232 7.537959
1367491_at 9.221821 9.374241 9.2891035 9.234744 9.290328 9.213466 9.363739 9.36599 9.364947 9.206927 9.217722 9.409194
1367492_at 9.243976 9.125598 9.194072 8.986175 8.977234 9.104771 9.077449 9.162886 9.13632 9.063824 9.046611 9.130434
1367493_at 9.668979 9.616876 9.591923 9.739696 9.222099 9.689384 9.671788 9.519806 9.605011 9.73907 9.611401 9.621594
1367494_at 9.753056 9.888708 9.908673 9.818476 9.907557 9.823718 9.807828 9.779164 9.757249 9.824318 9.795698 9.926796
1367495_at 7.612969 7.7095165 7.7610135 7.7470274 7.416325 7.9146967 7.761877 7.6879463 7.4045243 7.7444572 7.7143817 7.8293066
1367496_at 11.400093 11.410552 11.368685 11.41092 11.320509 11.245557 11.3374815 11.272281 11.394798 11.371681 11.412665 11.33428
1367497_at 8.964296 9.011789 9.084435 8.987947 8.766264 8.952084 8.976988 9.080265 9.088456 9.092048 9.200708 8.963661
1367498_at 9.032299 8.966891 8.989082 9.028762 8.830386 8.964298 8.857515 8.879253 9.00307 8.9581175 9.011069 9.035411
1367499_at 8.463667 8.36466 8.4379635 8.407484 7.997017 8.549379 8.49341 8.25449 8.239492 8.401738 8.249268 8.490086
1367500_at 10.480372 10.45246 10.51319 10.390102 10.268876 10.492885 10.480475 10.525995 10.52455 10.470736 10.464769 10.590896
1367501_at 8.561798 8.67988 8.590413 8.740064 8.692853 8.644096 8.626595 8.792656 8.580011 8.635119 8.651041 8.890167
1367502_at 8.597064 8.5493355 8.87154 8.48773 8.314948 8.622448 8.793032 8.7004 8.6954775 8.664627 8.7655735 8.947801
1367503_at 10.815531 10.954988 11.030777 10.96714 11.016675 10.957567 10.909769 10.89413 10.89166 10.920094 11.047366 11.01401
1367504_at 8.329971 8.310093 8.235136 8.410696 8.145048 8.474178 8.32407 8.445177 8.278885 8.373995 8.477699 8.522585
1367505_at 8.785491 8.607834 8.74137 8.598816 8.350471 8.745245 8.587888 8.608944 8.59139 8.543022 8.482858 8.778922
1367506_at 9.896206 10.017061 10.13368 9.941502 9.872849 10.026422 10.096831 10.051965 10.015325 10.03362 10.026758 10.128335
1367507_at 7.4469857 7.6353397 7.6844077 7.431266 7.2209463 7.6157055 7.386395 7.5276566 7.4224405 7.5735216 7.733406 7.4976196
1367508_at 8.7850895 8.978459 9.123926 8.778582 8.769563 9.025419 9.064268 8.95562 8.866571 9.007902 8.884818 8.954178
1367509_at 9.396286 9.62452 9.812002 9.543248 9.682871 9.695783 9.804637 9.622693 9.635612 9.5349245 9.57103 9.738131
1367510_at 10.124327 10.136068 10.177889 10.089715 9.84374 10.102277 10.12545 10.15081 10.135328 10.113708 10.070292 10.018246
1367511_at 8.687435 8.7714405 8.66401 8.903219 8.419252 8.697004 8.666951 8.690058 8.604555 8.621468 8.857891 8.636674
1367512_at 10.990622 11.168597 11.215231 11.037721 11.005979 11.1758585 11.068818 11.071476 11.078455 10.989036 11.124359 11.226394
1367513_at 8.470678 8.538561 8.0395565 8.394697 8.260513 8.365372 8.382765 8.275218 8.464602 8.471293 8.490963 8.22213
1367514_at 7.808505 8.11166 8.041618 7.958203 7.7944255 7.8823905 8.103087 7.920871 8.091398 8.158231 8.0688 8.061578
1367515_at 7.894727 7.9818606 7.969559 7.6207337 7.9617867 7.9317894 8.090748 7.969552 7.8171487 7.9070673 7.9079943 8.10252
1367516_at 9.452664 9.44236 9.371986 9.2989645 8.987963 9.315123 9.344904 9.196922 9.306391 9.318321 9.3923435 9.246763
1367517_at 8.128235 8.252623 8.12151 8.117712 8.069516 7.8761415 7.9380655 8.265165 8.1300335 8.21611 8.088088 8.016838
1367518_at 8.701145 8.946116 8.768698 8.737408 8.64224 8.766974 8.77694 8.91149 8.857434 8.811964 8.872487 8.858206
1367519_at 8.735205 8.91579 8.817202 8.848522 8.61517 8.84688 8.885244 8.853682 8.9491 8.89341 8.867365 8.850923
1367520_at 10.013778 10.069979 10.215634 10.029883 10.042992 9.954281 10.209928 10.099306 10.06625 10.20743 10.13546 10.09181
1367521_at 6.95193 7.1552234 7.1691675 7.3311214 7.065147 7.4871445 7.3779764 7.1924086 7.5029593 6.8556895 7.242895 7.0969114
1367522_at 9.47313 9.593783 9.419117 9.569698 9.150861 9.551205 9.55556 9.385227 9.373862 9.515803 9.454953 9.347996
1367523_at 8.636863 8.776404 8.909586 8.764869 8.596035 8.759415 8.68395 8.867886 8.5657215 8.9128685 8.806965 8.913579
1367524_at 7.35058 7.4788766 7.551682 7.511615 7.537131 7.310592 7.3600087 7.5097303 7.4802604 7.5851645 7.5631657 7.5421486
1367525_at 9.181718 9.258823 9.215459 9.41802 9.340145 9.2694435 9.176831 9.228924 9.285554 9.034083 9.199091 9.2894335
1367526_at 8.980919 9.151593 8.980274 8.915664 8.842723 9.130525 9.137759 9.047448 8.9392185 9.199243 9.184466 9.237684
1367527_at 8.55999 8.80701 8.536943 8.609156 8.26226 8.694192 8.678585 8.73794 8.8971815 8.765472 8.797897 8.718753
1367528_at 8.799624 9.116144 9.103827 9.114675 8.948792 8.915681 9.12475 9.086777 9.390835 9.054803 9.245925 8.93122
1367529_at 9.273852 9.168797 9.066767 9.189502 9.166596 9.168105 9.099902 9.190449 9.097113 9.049655 9.195857 9.227283
1367530_at 7.34447 7.6472125 7.4347143 7.549524 7.5592346 7.5363836 7.5130863 7.589417 7.6269255 7.636841 7.652446 7.514572
1367531_at 10.792598 10.766433 10.716953 10.860966 10.617228 10.822539 10.721261 10.774085 10.830041 10.756584 10.796737 10.668512
1367532_at 11.199008 11.346703 11.295739 11.26905 11.383985 11.239769 11.236355 11.205972 11.127475 11.194492 11.240132 11.2979965
1367533_at 8.739934 8.900366 8.828401 8.70872 8.528448 8.902596 8.84812 8.821184 8.729712 8.809066 8.893785 8.851133
1367534_at 7.791368 7.747141 8.057117 7.8264875 7.62821 7.815493 7.8250313 7.925989 7.8933268 7.899635 7.7558155 7.8611727
1367535_at 8.926811 8.928007 8.885749 8.737665 8.773034 8.88444 8.879711 8.802109 8.88042 8.761617 8.776805 8.64899
1367536_at 7.8161287 7.943299 8.07354 7.749299 7.5898013 8.055073 8.071541 8.048056 7.828427 8.086423 7.723683 8.05822
1367537_at 8.178993 8.0208435 7.826556 8.195431 8.024042 7.9781284 7.850458 7.929747 8.016617 7.8485603 7.97229 7.8830905
1367538_at 7.5339766 7.579467 7.805629 7.5190353 7.440128 7.6126533 7.564175 7.662905 7.839576 7.840379 7.698084 7.6526194
1367539_at 8.374381 8.50411 8.420065 8.525167 8.796483 8.563206 8.45732 8.367505 8.152453 8.481613 8.2761345 8.21748
1367540_at 8.0280285 8.066436 8.391369 8.350416 8.11264 8.039695 8.0958805 8.145258 8.058245 7.834822 7.926835 8.191201
1367541_at 8.133133 8.299469 8.382973 7.8087406 7.873038 8.372406 8.318247 8.201673 8.380422 7.92406 8.275383 8.212124
1367542_at 8.112396 8.433933 8.230711 8.449806 8.248522 8.2472925 8.238472 8.499298 8.267693 8.065525 8.346331 8.399365
1367543_at 9.018453 8.94561 9.0560875 8.9907055 8.540376 8.939989 8.812761 9.036935 9.000688 9.167175 9.169568 9.001258
1367544_at 7.077137 7.4464808 7.3355494 6.8180966 7.239241 7.284827 7.1979747 7.4745107 7.243101 7.087143 7.334464 7.471486
1367545_at 7.5575747 7.6777105 7.8804336 7.6482186 7.5308676 7.6001306 7.673835 7.7053804 7.758389 7.6228285 7.6069427 7.710981
1367546_at 10.376923 10.255881 10.517423 10.521986 10.140859 10.341481 10.475765 10.541997 10.259324 10.448087 10.622244 10.648801
1367547_at 8.061344 8.358601 8.380728 8.158419 8.292383 8.200456 8.129689 8.06522 8.084553 8.060486 8.156349 7.9591885
1367548_at 8.5215225 8.686637 8.453021 8.792251 8.700929 8.588161 8.621004 8.601149 8.64529 8.502423 8.629735 8.498072
1367549_a_at 10.904981 10.869465 10.880504 10.864263 10.747998 10.858805 10.80332 10.917419 10.918319 10.973484 10.911027 10.964081
1367550_a_at 9.039059 9.20741 9.097893 8.788312 8.7131605 9.118886 9.027559 8.929694 9.011951 8.843981 8.947378 9.222877
1367551_a_at 9.3203125 9.543999 9.510749 9.5364685 9.185748 9.4392605 9.46916 9.482508 9.313475 9.250046 9.394696 9.470128
1367552_at 4.322091 4.3963594 4.535745 4.3189344 4.286932 4.7134633 4.322152 4.2521553 4.4605923 4.4968643 4.2501197 4.3584213
1367553_x_at 12.305437 12.137107 12.097283 11.822417 11.634371 11.664672 12.329986 12.178997 12.245277 12.642523 11.720938 12.503728
1367554_at 3.7861228 3.7738404 3.821583 4.1829996 3.9607677 3.8213139 3.946582 3.718903 3.9093864 3.9192157 3.9346738 3.8392544
1367555_at 14.705906 14.703031 14.686503 14.686079 14.707607 14.671292 14.691624 14.696714 14.718914 14.73272 14.696177 14.728453
1367556_s_at 14.595528 14.599988 14.559159 14.559159 14.583615 14.579317 14.599988 14.573405 14.600558 14.55304 14.593011 14.547753
1367557_s_at 13.09263 13.2228155 13.112079 13.178732 13.065007 13.149392 13.00623 13.041262 12.984949 13.068636 13.109944 13.043869
1367558_x_at 3.0004516 3.1035535 3.1040382 3.1531723 3.1620114 3.2084446 3.19581 3.1093035 3.2269948 3.1859202 3.084052 3.2900863
1367559_at 12.8428955 12.971788 12.744923 12.83709 12.931681 12.800218 12.94427 13.004109 12.904704 12.898606 12.910916 12.954843
1367560_at 12.238858 12.242746 12.3322 12.199431 12.234324 12.31047 12.268997 12.273724 12.38871 12.365353 12.164164 12.324398
1367561_at 12.5070505 12.47055 12.545568 12.523458 12.554575 12.490905 12.502121 12.49356 12.534118 12.574747 12.465351 12.568461
1367562_at 9.265291 8.838537 8.966777 8.947871 8.271611 8.876632 8.809226 8.833314 8.650065 9.15347 8.544403 8.838646
1367563_at 9.21316 8.788468 9.09094 8.897978 8.670205 8.921331 8.857436 8.799747 8.919495 9.063824 8.576741 8.928012
1367564_at 5.8181615 5.8586383 5.692818 6.030607 5.8094125 5.463936 5.643722 6.1651177 5.5940795 5.7328677 5.696499 6.1496997
1367565_a_at 13.820717 13.911027 13.831429 13.892479 13.902788 13.877177 13.868441 13.863397 13.902299 13.864944 13.919077 13.957321
1367566_at 3.9558074 3.993972 3.708897 3.857474 4.165164 3.7229154 3.9775343 3.975292 3.7569957 4.1091347 3.670765 3.8976166
1367567_at 11.851541 11.810582 11.984992 11.826966 12.129165 11.895318 11.967879 11.847843 11.85822 12.033809 11.930431 12.01122
1367568_a_at 9.435708 9.072123 9.377141 8.997618 9.001252 9.099665 8.808256 8.8663645 9.144774 9.024863 8.492259 8.669084
1367569_at 11.926163 11.824045 11.897178 11.829927 11.775046 11.8991 12.028267 11.816831 12.003845 11.990238 11.833378 11.81691
1367570_at 7.6555147 7.2574224 7.322013 7.1384053 6.749915 7.3875456 7.0709896 7.1777773 7.3373737 7.011125 7.289177 7.0673466
1367571_a_at 5.203023 5.385913 5.061329 5.2958736 4.9728985 5.106434 5.232586 5.5207033 5.2073603 5.2914524 5.4215126 5.3590155
1367572_at 5.124746 5.025337 5.0753965 4.9939756 5.1421204 4.7510624 4.994024 5.066033 5.0435195 5.0948663 5.444386 4.9124193
1367573_at 12.260559 12.156988 12.222328 12.276506 12.392015 12.225544 12.238401 12.161204 12.308744 12.356457 12.214558 12.363721
1367574_at 9.094655 8.482938 8.886303 8.760209 8.273008 8.837458 8.234733 8.794445 8.909112 8.945209 8.232711 8.642597
1367575_at 11.798799 11.791405 11.478949 11.803956 11.562457 11.896552 11.579282 11.797335 11.711601 11.7205515 11.780206 11.622639
1367576_at 13.663157 13.773741 13.747957 13.687241 13.5449095 13.680662 13.643639 13.680828 13.674185 13.721095 13.736541 13.558156
1367577_at 6.7911706 6.7610035 7.0796795 6.673009 6.6796656 7.042808 6.5239205 7.166791 8.017753 6.7872767 7.6238246 8.008239
1367578_at 10.495943 10.487164 10.582071 10.5778 10.466609 10.483048 10.445245 10.540555 10.534349 10.575682 10.552973 10.611222
1367579_a_at 11.4411955 11.202715 11.281236 11.42231 10.710837 11.360067 11.340083 11.319309 11.535257 11.419405 11.241328 11.425388
1367580_at 11.392166 11.298282 11.370834 11.439891 11.515281 11.477248 11.40533 11.345509 11.460874 11.504221 11.419215 11.425414
1367581_a_at 5.3160596 5.7694745 5.4686203 5.808737 5.917385 6.04469 5.525563 6.261302 6.255751 5.9445066 5.8210506 6.1722393
1367582_at 11.667481 11.589623 11.70318 11.6144085 11.81847 11.698063 11.628022 11.591443 11.66568 11.723735 11.573207 11.716947
1367583_at 13.477841 13.441504 13.4406185 13.383555 13.321202 13.487954 13.467 13.450365 13.506213 13.4217615 13.392547 13.506799
1367584_at 8.941526 8.256841 8.239129 8.235436 7.819487 8.018677 7.8354883 8.339833 8.226967 8.373988 7.852132 7.8408647
1367585_a_at 11.306554 11.261444 11.194428 11.426129 11.259829 11.17508 11.114808 11.233359 11.159869 11.002778 11.332449 11.013715
1367586_at 12.965612 13.066204 12.744629 13.184021 12.896067 12.9484625 12.827854 12.924022 12.783321 12.819152 12.754939 12.813577
1367587_at 3.594895 3.3840466 3.4656665 3.327716 3.4928885 3.4806619 3.7615805 3.2740443 3.2875757 3.4733286 3.4744675 3.5694704
1367588_a_at 11.696226 11.588913 11.688552 11.449249 11.651568 11.691672 11.694494 11.634394 11.774513 11.64928 11.508016 11.729089
1367589_at 9.558031 9.658522 9.520598 9.666664 9.596403 9.563228 9.621413 9.581215 9.778911 9.739412 9.7875395 9.794567
1367590_at 10.961013 10.902521 10.942533 10.864601 10.575535 10.897476 11.007737 11.042098 11.083602 11.090498 10.982425 10.9408245
1367591_at 10.157665 10.355197 10.302283 10.115376 10.153768 10.314144 10.15258 10.199642 10.19906 10.289069 10.242363 10.195926
1367592_at 3.7040515 3.394277 3.437323 3.6395254 3.2922587 3.573386 3.4939222 3.5092595 3.1971712 3.4812686 3.3109734 3.5753927
1367593_at 8.621064 9.031895 8.877363 8.2688465 8.366037 8.580846 8.544133 8.840208 8.872728 8.6416 8.424289 8.457136
1367594_at 9.507586 9.221735 9.368238 9.308441 9.1233635 9.210541 8.953161 9.144149 9.237745 9.286381 8.779682 9.227669
1367595_s_at 13.608231 13.632252 13.623109 13.584713 13.717452 13.649472 13.658685 13.581549 13.66414 13.594359 13.480688 13.493891
1367596_at 12.2537155 12.194763 12.357514 12.184947 12.372538 12.222075 12.229773 12.18076 12.3003845 12.263999 12.180456 12.302789
1367597_at 12.1464615 12.144789 12.224483 12.157726 12.150303 12.169216 12.180563 12.208702 12.253696 12.239569 12.121603 12.28966
1367598_at 14.155002 14.136979 14.03331 14.177428 14.087055 14.087055 14.087304 14.177428 14.073686 14.125138 14.1347 14.083949
1367599_at 12.039111 12.328918 12.171405 12.210625 12.2450075 12.320081 12.110456 12.273724 12.221824 12.256749 12.378886 12.223208
1367600_at 5.4655814 5.639216 5.5236983 5.4686756 5.3501434 5.3837543 5.369261 5.716438 5.576675 5.2653217 5.6779466 5.298948
1367601_at 8.493241 8.585371 8.53701 8.4275875 8.6199875 8.493737 8.347347 8.193428 8.519875 8.490236 7.98739 7.965246
1367602_at 9.367746 9.399361 9.448367 9.141569 9.8708105 9.515139 9.179826 8.963442 9.185086 9.346418 9.033092 8.915656
1367603_at 11.555531 11.690452 11.690733 11.535953 11.391662 11.568279 11.595581 11.680347 11.71562 11.55591 11.5700245 11.624831
1367604_at 11.193354 11.230325 11.343987 11.436666 11.166202 11.201075 11.031111 11.364205 11.338061 11.229241 11.311321 11.187109
1367605_at 11.3679495 11.212248 11.334811 11.332798 10.77778 11.250194 11.236504 11.261224 11.330876 11.253418 11.23354 11.27711
1367606_at 12.29307 12.234063 12.277089 12.184779 12.489093 12.230271 12.201621 12.206742 12.301631 12.318417 12.271683 12.310748
1367607_at 12.576419 12.624522 12.676967 12.602751 12.692193 12.6536 12.583968 12.680976 12.5767565 12.657276 12.718114 12.6688795
1367608_at 5.3551593 5.439296 5.0761604 5.445215 4.9153347 5.470562 5.334714 5.151767 5.2474985 5.1404915 5.462144 5.1644783
1367609_at 11.530786 11.429336 12.107111 11.758708 11.855264 11.476597 11.909809 12.049473 11.885418 11.6601 11.921504 11.71045
1367610_at 12.572261 12.591034 12.587677 12.579968 12.507089 12.557113 12.579524 12.562997 12.641412 12.657419 12.572276 12.660196
1367611_at 5.077421 4.83873 4.9323015 5.258566 4.9482875 4.913601 5.157967 4.6821723 5.114731 5.227351 4.7084665 4.8515882
1367612_at 14.013787 14.052868 14.033984 14.061429 14.04854 14.03365 14.025932 14.043284 14.02972 14.06481 14.043206 14.056065
1367613_at 12.877303 12.893334 12.957031 12.973252 12.88323 12.872788 13.0320015 13.011756 12.969119 13.007497 13.029274 13.058133
1367614_at 8.113747 7.534379 7.8083906 7.487627 6.954416 7.5960464 7.225452 7.2385316 7.736934 7.484387 7.027987 7.2601714
1367615_at 4.1239243 4.2038727 4.117428 4.4238157 4.1170225 4.2552423 3.9995325 4.045211 3.9603057 4.316807 4.010911 4.016035
1367616_at 4.2311554 4.378028 4.2287827 4.450124 4.3117 4.3155174 4.3474603 4.1494293 4.238017 4.36129 4.266796 4.3485584
1367617_at 9.864784 9.779947 9.927496 9.876111 9.547577 9.808196 9.748429 10.048802 9.853823 9.929746 9.74618 9.989308
1367618_a_at 11.4017 11.355195 11.527696 11.468335 11.3264675 11.449584 11.399705 11.355682 11.591486 11.56302 11.31876 11.50999
1367619_at 12.686483 12.760924 12.857052 12.77942 13.013204 12.865537 12.881991 12.81606 12.868167 12.731655 12.824647 12.886832
1367620_at 12.913414 12.941003 12.845938 12.97924 12.791475 12.888088 12.890559 12.927807 12.887805 12.930586 13.001627 12.880925
1367621_at 8.813863 8.926989 8.886009 8.7667055 8.645959 8.797043 8.762311 8.73651 8.733859 8.873662 8.70583 8.963356
1367622_at 12.473728 12.551761 12.510638 12.590726 12.444011 12.543912 12.534617 12.551225 12.546179 12.593009 12.634067 12.584373
1367623_at 12.273867 12.1989355 12.249105 12.198798 12.0596075 12.276971 12.272783 12.237517 12.305991 12.395926 12.243145 12.262199
1367624_at 10.91635 10.919731 10.764709 10.932769 10.777214 10.829496 10.625533 11.002713 10.696009 11.076719 11.162975 11.0120735
1367625_at 13.236399 13.167434 13.335866 13.232167 13.342475 13.278766 13.281555 13.306977 13.302866 13.260839 13.32109 13.309607
1367626_at 5.114028 5.1663227 4.9923296 5.28247 4.960546 4.8174076 4.9747677 4.527814 5.0756254 5.176514 5.0106015 4.992524
1367627_at 8.107149 8.631057 8.547374 8.425022 8.331174 8.675109 8.283676 8.368275 8.485087 8.304916 8.376775 8.286044
1367628_at 6.56373 6.0344605 6.4911556 6.1551943 6.081911 6.197808 6.2109923 6.663131 7.1094785 6.614013 6.10384 6.230167
1367629_at 12.168631 12.217533 12.181118 12.1694565 12.330285 12.290915 12.179836 12.18526 12.19695 12.299785 12.436949 12.292361
1367630_at 12.354968 12.347543 12.485244 12.415378 12.444569 12.428924 12.371655 12.316311 12.468121 12.381565 12.283752 12.480102
1367631_at 7.555484 6.6601486 6.8666706 6.171733 6.5254316 7.032487 6.6338577 6.5428524 6.1834764 5.8431406 6.3456106 5.817071
1367632_at 9.805463 10.2970295 10.780949 10.510722 10.691629 10.46254 10.2045555 10.600504 10.316324 9.909131 10.052947 10.640458
1367633_at 9.111658 9.322991 9.922937 9.667241 10.078847 9.547477 9.311517 9.731636 9.456172 9.290216 9.163069 9.851677
1367634_at 12.477159 12.371034 12.520846 12.505621 12.510798 12.471654 12.42526 12.419514 12.497839 12.484751 12.397799 12.544984
1367635_at 12.87576 12.778043 12.612001 12.914702 12.794192 12.794437 12.927155 12.903655 13.01881 12.827475 12.75144 12.779268
1367636_at 8.045809 8.115314 8.153193 8.353657 8.002168 7.903634 8.076331 8.198389 8.1661415 8.072727 8.409963 8.260561
1367637_a_at 11.25759 11.26524 11.242712 11.203313 11.170979 11.295332 11.296395 11.23223 11.170109 11.223845 11.320814 11.228733
1367638_at 9.864315 9.856079 10.055218 10.06035 9.606918 9.8769245 10.079378 9.945732 9.93576 9.884274 10.06683 10.140327
1367639_a_at 12.587648 12.589002 12.592759 12.471522 12.548281 12.63422 12.472128 12.48404 12.566356 12.49012 12.42865 12.435943
1367640_at 12.517944 12.350142 12.652619 12.430621 12.639525 12.489196 12.40329 12.404834 12.5213375 12.424552 12.336293 12.581667
1367641_at 13.5121155 13.574025 13.626888 13.567154 13.467286 13.484965 13.564748 13.575498 13.521516 13.570939 13.521516 13.621708
1367642_at 11.11223 11.228595 11.137791 11.2848215 10.880087 11.200844 11.187295 11.35999 11.378953 11.23731 11.264665 11.284503
1367643_at 11.831936 11.7775545 11.7947645 11.840088 11.657547 11.807022 11.739284 11.853556 11.894019 11.9119215 11.788706 11.727566
1367644_at 7.478575 7.7285166 7.756424 8.109766 7.8152404 7.538284 7.6550927 7.6806855 7.89887 7.5604854 7.853959 7.7900662
1367645_at 12.844525 12.807158 12.932576 12.850063 12.804985 12.864777 12.885586 12.840335 12.8655615 12.893851 12.787261 12.922329
1367646_at 12.4196415 12.486459 12.440234 12.469064 12.356394 12.49363 12.513546 12.434286 12.222688 12.476238 12.379857 12.061005
1367647_at 14.180321 14.177369 14.130365 14.153904 14.1828985 14.15184 14.110823 14.152558 14.133797 14.109308 14.105794 14.11344
1367648_at 5.9000387 5.684816 6.420177 5.967737 6.209595 6.019647 6.3592644 5.8638844 6.0727763 6.156932 5.8997326 6.4759808
1367649_at 6.627494 6.736307 6.7468896 6.298172 6.7923565 6.2020617 6.5008388 6.1712484 6.897218 6.2261605 6.476036 6.278804
1367650_at 6.7855444 6.773835 6.854523 6.7241755 6.460366 6.859017 6.787692 6.4097557 6.8367877 6.5864677 6.5546103 6.692097
1367651_at 10.328924 10.373485 10.387008 10.516331 10.26129 10.303541 10.429471 10.3579 10.320404 10.465743 10.356451 10.581884
1367652_at 9.717435 9.048301 9.686646 9.254789 9.764348 9.448456 9.344395 8.751789 9.517167 9.458702 8.709638 9.365562
1367653_a_at 12.540523 12.633538 12.425952 12.381321 12.42329 12.5075 12.453599 12.434631 12.444936 12.524986 12.546506 12.300231
1367654_at 8.947959 8.681972 8.817005 8.794197 8.497297 8.918233 8.771401 8.626187 8.819011 8.961175 8.857392 8.766758
1367655_at 8.101387 7.721161 8.223129 7.797266 8.274079 7.9638615 7.705655 7.87665 8.17696 7.982022 7.643072 7.7355595
1367656_at 10.828224 10.874873 10.860349 10.937434 10.6440525 10.837259 10.827366 11.012681 10.995492 10.982415 10.941637 11.0280695
1367657_at 12.645957 12.638691 12.464652 12.402268 12.518488 12.619913 12.645458 12.319401 12.155571 12.237803 12.292828 12.285729
1367658_at 6.872624 6.898729 6.898871 7.1562104 6.605667 6.632709 6.6453943 6.9967766 7.0194683 7.122001 7.1189747 7.1072545
1367659_s_at 10.727136 11.06556 10.827962 11.233006 10.878409 10.530596 11.443103 11.596583 11.293054 11.213874 11.365453 11.772131
1367660_at 7.12443 6.6069407 6.6228347 6.2665124 6.0081353 6.381413 6.3304977 6.273073 6.749858 6.545404 6.049185 6.5546074
1367661_at 7.7239547 7.278931 7.4245834 6.975187 6.9010406 7.180479 6.839076 7.25556 7.4549184 7.252175 6.727788 6.879936
1367662_at 12.516689 12.5894575 12.614159 12.476131 12.601371 12.589264 12.5962305 12.540058 12.471762 12.51576 12.577775 12.609347
1367663_at 11.702751 11.623054 11.659017 11.703005 11.651514 11.580161 11.758066 11.713006 11.750593 11.794436 11.459037 11.6233635
1367664_at 4.8733635 4.4055767 4.2999434 4.1801414 4.056256 4.4427905 4.3115706 4.3220744 4.1395025 4.28516 4.302164 4.12812
1367665_at 4.618583 4.630096 4.28397 4.2517667 4.180312 4.142655 4.2614007 4.1073513 4.0418296 4.269471 4.218082 4.143368
1367666_at 9.681206 9.40713 9.468802 9.467681 9.542346 9.688954 9.546903 9.698721 9.749959 9.745545 9.558075 9.741367
1367667_at 12.0343 11.840757 11.866924 11.626915 11.77083 11.883213 11.889383 12.309746 11.892449 12.394934 12.032009 12.584178
1367668_a_at 7.012296 7.0999527 7.306625 6.874689 6.6790237 7.256309 6.718339 6.957854 7.1375318 6.746287 6.0513415 6.6669583
1367669_a_at 9.88642 9.907413 9.940345 9.79418 10.296171 9.820689 9.91327 9.939823 9.859336 9.92638 10.137807 10.131506
1367670_at 10.636199 10.806553 10.806025 10.569115 10.617857 10.8883295 10.788257 10.678168 10.784265 10.855984 10.913114 10.724836
1367671_at 9.319394 9.607155 9.643477 9.581289 9.103309 9.538062 9.548262 9.694226 9.546012 9.706619 9.855853 9.710296
1367672_at 11.854684 11.951082 11.790368 11.947404 11.939147 11.867401 11.909826 11.887709 11.793661 11.913084 11.81015 12.002228
1367673_at 10.746488 10.839666 10.881385 10.612509 10.937671 10.830375 10.926382 10.824711 10.893968 10.853553 10.920926 10.871335
1367674_at 9.568545 9.457426 9.429328 9.595337 9.276072 9.491595 9.396792 9.398122 9.405393 9.461444 9.446968 9.463728
1367675_at 9.0613575 9.076617 9.110641 8.977375 8.952488 9.115863 9.038618 9.033335 9.043719 9.08575 9.222359 8.966333
1367676_at 7.769011 7.899599 8.268076 7.9298444 7.4150476 7.7004147 7.8838506 8.433596 7.784411 8.269875 7.4055543 7.848787
1367677_at 11.572385 11.350798 11.785345 11.683551 11.562803 11.692248 11.788375 11.809271 11.775099 11.591824 11.7242775 11.6911745
1367678_at 11.407885 11.379873 11.109308 11.118894 11.402467 11.285012 11.056778 11.300008 11.3259535 10.980072 10.993034 11.227062
1367679_at 10.335577 9.638638 10.692171 10.463643 11.032611 9.740065 10.039941 10.274671 10.377869 10.065426 9.568051 9.796869
1367680_at 12.101048 12.296253 12.061878 12.291695 12.238442 12.180515 12.233526 12.313951 12.268092 12.304468 12.395484 12.307668
1367681_at 10.202502 10.256757 10.229487 10.190824 9.910386 10.163585 10.091804 10.234394 10.252168 10.285321 10.177964 10.094917
1367682_at 6.7875266 6.466005 6.626924 6.7822843 6.600269 6.3444133 6.519029 6.3746037 6.3554783 6.7919655 6.516697 6.373844
1367683_at 10.182858 10.163315 10.313114 10.281628 10.128166 10.011927 10.049331 10.377165 10.0359125 10.354355 9.981162 9.952421
1367684_at 4.402454 4.47906 4.3671145 4.0238194 4.2563934 4.5267797 4.3652983 4.2223577 4.251557 4.3375807 4.2587786 4.293185
1367685_at 12.020345 11.971504 12.149219 11.981741 12.216469 12.043437 11.993432 11.969046 12.112866 12.040912 11.892128 12.081693
1367686_at 11.984613 11.859303 11.943822 11.893101 11.874983 12.00644 11.943086 11.870687 11.889541 11.939777 11.940865 11.990763
1367687_a_at 8.687078 8.546685 8.691773 8.589092 8.48476 8.58219 8.319136 8.399402 8.529289 8.707713 8.339537 8.794525
1367688_at 8.483362 8.637985 8.32588 8.61348 8.187 8.448505 8.604575 8.572901 8.709616 8.639991 8.647289 8.709968
1367689_a_at 7.4462714 7.4704356 7.235181 7.7243247 7.785684 7.766057 7.320828 6.9861016 7.863764 8.4459095 8.756136 7.1621337
1367690_at 11.495443 11.397098 11.612418 11.491865 11.697687 11.493052 11.488408 11.562309 11.556757 11.574456 11.452457 11.606024
1367691_at 11.288886 11.305172 10.429123 11.037377 10.50176 11.000598 11.12744 11.548323 11.121051 11.411911 11.24386 11.297416
1367692_at 3.7762947 3.9842563 3.7141418 3.7332249 3.9260976 3.9433231 4.1356773 3.7047777 3.9676435 3.776836 3.6359088 3.6739607
1367693_at 10.039344 10.089527 9.940348 10.146132 9.733389 9.839132 10.065591 10.090291 9.973994 9.881318 10.029233 9.925704
1367694_at 11.043151 11.251419 11.043916 11.277124 11.167758 11.026438 11.271149 11.27664 11.37497 11.243009 11.138282 11.367141
1367695_at 12.169374 12.257107 12.209098 12.205532 12.231567 12.362928 12.208129 12.128383 12.196585 12.189497 12.164453 12.159153
1367696_at 8.479024 8.149292 8.560314 8.135881 8.167175 8.3171835 8.411953 8.161066 8.559275 8.382093 7.955801 8.286942
1367697_at 10.629125 10.34679 10.16604 10.46199 10.40071 10.488428 10.266616 10.519993 10.455871 10.704988 10.697933 10.573545
1367698_a_at 9.260663 9.306451 9.294344 9.286203 9.362166 9.279373 9.164808 9.337803 9.4909935 9.151071 9.253028 9.386798
1367699_at 6.868254 7.1271834 6.9897046 6.8621407 6.483115 6.9994264 7.1564155 7.113867 7.1507616 7.001635 6.6995482 7.1672354
1367700_at 4.199257 3.8380666 3.8608103 4.269259 4.03032 4.0934534 4.1198535 3.8124104 3.878292 3.887957 3.9487038 3.633549
1367701_at 6.842804 7.085984 7.2903376 7.437586 6.7311883 6.786929 7.0904517 7.104993 7.061186 7.2246513 7.1913815 7.167183
1367702_at 12.432175 12.529413 12.553288 12.607683 12.597909 12.481022 12.489171 12.626895 12.488441 12.370918 12.421425 12.5276575
1367703_at 3.7428076 3.8461058 3.49917 3.681751 3.7539523 3.5255003 3.635733 4.0490522 3.4285688 3.726071 3.749577 3.4742942
1367704_at 8.649675 8.742539 8.561638 8.738112 8.742579 8.624327 8.728421 8.625952 8.898358 8.7513895 8.720409 8.716654
1367705_at 8.45841 8.915642 8.7810335 8.598805 9.03461 8.486327 8.656963 8.752762 8.912535 8.760129 8.764098 8.973184
1367706_at 10.888988 11.003265 10.879571 10.91898 10.931862 10.955606 10.868274 10.957975 11.021232 10.962913 11.089828 10.988882
1367707_at 10.985607 11.744194 9.674583 10.624872 8.908493 10.838016 10.160135 10.634664 9.822933 10.596308 10.567585 9.769202
1367708_a_at 12.1136 12.607854 10.922419 11.523037 10.321203 11.936144 11.2823925 11.678095 10.941895 11.711915 11.842072 11.081629
1367709_at 9.190804 9.530253 9.670915 9.614972 9.735865 9.704317 8.758071 9.876469 9.656825 9.731513 10.021414 10.248744
1367710_at 10.2593155 10.17584 10.413387 10.34067 10.207329 10.419168 10.3158455 10.355162 10.343014 10.449224 10.205187 10.23734
1367711_at 11.165282 11.218017 11.295969 11.201607 10.919571 11.328885 11.3144655 11.20019 11.2821245 11.340886 11.258311 11.337498
1367712_at 6.853743 6.4900985 6.651158 6.358889 6.196345 6.5554504 6.256551 6.4710307 6.7023354 6.5988746 6.2279453 6.5314913
1367713_at 9.234449 9.34807 9.380665 9.256635 9.142264 9.32743 9.369646 9.235325 9.202389 9.345173 9.403906 9.581168
1367714_at 7.6752777 7.5883865 7.742507 7.596607 7.3502507 7.6161146 7.609825 7.592492 7.450362 7.3482304 7.6455154 7.618947
1367715_at 10.492298 10.189907 10.349049 10.581965 10.320345 10.364272 10.262392 10.41415 10.630516 10.305565 10.394642 10.437183
1367716_at 8.51062 8.720146 8.667782 8.658527 8.365992 8.588224 8.6135235 8.753555 8.55221 8.791994 8.73617 8.770317
1367717_at 12.729731 12.649459 12.695292 12.736898 12.647139 12.749872 12.789911 12.632865 12.794878 12.65759 12.603518 12.690176
1367718_at 8.707618 8.676785 8.737976 8.876873 8.462256 8.691191 8.703069 8.910673 8.918042 8.735017 8.558002 8.791758
1367719_at 9.9469185 9.97701 9.894563 10.134284 10.008049 9.912966 9.855069 9.981734 10.03085 9.902552 10.079288 9.913371
1367720_at 11.200524 11.190362 11.449483 11.355245 11.342359 11.261259 11.233874 11.282053 11.287694 11.337125 11.357126 11.366759
1367721_at 11.0703125 10.785049 11.082462 11.330625 11.316419 11.100381 11.004605 11.022646 11.227301 10.958679 10.994401 10.863464
1367722_at 7.3129177 6.8797636 7.4369392 6.9366026 7.1372337 7.2109537 7.1851416 7.090186 7.3744545 7.557266 6.960131 7.508228
1367723_a_at 8.246394 8.274059 8.268905 8.164209 8.158066 8.2375145 8.265179 8.213293 8.268621 8.137489 8.178528 8.186253
1367724_a_at 10.29758 10.451289 10.224316 10.2175865 10.197866 10.37545 10.420592 10.386591 10.310393 10.439296 10.3787 10.458562
1367725_at 7.58307 7.5431995 8.261972 7.5064344 7.8572035 8.045746 8.560949 8.067384 8.510564 7.553555 8.095419 7.738312
1367726_at 6.575812 6.297447 6.57525 6.313793 6.7087984 6.7389345 6.3989944 6.5288672 6.571658 6.545404 6.4279547 6.3676467
1367727_at 7.979274 8.047521 8.046985 8.155362 7.99718 8.025322 8.042323 8.040904 7.855516 8.175836 8.121961 8.206292
1367728_at 7.8159337 8.149889 8.133565 7.9990525 7.403797 8.072714 8.094644 8.011818 7.847285 7.8540564 8.036704 8.010794
1367729_at 11.360924 12.273833 12.04012 11.663692 12.087789 12.422594 12.114128 11.772057 11.62359 11.787664 11.818837 11.265511
1367730_at 9.899401 9.821338 9.705486 9.778234 9.71839 9.847821 9.843025 9.818997 9.884554 9.857796 9.9589405 9.77106
1367731_at 8.235731 8.653546 8.562321 8.727803 8.2258625 8.677905 8.758072 8.894713 8.240162 8.156177 8.808262 8.798137
1367732_at 9.232258 9.09887 9.154513 9.107267 8.8746195 9.081893 9.307202 9.0690565 9.1673355 8.856406 8.999185 9.020386
1367733_at 7.322035 7.8370576 6.3663745 7.140018 6.4105997 7.399592 7.6365843 8.462578 6.586225 8.603305 6.927811 8.12468
1367734_at 8.144964 7.803011 8.536471 8.262046 7.803622 8.181536 7.9852285 8.346328 8.215658 8.175078 7.9922442 8.031259
1367735_at 12.190378 12.395986 12.133019 12.227123 11.911167 11.9789715 12.189458 12.304229 12.203223 12.17846 12.210325 12.188993
1367736_at 10.100627 9.859797 9.9653 9.944245 9.519286 10.136165 9.950256 9.941341 9.8530855 9.818558 9.76297 9.864558
1367737_at 10.933025 10.977437 11.090068 11.025186 10.889539 10.996857 10.867778 10.970578 10.988763 10.936066 10.970487 10.985545
1367738_at 6.5866213 6.769955 7.274591 7.291422 7.223347 6.901746 7.0082145 6.885806 7.052235 6.997385 6.8789263 7.09352
1367739_at 4.459318 4.4504976 4.325719 4.4572144 4.150112 4.351914 4.3262167 4.451591 4.047857 4.377971 4.390478 4.322274
1367740_at 6.9449887 6.241785 6.9364185 7.2404366 6.445881 7.0590706 6.902738 7.088309 7.420003 6.7190785 6.589279 6.393711
1367741_at 10.12061 9.839978 10.1550455 10.162868 10.346167 10.04824 10.555413 10.515841 10.422353 10.326571 11.114179 10.294716
1367742_at 5.5084414 5.60344 5.690289 5.330108 5.4348927 5.2827477 5.2660007 5.53957 5.3790116 5.567053 5.2631264 5.188306
1367743_at 6.9502263 7.480127 7.252927 7.766621 6.819539 7.271914 7.379517 7.0725927 7.6326246 7.119684 7.375225 7.4321594
1367744_at 6.391687 6.2719603 6.2814193 6.1689386 6.206203 6.084687 6.170642 6.185807 6.1078124 6.4070415 6.1334343 6.504094
1367745_at 8.600875 8.935412 8.665544 9.024494 8.832458 8.780735 8.61346 8.641891 8.891999 8.803629 8.723013 8.846569
1367746_a_at 8.39231 8.782606 8.52334 8.707685 8.473757 8.514513 8.470562 8.71286 8.636585 8.476618 8.710941 8.472939
1367747_at 8.535481 8.723003 8.832422 8.417959 8.266735 8.581369 8.380333 8.573563 8.807898 8.473782 8.626556 8.530953
1367748_at 9.895651 10.022835 9.783711 9.958299 9.616891 9.914097 9.955693 9.854856 9.967701 9.699081 9.765568 9.671296
1367749_at 4.610174 3.1104767 3.7091057 3.3936338 3.7324133 3.6637535 5.342681 2.893501 3.2512896 3.89209 3.2061598 3.843023
1367750_at 9.496921 9.65116 9.491452 9.541998 9.296185 9.480889 9.526816 9.682901 9.573603 9.602655 9.391952 9.643418
1367751_at 8.112007 8.333676 8.11801 8.082194 7.984594 8.019825 8.167238 8.027951 8.154707 8.253478 8.046512 8.024383
1367752_at 9.147581 9.1999655 8.824717 8.889963 8.596884 8.709959 8.963816 8.754305 8.790535 8.624717 8.641302 8.96222
1367753_at 7.95057 7.9444246 7.9089375 8.22389 7.7906876 7.711371 8.15963 8.142373 8.300522 7.8969946 8.004522 7.905142
1367754_s_at 10.630856 10.805366 10.844356 10.541973 10.684917 10.951475 10.716939 10.638745 10.713579 10.683926 10.694503 10.598137
1367755_at 13.4750185 13.612208 13.705444 13.691583 13.664842 13.63706 13.556158 13.529615 13.478176 13.520444 13.530973 13.458856
1367756_at 9.859463 9.895095 9.902917 9.959358 9.713818 9.773887 9.822939 9.86141 9.991391 9.765838 9.851704 9.8224
1367757_at 12.197953 12.341427 12.321021 12.283048 12.273786 12.355424 12.199015 12.317968 12.344988 12.281739 12.409941 12.340478
1367758_at 8.645842 8.704628 8.5455 8.283972 8.276709 8.401588 8.366224 8.235461 8.442802 8.404251 8.060799 8.553759
1367759_at 8.616159 8.87171 8.968149 8.754344 9.180946 8.937234 8.734847 8.783533 8.941585 8.264355 8.218747 8.699594
1367760_at 8.684537 8.670604 8.646179 8.701558 8.551937 8.762659 8.676682 8.653862 8.603196 8.745092 8.647289 8.756123
1367761_at 8.069026 8.134205 8.063298 8.206162 7.915625 8.053877 8.402618 8.046685 8.257248 7.897314 8.036741 7.912295
1367762_at 4.905323 4.7695513 5.253149 5.2060738 5.104534 4.996252 4.996194 5.0754757 5.08393 4.812462 4.774295 4.982195
1367763_at 11.333084 11.453328 11.424958 11.495396 11.236621 11.570938 11.558031 11.546216 11.22458 11.382551 11.336378 11.5006895
1367764_at 8.526636 9.051585 8.438381 8.504662 8.0223675 8.77566 8.768242 8.677985 8.321447 8.623046 8.468987 8.549028
1367765_at 9.942177 10.093211 10.703777 9.964853 10.428799 9.729915 10.39925 10.173771 9.958047 9.589497 10.777264 10.244298
1367766_at 10.910127 10.901816 10.99461 10.9746685 10.934816 11.024828 10.895996 10.922678 10.946352 11.0264 10.830248 11.028141
1367767_at 10.392987 10.417338 10.497239 10.537197 10.517739 10.506312 10.411768 10.479855 10.504538 10.361635 10.493424 10.618108
1367768_at 4.999723 5.102684 5.12229 4.8674746 5.0604014 4.9086018 5.0414333 5.079587 5.442713 5.4273777 4.8949056 5.2221417
1367769_at 8.674343 8.778629 8.747921 8.579573 8.693086 8.73444 8.678043 8.797483 8.7918415 8.707787 8.720045 8.944321
1367770_at 9.915037 10.287626 10.265365 10.2655525 10.029641 10.183489 10.146893 10.286937 10.363822 10.482459 10.753957 10.496512
1367771_at 9.594705 9.373429 10.196674 9.150409 9.644982 9.74567 10.538173 9.51146 10.259139 9.235562 10.16876 9.326571
1367772_at 8.309082 8.386538 8.428115 8.474289 8.011927 8.329075 8.432486 8.318016 8.346416 8.341671 8.089816 8.47783
1367773_at 10.765465 10.843897 10.718946 11.021022 10.489889 10.749221 10.817517 10.914496 10.603198 10.938067 10.720185 10.712177
1367774_at 13.15648 13.176495 13.061503 13.055914 13.184463 13.136135 13.180903 13.143133 13.156336 13.083247 13.120636 13.18934
1367775_at 12.345583 12.658733 12.483178 12.434509 12.904838 12.662226 12.341147 12.152005 12.113721 12.665366 12.790394 12.787531
1367776_at 5.4516087 5.7678313 6.1897063 6.348224 5.4427395 4.843391 5.876499 7.0854707 6.138446 6.8314114 5.2570844 5.554209
1367777_at 11.034843 11.100436 11.272074 11.475988 11.390646 11.156615 11.524072 11.143406 11.319562 11.124119 11.425391 11.696559
1367778_at 9.223599 9.4009285 9.36669 9.690763 9.489927 9.398972 9.330923 9.474413 9.368795 9.32472 9.476543 9.4843645
1367779_at 6.6544766 6.6866403 6.5933266 6.6755886 6.533091 6.71501 6.4008474 6.5895333 6.6818323 6.2961473 6.6749644 6.9409966
1367780_at 6.904912 7.047122 6.9317207 7.037926 6.9376717 6.847514 6.962786 7.063361 6.916141 7.125161 6.796879 6.9307365
1367781_at 3.564014 3.5794942 3.6747434 3.3920379 3.766579 3.4470606 3.5304327 3.5351093 3.5452573 3.7606575 3.5621123 3.5351546
1367782_at 4.308713 4.295404 4.2999434 4.413641 4.461134 4.357247 4.406725 4.3508053 4.129135 4.246358 4.263258 4.0809665
1367783_at 11.90168 11.956582 11.895637 11.952411 12.052831 11.934542 11.900642 11.919275 11.959748 11.873856 11.949196 11.810749
1367784_a_at 12.455937 12.173719 12.623489 12.592034 13.017304 12.385289 12.58387 12.59631 12.687463 12.644377 12.5713415 12.683765
1367785_at 4.5297074 4.0770855 4.5728784 4.688386 4.2884474 4.585569 4.58978 4.4273057 4.40982 4.245739 4.618224 4.714754
1367786_at 10.890325 10.248795 10.517161 10.612225 10.024423 10.688539 10.341755 10.555691 10.670752 10.520656 9.365746 10.170402
1367787_at 5.6613283 5.8766274 5.47802 5.493333 5.6718965 5.983334 5.6495786 5.8074336 5.6003447 5.8459315 5.777995 5.800548
1367788_at 7.838218 8.131681 8.018745 7.930365 7.9133344 8.045746 7.926608 8.038229 8.077227 7.8899455 8.16708 8.062249
1367789_at 7.6626077 7.7840056 7.9724483 7.613463 7.6133966 7.876357 7.668564 7.731678 7.9353256 7.4493203 7.610391 7.6456833
1367790_at 9.800986 9.785914 9.776663 9.938173 9.952607 9.955769 10.079911 9.9648285 10.1373415 9.962564 9.949438 9.8155
1367791_at 7.6153927 7.3444233 7.7752233 7.4847374 7.12386 7.544494 7.2429776 7.154531 7.558113 7.5218835 7.2259803 7.642751
1367792_at 4.0437255 4.005309 4.0410113 3.9134715 4.014887 3.8759375 3.9831543 4.061551 3.9587188 4.0154934 4.0648484 4.0758905
1367793_at 13.077339 13.051065 13.201374 13.072944 12.875909 13.142705 13.143077 13.276366 13.088031 13.177788 13.257845 13.16332
1367794_at 6.777072 6.047084 7.565889 6.5995455 7.854286 6.6465964 5.1540194 5.591889 6.3675003 6.41989 5.9356365 6.32019
1367795_at 7.315838 7.406396 7.722498 7.2289486 7.6820936 7.7116175 7.8823595 7.6303024 7.476078 7.2275267 7.6065454 7.4691935
1367796_at 8.773383 8.665578 8.691508 8.698895 8.642093 8.655857 8.687127 8.583321 8.7366295 8.605695 8.7145815 8.548323
1367797_at 6.928031 6.8467917 6.6809435 7.0351663 6.485788 6.5764785 6.803743 6.7842073 7.252774 7.061566 6.781404 6.7335763
1367798_at 12.361687 12.510054 12.233807 12.343217 12.595149 12.356397 12.358949 12.274391 12.3790865 12.33619 12.524752 12.397165
1367799_at 5.5804873 5.444231 5.2347856 5.5824165 5.5664887 5.333416 5.2839613 5.1154914 5.600006 5.2573886 5.3228655 5.2221794
1367800_at 6.68674 6.2138557 6.6859674 5.889545 6.5323453 6.485754 6.330439 6.2142363 6.307958 6.509802 6.1308546 6.86697
1367801_at 9.228621 9.5295725 9.2251005 9.571709 9.480554 9.390983 9.317116 9.370074 9.483674 9.383047 9.35096 9.252686
1367802_at 10.618978 9.083234 9.379178 9.338082 9.058673 9.357251 8.486803 8.577194 8.195308 8.860353 8.740659 9.143022
1367803_at 6.3297906 6.499702 6.754376 6.346718 6.3847094 6.6630125 6.3903327 6.5055065 6.515135 6.726701 6.5103374 6.5620103
1367804_at 12.802635 12.842424 12.918907 12.779562 12.934907 12.951855 12.887628 12.636444 12.742479 12.775781 12.800849 12.805629
1367805_at 4.808112 4.889775 4.699692 4.821738 4.836609 4.5443025 4.63226 4.7201433 4.857141 4.616382 4.664423 4.7037115
1367806_at 5.360696 5.117698 4.92648 5.272168 5.218613 5.1284475 5.4087234 5.027959 4.8536634 4.936766 5.2207136 5.082282
1367807_at 9.325814 9.316031 9.21554 9.324761 9.17091 9.321224 9.183237 9.367383 9.436235 9.333525 9.256903 9.299248
1367808_at 10.521557 10.6493435 10.549245 10.451467 10.238098 10.477272 10.584397 10.636903 10.541027 10.6952715 10.697793 10.571421
1367809_at 4.740681 4.707744 4.7907696 4.398434 4.83049 4.7722397 4.69089 4.6757402 4.586647 4.7966685 4.5618973 4.798191
1367810_at 6.0326114 5.6731677 5.8177395 6.2483754 6.2628884 6.031123 6.162619 6.246859 6.3459973 6.1265836 5.999291 6.2451835
1367811_at 4.653483 5.526928 5.267487 5.7011642 5.3620706 5.508709 5.1018715 5.863231 5.369066 5.35286 6.858778 5.393505
1367812_at 7.679908 7.712292 7.908464 8.61537 7.803622 7.814454 7.715374 8.088917 7.802042 7.682523 7.940062 8.044937
1367813_at 8.553572 8.612805 8.321886 8.44231 8.06534 8.38977 8.286928 8.628546 8.906795 8.326782 8.4904375 8.395151
1367814_at 9.094704 9.148551 9.460867 8.937065 8.8892 9.240805 9.175365 8.725373 9.197204 8.738117 9.242873 8.59239
1367815_at 8.834824 9.139283 8.897557 9.152296 8.46212 9.267435 9.216635 9.218258 9.0436 9.243995 9.292721 9.225545
1367816_at 4.553695 5.2194653 5.248459 5.0384774 5.3188415 5.382822 4.7940516 5.1185694 5.71154 4.8910923 4.321996 4.989538
1367817_at 7.9465423 7.89292 7.855648 7.865974 7.33614 7.7617836 8.04182 7.6635914 7.9179807 7.7561126 7.825636 7.9211755
1367818_at 9.207791 9.155238 9.349762 8.988931 9.036502 9.181445 9.267443 9.189614 9.202934 9.27296 9.163995 9.27941
1367819_at 11.955678 12.0320835 11.887581 11.917947 12.003988 12.048416 11.883982 11.958571 11.994874 11.8211355 11.788301 11.809219
1367820_at 9.431092 9.489238 9.526957 9.308911 9.171319 9.355088 9.453821 9.549464 9.529068 9.492531 9.4968195 9.423148
1367821_a_at 3.8658674 3.7646875 3.754152 3.4896429 3.9279063 3.689765 3.7242 3.4708898 3.8463955 4.0536222 3.552875 3.7924676
1367822_at 5.5397406 5.519826 5.4582977 5.545022 5.5863357 5.706727 5.4774866 5.467098 5.6171055 5.575453 5.53262 5.4748235
1367823_at 5.3358603 4.8861694 5.117081 5.0861506 5.0006604 4.9680343 5.010388 4.8318906 4.959641 4.669275 4.9829707 5.0528817
1367824_at 9.211412 9.201181 9.192844 9.274191 8.846067 9.324221 9.290381 9.099286 9.01069 9.157971 9.043872 9.1695385
1367825_at 6.455375 6.106334 6.429849 6.281376 6.328246 6.272198 6.26372 6.0235896 6.450442 6.1549935 6.1396093 6.2313957
1367826_at 10.631231 10.014056 9.997558 10.068861 9.853148 9.998196 9.781118 9.847575 9.943138 10.227085 9.679245 10.077615
1367827_at 10.398821 10.258097 10.221992 10.245441 9.882047 10.31834 10.273898 10.301212 10.092541 10.22205 10.284861 10.32337
1367828_at 9.918956 9.924622 9.883067 10.008027 9.751931 9.892449 9.8720875 9.989204 9.860723 9.793185 9.928459 9.852982
1367829_at 11.3914385 11.594902 11.518237 11.449483 11.51664 11.627218 11.571799 11.39675 11.423402 11.460782 11.451527 11.336814
1367830_a_at 7.9589286 7.714646 7.736688 7.973424 7.78895 7.8746586 7.8377385 7.697345 7.8346853 7.937506 7.5958457 7.785254
1367831_at 9.1183405 9.191925 9.172387 9.12573 8.828555 9.050942 9.144328 8.987484 9.163406 9.097678 8.975662 9.108486
1367832_at 11.086496 11.178651 10.980383 10.964989 11.182083 11.183717 11.081622 11.217005 10.932479 10.867766 11.07524 11.067159
1367833_at 9.752744 9.922265 9.909428 9.884343 9.38362 9.99631 9.842001 9.961488 10.001817 9.975252 9.903836 9.976495
1367834_at 8.014928 7.685528 7.854015 8.073004 7.5222197 8.179516 8.054352 8.043362 8.087814 8.023827 8.164326 8.360056
1367835_at 5.5513387 6.003847 5.6505485 5.7170873 5.4190693 5.494674 5.4672027 5.605076 5.4477253 5.5938425 5.59347 5.543839
1367836_at 8.80882 9.255885 8.8470745 9.69715 10.6513 8.618812 9.173414 9.168392 8.960197 8.867266 9.395293 9.663896
1367837_at 9.943623 9.980267 10.089305 10.0567255 9.58587 10.109481 10.286528 10.241153 10.152208 10.145446 10.203838 10.205479
1367838_at 12.676132 12.500131 12.339535 12.191635 12.608216 12.494039 12.241816 12.282719 12.834259 12.091108 12.2395 12.440019
1367839_at 10.656569 10.498113 10.637316 10.386233 10.565054 10.419995 10.451095 10.627889 10.486342 10.730924 10.562828 10.901905
1367840_at 8.497499 8.390483 8.433528 8.61556 8.257217 8.510425 8.375902 8.559778 8.32343 8.42787 8.431768 8.504801
1367841_a_at 3.5744264 3.538597 3.511583 3.4159997 3.4306073 3.5213935 3.5349631 3.6042094 3.4087913 3.7142148 3.7527027 3.4233856
1367842_at 5.9028993 6.0369906 5.8170257 6.0523167 6.167142 6.003506 5.8856487 5.711317 5.9689865 6.062063 6.090748 5.9264545
1367843_at 10.60276 10.830942 10.803859 10.759049 10.798998 10.685807 10.886362 10.811383 10.729168 10.891025 11.052251 11.253741
1367844_at 9.004493 8.879582 8.883239 8.8717785 8.725452 8.855301 8.849735 8.958583 9.140363 8.988858 8.66428 8.625481
1367845_at 3.55876 3.7370055 3.6329904 3.623828 3.5276055 3.7484815 3.605224 3.6669197 3.3748093 3.589741 3.5126393 3.2869697
1367846_at 6.174213 6.082144 6.1810718 5.79134 5.948365 5.7828803 5.8091865 6.2422976 6.12351 6.0841537 5.740325 6.073117
1367847_at 8.564579 8.734289 9.181633 8.529759 9.204597 8.7047 8.791739 8.374021 7.798346 8.631231 9.486865 8.430921
1367848_at 7.666253 7.9184885 8.016712 8.097792 7.850391 8.030979 7.910711 7.956692 7.8892426 7.9546103 7.6431427 8.04813
1367849_at 9.778136 9.49358 9.439032 9.759624 9.088346 9.5266285 9.692155 9.641807 9.891043 9.445167 9.556309 9.224704
1367850_at 8.284821 8.202367 8.738691 8.324471 8.214084 8.188314 8.252931 8.135993 8.736658 8.410337 7.718763 8.218369
1367851_at 4.164756 4.213462 4.063424 4.29538 3.9820232 4.0429907 4.27705 4.0447693 4.281152 4.305831 3.9604096 4.063508
1367852_s_at 4.8269987 4.7461653 4.6349487 4.6632814 4.7570977 4.621044 4.67616 4.7795863 4.731754 4.5767536 4.80222 4.833755
1367853_at 8.147999 8.470507 8.06801 8.195225 7.8436437 8.382284 8.249132 8.108215 8.117062 8.423435 8.628012 8.3822365
1367854_at 12.188063 12.378329 11.649999 11.776774 11.367831 12.1572075 12.127369 11.99509 11.077744 12.014686 11.897886 11.765752
1367855_at 9.221253 9.153521 8.8474245 9.405692 9.465376 9.345369 8.959289 9.066356 9.260803 9.094143 9.050116 9.135899
1367856_at 10.276484 9.880601 9.192619 9.908001 8.930553 9.602169 9.401432 9.8006735 9.084066 9.119991 9.064586 8.787729
1367857_at 12.281941 11.956139 12.053593 12.464047 12.056559 12.105353 12.023387 12.350886 12.208539 12.240833 12.20944 12.277056
1367858_at 3.897935 4.078686 3.9201682 4.03768 4.1157055 3.9805913 3.935166 3.774634 3.8259022 3.9134483 3.6682684 3.7652977
1367859_at 5.7912016 4.885122 5.687285 5.4796605 4.991651 5.5493517 5.286207 5.402508 5.3714213 5.2979984 4.9314895 5.409646
1367860_a_at 10.966527 10.643686 10.552775 10.651072 9.992781 10.649528 10.518036 10.49085 10.67833 10.7207 10.42174 10.563801
1367861_at 5.844431 5.731661 6.48246 5.8646426 5.7828608 6.1084385 5.7558436 6.0958138 5.4729285 5.9099236 5.288436 5.963984
1367862_at 4.489949 4.5426292 4.694857 4.3696594 4.35468 4.482889 4.2161293 4.2158117 4.4402256 4.510379 4.355443 4.3331175
1367863_at 7.9759493 7.944447 8.064915 8.136755 7.9041357 8.12849 8.022002 7.9221854 8.01413 7.9020767 7.944872 8.20483
1367864_at 5.517404 5.771108 5.7526717 5.7654014 5.8128934 5.728729 5.5919876 6.015228 5.643744 5.934961 5.853002 5.9098954
1367865_at 7.3388577 7.691059 7.7984047 7.418719 7.7659273 7.461512 7.4909277 7.555795 7.808099 7.6377573 7.6804094 7.667533
1367866_at 6.496534 5.734812 6.0144987 5.9869385 5.6244097 5.961154 5.9261312 5.5661592 5.902542 6.029083 5.4215174 5.5642877
1367867_at 9.200827 9.399291 9.439813 9.176412 8.988041 9.223257 9.327642 9.404719 9.221314 9.341839 9.246806 9.289929
1367868_at 7.842288 7.813992 7.409299 8.297693 7.3473635 7.7163215 7.8979945 7.8921857 7.906856 7.8104615 7.8150487 8.025007
1367869_at 10.165202 10.210524 10.195149 10.402138 10.320824 10.238079 10.038569 10.126484 10.135352 10.045719 10.334011 10.427591
1367870_at 9.767991 9.934033 9.830768 9.756893 9.613308 9.798358 9.957392 9.825218 9.934232 9.8324585 9.810979 9.9926405
1367871_at 12.814932 13.276631 13.417912 13.592638 13.370086 13.41468 13.389492 13.276778 13.487908 13.639852 13.69312 13.701741
1367872_at 8.603928 8.637962 8.707024 8.816351 8.595146 8.533447 8.631266 8.680963 8.7079735 8.634446 8.747513 8.569196
1367873_at 9.3958 9.59218 9.394215 9.549238 9.371676 9.423502 9.451701 9.462351 9.516338 9.640124 9.544529 9.4800825
1367874_at 6.6875114 7.094045 6.8369894 6.8522973 6.646326 6.8346334 6.5382376 6.8383493 6.5070868 6.8840585 6.7474923 6.760486
1367875_at 9.309276 9.128192 9.1899395 9.299975 9.058673 9.077996 9.3000555 9.311529 9.192292 9.136458 9.304094 9.221664
1367876_at 6.8212433 6.82809 6.781578 6.9089065 6.4065943 6.754244 6.7071548 6.825537 6.8783264 6.6369653 6.86603 6.769195
1367877_at 8.227802 8.437925 8.234297 8.606516 7.893377 8.170965 7.8644314 8.472765 8.25635 8.157547 8.403565 8.087919
1367878_at 8.804353 8.591721 8.695248 8.878544 8.721415 8.775476 8.90174 8.71565 8.636998 8.727785 8.75755 8.71788
1367879_at 7.7041154 7.713088 7.3674335 7.556668 7.3569756 7.7361236 7.846523 7.8420596 7.9459877 7.744066 7.813991 7.909246
1367880_at 5.9017296 5.9475527 5.5567284 5.5740104 5.5664887 6.0313745 5.5974936 5.5890813 5.827786 5.583043 5.4903355 5.607247
1367881_at 7.703097 7.6444798 7.801237 7.7162123 7.8463025 7.602997 7.72333 7.7498455 7.680193 7.5146046 7.694391 7.9165077
1367882_at 6.5122538 6.501941 6.686013 6.54371 6.864461 6.5248957 6.6694555 6.472565 6.397882 6.448038 6.472329 6.4917254
1367883_at 7.3730483 7.4406266 7.311679 7.27885 7.1045012 7.2764807 7.2380075 7.1911373 7.332597 7.5233693 7.367725 7.5004797
1367884_at 10.733906 10.668065 10.718438 10.759137 10.634155 10.784988 10.820224 10.658615 10.673187 10.725185 10.582401 10.547021
1367885_at 12.017201 11.990756 12.105106 11.989894 11.838117 12.106166 12.034676 11.952401 12.024081 11.957446 12.015935 11.9131365
1367886_at 7.7663374 7.757146 7.8401723 7.941113 7.606105 7.4859533 7.794629 7.868226 7.828569 7.85357 7.865183 7.781703
1367887_at 12.912668 12.874283 12.809202 13.027824 12.764122 12.803721 12.909878 12.958141 12.856298 12.9216175 12.846538 12.743961
1367888_at 3.7813468 3.9493306 4.0261045 3.9219117 3.806771 3.8306518 3.6278923 3.943859 3.578635 3.807534 3.7857423 4.0369015
1367889_at 9.47837 9.382645 9.344625 9.462614 8.939869 9.420723 9.382992 9.358984 9.207092 9.499775 9.573303 9.170198
1367890_at 7.0629683 6.880019 6.9120603 6.784873 6.790529 6.776918 7.0360456 6.776262 6.7905064 6.9334598 6.697097 6.836413
1367891_a_at 4.959807 4.9766755 4.7951226 5.0857806 5.400318 4.696103 5.097689 4.514529 5.1796083 4.8910923 4.667512 4.8868065
1367892_at 10.673976 10.766547 10.630195 10.79699 10.36436 10.691489 10.708043 10.670835 10.699774 10.691493 10.666524 10.636283
1367893_a_at 7.115484 7.242015 7.4378147 7.1037164 7.361184 7.462494 7.1895914 7.491729 7.204455 6.968458 7.1270127 7.205886
1367894_at 12.511583 12.159897 11.838386 12.222266 11.812315 12.120768 12.211141 12.200942 11.871696 11.23485 12.1841545 11.148166
1367895_at 11.300573 11.222464 11.232986 11.093715 11.209072 11.195604 11.142321 11.189413 11.220874 11.187919 11.148123 11.230394
1367896_at 13.148566 13.148782 13.626985 13.638847 13.764107 13.515407 13.396989 13.198274 13.480747 13.291457 13.221729 13.447571
1367897_at 10.623271 10.897659 10.79942 10.836458 10.731619 10.770132 10.772389 11.028005 10.838299 10.850205 10.791004 11.030086
1367898_at 10.130471 10.197126 10.168351 10.205925 9.819278 10.02343 10.244901 10.270477 10.067182 10.258811 10.139471 10.298198
1367899_at 7.9567046 7.3523555 7.63325 7.6275907 7.110042 7.6145887 7.4748526 7.4101915 7.89902 7.8805895 7.4096675 7.4296193
1367900_at 8.333266 8.999213 8.925245 8.627118 8.460922 8.888021 8.683278 9.03465 8.936424 8.963949 9.023045 8.722036
1367901_at 9.095226 9.193583 9.061515 9.097467 8.925268 8.949451 9.054163 9.117214 9.174363 9.381584 9.319104 9.167394
1367902_at 7.9392343 7.58119 7.843923 7.6647964 7.6225924 7.9681687 7.73065 7.582407 7.7650485 7.569586 7.5714517 7.6950784
1367903_at 9.523423 9.63995 9.482135 9.49109 9.543785 9.444601 9.590318 9.757782 9.598354 9.667206 9.863056 9.700374
1367904_at 6.1993012 5.7242126 7.3779407 4.9883866 6.5357122 6.4578624 6.1726694 5.71581 6.0791574 6.1895137 7.3191853 6.993852
1367905_at 10.790329 10.755422 10.798362 10.469756 10.8525915 10.667389 10.705872 10.717091 10.997641 10.554488 10.79268 11.131737
1367906_at 10.135666 10.333461 10.151834 10.227805 10.229882 10.174723 10.199559 10.174688 10.070914 9.831437 10.024904 10.085799
1367907_a_at 9.135506 9.048413 9.242474 9.180529 8.782316 9.13905 9.2231655 9.316054 9.288369 9.228226 9.3262825 9.499783
1367908_at 11.851622 11.950156 11.944947 11.858748 11.75813 11.767027 11.846058 11.863374 11.931672 11.804422 11.859777 11.8122225
1367909_at 11.766303 11.835608 12.076651 11.836548 11.642767 11.984948 12.071492 12.006222 11.890287 12.132322 11.963515 11.850534
1367910_at 7.1820035 7.031937 7.069087 6.9826527 7.718108 6.9706874 7.1495934 6.8419075 7.0664115 7.2286005 7.168684 7.1829233
1367911_at 7.841525 8.238546 7.931239 7.580305 7.6165576 8.073278 7.9401665 8.08477 8.149822 7.92277 7.985178 8.087854
1367912_at 6.1306744 5.774775 6.480704 5.8697395 6.205331 6.2629585 5.728241 5.897753 5.9011574 6.04969 5.742007 6.421655
1367913_at 7.2117567 6.9158874 6.9115777 6.8732834 6.6035438 6.912663 6.814735 6.704061 7.265698 6.9954543 6.6432996 6.9022965
1367914_at 6.634428 6.5194 7.0091896 6.663311 6.407579 6.7643065 6.5817175 6.651481 6.8649826 6.692463 6.506128 6.5899086
1367915_at 9.00442 8.985404 9.042261 9.236105 8.788077 9.070938 9.112699 9.00241 8.945513 9.139644 9.10728 8.989505
1367916_at 5.706496 5.714765 5.7780614 5.8007154 5.8678694 5.5776687 5.7714143 5.6986 5.4824066 5.72546 5.6880765 5.952402
1367917_at 13.516955 13.49877 13.61131 13.545318 13.564514 13.462012 13.555975 13.557117 13.60913 13.542194 13.612678 13.633984
1367918_at 5.1024 4.829888 5.109297 4.925613 4.7033424 5.2818336 4.961529 4.6603065 4.684628 5.280886 4.847749 5.04046
1367919_at 5.937648 5.769791 6.024113 5.524208 6.0572805 6.11182 6.1907597 6.2142363 6.0731072 6.037621 6.1106324 6.6486545
1367920_at 5.0993037 5.125898 4.854966 5.061935 5.1140385 4.8363724 5.050563 5.125729 4.9805202 4.8637104 4.6480775 4.844673
1367921_at 7.9310193 8.038148 7.934496 8.095153 7.359889 7.9170127 8.014122 7.9904494 8.133514 7.831624 7.988358 8.029079
1367922_at 7.748952 7.833747 7.9987216 7.89305 7.8894854 8.023054 7.7545757 7.7492237 8.073872 7.885005 7.6495876 8.059985
1367923_at 5.201755 5.3396554 5.341625 5.239074 5.48337 5.3913994 5.151151 5.3434706 5.7709823 5.5274167 5.437451 5.0847354
1367924_at 7.0829034 6.9599123 6.7712383 7.039427 7.252393 7.0030146 7.1689095 7.0971346 6.991961 7.2624106 7.0469246 6.8284307
1367925_at 7.816425 7.9348083 8.030161 8.051096 7.8621626 7.9783177 8.056686 8.131685 8.234718 8.078035 7.862708 8.060274
1367926_at 8.436549 8.742293 8.491479 8.473644 8.36706 8.522192 8.514782 8.4998045 8.681542 8.5381365 8.584956 8.547991
1367927_at 10.576564 10.507708 10.542213 10.449016 10.466879 10.495309 10.575611 10.463012 10.504513 10.618931 10.5917635 10.681717
1367928_at 3.8494165 3.8267272 3.7510748 4.0150175 4.1647425 3.6159806 3.9257882 3.939498 4.030077 3.8174958 4.033656 3.9071343
1367929_at 9.968687 10.29981 9.931904 9.9506035 10.007912 10.000704 9.962311 10.061003 10.259867 10.225384 10.221519 10.040163
1367930_at 3.7770402 3.7411904 3.780178 3.66235 3.6989603 3.7009223 3.538862 3.8307426 3.7225583 3.435069 3.8275414 3.5013037
1367931_a_at 9.480532 9.348914 9.124401 9.768185 9.421299 9.397963 9.384209 9.468785 9.523979 9.322062 9.18905 9.437468
1367932_at 11.8287 11.939011 11.834297 11.385878 12.258964 11.829251 11.850075 12.166138 11.789796 12.232128 11.947767 12.830807
1367933_at 8.145663 8.129888 8.05982 7.991327 7.7513394 8.11919 8.077946 8.053476 8.447895 8.25799 8.384692 8.242628
1367934_at 5.788445 5.688465 5.5868816 5.642085 5.724044 5.6073456 5.7013474 5.5934196 5.794054 5.8062816 5.594556 5.8293114
1367935_at 8.845101 8.772861 8.948409 8.795888 8.700344 8.793951 8.972417 8.701174 8.6582 9.075175 8.861348 8.892242
1367936_at 7.517758 7.626941 7.70869 7.538934 7.5834355 7.522421 7.316455 7.3720503 7.7628875 7.465333 7.3448644 7.4616346
1367937_at 7.80792 7.6905727 7.915171 8.688336 7.840577 7.4352283 8.2422695 8.221504 8.529041 8.740638 8.817998 7.9840064
1367938_at 10.831347 10.619665 10.969427 10.681674 11.068969 10.980623 11.109282 11.102795 11.027094 11.002394 11.171537 11.47079
1367939_at 11.153895 11.3462925 11.37773 10.837639 11.343097 10.984568 10.435522 10.676939 10.8386545 11.592299 11.212429 11.109039
1367940_at 7.7650347 6.2966475 6.7705655 6.63229 5.5491114 6.2471485 6.1216445 6.1275673 6.5369062 6.3499856 5.69534 6.0488653
1367941_at 9.028696 9.21731 9.318841 9.076431 8.945912 9.209818 9.367714 9.255813 9.299374 9.1635 9.350897 9.388326
1367942_at 7.9755955 7.89992 8.189674 7.5988727 7.449424 7.9506545 7.519961 7.705894 7.6920295 8.020388 7.661411 7.802179
1367943_at 8.008096 7.992724 8.063959 7.970204 7.8032503 8.142712 8.299216 7.87731 8.170336 8.123507 8.163869 7.9529743
1367944_at 5.605358 5.3924346 5.0908194 5.226451 5.4051557 5.476837 5.4063168 5.2525587 5.0435195 5.5734606 5.090852 5.217219
1367945_at 11.4089155 11.590796 11.459289 11.542044 11.410978 11.660989 11.68271 11.480715 11.505423 11.289467 11.439545 11.469064
1367946_at 9.9264345 9.605036 9.714553 9.582238 9.269455 9.834308 9.632101 9.754342 9.709926 9.744047 9.7787895 9.335658
1367947_at 8.566101 8.793438 8.6778345 8.481216 8.65546 8.582005 8.62536 8.662782 8.772185 8.65818 8.688925 8.627792
1367948_a_at 10.413217 10.49309 10.648598 10.535332 10.609005 10.528712 10.495833 10.4686775 10.529855 10.36332 10.419555 10.547395
1367949_at 5.954711 5.5162973 5.460742 5.977092 6.201559 5.531063 5.8633785 5.8406897 5.4964905 5.540006 5.5990076 5.7765503
1367950_at 7.6689453 7.6353397 7.9120665 7.8760386 7.390329 7.6419034 7.916587 7.9481115 7.798346 7.982611 8.00963 8.655068
1367951_at 4.3792834 4.529781 4.5277457 4.4200416 4.629131 4.356027 4.5485444 4.338951 4.2543435 4.771718 4.794795 4.550279
1367952_at 6.923329 6.944495 6.9564924 6.7476463 6.9653945 6.8422112 7.1206446 6.9252853 6.714957 6.7788043 6.780504 6.7797365
1367953_at 4.9919996 5.1449084 4.9898725 4.9919953 4.9082384 5.515615 5.003253 5.1800284 4.9018774 5.3645873 5.5575576 5.6355653
1367954_at 6.088057 6.149291 6.6239743 6.5347414 6.862164 5.8185997 6.4102616 7.0509515 5.4420385 6.5070057 6.1969805 7.0993934
1367955_at 6.5844564 6.7909 6.521083 6.638487 6.3288517 6.8491907 6.6770687 6.3849654 6.662676 6.3952594 6.6432996 7.027079
1367956_at 5.6427817 5.595988 5.272589 5.4590693 5.173891 5.505912 5.1961412 5.211309 5.6417007 5.538601 5.358209 5.0787287
1367957_at 8.846979 9.527055 7.7508116 9.709578 8.828966 9.22185 7.404908 9.433753 8.445563 9.771734 9.422355 8.834317
1367958_at 8.824431 9.176862 9.1351185 9.31274 9.217188 9.2458725 9.20286 9.218029 9.214675 9.112935 9.046633 9.123192
1367959_a_at 6.0644894 6.265736 6.055204 6.061942 6.3682747 5.7153726 6.167232 6.06545 6.0448923 6.3958073 6.2525725 6.1924534
1367960_at 8.058708 8.087901 8.163748 8.003427 8.159344 8.489056 8.405914 8.265013 7.850394 7.8652954 8.220194 8.536001
1367961_at 4.8269987 4.748787 4.78613 4.5370655 4.6314287 5.024503 4.503168 4.46472 4.735573 4.8910923 4.7926598 4.7681465
1367962_at 4.357803 4.3131137 4.570249 4.3217144 4.4684715 4.2397594 4.254567 4.304864 4.3764973 4.5075297 4.273778 4.081168
1367963_at 7.2051435 7.1592903 7.08721 7.135238 7.1012735 7.0772743 7.114786 7.267033 7.0332255 7.102695 7.194854 7.0622363
1367964_at 4.6186943 4.8503103 4.7861304 4.799936 4.889674 5.0094185 4.818407 5.1307697 4.9018283 4.841461 4.692873 4.6871843
1367965_at 6.043057 5.891715 6.1387596 6.684255 6.6717215 5.9147487 6.036181 6.5567193 6.113288 6.2852263 6.456718 6.244101
1367966_at 9.692755 9.808075 9.641041 9.755411 9.724598 9.529224 9.60191 9.711315 9.527029 9.740316 9.762087 9.4854
1367967_at 7.056555 7.1582336 7.2039804 7.5599008 7.1851697 7.425108 7.3490796 7.139945 7.071956 7.127097 7.325727 7.454022
1367968_at 3.6152046 3.9989944 3.4745774 3.7065876 3.6385777 3.5380719 3.525022 3.6129055 3.6342459 3.4282022 3.755322 3.557112
1367969_at 11.037708 11.051968 11.079319 11.061331 10.834551 11.043112 11.012485 11.067266 11.137586 11.012102 11.119115 11.205765
1367970_at 4.3405643 4.204213 4.4268255 4.2523336 4.198268 4.2336407 4.0757847 4.0924115 4.493805 4.228115 3.908488 4.3490486
1367971_at 10.342016 10.436058 10.279136 10.40135 10.241517 10.304452 10.274102 10.35097 10.285633 10.133446 10.375052 10.38317
1367972_at 10.202362 10.093328 10.061058 10.190233 9.917549 10.154409 10.172274 10.224962 10.052368 10.214941 10.169846 10.085726
1367973_at 4.61339 4.1917696 4.228144 4.283512 4.3007045 4.1050186 4.072507 4.447607 3.8738043 4.162045 4.343238 4.198441
1367974_at 9.339318 8.936035 9.268112 9.343376 9.40166 9.096616 9.160164 9.189376 9.195113 9.29794 8.599581 8.891055
1367975_at 5.0130496 5.2244577 5.318608 5.66746 5.6347184 5.31819 5.553004 5.5795207 5.0994687 5.2951207 4.851749 5.3728614
1367976_at 7.667434 7.9071374 7.591537 7.7055273 7.3470488 7.70842 7.7609196 7.63777 7.809592 7.6320086 7.812098 7.743729
1367977_at 3.888766 3.7113535 3.517878 3.840644 3.6109836 3.5484748 3.8602655 3.607335 3.6853626 3.78877 3.521644 3.781789
1367978_at 5.658703 5.6597824 5.22175 5.6139936 5.5638633 5.233459 5.5809817 5.4539557 5.449116 5.5499296 5.5858183 5.449503
1367979_s_at 11.515619 11.411654 11.377939 11.19742 11.399984 11.514145 11.337097 11.74039 11.337631 11.940187 11.62689 12.409075
1367980_at 8.446634 8.485815 8.507431 8.325106 8.405108 8.5156555 8.543198 8.394991 8.379215 8.299122 8.118561 8.236498
1367981_at 7.7028055 7.797023 7.5365424 7.6386757 7.790281 7.538064 7.6599393 7.4492683 7.4173174 7.594831 7.437152 7.318821
1367982_at 10.5516 10.602546 10.877717 9.985265 10.045846 10.40159 11.156188 10.721698 11.424124 11.079776 11.51077 10.722562
1367983_at 5.4355817 5.3236914 5.2347856 5.3934956 5.16232 5.395597 5.4063168 5.2358446 5.0995107 5.622034 5.4264984 5.4700885
1367984_at 6.145306 6.3910913 6.082702 6.598922 6.0805507 6.1682577 6.222849 6.468879 6.332267 6.099976 6.506882 5.848497
1367985_at 7.3844233 7.3048077 7.057169 6.597584 6.543473 6.318829 7.7836113 7.6002436 7.5084033 7.8320246 7.0858574 7.933535
1367986_at 7.1386895 6.799409 7.0595155 7.173186 6.55363 7.215183 7.163041 7.3363705 7.336614 7.5101514 7.0197225 7.090936
1367987_at 8.848216 8.788123 8.88853 8.776559 8.769768 8.986937 8.968793 8.982448 8.917048 8.927628 8.898582 9.038918
1367988_at 13.105675 13.025568 13.049971 12.913207 12.946334 13.102626 13.065526 13.062989 13.039254 12.935166 12.9355 12.748922
1367989_at 4.155324 4.23865 4.360112 4.0061183 4.1704226 4.4792557 4.204083 3.9789834 4.25399 4.036419 4.0221753 3.9328737
1367990_at 5.2344007 5.1498795 5.088628 5.0662365 5.1923847 4.87545 5.4474416 5.1185694 5.0299034 5.2554097 5.212408 5.1213584
1367991_at 9.363839 9.196554 9.396387 9.473045 8.993435 9.394672 9.516157 9.272408 9.465612 9.487575 9.489233 9.465185
1367992_at 4.5945206 4.714093 4.637165 4.498622 4.4446435 4.3899393 4.253669 4.385372 4.408674 4.4992456 4.5807753 4.557168
1367993_at 6.7346115 7.145715 7.1803718 7.187045 7.295504 7.133305 7.033603 7.0629787 7.2990375 6.801252 7.1888533 7.1054444
1367994_at 10.679801 11.085335 10.613719 10.663495 10.68442 10.83239 10.781715 10.948618 10.862296 10.750829 10.738855 10.720247
1367995_at 13.115016 13.116097 13.070414 13.102194 13.225227 13.136541 13.115723 13.1226425 13.149626 13.037871 13.015303 13.113951
1367996_a_at 6.882968 6.8210196 6.941977 7.236028 6.7492223 6.8140364 6.8561945 6.9066453 6.951016 6.759562 7.0981097 6.5408096
1367997_at 8.294886 8.345866 8.321795 8.399421 8.150976 8.163378 8.378623 8.319092 8.265706 8.255421 8.258766 8.427568
1367998_at 8.713757 5.987795 8.741902 9.513264 9.321866 8.419346 8.192661 6.287989 9.628897 8.717597 6.2348566 5.8918495
1367999_at 12.37511 12.42531 12.493539 12.588591 12.486785 12.507717 12.443312 12.420417 12.485809 12.390387 12.433863 12.40865
1368000_at 14.284967 14.2130575 14.319155 14.295129 14.349774 14.292119 14.295129 14.339416 14.3202715 14.267861 14.2976 14.289137
1368001_at 4.087229 4.139244 4.1363606 4.187693 4.0041723 4.139552 4.0309525 4.0692663 4.3149834 4.1484156 3.982972 3.9458544
1368002_at 7.4788027 7.6868463 7.8384995 7.700165 7.2211766 7.756431 7.7016225 7.568724 7.589216 7.787491 7.712259 7.8258667
1368003_at 5.4629135 5.291496 5.319259 5.3030996 5.540442 5.2290506 5.6616926 5.197735 5.513997 5.3127427 5.4740167 5.1735506
1368004_at 9.898198 9.810938 9.830492 9.895234 9.547323 9.886317 9.9422455 9.902354 9.959033 10.035159 9.93831 9.978749
1368005_at 5.3634934 5.2713833 5.4471846 5.4292393 5.5435367 5.3688984 5.2360134 5.3783197 5.23197 5.560167 5.5907154 5.554771
1368006_at 7.760993 7.5048294 8.013355 7.764929 7.8869405 7.548986 7.685586 7.4473195 7.884932 7.692165 7.2518253 7.4904327
1368007_at 6.484536 6.568383 6.3829503 6.6969657 6.7109776 6.1285343 6.6995215 6.4593167 7.30703 6.0997553 7.0069995 6.7685795
1368008_at 5.6110435 5.0882354 5.282858 5.2185225 5.210577 5.1361017 5.263883 5.451545 5.265228 5.214894 5.126343 5.49058
1368009_at 9.76198 9.492517 9.416346 9.588073 9.097051 9.497015 9.266647 9.089716 8.992638 9.659479 9.105191 9.180969
1368010_at 8.073227 7.9658227 8.1673355 8.045061 7.8526754 8.216465 7.975339 8.047382 8.117556 7.9103656 7.922771 7.873298
1368011_at 7.833414 8.067991 8.034612 7.835475 7.6696033 7.859347 8.080768 8.067509 7.859662 7.7555857 7.8571796 8.167177
1368012_at 6.6473556 6.7646604 6.6698637 6.3645363 6.498985 6.5568447 6.3899956 6.8163633 6.827144 6.691077 6.434189 6.4512267
1368013_at 4.297449 4.436631 4.353006 4.157538 4.1968718 4.1380177 4.0380907 4.329652 4.071331 4.1122956 4.181683 4.594552
1368014_at 4.0331683 3.8350534 3.9179566 4.302433 4.08788 4.2331614 4.0681415 4.25255 3.927854 4.2506394 3.8159273 4.046159
1368015_at 5.789135 5.6950493 5.903854 5.728445 5.997582 5.6461 5.8811893 5.413825 5.727359 6.0131297 5.8720207 5.7665496
1368016_at 12.939502 12.888809 12.847931 12.920165 12.797532 12.859611 12.937141 13.018061 12.876172 12.90387 12.96419 12.940133
1368017_at 4.775855 5.052804 4.7033763 4.989319 4.88461 5.1874256 4.8947587 5.0380526 4.9319267 4.9804344 5.05998 4.806085
1368018_at 9.010553 9.194723 9.032033 9.015578 8.820931 9.223357 9.047503 8.8945465 9.03321 9.02084 9.057363 8.881212
1368019_at 7.8125057 8.210506 7.8671517 8.2007885 7.840947 7.8645053 7.9833436 8.116691 8.066059 7.978585 8.088064 7.928727
1368020_at 7.2177396 7.141033 7.0909147 6.636356 6.6511254 7.194668 7.184455 7.639018 6.7469215 7.2732697 7.4648232 8.217701
1368021_at 13.800317 13.935968 13.902098 13.572864 13.758294 13.795582 13.991302 13.764215 14.058559 13.965627 13.906365 13.992377
1368022_at 6.9992204 6.8599024 6.965655 6.88359 6.528931 7.018141 6.702345 7.0251164 7.157226 7.3538694 6.998873 7.1085567
1368023_at 6.681395 6.7668877 6.571227 6.780629 6.6273475 6.6632633 6.673162 6.5978384 6.8010616 6.5385876 6.572319 6.5098314
1368024_at 6.37415 6.4482737 6.0107903 6.243728 6.5076823 6.0541162 6.0472927 6.0638804 6.501393 6.1540337 6.254132 6.2338233
1368025_at 6.8019233 6.7862096 7.233406 6.490795 6.757473 7.1345325 7.367272 7.364918 6.8869033 6.5762596 7.005164 7.0013456
1368026_at 7.6704497 7.9835176 7.9122076 7.9748597 7.3115664 7.9113026 7.9991326 8.017944 7.9755535 7.957903 8.001053 7.7932
1368027_at 6.4298086 6.3051686 6.658933 6.341958 6.500441 6.401748 6.343898 6.3316417 6.515001 6.6773405 6.191934 6.162004
1368028_at 4.480736 3.9076636 4.1468897 4.0682206 4.195422 3.9243298 4.1551266 4.1851406 4.821378 4.473175 4.1266975 3.897461
1368029_at 10.53307 10.58747 10.522021 10.419832 10.597548 10.414016 10.494877 10.567461 10.53979 10.53577 10.665918 10.541227
1368030_at 8.622022 8.373331 8.444336 8.369259 9.119661 8.133484 8.347128 8.339485 8.375828 8.18009 8.302652 8.426711
1368031_at 7.6502748 7.4604073 7.2519016 7.461821 7.0535836 7.5705485 7.4685855 7.4481006 7.408646 7.562752 7.415714 7.5793366
1368032_at 6.7005863 6.2602887 6.0748725 6.318966 6.359415 6.336986 6.074825 6.1645865 6.031823 6.3039045 6.1463842 6.13328
1368033_at 6.0136075 5.930331 5.9629393 6.2407756 6.072874 6.13824 6.0469975 5.874551 5.777418 5.754803 5.9804826 6.1118355
1368034_at 4.3056583 4.458046 4.391962 4.1262207 4.339841 4.277594 4.360987 4.425912 4.276783 4.2737217 4.4719343 4.315028
1368035_a_at 10.642452 10.830668 10.363708 10.623576 10.6157 10.579851 10.627493 10.232885 10.6302805 10.298416 10.098144 10.015258
1368036_at 10.679641 10.684872 10.442831 10.74304 10.268099 10.533124 10.505116 10.436368 10.617117 10.259251 9.980912 10.056806
1368037_at 7.307652 7.0385 7.136197 7.062973 7.021494 7.259023 7.18515 7.3294578 7.402519 7.12104 7.370843 7.3260756
1368038_at 8.520223 8.845108 8.817375 8.843059 8.525587 8.684064 8.790221 8.759998 8.864938 8.71701 8.928897 8.798279
1368039_at 4.7134886 5.242471 5.0328884 5.498499 5.6078415 4.91321 5.2248926 4.9590464 5.0809946 4.880073 5.2282267 5.398892
1368040_at 8.39624 8.063932 8.180332 8.142843 8.178032 8.123919 8.123728 8.207104 8.157965 8.23642 8.094818 8.108189
1368041_at 9.909809 9.875574 9.787593 9.736452 9.635084 9.920697 9.905488 9.888569 9.839419 9.874795 9.786365 9.743518
1368042_a_at 10.676095 10.791019 10.850404 10.631262 10.910181 10.853911 10.812156 10.764081 10.782043 10.794715 10.714073 10.898842
1368043_at 8.1587515 8.256464 8.329143 8.006611 8.179962 8.122008 8.277479 8.083227 8.265251 8.144638 7.9511905 8.206382
1368044_at 3.2045224 3.2012112 3.2382822 3.2949915 3.2197554 3.3449445 3.243397 3.2893531 3.5553885 3.2958133 3.4042077 3.3333216
1368045_at 9.737191 9.840803 9.679246 9.5727415 10.020752 9.687582 9.682121 9.749832 9.725207 9.725395 9.797867 9.74599
1368046_at 9.457079 9.574671 9.29702 9.409434 10.139154 9.289521 9.307194 9.386332 9.516511 9.31913 9.518085 9.36783
1368047_at 6.772567 6.752854 7.5837464 7.6226196 7.0569415 7.2387214 6.8785677 7.3983765 7.37739 7.9604473 7.625528 8.05836
1368048_at 14.065294 14.002487 13.989253 14.002532 14.028574 13.783446 13.646714 14.018188 13.9699745 13.982786 13.9975395 14.066105
1368049_at 11.282019 11.113343 11.265897 11.201845 11.050464 11.263889 11.458991 11.492134 11.397877 11.407955 11.581375 11.420902
1368050_at 8.1461 8.122956 8.128407 8.418147 8.184792 8.279208 7.739308 8.62244 8.264574 8.502291 8.089578 8.420615
1368051_at 11.372103 11.444573 11.462061 11.435024 11.235459 11.481386 11.519851 11.5933 11.550561 11.431436 11.604027 11.551486
1368052_at 4.775855 4.6390114 4.7213073 4.9211426 4.923809 4.845563 4.8676915 4.9724803 4.445669 4.8291383 4.7093678 5.0302334
1368053_at 6.2329884 6.3121614 6.4327154 6.501204 6.1450624 6.4205885 6.384099 6.206873 6.512159 6.3211994 6.377187 6.1348667
1368054_at 6.9710045 7.2455697 7.198607 7.3374376 6.710337 7.182615 6.95067 7.0477905 7.1998973 6.959508 7.027987 7.20962
1368055_a_at 8.286955 8.4632635 8.280333 8.324675 7.950383 8.315838 8.306267 8.3552475 8.62952 8.279553 8.243603 8.16136
1368056_at 7.3503284 7.43849 7.47436 7.6115427 7.462685 7.441342 7.4592886 7.4664955 7.5100346 7.580508 7.367987 7.437942
1368057_at 8.1290245 8.692797 8.7772045 9.066277 9.178426 8.528772 8.505877 8.277074 8.648157 8.1677265 8.69987 9.416871
1368058_at 7.5872054 7.49544 7.568557 7.351388 7.4302607 7.7452826 7.417122 7.4371333 7.7207484 7.5014944 7.755926 7.715554
1368059_at 7.756077 8.778044 8.010423 8.718068 8.734553 7.8866243 9.470913 8.298927 8.828315 7.246171 7.8551993 8.193956
1368060_at 12.799611 12.842747 12.887654 12.671469 13.041474 12.922971 12.947272 12.819457 12.79314 12.830498 12.789178 12.84027
1368061_at 5.3728228 5.270238 5.5606937 5.4954987 5.6662393 5.706742 5.6622267 5.2952356 5.7236557 5.28836 5.4663086 5.1339445
1368062_at 9.191682 9.182831 9.193517 9.1983595 8.804524 9.191207 9.220481 9.12418 9.220222 9.27655 9.115307 9.181973
1368063_a_at 8.787348 8.715605 8.726759 8.565832 8.718888 8.845986 8.683501 8.697792 8.640584 8.816128 8.766297 8.622188
1368064_a_at 10.744571 10.938904 11.031371 10.887572 10.624119 10.944216 10.759048 10.947824 10.812406 11.057684 11.039892 10.692195
1368065_at 7.137092 7.225606 7.2857876 7.2127237 7.5196834 7.2313657 7.787995 7.277357 7.555642 7.7675567 7.5382037 7.396701
1368066_at 5.5714707 5.3273544 5.598285 5.7991757 5.5622954 5.707818 5.826384 5.7166843 5.815904 5.5864205 5.494051 5.541794
1368067_at 9.050973 9.213084 9.193148 9.05056 8.934155 9.062572 9.102286 9.02391 9.263755 9.1916485 9.267296 9.170673
1368068_a_at 7.6346374 7.42058 7.3202405 7.2330456 7.2423873 7.1940675 7.357854 7.335536 7.7034154 7.4517283 7.649906 7.445922
1368069_at 8.074206 7.882478 7.974814 8.142881 7.893731 8.116445 8.05184 7.860596 8.174667 7.95225 8.085031 8.281583
1368070_at 7.9931746 8.339528 8.327563 8.007419 7.972544 8.09456 8.350547 8.251918 7.9920635 8.13578 8.218768 8.256594
1368071_at 11.9056225 12.035542 12.055292 12.08621 12.039428 11.968968 11.881359 12.0706625 12.181727 11.993965 12.21394 12.14129
1368072_at 6.4361377 6.052561 6.195024 6.1075573 5.8756175 6.4448714 5.8921723 6.3223534 6.368773 6.4288864 6.277522 6.6483526
1368073_at 8.777959 8.519215 8.885975 9.172817 8.416283 8.244546 8.070762 8.423205 8.551099 8.433603 8.108289 8.213463
1368074_at 6.7001023 6.9335003 6.7468753 6.691236 6.365631 6.667265 6.700609 7.012726 6.554856 6.7427387 6.314192 6.635492
1368075_at 10.885839 10.603424 10.810783 10.895145 10.725563 10.872434 10.786346 10.673631 10.840682 11.019997 11.1935005 10.712978
1368076_at 7.3241177 7.575744 7.349752 7.592 7.1236534 7.5042677 7.230563 7.5644393 7.6695905 7.523691 7.405797 7.479763
1368077_at 13.4524765 13.5135765 13.343834 13.404577 13.170045 13.40733 13.417755 13.442381 13.335079 13.428578 13.503901 13.198004
1368078_at 7.9660006 4.317135 4.149164 3.9887254 4.699177 4.753991 4.635204 4.4646263 4.209461 4.887799 4.9032416 6.2836657
1368079_at 9.528681 9.881799 9.420665 9.393522 9.24096 9.59602 9.565759 9.579158 9.036017 9.576196 9.545298 9.360545
1368080_at 3.549166 3.6405392 3.6375563 3.4896429 3.6038916 3.556651 3.8792555 3.443979 3.4691448 3.5698636 3.7127085 3.432998
1368081_at 7.2526207 7.2471337 7.2039404 7.2001348 7.5423317 7.1317024 7.2141104 7.365102 7.2219386 7.010742 6.8967195 7.166922
1368082_at 8.626169 8.512477 8.301607 8.756089 8.333888 8.286943 8.369654 8.50942 8.461111 8.535174 8.612643 8.45268
1368083_at 8.934246 9.085365 9.250377 8.874238 8.991722 9.228769 9.230597 9.044746 8.992245 9.002219 9.216266 9.314522
1368084_at 5.9174557 5.9283676 5.6927 5.735878 5.9320364 5.743348 5.615181 5.691001 5.656472 5.5014734 5.7602205 5.6332636
1368085_at 10.629152 10.851422 10.513367 10.636666 10.377191 10.772662 10.770813 10.411621 10.562659 10.564257 10.436313 10.319542
1368086_a_at 7.892404 8.171989 8.103327 6.9063473 8.377767 7.7194467 7.6680627 8.105043 8.230395 8.0426035 7.1752887 8.3159895
1368087_a_at 8.818218 8.480027 8.452852 8.459444 8.163936 8.409157 8.234032 8.361185 8.588719 8.451021 8.407724 8.322596
1368088_at 7.081028 7.520847 7.3903475 7.3544555 6.894408 7.04994 7.362112 7.415767 7.5995646 7.415041 7.2509165 7.4837904
1368089_at 8.280582 8.426143 8.388932 8.674075 8.449133 8.344696 8.247636 8.426027 8.512099 8.416578 8.269643 8.552516
1368090_at 7.0594845 7.4246464 7.2978077 7.3869505 7.2508936 6.9154367 7.14335 7.1843095 7.3434677 7.2445235 7.247251 6.822719
1368091_at 8.883752 9.288372 8.923291 8.947017 9.04327 8.660307 9.178295 9.3947525 8.967255 9.067066 9.35917 9.305723
1368092_at 12.407632 12.433318 12.3891325 12.303306 12.369244 12.441123 12.397264 12.439142 12.43762 12.518736 12.490495 12.4432745
1368093_at 3.7901797 3.5456133 3.6459353 3.7435997 3.5325363 3.609064 3.7185488 3.7188327 3.4280293 3.7499986 3.6000764 3.7133958
1368094_at 7.000228 7.0915456 6.897781 7.148789 6.764008 6.8408422 6.9681582 6.9956174 6.7872944 6.89259 6.9764013 6.8468537
1368095_at 10.104432 10.069758 10.363083 9.975271 10.167249 9.866606 9.837945 10.208568 10.060787 10.217942 10.454958 10.495228
1368096_at 9.623197 9.564102 9.719381 9.698072 9.538412 9.515837 9.766428 9.743326 9.810959 9.51219 9.55649 9.625224
1368097_a_at 4.483829 3.9262514 4.454449 4.538582 4.1824727 4.8285303 4.2222767 4.467713 4.3500466 4.5430813 4.2381353 4.4794145
1368098_a_at 7.39203 7.1922626 7.1909757 6.921823 7.224111 7.320652 7.70759 7.495094 7.5712976 7.573791 7.3969545 7.701472
1368099_at 6.968893 7.53514 7.491564 7.1216893 7.333082 7.4543967 7.071383 6.9284854 6.971847 7.086139 7.0449867 7.353152
1368100_at 10.97659 10.991819 10.896235 11.058084 10.669977 10.995337 10.900457 11.084777 10.826821 10.957051 10.938691 10.928257
1368101_at 7.889184 7.947921 7.7825065 7.912659 7.7372165 7.8964863 7.957418 7.933061 7.9111958 7.867222 7.819833 7.9327736
1368102_at 8.437147 8.24778 8.2369995 8.645115 7.2907863 7.5879083 8.418579 8.706102 8.747159 8.687916 8.703293 7.7932
1368103_at 7.282947 6.830617 7.3565054 7.147065 7.086172 6.869969 7.003144 6.76589 7.478584 6.957274 6.87451 6.8983192
1368104_at 5.7232733 6.0165796 5.979421 5.8992696 5.9483976 5.7628317 5.816689 5.837131 6.0530615 6.278912 5.916657 5.811262
1368105_at 4.4788094 4.1771617 4.4279747 4.6980586 4.621806 4.636299 4.521931 4.6355844 4.554267 4.4086494 4.4760904 4.4164333
1368106_at 9.2025175 9.930297 8.511923 9.515476 9.293206 8.620544 8.250988 8.777759 8.409929 9.588337 8.650506 8.656244
1368107_at 3.6062293 3.389064 3.5073977 3.6335218 3.581451 3.6216455 3.481814 3.573291 3.426501 3.7848463 3.690472 3.736232
1368108_at 4.2663765 4.2943745 4.551491 4.4365177 4.41479 4.2822027 4.2178526 4.687028 4.473398 4.7196436 4.438257 4.3208337
1368109_at 7.122906 6.735823 7.154419 6.9275694 6.6153665 6.926176 6.812401 7.0561247 6.82793 7.1464596 6.831423 6.6525984
1368110_a_at 4.205624 4.5585346 3.9226027 4.1066594 4.068606 3.888226 4.2399006 3.9704545 4.0786896 4.172449 4.0960274 3.9372663
1368111_at 7.9875236 7.9527783 7.912932 8.008066 7.806366 8.034683 7.4979 8.270235 8.149105 8.185443 8.3903675 7.957582
1368112_at 5.1912913 5.323802 5.1565475 5.072181 5.435352 5.0048475 5.339721 5.1540427 4.862388 5.4529443 5.301078 5.185472
1368113_at 4.629049 4.607313 4.2820044 4.296918 4.4366426 4.382309 4.574297 4.47768 4.2176685 4.2119913 4.357023 4.308122
1368114_at 4.2844124 3.7058191 3.9041772 3.880766 4.222065 4.1634684 4.172418 3.8242657 3.9305327 3.9925706 4.073229 4.0333614
1368115_at 10.265409 10.033356 10.5068445 10.163483 10.321938 10.205301 10.625948 10.073743 10.407259 10.149828 10.23275 10.032676
1368116_a_at 7.4982977 7.2281833 7.3912177 7.391286 7.6891165 7.623951 7.4290285 7.434189 7.498215 7.4929214 7.217834 7.333885
1368117_at 9.060506 9.273229 9.114013 9.298675 9.384318 9.235796 9.163944 9.233399 9.179894 9.096202 9.061536 9.124874
1368118_at 8.439329 8.359922 8.473253 8.449926 8.4170265 8.136183 8.542994 8.602275 8.281919 8.409149 8.245345 8.337545
1368119_at 5.508027 5.7076163 5.5117497 5.660845 5.51591 5.527746 5.619346 5.570057 5.631027 5.4462333 5.5402474 5.5141354
1368120_at 4.0935936 4.022958 3.981312 4.1255965 4.289139 4.1309633 4.054678 4.2899413 4.097062 4.1017237 4.0157557 3.95018
1368121_at 10.321553 10.164743 10.387385 10.223749 10.453416 10.089932 10.941029 11.345088 10.395574 10.593707 11.072602 11.041589
1368122_at 10.053808 10.110218 10.155064 9.990617 10.158319 10.218951 10.125963 10.1756315 10.152273 10.133872 10.208762 10.232344
1368123_at 5.870554 5.5878816 5.6008134 5.8439765 5.7022924 5.914176 5.5444307 5.5658994 5.568363 5.7530007 5.3443456 5.5321383
1368124_at 7.242589 7.447985 7.1588736 7.4469924 7.104414 6.9029603 6.4640574 7.4125857 7.0852966 7.0814643 7.290282 7.2861977
1368125_at 6.7446356 6.179425 6.584728 6.241784 5.9383974 6.3506384 6.5187945 6.2142363 6.480611 6.3538256 6.49115 6.444313
1368126_at 6.2898726 7.0640073 5.8944273 5.9945297 6.0138245 6.000875 6.0472927 6.36215 5.7553263 7.161944 7.217834 6.8227315
1368127_at 5.6880913 5.836665 5.859143 5.93473 5.924894 6.023854 5.964273 5.8039217 6.3232317 6.6970057 6.3462377 6.177986
1368128_at 6.0696344 7.0693874 7.788724 6.3639874 6.50215 6.0979924 7.14176 7.246273 8.34214 8.348 6.691921 7.3744335
1368129_at 7.497567 7.6524787 7.652148 7.4732466 7.523164 7.483798 7.5232635 7.559423 7.615932 7.748687 7.814446 7.673958
1368130_at 4.4036655 4.7346916 4.3798475 4.5428286 4.50357 4.448656 4.8601 4.561692 4.377519 4.4953055 4.472727 4.2965436
1368131_at 3.8981097 3.9363744 4.0393744 3.9529355 4.400346 3.9685702 3.9929895 3.975486 4.1657023 4.1186304 3.9802454 3.8400118
1368132_at 10.233647 10.450091 10.381626 10.257887 10.476911 10.3089 10.442205 10.35541 10.184779 9.987039 10.493282 10.449872
1368133_at 7.7071624 7.6106424 8.156019 7.653119 7.6685467 8.224943 7.412143 7.711369 7.992329 7.838154 7.76349 8.210418
1368134_a_at 8.705451 8.7398 8.682169 8.819389 8.7853985 8.332873 8.482125 8.694604 9.240267 8.476006 8.534182 8.7071495
1368135_at 5.265685 5.804894 5.8399167 5.9902225 5.9818435 5.452779 5.3678155 5.8234453 5.7468996 5.683011 5.818233 5.4602957
1368136_at 7.721544 8.014416 7.944653 7.6538253 7.84448 7.958809 7.79401 8.023776 8.16818 7.8807397 8.087532 7.9084425
1368137_at 6.289013 6.3270974 5.908742 6.024932 6.210855 6.10677 5.7171187 6.102377 6.5983343 5.653756 5.630236 5.856904
1368138_at 5.4681444 5.3670273 5.325989 5.428829 5.173924 5.4970737 5.1601324 5.268837 5.0362263 5.360615 5.0257964 5.315696
1368139_s_at 5.795387 5.7791166 6.037696 5.9039197 5.5655203 5.353977 5.7520237 5.740514 5.969788 5.597629 5.7132015 5.377265
1368140_at 5.9965715 6.0066185 5.5236983 5.502024 6.149283 6.5884457 6.26196 5.873272 6.304996 5.9083085 5.495955 6.285212
1368141_at 11.706494 11.677481 11.661668 11.609133 11.568832 11.679999 11.639335 11.720336 11.714877 11.585494 11.675505 11.844455
1368142_at 5.363467 5.13543 5.1995864 5.1837626 5.4003725 5.102975 5.4556046 5.3757334 5.658174 5.470185 5.5869102 5.3810077
1368143_at 7.1366463 7.236519 7.2844887 7.711559 6.9474564 7.2877827 7.6456647 7.5816593 7.708611 7.546417 7.401127 7.7427034
1368144_at 5.936333 5.0824785 5.585113 5.436721 5.7886786 5.3972597 5.215605 4.9624014 5.044216 4.859954 5.309263 5.500435
1368145_at 5.2189603 5.099165 5.052066 5.1953144 5.5131035 5.0875874 5.2258654 5.2993555 5.40923 5.1231146 5.493348 5.531765
1368146_at 9.665504 11.07773 10.329137 11.053572 11.298873 10.519697 9.8897705 10.73061 9.522816 9.413819 9.9992 9.361038
1368147_at 7.5997763 8.864437 7.9509745 8.829595 9.613136 8.489536 7.5002604 8.426316 7.310298 6.83895 7.650227 6.7790747
1368148_at 4.5260034 4.7883525 4.4586964 4.7512264 4.5942993 4.6143084 4.5669723 4.551903 4.281952 4.315339 4.5830946 4.678325
1368149_at 5.9398117 6.125081 6.0210733 6.2078266 5.7343597 5.8613033 6.0011826 6.144713 6.013379 6.177803 6.1322355 5.9374924
1368150_at 12.856606 12.784117 12.756881 13.094889 12.951242 12.751388 12.930041 12.938065 12.798484 12.741774 12.951844 12.918326
1368151_at 10.558374 10.395124 10.530784 10.390901 10.272098 10.526254 10.432445 10.3900795 10.509876 10.482566 10.531101 10.382018
1368152_at 7.619967 7.6218905 7.67604 7.5683956 7.4813056 7.775458 7.5698547 7.5945683 7.563854 7.4142795 7.5616693 7.6413713
1368153_a_at 6.9130096 6.892705 6.5419884 7.048257 6.8958416 6.9013534 6.8458295 6.759131 6.815974 6.862749 6.8320904 6.881006
1368154_at 8.5739355 8.27631 8.520916 8.146547 7.9169016 8.431824 8.154072 8.129321 8.29874 8.039212 7.9435163 8.262276
1368155_at 11.7181635 11.934218 11.076842 11.716274 11.339792 11.790458 12.865231 12.654575 10.179624 11.291381 8.862567 11.589006
1368156_at 5.4283156 5.4943247 5.6689105 5.4392467 5.6541853 5.401728 5.5673127 5.1559424 5.699122 5.61319 5.4275074 5.4590898
1368157_at 5.7945924 6.043846 5.8190894 5.5429435 5.7374654 5.7167745 5.9951086 5.8974032 6.7672544 5.6953044 5.8468385 6.114873
1368158_at 9.253129 9.178941 9.259668 9.1487 8.8921385 9.403638 9.286062 9.202631 9.298391 9.251312 9.185246 9.386537
1368159_at 8.432981 8.652332 8.783603 8.546784 8.702267 8.754103 8.767802 8.962887 8.847476 8.888068 9.051857 8.88031
1368160_at 7.7739115 7.843188 9.686979 8.560884 9.614958 9.549214 9.46401 8.192642 9.454252 6.0115366 8.60537 9.737
1368161_a_at 14.013172 13.959474 13.950611 13.921035 13.928806 14.023626 13.942908 13.970808 13.974627 13.981066 13.969428 13.929186
1368162_at 5.0694723 4.7912035 5.2869787 4.97993 5.0068455 5.053219 5.071636 4.758214 4.9879303 4.980612 5.1059017 4.8570957
1368163_at 10.324906 10.31186 10.167348 10.46578 10.256044 10.239843 10.391113 10.361079 10.474326 10.475986 10.236131 10.107252
1368164_at 7.6654825 7.8000927 8.050096 7.6913185 7.540298 7.809503 7.672794 7.8857656 7.9110384 7.9804106 7.524275 8.018052
1368165_at 7.7976975 7.843188 7.902516 7.64943 7.6075926 7.993413 8.093532 8.007091 7.827341 7.7252226 7.874086 8.22638
1368166_at 6.330312 6.1076603 6.90605 6.493766 5.8421645 6.5231504 6.398593 6.7194543 6.5611696 6.4323263 6.6949267 6.444757
1368167_at 5.6784415 5.587097 6.067481 5.3938775 5.8241014 5.6630244 5.52382 5.49831 5.9377127 5.3187876 5.6889586 5.544377
1368168_at 10.484395 9.117629 8.447104 10.020513 8.082427 8.616634 9.258073 9.002693 9.581409 9.002415 8.18642 8.026085
1368169_at 7.086946 7.071331 7.1351204 7.2733307 6.8511534 7.0640273 6.913838 6.8271465 6.995817 6.975033 6.774906 7.0774064
1368170_at 4.0748787 4.3605614 3.990819 4.1257267 3.8859496 4.0340977 4.3254485 3.7869747 4.3715296 4.1315174 4.0954666 3.9638355
1368171_at 9.466776 9.934074 9.665827 9.673498 8.898043 9.882495 8.596945 9.782392 10.369061 9.078865 6.7290626 8.0028515
1368172_a_at 6.8659596 7.293946 7.160465 7.0607443 6.4642663 7.649436 6.1211348 7.389376 7.81525 6.540586 4.294174 5.583763
1368173_at 8.469679 8.052072 8.240532 7.7497272 8.048666 8.377942 8.098505 8.186168 7.9050684 8.4792595 7.987568 8.065529
1368174_at 3.8919272 3.7507675 3.8793018 3.9101222 3.7866879 3.8677602 3.947256 3.9943097 3.8742106 3.7197108 3.80745 4.0923166
1368175_at 7.006969 7.2725673 7.0555778 7.0583076 7.4041476 7.253973 7.2200956 6.9282646 7.005016 6.9728165 7.0132837 7.0414934
1368176_at 7.7065935 7.6374 7.468601 7.8601637 7.6072516 7.396855 7.5533347 7.4757686 7.7860847 7.3790674 7.6759934 7.6734724
1368177_at 7.6438513 7.5456295 7.592893 7.8973455 7.374257 7.4918375 7.732975 7.9194484 7.5504513 7.7109013 7.451657 7.8324738
1368178_at 9.125519 9.2460165 9.095747 9.244495 8.92024 9.10373 9.044239 9.172801 9.256374 8.948541 9.289052 9.266831
1368179_at 7.710376 7.5726404 7.298015 7.69348 7.08856 7.3479176 7.54402 7.447987 7.4804487 7.7068872 7.427495 7.348233
1368180_s_at 12.901587 13.116308 13.283552 13.116452 13.26103 13.315501 13.381568 13.465441 13.243874 13.391675 13.433918 13.301619
1368181_at 10.756557 11.011052 10.943099 10.849763 10.949417 11.080043 10.879809 10.779755 11.004562 10.877175 10.983252 10.964468
1368182_at 4.381055 4.199027 4.112063 4.058057 4.31612 4.0945435 4.235797 4.0707197 4.2649126 4.267105 4.134554 4.142992
1368183_at 8.077418 8.258154 8.098216 8.12264 7.9996686 8.113762 8.188058 8.103339 8.208724 8.341384 8.33655 7.991184
1368184_at 8.889569 9.143681 9.178277 8.951926 8.887239 9.319467 8.941484 8.998229 9.093138 9.016984 8.865389 9.008271
1368185_at 5.115222 4.788925 4.677429 5.0382786 5.093381 5.3043995 5.242192 4.6549406 4.6822944 5.029087 4.70205 4.7840905
1368186_a_at 6.2203083 5.808972 6.309059 6.5188704 6.261128 5.926742 6.141491 5.8629317 6.399926 6.1127605 5.8029304 5.902618
1368187_at 8.101492 7.91405 8.776671 8.684954 8.949274 8.593912 7.3793736 8.569884 8.776591 7.7068357 7.635739 8.143253
1368188_at 13.625113 13.788151 13.710515 13.456342 13.661963 13.785832 13.632297 13.611774 13.712105 13.706155 13.742419 13.733186
1368189_at 10.747726 10.866823 10.570016 10.450092 10.31729 10.694357 10.82883 10.943926 10.562343 10.93898 10.731417 11.207493
1368190_at 5.2640257 5.0155807 5.344761 5.226657 5.322053 5.2728257 5.43126 4.924376 5.49143 5.3063097 5.1119294 4.989538
1368191_a_at 10.704623 10.850268 10.859917 11.047373 10.852427 10.661334 10.905171 11.043543 10.778548 10.837109 10.824978 10.836314
1368192_at 4.516672 4.5815563 4.870322 4.9939756 4.991783 4.895449 4.7914257 4.7319813 4.5312505 4.430378 4.4977756 4.6483126
1368193_at 4.798971 4.9810667 4.7394924 5.0781097 4.963089 4.970255 5.028312 4.757289 4.8640747 5.034288 4.8877816 5.127215
1368194_at 4.6873646 4.344351 4.8531914 4.4799743 4.4676027 4.7790346 4.58109 4.7256155 4.4415226 4.4842696 4.612877 4.7582703
1368195_at 6.193898 6.290567 6.358517 6.569219 6.3288517 6.2561398 6.262486 6.374214 6.6403913 6.589767 6.1244416 6.504433
1368196_at 4.8708367 4.6717787 4.768527 4.7765064 5.0917263 4.6375537 4.887072 4.5655017 4.72522 4.992424 4.997285 4.891194
1368197_at 4.206899 3.753427 3.6184142 3.651828 3.9265816 3.862002 3.8218377 3.5956957 3.9587188 4.048685 3.8068204 3.897461
1368198_at 4.5329304 4.536137 4.411974 4.678284 4.7351885 4.4428797 4.3793764 4.813321 4.556299 4.726232 4.909399 4.4440837
1368199_at 8.503512 8.550056 8.86004 8.525542 8.497289 8.705431 8.658988 8.534958 8.582668 8.820291 8.580416 8.564937
1368200_at 5.3888855 5.5194097 5.366219 5.6665363 5.7981906 5.2425394 5.4933357 5.41157 5.3790116 5.200424 5.423735 5.5905275
1368201_at 6.2633524 6.3437753 6.71769 6.4453273 6.2328568 6.3229284 6.3511558 6.3025327 6.393999 6.37625 6.552794 6.4097548
1368202_a_at 8.664875 8.578334 8.820703 8.641331 8.379644 8.454679 8.458651 8.734692 8.9063 8.867002 8.544098 8.558192
1368203_at 4.985965 4.7229652 4.6792903 4.7900333 5.1373167 4.635331 4.930326 4.8836145 4.9253993 4.8494425 4.903696 5.0193777
1368204_at 6.446924 6.715088 6.9249644 7.030947 6.4103446 6.7023144 6.8785677 6.7937837 6.888613 6.968744 6.7838783 6.705646
1368205_at 13.430326 13.366123 13.414838 13.477085 13.554597 13.376166 13.406689 13.349415 13.3592825 13.399533 13.331219 13.290512
1368206_at 8.827164 8.90061 8.995052 8.789472 8.700904 8.93685 8.892745 9.025181 8.939168 8.892971 9.206101 9.095534
1368207_at 6.473243 6.080175 6.324055 6.3080535 6.0284715 6.2704945 6.0274105 6.5282273 6.5294743 6.0997314 6.1987863 6.0036845
1368208_at 5.8732476 6.4332876 5.952983 5.7477694 6.01457 6.3744755 6.069968 5.7235937 6.111867 5.7379956 6.065618 6.2002654
1368209_at 5.791648 5.746414 5.74722 5.7646017 5.740219 5.4062014 5.7485995 5.9331174 5.702139 5.637724 5.5134506 5.809815
1368210_at 4.3367553 4.338304 4.152353 4.573657 4.5773835 4.275418 4.454451 4.006737 4.4286056 4.3904614 4.4305615 4.285415
1368211_at 12.159507 12.164273 12.2178755 12.10296 12.333664 12.125224 12.160348 12.042523 12.128373 12.175582 12.032344 12.240534
1368212_at 8.711708 8.551162 8.706645 8.070934 8.703815 8.697068 8.5979805 8.602275 8.75553 8.463504 8.499639 8.479857
1368213_at 9.321472 9.185811 8.753589 9.1982565 8.840542 8.623431 9.405364 9.574103 9.290511 9.143062 10.089005 9.363969
1368214_at 7.66475 7.9842806 7.901191 7.916016 7.773799 7.8898005 7.8926806 7.9174743 7.6994147 7.9139543 7.8151565 7.8929954
1368215_at 9.946297 10.039266 9.959934 9.940086 10.059221 10.011181 9.947517 9.9991455 9.921864 9.861502 9.943272 9.869016
1368216_at 9.559084 9.8168745 9.589932 9.609705 9.289021 9.645417 9.489403 9.5456 9.486273 9.572056 9.641534 9.674871
1368217_at 8.725273 8.764172 8.918386 8.8238125 8.53113 8.646866 8.86351 8.882759 8.866571 8.723249 8.853849 8.952719
1368218_at 5.7666674 5.5603433 5.577172 5.778649 5.7122273 5.7838717 5.4417534 5.5985556 5.335018 5.7605286 5.7983375 5.787212
1368219_at 6.811183 7.169546 6.848956 7.0366435 6.498337 6.612546 6.85901 6.9382024 6.895405 6.8871493 6.8134303 6.6753616
1368220_at 8.961351 8.99032 9.17534 8.972013 8.9291935 8.960417 9.006929 8.998766 9.17686 8.967132 8.955298 9.117034
1368221_at 10.061291 10.0227165 10.017183 9.673845 10.352887 10.036432 9.918494 9.9479265 9.93654 9.810837 9.989901 9.769912
1368222_at 5.5570974 5.131544 5.5892973 4.893635 6.70627 5.278473 5.202731 5.456662 5.3372936 5.377799 5.389436 5.3334093
1368223_at 7.472924 7.36415 8.16115 7.5915604 7.6368694 8.107741 7.511684 7.828402 7.625213 7.7813635 7.915283 7.990804
1368224_at 12.949346 12.903509 12.720814 13.239295 13.335069 12.956119 12.929312 12.893198 13.045246 13.072277 13.214014 12.956534
1368225_at 7.5740047 7.76565 7.8930273 7.652309 7.555379 7.756393 7.7666187 7.9004407 7.77469 7.5851645 7.670603 7.689642
1368226_at 8.338666 8.419949 8.196348 8.240366 7.9530783 8.272849 8.001088 8.253858 8.494421 8.296916 8.192968 8.535414
1368227_at 8.790651 8.24538 8.682929 8.821238 8.76932 8.801672 8.286513 9.059298 8.870977 8.889523 7.952091 8.64223
1368228_at 8.898677 8.674374 8.808785 8.826431 8.460293 8.7959585 8.708001 8.933612 8.703173 8.916717 8.758223 8.752143
1368229_at 6.776279 6.825598 7.0086102 6.5568852 6.719997 6.974196 6.757425 6.868295 6.7561545 7.029141 6.6799154 7.028183
1368230_a_at 9.038727 9.208207 9.107193 9.035666 8.795164 9.118651 9.227911 9.192425 9.30102 9.318247 9.205143 9.266764
1368231_at 6.564941 6.825973 6.5607266 6.7306333 6.760953 6.6910877 6.7392535 6.642111 6.84732 6.898508 6.5892463 6.6811304
1368232_at 8.336895 8.308426 8.5316105 8.17246 8.210194 8.059146 8.384831 8.419229 8.45616 8.440887 8.403361 8.645801
1368233_at 8.188169 8.167707 7.977092 8.449503 7.831556 8.324697 8.430112 8.358597 8.041093 8.398719 8.321881 8.23935
1368234_at 8.416019 8.825487 8.387583 8.632086 8.297609 8.692393 8.678585 8.458161 8.962378 8.683767 8.732039 8.515124
1368235_at 7.813564 7.851783 7.8931494 7.898488 7.8668795 7.7403703 7.696508 8.053232 8.2264805 8.008888 7.8184404 7.712592
1368236_at 3.7074645 3.8380666 3.6711926 3.8452535 3.9617004 3.785684 3.664382 3.725989 3.6539617 3.685261 3.7798116 3.438952
1368237_at 4.503101 4.2361064 4.640774 4.189972 4.335559 4.169113 4.295732 4.286824 4.1928477 4.379145 4.219184 4.166906
1368238_at 4.6030116 4.488533 4.522964 4.434041 4.620847 4.603939 4.435217 4.2706604 4.4197235 4.569391 4.575259 4.237868
1368239_at 8.986984 9.077659 8.902097 8.642046 8.602308 8.520623 8.82556 8.901391 8.978485 8.671307 8.994009 8.792901
1368240_a_at 4.6287766 4.7964425 5.061127 4.3907943 5.0737095 4.1794333 4.3919325 4.573914 4.430731 4.122853 4.5248756 4.380284
1368241_a_at 8.73831 8.369277 8.852764 8.633395 8.650439 8.62227 8.928066 8.815802 8.797553 8.58844 8.651306 8.802125
1368242_at 5.1920247 5.0235853 4.8036537 4.9939756 5.002811 4.4223814 5.0246706 4.610304 4.7361836 5.0278454 5.037328 4.706006
1368243_at 4.95659 5.0272236 5.2301483 5.1002107 4.8911333 5.2017264 4.9870434 4.83709 5.482692 4.925119 5.5231767 5.366453
1368244_at 10.087132 10.279629 10.128005 10.240953 10.46588 10.180295 10.208333 10.280089 10.197091 10.056474 10.2549 10.328702
1368245_at 12.54304 12.376062 12.587479 11.738385 12.309503 12.6210985 12.615759 12.213086 12.511139 12.187715 12.585146 12.526554
1368246_at 4.9176254 5.1850076 4.8605 4.8201203 5.1109343 5.1386704 5.337261 5.3711724 5.4824505 4.6338596 4.7542906 4.92587
1368247_at 6.3155794 6.95281 6.9859004 6.190876 5.8143764 6.8313966 7.426676 7.0610423 8.087704 7.648569 9.472132 7.6257706
1368248_at 6.2721324 6.0095925 6.1483474 6.171815 6.3498745 6.4227242 5.9044237 6.51843 5.852854 6.3136687 6.806547 6.9295144
1368249_at 10.045358 9.928729 10.260472 9.579315 9.919323 10.194779 10.390615 9.762842 10.295152 9.583828 10.026999 9.832007
1368250_at 4.597222 4.360984 3.8307724 4.053505 4.022211 4.338925 4.1700945 4.1371527 4.346829 3.9979675 4.1389904 4.1943545
1368251_at 5.5978603 5.850624 5.572426 5.7355156 5.5672073 5.430001 5.553118 5.6296964 5.8109255 5.772216 5.723168 5.8012247
1368252_at 3.2999485 3.624939 3.6053655 3.4904199 3.5322337 3.4546242 3.5651045 3.3519878 3.318627 3.6374547 3.478068 3.572821
1368253_at 12.361579 12.456816 12.282146 12.424238 12.222161 12.343931 12.420004 12.380198 12.314024 12.452126 12.285401 12.334674
1368254_a_at 4.7572904 4.4646235 4.4218907 4.8400264 4.927073 4.425323 4.747742 4.617865 4.473398 4.37698 4.7618814 4.5993056
1368255_at 4.129006 4.3424535 4.1206665 4.3274646 4.383771 4.1846905 4.209995 4.3544135 4.408674 4.4087553 4.1546855 4.092605
1368256_at 3.4861069 3.6216364 3.6667657 3.3325093 3.4032016 3.3942826 3.3194995 3.4107652 3.4100006 3.65806 3.6008496 3.3878777
1368257_at 3.9243293 3.7497876 3.9513626 3.9979541 3.990803 3.9111195 4.1900992 4.0593495 3.82425 3.867434 3.8604481 3.7730858
1368258_at 5.988759 4.681032 4.6532784 5.002549 5.013816 4.9624877 4.8761034 5.099881 4.8956547 5.369278 5.292438 4.920709
1368259_at 7.678633 7.5764933 8.02178 7.4648466 7.898989 7.5906444 7.494831 7.481366 8.0001135 7.7862496 7.37661 7.4990797
1368260_at 4.817919 4.6225853 5.3196983 5.017606 4.70444 4.359601 4.8133755 5.4775505 5.0587177 5.4895935 4.810478 4.627301
1368261_at 4.0155535 3.9871929 3.9123545 4.2555037 4.214486 3.9920447 4.0420647 4.1953344 4.074662 4.044037 3.8707685 4.1511183
1368262_at 6.3415656 7.022711 6.7992716 6.8394785 6.9008803 6.7432923 6.605108 6.9436064 6.741447 6.482289 6.625181 7.119039
1368263_a_at 3.7093053 3.7996774 3.886423 3.7411318 3.9183993 3.6353214 4.0351267 3.707814 3.7225583 3.821606 3.7547624 3.9202485
1368264_at 7.7189107 8.020311 7.592914 7.969616 7.341475 7.960341 8.044693 8.080198 7.8639684 7.8708763 8.009136 8.095455
1368265_at 8.841195 9.085545 9.092963 8.5119295 9.00281 8.997995 9.1334095 9.200763 9.51285 9.282167 8.916483 9.072707
1368266_at 13.18032 13.292659 13.214842 13.078212 13.242549 13.382651 13.31913 13.196938 13.24698 13.091378 13.2782545 13.134145
1368267_at 8.009794 8.079912 8.087783 8.301448 7.7625227 7.9610815 8.172186 8.217007 8.153228 8.390735 8.426185 8.2631235
1368268_at 7.747458 7.6972113 7.3706317 7.6615663 7.3441415 7.6711364 7.3763185 7.8591137 7.4758573 7.7420716 7.6652904 7.599832
1368269_at 3.5991023 3.5519311 3.4959323 3.7916727 3.7400498 3.5019636 3.8963401 3.6135314 3.6742127 3.76114 3.649413 3.785023
1368270_at 7.6524982 7.909351 8.104519 8.0407505 8.01742 7.8050857 7.796186 7.993191 7.7860036 7.886738 7.2467847 7.7798133
1368271_a_at 7.3920856 4.9558477 4.612382 5.235777 4.631149 4.84166 4.91093 5.1930876 4.6537976 4.9940515 4.229915 4.9657073
1368272_at 10.141796 10.377036 10.264253 9.946468 10.4731655 10.661898 10.324597 10.162305 10.677737 10.294032 10.530014 10.122207
1368273_at 9.818463 9.78292 9.493293 9.67006 9.605092 9.5983715 9.554146 9.630767 9.475406 9.693592 9.720912 9.422494
1368274_at 8.365791 8.137299 8.340998 8.198728 8.352224 8.306302 8.299105 8.253792 8.331953 8.124486 8.122102 8.313686
1368275_at 10.499328 10.671199 10.651933 9.71413 10.604053 10.3326 10.699226 10.896699 10.407217 11.154127 10.760503 11.362335
1368276_at 7.156178 6.641231 6.8213696 7.0331254 7.08297 7.098251 7.0962176 7.054999 6.699551 6.922944 7.027171 6.9016185
1368277_at 8.6719 8.697818 8.633693 8.642752 8.777946 8.605087 8.837237 8.599952 8.62043 8.51497 8.631558 8.8746605
1368278_at 6.444627 6.2585344 6.2442093 6.480468 6.5351977 6.198399 6.7052402 6.8716817 6.3569436 6.4034777 7.002061 7.1141047
1368279_at 5.806977 5.282267 5.3194094 5.2639513 4.8788567 5.3577027 5.8467846 5.268837 5.466189 5.5951924 5.608269 5.1834354
1368280_at 12.352153 12.151764 12.216096 12.421194 12.456018 12.20006 12.252078 12.195077 12.200628 12.165519 12.12364 12.016246
1368281_at 5.272398 5.3180904 5.2805815 5.27182 5.4837046 5.242717 5.630089 5.3912163 5.4540367 5.6385937 5.177641 5.537945
1368282_at 4.600245 4.3029256 4.5441065 4.20457 4.445493 4.2189946 3.8918257 4.504958 4.534947 4.4556937 3.9280534 4.421295
1368283_at 11.272909 11.386733 11.179503 11.647904 11.613776 11.325942 11.688604 11.632093 11.538094 11.37814 11.298226 11.61404
1368284_at 8.127426 7.6452374 8.194353 8.124332 7.954104 7.942487 7.686834 7.926081 8.150936 7.7161536 7.303498 7.566795
1368285_at 4.8269987 4.3994675 4.568625 4.837007 4.7806563 4.5039573 4.484456 4.9232926 4.56865 4.4610357 4.625734 4.6662474
1368286_at 6.9931965 7.2528963 7.2072506 7.0795765 7.0958705 7.322208 6.9048433 7.3775187 6.9579496 6.9648137 7.3641353 7.2683983
1368287_at 4.308713 4.904949 5.03828 4.40835 4.972557 4.5153418 4.9062796 4.624295 4.901772 4.749935 4.803109 4.5785465
1368288_at 14.161528 14.163437 14.16262 14.137865 14.24349 14.181266 14.162728 14.171606 14.117098 14.093854 14.119399 14.146622
1368289_at 11.828495 10.730994 12.004729 11.965713 12.032861 11.617315 11.539283 11.83384 11.56724 11.466084 11.492883 11.609303
1368290_at 4.0565686 4.789366 3.9064639 3.7757332 3.7014773 3.5139701 3.9721863 3.818094 3.5915382 3.8893676 3.8428373 4.367255
1368291_at 8.512557 8.697136 8.683446 8.767951 9.067604 8.804476 8.25449 9.16498 8.810373 9.04293 9.142646 9.1520195
1368292_at 6.7620835 6.865999 6.746394 6.658928 7.178586 6.758048 6.8599024 6.8101654 6.899804 7.029048 6.8167353 6.6936574
1368293_at 5.7764 5.8290243 5.4533806 5.6303434 5.562498 5.8365564 5.6359954 5.6667633 5.7032723 5.620666 5.577608 5.5853806
1368294_at 10.838768 10.474159 10.759829 10.621792 10.543143 10.650132 10.497497 10.401497 10.633062 10.589015 10.492585 10.396782
1368295_at 9.365931 9.62968 9.446937 9.815013 9.714781 9.609694 9.50107 9.631462 9.629645 9.500482 9.374356 9.384761
1368296_at 8.761073 8.946789 8.429285 8.999412 9.448424 8.957001 8.4967375 8.745337 8.9968 8.684142 8.479725 8.557315
1368297_at 5.020074 4.7811375 4.9798317 5.1894407 4.6309767 4.9423523 4.850917 4.6981707 4.693817 5.094866 4.807843 4.693863
1368298_at 5.451142 5.438669 5.3882356 5.529756 5.71288 5.67165 5.0127673 5.50046 5.497603 5.3291564 5.375931 5.298948
1368299_at 3.892648 4.0678196 3.8514063 4.078287 3.9794815 3.9076052 3.9002156 3.9656498 3.9116077 4.262657 3.944449 4.068186
1368300_at 5.541526 5.6411366 5.7497244 5.533731 5.756489 5.4149466 5.363776 5.797114 5.858964 5.797919 5.607391 6.0840178
1368301_at 6.079522 5.858582 5.901399 6.139284 5.9352703 5.876588 5.971748 5.6782527 5.8545556 6.0762854 6.1236973 6.098515
1368302_at 4.9891744 5.0820613 4.869713 5.0238657 5.0435166 5.0337577 4.9107685 5.094502 4.9373713 5.1274695 5.051306 4.8956876
1368303_at 9.36153 8.509618 7.854015 7.773344 7.035774 7.702686 8.391716 8.080333 8.76145 8.03973 8.404449 6.8678026
1368304_at 11.32668 11.799263 11.463267 11.369221 11.931821 11.891487 11.915055 12.065194 11.8619585 11.776882 12.014958 11.938576
1368305_at 8.12249 7.844337 8.531464 8.407025 8.471887 8.398837 8.21353 8.09564 8.404599 8.360548 8.283404 8.408434
1368306_at 5.580976 5.229881 5.588082 5.517427 6.021825 5.584042 5.658165 5.428735 5.274553 5.515219 5.596045 5.5508065
1368307_at 6.271662 5.97018 5.975702 6.2089815 6.207353 6.01007 6.0467863 5.889207 5.6491203 6.2319655 6.118451 5.8944054
1368308_at 8.044073 7.8272 7.0086775 8.040415 10.146599 8.259442 6.8436294 6.888476 7.322466 7.163767 6.669075 6.3376985
1368309_at 7.6398335 7.759553 7.994319 7.655526 7.7343817 7.482918 7.47869 8.176211 7.570826 7.6877675 7.711169 7.6478567
1368310_at 5.4164925 5.2849874 5.2007837 5.6546326 5.516819 5.405204 5.2847424 5.1548977 4.8293667 5.2215447 5.3897347 5.496981
1368311_at 8.661108 8.803368 8.569107 8.279812 8.475111 8.489489 8.635258 8.212644 8.28974 8.266304 8.296297 8.249781
1368312_at 4.948923 4.8768954 4.8671393 5.154463 5.2318645 4.716791 5.0130267 4.916961 5.1675973 5.0948663 5.095127 4.974813
1368313_a_at 4.228585 4.531061 4.6648264 4.2885685 4.6367817 4.5235977 4.5774226 4.458389 4.604697 4.3305345 4.2263317 4.5386744
1368314_at 9.852274 10.183786 9.92056 10.341292 10.23604 10.072196 10.00809 9.875964 10.208397 10.266605 10.045405 10.106982
1368315_at 6.5149436 6.430112 6.288693 6.3454 6.720677 6.715632 6.5079083 6.543142 6.326321 6.5830693 6.8486204 6.274221
1368316_at 11.26618 11.117174 11.256444 10.627801 11.077411 11.198971 10.999624 11.213016 11.510773 11.084355 11.1888 11.347575
1368317_at 4.850488 4.501362 4.6099243 4.408127 4.750563 4.520421 4.543447 4.6540813 4.538129 4.47232 4.799835 4.4453135
1368318_at 8.00099 8.117424 8.34149 8.054096 8.362037 7.9911785 7.8670444 8.022247 7.9545903 8.183617 8.02731 7.7370253
1368319_a_at 4.8781233 5.0846825 4.6643534 4.9252906 5.8754115 4.7858677 4.5332403 4.6764326 4.661164 4.988779 4.808099 4.8371863
1368320_at 5.018324 4.313364 4.8974395 5.004395 4.4917088 4.8264217 4.528916 4.628888 4.354027 4.9286494 4.753871 4.518954
1368321_at 8.861367 6.8213334 8.72618 8.47036 8.602284 8.347443 6.6558104 6.052989 7.297925 7.381002 6.307695 7.786708
1368322_at 8.361744 8.502753 8.641248 8.359323 7.9619875 8.502207 8.170828 8.275417 8.258744 8.7549305 8.192361 8.663854
1368323_at 7.903989 7.5156393 7.7324705 7.4323263 7.6722717 7.5854106 7.3695416 7.688826 7.71198 7.446375 7.6517467 7.8340807
1368324_at 5.377037 5.1010194 5.1727304 5.1470237 5.375991 5.5182695 5.256378 5.272841 5.2649736 5.533776 4.8333774 5.3063884
1368325_at 8.104326 8.3456 8.899982 8.142393 8.672121 8.859369 8.598595 8.226612 8.389133 8.274464 8.102351 8.882931
1368326_at 7.0762067 6.662646 6.8838387 7.118318 7.129369 6.98398 6.9935513 6.918196 6.659785 6.9702816 7.1964326 6.6927834
1368327_at 5.9821043 5.944325 5.8151007 6.22508 5.9633603 5.9695272 6.1399975 6.067919 6.038119 5.951303 5.867536 6.1616807
1368328_at 8.847791 9.056488 8.8479 8.708916 8.849281 8.482616 8.925842 9.189445 9.001637 8.857143 8.911732 8.862609
1368329_at 5.892257 5.7089133 5.5719113 5.544927 5.412031 5.5113926 5.7147965 5.160406 5.650485 5.54067 5.694948 5.5994205
1368330_at 7.062513 7.4442964 7.2845 7.119947 6.831012 7.4752665 7.3061132 6.9522214 7.021406 6.93564 7.0931945 7.038757
1368331_at 11.9201145 11.969998 11.88447 11.742105 11.613327 11.914803 12.001729 11.859087 11.869359 11.937726 11.851012 11.934245
1368332_at 6.9332976 6.4092326 7.1931133 6.6111884 7.363616 6.467013 6.781192 6.5977483 6.7141633 6.2321653 5.4647727 6.228007
1368333_at 4.3799195 4.4569335 4.0573525 4.828525 4.4544477 4.020102 4.1337285 4.396347 3.9129424 4.379145 4.4632034 4.2050114
1368334_at 7.0259666 6.769955 7.3614063 7.5671215 6.764008 7.2599926 7.2754116 7.236064 7.217848 6.935961 7.079488 7.3665347
1368335_at 13.753576 13.604257 13.767756 13.86262 13.630255 13.584702 13.540939 13.559067 13.628426 13.685052 13.557217 13.634089
1368336_at 11.602005 11.567735 11.646865 11.483 10.978789 11.652613 11.701145 11.62787 11.676092 11.87542 11.578107 11.606897
1368337_at 5.692787 5.9386206 5.5236983 6.0662794 5.762909 6.056891 5.6457243 5.498396 5.7894683 5.4688854 5.8715196 5.396142
1368338_at 4.551904 4.4229374 4.475508 4.645632 4.5403533 4.750497 4.8390226 4.3578706 4.2125845 4.6607747 4.4567327 4.4849806
1368339_at 4.44886 4.4193726 4.564452 4.1943083 4.437792 4.2815237 4.31157 4.4868736 4.3344555 4.4420395 4.4204335 4.345277
1368340_at 8.272309 8.48218 8.372536 8.354363 8.050329 8.260645 8.280368 8.103573 8.5992985 8.083502 8.177874 8.124868
1368341_at 7.652151 7.9550796 7.6850095 7.538934 7.4426646 7.812331 7.3846335 7.660904 7.557449 8.0033 7.542425 7.5720997
1368342_at 3.9984663 4.297145 4.100292 4.0665593 4.1662073 4.008294 4.1219397 4.0611515 4.1348944 3.888266 4.114912 4.035349
1368343_at 5.314391 5.1007977 5.067601 5.313653 5.217041 5.2182646 5.305888 5.1047993 4.880989 5.278977 5.115133 5.238206
1368344_at 3.4728134 3.7054143 3.6874971 3.5031424 3.6725447 3.6925025 3.3591845 3.6436806 3.5613222 3.692194 3.6104648 3.5426211
1368345_at 4.3158245 4.4565735 4.2999434 4.02171 4.307877 4.3489804 4.506733 4.199043 4.2793427 4.5104494 4.2946444 4.3974476
1368346_at 6.73229 6.7906866 6.7143126 7.0220723 6.4443803 6.726368 6.6357884 6.279009 6.8436794 6.662792 6.596499 6.5815716
1368347_at 4.8078456 4.791341 4.9075236 5.0132337 4.873966 4.9036455 4.9190736 4.569773 4.9622383 4.9409595 4.781284 4.699962
1368348_at 4.4797707 3.9409053 4.2406106 4.426455 4.2700157 4.0185637 4.1088066 4.1265945 4.038162 4.176146 4.0212336 4.1742864
1368349_at 5.3581676 5.4600677 5.4512405 5.6664553 5.8058424 5.656058 5.3638487 5.2912726 5.7294035 5.690717 5.8791904 5.4735126
1368350_at 3.4278994 3.5113184 3.299201 3.3997037 3.4928885 3.2573895 3.4572372 3.317146 3.108346 3.3811126 3.3551004 3.471128
1368351_at 6.1050186 6.188484 6.0402417 5.7658887 6.0347624 6.051167 5.890913 6.159279 5.694967 6.300185 5.8285904 5.8080506
1368352_at 4.5441666 4.408766 4.177972 4.391047 4.4681907 4.661122 4.0299373 4.5792513 4.690591 4.7059126 4.4884143 4.3300157
1368353_at 5.4492035 4.9732647 5.1359344 5.243245 5.169224 5.1845713 4.777153 4.863606 4.885439 5.1094303 5.0058274 5.3881454
1368354_at 9.833419 10.438195 10.119621 10.592205 10.47588 10.065644 10.231512 10.38924 9.922824 10.187122 10.27085 10.529477
1368355_at 4.994563 5.428638 5.193532 5.1214805 4.8776608 5.206222 5.204876 5.339451 5.4509926 5.010185 5.043985 5.306636
1368356_a_at 10.345338 10.129546 10.331452 10.416121 9.871355 10.116348 10.29699 10.281381 10.297623 10.566877 10.020112 10.253619
1368357_at 5.7682076 5.2126513 5.519885 5.868944 5.8021326 5.6998186 5.717786 5.4918346 5.323968 5.6845856 5.4705224 5.778481
1368358_a_at 3.5821698 3.7356915 3.8310146 3.728962 3.5473313 3.5868278 3.5943007 3.7036433 3.73555 3.7744763 3.5668707 3.7618923
1368359_a_at 4.2155886 3.973811 4.2352457 4.1984777 4.3549166 4.1600757 4.2712517 4.3016696 3.956819 4.281004 4.4473486 4.126257
1368360_at 13.38182 13.396721 13.418554 13.549936 13.686284 13.4466505 13.367193 13.413837 13.331368 13.4106045 13.312272 13.419664
1368361_a_at 7.8255014 8.038672 8.170937 7.938518 7.679483 8.063274 7.8868876 7.947192 7.7950964 8.12936 8.084772 8.185373
1368362_a_at 10.881816 10.990493 10.841423 11.025396 11.006881 10.826977 11.051298 10.9921875 10.924696 11.013104 10.85184 10.945905
1368363_at 3.9605389 3.9384234 3.7213206 3.7906117 3.836734 3.7889657 3.7728941 3.6071422 3.769925 3.7582836 3.7059147 3.8502479
1368364_at 4.7623997 4.7361026 4.292075 4.7338147 4.749257 4.5916348 4.6778774 4.359617 4.670951 4.6012187 4.5234156 4.379895
1368365_at 12.21372 12.348926 12.036606 12.201605 12.146915 11.923176 12.261859 12.398257 12.377438 12.2690735 12.310089 12.296699
1368366_at 5.165887 4.822056 5.026847 4.75464 4.849506 4.712755 4.8602962 5.022994 5.2551374 4.9539175 4.909208 5.1421747
1368367_at 5.678839 5.545224 5.8262563 5.6661997 5.7937007 5.753006 5.6330757 5.409509 5.3755226 5.5848575 5.651696 5.551078
1368368_a_at 10.095551 9.874786 9.872704 9.984334 9.647062 9.932685 10.006672 10.133842 10.311863 9.577632 9.911745 9.818423
1368369_at 4.6727333 4.482585 4.395197 4.7221603 4.6127677 4.621802 4.325967 4.409257 4.3850136 4.4629774 4.2385197 4.534337
1368370_at 5.8302054 5.765733 6.0347157 5.945944 5.5471144 5.657257 6.0703955 5.8618236 6.2019997 5.883893 5.456196 5.7311234
1368371_at 5.0721 4.902582 4.780615 4.770248 4.9316835 4.590323 4.895311 5.244385 4.8507304 4.9434004 5.0420647 4.571577
1368372_at 8.046759 7.782425 8.811566 8.863671 7.6029835 7.9794507 7.8918214 8.942426 8.64606 7.9791346 8.02731 8.049425
1368373_at 4.0954566 4.4360437 4.2356224 4.359867 4.2215395 4.3070583 4.2760687 4.2706604 3.9572663 4.346483 4.330047 4.2450933
1368374_a_at 5.7906365 6.0176682 6.0012817 5.917504 5.8389316 5.7824016 5.9297953 6.5170674 6.1568704 6.3975787 6.250001 5.705158
1368375_a_at 5.153858 4.644546 5.7163844 5.388704 5.342288 5.2577295 4.9834137 5.2250466 5.005142 5.4687877 5.3919125 5.601178
1368376_at 8.230368 7.454049 9.209339 8.6115055 6.770897 7.1560493 8.573574 7.6586156 9.03513 5.885916 8.399011 8.672847
1368377_at 5.114514 4.899518 5.2221923 5.1988015 5.8106194 5.0433254 5.0384226 4.9218216 4.9386783 5.0121098 4.8153987 4.7950263
1368378_at 11.918634 12.363292 12.104416 11.878812 12.020129 12.338338 12.376852 12.312252 12.389745 12.2956295 12.232634 12.328438
1368379_at 8.472327 8.380684 8.536997 8.496979 8.360693 8.15789 8.320101 8.432562 8.286321 8.314203 8.577657 8.371625
1368380_at 14.031791 13.955199 13.986581 13.976896 13.993592 13.909112 13.959985 14.0076885 13.914256 13.946849 13.981719 13.884526
1368381_at 5.114555 4.9757576 4.785557 4.9832754 4.776626 4.742542 5.083111 4.765208 4.5164633 4.917752 4.8268843 4.760996
1368382_at 4.7296686 4.8066454 4.7367806 5.1437764 5.2289534 4.983033 5.02861 4.2706604 4.572871 4.966644 4.9286995 4.667715
1368383_at 5.9187 5.8836236 5.928976 5.9608088 6.4108667 5.8796406 6.2021484 6.1281505 5.9414525 6.1593666 5.876619 5.905333
1368384_at 4.2214584 4.286908 4.0953655 4.1841946 4.247688 4.1567364 4.142357 4.0343227 4.063742 3.9564223 4.1935806 3.9286017
1368385_a_at 9.174522 9.058574 9.173556 9.093811 9.176311 9.1062155 9.133191 8.9757395 9.331296 9.149958 8.960052 9.026195
1368386_at 9.621491 9.765599 9.926891 9.787385 9.795573 9.825126 9.680629 9.723799 10.033146 9.646396 9.699553 9.822206
1368387_at 11.155542 11.25619 11.355431 11.512288 11.212521 11.200651 11.169337 11.451175 11.150921 11.099888 11.040265 11.237174
1368388_at 5.2169123 5.3258615 5.091667 5.3934383 5.467703 4.8828707 5.094246 5.3180413 4.863571 4.972645 5.4520974 5.5992393
1368389_at 9.20359 9.552163 9.193691 9.358144 8.848405 9.42794 9.268769 9.214642 9.069806 9.312908 9.239938 9.167065
1368390_at 9.05822 9.302769 9.158576 9.100308 8.876273 8.914663 9.162994 9.232009 9.186489 9.138728 9.217434 9.142877
1368391_at 4.5848637 4.5908546 4.6541038 4.419435 4.870869 4.504875 4.6425276 4.827698 4.4643717 4.6631913 4.8933353 4.8983765
1368392_at 6.5166497 6.021762 6.1803756 6.3265467 6.391771 6.1264224 6.1967998 5.903815 6.208432 6.1088085 6.1811905 6.0815663
1368393_at 5.7412233 5.8743277 5.860328 5.8774934 5.5482883 5.9923935 6.162614 6.4567776 6.15397 5.9080386 5.936964 5.697009
1368394_at 5.7566185 5.688176 5.5076075 5.6421623 5.886043 5.641964 5.4063168 5.6639624 5.67367 5.4280505 5.626491 5.6222825
1368395_at 5.731453 5.0363607 5.4154034 4.875486 5.0472417 5.2707396 5.6634865 4.9590464 4.8281116 5.3067775 4.9753704 5.1940703
1368396_at 5.194049 5.419136 5.1039777 5.178933 5.445877 5.232754 4.954153 5.3407564 5.379037 5.1449127 5.299255 4.898835
1368397_at 12.795145 12.706983 12.796657 12.794216 13.002215 12.700022 12.930676 12.774137 12.956954 12.652203 12.787598 13.047246
1368398_at 4.554482 4.35384 4.384723 4.427898 4.3682423 4.388254 4.62697 4.429305 4.547907 4.321942 4.416712 4.385517
1368399_a_at 11.51482 11.6446085 11.748559 11.651839 11.797095 11.613169 11.732694 11.519528 11.499658 11.463687 11.43433 11.439331
1368400_at 8.795668 9.039422 9.116402 8.70015 8.96151 9.013714 9.096542 9.013404 9.000328 8.925982 9.042198 9.212309
1368401_at 4.429798 4.3989944 4.1243043 4.377382 4.192104 4.508576 4.6668673 4.350646 4.1414347 4.2519484 4.249753 4.4477153
1368402_at 9.479317 9.567972 9.302573 9.476667 9.19484 9.473754 9.382156 9.414995 9.185782 9.449436 9.334822 9.378527
1368403_at 8.920504 9.184722 9.230349 9.171451 8.999875 9.0921 8.945148 8.97437 8.910901 8.851368 9.103062 9.112669
1368404_at 5.3436446 4.667411 5.123955 4.7695947 4.652635 4.876009 4.9487443 4.6082835 4.87794 4.8101025 4.8899336 4.879728
1368405_at 7.982029 7.919101 7.9294467 7.888256 7.621342 8.060314 8.0908 8.051471 7.7674417 7.972305 7.9342117 8.020896
1368406_at 4.3825707 4.384366 4.180479 4.107656 4.2049 4.101822 4.319069 4.254895 4.2793427 4.101964 4.3244514 4.327917
1368407_at 5.1987133 5.6589675 5.4547415 5.6426463 5.1363735 5.766818 5.5804515 5.3437233 5.3165746 5.440707 4.8738537 5.8779182
1368408_at 5.0096097 5.0607605 5.035862 4.6025524 4.557315 4.918061 4.633687 4.8255734 4.8966002 5.2526546 4.6309237 4.660417
1368409_at 10.393768 10.344217 10.46983 10.57011 10.174381 10.595121 10.506502 10.387321 10.197714 10.496422 10.698086 10.769417
1368410_at 6.89402 7.0542026 7.108985 7.1929317 6.69556 7.1323524 7.0951734 7.162706 7.039053 7.1678667 7.283163 7.074686
1368411_a_at 3.9408898 3.8551548 3.7111244 3.7884917 3.760777 3.7011266 3.832611 3.7866566 3.6561537 3.8839233 3.5712838 3.778951
1368412_a_at 4.747263 4.88798 4.913525 5.0725064 4.987167 4.9905562 4.4787164 4.683009 4.8473277 4.724576 4.8849373 5.1709814
1368413_at 4.6386814 4.8765945 4.668106 4.9434366 5.1342306 5.1862774 4.8546524 4.9022703 5.214177 5.4422197 4.673188 5.0381136
1368414_at 5.8013134 6.200617 5.684175 5.667658 5.8758287 5.613015 5.701683 5.827754 5.469866 5.7474165 5.7295394 5.516731
1368415_at 4.0040026 3.4780908 3.6835113 3.7606483 3.862927 3.674948 3.7511237 3.7450986 3.886009 3.8216054 3.789547 3.658414
1368416_at 3.4991941 3.8078358 3.7859654 3.6298375 3.6743057 3.8251367 3.6881278 3.6488855 3.7970464 3.5768898 3.7481937 3.7496436
1368417_at 4.797656 4.425597 4.597892 4.946844 4.9209547 4.7536163 4.629813 4.595235 4.9707937 5.063328 4.853452 4.531842
1368418_a_at 13.175805 12.960017 12.94237 13.225463 13.194879 12.664672 12.980163 12.943143 13.057674 13.0661745 12.875836 12.99051
1368419_at 9.279226 9.379145 9.527477 9.588891 9.436773 9.443136 9.559938 9.625835 9.605556 9.059686 9.329352 9.512762
1368420_at 13.570218 13.397622 13.345574 13.409834 13.425678 13.24334 13.39328 13.349822 13.48385 13.414197 13.328578 13.447894
1368421_at 4.054581 3.931931 4.2041683 3.8761096 4.065148 4.2213902 3.897929 3.8508806 3.8389535 3.6784675 4.1825337 4.18676
1368422_at 5.3618555 5.937323 6.2309856 7.158438 6.9107494 6.6291847 5.019246 7.1228046 5.6466846 5.389 6.4890995 6.893361
1368423_at 5.4096947 5.193247 5.2732325 5.2508698 5.6516476 5.322871 5.2157917 5.191703 5.146278 5.3485365 5.1289716 5.0937524
1368424_at 7.8431263 8.03302 7.8148255 7.9205985 7.534855 7.6191254 7.5897946 7.874606 7.6923146 7.63832 8.004522 7.9315166
1368425_at 4.9356556 4.946239 5.111049 5.0660105 5.126498 4.858938 4.8650203 4.898919 5.160943 4.592709 4.9410286 4.788862
1368426_at 11.448587 11.689488 11.31401 12.006146 11.057529 11.48007 11.365062 11.416792 11.792811 11.831873 11.079981 11.766956
1368427_at 8.391682 8.154405 8.312779 8.091118 8.305978 8.395169 8.281183 8.115077 8.176004 8.320122 8.339414 8.162628
1368428_at 8.807394 9.206175 9.188821 8.931494 8.776433 9.033398 8.997162 8.984879 9.124686 9.2243 9.273367 8.642814
1368429_at 3.3773224 3.7242568 3.6613944 3.6319864 3.6621447 3.9370923 3.3207784 3.8124104 4.030176 3.485452 3.6136844 3.903568
1368430_at 9.601823 9.458919 9.709899 9.626474 9.731594 9.62354 9.443706 9.593182 9.780689 9.688091 9.393357 9.651804
1368431_at 11.353901 11.366605 11.336547 11.429699 11.202857 11.191973 11.285589 11.434607 11.399585 11.267263 11.385956 11.346222
1368432_a_at 4.470393 4.2609286 4.4551992 4.5730658 4.4659586 4.380724 4.3238354 4.351434 4.35199 4.256522 4.5985627 4.3544626
1368433_at 9.891233 10.062933 9.934469 9.958303 9.935447 9.900741 9.926719 10.024596 9.949476 9.953314 9.955268 10.068329
1368434_at 7.815345 7.7449374 7.6046247 7.301106 7.3810077 7.667712 7.541908 7.507122 7.4949923 7.37528 7.2908473 7.345674
1368435_at 11.331911 11.555301 12.15784 11.368134 12.250975 11.71824 12.036926 11.84256 11.710545 11.317992 11.364779 12.2027445
1368436_at 9.728362 9.587266 9.703945 9.476667 9.33445 9.684757 9.664865 9.715647 9.763676 9.743817 9.708743 9.646893
1368437_at 5.2397103 4.9925213 4.8679347 4.7756968 5.035597 4.9876976 5.08428 5.060265 4.7355733 4.988745 5.0221 4.798191
1368438_at 4.23874 4.0598226 4.400636 4.469052 4.689681 4.296899 4.529486 4.2873435 4.274022 4.749935 4.2963305 4.5133476
1368439_at 5.5842876 5.8352723 5.7135305 5.6840897 5.926701 5.5024605 5.9159203 5.654805 5.5725617 5.463476 5.9178114 5.813904
1368440_at 7.1472764 7.0665874 7.1536436 6.949872 6.161592 7.074634 7.2112575 7.2174163 7.4575543 6.807466 6.4516573 7.2984695
1368441_at 6.666828 6.1742144 6.4613166 6.280635 6.0535607 6.124585 6.806457 5.8989263 6.429843 6.725403 6.247465 6.2500825
1368442_at 13.417452 13.421868 13.463287 13.472256 13.397333 13.471157 13.426426 13.414259 13.372977 13.43811 13.422453 13.40257
1368443_at 5.4088993 5.2613387 5.2347856 5.317251 5.3887033 5.150456 5.4936733 5.0427575 5.336106 5.461488 5.293466 5.220785
1368444_at 8.145006 8.315557 8.173882 8.329758 8.148622 8.17771 8.256403 8.207287 8.301681 8.321403 8.103931 8.378324
1368445_at 5.4059143 5.356839 5.5517945 5.4136076 5.8767242 5.5802 5.3822765 5.437833 5.4754205 5.3728094 5.5740204 5.600288
1368446_at 7.9760647 8.115994 8.0846615 8.1263485 8.265036 7.8204813 7.396352 7.4899826 8.097697 7.087163 7.7488966 8.6789875
1368447_x_at 6.779449 6.9903994 6.5381236 7.809704 6.437016 7.042603 6.212834 6.476603 6.7923083 6.112683 6.385958 6.272133
1368448_at 6.5843253 6.159755 6.565079 6.600881 6.692755 6.3885565 6.613869 6.355459 6.3606014 6.654197 6.371543 6.289883
1368449_at 4.5686064 5.1082125 4.6396112 4.8131666 4.553487 4.5882344 4.495648 4.5189495 4.4680853 4.8757515 4.6379585 4.548867
1368450_at 5.0178494 5.0479712 5.121586 4.895055 5.504407 5.076979 4.8510633 4.7383623 5.0324183 4.8580017 4.9285965 4.78628
1368451_at 6.2549253 6.096238 6.2743607 6.3479624 6.5468936 6.390784 6.3589053 6.3233266 6.260996 6.140573 6.389454 6.1049347
1368452_at 9.656349 9.734534 9.595296 9.752874 9.69517 9.658368 9.61347 9.782666 9.760851 9.723134 9.491286 9.57962
1368453_at 11.173525 11.307508 10.83135 11.618418 10.902479 10.760922 11.010968 11.171111 10.946692 11.053148 10.896269 10.813374
1368454_at 3.9477944 3.7931361 3.9731026 4.2517667 4.1615295 3.7797232 3.8930154 4.0343227 3.7843688 4.226737 3.6772048 4.070877
1368455_at 4.963084 5.0960526 5.134192 5.3406544 5.284571 5.3786063 5.1610227 5.113571 5.3932343 4.665098 5.001023 4.7389717
1368456_at 3.8354735 3.6216364 3.4986992 4.021275 3.870713 3.569444 3.6379938 3.8235137 4.057937 3.7289536 3.8722363 3.6296701
1368457_at 3.8547733 3.781856 3.9592106 3.857091 3.8454087 3.9728506 3.942759 4.206685 4.067153 3.814284 3.9355621 3.9727523
1368458_at 10.161156 10.415933 10.919913 9.529236 9.789587 11.015426 10.393812 10.880825 11.110866 10.548647 10.109642 9.928122
1368459_at 4.2574487 4.0927887 4.310681 4.681063 4.1362963 4.252272 4.004532 4.419983 4.3766594 4.4794245 3.9116054 4.1785107
1368460_at 8.771223 8.698385 7.5265217 8.382259 8.185927 8.443384 7.983494 8.615192 8.150272 8.065762 8.255647 7.5607767
1368461_at 11.342726 11.165163 11.553551 11.308926 11.639619 11.177842 11.063103 11.486029 11.353758 10.946495 11.310336 11.471509
1368462_at 5.411678 5.5649047 5.5567284 5.1253333 4.9543843 5.4451427 5.541785 5.5383487 5.5106087 5.2528906 5.7134614 5.6018753
1368463_at 7.6124115 7.6378236 7.778924 7.9133096 7.2869997 7.6410584 7.5596004 7.513232 7.6939836 7.61925 7.624529 7.769629
1368464_at 6.1128855 6.101935 6.2585306 5.755301 5.751474 5.7916045 5.720693 6.1829014 6.3090343 6.2395105 5.993702 5.8441563
1368465_at 3.5095143 3.6482263 3.7795048 3.6916502 3.6352832 3.4813066 3.5555263 3.4504588 3.5505226 3.6213198 3.5598688 3.9792616
1368466_a_at 5.5893207 5.7021656 5.9242353 5.905644 5.57329 5.655095 5.579969 5.647145 5.672447 5.481348 5.4614315 5.3992715
1368467_at 12.8600235 12.799524 12.8873825 12.842846 12.871184 12.775001 12.762663 12.893205 12.881257 12.790024 12.795695 12.694739
1368468_at 4.897962 4.23553 4.3355446 4.471596 4.524514 4.212339 4.3772087 4.0682693 4.6169243 4.4053445 4.351913 4.4749317
1368469_at 5.5838346 6.0159426 5.6229863 5.7132406 5.6549277 5.237188 5.8091865 6.084332 5.7854 5.528205 5.4998555 5.6441464
1368470_at 8.76695 8.760634 8.926471 8.792452 8.533783 8.767758 8.753962 8.73527 8.79783 8.643614 8.5725155 8.405788
1368471_at 5.1126213 5.1167626 5.4092846 5.400443 5.1670523 5.342328 5.4482164 5.368368 5.2625785 5.146573 5.3059278 5.0230227
1368472_at 4.618481 4.533237 4.7438984 4.661014 4.6643224 4.4536314 4.5780683 4.806113 4.5851827 4.8757315 4.627453 4.7645087
1368473_at 5.0631905 5.197697 5.2839785 4.980944 4.9185724 4.9700623 5.136401 5.1064763 5.1204543 4.7632513 5.1800885 4.854926
1368474_at 7.435039 6.682169 7.297829 6.9102445 7.733521 7.0249844 6.901685 6.800773 6.6292152 6.5937233 6.8564687 6.9645033
1368475_at 4.708488 4.42771 4.5795183 4.547683 4.654707 4.3060403 4.504786 4.376234 4.377548 4.5251217 5.21925 4.909224
1368476_at 6.7064605 6.211137 6.574501 6.4908156 6.3322043 6.8630185 6.4828005 6.626869 6.70883 6.8021774 6.9500093 6.8397427
1368477_at 6.8125477 6.7004194 6.785058 6.684583 6.91826 6.776918 6.7515206 6.6560965 6.6571903 6.904607 6.6589737 6.7405114
1368478_at 3.6483374 3.4866369 3.6017387 3.6072302 3.799095 3.5376534 3.5000048 3.5551627 3.6362207 3.6524293 3.5857217 3.5608273
1368479_at 3.5166306 3.83557 3.5859177 3.5725527 3.7451506 3.7201667 3.7242 3.5002053 3.640322 3.8766146 3.742566 3.6955879
1368480_at 6.4122686 6.0049977 6.3321114 6.341177 6.4832377 5.903912 5.91983 5.7475443 6.0976825 6.3858666 6.2252746 5.707014
1368481_at 5.1766286 5.013938 5.1539407 5.229895 5.2055483 5.0848055 5.0033236 4.9829683 4.9498396 5.240231 5.066404 4.893166
1368482_at 6.498638 5.904712 6.805133 6.2745595 6.703444 6.372083 6.178615 6.3257914 6.413888 6.2437778 5.9681892 6.076661
1368483_a_at 4.537429 4.2976904 4.451598 4.280994 4.282646 4.439486 4.650573 4.473736 4.2558885 4.381416 4.2224717 4.248231
1368484_at 5.2182045 4.9787846 5.1172023 4.959787 5.1187167 4.746843 5.0760865 4.9944005 5.01791 4.8157177 4.862835 5.3564644
1368485_at 5.113619 4.8860407 4.8731785 4.8336196 4.730175 4.487569 4.8472414 4.8999424 5.156474 4.7913265 5.0591507 4.7001953
1368486_at 8.0577545 7.5697384 7.8498273 7.5692644 6.174249 7.678897 7.4448447 6.8696613 7.225522 6.7210226 6.5247083 6.586328
1368487_at 3.0187159 3.2240136 3.3043146 3.3382862 3.136239 3.192485 3.3563404 3.0775511 3.3153794 3.2234876 3.3767898 3.3167112
1368488_at 9.223974 9.703247 9.319187 9.776066 9.158545 9.607041 8.983577 9.574173 9.557378 9.586858 9.44451 9.287106
1368489_at 4.7959204 4.094055 4.8059626 4.825426 4.6933975 4.6897054 4.72404 4.7481675 4.4699945 4.8783503 5.0257964 4.864836
1368490_at 8.472725 10.033298 10.278557 8.996709 10.706825 10.147424 10.552015 10.386314 10.055946 10.512065 10.853554 10.709226
1368491_at 6.1496525 6.7501683 6.5709376 6.182943 6.2752385 7.370719 6.6915855 6.352563 6.226486 6.5847473 6.2339664 6.2288895
1368492_at 6.6894026 6.9076176 7.4699187 7.2362795 7.5418224 7.1620607 7.1739025 7.020578 7.2399344 7.401552 6.4625173 7.2762012
1368493_at 4.916569 4.893246 4.413769 4.422876 4.542501 4.464963 4.74974 4.651188 4.6657815 4.7224617 5.0236325 4.6312375
1368494_at 4.0085893 4.0273833 3.9702325 4.088361 3.91741 4.305661 4.3831143 4.021033 4.5389814 4.1588855 3.8881648 4.950547
1368495_at 4.9450016 5.295366 5.2107105 5.1009717 5.2772 5.132419 5.0969977 4.84121 5.0381994 5.384391 5.190946 5.0044155
1368496_at 4.284828 4.621373 4.099575 4.4387217 3.9168928 4.331416 4.08514 4.4863434 4.419383 4.509451 4.636345 4.2419024
1368497_at 10.683935 10.615813 10.795844 11.08154 10.858221 10.72929 10.828819 10.943135 10.543274 11.339803 11.263924 10.98894
1368498_a_at 3.2079535 3.495883 3.2263508 3.2489896 3.1825912 3.1191802 3.2489276 3.213505 3.189626 3.4388974 3.286921 3.2924547
1368499_at 3.253699 3.2139797 3.3503048 3.098117 3.348507 3.3059235 3.2014697 3.1155338 3.3153794 3.2096853 3.385399 3.3848338
1368500_a_at 6.6343145 6.464367 6.4232464 6.429451 6.6011076 6.112787 6.555152 6.3929987 6.365305 6.6095724 6.3046713 6.2711554
1368501_s_at 6.605758 6.6996846 6.945628 6.4897714 6.8671055 6.9694757 6.002061 6.459815 6.9982643 6.7449737 6.6201224 6.7418423
1368502_at 4.043478 3.9751375 3.8436053 4.3085647 4.1859303 4.1822453 4.3250465 4.0343227 3.9612436 3.9630551 4.2163153 3.9890103
1368503_at 8.099304 7.9072633 7.992345 7.931843 8.2640915 7.978739 8.001106 8.039646 7.9484353 8.196779 8.187534 7.754755
1368504_at 11.051565 11.030916 11.064188 11.206503 10.978101 11.032189 11.3018465 11.034155 10.983679 11.3664465 10.948759 10.844582
1368505_at 4.7954636 4.9593244 4.942545 5.0751915 4.7338943 4.695894 4.8688536 4.699949 4.604828 5.4078584 5.5324283 5.1685343
1368506_at 5.0733905 4.7454433 4.7413282 4.7988634 4.44543 4.7471104 4.7582207 4.65032 4.7835345 4.945034 5.1856546 4.5488667
1368507_at 11.294606 11.381332 11.362975 11.423332 11.19298 11.333001 11.349285 11.352554 11.417333 11.324649 11.3865 11.482005
1368508_at 8.503016 8.463942 8.557735 8.574263 8.264318 8.796981 8.303922 8.426718 8.531139 8.636647 8.5614395 8.333344
1368509_at 6.0701694 6.3120956 6.475597 6.9192457 6.729 5.773298 6.71707 6.3415904 6.2079406 5.463058 6.2054067 6.638025
1368510_at 4.3672495 4.3983173 4.1748657 4.20632 4.5669594 4.2948394 4.5161123 4.259839 4.3504887 4.383583 4.412071 4.414091
1368511_at 4.438421 4.0340242 4.493455 4.1741095 4.170166 3.9528396 4.09733 4.2439985 4.3036585 4.620431 3.9806578 4.1865063
1368512_a_at 10.542955 10.587258 10.404739 10.41542 10.430431 10.447683 10.169964 10.919153 10.631069 10.453357 10.4253025 10.117657
1368513_at 6.456701 6.0254254 6.302674 6.591041 6.322681 6.221416 6.047679 6.3271456 6.430733 6.6133137 6.490282 6.4071856
1368514_at 11.489506 11.529439 11.457548 11.566045 11.575069 11.501462 11.542648 11.541902 11.554479 11.446213 11.424243 11.595843
1368515_at 4.6727333 4.8356867 4.751446 5.0284643 4.8866005 4.948951 5.5100536 4.5691996 4.7996073 4.9686594 4.768655 4.8679953
1368516_at 6.73229 6.832558 7.0351024 6.7905245 6.3929825 6.8701825 7.0029716 6.901525 7.1320863 6.8706813 6.839275 6.9443307
1368517_at 6.7644567 6.845115 6.8256116 7.164274 6.3624597 6.715408 6.83814 6.834648 6.7779593 6.8991523 6.8262267 6.734868
1368518_at 8.190422 7.8392925 8.528807 8.35557 8.457277 7.887206 7.935937 7.9123716 8.384221 8.005161 7.597885 7.958315
1368519_at 4.9849863 4.998233 5.171775 5.152048 5.2309904 5.024381 5.0902567 4.7707586 4.918779 4.98213 4.881821 5.0625114
1368520_at 13.3369055 13.341023 13.185732 12.932473 13.07503 13.134723 12.966707 13.086209 13.046344 12.87437 12.774643 12.32076
1368521_at 6.675297 6.6490955 6.754487 6.550043 6.8522086 6.355339 6.7284327 6.754005 6.928673 6.7497134 6.056424 6.561162
1368522_at 5.0285087 4.762359 5.3671656 4.689057 3.9674158 4.4596567 4.994224 5.2245507 4.9530997 4.7243667 5.3547955 5.2153883
1368523_at 3.7349086 3.875749 3.8687096 3.7754745 3.8840954 3.8198175 3.676979 3.8608477 3.9978704 3.7563848 3.9882593 3.8192093
1368524_at 3.7712858 3.6479123 3.5088103 3.5719206 3.538404 3.5522044 3.490347 3.6724002 3.4727907 3.64877 3.5655692 3.6581094
1368525_at 7.1530046 7.0356545 7.1100883 6.8752136 7.0288024 6.9504633 7.173557 7.001504 6.8661466 7.078767 6.959088 7.0062428
1368526_at 7.085518 7.4242425 7.524763 7.6701646 7.3156824 7.519072 7.3813076 7.39146 7.2777576 7.243492 7.461211 7.44571
1368527_at 3.0922115 3.0838594 3.166151 3.3407905 3.110009 3.0134559 3.3539975 3.2044015 3.2951267 3.1584322 3.256805 3.2110534
1368528_at 9.092754 8.969749 8.918432 8.818592 9.181753 8.363233 8.861935 9.18581 9.019014 8.674997 9.131775 8.893072
1368529_at 4.3714857 4.4309096 4.405372 4.5436773 4.698186 4.0982084 4.110554 4.4207106 4.4161816 3.9419043 4.4230666 4.3325157
1368530_at 4.3719196 4.2227993 4.1665545 4.433216 4.230185 4.246672 4.2085705 3.914791 4.0559683 4.2947035 4.3520374 4.43802
1368531_at 3.455677 3.4909453 3.6402125 3.4084778 3.3728712 3.3750038 3.375091 3.5686798 3.5023985 3.4188514 3.5689864 3.4578109
1368532_at 3.9113677 3.7927384 3.8929648 3.992401 3.8626149 3.8154254 3.761846 3.6220615 3.8652248 3.6807747 3.897705 3.842208
1368533_at 5.6609592 5.36343 5.116172 5.1732388 5.3829765 5.413329 5.29788 5.325486 5.576811 6.0347557 5.3836994 5.2163134
1368534_at 5.7112556 5.532332 5.3652515 5.3118625 5.769675 5.657257 5.541262 5.413757 5.270383 5.5544095 5.304924 5.3311973
1368535_at 5.0089035 5.146495 4.9544506 5.5706553 5.3108273 5.1390862 5.600994 5.2107096 5.1315184 5.0266933 5.179676 4.9892654
1368536_at 10.680164 10.577221 10.850622 11.114383 10.592347 10.69868 10.506605 10.728496 10.577645 10.5476265 10.431796 10.363495
1368537_at 5.9922066 6.290567 6.3135066 6.3455896 6.9694147 6.230995 6.269604 6.2251124 6.4201517 6.0868464 5.9605694 6.2459598
1368538_at 7.9652405 8.152458 8.403807 8.154314 8.139306 8.116402 8.179193 8.240878 8.110958 8.096807 8.084396 7.988338
1368539_at 3.4016445 3.2240136 3.2639043 3.2617512 3.2835333 3.4404142 3.2256947 3.4047425 3.3216171 3.4188514 3.3931313 3.4313002
1368540_at 4.37027 4.097984 4.3620305 3.9708576 4.3847647 4.5747094 4.220892 4.1489644 4.3065667 4.4530225 4.3308897 4.535303
1368541_at 6.1360536 5.668414 6.6781993 6.2577186 6.2978325 6.0481935 6.1939797 6.0209026 6.377926 6.517149 5.9905453 6.3962464
1368542_at 4.5219827 4.6739697 5.0562205 4.8184037 4.5054383 4.73312 5.0572586 4.506413 5.048483 4.7394805 4.566939 5.3810077
1368543_at 6.6270733 6.7241383 7.1845503 7.2614985 8.669954 7.0614223 6.95067 7.219239 7.031833 6.0662823 6.6889267 8.117821
1368544_a_at 4.265247 4.4467373 4.2985306 4.657549 4.3365536 4.721231 4.4189563 4.420936 4.752919 4.5273924 4.5474997 4.845255
1368545_at 5.05187 4.838843 5.529743 5.458745 5.6206865 5.632876 5.6903625 5.5066733 5.7223964 4.749935 5.1324844 5.547544
1368546_at 5.057438 4.877476 5.154701 5.3398223 5.139979 5.7343497 4.91823 4.9666195 5.564963 4.8545647 5.046017 5.298948
1368547_at 3.747223 3.8861027 3.7908468 4.0970035 4.026462 4.0529633 3.8608625 3.6313355 3.9523919 4.0170245 3.9093506 3.7810695
1368548_at 3.5897312 3.2904444 3.3702648 3.2651284 3.2418427 3.2162826 3.190412 3.233123 3.1943955 3.1427152 3.2863078 3.2485394
1368549_at 8.676055 8.886478 8.85748 9.086329 9.152227 8.684807 8.778208 8.841864 8.75897 8.880462 8.885149 8.987083
1368550_at 4.888256 4.887841 5.083395 4.879795 4.9269056 4.821006 5.053774 4.9383993 4.764264 4.8076844 5.0148697 4.7253485
1368551_at 4.5105243 4.4847107 4.2458344 4.2655077 4.805664 4.509835 4.2551517 4.699831 4.670951 4.662902 4.5800004 4.6748414
1368552_at 10.846935 10.916024 10.864504 10.742043 10.653757 10.872203 10.953546 10.879012 10.952982 10.840013 11.089358 10.864877
1368553_at 5.647992 5.083291 5.349841 5.253056 5.4162283 5.2280655 4.935259 5.1903477 5.2254963 4.948183 5.1690435 5.1955166
1368554_at 5.6618967 5.315544 5.3948083 5.3085165 5.3904552 5.2406926 5.3620043 5.6146326 5.6194763 5.6001606 5.465714 5.4795136
1368555_at 5.321393 5.5443244 6.012601 5.554902 5.433398 5.3739543 5.730343 5.6369395 5.5316005 5.53795 5.380237 5.6236672
1368556_at 4.6070986 4.359933 4.791429 4.588916 4.5876927 4.5771713 4.589184 4.4482718 4.364208 4.374966 4.5800996 4.358306
1368557_s_at 4.5522666 4.614648 4.226873 4.626981 4.476259 4.569923 4.6123824 4.6516676 4.3953056 4.2726526 4.5563912 4.830352
1368558_s_at 8.7235985 8.223518 8.74493 8.194857 8.383287 8.283327 8.136211 8.086112 8.541908 8.285294 7.616548 8.253574
1368559_at 5.265524 5.337727 5.486562 5.220927 5.6576004 5.2507286 5.132853 5.2190824 5.153151 5.287717 5.138766 5.1530504
1368560_at 5.027176 4.398655 4.852103 4.9661736 4.794288 4.8563704 4.888129 4.3694267 4.998777 4.876452 4.989529 4.9087615
1368561_at 3.9677668 3.698625 3.686554 4.0110474 3.710233 3.950853 3.8177187 4.092412 3.7392216 3.993078 3.9084883 3.6636384
1368562_at 5.0215425 5.37191 4.664687 4.7018113 4.8872547 4.58036 4.633278 4.782729 4.866782 4.7246447 4.8110876 4.650121
1368563_at 7.778007 6.9025917 7.0210814 7.9163623 7.431333 8.339064 7.9860024 7.3387136 8.784176 7.127133 8.334248 8.44789
1368564_at 4.5728693 4.462828 4.431736 4.441158 4.614316 4.384985 4.5103807 4.5706553 4.193448 4.533542 4.473789 4.696744
1368565_at 4.825751 4.608748 4.3513145 4.74857 3.973243 4.4752445 4.3325486 4.1914716 5.9011574 4.285431 4.0656366 5.278214
1368566_a_at 11.414934 11.552237 11.508879 11.503263 11.266152 11.596448 11.499667 11.61264 11.636088 11.64653 11.594453 11.526226
1368567_at 7.8212476 8.197753 8.0534525 7.995288 7.686889 7.9614277 7.893764 7.720833 7.891687 8.271166 7.860549 7.9584284
1368568_at 5.4652114 5.3183208 5.6688147 5.8246803 5.69003 5.810443 5.682248 5.5245895 5.4725046 5.6670094 5.55305 5.585847
1368569_at 3.8993564 3.7502065 3.8617501 3.8104396 3.7355475 3.9726822 3.7732842 3.6550193 4.149884 7.9106655 4.4472427 6.0474997
1368570_at 7.948542 7.718496 7.9309664 7.6398964 7.8291063 7.8778973 7.5437403 7.782254 7.981391 8.2623205 7.191886 8.169149
1368571_at 5.067689 4.953237 5.2404137 4.8617496 4.940119 5.08364 4.9020743 5.2049727 5.110828 4.7291684 4.636051 4.941549
1368572_a_at 5.330917 5.4827886 4.8714156 5.495585 5.21575 5.051125 5.2004476 5.260898 5.3668933 5.449964 5.1800885 5.1283607
1368573_at 8.031678 8.344532 8.196409 8.17669 8.301401 8.160351 8.195664 8.081326 8.341321 8.111156 8.229609 7.9507756
1368574_at 10.4789505 10.733596 10.44148 10.387593 10.462281 10.39543 10.283901 10.477915 10.671327 10.583882 10.728301 10.404166
1368575_at 5.019409 5.0708275 5.275028 5.0433435 5.296843 5.0987716 5.033001 5.0019674 5.1964293 4.971176 5.005314 4.987917
1368576_at 4.1798215 4.222063 4.234293 4.08669 4.1287627 4.311024 4.08514 4.149331 4.0538406 4.060523 4.1332726 4.3693295
1368577_at 3.4930403 3.8354766 3.4687917 3.526541 3.4268606 3.6778173 3.593218 3.3852892 3.3641677 3.5389335 3.5249207 3.6519694
1368578_at 4.3682466 4.422821 4.475928 4.664457 4.663323 4.5580416 4.3115706 4.4726505 4.5767317 4.606061 4.605387 4.4285316
1368579_at 4.5122676 4.6048326 4.177232 4.526184 4.3366914 4.4130497 4.5396833 4.489806 4.3518844 4.5010786 4.6167564 4.4087605
1368580_at 6.074122 6.106864 6.1809464 6.375856 6.2818294 6.0943875 6.0726886 6.1569285 6.304996 5.8797665 5.9130917 5.848563
1368581_at 5.446292 5.4190493 5.7676964 5.551703 5.9880652 5.106533 5.1712008 5.5025697 5.815904 5.420373 5.1229434 5.4662304
1368582_at 4.0482693 4.0336514 3.9324806 4.091378 4.2066774 3.7755053 4.1262307 3.9993997 3.808709 3.9457798 3.85483 3.9612978
1368583_a_at 13.727905 13.910792 13.76442 13.782825 13.96144 13.83925 13.888408 13.702001 13.710293 13.939196 13.888295 13.908908
1368584_a_at 4.057744 4.4905653 4.544907 4.229145 4.5112486 4.5285892 4.4246397 4.77974 4.4869685 4.3648376 4.7323647 4.650121
1368585_at 5.5192575 5.559511 5.4665337 5.630566 5.8026195 5.526658 5.4179173 5.4656677 5.463352 5.691492 5.686408 5.5636816
1368586_at 4.8916416 5.2539635 4.986475 5.0690365 4.8445044 4.8489995 5.080106 4.8467684 4.7844095 5.0284204 4.6952367 5.122074
1368587_at 13.829847 13.89909 13.8506365 13.886176 13.968564 13.869628 13.89954 13.838084 13.880206 13.779729 13.78435 13.876486
1368588_at 6.267796 6.0884733 6.5660563 5.9739323 6.1873655 6.652623 5.8831797 6.5750957 5.598771 6.1088085 5.815503 5.9886403
1368589_at 8.015147 8.685287 8.141575 8.552831 8.821181 8.020895 8.532494 7.973514 8.050882 8.519645 8.61872 8.493408
1368590_at 4.2131147 4.0770154 4.378641 3.954824 3.88695 4.0585747 3.9003692 4.2905273 3.8906682 4.5783076 3.8903446 4.4659047
1368591_at 9.239717 9.236452 9.130264 9.448507 9.024884 9.252909 9.004361 9.209169 9.163406 9.12748 9.131568 9.181318
1368592_at 8.399553 7.238378 7.5730915 8.079163 7.36335 7.462495 7.295004 7.461911 7.2135954 7.2052264 7.0934086 7.3011093
1368593_at 8.972769 9.278458 8.91251 9.013124 8.66935 9.140991 8.821173 8.862829 8.996086 9.33116 9.170099 8.756144
1368594_at 5.0002394 4.8887706 4.7444315 5.097982 5.2643704 5.0616865 5.17708 4.939948 4.7427454 5.043356 5.1537175 4.885626
1368595_at 4.798365 5.0532374 4.6096964 4.4709697 4.671684 4.783148 4.5359116 4.4910755 4.4603424 4.467758 4.8333454 4.963091
1368596_at 7.237666 7.3109207 7.521817 7.0607443 6.944709 7.192591 7.2954254 7.363539 7.8166065 6.669623 7.2074013 7.3467083
1368597_at 6.1326084 5.890019 6.1673784 6.1304 6.0215187 5.9918623 6.2083673 5.870722 6.315033 5.9541173 6.104499 6.069115
1368598_at 6.338929 6.2771897 6.4391727 6.2130756 6.342283 6.2149014 6.2055273 6.0942073 6.1002603 6.2344394 6.006008 6.1496997
1368599_at 5.5880613 5.485653 5.3808107 5.20864 5.632514 5.7055526 5.2170687 5.0739207 5.193462 5.522403 5.7089586 5.19729
1368600_at 11.072747 11.12678 10.830211 11.272366 10.803075 11.185434 11.203445 11.201775 11.067463 11.151977 11.191743 11.085917
1368601_at 4.464254 4.48939 4.344253 4.407143 4.309875 4.652528 4.4783344 4.4356575 4.160545 4.4502525 4.5094695 4.199947
1368602_at 3.7921865 3.844666 3.5269606 3.6903703 4.012828 3.8525383 3.8025458 3.5410278 3.6656132 3.7485142 3.7125144 3.5659044
1368603_at 4.590882 4.538525 4.45109 4.4611 4.525776 4.4215355 4.402524 4.6704473 4.7223883 5.089803 4.3946342 4.5401535
1368604_at 4.6709256 5.0609694 5.4497547 4.9939756 4.9916787 4.610443 4.907409 4.86814 5.0581875 4.4360027 4.665199 4.838364
1368605_at 4.8772297 5.2232122 4.9856977 4.899084 5.1038275 5.289692 5.158984 5.139381 5.25997 4.8089333 4.651931 5.3404193
1368606_at 3.9471612 4.0258684 4.0138416 3.9216206 4.0556893 3.8788495 3.959358 3.8606577 3.8973324 4.232642 3.8994298 3.8386016
1368607_at 8.110817 8.511005 8.193172 8.460047 7.9533796 8.809676 5.6889086 9.822025 7.927954 8.171487 8.380835 9.087537
1368608_at 10.003377 10.107943 9.9974165 9.862817 10.20813 9.945996 9.967751 10.025103 9.784909 9.945887 10.0013 10.014828
1368609_at 12.502168 12.621383 12.609621 12.668198 12.803168 12.660789 12.68147 12.659007 12.584882 12.667104 12.721553 12.8293495
1368610_at 3.843554 4.1829734 3.8613586 3.9529355 4.0998526 3.7770896 3.9351044 3.8124099 4.0215874 4.1553774 3.96204 4.0575385
1368611_at 3.872186 3.7056642 3.7646804 4.022031 3.9052196 3.8868785 3.812468 3.8999848 4.06332 3.9166822 4.0658865 3.7801738
1368612_at 5.59684 5.47861 5.3464155 5.593755 5.306443 5.252546 5.311608 5.5506244 5.7110257 5.492542 5.5544534 5.444878
1368613_at 4.0347457 3.974968 4.0618725 4.080104 3.9930298 4.019973 3.98598 3.9780986 3.6281607 4.273715 3.9133618 3.9745102
1368614_at 8.100177 8.02049 7.6681886 7.759245 7.783903 7.6648097 8.136081 8.417366 8.138508 7.733068 8.066432 7.9707923
1368615_a_at 4.728648 4.698333 4.757859 5.0190635 4.721444 4.956504 4.7442884 5.0716643 4.5176477 4.5496345 5.0219536 4.4178824
1368616_at 6.01266 6.1955647 5.998022 6.0538473 5.9123244 5.7365704 6.3757105 6.3153224 6.1576 5.9338536 6.108997 5.861116
1368617_at 4.8490376 4.8522005 4.131069 4.1169696 4.507786 4.5814304 4.264345 4.8221283 4.8420696 3.9106293 3.8930166 4.385266
1368618_at 9.300568 9.45368 9.523864 9.753149 9.4535265 9.397639 9.348392 9.553798 9.32808 9.403817 9.47294 9.511206
1368619_at 5.3634434 5.379014 5.1067166 4.9992704 5.1754246 5.3754463 5.010933 5.079911 4.9245067 5.2672644 5.3553658 5.2012186
1368620_at 5.527995 5.3900013 5.547905 5.3600287 5.678035 5.5378184 5.4927087 5.5454965 5.510413 5.459443 5.679232 5.6392
1368621_at 10.788926 10.933252 10.963574 10.5792265 10.834195 10.933715 10.620858 10.718337 10.806175 10.92619 10.883661 10.715452
1368622_at 4.231299 4.29912 4.1880193 4.149776 4.367787 4.225826 4.0429654 4.185109 4.0589933 4.21179 4.2946444 4.0134983
1368623_at 4.497114 4.43834 4.3588243 4.658493 4.750514 4.675311 4.412798 4.5122476 4.380952 4.477255 4.1825333 4.4701214
1368624_at 3.6072562 3.7319448 3.4986148 3.7424123 3.6718557 3.6468794 3.648547 3.6866386 3.4342945 3.6820738 3.6418865 3.536611
1368625_at 4.960744 5.17842 4.8645096 4.946545 5.080795 5.200081 5.3711724 5.0204835 5.1023426 5.1475554 5.1756954 5.0041823
1368626_at 4.1805267 4.4871726 4.1507897 4.2465487 4.329203 4.2342873 4.2793307 4.4180856 4.2886696 4.2799277 4.491829 4.2484627
1368627_at 12.884262 12.880043 12.97447 12.86392 12.813654 12.791668 12.87574 12.958403 12.965977 12.810989 12.824183 12.86132
1368628_at 3.6571746 3.9008076 3.803195 4.0875893 3.951888 3.8525527 3.9001408 3.84426 4.010131 3.8352997 3.5957599 3.817207
1368629_at 4.274458 4.375399 4.432924 4.560026 4.3811064 4.4220667 4.332342 4.22475 4.373236 4.547827 4.2114763 4.3725524
1368630_at 3.681775 3.65928 3.5748498 3.6970718 3.7007198 3.5838597 3.8161142 3.556299 3.4464457 3.694649 3.4196749 3.4429915
1368631_at 4.3947144 4.5767164 4.280387 4.5004063 4.191998 4.2738867 4.2791433 4.499495 4.7528358 4.5702667 4.6972847 4.4124136
1368632_at 3.2401793 3.493279 3.33508 3.2752855 3.3187995 3.384546 3.2981846 3.267075 3.6103182 3.5524156 3.380498 3.4187737
1368633_at 3.3423321 3.250733 3.2757683 3.6101208 3.4355035 3.1764944 3.3497925 3.4296334 3.2268944 3.251748 3.4216735 3.4191785
1368634_at 7.59928 7.470528 7.550405 7.538592 7.7137027 7.4136734 7.708946 7.6636357 7.4105496 7.8457513 7.6921654 7.662752
1368635_at 4.0696373 3.679142 3.9374561 4.0719147 4.156757 4.0669765 4.074004 3.86227 4.0436087 4.0809555 4.0982647 3.7190516
1368636_at 5.2931175 5.371313 5.2042236 5.337785 5.428722 5.13121 5.0246706 5.618788 5.0748124 5.3126783 5.1294827 5.4664865
1368637_at 4.405451 4.7647696 4.266382 4.375898 4.026462 4.325798 4.1987467 3.9663897 4.115209 4.4409094 4.1825337 4.0287733
1368638_at 5.275708 5.189932 5.214632 5.3333335 5.4577904 5.2669067 5.2646527 5.407645 5.2927427 5.3746805 5.1704454 5.2751093
1368639_at 3.6483316 3.8404229 3.6112854 3.7175498 3.8927302 4.031779 3.9430156 4.0343227 3.7293391 3.6919217 3.731318 3.7874484
1368640_at 4.8772297 4.924487 5.1179852 5.296302 5.0862722 5.1552687 5.358199 5.2259817 4.997177 5.2914524 5.3256702 5.580284
1368641_at 4.8134146 4.627262 4.869024 4.5501566 4.2981315 4.7448854 4.9349236 4.629815 4.7976084 4.580086 4.348611 4.699962
1368642_at 9.501819 9.69387 9.606519 9.493977 9.721248 9.729339 9.70309 9.570722 9.749959 9.419076 9.6688385 9.688655
1368643_at 4.3961735 4.1467695 4.384911 4.248563 4.152529 4.7046585 4.339369 4.0343227 4.3392334 4.450117 4.2410755 3.754596
1368644_at 4.360829 4.4070053 4.521726 4.4923067 4.217267 4.3316517 4.21222 3.9146497 4.303919 4.18698 4.3079586 4.2709637
1368645_at 5.883182 6.174549 5.854496 6.175108 6.169244 5.969945 5.763038 5.9989142 5.7253685 6.1247644 5.856771 5.929264
1368646_at 7.9329486 7.8582225 7.549455 7.895864 8.62506 7.1645193 7.442946 7.6124334 7.9988813 7.6121078 7.666026 7.6469436
1368647_at 7.5843205 8.031152 7.679617 7.8718553 7.46821 7.708643 7.6459827 7.7806835 7.585021 7.5410476 7.933344 7.805866
1368648_at 4.616975 4.512932 4.2452383 4.3164563 4.594934 4.3125124 4.311164 4.630825 4.62049 4.423813 4.541355 4.1561947
1368649_at 8.201897 8.226624 8.26795 8.396328 7.8165874 8.213469 8.505573 8.330685 8.238591 8.286265 8.225446 8.27429
1368650_at 7.337543 7.750331 6.948471 7.6425796 6.8807945 6.795555 6.6765685 7.8137007 6.764477 7.9124737 7.8004766 7.5376916
1368651_at 11.529396 11.604311 10.762562 11.279288 10.994284 10.5626745 11.238782 11.309248 10.615909 11.03131 11.051215 10.653827
1368652_at 6.7518244 6.9437575 7.069999 6.752025 6.6916075 7.0203977 6.9716773 6.796998 6.7114263 7.081505 7.000855 7.124885
1368653_a_at 10.7512045 11.0571 11.067734 10.881248 10.795043 10.93558 10.973582 10.920821 10.920067 11.115942 11.078563 10.990342
1368654_at 6.1551127 6.3456397 6.1563334 6.2329183 6.271113 6.0892925 6.0926847 6.1155944 5.6804147 6.0998554 6.1124773 6.0390015
1368655_at 9.641932 9.572684 9.57717 9.662497 9.67491 9.71899 9.531708 9.590757 9.782546 9.368427 9.288484 9.627446
1368656_at 3.9121625 3.9892404 3.8342648 3.8423166 3.9391184 3.9784954 4.0366974 4.1047897 4.4084888 4.0878015 3.9687457 3.8976974
1368657_at 3.8213785 3.6847777 3.6463397 3.751998 3.6802142 3.5240257 3.6591954 3.7090855 3.5092828 3.734571 3.6480196 3.5079424
1368658_at 5.149087 4.6275873 5.2347856 5.4362516 4.6884255 5.284167 4.9609947 5.4072704 5.206543 5.1618114 5.2888556 5.2153883
1368659_at 10.398515 10.932579 11.016769 9.708044 10.750296 10.463219 9.876788 10.648291 11.006725 9.889542 10.673374 10.186842
1368660_at 4.88546 4.9488506 4.795387 4.8932085 4.7966013 5.0974593 5.010407 5.065076 4.889393 5.1960754 4.6793 4.8607397
1368661_at 7.1074996 7.306763 7.0377064 6.6331453 6.692854 7.171784 6.766331 6.9066453 7.121109 6.8010135 7.398567 6.516961
1368662_at 7.6131806 7.6321406 7.6003895 7.872103 7.4977727 7.6859226 7.356419 8.188792 7.5403366 7.4063983 7.5742307 7.7380657
1368663_at 3.6660786 3.3576665 3.4362497 3.4845195 3.6190608 3.7296326 3.4431896 3.4206424 3.3812582 3.6380315 3.416444 3.3417222
1368664_at 5.2112956 5.0931745 5.156302 5.5625725 5.4210253 5.075966 5.316425 5.130117 5.321891 5.181034 5.2945642 5.168337
1368665_at 8.228825 8.26962 8.078421 8.381834 8.176765 8.3905525 8.332653 8.361431 8.220632 8.240136 8.3958645 8.313734
1368666_a_at 3.8455734 3.9434373 4.0521145 4.1568823 3.7590404 3.8960853 3.805703 3.8445456 4.1858444 3.9369595 3.8792565 3.9940033
1368667_at 5.2281437 5.2338886 4.8919253 5.4165487 5.005457 5.2995963 5.1788707 4.8552856 4.98697 5.2314014 5.0208073 5.166356
1368668_at 9.122246 8.885031 8.776263 9.061099 8.815402 8.994431 9.069804 8.942786 9.037236 8.931307 8.938373 9.063712
1368669_at 7.91377 7.738439 7.7956796 8.055894 7.7823668 7.5274005 7.4349647 7.596189 7.9994984 7.741437 7.1987147 7.5421486
1368670_a_at 5.5571113 5.648264 5.3092823 5.649769 5.4403586 5.710138 5.7753396 5.542032 5.8862925 5.4856167 5.736898 5.581306
1368671_at 6.3380785 5.888412 6.153971 6.058949 6.3288517 6.122984 5.748265 5.928605 5.834562 6.097578 6.241061 5.9056354
1368672_at 4.3662243 4.431065 4.584102 4.208214 4.4571676 4.2389355 4.4284067 4.152121 4.170517 4.52732 4.485684 4.572116
1368673_at 3.882876 3.8662505 4.055538 3.908757 4.0269217 3.939793 3.8904824 3.8802109 3.6535378 4.096841 3.894188 3.8305576
1368674_at 11.467999 11.44457 11.369457 11.585207 11.546821 11.628051 11.363336 11.480334 11.448094 11.379248 11.4446335 11.484864
1368675_at 7.1466546 7.364146 7.1944733 7.5551124 7.409834 6.921505 7.154765 7.1593666 7.251013 7.4279504 7.67139 7.2611957
1368676_at 5.1446753 5.3215227 5.4814377 5.2511477 5.121241 5.3323145 5.268087 5.562011 5.0815964 5.2000036 5.2761316 5.3513694
1368677_at 4.041834 3.9200423 3.874809 3.7884917 3.6983142 4.011215 4.0446916 3.9214861 4.0379033 3.8852732 3.6343377 3.8411503
1368678_at 4.5537186 4.209504 4.2646656 4.3134384 4.3474793 4.350073 4.2672153 4.3883104 4.242429 4.3345604 4.4209204 4.495715
1368679_a_at 7.0328984 7.0974827 7.248962 7.0806723 7.181537 7.079746 6.972695 6.8780923 7.1649795 6.9027977 6.793906 7.0024366
1368680_a_at 4.312791 4.48939 4.446133 4.636743 4.4576664 4.4669456 4.353778 4.241123 4.2358503 4.4284506 4.386908 4.3060627
1368681_at 6.23172 6.2116857 6.285054 6.1939735 6.3847685 6.212041 6.3871865 6.285226 6.389749 6.099463 6.6207433 6.101524
1368682_at 4.082375 4.483061 4.552049 4.3880825 4.4938354 4.64852 4.717981 4.7591047 4.603713 4.5269547 4.2809224 4.556872
1368683_at 3.0499814 3.2560942 3.2179723 3.2763221 3.1081216 3.3030167 3.200239 3.3515005 3.440297 3.1706717 3.075414 3.160149
1368684_at 5.3531485 5.5708046 5.618617 5.227463 5.4901247 5.226651 5.5117216 5.0322895 5.554268 5.3656483 5.5140133 5.2416496
1368685_at 4.93776 4.6538515 5.0775924 5.167815 5.0798783 4.9158664 5.1313295 4.9505854 4.9967012 4.8910923 4.913284 4.9305673
1368686_at 14.018087 14.057394 14.048268 13.981258 13.987177 14.057394 13.983391 14.029342 13.972822 13.990086 13.996305 13.958348
1368687_at 6.5220237 6.3869815 6.2954836 6.8189516 6.0293274 6.5426154 6.3130608 6.435011 6.572484 6.4916406 6.552355 6.765344
1368688_at 4.620409 4.7162166 4.546919 4.6245337 4.676485 4.469507 4.3115706 4.7533917 4.6832366 5.033925 4.5205345 4.412579
1368689_at 4.0085893 3.9803543 4.02054 4.0418477 4.2047005 3.9329357 3.9926248 3.9554706 3.93534 4.177844 4.4786544 3.8635888
1368690_a_at 3.9501615 3.8615544 3.930493 3.9679077 4.147898 3.841333 3.9519343 3.6937227 4.049404 4.350046 3.9350843 3.9940033
1368691_at 4.308713 4.7213907 4.659992 4.8775854 4.7625713 4.6930685 4.4105463 4.670583 5.199231 4.9435797 4.8367176 4.7475038
1368692_a_at 9.335778 9.264709 8.409706 9.195762 9.382041 9.22064 8.982186 9.451401 8.928817 8.980245 9.1374035 8.775702
1368693_at 6.7661166 6.732635 7.3381014 7.009493 6.9955387 6.6106167 7.1522512 6.6735797 7.5249157 6.7227645 6.653417 6.7440825
1368694_at 3.9605021 4.281966 4.010086 4.0875273 4.2953663 4.018345 4.222313 4.058199 4.131817 3.886983 4.369416 4.0920415
1368695_at 12.238281 12.112186 12.286612 12.082139 12.306179 12.057891 12.092706 12.170347 12.191139 12.229289 12.089193 12.284518
1368696_at 5.2831216 4.972619 5.035862 4.7585235 5.177497 5.248002 4.9006553 4.954084 4.795451 4.620804 5.205808 4.7817254
1368697_at 3.804727 4.0211487 4.0380244 4.134273 3.9999752 3.882157 4.0388584 3.9937289 4.201584 3.9219315 3.9028986 3.7486432
1368698_at 6.6308703 6.855576 6.795727 6.424519 5.821018 7.07536 6.4791517 6.835681 6.888163 6.966482 6.307056 6.487606
1368699_at 4.0709133 4.328539 4.1605654 4.2819767 4.233544 4.17762 4.240917 4.3915324 4.024595 4.32454 4.2739515 4.340084
1368700_at 4.811388 4.59848 4.9724045 4.7522826 4.402847 4.661406 4.8518543 4.7623005 4.5262694 5.1467853 4.592428 4.570325
1368701_at 5.20015 4.9842267 4.945422 5.266069 5.3763566 5.283947 5.0242977 5.264929 5.3769007 5.081728 5.1411185 5.0174923
1368702_at 9.2227335 9.047415 8.773598 8.980545 8.993116 9.069955 8.906563 9.282242 9.02331 9.148474 9.328559 9.303884
1368703_at 6.948449 6.932801 6.667095 6.683284 7.120629 6.772752 6.8826632 6.8517303 6.7449465 6.8392625 6.997001 6.8236585
1368704_a_at 4.5255003 4.5952005 4.047885 4.468136 4.42669 4.48746 4.4494724 4.332304 4.1619673 4.236019 4.4914064 4.5568094
1368705_at 5.347555 5.1165023 5.629738 5.5675707 5.1860404 5.273515 5.450555 4.794444 5.4306817 5.4086647 5.1535044 5.0777087
1368706_at 12.332933 12.175219 12.184226 12.163997 11.956614 12.11162 12.190658 12.135949 12.324917 12.04951 12.177017 12.226713
1368707_at 13.49508 13.441652 13.49508 13.549864 13.579808 13.409174 13.422477 13.501229 13.51562 13.547808 13.522776 13.523219
1368708_a_at 4.774198 4.698717 4.651182 4.5725517 4.782336 4.4016194 4.703439 4.4216948 4.4162626 4.662231 4.63102 4.8462815
1368709_at 4.0127 3.894351 3.9485204 3.9531202 3.9556024 4.037487 3.5262108 3.9645321 3.8581445 3.9310572 4.5486946 3.8772023
1368710_at 6.956388 7.0483775 6.9935327 7.1563506 6.93159 6.8349676 7.2024736 7.342738 6.667056 6.575138 6.781209 6.7925086
1368711_at 9.019478 9.840395 8.50792 9.906895 9.474935 9.540728 8.333855 9.415192 8.660963 10.082348 9.500043 9.555863
1368712_at 8.100674 7.9257026 7.891622 8.000631 7.8345246 7.966203 7.972185 8.316599 8.17432 8.209513 7.855371 8.053801
1368713_at 4.308713 4.3097916 3.9868183 4.489427 4.169929 4.3392773 4.0614433 4.338918 4.3688607 4.375903 4.2990627 4.214486
1368714_at 3.4718966 3.577366 3.600195 3.360541 3.3511283 3.482971 3.5090868 3.4412441 3.3754616 3.538435 3.5389113 3.4507215
1368715_s_at 4.1794605 3.856586 4.235153 4.1626625 4.107577 4.0252953 4.037416 4.1344094 3.9018602 3.894709 4.1825337 4.2584367
1368716_at 4.289261 4.493614 4.2580566 4.389979 4.4458995 4.173503 4.416555 4.0924115 4.4196787 4.220061 4.189619 4.185665
1368717_at 10.456472 10.398791 10.093121 10.456947 10.22028 10.120098 10.211186 10.842485 10.34565 10.42796 10.303368 9.983627
1368718_at 4.928689 4.7444615 7.8330593 5.1170764 7.740854 5.928685 8.65177 7.6225977 8.894636 9.953161 4.0091977 10.106428
1368719_at 5.053229 5.223325 4.7654595 4.7897143 5.2158737 5.040698 4.691763 5.066033 4.9419723 5.035333 4.7263145 4.798191
1368720_at 12.916075 12.882403 13.003731 12.7579155 13.12576 13.021848 13.033542 12.635936 12.970222 12.434829 12.840593 12.751282
1368721_at 5.841987 5.3749027 5.7710943 5.663043 6.021704 5.9299345 6.0472927 5.6751933 5.928052 5.677738 5.721487 5.648203
1368722_at 3.8290582 3.762896 3.6833873 3.832169 3.7814403 3.8810585 3.660038 3.8814423 3.684787 3.7716527 3.7621467 3.8469615
1368723_at 4.620409 4.5276275 4.577753 4.699674 4.8387365 4.5672283 4.919896 4.7795205 5.003332 4.8840466 4.7874413 4.8433456
1368724_a_at 5.8558636 5.775463 5.7092423 5.9592004 5.6963344 5.8919015 6.1162443 6.175343 5.8021874 5.832272 5.694299 5.916745
1368725_at 5.5904865 5.118449 5.190278 5.374634 4.6939497 5.042467 4.87819 5.155575 4.7285805 5.6908226 5.2353077 4.989538
1368726_a_at 6.0757637 6.1794252 6.02983 6.2146034 6.2598267 6.317136 6.2995787 6.338992 6.153659 6.375042 6.121879 6.22333
1368727_at 3.7798092 3.3848386 3.6017387 3.537035 3.491409 3.4936264 3.3911219 3.5250554 3.9260235 3.610405 3.5266914 3.370413
1368728_at 5.0133 5.0323706 5.4191203 5.3934383 5.299512 5.14845 5.342842 5.4521976 5.4543753 5.2828374 5.429092 5.2336407
1368729_a_at 4.492057 4.5426292 4.4013963 4.418398 4.537691 4.127365 4.275239 4.2656155 4.507252 4.188858 4.5098686 4.470451
1368730_a_at 4.263726 4.6059523 4.425807 4.372168 4.431902 4.515355 4.389045 4.4706645 4.421238 4.305831 4.3000383 4.26006
1368731_at 13.412118 13.503694 13.077899 13.376563 13.455423 13.355896 13.42754 13.421289 13.469618 13.466339 13.495315 13.33044
1368732_at 7.6962805 7.466833 7.5480323 7.461994 7.0320935 7.5815973 7.4478106 7.6155972 7.66689 7.6561484 6.9560246 7.5132422
1368733_at 13.125837 13.1092415 12.919491 12.854259 12.986766 13.081108 13.225931 13.278254 13.232691 13.269964 13.196777 13.088854
1368734_at 4.670576 4.371255 4.478298 4.684716 4.482522 4.70722 4.415083 4.4804626 4.3808312 4.3791456 4.53936 4.4139605
1368735_a_at 3.947685 4.1233096 4.1839952 3.9178746 4.722193 4.052883 4.08514 3.8997726 4.053332 3.899068 3.9257138 4.138131
1368736_at 3.7304366 3.6449497 3.6017387 3.4066358 3.609312 3.3766482 3.844175 3.6048152 3.6318762 3.9785566 3.7277997 3.6639593
1368737_at 5.1001368 4.7804365 4.88164 5.2768793 5.0741987 5.2371883 5.1257076 5.0379825 5.035074 4.9630823 4.9225082 4.783208
1368738_at 3.4521513 3.463729 3.5319493 3.4846857 3.4576602 3.53342 3.4377189 3.4943652 3.5167315 3.5387435 3.2670372 3.2300594
1368739_s_at 4.6752295 4.2932334 4.3924375 4.577267 4.4681907 4.5978622 4.5735097 4.4492025 4.3927116 4.386201 4.8397236 4.4917974
1368740_at 4.0077815 3.7571588 4.2107744 3.843517 4.224435 4.1269236 4.026973 3.8574865 4.011814 4.463437 4.0881133 4.066847
1368741_at 13.428117 13.276191 13.376858 13.531833 13.391532 13.337882 13.394806 13.4003105 13.29408 13.381903 13.361339 13.44003
1368742_at 7.0600805 6.4192057 6.9438705 7.0574737 7.0679426 6.5946903 6.6770687 6.577578 7.1280127 7.0220013 6.5576544 7.0310936
1368743_a_at 3.7362797 3.6962895 3.6582248 3.7884917 4.0575476 3.8370185 3.9278598 3.722858 3.5400827 3.7482927 3.7247431 3.7188084
1368744_a_at 4.4135222 4.2310276 4.2674537 4.36629 4.2155685 4.4412427 4.39479 4.269206 4.2221622 4.2086706 4.202999 4.0706744
1368745_at 7.323006 7.05066 7.1362734 7.2358317 7.168013 7.1282177 7.287456 7.001226 6.4411535 6.4058576 6.2924323 7.1014085
1368746_a_at 4.96848 5.1576953 5.299445 5.176623 5.176179 5.0684414 5.4850674 5.008028 4.9936495 4.9842067 5.224214 5.2153883
1368747_at 4.5490074 4.3358626 4.5382366 4.528373 4.974106 4.750841 4.456267 4.4601665 4.605916 4.48993 4.5074825 4.699962
1368748_at 5.4816847 5.820897 5.8358517 5.6627507 5.4789634 5.6850023 6.2362113 5.3485184 5.694974 5.7216263 6.150876 5.7518425
1368749_at 5.8065314 5.8096147 6.134879 5.8598394 5.92956 6.0313745 6.072124 5.63809 5.673937 5.7416096 5.894325 5.885748
1368750_a_at 4.3494005 4.2856607 4.172091 4.248066 4.39298 3.864684 4.08514 4.299381 4.104956 4.091808 4.2125816 4.005087
1368751_at 3.847918 4.48939 4.0380244 3.9679723 3.90663 3.96262 3.9534929 3.851206 3.809532 3.7595236 3.933131 4.0427766
1368752_at 4.2574487 3.8237422 4.17486 4.3480873 4.287407 3.8028278 4.0987377 3.8092513 3.9233892 3.7028003 3.9440668 3.9382865
1368753_at 4.346488 4.2801256 4.4606276 4.437297 4.1763616 4.2843294 4.0729427 4.476288 4.3266897 4.460223 4.1161566 4.2369194
1368754_at 5.927404 6.1211557 6.107581 5.9859004 6.1585245 6.1312175 6.1328483 6.315983 6.422808 6.418141 5.864139 5.705713
1368755_at 10.924911 10.438486 10.910701 10.888631 11.022959 10.906306 10.883768 10.440023 11.167812 10.917531 10.138175 10.719292
1368756_at 5.0416946 5.287458 4.9945645 5.4690084 5.3304315 5.1673083 5.17442 5.085423 5.0409493 5.2085533 5.2993183 4.9803057
1368757_at 3.6906328 3.7033885 3.810908 3.7184544 3.7760189 3.614841 3.760313 3.8161278 3.7971902 3.7229474 3.721294 3.8438487
1368758_a_at 4.9050884 4.6305847 4.655971 4.8577666 4.8409767 4.480624 5.0698013 4.6536407 4.6995115 5.010565 4.4665823 4.762317
1368759_at 5.4342594 5.3859124 5.048319 5.0388255 4.976217 5.520177 5.2609377 4.959767 4.7832036 5.0301633 5.037692 4.9794116
1368760_at 3.802156 3.886077 3.9946568 3.808912 3.9745393 3.7172213 3.9199033 3.7616706 3.990368 3.7582836 3.931719 3.8246474
1368761_at 3.8535507 3.964235 3.8898966 3.7954512 3.826739 3.6806962 3.9254746 3.63265 3.927524 3.959558 3.5825121 3.7853606
1368762_at 10.110446 10.322792 10.06463 11.24178 10.1854925 10.04818 10.481758 10.8683195 5.9731975 11.323739 5.7813687 9.2987795
1368763_at 4.8595066 4.8805737 4.9544506 4.774951 4.6973906 4.6172733 5.081641 5.001109 4.8030796 4.6332083 4.2969956 4.7451563
1368764_at 3.437871 3.7094412 3.8877046 3.4216251 3.394849 3.3814187 3.5015516 3.3698118 3.2948723 3.7875373 3.4408557 3.3528438
1368765_at 4.5686064 4.5986624 4.8821 4.80256 4.6244564 4.4689503 4.6580377 4.7966743 4.779098 5.117795 4.6393514 5.031701
1368766_at 4.560539 4.194821 4.604839 4.3228593 4.5337334 4.585115 4.422748 4.2739606 4.7041125 4.3588104 4.483903 4.3111796
1368767_at 5.535413 5.391591 5.2492456 5.227462 5.2500925 5.4182405 5.3327503 5.246146 5.020754 5.4691033 5.1765823 5.519139
1368768_at 5.931675 5.6411347 5.539479 5.6715283 5.7716703 5.4969788 5.649989 5.5934196 5.435079 5.893495 5.3999286 5.717457
1368769_at 10.868563 10.987808 11.035006 11.145094 11.333519 10.830637 10.715558 10.997007 10.993336 10.988116 11.107028 11.134534
1368770_at 4.282696 4.3938456 4.402611 4.5119867 4.1106596 4.817687 4.311575 4.329652 4.751851 4.145217 4.1266975 4.234967
1368771_at 4.9637685 4.5134597 4.4272127 4.464687 4.401024 4.523853 4.8542886 4.4840713 4.759078 4.383682 4.5477567 4.1582766
1368772_at 5.095643 5.1803246 4.961824 4.7784023 4.7387323 5.1309505 5.0353856 5.0835195 5.256492 4.886919 5.035059 4.846031
1368773_at 3.4521513 3.6410563 3.4356115 3.6024084 3.7632458 3.3971434 3.8419032 3.7547781 3.715814 3.6430504 3.679478 3.4795444
1368774_a_at 5.2109504 5.565089 5.2428055 5.6187487 5.4757605 5.562867 5.469595 5.431628 5.1306753 5.4868026 5.333715 5.277944
1368775_at 4.5803657 4.8385115 4.7497435 4.204747 4.751452 5.360857 5.086911 4.6029515 5.187253 4.4341917 5.1532793 5.8956122
1368776_at 4.407383 4.4473877 4.40176 4.787119 4.6031075 4.7956433 4.393799 4.4687066 4.590659 4.4986176 4.534514 4.4982114
1368777_at 4.2619834 4.1486998 4.231896 4.1265545 4.2876315 3.9726403 4.00941 4.1375475 4.124775 4.006977 4.248167 4.142992
1368778_at 8.5383415 7.6815534 8.369602 9.217943 8.959555 9.617132 8.46195 7.82081 8.90472 7.5373645 5.8153906 8.519802
1368779_a_at 7.9447145 7.9736247 7.877054 7.6282005 8.131613 7.9482374 7.9083223 7.8669796 8.164471 7.6450377 7.3254614 7.65763
1368780_at 5.004883 4.732777 4.82976 4.801529 5.075054 4.8169794 5.058854 4.8268676 4.9684772 5.408981 4.9337077 4.889319
1368781_at 4.5232067 4.803472 4.5603485 4.629793 4.6241736 4.441509 4.63194 4.254268 4.3292885 4.367778 4.6821375 4.573112
1368782_at 3.8608127 3.7046463 3.7908468 3.837939 3.5607824 3.8364604 3.697685 3.3729868 3.6705236 3.8004684 4.1583138 4.0304713
1368783_at 4.251317 4.266965 4.1579704 4.292106 4.236906 3.9739182 4.2314153 4.152121 4.020831 3.9155447 4.2808495 4.0616665
1368784_at 8.704946 8.815441 8.753633 8.817815 9.130027 8.696551 8.822404 8.525335 8.82185 8.664428 8.908688 8.850608
1368785_a_at 3.528393 3.542154 3.3948932 3.3552089 3.6344838 3.560255 3.517246 3.3855293 3.5933459 3.4700904 3.3925025 3.82436
1368786_a_at 4.0824995 3.9930212 4.07128 4.233348 4.2670426 4.070782 4.08514 4.093604 3.8558455 4.0541763 4.189472 4.0462904
1368787_at 6.1996565 5.802264 6.011836 6.023243 6.435458 5.836975 5.9447246 5.9089003 5.756783 5.885079 6.1159034 5.938612
1368788_at 4.710724 4.3881245 4.7375603 4.8114405 4.713894 4.805236 4.6309834 4.941231 4.4768286 5.070729 4.608072 4.393794
1368789_at 5.573821 5.2899985 5.3565187 5.6238003 5.798002 6.218507 4.9348626 4.8989434 5.28624 4.8975797 4.778665 4.9264164
1368790_at 11.765119 11.695992 11.908273 11.860373 12.052438 11.759605 11.867742 11.817791 11.742525 11.872161 11.940262 11.933045
1368791_at 5.0799384 5.534876 5.181512 5.6397104 5.0773935 5.6858788 5.364518 5.4159336 5.408448 5.4938555 5.0557623 5.452654
1368792_at 6.466072 6.2532983 6.225714 6.2297916 6.300464 5.9778776 5.8976355 6.1223497 6.131151 5.8394847 6.0386443 6.306767
1368793_at 4.369191 4.5145845 4.5787272 4.520875 4.553336 4.5715885 4.373658 4.544903 4.608472 4.811367 4.643779 4.391967
1368794_at 11.239062 11.488912 11.262683 11.34712 11.32787 11.22658 11.402169 11.255558 11.221426 11.24139 11.352724 11.3766985
1368795_at 6.380671 6.176769 6.3117976 6.4745045 6.626972 6.264626 6.38525 6.227575 6.077456 6.086052 6.3790174 6.221938
1368796_at 5.914849 5.736124 5.9440484 5.898183 6.0572805 5.862386 5.8764668 5.7322197 5.815904 6.0662823 5.790779 5.8210106
1368797_at 7.239916 7.352822 7.9450593 7.7706747 8.231299 7.680161 7.8305464 7.980703 7.8692718 7.386156 8.095587 8.798016
1368798_at 3.8524613 4.2154417 4.1868567 3.9535787 3.9128237 4.072769 3.9750898 3.9760673 4.11423 4.01268 3.9675589 4.149122
1368799_at 4.918497 5.170559 5.2424407 5.326741 5.0218153 4.994086 5.427556 5.437933 4.9471836 5.638594 5.075253 5.088974
1368800_at 3.8469036 3.9474785 4.0031624 3.897288 4.1364446 4.0832806 3.9098253 3.8072975 4.093034 4.285634 3.9529653 3.8492155
1368801_at 4.3215513 4.4327116 4.3179455 4.1964235 4.3412666 4.3155527 3.9689918 3.9674385 4.3154263 4.1818113 4.1625147 4.1992474
1368802_at 4.387945 4.312853 4.46976 4.29774 4.60952 4.3654485 4.3905725 4.32353 4.5614324 4.442422 4.5640516 4.5986605
1368803_at 4.455242 4.599211 4.847372 4.4304266 4.8545604 4.5571012 4.5799074 4.8153667 4.5565424 4.538236 4.4415474 4.555732
1368804_at 4.1023836 4.0387287 3.8768842 3.767121 4.174761 3.9641733 4.085456 3.9967237 3.7158566 3.7707696 4.2603664 4.3969154
1368805_at 4.96778 4.8132057 4.7299595 4.9593363 4.865842 4.9515457 4.710967 4.710581 4.864114 4.8646603 4.8080463 4.710552
1368806_at 13.497475 13.437812 13.407278 13.406315 13.594143 13.423629 13.451138 13.442762 13.481398 13.443418 13.37324 13.422825
1368807_at 5.0806293 4.9924307 5.245759 5.4318476 5.3920393 5.3900766 5.342181 5.4691515 5.4362164 5.258339 5.3419 5.4237127
1368808_at 8.357868 8.112066 8.139036 8.278904 8.477758 8.256876 8.088892 8.027827 8.28549 8.13773 8.010969 8.192276
1368809_at 9.169621 8.933484 9.060296 9.14316 9.12466 9.078428 8.951513 9.101648 9.319604 9.145597 8.921009 9.000271
1368810_a_at 4.1055746 4.017906 4.1089306 3.9529355 4.158019 3.9637089 4.018215 4.0749936 3.8973324 3.8327463 3.9477308 3.8332567
1368811_at 5.365987 5.508466 5.463397 5.4558597 5.584008 5.354588 5.173934 5.175329 5.32664 5.497056 5.643502 5.5351286
1368812_at 5.1300254 4.736006 5.037887 4.443632 4.497402 4.7942786 5.010315 4.8300037 4.3758607 4.8310843 4.7451153 4.9435267
1368813_at 5.8558636 5.6288586 6.003263 6.154973 5.6552534 6.208708 5.9051023 5.7901545 5.857708 5.726406 5.470611 5.717429
1368814_at 10.597827 10.751442 10.566048 10.593327 11.458314 10.477438 10.4124775 10.410633 10.530321 10.328693 10.325179 10.285712
1368815_at 5.407037 5.372654 5.3145313 5.5111637 5.5580363 5.2704873 5.4528294 5.2256184 5.4306817 5.412346 5.3476353 5.466138
1368816_at 4.052909 4.2982626 4.150617 4.251766 4.0944834 4.009347 4.074546 4.2822084 4.1507797 4.119156 4.183325 3.8583503
1368817_at 9.831522 9.701112 9.794433 9.744963 9.623228 9.568359 9.627954 10.049361 9.977875 9.065025 10.052976 9.72222
1368818_at 8.60238 8.84858 8.733871 8.474401 8.369413 8.796854 8.678585 8.866111 8.97419 7.798145 8.922483 8.836855
1368819_at 10.486512 10.356617 10.42618 10.226974 10.093297 10.368938 10.268759 10.471988 10.507116 10.435348 10.504911 10.426964
1368820_at 7.239197 7.4411635 7.6595445 7.6262083 7.351402 7.3873496 7.4766264 7.3209486 7.433466 7.299392 7.516554 7.4296193
1368821_at 6.41645 5.7999654 6.3054857 6.3196197 5.8015814 6.13368 5.5897326 6.027962 5.8475504 5.987889 5.632038 5.7198844
1368822_at 7.395031 6.7382436 7.056284 7.004638 6.8459964 6.976066 6.6144314 7.0934563 7.1247644 6.9495506 6.6540823 7.060848
1368823_at 3.4977026 3.2524884 3.427746 3.562927 3.666587 3.3703926 3.5745697 3.542167 3.5725327 3.2605798 3.4639895 3.5711558
1368824_at 9.948796 9.855599 9.840968 9.838006 9.958399 9.748081 9.838565 9.886691 10.018375 9.91676 9.6799345 9.812842
1368825_at 3.6483374 3.5805106 3.7321553 3.5094478 3.5612872 3.5287251 3.6753752 3.759615 3.6334808 3.6537983 3.561108 3.4762938
1368826_at 13.4302435 12.892474 13.3316145 12.863937 13.12378 11.415841 11.712431 13.347748 12.825039 11.359254 12.782473 11.64528
1368827_at 6.9290895 6.5773525 6.9061403 7.1040053 6.5579677 6.3254914 6.231161 6.295789 6.799319 6.6483355 6.595489 6.324867
1368828_at 6.0921855 5.7555428 5.7122555 5.532985 5.540657 5.5267615 5.8615713 5.708656 5.602328 5.3592668 5.736551 5.6272254
1368829_at 7.6014385 7.1121163 7.401323 6.9546 7.00011 7.291624 6.7825003 7.081555 7.296956 6.997385 6.749615 6.9999223
1368830_at 5.162248 5.0889254 5.0227423 5.1518774 4.9536133 5.083381 5.0232563 5.268837 4.985445 5.1719856 4.823614 4.8899374
1368831_at 9.556637 9.640027 9.49957 9.662526 9.344924 9.578996 9.51396 9.603441 9.60736 9.398043 9.572366 9.575762
1368832_at 7.665495 7.897349 7.6515164 7.759486 7.7364964 7.746025 7.665137 7.764191 7.518009 7.6742396 7.788592 7.7496223
1368833_at 4.5686064 4.2289796 4.425325 4.5004063 4.6259317 4.4135556 4.64491 4.6265693 4.3557324 4.477246 4.483383 4.311378
1368834_at 6.254286 6.056069 6.8280153 6.033622 5.9938574 5.8204217 5.950109 5.740978 6.4717216 5.955913 5.841139 6.0871005
1368835_at 9.626959 9.447937 9.526739 9.701342 9.496508 9.662699 9.338709 9.382957 9.347538 9.437153 9.016445 9.286005
1368836_a_at 5.013467 5.4133606 5.268367 5.3195415 5.46619 5.267341 5.0945916 5.1545024 5.3319025 5.348027 5.281287 5.350727
1368837_at 7.4871726 7.535195 7.8338246 7.3861914 7.5583906 7.517954 7.5573945 7.7023454 7.8493733 7.4958973 7.8020763 7.821271
1368838_at 7.4514003 7.105394 6.8282766 6.8219457 6.865152 6.7516603 6.565918 6.57108 7.0626345 6.676295 6.973935 6.610481
1368839_at 7.4991713 7.4651456 7.528426 7.409536 7.4044604 7.278622 7.5562196 7.628639 7.4919415 7.3329806 7.6904283 7.8463755
1368840_at 12.045123 11.818031 12.275976 12.263846 12.330262 12.280141 11.8995 11.973242 12.299382 11.358967 12.075845 12.133116
1368841_at 7.35802 6.994298 7.0551357 7.173031 7.1920333 7.1094427 7.120978 6.7882957 7.166021 7.173776 6.908273 7.034851
1368842_at 8.166063 7.7014947 8.174131 8.0078945 7.6838136 8.16778 7.7540765 7.9375515 8.087814 7.759712 7.733749 8.162384
1368843_at 9.691902 9.638595 9.780657 9.404446 9.771717 9.731874 9.671811 9.662777 9.655536 9.3181305 9.624529 9.703893
1368844_at 8.180169 8.116686 7.9567394 8.219457 8.06506 8.344083 8.389664 8.189265 8.062845 7.866245 8.396227 8.268329
1368845_at 3.6387858 3.691873 3.72453 4.023282 3.9437456 3.927625 3.9976008 3.8746545 3.8466702 3.9283712 4.015012 4.060014
1368846_at 4.6755066 4.629985 4.596784 4.762454 4.980687 4.6897054 4.7180367 4.714292 4.8744774 5.028535 4.6265907 4.751774
1368847_at 9.159889 9.059325 9.188271 8.864115 9.110674 9.194252 9.142647 9.185751 9.262756 9.04881 9.053875 9.081711
1368848_at 8.270265 8.148119 7.9607086 8.068009 8.629764 8.156538 8.098324 8.039646 8.282947 8.11724 8.149838 8.017837
1368849_at 8.099596 7.964352 7.72326 8.003962 8.048655 7.9146223 7.910487 7.839328 7.8348026 7.8971205 8.088772 7.9048986
1368850_at 5.42235 5.262302 5.2691436 5.2917824 5.0068455 5.258923 5.025346 5.309253 5.4705486 4.9932885 5.31135 4.7110524
1368851_at 9.093525 8.899427 9.164486 8.948601 9.158274 8.971655 8.699577 8.951019 8.938076 8.736765 8.944117 8.992552
1368852_at 10.603386 10.804553 10.763376 10.940519 10.570702 10.759108 10.676921 10.744387 10.853596 10.888606 10.935738 10.826972
1368853_at 3.2733254 3.3221984 3.2683039 3.3046262 3.258914 3.474812 3.3624823 3.2793167 3.1936414 3.2728314 3.160056 3.4384525
1368854_at 3.3773224 3.435834 3.4635007 3.4648602 3.394428 3.2805133 3.4598062 3.2893531 3.2303088 3.4701693 3.4245157 3.284857
1368855_at 6.2034807 6.0354595 6.096458 5.9178495 6.2015824 5.8711705 6.066323 5.8445444 5.9383307 6.2725425 6.2911577 5.947976
1368856_at 5.5527587 5.663677 5.843364 5.740964 6.0842886 5.5776687 5.3184595 5.512141 6.0175147 5.718279 5.3271065 5.680529
1368857_at 3.1813078 3.2263997 3.1509314 3.4460156 3.143401 3.3227413 3.341137 3.1527872 3.0340729 3.2996757 3.180415 3.134513
1368858_at 3.6990912 3.5821755 3.4880672 3.6335218 3.581883 3.613422 3.4469333 3.5930712 3.3421683 3.7646067 4.011814 3.4638667
1368859_at 9.031504 9.075886 9.018349 9.425268 8.93608 8.960045 9.007859 9.067888 8.989859 9.059267 9.092286 9.108052
1368860_at 4.8298717 4.8581553 4.770812 4.671177 4.3125124 4.4531755 4.481368 4.7658644 4.473398 4.5265017 4.5787134 4.3180976
1368861_a_at 4.445495 4.3373036 4.476332 4.735325 4.5509267 4.258792 4.390191 4.367114 4.8027563 4.471402 4.399242 4.1034045
1368862_at 8.335924 8.497756 8.101591 8.453984 7.93512 8.404657 8.256918 8.492966 8.625445 8.416557 8.494959 8.417041
1368863_at 9.34965 9.65159 9.541871 9.580631 9.149325 9.5284815 9.5962 9.3801365 9.611365 9.49163 9.770537 9.545518
1368864_at 3.3166778 3.7058191 3.365574 3.3873267 3.4272242 3.387582 3.4081125 3.5092595 3.3153794 3.471426 3.3162417 3.4030979
1368865_at 3.2001984 3.2535863 3.2575393 3.3997037 3.422242 3.4770658 3.3983383 3.284988 3.2442653 3.3552682 3.3505647 3.2796996
1368866_at 6.46688 6.3224597 6.288755 6.394019 6.290757 6.5534496 6.4483614 6.2091694 6.336738 6.513329 6.551505 6.2024813
1368867_at 6.9717455 7.2248645 7.086312 7.015538 6.520643 7.0745134 7.1194773 7.215399 7.038697 7.220924 7.217496 7.1104507
1368868_at 5.538445 5.2770357 5.0277815 5.2124634 5.4482 5.1064005 4.9491606 5.1371655 4.855771 5.5438414 5.2504425 5.0909233
1368869_at 7.206172 5.83073 6.527584 6.6450067 5.994636 6.4327884 5.6974792 6.2214274 6.339099 5.9003487 6.2339664 6.1448417
1368870_at 9.141014 9.123978 9.096415 8.964298 7.481296 8.550043 8.661895 8.596541 9.006609 8.627396 8.633142 9.434133
1368871_at 9.08046 8.788073 8.967174 9.314722 8.432635 8.556746 8.602556 8.615353 9.154959 8.590108 8.472217 8.774344
1368872_a_at 5.4229593 5.346464 5.1999197 5.101203 4.943135 4.834013 4.927085 5.519043 5.1379466 5.2563934 5.0044637 5.08832
1368873_at 3.7667258 3.8407705 4.1613693 4.265918 3.970292 3.9234848 4.1115785 3.9780986 3.9337316 3.9636803 3.7242668 4.022509
1368874_a_at 5.835337 5.5091724 5.74722 5.732657 5.6838093 5.7001896 5.534279 5.9525595 6.368773 5.7885094 5.6102533 5.8254447
1368875_a_at 7.3104396 7.259039 7.3611393 7.2751484 7.131226 7.1362886 7.067334 7.2666492 7.032239 7.011245 7.0313444 7.0735292
1368876_a_at 5.2666 5.605651 5.430741 5.247039 5.33456 5.277474 5.206006 5.107447 4.9944816 5.250194 5.4621315 5.2879243
1368877_at 7.2757072 7.395126 8.869742 7.246461 8.559527 8.716585 9.814554 8.609436 9.322993 7.329075 9.647622 7.972423
1368878_at 9.422765 9.592404 9.742048 8.671662 9.968011 9.80469 9.512257 10.19334 9.6325865 10.389727 10.041871 11.009747
1368879_a_at 3.8618722 4.181391 4.0228767 3.9912145 4.263791 4.0095553 4.0906096 4.3600326 3.6793113 4.162045 3.908488 4.110262
1368880_at 4.608032 4.334392 4.457407 4.4915543 4.4365125 4.1851563 4.3553386 4.2399898 4.0924025 4.008869 3.9633725 4.6182556
1368881_at 8.300173 8.115284 8.401414 7.8298273 8.617766 8.440024 8.295154 8.186197 8.312383 8.222942 8.216157 8.656934
1368882_at 4.1300154 5.5427384 5.5080066 5.2105675 4.297797 5.8362246 6.492189 6.331641 5.2985206 5.042004 5.385358 5.996179
1368883_at 4.92261 4.9472547 4.3478675 4.688598 4.614316 4.4735284 4.3350167 4.515642 4.399761 4.976745 4.564198 4.6220164
1368884_at 4.7894516 4.8402176 4.420511 4.7574253 4.785906 4.6787186 4.5507812 4.213816 4.5394177 4.6232243 4.403123 4.6313815
1368885_at 5.4535494 5.5200634 5.5193534 5.7351317 5.54721 5.2188168 5.420126 5.0431523 5.2461357 5.522427 5.2364655 5.3907614
1368886_at 9.23507 9.558979 9.293827 9.597907 9.286885 9.52038 9.563164 9.441087 9.420786 9.337479 9.3195095 9.522592
1368887_at 3.690672 3.776884 3.6163785 3.6852384 3.6477368 3.434605 3.630954 3.5493512 3.643917 3.6799445 3.7346 3.4982784
1368888_a_at 8.300389 7.885842 8.504525 7.7168097 7.984594 8.1085 8.020193 7.975287 8.354733 8.298908 7.504821 8.561455
1368889_at 7.192785 7.286391 7.224272 7.0032387 6.854102 7.1457663 7.2187686 7.2270217 6.979552 6.9161315 6.9754353 6.97513
1368890_at 7.868104 8.07959 7.894499 7.7618804 7.6932836 7.966083 7.933542 7.84279 7.889085 7.8340287 8.149499 7.984028
1368891_at 6.0977173 6.1155653 6.3816943 5.905644 5.89561 5.9799085 6.2017612 5.803444 6.1365013 6.096831 6.38637 6.299722
1368892_at 4.003168 3.6716464 3.6394787 3.863056 4.011323 3.6348257 3.831752 3.6552398 3.8005688 4.0260725 3.7061338 3.8128707
1368893_at 4.1108828 4.274334 4.110456 4.2956076 4.4327354 4.1162386 4.343032 4.225725 3.9873657 4.2627487 4.0171885 4.139783
1368894_at 4.569749 4.4346714 4.239745 4.325837 4.502388 4.570777 4.273445 4.4634943 4.4702473 4.3377943 4.651161 4.424313
1368895_at 4.031642 4.1735935 4.026661 4.0272293 4.3946066 4.131558 3.9458787 4.066105 4.311125 4.265042 4.179864 4.1305423
1368896_at 6.5349913 6.5507627 6.6840615 6.6304717 6.195924 6.6588826 6.485344 6.8866367 7.0078526 6.3376307 6.559876 6.9813046
1368897_at 4.445627 4.713022 4.392272 4.872037 4.242696 4.5370893 4.585417 4.7878313 4.799608 4.287734 4.5586452 4.8744106
1368898_at 4.8241363 4.9123974 4.8102517 4.815751 4.98449 4.988431 4.987023 4.833594 5.160943 4.9858313 4.8644056 4.7842374
1368899_at 7.1533966 7.346622 7.425588 7.5220284 7.655795 7.342975 7.6480384 7.5104747 7.32424 7.5215545 7.4040456 7.396701
1368900_at 4.7920094 4.6398964 4.742366 4.9529657 4.987728 4.876425 4.4967995 4.565501 4.919985 5.237994 4.577856 4.6936603
1368901_at 4.4315166 4.9542084 4.898369 4.951282 4.9566355 4.5977225 4.863075 4.6906004 5.367255 5.210077 4.857755 4.677217
1368902_at 5.841033 5.5834255 5.5567284 5.905644 6.0745144 5.5185432 5.456796 5.6017513 5.6693435 5.602469 5.6458015 5.6939225
1368903_at 7.44263 7.7265244 8.079563 7.6486073 7.71027 7.9722214 7.970253 7.9889736 7.722973 8.028476 7.6197042 7.9096823
1368904_at 6.082689 6.1253467 6.171405 6.2720094 6.079868 6.1620345 6.237256 6.0877256 5.8911276 5.868668 5.822129 5.9829526
1368905_at 7.202197 7.219682 7.1241693 7.1105943 7.7972517 7.452661 7.5642543 7.518684 7.872881 8.101946 8.489496 8.632418
1368906_at 3.68073 3.4806743 3.6583922 3.5315182 3.4441035 3.5401397 3.4294617 3.465135 3.3965197 3.552056 3.532564 3.6063485
1368907_at 5.0678263 4.457943 5.0887938 4.6015186 4.9034677 5.153641 4.777729 5.01226 5.0064425 4.680717 4.922591 5.1725955
1368908_at 8.132252 8.4263315 8.080546 7.9618335 7.984594 8.1147175 7.978083 8.13554 7.9745255 8.052235 7.9711123 8.013196
1368909_a_at 6.9215574 7.0792794 7.04323 6.904968 6.6606383 6.994226 7.274446 7.0620584 7.067835 6.7962914 6.8337636 6.964417
1368910_at 5.486358 5.1053367 5.4178877 5.3063774 5.3033137 5.5430627 5.22488 5.3356504 4.7355733 5.4428797 5.4383845 5.2784348
1368911_at 6.571684 6.512164 6.5026927 6.21258 6.2032347 6.080384 6.2060723 5.826791 5.850843 6.342984 5.9473133 6.407363
1368912_at 3.9958074 4.0710077 4.228334 4.312203 4.4962006 4.373024 3.985036 4.074646 4.021588 4.3186584 3.9620404 4.2536077
1368913_at 3.501248 3.4738567 3.3594878 3.5038633 3.5830493 3.4541047 3.6230354 3.4816904 3.480158 3.471426 3.521644 3.3767467
1368914_at 4.331856 4.109845 4.4925876 4.32871 4.2916574 4.369029 4.2864327 4.074024 4.8094535 4.459849 4.2946444 4.014913
1368915_at 10.838105 10.816481 11.035861 10.717428 10.871599 10.769936 10.882934 10.583508 10.88341 10.814655 10.914305 10.669877
1368916_at 10.597815 10.792131 10.805703 10.490789 10.747667 10.958248 10.64841 10.590739 10.711218 10.806067 10.649371 10.500924
1368917_at 5.0255275 5.2732167 4.9285254 5.1704736 4.813582 4.8973727 5.163621 5.325258 5.037037 5.504843 5.3302317 5.223702
1368918_at 5.330518 5.2491293 5.1258593 5.230773 5.329015 5.3260593 5.058881 5.1228476 4.844574 5.3545313 5.1030874 5.1241813
1368919_at 4.7230773 4.6834865 4.455418 4.726741 5.0221457 4.6274962 4.8029094 4.789923 4.949969 4.677477 4.699208 4.6597824
1368920_at 5.012392 5.016648 4.991747 5.0858574 5.2166214 4.8543863 4.965576 4.6968565 5.087457 4.9365606 4.954761 4.870218
1368921_a_at 5.4588485 5.341098 5.5519967 5.3826275 5.756643 5.2818336 5.540081 5.3545504 5.4072347 5.4749813 5.318764 5.4946084
1368922_at 4.186734 4.3458977 4.4194508 4.353548 4.495611 4.141203 4.295154 4.182187 3.9587188 4.1974354 4.0867558 4.0427766
1368923_at 4.9042683 4.9045386 4.814268 4.957854 4.6858325 4.6256876 4.939682 4.516487 4.5744042 4.8441496 4.754704 4.798191
1368924_at 9.779553 9.595925 9.5893345 9.724281 11.018769 9.627733 9.73668 9.700348 9.675835 9.498809 9.70524 9.651105
1368925_a_at 4.377754 4.1710396 4.4615555 4.520234 4.791916 4.1210203 4.340092 4.048711 4.330097 4.3602753 4.4061484 4.262597
1368926_at 4.5171995 4.3709373 4.489869 4.2517667 4.471153 4.1896267 4.175952 4.278316 4.485819 4.2599382 4.2633686 4.4693646
1368927_at 6.887207 7.2966523 7.1081505 7.470502 6.7734714 6.848882 6.998044 7.018472 7.0956664 7.208133 6.9908166 6.958923
1368928_at 6.2670097 6.444005 6.3900313 6.3035636 6.1744604 6.372492 6.023738 6.479116 6.376652 6.522257 6.3951244 6.5139494
1368929_at 6.8668113 6.5769544 6.605326 6.760222 7.152757 6.627278 6.626947 6.761016 6.917641 6.7706094 6.534339 6.918399
1368930_at 4.353443 4.2661934 3.9658322 4.0682206 4.260143 4.0059304 4.045151 4.0044336 4.3947034 4.1995993 4.2533417 4.0478983
1368931_at 7.9355645 8.0813675 7.6652756 8.007713 7.5170674 7.760884 7.7540216 8.285255 8.059248 8.072682 7.7790217 7.972388
1368932_at 5.392254 5.3323083 5.3201103 5.251373 5.524502 5.179215 5.3937063 4.979766 4.9846096 5.1907663 5.5839477 5.2889256
1368933_at 7.2246637 7.150749 7.187605 6.8465414 6.7317305 7.139516 7.18862 7.1476974 7.3707886 7.1638017 7.253076 7.2295833
1368934_at 11.13904 11.527319 10.755776 11.4242 10.541653 11.162669 11.128469 11.602695 11.3861885 11.382909 11.283895 11.498451
1368935_at 4.0716186 4.294141 3.8840327 4.072276 4.1219764 4.212339 3.9257882 4.034941 4.081028 4.516458 4.2946444 4.3652587
1368936_at 10.838344 10.75373 10.5856085 10.811616 10.488119 10.755266 10.914474 10.764709 10.742461 10.732012 10.798814 10.916187
1368937_at 5.2680125 5.4434185 5.194271 5.1718297 5.5617776 5.3670564 5.362261 5.334877 5.3454933 5.6231017 5.281287 5.5082555
1368938_at 5.4865623 5.432089 5.799983 5.3451567 5.316303 4.991686 5.8811893 5.4441214 5.7330713 5.3423634 5.5155 5.832999
1368939_a_at 4.5964155 4.6421027 4.4232483 4.3250484 4.286413 4.5204096 4.402986 4.4185724 4.3481503 4.5194006 4.3696833 4.525394
1368940_at 11.244609 11.192706 10.95097 11.008516 10.202811 10.918371 11.25214 10.903648 11.178047 10.680064 10.715923 10.582147
1368941_at 4.156104 4.0933256 4.2794533 4.1972933 4.0809164 4.138696 4.040146 4.2516866 4.1512475 4.35847 4.265045 4.260737
1368942_at 5.3123546 5.0271964 5.0046806 5.0080028 4.997534 4.8409395 4.9136086 4.982001 5.031513 5.054327 4.8440084 4.7415075
1368943_at 12.550247 12.648138 12.874543 12.7686825 13.174029 12.686918 12.790173 12.782912 12.510115 12.7472105 12.855827 12.704083
1368944_at 6.6387715 6.4294186 6.6197286 6.553984 7.0683136 6.647747 6.490174 6.3040824 6.4049697 6.3416667 6.370512 6.413486
1368945_at 6.541874 6.167323 6.400863 6.3105435 5.509357 6.236272 6.1034102 6.120769 5.9654617 5.6652074 5.9926014 6.5173364
1368946_at 5.308692 5.468007 5.432235 5.0656176 5.538284 5.3757133 5.2514524 5.2973223 5.326538 5.077655 5.244792 4.99851
1368947_at 8.5542 9.042692 7.4771338 9.1195345 9.025122 8.096323 6.994782 8.240818 7.7477474 8.357281 8.028689 7.4597163
1368948_at 5.241978 5.5789323 5.2756414 5.1962657 6.0590377 4.824625 5.389577 5.247852 5.298092 5.0394497 5.328627 5.1011467
1368949_at 4.2542624 4.2491064 4.345769 4.0776763 4.033551 4.274323 4.2847643 4.3373027 4.263274 4.520071 4.364711 4.1803865
1368950_a_at 6.07038 6.063759 5.7631745 6.254351 5.692314 5.816364 5.9289684 5.9307847 6.0463457 6.0882645 5.866646 5.884757
1368951_at 4.254276 4.248269 4.2511683 4.1082635 4.215992 4.275708 4.2481904 4.091515 4.133902 4.33048 4.2427125 4.121871
1368952_at 4.8792844 4.7949963 4.859463 4.7489443 4.741677 4.9077487 4.843314 4.506413 4.464691 4.7645535 4.7014294 4.337826
1368953_at 7.35943 7.0811334 7.2530107 7.2602158 7.9265213 7.05234 7.2862587 7.3151402 7.249408 6.9229875 7.3633504 7.1853456
1368954_at 4.7500744 4.6048255 4.566496 4.5807323 4.907866 4.748255 4.6927824 4.5073075 4.414706 4.57551 4.646719 4.76832
1368955_at 6.847665 7.2632833 7.308601 7.1819954 7.235935 7.2469273 7.1813135 7.285658 7.4335127 7.1365805 7.370968 7.3405876
1368956_at 5.3479443 5.336431 5.07981 5.3089814 5.1232095 5.099091 5.0805597 5.015334 5.173321 5.214779 5.091315 5.135635
1368957_at 4.4223003 4.9864035 4.303922 4.5154805 4.3543 4.379097 4.8956537 4.402961 4.2793427 4.6531816 4.59893 4.562355
1368958_at 4.0778112 4.152687 3.8199797 3.8256233 4.2010193 4.0724306 4.07547 4.3020954 3.866855 4.0917645 4.0863743 4.165716
1368959_at 4.6474094 4.73988 4.650193 4.6234126 4.696066 4.7195516 4.5914836 4.4783826 4.753311 4.7388887 4.6149163 4.6813
1368960_at 9.136788 9.092582 9.16277 9.2970915 9.542926 9.193498 9.164087 9.268912 9.27175 9.30954 9.097276 9.418523
1368961_at 5.5556197 5.824652 5.269604 5.4431586 5.5393486 5.269491 5.6033244 5.5934196 5.243925 5.4525146 5.4821777 5.454832
1368962_at 4.966418 4.791364 5.1956487 4.8701944 4.7862496 5.026818 5.0161457 5.01226 5.333989 5.0873537 5.3807054 5.232305
1368963_at 6.562632 6.2186046 6.574501 6.2456517 6.479574 6.5958257 6.3827167 6.341697 6.7019486 6.251554 6.820201 6.289107
1368964_at 4.148653 4.005782 4.0920978 4.1929393 4.5100827 4.3087354 3.711153 4.093539 4.0478954 4.4123197 4.350534 4.510007
1368965_at 5.406562 5.2500916 5.3510756 5.1991873 5.346514 5.4198847 5.367528 5.3097324 5.339571 5.045858 5.123739 5.12724
1368966_at 3.9606056 3.7375975 3.6796327 3.8293633 3.9204223 3.9858751 3.918862 3.8284926 3.7498195 3.867238 4.0286064 3.812154
1368967_at 6.5663476 6.7524343 6.406654 6.756993 6.271676 7.1860046 6.9654183 6.6576686 6.7660694 6.9025373 6.872185 6.9710264
1368968_at 4.3760066 4.334169 4.320671 4.089693 4.1417503 4.0109854 4.242166 4.0935435 4.3439646 4.2332597 4.307292 4.241694
1368969_at 4.1778593 4.2888627 4.229974 4.2422915 4.055986 4.3048954 4.4528904 4.335815 4.319431 4.4518147 4.361123 4.1943545
1368970_at 4.5381947 4.965227 4.9544506 4.935323 4.8510456 4.713286 5.0246706 4.923222 4.8008285 4.8155875 4.8725023 4.7932253
1368971_a_at 5.06518 5.231262 4.836733 4.9939756 4.732222 4.6312575 5.3481317 5.01226 4.9610014 5.0847235 4.8802977 4.996286
1368972_at 3.5386872 3.731424 3.545962 3.7868946 3.6167154 3.8535216 3.71377 3.6337857 3.3653088 4.102998 3.72844 3.6314852
1368973_at 6.923618 6.571185 6.751459 6.780497 7.7186823 7.151391 6.6713977 6.6145773 6.6096635 6.844447 6.4810467 6.7098756
1368974_at 4.5418444 4.6364956 4.237949 4.5004063 4.5174823 4.367452 4.469989 4.3855 4.442832 4.306295 4.5647993 4.361198
1368975_at 6.1474924 5.8274913 5.943611 5.96862 6.3209987 5.6947927 6.1202855 5.8569326 6.468755 5.9075103 5.0724034 5.7050676
1368976_at 5.2822804 4.624206 5.258376 4.9610724 5.762909 4.964223 4.9173965 5.068302 4.981352 4.578865 4.5488296 4.9872265
1368977_a_at 8.174865 8.169664 8.264984 8.179507 8.107971 8.306159 8.344492 8.354076 8.4604225 8.2282715 8.5506525 8.315802
1368978_at 5.289436 5.2268977 5.184065 5.5664697 5.5551476 5.287633 5.4703097 5.163758 5.216947 5.481342 5.351937 5.329644
1368979_at 6.0151134 5.9878945 5.680912 5.647474 5.8798275 5.920108 5.7929087 5.6132574 6.051899 5.976061 5.4440227 5.9223876
1368980_at 5.498126 5.806293 5.9351745 5.9143476 5.664585 5.80196 6.3417363 5.9807873 6.2262197 5.7602825 5.661602 6.011687
1368981_at 3.470913 3.6109157 3.3847888 3.5480788 3.6221342 3.665368 3.6764302 3.4608047 3.2712176 3.2764792 3.5144386 3.2961438
1368982_at 4.558234 4.1131077 4.4422197 4.3108115 4.5934534 4.443758 4.3997207 4.372123 4.3835106 4.4722548 4.4200106 4.200238
1368983_at 4.3720303 4.2066107 4.149124 4.021293 4.2559934 4.107055 4.2888546 3.9834843 4.134433 4.0994143 4.2020965 4.0195827
1368984_at 7.1422405 6.9180937 6.8083334 6.866408 7.263828 6.80315 6.734301 6.5419984 6.847351 6.8923903 6.3216686 6.683468
1368985_at 4.385223 4.549387 4.468544 4.5874004 4.3929806 4.2776504 4.4213963 4.3418245 4.149885 4.271717 4.4055524 4.194355
1368986_at 4.7652683 5.0805435 4.684739 4.7134533 4.8512096 4.877969 4.8056583 4.752186 4.4647465 4.8587933 5.0297194 4.626318
1368987_at 5.383562 5.252263 5.1690245 5.363206 5.461832 5.1658006 5.1626315 5.37431 5.192464 5.77686 5.327976 5.2289677
1368988_at 4.7833157 4.6234117 4.7641625 4.6016703 4.834082 4.835819 5.0021386 4.7979145 4.488982 4.786628 4.7236004 4.9064875
1368989_at 4.397065 4.8581557 4.6004295 4.656511 4.563723 4.769143 4.85924 4.6817327 4.5024185 4.8708735 4.754309 4.6543474
1368990_at 5.5814643 5.429825 5.3464155 5.5239825 5.5997105 5.6401563 5.316669 5.585556 5.643898 5.6914926 5.470341 5.4327135
1368991_at 5.9405475 6.5390954 6.53258 5.7773924 6.5126123 6.1337566 5.741201 5.7811418 6.1767898 6.102999 6.241437 6.297922
1368992_a_at 10.154823 10.071184 10.200403 9.938088 10.114072 10.159028 10.012696 10.154237 9.988852 9.945527 9.807603 9.873389
1368993_at 4.919062 5.161739 5.3506794 5.1684136 5.4035826 5.925012 4.883358 4.8496833 5.161411 4.9447446 5.28218 5.125368
1368994_a_at 5.062543 4.8084254 5.122659 5.118422 5.714631 5.165164 5.087734 5.0578327 4.8686347 5.080437 5.3190517 5.418811
1368995_at 3.5329456 3.4409935 3.5323193 3.4713638 3.4452126 3.5450592 3.4306524 3.540442 3.3775866 3.4000268 3.6003363 3.306675
1368996_at 4.0089006 4.3429594 4.5145884 4.179532 4.382938 4.471528 4.3115706 4.1354227 4.4011884 4.097232 4.202921 4.332923
1368997_at 4.28771 4.1598005 4.3409204 4.528878 4.3485794 4.4162145 4.3485723 4.3430147 4.5550365 4.305831 4.6515117 4.245094
1368998_at 3.6454587 3.5951467 3.4403226 3.7662103 3.493586 3.4419692 3.506847 3.4062054 3.2827122 3.502337 3.3732028 3.4300134
1368999_a_at 4.8567038 4.893413 4.646001 5.0666494 5.2005258 4.7942786 4.834731 4.8394833 4.783517 4.879054 4.7785616 4.8100405
1369000_at 5.5319047 5.545015 5.4483576 5.6480546 5.3106565 5.6237383 5.544007 5.4604845 5.474515 5.16343 5.63992 5.460139
1369001_at 3.8658674 4.0705223 3.5344846 3.7931175 3.799087 3.5171201 3.490347 3.548489 3.7122471 3.8572145 3.9546316 3.6837068
1369002_at 3.762098 3.876585 3.9400458 3.9448102 4.4061346 3.9486418 3.788362 3.8500671 3.9230917 3.611275 4.1010256 3.9100714
1369003_at 6.24347 6.4681754 6.4010463 6.610905 5.291586 6.6350155 6.582733 6.4526706 6.672005 6.6226716 6.281583 6.5060163
1369004_at 4.993477 4.922434 4.8547444 4.9614067 5.2766275 5.0659895 5.1404896 4.8909893 4.7080226 4.79498 5.092332 4.791184
1369005_at 4.483373 3.8651366 4.2643003 4.496474 4.5167255 4.193218 4.2563014 4.343817 4.0968857 4.269499 4.4135914 4.359137
1369006_at 4.0015373 3.8158665 3.966578 3.834166 3.9934704 3.794363 3.97702 3.6544604 3.696966 4.0200577 3.9255624 3.8502479
1369007_at 5.6598225 5.532134 5.4870386 5.4277344 5.5327973 5.1450415 5.3225546 5.500554 5.2700176 5.438074 4.997744 5.3612843
1369008_a_at 4.3478336 4.430329 3.9878597 4.33191 4.269476 4.3702097 4.2896338 4.3764377 4.6083865 4.2602987 4.319308 3.8808215
1369009_at 3.8959587 3.7972274 3.7101839 3.7386262 3.6687882 3.7482104 3.6278923 3.4948394 3.7248855 3.7859957 3.6584296 3.4682648
1369010_at 4.8888426 5.1052074 5.114642 4.8310843 5.045083 4.8791895 4.9483013 4.9411745 5.05164 4.975395 5.2565784 5.0340166
1369011_at 12.116784 12.196992 12.182771 12.452121 12.450711 12.136386 12.114447 12.260895 12.2059765 12.38474 12.295247 12.401394
1369012_at 6.251411 6.416502 6.3753138 6.4718804 6.200312 6.041988 6.239265 6.221708 6.1288238 6.230904 6.0677276 6.0082965
1369013_a_at 10.236806 10.205394 10.283614 10.226773 10.165799 10.315754 10.398721 10.3273535 10.40032 10.426022 10.302868 10.337962
1369014_at 4.7702646 4.332369 4.786131 4.348218 4.350747 4.456852 4.4836903 4.1521215 4.412629 4.1905813 4.49032 4.1639223
1369015_at 4.702894 4.847761 4.793289 4.71793 4.639121 4.767823 4.463423 4.5830164 4.473398 4.581705 4.8400254 4.579
1369016_at 4.5955815 4.80144 4.9613085 4.9756308 5.0776362 4.9515004 4.822238 5.1056013 5.049684 5.0564394 4.833303 4.9689374
1369017_at 4.6097074 4.3896284 3.9594958 4.4855113 4.186105 4.208212 4.1518908 4.4593253 4.4239254 4.0597258 4.4486423 4.2045155
1369018_at 5.2849293 4.966242 5.507823 5.657115 4.983672 5.0360026 5.0929036 5.9083986 4.801901 5.518372 5.190385 5.0555053
1369019_at 3.5463417 3.3993206 3.6687026 3.7836125 3.6942546 3.4548852 3.4727783 3.6488497 3.5029683 3.468105 3.586224 3.6196692
1369020_at 4.533521 4.5426292 4.764786 4.52312 4.5425806 4.4878826 4.706832 4.554941 4.353657 4.453429 4.6943655 4.858694
1369021_at 5.470908 5.676459 5.507043 5.393638 5.7811055 5.3795605 5.5322604 5.2709923 5.257945 5.3869295 5.6303945 5.6724906
1369022_at 5.8262677 5.451359 5.5347776 5.3936434 5.774646 5.481148 5.484531 5.744644 5.6566315 5.634939 5.5685873 5.427791
1369023_at 9.797769 9.917342 9.930033 9.96833 10.006256 9.892619 10.048404 10.023398 9.970208 9.923238 9.874624 10.175219
1369024_at 7.066614 7.24113 7.1486673 7.1525154 6.731928 7.1306057 6.720621 7.0198812 6.7995143 7.1881304 6.8202834 7.041466
1369025_at 4.3178725 4.073353 4.0242276 4.0361166 4.253094 4.1114707 4.1270914 4.124598 4.1498847 4.273322 4.072079 4.292796
1369026_at 5.836028 6.2255883 5.734469 6.048216 5.9307256 5.55415 5.5583453 5.5216293 5.7980523 5.598313 5.696077 5.7518425
1369027_at 4.560336 4.2896714 4.2999434 4.749751 4.64988 4.227849 4.433849 4.3481965 4.379185 4.0962873 4.0159407 4.351052
1369028_at 4.7249074 5.50282 5.3347855 5.1560893 5.3641114 5.0777497 5.157077 5.4604845 5.3066225 5.0470343 5.1112466 5.1919947
1369029_at 5.2091465 5.713908 5.998345 5.6945148 5.9666276 5.293402 5.4210563 5.42213 5.726778 5.530689 4.6403995 5.26864
1369030_at 4.154912 3.822627 3.7837682 4.1341147 4.1466274 4.1283937 4.187252 3.8830864 4.1057053 4.011052 4.1805916 3.7693396
1369031_at 8.362654 8.089896 8.295235 8.396831 7.9465737 8.155255 8.103077 8.442301 8.498858 8.398322 7.7123976 7.890319
1369032_at 7.286376 7.456487 7.5078874 7.500198 7.7637796 7.459753 7.2286096 7.233485 7.1793537 7.542011 7.3558846 7.326097
1369033_at 3.5492642 3.513197 3.4004393 3.534853 3.5942802 3.5630713 3.4294524 3.4063752 3.3630602 3.7563407 3.4535546 3.3320518
1369034_at 4.64668 4.0788794 4.2974224 4.158263 4.606908 4.3670616 4.443465 3.9772024 4.4336987 4.460657 4.6167727 4.2510986
1369035_a_at 3.4497225 3.542249 3.6747434 3.54509 3.396635 3.7157154 3.2900443 3.4508815 3.689064 3.5211768 3.5527427 3.42132
1369036_at 3.7098832 3.623602 3.7133842 3.7690494 3.6473627 3.758871 3.8720136 3.7706602 3.7651563 3.9810085 3.718661 3.7374668
1369037_at 4.764359 4.910162 4.548241 4.7597365 4.088342 4.5493684 4.725451 4.5750294 4.9257 4.597004 4.446055 4.420135
1369038_at 5.5384684 5.298959 5.2901945 5.335517 5.632387 5.3430157 5.38004 5.5480947 5.523107 5.728178 5.2397785 5.2451887
1369039_at 7.6105714 7.5230927 7.4466505 7.6545253 7.7515244 7.5113025 7.3211565 7.4531026 7.4775977 7.5991096 7.4707026 7.4664927
1369040_at 5.5607524 5.4120765 5.5141964 5.4821434 5.6810393 5.322796 5.446827 5.4062724 5.572734 5.4741845 5.6306105 5.6176624
1369041_at 3.4521513 3.565522 3.5715334 3.5145168 3.587171 3.4439478 3.68777 3.4574447 3.441976 3.4568481 3.5203469 3.4916189
1369042_at 6.606026 6.4316964 6.635758 6.53855 7.007004 6.5054455 6.6631017 6.364879 6.559713 6.462111 6.7052755 6.394732
1369043_at 3.5249004 3.6077228 3.6153173 3.537035 3.3787699 3.5651941 3.5315242 3.3091338 3.6390321 3.683741 3.4076078 3.6576724
1369044_a_at 6.703834 6.399577 6.7721167 6.3832226 6.9622803 6.6485705 6.7940817 5.255298 6.3387327 5.6914926 5.269545 5.252536
1369045_at 6.4029484 6.769955 6.3120193 6.5128036 6.441834 6.281456 6.362513 6.479067 6.481096 6.4000673 6.277598 6.3194985
1369046_at 3.9044495 3.8010652 4.0116854 3.8353817 3.8743925 3.8056076 3.8251336 4.016489 4.0453367 3.9013004 4.072079 3.9392042
1369047_at 3.0719824 3.2939854 3.079583 3.123739 3.1694424 3.1560123 3.0690434 3.286537 3.212786 3.2680178 3.0903347 3.1277673
1369048_at 4.4132667 4.6060495 4.2564735 4.3816905 4.614316 4.4373326 4.3391333 4.2387705 4.4593983 4.274948 4.523511 4.409755
1369049_at 3.8791006 3.9803543 3.833134 3.978543 3.9074576 3.9709928 4.08514 3.7830377 3.7702708 3.5273056 3.8371193 3.8714418
1369050_at 8.192292 8.46312 8.169199 7.9698715 8.456194 8.851899 8.434926 8.070759 8.099281 8.099119 7.7507086 8.333993
1369051_at 6.1298103 6.229332 6.443294 6.4342666 7.065147 6.254714 6.0974927 6.0271573 6.087641 5.837732 6.401162 6.345264
1369052_at 5.143066 5.444983 5.519532 5.37547 5.0374 5.2818537 5.377524 5.31373 5.1080394 5.790152 5.744975 5.369903
1369053_at 4.275856 3.8700137 4.034149 4.42951 4.4488277 4.3216424 4.0299373 4.329652 4.377076 4.011837 4.4080114 4.363696
1369054_at 4.32008 4.3052177 4.3120594 4.5523343 4.268081 4.353461 4.531439 4.24293 4.4058704 4.644556 4.126016 4.3341193
1369055_at 3.8199828 3.6231318 3.6976824 3.7013464 3.9889715 3.6169581 3.7611501 3.8380897 4.043063 3.3092613 4.0570097 3.7901611
1369056_at 3.4067338 3.4477963 3.3118575 3.3943188 3.4099782 3.2167187 3.376008 3.3320012 3.2694037 3.403504 3.2097552 3.4122772
1369057_at 7.4124227 7.538237 7.427641 7.718679 7.6542535 7.569309 7.380076 7.541038 7.3749146 7.3443317 7.6306334 7.513009
1369058_at 5.5161643 5.6519012 5.4074945 5.2935147 5.6142974 5.33799 5.5395813 5.3402247 5.6989913 5.2997375 5.8257937 5.77126
1369059_at 7.1951056 7.242483 7.353074 7.4341784 7.9785533 7.325806 7.0158305 7.037216 6.9940596 7.275415 7.140573 7.3284717
1369060_a_at 7.7360353 7.832063 7.9712486 7.6985493 7.8988605 7.8309426 7.745714 7.904242 7.8846555 7.718149 7.8633647 7.901093
1369061_at 8.739849 8.61064 8.56502 8.71332 8.335402 8.447649 8.953892 8.777374 8.932404 8.646389 9.038765 8.8207245
1369062_at 5.0470724 4.7727423 4.957904 4.711135 4.9909487 5.0661798 4.9536877 4.698427 4.8541117 4.781122 4.8252335 4.7306414
1369063_at 9.99515 10.272003 10.24715 10.107452 10.062659 10.31864 10.381845 10.085218 10.349911 10.209006 10.035055 10.205696
1369064_a_at 3.9340127 4.0788794 3.8644395 4.040506 3.9534862 3.840152 3.8480234 3.8168888 3.73452 3.983152 4.1669836 3.9150069
1369065_a_at 9.34386 9.0798025 9.010375 9.426508 8.558322 9.179197 9.326848 9.420795 9.417614 9.516217 9.519716 9.315084
1369066_at 5.9262147 5.449809 5.80364 6.048722 5.9014835 5.757922 5.733333 5.9206443 5.7524195 5.801995 5.952689 5.4096875
1369067_at 3.4687295 3.3745828 3.5212793 3.6195471 3.8433392 3.4133263 3.7092266 3.6958225 3.512751 3.421299 3.2720597 3.6416624
1369068_at 4.32987 4.47744 4.201365 4.219391 4.3145113 4.216305 4.1005673 3.9292397 4.023162 3.9074137 4.0653324 4.0574164
1369069_at 7.278732 7.3716187 7.1455474 7.640058 7.4257836 7.226316 7.2924366 7.245931 7.2985954 7.1620398 7.4594893 7.3471003
1369070_at 7.9897084 8.031445 8.117867 8.012138 8.016609 8.208924 8.048574 8.055325 8.029963 8.151842 8.215247 8.128892
1369071_at 3.8246667 4.0930176 3.6926305 3.9856758 4.063442 3.8942533 3.6753747 3.6964939 3.9515438 4.106283 3.7986076 3.7520666
1369072_at 5.923249 7.8281784 6.610825 5.60738 5.9397793 7.010214 7.606991 5.921553 7.934963 6.850515 6.5097437 7.564445
1369073_at 9.997965 10.087055 10.026629 9.874582 10.215915 9.977376 10.218072 9.90423 10.3826885 10.238675 10.124881 10.294169
1369074_at 12.45786 12.439606 12.396096 12.350337 12.701003 12.453737 12.32581 12.1828575 12.239537 12.217443 12.321013 11.959918
1369075_a_at 4.4649916 4.7709713 4.488621 4.1903205 4.537183 4.5450745 4.484664 4.4976635 4.2875605 4.398495 4.513344 4.468199
1369076_at 8.584657 8.937121 8.641084 8.742292 8.784431 8.938053 8.945032 8.875705 8.708338 8.490058 8.7411585 9.099517
1369077_at 7.209381 7.322722 7.503993 7.2146115 7.3720264 7.064567 7.0113516 7.332843 7.3376026 7.39803 7.125978 7.3740153
1369078_at 7.543603 7.8372335 7.710854 7.6850433 7.9591866 7.662793 7.5020733 7.6554236 7.756961 7.6795855 7.6647334 7.783126
1369079_at 4.680994 4.701545 4.3055935 4.8014956 4.6527643 4.4752445 4.633726 4.3475566 4.3557224 4.4141507 4.4333467 4.4135075
1369080_at 4.8269987 4.2792144 4.3076468 4.4407887 4.4759684 4.369056 4.578241 4.131368 4.1464214 4.4196334 4.616105 4.2616997
1369081_at 7.101987 6.9550962 6.605066 6.697953 7.462146 7.065184 7.4142094 7.110636 7.1762877 6.7344875 6.8380413 7.050027
1369082_at 4.8656054 4.8074164 4.879031 4.935323 4.754781 5.237188 5.017859 4.47428 4.4239264 4.7557364 4.5830145 4.9732056
1369083_at 6.6037307 6.7080793 6.823838 6.5021963 5.5128527 6.3707314 6.402453 6.2286773 6.518289 6.2249436 6.1395273 6.4053183
1369084_a_at 7.03227 6.9167757 6.906389 6.927893 6.9275174 6.9966717 6.971709 7.006918 6.875009 6.8683076 7.053212 6.948665
1369085_s_at 5.6740828 5.0887594 5.234785 5.071252 5.05103 5.9015975 5.9736414 5.5758953 5.8310733 5.471218 5.63992 6.2079496
1369086_a_at 5.589925 5.5693054 5.136241 5.651336 5.6881866 5.716094 5.515173 5.550625 5.8729672 5.527691 5.5409727 5.600689
1369087_at 4.881282 4.7544165 4.7986193 4.6719875 5.331955 4.903468 5.0437818 4.8389416 4.7330894 4.7587924 5.0903234 4.7179413
1369088_at 6.717729 6.730239 7.0130086 7.0097313 7.6203313 6.8903856 6.8582606 6.828851 6.843905 6.808174 6.6517797 7.2617836
1369089_at 3.9224386 3.8927503 4.001503 4.0877695 4.0447507 4.11974 4.053232 4.0890036 3.8350244 4.02286 4.183453 3.8926036
1369090_at 3.7123022 3.8648872 3.793397 4.028755 3.9328163 3.804509 3.82129 4.0343227 3.6008332 3.7582836 4.1450458 3.7133958
1369091_at 3.7790477 3.6672604 3.5833693 4.0954885 3.8681777 3.6191273 3.9388258 3.867992 3.6554 3.6416442 3.6471748 3.731994
1369092_at 7.6548386 7.864896 7.6253366 7.9066734 7.943952 7.6759524 7.508714 7.562209 7.5334826 7.542819 7.5938644 7.8658514
1369093_at 7.327939 6.7882543 7.3366513 7.0943813 7.160283 6.9639144 7.0457397 6.8786297 7.225275 7.2965612 6.969352 7.3365836
1369094_a_at 5.956028 5.943872 5.622863 6.665434 5.9513006 5.706814 6.033183 5.6103187 6.1065764 5.8136616 5.6883945 6.4335175
1369095_at 4.6041613 4.3060045 4.4042873 4.304474 4.564131 4.725893 4.6941977 4.4775195 4.5816565 4.3072762 4.439888 4.8561325
1369096_at 4.2338486 4.204865 4.112162 3.922129 4.1127415 4.1809363 4.0859056 4.0009046 4.021588 4.2062306 3.8061879 4.0405755
1369097_s_at 6.875289 6.451555 6.384084 5.802296 5.9432015 6.297698 6.118685 5.8378944 6.44096 6.010483 5.7602205 6.336955
1369098_at 3.8353875 4.1146917 4.0890493 4.220994 4.07311 4.212339 4.08514 3.666655 3.899645 3.6371884 4.21323 3.9336772
1369099_at 7.2713895 7.3496304 6.8346186 7.040953 7.9573145 6.4351263 6.5172825 6.8302712 6.842425 6.737019 7.2278247 7.082487
1369100_at 4.1213026 4.0788794 4.0286627 4.1464257 3.7276185 4.1825953 3.8467903 3.3535142 4.0215874 3.8568764 4.0152473 4.043438
1369101_at 7.5093074 7.5800085 7.5946364 7.95411 8.215329 7.6002774 7.7258296 7.7492356 7.766269 7.621025 7.8172345 7.736891
1369102_at 3.9946606 3.8666513 4.2121053 3.9263182 4.1937284 4.5803967 3.9257882 3.9728835 3.9164588 4.1319976 3.805909 3.9303396
1369103_at 5.5038815 4.938653 5.105832 5.2804437 4.82602 5.053112 4.8018594 4.8557878 5.2668853 5.1154666 4.7196865 5.226238
1369104_at 5.344637 5.472666 5.2947674 5.344934 5.291037 5.4514494 4.9991875 4.94634 5.1967125 5.3188705 4.7693243 5.155053
1369105_a_at 3.5560982 3.7927384 4.3226233 3.5739431 4.173929 3.6406732 3.4968476 4.0817804 4.1010766 3.769697 3.6993477 4.2462626
1369106_at 4.4075384 4.347844 4.306134 4.373049 4.314575 4.3217034 4.2458453 4.1839156 4.219922 4.2375755 4.1639404 4.4643
1369107_at 3.8143964 3.6372693 3.8103254 3.6352484 3.9204223 3.9061577 3.869083 3.6367126 3.3511467 4.2032385 3.8906162 3.807424
1369108_at 3.6506505 3.790617 3.712661 3.8614395 3.9653368 3.94378 3.8590887 3.6404188 3.7182753 3.7201147 3.8133335 3.8934047
1369109_at 3.8571193 3.320178 3.5668497 3.7479444 3.433276 3.4609535 3.3814151 3.4963374 3.6360304 3.5113254 3.4160676 3.73238
1369110_x_at 10.6462965 9.949344 9.307741 10.178164 9.411264 9.898029 9.362827 9.706449 10.447126 10.080904 8.2655735 8.932876
1369111_at 13.968482 14.008588 13.971539 13.972112 13.954245 13.907198 13.927627 14.006788 13.963852 13.974378 13.982862 14.008346
1369112_at 4.2936735 4.532589 4.3435936 4.320837 4.570398 4.076807 4.447146 4.293702 4.3882685 4.687399 4.313571 4.390971
1369113_at 3.3423321 3.3221734 3.3955429 3.5730069 3.4816148 3.2783184 3.41399 3.1952484 3.153815 3.3009367 3.4437072 3.5003107
1369114_at 3.1764593 3.4179099 3.261429 3.0312068 3.0041811 3.3581676 3.253698 3.1911483 3.2857144 3.4710793 3.218776 3.19459
1369115_at 5.171116 4.95865 5.0895967 4.988029 5.006892 5.0828667 4.899155 4.676353 4.9245067 4.8552446 4.780226 4.7391276
1369116_a_at 5.780481 5.599243 5.637216 5.8008432 5.896802 5.822929 5.5064697 5.673524 5.489562 5.8301816 5.8221226 5.5879593
1369117_at 3.8303983 3.9569147 4.1636276 4.005591 4.2433 3.925635 3.9257882 4.123056 3.8216176 4.460554 4.048036 4.2281857
1369118_a_at 4.4467106 4.19425 4.3418474 4.2673326 4.270987 4.242618 4.358183 4.2438912 4.04599 4.0215874 4.271787 4.1592607
1369119_a_at 4.174306 4.6610556 4.5297146 4.6601057 4.39783 4.359932 4.6590166 4.531516 4.4885025 4.4166713 4.3519125 4.397869
1369120_a_at 6.8497415 6.788902 6.5399675 6.6841316 6.9653945 6.5403194 6.7411494 6.6787868 6.629798 6.927748 6.8908043 6.7716327
1369121_at 5.007564 4.872713 4.6105757 5.153568 5.00112 4.923132 4.991874 4.624295 4.6943026 4.5289755 4.798171 4.732625
1369122_at 7.914444 7.7155147 7.6304374 7.8679605 7.4115396 7.7094665 7.7375894 7.851879 7.8000646 7.791298 7.6556187 7.7067285
1369123_a_at 5.9178343 5.850667 5.684798 6.0978394 5.9414487 5.808289 5.790601 5.949303 5.6233053 5.99933 5.618688 5.4787655
1369124_at 3.9125335 4.0519676 3.7958455 4.06822 4.066057 4.1707 3.9775343 4.1438704 3.9832678 4.007782 4.207803 3.7732253
1369125_at 3.3230426 3.25198 3.3220792 3.3756964 3.4513438 3.4095232 3.39388 3.2926705 3.5306559 3.4936116 3.4100196 3.3031435
1369126_at 3.8187368 3.8564382 3.8819823 3.6905146 3.5397923 3.614721 4.141927 3.8083618 4.374357 3.7928286 4.103783 3.7832313
1369127_a_at 6.871545 6.351104 6.17402 6.541993 6.060225 5.9744587 6.489448 6.5863843 6.375225 6.448038 6.4537907 6.2094164
1369128_at 4.197584 4.226613 4.478298 4.3455276 4.418713 4.263358 4.321077 4.580031 4.384532 4.1244965 4.2848573 4.184824
1369129_at 3.9024317 3.5870845 3.760339 3.757995 4.206677 3.804264 3.6441429 3.7486331 3.7345028 3.6815202 3.5995862 3.8137794
1369130_at 4.6567183 4.364529 4.36277 4.3932314 4.6842813 4.5285892 4.4128957 4.329652 4.687 4.2612906 4.359322 4.3918447
1369131_at 3.9891026 4.073941 4.0409365 3.8757734 3.947181 4.1858544 3.7242 4.46023 3.8998752 3.9271932 4.2683206 3.8807998
1369132_at 5.1595764 4.885265 4.9081016 5.296352 5.3648677 4.804635 5.1428924 4.9637785 5.1746507 4.9937344 5.444897 4.9757595
1369133_a_at 3.6421678 3.7196238 3.6688738 3.6832736 3.8488538 3.8064606 3.7887118 3.6146631 3.6346202 3.471476 3.8916352 3.5490794
1369134_x_at 3.578716 3.8131807 3.584991 3.5851307 3.7918618 3.67284 3.6753752 3.6566238 3.59556 3.608516 3.6943018 3.5524786
1369135_at 5.9563465 5.852679 5.978523 6.256229 6.2383437 5.8670297 5.8091865 5.842629 5.88529 6.007863 6.015131 5.8486686
1369136_at 3.8434277 4.1102257 3.9516716 3.954368 3.935864 3.8267643 3.8809059 3.9781413 3.7603736 3.9095697 3.705727 3.964803
1369137_at 4.8893247 4.7150946 5.079027 4.9063168 4.9370565 5.0203843 4.9612465 5.1249404 4.732341 5.107477 4.9920053 5.0106173
1369138_a_at 3.8277125 3.9924014 3.6116803 3.9430833 4.069288 3.8703282 3.8226814 3.6944923 3.5858734 3.6258123 3.7293313 3.715078
1369139_at 3.595521 3.7438583 3.7729518 3.5675015 3.7653768 3.8317106 3.7352214 3.866344 4.0135293 3.8130944 3.972996 3.7575073
1369140_at 4.222826 3.979843 3.9284632 3.9297113 3.9131913 4.1014347 3.950355 4.0144644 3.9758801 4.0797925 4.0720787 3.898651
1369141_at 3.5133414 3.4464288 3.348272 3.5243382 3.5714946 3.495545 3.7239318 3.7162094 3.5164073 3.5871618 3.6899369 3.245902
1369142_at 3.6483374 4.1162834 3.9360235 3.732673 3.8135812 3.7856858 3.9115274 3.740588 3.8523543 3.6698503 3.7886274 3.6623094
1369143_at 3.8967898 4.1155705 4.120074 3.8955123 3.8173923 4.011828 3.873586 3.9824004 3.8216004 4.305831 3.9804518 4.0374217
1369144_a_at 3.887448 3.7342775 3.596604 4.1778536 3.820679 3.6296654 3.7095685 3.7189622 3.9566405 3.7764804 3.909047 3.9940033
1369145_a_at 4.511008 4.613178 4.4796047 4.749751 4.590447 4.3646665 4.778428 4.306401 4.3999324 4.557767 4.3514643 4.3724885
1369146_a_at 6.0525737 6.0781164 7.1890087 5.7004037 7.3483524 6.1030273 6.077397 5.832482 7.202832 6.237695 6.451641 6.7073064
1369147_at 4.3233376 4.759274 4.730713 4.706921 4.5339828 4.8985324 4.756663 4.693615 4.777807 4.254131 4.8214617 4.5504513
1369148_at 7.9426894 8.406176 8.298227 8.430269 8.172535 8.225533 8.464588 8.417461 8.299448 8.134958 8.126991 8.113026
1369149_at 4.64316 4.5879483 4.7654505 5.1073995 5.029595 4.918131 4.694524 4.5794673 4.878091 4.9335904 4.7494497 4.8839707
1369150_at 8.174764 8.4197445 8.023478 8.502181 8.320932 8.319235 7.858512 8.231033 8.454259 8.645636 8.257717 8.237535
1369151_at 5.247636 5.212764 5.108548 5.0065794 5.2535396 5.174553 5.004582 5.1934857 5.13151 5.0732765 5.142048 5.0325685
1369152_at 6.905135 7.0818515 6.958731 6.5287805 7.1590776 6.553904 6.626376 6.5909495 6.6693525 6.434089 6.4951043 6.7822766
1369153_at 3.708363 3.6599455 3.6756916 3.664504 3.693105 3.7568574 3.6592755 3.9134831 3.5782535 3.5265596 3.6323836 3.4954197
1369154_at 4.20683 3.9559815 4.096068 4.2477016 4.1761475 4.2419806 4.1585197 4.0107975 4.063979 4.091808 4.0669518 4.1973414
1369155_at 4.8427 4.674283 4.5650005 4.735084 4.7469306 4.4752445 4.3604884 4.4574995 4.634281 4.6453624 4.651421 4.798191
1369156_at 6.8516912 6.869084 7.197136 6.8661013 6.938833 6.814443 6.926167 6.7125363 6.601881 7.1644716 6.4628778 7.1606393
1369157_at 8.070105 8.278268 8.092918 7.9429903 8.552294 8.294416 7.926951 8.048771 8.1181965 7.893644 8.135733 8.108191
1369158_at 4.3669205 4.020977 3.8896146 4.2244835 4.2492447 3.9557962 4.0783787 4.149679 4.0354614 4.2474084 4.028204 4.173759
1369159_at 4.620409 4.9118843 5.1323605 4.7251368 5.044281 4.850854 4.9090724 4.5993586 4.794758 4.807306 4.9737005 4.843581
1369160_a_at 4.6620703 4.6472464 4.6614633 4.749751 4.6155977 4.527386 4.658722 4.615811 4.339124 4.681968 4.611746 4.699325
1369161_at 8.467258 8.606156 9.034745 9.278423 8.870089 8.634448 8.520927 8.397528 9.10246 8.814853 8.945617 9.441847
1369162_at 3.3065069 3.8857343 3.4681723 3.7540004 3.8694718 3.392988 3.3716364 3.5529828 3.7552655 3.8869655 3.7094738 3.6818504
1369163_at 4.916173 4.93139 5.2473764 4.908497 4.9316473 4.88554 5.033152 4.913053 5.223584 4.977317 5.139859 4.901634
1369164_a_at 4.46317 4.3454275 4.355933 4.3729706 4.33706 4.407567 4.2551517 4.6532164 4.5301895 4.386692 4.445019 4.403093
1369165_at 4.196162 4.1541824 4.3117476 4.1361213 4.1030807 3.998592 4.3150635 3.9498684 4.0335073 3.984987 4.1371145 4.151084
1369166_at 4.047409 4.143521 4.172493 4.160851 3.9964998 3.8292408 4.129728 3.9091787 4.164628 4.109849 4.252532 3.9490738
1369167_at 5.844355 5.58391 5.566197 5.6426744 5.6876273 5.5446424 5.316425 5.3563156 5.256049 5.4484096 5.4892964 5.237121
1369168_a_at 4.6314783 4.6479225 4.6799936 4.5685005 5.1455865 4.740025 4.6491523 4.101751 4.419262 4.65676 4.561318 4.5278687
1369169_at 9.982235 9.949987 9.914211 9.849568 9.591392 9.974036 9.856214 9.946363 9.961964 10.00257 10.011817 9.730306
1369170_at 4.1683407 4.4030457 3.9322145 4.2933455 4.02841 4.369608 3.9151733 3.8548281 4.0560303 4.027996 4.046672 4.241667
1369171_at 11.104289 11.187195 11.29477 11.244287 11.364259 11.13306 11.074323 11.201616 11.0380945 11.251955 11.2789545 11.052786
1369172_at 4.0106335 4.053942 3.961793 4.052631 4.312295 3.8117208 3.8825755 3.866344 4.113255 3.8872247 4.1184855 4.1792116
1369173_at 5.1118093 5.377349 5.1731095 4.988946 5.7231464 5.0444975 5.2904043 5.1733985 5.3710003 5.0544925 5.1800885 5.4189262
1369174_at 7.0817704 6.9491796 6.576369 7.188367 7.368167 6.9129443 6.7368736 6.963364 6.9974766 6.7423487 6.6556373 7.025181
1369175_a_at 3.697985 3.5171418 3.5832388 3.786524 3.848071 3.6196847 3.7541072 3.6791322 3.6941657 3.7602186 3.8407283 3.8222077
1369176_at 6.1508985 6.08714 6.0671773 6.3478203 6.4954348 5.998058 6.1128483 6.144127 6.1592712 6.0990386 6.141528 6.084818
1369177_at 7.0490193 6.957919 7.184606 6.824791 6.8143363 6.8497853 6.897143 7.195056 7.003823 6.641448 6.4381 6.7767553
1369178_a_at 4.341323 3.9607759 4.1008625 4.0125055 4.324199 3.9501212 4.0391183 4.134887 4.223621 4.379145 4.2098284 3.9919448
1369179_a_at 5.9086533 5.903632 6.283947 6.2056684 5.8368316 6.5000906 5.9345393 5.9582186 6.0059886 5.9213576 6.2409263 6.059018
1369180_at 4.91045 4.9342256 4.779217 4.882181 4.961315 4.7894654 5.171042 4.481282 4.490939 4.5823574 4.864676 4.667922
1369181_at 5.484315 5.5920444 6.1286526 5.8499045 6.1713104 5.3912787 5.6569214 5.300819 6.091774 5.458764 5.7631564 5.424139
1369182_at 4.138533 3.961406 4.103659 4.0506926 4.0623565 4.3351755 4.458681 4.241521 4.217712 4.0575657 3.9211235 3.9169447
1369183_at 4.741642 4.5838213 4.671188 4.436612 4.8151836 4.5167036 4.7251043 4.681733 4.9779186 4.68773 4.5143776 4.895688
1369184_at 3.7187874 3.689654 3.6100218 3.9162514 3.983757 3.8324187 3.7507775 3.6550198 3.823086 3.685905 4.199559 3.7117054
1369185_a_at 5.130161 4.8066454 4.6666603 5.121784 5.018283 4.887981 4.937317 4.77003 4.849368 5.0554323 4.994673 5.0843163
1369186_at 7.2538624 7.155687 7.429726 7.468681 7.157935 7.3605113 7.2608685 7.415767 7.1413393 7.549897 6.848403 7.180668
1369187_a_at 7.150392 6.712229 7.3302464 6.9357853 7.32401 6.870001 6.929053 6.7671127 7.31623 6.4630938 6.8527393 7.019167
1369188_at 3.8411493 4.1507525 4.123456 4.1403174 3.9766574 3.9937735 3.9980686 4.163826 4.1498847 3.9925094 4.0747056 3.9860141
1369189_at 5.0828543 4.719658 4.7295823 4.9633393 5.3606906 5.1475697 5.136794 5.11973 5.16956 4.990469 5.290808 4.7852893
1369190_at 5.5738416 5.392441 5.6137195 5.453075 5.500542 5.532077 5.4333835 5.3382525 5.4050264 5.480748 5.4447827 5.531662
1369191_at 3.372732 3.5023084 3.6135068 3.5173805 3.7772105 3.5287251 3.5818477 3.5278316 3.380025 3.954781 3.4223802 3.634004
1369192_at 4.797032 5.067424 5.118293 4.9066935 4.7461696 4.5094123 4.7741823 4.7811837 4.6762924 5.019054 4.9829564 4.8282523
1369193_at 5.3284984 5.3484364 5.3208623 5.332571 5.228773 5.1450415 5.259635 5.1594377 5.091571 5.4821186 5.3012695 5.155937
1369194_a_at 3.8436496 3.9683063 3.7696214 3.8780143 3.6584654 3.7063086 3.7217696 3.8187618 4.080381 3.8724177 3.8225603 3.583036
1369195_at 6.1033278 6.646438 5.6035204 6.5710106 5.5442967 5.584144 6.227592 6.1191874 6.04244 6.1821537 5.812582 6.26433
1369196_at 5.425165 5.500516 5.4294024 5.4935055 5.47167 5.5499744 5.5772324 5.5421667 5.2156725 5.540365 5.4918947 5.354101
1369197_at 6.3373165 6.16243 6.169731 6.32218 6.1103806 6.2371826 6.003329 6.1018405 5.797291 5.854041 5.959706 6.308973
1369198_at 4.9301977 5.0277243 4.8088703 5.0916452 5.34616 4.7016187 4.80386 4.710927 4.972976 4.8360744 4.894555 4.8807335
1369199_at 4.6305733 4.7515507 4.7208023 4.6019993 4.7353024 4.8048787 4.4307976 4.59799 4.3024216 4.641699 4.4797907 4.613537
1369200_at 9.612842 9.676647 9.470978 9.889147 9.669023 8.977203 9.641395 9.32826 9.411806 9.474564 9.530125 9.521685
1369201_at 5.4470053 5.1980124 5.0109816 5.5211005 5.2924833 5.3049436 5.1489778 4.9249287 5.180428 4.784897 5.445311 5.298948
1369202_at 3.3310232 3.326594 3.2502458 3.2747846 3.4627182 3.4471228 3.5252628 5.273307 3.3910933 3.3375907 3.5090082 3.3674233
1369203_at 3.9165137 3.7274199 3.95398 3.8329902 3.6782176 3.6545281 3.5442894 3.6259444 3.9042604 3.8439264 3.6584296 3.7998035
1369204_at 7.5333858 7.2029552 7.719366 7.4281764 7.5141025 7.181215 7.3993464 7.0845637 7.742639 7.4981 6.6048865 6.9539557
1369205_at 4.9620166 4.8828 4.945093 4.750363 5.007726 4.845083 5.0760865 4.7189727 5.0617275 5.1743484 5.071361 4.5959334
1369206_at 12.495732 12.372488 12.503624 12.588622 12.59271 12.537494 12.517506 12.55872 12.408474 12.5263815 12.573281 12.482684
1369207_at 4.355085 4.124906 4.4074287 4.466495 5.1725454 4.4220667 4.503935 4.1835375 4.248232 4.4155006 3.9874644 4.286457
1369208_at 5.857031 5.7719216 6.1001344 5.8673286 6.473492 5.2834716 5.4952188 5.758345 5.4796157 5.776648 5.1884336 5.356374
1369209_at 6.8495927 6.7251973 6.636069 6.658015 6.4658794 6.504332 6.7464247 6.6986113 6.577369 6.8214145 6.551505 6.558971
1369210_at 3.2849557 3.3629858 3.3100507 3.3154266 3.284775 3.2766213 3.2126486 3.4177706 3.1423218 3.0882268 3.395341 3.0722663
1369211_at 5.868271 5.5555344 5.9206285 5.938291 6.0921254 5.9090934 6.058402 5.6903305 5.923469 5.6846747 5.8467703 5.8619246
1369212_s_at 6.7229037 7.0552926 6.408556 7.100266 6.8269854 6.4037604 6.627823 7.2466016 7.427489 7.172048 7.1065984 7.1966867
1369213_at 4.5549045 4.2801256 4.917223 4.881926 4.5433044 4.624473 4.5929537 4.8000307 4.5837717 4.777805 4.7756643 4.415411
1369214_a_at 5.391619 5.650883 5.36636 5.489306 5.8141265 5.6947927 5.422606 5.328958 5.117989 5.276418 5.281287 5.3451886
1369215_a_at 10.310092 10.474207 10.416465 10.507246 10.476217 10.359578 10.286004 10.478014 10.44894 10.5183115 10.385699 10.356882
1369216_a_at 5.4784927 5.4400744 5.743777 5.436055 5.467576 5.2133646 5.3006268 5.2832017 5.406479 5.35286 5.329136 5.380796
1369217_at 4.0260096 4.0551834 3.7984593 4.33716 4.1335773 4.0829144 4.0029416 4.1761265 4.116273 4.056199 3.9285505 3.9727397
1369218_at 6.5126915 6.826106 6.7003202 6.6131654 7.9084077 6.4421706 6.2865067 6.558517 6.8715825 6.6469545 6.719613 6.838312
1369219_at 5.9656734 6.174953 5.9047885 5.8665867 6.145283 6.041502 6.3553786 5.8072624 6.07512 5.9339128 6.1993437 5.8226957
1369220_at 6.8837175 6.4080462 6.628089 6.5418844 7.0127935 6.461108 6.4340076 6.3316417 6.5866747 6.6650014 6.5185723 6.3782306
1369221_at 5.5623956 5.9256597 5.02071 6.2367306 5.9708743 5.8896217 5.9399996 5.9679136 6.0300183 6.078526 5.646808 5.806298
1369222_at 5.2560334 5.06944 4.9851313 5.175629 5.397751 4.8847737 5.0917797 5.0613756 4.872818 5.237611 5.2633586 5.11867
1369223_at 6.8304687 6.600318 6.407147 6.3894663 6.563474 6.528193 6.828306 6.3809485 6.2372684 6.7586603 6.5049286 6.1713376
1369224_at 10.830183 9.975552 10.120104 10.607277 10.642669 8.194562 10.833244 10.872212 7.693906 11.040846 11.045946 8.500551
1369225_at 12.192311 12.0676155 11.905593 11.989999 12.204296 12.181851 11.992066 11.552914 11.876566 12.332567 11.994876 12.129172
1369226_at 8.587158 8.150648 7.8662677 8.2644825 8.30587 8.548912 8.100618 7.9216948 8.203939 8.072222 7.743164 8.155436
1369227_at 5.2439146 5.208592 5.432003 5.632929 6.1435537 4.9501047 5.253092 5.0996947 5.1815004 5.314666 4.887848 5.1473203
1369228_at 5.3407907 5.2077227 5.1833544 5.397528 5.2663 4.9443426 5.388494 5.190901 5.299349 5.549244 5.151655 5.2111387
1369229_at 5.7231994 5.5555344 5.756332 5.4522247 5.5034695 5.319601 5.6118207 5.466206 5.3613434 5.6072955 5.478258 5.4218435
1369230_at 4.5864983 4.5634317 4.457949 4.4484615 4.683928 4.3741956 4.578662 4.5302715 4.6996217 4.8199234 4.415368 4.552555
1369231_at 4.5017285 4.546411 4.7953887 4.614392 4.4714775 4.44374 4.243304 4.639555 4.6298122 4.3580427 4.4661026 4.532235
1369232_at 4.5632887 4.31829 4.620829 4.4788275 4.690945 4.475885 4.5231314 4.4492726 4.5549135 4.471989 4.4665823 4.3315573
1369233_at 4.273649 4.0367007 4.1850333 3.9312215 4.258952 3.799077 3.956281 3.900274 4.051715 4.2332597 4.1495085 3.7984643
1369234_at 7.481528 7.545467 7.314211 7.499664 7.599096 7.313351 7.2115154 7.3792057 7.423824 7.586346 7.412433 7.241269
1369235_at 4.557631 4.5807815 4.374668 5.04553 4.667012 4.6496654 4.593983 4.3716717 4.6672378 4.9001007 5.0142817 4.646411
1369236_at 4.9632983 4.9133763 4.8288546 5.3452654 5.292417 4.666954 4.7753634 4.8239255 4.7355733 4.8584847 4.8723793 5.0004735
1369237_at 5.0520334 4.8581557 4.827271 4.7542315 5.1481013 4.714496 4.689904 4.763121 4.7678056 4.826232 5.020451 4.8475432
1369238_at 10.651772 10.307923 9.841611 10.375803 9.5288 10.07424 10.12376 10.355185 9.920318 10.058626 9.498514 9.277002
1369239_at 3.7877145 3.8730748 3.7591035 3.732172 4.044357 3.7808464 3.8226814 3.8370852 3.9715881 4.1565375 3.9249885 3.9486105
1369240_a_at 5.554469 5.308764 5.4996567 5.1704736 5.752831 5.453495 5.8942037 5.643094 5.4499054 5.3901596 5.6057224 5.5379453
1369241_at 5.0515475 5.1564574 4.8445873 5.1280985 5.2680206 4.943984 5.1326118 5.0343485 4.7110176 5.02503 4.8503547 4.650121
1369242_at 3.2925162 3.2223034 3.2549186 3.6692615 3.3537545 3.4989176 3.5515752 3.2869327 3.1337245 3.3681726 3.4926584 3.1940072
1369243_at 4.0574384 4.395921 3.9161935 4.111682 4.1272316 3.7342572 3.8644905 4.0447316 3.8837314 4.055549 4.108726 3.9460933
1369244_at 6.176029 6.337927 6.092131 6.201633 6.8862653 6.272897 6.0576987 6.029099 6.1247272 6.224322 6.2137175 6.2060113
1369245_at 3.9037206 3.9397326 4.1639543 4.016041 4.072138 4.287567 4.3392324 4.134757 3.8868213 3.9917793 4.017019 4.2020855
1369246_a_at 3.6986887 3.6008492 3.5568144 3.644383 3.573897 3.360169 3.5452492 3.4312696 3.6372068 3.6555407 3.544176 3.5245407
1369247_at 5.3262444 5.511413 5.8305464 5.603631 6.225178 5.4487987 5.721514 5.574789 5.4618397 5.4625654 5.4666443 5.4346776
1369248_a_at 7.8096433 7.122653 7.1976905 7.080408 8.725082 7.302812 7.3201823 6.5206494 7.3770075 6.3492002 6.1303334 6.6562777
1369249_at 8.122783 8.381089 7.7191515 8.200153 7.836612 7.8164954 8.151048 8.061718 8.072386 7.9555616 8.355316 8.023657
1369250_at 5.2892184 4.9965305 5.0467124 4.7801595 5.12537 4.9453707 4.8672075 5.0548573 5.211354 4.910221 4.7764635 4.8147755
1369251_a_at 5.2229667 5.3924513 5.126436 5.3559456 5.4165115 5.4105325 5.3987074 5.3884106 5.2413616 5.4674015 5.119714 5.185831
1369252_a_at 5.336817 5.590826 5.6490784 5.103013 5.292112 5.3917837 4.8784733 5.218045 5.086271 5.3255444 5.335105 5.1729727
1369253_at 3.7086642 4.038183 3.8221717 4.0021343 3.7852118 4.0154705 3.8475583 4.0874834 3.8932269 3.8842363 3.615421 3.7760267
1369254_a_at 3.907509 3.9603827 3.8882082 4.429999 3.7134771 3.8666537 4.01892 3.9584517 3.8437557 3.6852987 4.0814533 3.9743595
1369255_at 5.8242326 6.0586915 5.692047 5.961978 6.7010813 5.850157 5.5977592 5.374502 5.711888 5.8077264 5.8654966 5.6795077
1369256_at 5.674348 5.5340095 5.198405 5.6177077 5.7921824 5.316133 5.5794244 5.4213996 5.500853 5.421949 5.1611247 5.474606
1369257_at 4.892029 4.7275586 4.4092865 4.7078753 4.7570057 4.892029 4.6491523 4.7209077 4.6596174 4.6284413 4.844743 4.682173
1369258_at 3.1008296 2.98831 2.9906843 3.141756 3.181958 3.2783184 3.1269257 3.0279334 3.1535347 3.1413288 3.1628342 3.2267873
1369259_at 6.6736016 6.4250937 7.8468513 8.632086 8.08 7.250121 7.4962716 6.8505015 6.798977 7.5286336 7.791855 6.9857144
1369260_a_at 4.139344 3.9407787 4.027056 4.279627 4.214446 4.193349 3.9494064 4.017563 4.1883316 4.1054697 3.939654 3.9772432
1369261_at 4.939167 4.9456778 4.8166685 4.875486 5.0366898 4.9073725 4.7811356 4.7086 5.249548 4.9874163 4.949259 4.749154
1369262_at 6.7453957 6.9895263 7.022227 7.0623746 7.0005684 7.009397 7.0831985 6.806988 6.938373 6.91036 6.7859945 6.808389
1369263_at 3.316759 3.2240136 3.254426 3.4077747 3.4345438 3.5283492 3.4283297 3.263074 3.3338592 3.4356232 3.2877414 3.553177
1369264_at 5.1144238 4.8020215 5.003933 5.106272 5.1567545 4.9636455 5.044692 4.9853287 4.997246 5.2844043 5.1901073 5.1669216
1369265_at 6.346619 6.218653 6.1353893 6.0007367 6.6974163 6.528447 6.1815877 6.101422 6.0384765 6.339088 6.341799 5.9980063
1369266_at 5.707483 5.4273386 5.4943323 5.3546944 5.8200192 5.6109376 5.983161 5.7334914 6.0340843 5.7250466 5.3197722 4.989538
1369267_at 3.5625856 4.012346 3.9939032 3.9098113 4.002809 3.7097845 3.8898582 4.239687 3.6588438 4.033168 3.9482188 3.9534044
1369268_at 4.7121286 4.2272577 4.114069 4.912586 4.0285063 4.085991 4.41574 4.0731235 4.1280327 4.2021637 3.9607024 3.9706893
1369269_at 8.834312 8.92354 8.863035 8.859065 9.158258 8.828907 8.800711 8.671447 8.7829485 8.756755 8.750607 8.645026
1369270_at 8.832742 8.787381 8.617538 8.808288 8.803813 8.703144 8.746416 8.628362 9.114562 8.553542 8.54244 8.761311
1369271_at 4.3894124 4.0000396 3.8712916 4.4532466 3.9335642 4.248696 3.981819 4.134197 4.112492 4.0216494 4.072079 4.107267
1369272_at 5.492568 4.8507204 5.6791463 5.426566 5.458438 5.191824 5.018487 5.169203 5.4951453 4.9864917 4.9002233 4.885904
1369273_a_at 4.18238 3.9514463 4.3319654 4.128816 4.2883577 4.1642523 4.1616554 4.078843 4.1498847 4.293925 4.256932 4.305292
1369274_a_at 4.508518 4.3323684 4.177614 4.6696634 4.262623 4.1790986 4.3952646 4.23569 4.5837183 4.334835 4.409116 4.0923166
1369275_s_at 12.349726 12.458416 12.442748 12.682985 12.687367 12.753224 12.490868 12.382542 12.537809 12.445268 12.280682 12.518192
1369276_at 4.4647217 4.6476984 4.535553 4.7443523 4.7064853 4.427985 4.6330166 4.7481117 4.6274643 4.5108423 4.3468566 4.7027593
1369277_at 5.8012075 5.6181254 6.055204 5.905644 5.6713657 5.9362144 5.9619937 5.8843884 6.2372684 5.9795504 6.0725627 6.027929
1369278_at 7.936322 8.312722 7.8710527 8.243847 8.404689 8.034787 8.01628 8.070753 8.070971 8.273794 8.030909 8.25705
1369279_at 5.238816 5.368384 5.2673473 5.4418035 5.4794526 5.4085402 5.511966 5.228407 5.584034 5.7684627 5.4495516 5.339616
1369280_at 3.9606056 4.2436247 4.043114 4.179922 4.2004824 4.112623 3.743777 4.0325403 4.2349377 4.305831 4.2734623 4.232403
1369281_at 3.4909751 3.361128 3.531602 3.4191484 3.3589208 3.3758423 3.554113 3.595219 3.4715095 3.4247587 3.2735655 3.346834
1369282_at 3.3414803 3.3255742 3.5567198 3.3757327 3.3695354 3.2370634 3.5065672 3.1740196 3.525468 3.1828065 3.2935414 3.4437752
1369283_at 3.670131 4.177026 4.035491 3.781679 3.8807187 3.9239004 4.0471153 3.8494587 3.5902882 4.1316266 3.805909 3.6692595
1369284_at 5.199193 5.1477413 5.130621 5.085287 5.4202223 5.32915 5.0246706 5.2381306 5.2734127 5.1036205 5.2974377 5.0172777
1369285_at 5.8292294 5.818838 6.0298986 5.4735894 5.7886786 5.6802664 5.8417435 5.49837 5.8979487 5.855379 5.61893 5.7024508
1369286_at 12.444411 12.538644 12.652472 12.511507 12.607876 12.590357 12.5525675 12.486818 12.397848 12.574461 12.52786 12.596839
1369287_at 4.461714 4.4366426 4.5137725 4.566847 4.8239665 4.406123 4.1205993 4.8496833 4.570153 4.2917614 4.4251313 4.2832365
1369288_at 4.222739 4.1973777 4.344253 4.5858955 4.1253242 4.3103347 4.4846764 4.1381993 4.1623917 4.604063 4.4856462 4.2601566
1369289_at 9.178129 9.04572 8.980164 9.291612 9.765439 8.975724 9.131648 8.853682 9.305256 8.911856 8.988897 9.042581
1369290_at 4.221054 4.331709 4.7011166 4.399716 4.7887373 4.444791 4.445632 4.259875 4.6829166 4.326391 4.3769855 4.360509
1369291_at 9.701221 9.635946 9.656983 9.887435 10.061367 9.660593 9.428729 9.616958 9.780572 9.719938 9.420528 9.51264
1369292_at 4.2448597 4.409925 4.4815135 4.605056 4.3113794 4.169223 4.696576 4.565501 4.783902 4.047018 4.353858 4.4155445
1369293_at 6.1574073 6.0417204 6.04563 6.093583 6.046446 5.99949 6.0108376 5.9485044 6.1347637 6.0050616 6.232353 5.964682
1369294_at 4.491626 4.5244746 4.5037746 4.4145865 4.64988 4.2782946 4.7156954 4.3568454 4.549472 4.5133014 4.128901 4.3332677
1369295_at 4.6537786 4.6913404 4.624774 4.673252 4.6006494 4.7689686 4.531181 4.6082034 4.4124246 4.838243 4.671515 4.7468767
1369296_at 12.716406 12.482975 12.834944 12.75116 12.835505 12.885963 12.777359 12.675263 12.782985 12.840365 12.691095 12.970417
1369297_at 4.335492 4.1170306 4.4782977 3.892024 4.198078 4.1327434 4.132088 4.1065316 3.811935 4.1195455 4.238519 4.0615816
1369298_at 4.1134853 3.961666 3.9735937 4.009247 4.040119 4.0659823 3.5326035 3.8220065 3.7808957 3.5805113 4.0171885 3.9452207
1369299_at 4.286773 4.156216 4.2665424 4.2550607 4.5308156 4.1297703 3.9998305 4.322616 4.134845 4.3145614 4.339331 4.238665
1369300_at 4.1215835 4.0788794 4.4646397 4.153831 4.1227927 3.8702893 4.123972 4.303134 4.035058 4.762844 4.2603054 4.1943545
1369301_at 4.191704 4.539696 4.000841 4.424656 4.7058506 4.687547 4.3929434 4.423113 4.2338247 4.648669 4.3054495 4.4338837
1369302_at 4.339023 4.3729124 4.3569036 4.8001075 4.6051483 4.417034 4.505428 4.448432 4.9245067 4.571118 4.314227 4.45233
1369303_at 3.5438335 3.529348 3.490756 3.7116706 3.6731331 3.6434886 3.5697348 3.3843234 3.4537466 3.5229683 3.7489645 3.5878549
1369304_at 6.76735 7.179843 6.956476 6.6312976 6.2691355 7.073833 7.0140104 6.791724 6.9952016 6.7733283 6.6240625 7.088465
1369305_at 4.5691094 4.39956 4.5160327 4.5792904 4.3973613 4.6353216 4.3149376 4.5218916 4.828583 4.3482504 4.3479323 4.2981834
1369306_at 3.6831336 3.7645416 4.3732796 4.0438967 4.423293 3.804264 4.1901546 4.0229564 3.923801 4.074551 3.4037678 4.0386953
1369307_at 4.822803 4.78449 4.689953 4.8377433 4.954034 4.9581633 4.7296267 4.6805506 4.820714 4.8761244 4.816054 4.96233
1369308_at 4.988144 5.1279316 4.7525764 5.059684 5.129322 5.2209272 5.1827703 5.01226 5.193567 4.965137 4.5425053 5.12724
1369309_a_at 4.678978 4.924876 4.6979914 4.837776 4.5618405 4.765377 4.8663197 4.794444 4.661274 4.865666 4.908562 4.742822
1369310_at 5.492094 5.489338 5.6356115 5.471653 5.07985 5.4322996 5.2702885 5.6292124 5.5917854 5.604444 5.4861746 5.509836
1369311_at 3.5672803 3.9655042 3.537163 3.549347 3.473195 3.7842176 3.4691741 3.644033 3.5135984 3.9372823 3.653222 3.4025302
1369312_a_at 8.554706 8.40318 8.4808235 8.190171 8.646732 8.371976 8.232384 8.266713 8.4672785 8.240785 8.133584 8.33292
1369313_at 5.0119715 4.68071 4.776883 4.6234126 4.622163 4.45746 4.688562 5.021723 4.610698 4.9166965 4.418947 4.5197163
1369314_at 4.394858 4.4200563 4.2123632 4.425366 4.31612 4.14328 4.477249 4.316296 4.498311 4.2592773 4.169178 4.257995
1369315_at 3.965156 4.0747156 3.9960718 4.059843 4.252886 3.931441 4.143676 3.8663437 4.321435 4.060017 4.2665434 3.89234
1369316_s_at 6.1715174 5.8137174 6.1038694 6.111968 6.146868 6.140259 6.129141 6.094903 6.0663157 5.866582 6.1650305 6.0952344
1369317_at 3.762945 3.8840458 3.733255 3.981993 3.7441318 3.5792973 3.8028886 3.70702 3.7052717 3.8921878 3.805909 3.7699432
1369318_at 6.082689 5.8404427 5.757971 5.7288017 5.749007 5.8092575 6.0327244 5.9098682 5.708221 6.261591 5.427572 5.888375
1369319_at 9.0088625 9.038923 8.84466 8.697257 8.90375 8.937889 8.729363 8.84355 8.882652 8.630983 8.715584 8.675611
1369320_at 3.9345083 4.110056 4.040449 4.010276 4.1668406 4.065835 4.2845154 4.157202 3.9564488 4.0279703 4.151786 4.2629957
1369321_s_at 3.4258697 3.4389167 3.3286333 3.2922943 3.2946198 3.5689816 3.5072765 3.3804824 3.350337 3.4188514 3.4699972 3.3224723
1369322_at 5.362376 5.349677 5.0292163 5.176817 5.5450606 5.618336 5.6216054 4.8926253 5.0435195 5.1521125 5.101904 5.0063767
1369323_at 7.0459056 6.875415 6.493641 6.883466 6.9452443 6.8596234 6.485372 6.7671986 6.5983343 6.896149 6.6207433 6.795113
1369324_at 3.4925954 3.2351303 3.093997 3.519108 3.4225178 3.6141548 3.5818477 3.416763 3.4385395 3.6232946 3.555822 3.4139347
1369325_at 5.716532 5.5454764 5.626655 5.6301694 7.0288024 5.371681 5.3730245 5.571605 5.3814383 6.037503 5.5617995 5.5755134
1369326_at 3.9436512 3.6530194 3.6865022 3.928406 3.6736693 3.7409022 3.5669546 3.6752124 3.732325 3.687057 3.6044252 3.5740685
1369327_at 4.7590475 4.288401 4.362689 4.446023 4.276985 4.110669 4.518309 4.4422436 4.1177964 4.5699663 4.4764953 3.8794956
1369328_at 6.085029 6.5847006 5.9110665 6.8687444 6.60284 6.3976884 6.475471 6.356952 6.060277 6.1458573 6.30551 6.189853
1369329_at 5.245508 5.020112 4.854393 5.1519203 5.301462 4.8319016 5.20886 4.9096427 4.7393665 5.056499 4.8346405 5.1722097
1369330_at 5.071672 5.2042522 5.041184 5.18793 5.048301 5.06549 4.962563 4.712688 5.0334034 5.0018916 5.3426733 5.035043
1369331_a_at 5.111865 4.9234962 4.970822 4.650364 4.884423 4.545409 4.8395233 4.963047 4.9411163 4.7751255 4.6284795 4.785173
1369332_a_at 3.4986675 3.392095 3.6821465 3.4827478 3.4197218 3.4017026 3.6720307 3.5050397 3.3989732 3.652344 3.478068 3.6679196
1369333_a_at 3.427204 3.2514355 3.2493415 3.2247097 3.3434973 3.2821634 3.3112593 3.3016806 3.2557347 3.158991 3.4028223 3.2837331
1369334_at 3.6859608 3.5778563 3.9123545 4.1576138 3.64848 3.744369 3.8435364 3.6950207 3.7808957 3.698496 3.7811043 3.6679196
1369335_at 3.728749 3.6784923 3.7794604 3.5759096 3.3025763 4.189089 3.739687 3.8152635 3.540685 3.8576229 3.4799213 3.6360912
1369336_at 5.490512 5.393068 4.963135 5.3725634 5.4252863 5.499116 5.362484 5.267073 5.012643 5.212492 5.430295 5.0417433
1369337_at 4.229925 4.426067 4.272827 4.208482 4.238185 4.16559 3.9373903 4.119612 4.460684 4.2597623 4.0530276 4.2890997
1369338_at 5.57273 5.6964135 5.6952276 5.4283657 5.7984743 5.5338025 5.9196086 5.7508574 5.8534207 6.1006503 5.7619963 5.457615
1369339_at 5.4781294 5.5815334 5.5701694 5.6407557 5.5190096 5.674863 5.516752 5.5030823 5.362665 5.5798197 5.6311245 5.577046
1369340_at 4.31633 4.1914434 4.8517723 4.4117208 4.2565904 4.27591 4.5607333 4.399024 4.300296 4.285837 4.533661 4.396915
1369341_a_at 4.109877 4.280745 4.1323338 4.465604 4.077998 4.0307417 4.2551775 4.1137366 4.341731 4.210496 4.3301573 4.362773
1369342_at 4.800873 5.8656907 5.3826723 5.246787 5.0176253 5.8417745 5.374339 5.4418306 5.638294 5.449975 5.0606174 5.530969
1369343_at 3.457071 3.542249 3.4702091 3.478654 3.5303767 3.4419692 3.4406588 3.3506007 3.5039866 3.5288818 3.4636822 3.478815
1369344_at 4.599268 4.527221 4.5907307 5.035336 5.1672287 4.6789947 4.8129525 4.4435883 4.7215166 4.5289755 4.6727085 4.740896
1369345_at 3.7464302 3.7737439 3.9239466 3.8572586 3.8740842 3.8657844 4.077137 3.8844693 4.2088604 3.8216743 3.6976652 3.9438202
1369346_at 3.630372 3.4021764 3.7461126 3.6548376 3.6408935 3.40328 3.385654 3.5808873 3.290184 3.3950284 3.5655692 3.500528
1369347_s_at 5.582164 5.506188 5.3211603 5.7083483 5.751762 5.47637 5.592596 5.4061007 5.5340004 5.446402 5.489274 5.552911
1369348_at 4.3176312 4.195586 4.081708 4.3253207 4.2682166 4.2645254 4.261087 4.2718678 4.2919636 4.2141294 4.0720787 3.994003
1369349_a_at 3.6768882 3.284645 3.3718767 3.666629 3.376772 3.2562358 3.3332748 3.3514237 3.5325375 3.5204828 3.5419881 3.2366252
1369350_at 5.2731905 5.4155054 5.5077176 5.4748926 5.6789236 5.2496486 5.5360193 5.302537 5.38457 5.3110437 5.4610243 5.0982075
1369351_at 4.270509 4.2849383 3.9942186 4.189972 4.2216787 4.33014 4.2427144 4.2162886 4.3064976 4.294688 4.5744023 4.3315053
1369352_at 5.3754573 5.338824 5.4925413 5.6519594 6.523006 5.0304604 5.0535808 5.019434 5.3663707 5.240734 5.641377 5.61215
1369353_at 4.4747744 4.674841 4.4689603 4.4578404 4.685069 4.293354 4.4945946 4.4755335 4.2047973 4.7016563 4.2946444 4.380381
1369354_at 6.3669786 6.315213 6.2166862 6.3299465 6.539108 6.48007 6.080133 5.987 5.982448 6.2319646 6.381703 5.962091
1369355_at 4.856478 5.076825 4.86002 4.704786 4.7987275 4.714247 5.0077057 4.638834 4.9212747 4.6558595 4.9723697 4.6611633
1369356_at 4.063265 4.2331524 3.8167112 4.058328 4.0107117 3.9025114 3.962246 3.8968637 4.039064 3.954781 4.0467825 3.8611465
1369357_at 5.1385946 4.979588 4.7245345 5.271902 4.949409 4.4257135 4.5030847 4.92404 4.58422 4.6576915 4.650295 4.473267
1369358_a_at 6.0516253 5.9667053 5.7918115 6.017718 6.11433 5.917337 5.99155 5.551492 5.976109 5.9213505 6.063363 5.9743257
1369359_at 3.9953985 3.6581435 3.7135131 4.188991 3.8846629 4.2133174 4.0698113 3.7001162 3.6622686 3.954781 3.8569472 3.8451333
1369360_at 5.7812552 5.6313887 5.2869925 5.5417075 5.8448124 5.4779015 5.71103 5.504471 5.6557817 5.708545 5.6069736 5.8341064
1369361_at 3.2822993 3.400551 3.4176867 3.6399262 3.51548 3.4320564 3.4864333 3.5661442 3.609659 3.3506165 3.340478 3.3743372
1369362_at 5.1671815 5.0801086 4.978893 5.175315 5.1662436 5.0790772 5.1491246 4.6703143 4.882267 4.7952356 4.8726473 4.9097137
1369363_at 3.4624686 3.4412978 3.3318582 3.4896429 3.3815713 3.4405942 3.5166461 3.4787695 3.331738 3.6351721 3.371208 3.2509484
1369364_at 3.6100695 3.5893478 3.4597383 3.5434208 3.534868 3.5211177 3.4992394 3.5912313 3.3825698 3.4206572 3.4341888 3.6201825
1369365_at 4.4183526 4.546474 4.5129175 4.151168 4.4681907 4.369056 4.364245 4.2706604 4.33674 4.300743 4.288521 4.4614506
1369366_at 4.844561 4.902898 4.654278 4.7385335 4.975381 4.5285892 4.703266 4.693239 4.8567615 5.0229836 4.778293 4.870335
1369367_at 4.1173573 4.219463 4.257739 4.2438397 4.6551585 4.026249 4.222262 4.1221733 4.1498847 4.137472 4.3138633 4.2599344
1369368_at 4.1069174 4.3922806 4.2123632 4.331617 4.345723 4.295677 4.2561197 4.2321377 4.036356 4.3583813 4.3052435 4.375634
1369369_at 4.875701 4.9006186 4.7364316 4.875486 5.048824 4.738215 4.9468555 5.089352 4.696008 4.773048 5.015086 5.127668
1369370_s_at 4.721371 4.6469436 4.468322 4.501294 4.991543 4.285472 4.784092 4.5664387 4.6095986 4.76476 4.9672165 4.3917093
1369371_a_at 4.3959846 4.0107856 4.6588817 4.1996036 3.9979465 4.3819184 4.190673 4.047185 4.306483 3.6575687 4.3842287 4.105179
1369372_at 4.7133055 4.375492 4.255516 4.6090407 4.8527136 4.352352 4.5359116 4.537635 4.390568 4.8159847 4.507127 4.396915
1369373_at 5.972559 5.750703 5.593752 5.912524 5.7459054 5.7735596 5.6170106 5.8150005 5.8005395 5.6076083 5.3761964 5.61215
1369374_at 3.8344293 3.939562 4.070634 4.0863247 4.0347605 4.0443726 4.1335545 4.0594163 4.0470443 3.809029 4.172407 3.8668056
1369375_a_at 3.7309914 3.737246 3.9074736 3.5386937 3.8135812 3.544018 3.8647997 3.4036736 3.6930363 3.7899916 3.7201626 3.7929785
1369376_a_at 4.246993 3.9323816 4.1921844 4.1663136 4.2212143 3.8525527 4.1714754 4.212612 3.8208826 4.078193 4.056968 4.2722387
1369377_at 3.337183 3.2640543 3.303473 3.4109232 3.2511063 3.4680007 3.3292658 3.3042264 3.3409016 3.2176826 3.1774497 3.4014955
1369378_at 4.331384 4.1596117 4.096816 4.106914 4.6704874 4.1537952 4.1100383 4.1240063 4.239818 4.352571 4.211308 4.161796
1369379_at 4.4826064 4.3786454 4.142434 4.5610547 4.4508934 4.684528 4.5227904 4.2649364 4.1581483 4.310091 4.5641427 4.819133
1369380_at 4.5539484 4.660405 4.55839 4.5075045 4.4197683 4.558942 4.860898 4.6217976 4.239268 4.5623875 4.5116615 4.3101063
1369381_a_at 3.7656653 3.8062365 3.4659936 3.6250432 3.4955876 3.6321242 3.6372545 3.9315495 3.7725213 3.8869827 3.6179774 3.583679
1369382_at 5.7086406 5.62758 5.586113 5.8148623 5.9687996 5.5192137 5.5772324 5.543633 5.3603525 5.688524 5.6809845 5.717438
1369383_a_at 4.3154507 4.6476984 4.0956097 4.7361507 4.316616 4.8334503 4.527933 4.7382765 4.649415 4.731402 4.459589 4.594068
1369384_at 3.9285436 4.0487204 3.7510748 4.0233183 3.744218 3.6702418 3.8963578 3.7973218 3.5340939 3.8633494 3.9358838 3.5897298
1369385_at 4.405484 4.5751247 4.5001907 4.324338 4.7505713 4.1879754 4.6391606 4.409437 4.464796 4.5420723 4.581016 4.105665
1369386_at 4.1025558 4.041062 3.9935758 3.85124 4.323437 4.054964 3.956046 3.9218924 3.8463116 4.0596275 4.0851693 3.8768892
1369387_at 5.996081 5.830301 6.1343756 6.0550723 5.8156013 5.519951 5.7519574 5.689787 6.0667553 5.6159973 5.78133 5.514704
1369388_at 4.440488 4.0397897 3.9126318 3.7955801 4.01014 3.9673069 3.7853804 3.7569807 4.0352707 4.006008 3.881526 4.0554595
1369389_at 4.7218943 4.261635 4.3139777 4.2698417 4.3543 4.248731 4.438064 4.2348514 3.9728882 4.2980933 4.242633 4.245094
1369390_a_at 4.775855 4.158003 4.297629 4.9492173 4.396157 4.4220667 4.5421615 4.452736 4.1310472 4.4712358 4.1825933 4.1179523
1369391_at 3.817237 3.909212 3.8655102 4.189972 4.0265627 3.812822 3.9028766 3.8762789 3.9373903 4.0279293 3.9620404 4.041127
1369392_at 5.086213 5.341098 4.9745874 5.0074086 5.14081 4.697912 5.0246706 4.8448515 4.9565253 5.0243444 5.0493217 4.9773912
1369393_at 3.850169 4.148853 4.437069 4.0832872 4.2888784 3.8502233 4.2626915 4.128194 4.0422344 3.6631994 4.1835423 4.3314934
1369394_at 4.1931233 4.4922757 4.741626 4.4649796 4.477662 4.513812 4.5707326 4.434086 4.4696407 4.3553963 4.503582 4.39858
1369395_at 3.6022954 3.710181 3.4983304 3.537035 3.5263946 3.529334 3.6744833 3.5869403 3.4881442 3.3827107 3.6472392 3.3076415
1369396_at 5.398445 5.6253796 5.389052 5.372444 5.488226 5.326014 5.5480223 5.701661 5.187867 5.397765 5.2163095 5.367518
1369397_at 4.8510566 4.9388947 4.822809 4.680061 5.0923886 4.776773 5.0760865 4.6881194 5.104968 5.2285795 4.667317 5.0423584
1369398_at 5.615032 5.679568 5.541363 5.3438635 5.506378 5.1449375 5.2698236 5.4522343 5.327157 5.8347507 5.070356 5.4418697
1369399_at 3.467318 3.3063798 3.3811862 3.268349 3.433493 3.256653 3.4536524 3.5563154 3.2227178 3.561755 3.7016332 3.2662795
1369400_a_at 4.8171444 4.8411365 5.0774803 4.903319 5.231113 4.769018 4.769386 4.732103 5.1090717 4.9606237 4.6029906 4.827861
1369401_at 3.4725175 3.3788378 3.3025904 3.2736797 3.231016 3.5397232 3.253166 3.2893531 3.297173 3.471426 3.2643075 3.4561713
1369402_at 6.8792977 6.884954 6.717879 6.9696136 7.1831555 6.7782774 6.792168 6.8489227 6.9037757 6.8166313 6.85228 6.974559
1369403_at 4.680092 4.4742274 4.3936124 4.7727256 4.47959 4.6897054 4.633482 4.7607436 4.7355733 4.421762 4.6892953 4.4399347
1369404_a_at 4.3908753 4.4518647 4.4219604 4.668429 4.782879 4.56398 4.5059147 4.6274405 4.8716993 4.6843286 4.4958954 4.5316544
1369405_a_at 4.3432226 4.082955 4.210372 4.0885096 4.1756945 4.107055 4.012085 3.894019 3.9064596 3.954781 4.292402 4.1565514
1369406_at 4.228873 4.085344 3.7845669 3.9973772 4.111396 4.0224977 3.9773674 4.129142 3.8389535 4.210884 4.024569 3.9452207
1369407_at 7.027987 6.1764007 6.154159 6.5062776 5.758147 6.2648783 5.5911684 5.5471416 5.910595 6.271999 5.502293 6.2910986
1369408_at 4.3908434 3.937766 4.2723894 4.474251 4.206677 4.054964 4.0929823 4.1400547 3.872803 3.8869827 4.3232 4.209971
1369409_at 8.360743 7.929837 8.011335 8.348819 8.174606 8.1096115 8.098062 8.0841255 7.9675117 8.110958 8.207518 8.213617
1369410_at 7.6423264 7.7590985 7.652367 7.7002234 7.6586137 8.009554 7.777092 7.738393 8.006853 7.846077 7.679502 8.123325
1369411_at 3.7333064 3.6216364 3.7293367 3.708986 3.7939358 3.697624 3.9926279 3.808942 3.8220801 3.5875158 3.8763874 3.7753525
1369412_a_at 6.4013386 6.633069 6.3520393 6.6263957 6.4954348 6.419615 6.623699 6.373476 6.414423 6.377131 6.679747 6.74212
1369413_at 4.5476813 4.4024396 4.4028125 4.5555115 4.371564 4.2668433 4.6410823 4.5365014 4.422808 4.2964306 4.485417 4.1943545
1369414_at 8.779007 9.09514 8.964191 9.087884 8.870634 8.873277 8.9698925 8.809761 8.832718 8.817619 8.64473 8.864466
1369415_at 8.773855 9.413729 7.3462725 8.548172 6.713509 7.6036077 7.3640833 8.527531 7.6109266 8.436245 9.010279 7.8565784
1369416_at 6.214201 6.093465 5.999249 6.029092 5.9397793 6.090419 5.9217515 5.977099 5.726778 6.158061 6.0147066 5.947712
1369417_a_at 3.9732053 4.032688 4.110114 4.114498 4.120663 3.998097 4.236097 4.2402935 4.090193 4.157786 4.2596827 3.9223182
1369418_at 4.3046274 4.291948 4.102344 4.5655317 4.3468 4.1429276 3.9005919 4.426308 4.030325 4.426168 4.24833 4.146223
1369419_at 5.1357384 5.2644277 5.363986 5.3481493 5.311598 5.268594 5.457208 5.2215004 5.0141864 5.053378 5.3495955 5.264643
1369420_at 4.5912437 4.4552317 4.737527 4.4223547 4.7547436 4.783245 4.362069 4.3970146 4.264546 4.327463 4.443348 4.136217
1369421_at 5.995668 5.921627 5.847323 6.038433 6.3468227 6.0072045 5.8704762 5.7454906 5.8552613 5.845333 5.9855275 5.6920624
1369422_at 5.17142 5.049565 4.9127746 5.2424984 5.12247 5.2172756 5.0400467 5.19193 4.850186 5.0260715 5.330906 5.0474677
1369423_at 4.5694046 4.9048986 4.309931 4.3681483 4.42309 4.347889 4.8321047 4.6435328 4.463845 4.5851912 4.2056847 4.2768188
1369424_at 12.684321 12.826372 12.729196 12.854178 12.811303 12.900918 12.699276 12.682951 12.777354 12.652098 12.586974 12.82495
1369425_at 4.3188953 4.601505 4.6324306 4.352317 4.24926 4.1474776 4.2132187 4.112297 4.0824385 3.9142013 3.9478376 4.1077933
1369426_at 4.8527265 5.084528 4.9023256 4.8783855 4.8529763 4.964318 4.9499645 5.116588 4.5805745 5.1179004 4.919889 4.791244
1369427_at 8.39024 8.2728815 8.119241 8.373623 9.393022 8.415835 7.675358 8.040829 8.451283 7.764605 7.604149 7.9581366
1369428_a_at 4.3944297 4.3974733 4.387982 4.5123196 4.6966906 4.250797 4.2423596 4.4155645 4.5000377 4.091808 4.402479 4.2038345
1369429_at 3.747378 3.800508 3.6642156 3.5634644 3.6955256 3.6984375 3.6604502 3.5723495 3.4790347 3.8826418 3.5327754 3.5632164
1369430_at 9.697254 9.661943 9.579768 9.644675 8.314909 8.966363 9.581099 9.478848 9.573136 9.050636 9.530164 9.54017
1369431_at 4.660953 4.4350023 4.3065176 4.870553 4.3401756 4.4308147 4.6104493 4.215477 4.750726 4.441175 4.438031 4.62335
1369432_at 5.185341 4.925682 5.089538 5.374 5.398958 5.114836 5.1857314 5.036188 5.0256815 5.0864778 5.2369704 5.1603312
1369433_at 4.717085 5.246583 4.913525 4.8696 4.8373485 5.60688 4.8159566 4.9970713 5.0115495 5.227351 5.0059776 5.1123075
1369434_at 3.848398 3.7856085 3.775235 3.819637 3.9123545 3.9569943 3.4469333 3.5308797 3.797605 3.3575137 3.7727525 3.7168884
1369435_at 12.245921 12.275591 12.355621 12.410467 12.627667 12.248681 12.292257 12.229096 12.254728 12.162357 12.125853 12.199397
1369436_at 3.8820171 3.9323812 3.7160597 3.841084 3.9993262 3.9230826 4.077978 3.9341173 3.8923216 3.900782 4.079481 3.737443
1369437_at 4.5585966 4.395187 4.442359 4.2866282 4.685343 4.127427 4.203051 4.2583904 4.1390257 4.55898 4.0122194 4.4680214
1369438_at 4.5597653 4.436631 4.4379063 4.445334 4.8779616 4.4961324 4.764247 4.759013 4.522632 4.5734315 4.53946 4.409971
1369439_at 3.4138594 3.542249 3.5289862 3.4459014 3.5413811 3.5024414 3.6278923 3.5264132 3.7790563 3.6454413 3.6722627 3.517894
1369440_at 4.831717 4.7847457 5.0811334 4.439901 7.1526217 5.004077 5.2698236 5.940417 6.02033 7.1143003 6.527779 7.3294883
1369441_at 4.516672 4.527185 4.4792233 4.502569 4.626309 4.518265 4.5108194 4.458213 4.186579 4.169165 4.3365755 4.505365
1369442_at 3.7078352 3.6216364 3.693422 3.5262427 3.5318727 3.4532282 3.3775861 3.8219295 3.6200538 3.4977112 3.7315264 3.5629246
1369443_at 6.3360972 6.196177 6.3058815 6.2089815 6.5174747 6.1277065 6.2880454 6.206372 6.500973 6.2306933 6.079009 6.261325
1369444_at 3.7356355 3.8773003 3.805911 3.5988326 3.6594334 3.6159387 3.7732847 3.350384 3.7203274 4.112062 3.6359553 3.6437147
1369445_at 5.8729844 5.7727532 5.4141593 5.6183133 5.995984 5.202228 5.7482033 5.4332213 5.605136 5.4595327 5.4854736 5.4238
1369446_at 7.165433 6.5902066 6.6260834 6.4948483 6.7105207 6.4622703 6.474823 6.273073 6.730298 6.388976 6.540763 6.5339737
1369447_at 5.2384553 5.254755 5.035862 5.2839007 5.656889 5.1742663 5.203658 5.3180413 5.5092897 4.8967147 4.9464593 5.2618847
1369448_at 5.841603 5.712102 5.3685684 5.8339334 5.9013157 5.692773 5.668 5.6078935 5.2736115 5.573138 5.8855476 5.5205116
1369449_at 5.0167236 4.812066 4.8701 5.239172 4.8363733 4.7922044 4.904531 5.082002 4.905815 5.054223 4.821829 4.963335
1369450_at 10.824637 10.700027 11.029326 10.874541 11.391321 10.859156 10.99168 10.744865 10.334975 10.641605 10.809006 11.08771
1369451_a_at 3.737694 3.6809433 3.7127576 3.826506 3.8301654 3.804264 3.6278923 3.8248413 3.5619295 3.6428864 3.5193763 3.6070156
1369452_a_at 7.8610864 7.874182 7.6633425 7.846218 8.359583 7.6870995 7.7486916 7.643577 7.724363 7.835524 7.66135 7.5494137
1369453_at 7.418197 7.6335516 7.223347 8.094057 7.480437 7.3772864 7.69032 7.5653267 7.7698007 7.350082 7.651402 7.5581374
1369454_at 4.1889706 4.2801256 3.88531 4.28428 4.3522186 3.969664 4.183752 3.9899364 4.2976274 4.04747 4.4924755 4.3736763
1369455_at 5.1261053 4.9470525 6.3316092 5.4980426 7.941616 6.2275887 6.4853563 7.255493 7.289003 8.365392 7.727622 8.605293
1369456_at 3.308452 3.5439234 3.3184075 3.4203908 3.3477578 3.314329 3.2799497 3.4185288 3.4358554 3.5915759 3.274988 3.3447816
1369457_a_at 4.44163 4.4096746 4.249967 4.060893 4.2725534 4.0840764 4.1348834 4.145691 4.125498 4.2549677 4.0794773 4.252784
1369458_at 4.2426887 4.671248 4.2692194 4.4155474 4.4622393 4.262627 4.2440424 4.3337045 4.223808 4.2892056 4.221821 4.379553
1369459_at 5.598209 5.4919753 5.3786006 5.636908 6.024854 5.5518546 5.571464 5.5331125 5.6974916 5.526835 5.418117 5.4634624
1369460_at 5.32832 5.3213463 5.2513375 5.089026 5.5782924 5.191824 5.247798 5.0569544 5.404981 4.9370565 5.1837387 4.971904
1369461_at 3.8311102 4.0219426 3.8408203 4.039583 3.869082 3.7356653 3.8490465 3.9433622 3.979489 4.1810174 3.9434345 3.8976197
1369462_at 3.722985 3.7750673 3.8951652 3.9496968 3.8906157 3.9025114 4.0434723 3.9231386 3.9587188 3.7413979 3.9936714 3.7659726
1369463_at 5.334488 5.2678967 4.9762745 5.456366 5.4206333 5.1781883 5.4581666 5.0955563 4.9245067 5.734891 5.4165597 4.9920177
1369464_at 4.2664046 4.2936573 4.226157 4.4137154 4.512853 4.6562576 4.405367 4.1459045 4.5071125 4.3218145 4.4190974 4.2851434
1369465_at 12.843126 13.006094 13.045039 13.079495 13.040484 13.128521 13.046388 13.21536 13.022208 13.01984 13.098637 13.146441
1369466_at 3.5462916 3.6002462 3.7076478 3.613414 3.7001796 3.6482306 3.457435 3.3829527 3.6127982 3.7582836 3.6891105 3.5387478
1369467_a_at 9.610155 9.804715 9.715144 9.21915 9.2533455 9.756703 9.946294 10.174736 9.626383 9.948429 10.272218 9.899083
1369468_at 6.9056077 6.6730638 6.5097957 6.7501407 6.48423 6.407113 6.9467144 6.402822 6.864704 6.82628 6.4831405 6.6048584
1369469_s_at 3.498116 3.2885714 3.267431 3.4766068 3.4313002 3.2333364 3.3560243 3.4114225 3.4091516 3.4184709 3.6929753 3.3542285
1369470_at 4.156104 4.4687967 4.049039 4.3138666 4.185462 4.458916 4.416895 4.2115555 4.3660235 4.2239733 4.1604443 4.3179975
1369471_at 5.1151204 5.131454 5.2347856 4.7707787 4.9759293 4.8789983 5.1515503 5.083333 5.2342405 5.123055 4.966355 5.0270877
1369472_a_at 6.1635356 6.1793327 5.767522 5.842314 6.460857 5.7296844 5.8612037 5.8622775 5.802268 6.05683 6.1390963 5.8520365
1369473_at 10.11577 10.10846 9.811025 10.023465 9.947624 10.06189 9.860137 9.838276 9.858164 9.836853 9.86651 9.829279
1369474_a_at 3.6734145 3.6736064 3.8078763 3.7164357 3.6473627 3.8012843 3.8786254 3.710861 3.5407908 3.7264025 3.6584296 3.8502479
1369475_x_at 3.9238482 3.642184 3.9123545 3.797167 3.8321931 3.7264602 3.7567062 3.7386043 3.8257987 3.582398 3.7586713 3.6679196
1369476_at 4.7921643 4.7143226 4.6967115 4.9735556 4.8330445 4.5894814 4.666375 4.6920376 4.605383 4.5289755 4.4702363 4.3590198
1369477_at 4.1086993 4.4983788 4.2761602 4.0867577 4.0494194 4.131158 4.167513 3.8753328 4.021588 4.4696293 4.4460783 4.1365223
1369478_at 4.068022 4.0881433 3.9585667 4.230543 4.428841 3.9707644 3.7181535 4.0525494 4.0775776 3.8869827 4.005583 4.047442
1369479_at 5.937322 6.2853613 6.1265216 6.1379004 6.4954963 6.269654 6.4104114 6.247688 6.095174 6.2347555 6.329892 6.3836865
1369480_at 3.624529 3.9574597 3.7157762 3.8565347 3.598383 3.4850905 3.7365572 3.9278312 3.6659675 3.5516224 3.8375041 3.655764
1369481_at 3.583321 3.5321188 3.737024 3.6943002 3.6031506 3.511083 3.665277 3.93172 3.6562715 3.7171576 3.4804354 3.5492857
1369482_a_at 3.7762947 4.1481805 3.8825476 3.952561 4.012808 4.0674896 3.6285625 4.1313562 4.081599 3.8449397 4.012762 3.9311454
1369483_at 6.1820173 5.7972994 5.893022 5.925087 6.636261 5.9230404 5.8097 5.615105 5.8977246 5.757121 5.649191 5.718805
1369484_at 4.511772 4.0349417 4.049613 3.9242344 4.2302666 3.9150715 4.2080884 4.1924915 4.290796 4.091808 4.2522078 4.104847
1369485_at 9.380077 9.5889845 9.650512 9.7997875 10.241975 9.427992 9.388697 9.538513 9.515042 9.463192 9.587233 9.705312
1369486_at 3.2946286 3.574466 3.5789242 3.6093872 3.5054026 3.5699155 3.5107353 3.599855 3.5871098 3.471426 3.6020799 3.4985833
1369487_a_at 4.016352 4.130154 3.8712914 4.2230077 4.1755257 3.9460957 4.153512 3.911616 3.8973324 4.0840025 3.8967981 3.7085102
1369488_at 4.2754726 4.236324 4.058075 4.002514 4.1660285 3.9962814 4.0162716 4.0653315 3.9182997 4.051053 3.9390273 3.9531987
1369489_at 5.9129305 5.665477 5.9999056 5.903368 5.8490095 5.6126213 5.838206 5.9658327 5.5393844 5.7995734 5.991471 5.8519554
1369490_at 3.6372223 3.6537483 3.50684 3.7528276 3.667875 3.7662191 3.7281535 3.8598344 3.8078675 3.7356184 3.9266326 3.7755375
1369491_at 9.103515 9.633859 9.507796 9.009412 9.872021 9.602245 8.97692 9.607153 9.790379 9.0425825 9.755676 9.868331
1369492_at 11.158317 11.13442 11.113077 11.078531 10.968337 11.253898 11.224244 11.106173 11.258173 11.226558 10.855279 11.062872
1369493_at 7.793768 8.191242 7.9472923 6.919753 6.5134335 8.279061 7.536023 7.7792106 9.0689125 9.223519 8.960571 7.839741
1369494_a_at 5.875528 5.3959794 5.3536296 5.560787 5.786368 5.6993423 5.7033334 5.41102 5.4262123 5.4294577 5.726516 5.5386004
1369495_at 5.3832073 5.7479897 5.46605 5.5341177 5.578131 5.713158 5.611263 5.846961 5.9248085 5.554163 5.7919683 5.5484705
1369496_at 6.998319 7.141485 7.274591 7.1929255 7.5942893 6.858683 7.1004 6.743924 7.1178737 6.6692166 7.171319 7.118143
1369497_at 4.605571 4.311985 4.75761 4.8677793 4.418674 4.5428863 4.639138 4.5699577 4.5120053 4.524954 4.220741 4.348803
1369498_at 4.1858044 4.8309836 4.2999434 4.1444426 4.259506 4.24406 4.092821 4.3714323 4.2290936 4.3401966 4.42176 4.299196
1369499_at 4.856847 5.072128 5.3858986 4.9939756 4.828379 4.9251165 5.0444384 5.3114095 5.0356374 5.0433626 5.1832743 5.0331593
1369500_at 5.2656245 5.1430645 5.156302 4.933751 5.4316187 5.1934633 5.417055 5.0886917 4.920847 5.398889 5.293127 5.4207373
1369501_at 5.5166507 5.1761093 5.3127937 5.415156 5.9234796 5.194795 5.304825 5.1208563 5.292642 5.167181 5.3790827 5.295341
1369502_a_at 12.95184 12.931075 12.833188 12.900943 12.795633 12.7543545 12.933401 12.789509 12.767864 12.904134 12.8121395 12.766803
1369503_at 3.1161277 3.186822 3.3955429 3.3043556 3.2552977 3.2400017 3.2500455 3.3081074 3.2338035 3.1404064 3.2106252 3.2555416
1369504_at 4.9984064 4.374816 4.8288546 4.9068074 5.653614 4.6681576 4.7021127 4.435327 4.3942986 4.887112 4.6202674 4.0982656
1369505_at 5.59684 5.3196273 5.4176908 5.6115375 5.3769665 5.4434915 5.211485 5.107205 5.660652 5.1618114 5.9366384 5.5610642
1369506_at 4.6562552 4.2443957 4.321105 4.112338 4.175114 4.338319 4.2329264 4.409275 4.6257267 4.0432887 4.2726145 4.1657953
1369507_at 4.338578 4.0068216 4.0753174 4.229516 4.1184664 4.1408386 3.9765265 4.1108313 4.0638514 4.294791 4.167198 4.1260443
1369508_at 4.998123 4.9974833 4.6175394 4.792012 5.0690536 4.927838 4.9056463 4.7406096 5.0027323 5.022053 4.673926 4.8435287
1369509_a_at 4.7183814 4.63702 4.6096964 4.3210087 4.188773 4.6567783 4.7039866 4.8255253 5.1223288 5.0114584 4.581016 4.5224247
1369510_at 6.2508035 6.3083262 6.1401052 6.3521256 6.502374 6.220625 6.359091 6.0595217 6.0951147 5.870686 6.365922 6.2346406
1369511_at 5.697812 5.7813153 5.841178 5.2212048 5.7886786 5.648832 4.8935223 5.5969334 5.9073668 5.132717 5.5331554 5.2651954
1369512_at 5.4761486 5.4743366 5.430585 5.35083 5.72206 5.259922 5.5491724 5.310905 5.3289585 5.1724377 5.270462 5.219798
1369513_at 4.360829 4.4236627 4.741772 4.3548617 4.677465 4.615419 4.8126097 4.6272492 4.617108 4.6526184 4.538854 4.4551673
1369514_at 5.37096 5.2804813 5.4612107 5.6051965 5.778522 5.385261 5.5815 5.488404 5.673393 5.575156 5.523266 5.2510686
1369515_s_at 4.475695 4.3021817 3.9844148 4.369937 4.287636 4.231354 4.192323 4.308914 4.334901 4.057371 4.1841707 4.157331
1369516_at 3.946013 3.822496 3.9600253 4.292988 3.7462127 4.0035257 4.178899 4.0160713 3.9845574 4.2672396 3.9034853 3.9561257
1369517_at 5.4341536 5.124102 5.2011824 4.9845667 5.8037024 5.4133296 4.992092 5.283569 5.2901363 5.0948663 5.4901257 5.2011776
1369518_at 5.054922 5.0878897 4.9327073 4.950013 5.2606616 5.0994153 4.906729 5.01226 4.90481 4.9331827 5.048509 4.848544
1369519_at 4.5101123 4.297735 4.07568 4.128816 4.206677 4.094248 4.2835665 4.198947 4.4588327 4.374934 4.2026124 4.263241
1369520_a_at 5.2358637 5.180753 5.3102145 5.3527765 5.5089283 5.044386 5.0615907 5.197255 5.0572805 5.5456324 5.3276167 5.2005653
1369521_at 3.532827 3.3125753 3.362344 3.3967953 3.4792447 3.6078823 3.6483576 3.736241 3.3460283 3.5156755 3.5655692 3.4050784
1369522_a_at 3.360131 3.1893122 3.1452775 3.197877 3.3867328 3.1682146 3.325839 3.0286667 3.231716 3.387934 3.05211 3.1787922
1369523_at 5.2723856 5.408396 5.382829 5.461817 5.5017257 5.182764 5.125594 5.6456113 4.9619684 4.9340234 5.3835263 5.3077307
1369524_at 4.0639415 4.4125695 4.4728146 4.244186 4.236142 4.531419 4.4787164 4.2831316 4.2144437 4.579251 4.5750995 4.544144
1369525_at 5.2484426 5.3548937 5.4977655 5.642124 5.4653187 5.2131095 5.308913 5.346794 5.654728 5.089122 5.529008 5.4530244
1369526_at 7.271985 7.3229456 7.7310376 7.476115 8.883917 7.432741 7.156906 7.191125 7.676932 7.331024 7.7395344 7.5469728
1369527_at 5.164936 5.136 4.953791 5.037879 5.149671 4.8175573 5.1180773 4.92312 5.160943 5.0547094 4.675616 4.907083
1369528_at 5.1786394 4.94252 5.2094088 5.198641 5.4828296 5.004421 4.9938426 4.967593 5.130115 5.2914524 4.889061 5.122222
1369529_at 4.0612454 4.17467 4.2799683 4.4158535 4.301755 4.2398767 4.198747 4.2250676 4.15424 3.9659083 4.5235114 4.137285
1369530_at 4.4132667 4.741164 4.814514 4.7513833 4.5775256 4.4728956 4.7256947 4.6847844 4.435712 4.542245 4.6433406 4.6084785
1369531_at 6.198023 5.1096773 6.7009935 6.109745 7.793435 8.13051 6.6542206 5.521534 5.7832117 8.009793 6.358822 7.7257824
1369532_at 4.4186807 4.4805975 4.5919056 4.476657 4.6754236 4.5465384 4.500574 4.355401 4.473398 4.3747325 4.6927156 4.639333
1369533_a_at 5.396661 5.294202 5.2321267 5.4283667 5.7290773 5.5040474 5.650089 5.443717 5.3709044 5.5171413 5.545368 5.3805313
1369534_at 5.225836 5.2184563 5.02949 5.107519 4.974924 5.2818336 4.9857397 4.9553204 4.8460903 5.1413965 4.977378 4.857299
1369535_at 5.053123 5.295896 5.011733 5.034072 5.2049193 5.132327 5.1728864 4.912628 4.6294603 4.7430015 5.3315945 5.3987894
1369536_at 4.8711953 4.8022876 4.7293158 4.9710608 5.0291777 4.8678374 4.9841714 4.938823 5.026015 4.7256055 4.838901 4.633147
1369537_at 4.7575984 4.844376 4.6976404 4.6234126 4.702593 4.9654746 4.8171816 5.0679827 4.7996078 4.8142548 5.0522223 4.6488457
1369538_at 4.532855 4.356766 4.4381313 4.57629 4.4143925 4.4752445 4.364396 4.489747 4.4875565 4.477917 4.404781 4.4354105
1369539_at 5.7140474 6.3695774 5.860101 6.025712 5.871542 6.2689266 6.4320335 5.7650824 6.098048 6.011669 6.1698246 6.0391603
1369540_at 3.7128422 4.2289796 3.995366 3.878155 3.9354966 3.9528396 3.9689472 3.7070467 3.9096727 3.8816767 4.100571 3.752961
1369541_at 3.8512042 3.7475853 3.5112376 4.025255 3.5052145 3.7368324 3.5302486 3.67483 3.6761715 3.7111812 3.6024823 3.8030796
1369542_at 5.01974 4.927016 5.1398077 5.018238 5.110544 4.9137855 4.9427595 5.3233356 4.828042 5.1835327 5.078986 4.9818354
1369543_s_at 6.7249317 6.8811107 6.5699043 6.936864 6.1987824 6.9995165 6.8136277 6.854134 6.979584 6.941687 7.1131434 6.935994
1369544_a_at 3.9107063 3.9271462 4.125429 4.22389 4.1791344 4.033166 4.052183 3.9335294 4.0496264 3.9996998 4.0452204 3.870381
1369545_at 5.0190244 4.780759 4.7693095 5.2303944 4.7556415 4.674192 4.449138 4.9294863 4.5142307 4.768592 5.03935 4.866916
1369546_at 10.613121 10.73278 10.44232 10.200354 10.876443 10.488823 10.363675 10.400487 10.461287 10.546727 10.308122 10.431692
1369547_at 3.905817 3.9272695 3.9321961 4.287448 4.1281867 3.769685 4.0147743 4.4853954 3.827762 4.1729784 3.8855572 3.9931064
1369548_at 5.0105276 4.759042 4.9709167 5.051011 5.5089283 5.29041 5.0175986 4.966133 5.032139 4.9478865 5.225802 4.817577
1369549_at 7.229531 6.5621753 6.7249556 7.0526977 6.7063346 6.732195 6.696945 6.4930778 6.5248823 6.6048717 6.2631683 6.437421
1369550_at 3.8659523 3.6986485 3.7770503 3.6160395 3.7958353 3.681166 3.7526987 3.5493474 3.64037 3.8417082 3.6418333 3.7185185
1369551_at 4.734132 4.7611876 4.564373 4.5705442 4.9802036 4.642912 4.916994 4.5318756 4.707842 4.49666 4.8646755 4.763771
1369552_at 4.88668 4.719923 4.7060575 4.632896 4.718637 5.010689 4.7425094 4.421836 4.734754 4.870192 4.4081354 4.877674
1369553_at 4.287115 4.309906 4.3017797 4.37074 4.409996 4.4533906 4.470264 4.2334957 4.361256 4.5729733 4.6247973 4.4506526
1369554_at 9.592529 9.624131 9.575993 9.789111 9.661594 9.710096 9.667272 9.655846 9.589455 9.683934 9.670577 9.713808
1369555_at 4.0178986 4.0580573 3.8959038 3.7576149 4.01801 3.8029034 3.9918504 3.889648 3.806159 3.9132106 4.0171885 3.9292333
1369556_at 4.89388 4.991665 5.075199 5.227463 5.1279173 4.840336 4.9586697 4.8157396 5.0310297 5.1893406 5.1054134 4.929207
1369557_at 6.5818806 6.430128 6.660798 6.656593 6.9291234 6.63384 6.2670555 6.5887985 6.951016 6.746287 6.3376665 6.7437468
1369558_at 8.481459 8.285598 8.29579 8.875572 8.572711 8.362009 8.195129 8.420973 8.256154 8.068909 7.816718 7.779857
1369559_a_at 9.616277 9.770281 9.876273 10.050013 9.753074 9.741129 9.734609 9.684424 9.811781 9.855009 9.559094 9.616462
1369560_at 9.572173 9.415534 9.158725 9.384897 9.730914 9.133952 9.330472 9.462303 9.253185 9.25518 9.452652 9.144708
1369561_at 3.4848154 3.3855002 3.3468883 3.3997037 3.4415452 3.257218 3.3656995 3.2484512 3.4438221 3.5261254 3.6219072 3.606884
1369562_at 6.290262 6.226975 6.15582 6.296973 6.209595 6.198678 6.454687 6.360584 6.082238 6.090137 6.2911577 6.1061864
1369563_at 4.415233 4.599375 4.2678165 4.5128913 4.3264494 4.107055 4.543777 4.3993697 4.476177 4.1816306 4.3071094 4.3437567
1369564_at 4.3363028 4.4157767 4.4782977 4.231867 4.4061055 4.2987328 4.321878 4.305236 4.456547 4.1836424 4.292576 4.2810283
1369565_at 4.8400383 4.790327 4.754573 4.9367514 5.2378306 4.9448433 5.012645 5.006483 4.7355733 5.1563396 4.879625 4.6655293
1369566_at 4.5647736 4.5426292 4.355073 4.3424025 4.673293 4.4220667 4.387499 4.3841925 4.3909287 4.5077267 4.808557 4.29553
1369567_at 4.741793 4.467095 4.42005 4.4943194 4.734847 4.6505284 4.7214212 4.3180127 4.311437 4.369803 4.515991 4.8092012
1369568_at 5.211525 5.328882 5.133843 5.015656 4.7942986 5.1397233 4.954397 4.667371 5.1844797 4.556754 5.0710506 5.0262976
1369569_at 3.960605 4.0907083 4.2179275 4.2122707 3.9742022 4.276836 4.1719265 3.811511 3.768558 3.908653 3.9823112 4.089035
1369570_at 3.6253839 3.1733394 3.2501454 3.398643 3.2934637 3.4026263 3.309496 3.1555035 3.2712176 3.3907955 3.3109734 3.0660882
1369571_at 8.689668 8.6260395 8.603506 8.675113 8.648273 8.546546 8.623701 8.426015 8.431974 8.406484 8.515159 8.377977
1369572_at 3.5027251 3.9498065 3.7169213 3.8947237 3.915839 3.7446814 3.8873322 3.749702 3.7400246 3.8869827 3.805909 3.776831
1369573_at 4.39686 4.2533526 4.163529 4.24988 4.118381 4.2070074 4.189568 4.2712584 3.9003253 4.174866 4.3254156 4.3290987
1369574_at 3.597141 3.7222607 3.6060393 3.7599435 3.8908477 3.5767262 3.7242 3.6997237 3.8389535 3.6646233 3.6260536 3.889583
1369575_at 3.354543 3.5161746 3.3955429 3.4351425 3.4032016 3.474605 3.408916 3.2989876 3.5553885 3.402636 3.5337746 3.4304543
1369576_at 3.6283624 3.4928656 3.5459723 3.658486 3.5847063 3.3179371 3.5466042 3.646079 3.488065 3.6095967 3.5773625 3.4780498
1369577_at 7.4120145 7.7589717 6.839245 7.8985934 7.4202666 7.686353 5.626747 7.900788 6.2294474 7.911462 7.453227 7.558307
1369578_at 4.150057 4.02618 3.6017387 4.275024 3.9805446 4.1106186 4.1558633 4.040229 3.7748485 4.065559 3.9929557 4.016302
1369579_at 5.6677766 5.8785777 5.589204 6.117298 5.7409234 5.925808 5.7772818 5.57839 5.5150003 5.6965 5.748819 5.4575033
1369580_at 4.0860653 3.676969 3.9395232 3.9740744 4.021408 3.9001458 3.853816 3.682028 3.9894884 3.8901558 3.7639291 3.7358549
1369581_at 11.671195 11.607024 11.74066 11.818811 11.48943 11.596828 11.46076 11.62838 11.740286 11.750003 11.760942 11.836806
1369582_at 5.6736555 5.937989 5.775201 5.8236785 5.7464676 5.509668 5.8241224 5.641263 6.0586414 5.7834287 5.9801416 5.456932
1369583_at 5.442679 5.0625873 5.181123 5.0412207 5.1074414 5.21397 5.411172 5.426161 5.139187 5.4513783 5.0747304 5.0707154
1369584_at 6.0839243 5.823034 5.677985 5.9458756 5.9324136 5.7643275 5.7043757 5.6464205 5.80725 6.0305443 5.7405047 5.5379453
1369585_at 3.7590861 3.6216364 3.4896383 3.3997037 3.480044 3.6637535 3.313371 3.377928 3.4626143 3.6949413 3.6539488 3.659937
1369586_at 3.4125485 3.3494794 3.209201 3.2412176 3.3796074 3.3292117 3.1378427 3.2960894 3.4516041 3.2119286 3.3204515 3.3858905
1369587_at 4.012789 3.8060744 3.995548 4.0820413 4.3133516 3.9125044 3.9945402 4.1345778 4.0645447 3.9218612 4.15569 3.9418335
1369588_a_at 8.0616045 8.05089 8.313253 7.6665974 8.067709 8.138796 8.033787 8.297321 8.219309 8.141375 8.253724 8.524437
1369589_x_at 3.8383167 3.7421668 3.742831 3.7267241 3.682798 3.8004196 3.6207078 3.8259182 3.8400664 3.7582836 3.5857368 3.5740137
1369590_a_at 6.718955 7.282888 7.407761 7.0835795 6.6439857 7.4273853 7.5256987 7.555063 7.3879824 7.476642 7.8406024 7.4510756
1369591_at 3.609845 3.4902115 3.5253491 3.5962708 3.7499726 3.4960077 3.6489878 3.6752946 3.5391805 3.5339937 3.6498158 3.561626
1369592_at 6.7300572 6.741817 6.4572315 7.0837603 6.885632 6.5502167 6.899308 6.7376366 6.654288 6.856562 6.584492 6.8516717
1369593_at 3.4805918 3.723725 3.4527295 3.6081307 3.5275297 3.265592 3.4764793 3.4995763 3.4461102 3.397231 3.4590914 3.369727
1369594_at 6.1243854 5.861273 5.681998 6.1517286 6.119261 5.7927322 5.866467 5.5932827 5.9166737 5.6850543 5.4226565 5.537039
1369595_at 3.6834607 3.7979698 3.6163685 3.6713018 3.5469003 3.7103844 3.529301 3.826562 3.578366 3.9503593 4.0328913 3.603438
1369596_at 4.6742764 4.302415 4.3592424 4.458955 4.414996 4.5064287 4.6798964 4.6028523 4.5076456 4.4659395 4.4703846 4.635607
1369597_at 8.704105 8.506267 8.443359 8.537912 7.8081107 8.430298 8.441832 8.521906 8.408653 8.412462 8.328854 8.362476
1369598_at 4.3601656 4.5426292 4.0032053 4.4219046 4.8722076 4.4544907 4.2389364 4.298177 4.5519304 4.392995 4.261265 4.316545
1369599_at 4.5892487 4.701355 4.4488583 4.746233 4.8245487 4.8129473 4.738262 4.7148166 4.7823153 4.65351 4.615897 4.4275036
1369600_at 3.9886858 4.2237973 4.137249 4.2561493 4.296341 4.0864472 4.2167783 4.06959 4.295434 4.305831 4.3017426 4.320626
1369601_at 4.8805137 5.0004444 5.1073146 5.197516 5.4332986 4.716483 4.81468 4.6520386 4.783196 5.132249 5.107669 4.7584
1369602_at 4.7499347 5.0662537 4.870657 4.650811 4.6587005 4.9806337 4.9442396 4.6012306 4.8722687 4.6403337 4.538165 4.663649
1369603_at 3.4064682 3.5595615 3.7155485 3.5944822 3.6719022 3.5648196 3.5881672 3.5386522 3.7284718 3.581086 3.5183196 3.5506957
1369604_at 4.4173336 4.439497 4.3738046 4.424945 4.416463 4.4104977 4.477535 4.2895594 4.403775 4.4969645 4.547592 4.466274
1369605_at 5.451569 5.315202 4.6810527 5.312181 5.2290683 4.9374495 5.169989 4.9509463 4.7324443 5.021802 5.067658 5.2199984
1369606_at 3.850697 3.9632595 3.870727 3.845338 3.8345115 3.9706597 3.8710399 3.6907341 3.8452592 3.6402378 3.8939202 3.856191
1369607_at 5.7749815 5.653636 5.8088503 5.7000813 5.696345 5.7391906 5.976984 5.7069936 6.016854 5.440156 6.0133653 5.652784
1369608_at 3.9538953 4.1232853 4.237118 4.128816 4.2370715 4.024112 4.0532084 4.014081 3.7984228 4.147478 4.030897 4.092164
1369609_at 3.7681978 3.6216364 3.5153017 3.9377298 3.8203642 3.804264 3.672874 3.5139563 3.683457 3.5261254 3.7322276 3.550352
1369610_at 5.557098 5.823034 5.692939 5.6540074 6.2368054 5.7017856 5.807306 5.3669415 5.482692 5.776847 5.44687 5.5379453
1369611_at 5.0038614 4.880203 4.9582057 5.185134 5.210381 4.9587517 5.075261 4.964649 5.066936 4.891522 5.2699237 4.832426
1369612_at 4.6727333 4.7711344 4.7623568 5.0610647 4.755492 4.7317576 4.859766 4.705 4.7996073 4.6513004 4.869009 4.74968
1369613_at 3.8883402 3.6630049 3.8713408 4.3990717 3.9356987 3.7546926 3.7119958 3.717176 3.5849814 3.7957275 3.971238 3.7061949
1369614_at 4.0727468 4.419733 3.4290602 4.5474234 4.04947 4.2721577 4.2031193 3.9659522 4.131816 4.2103605 4.0956597 4.162109
1369615_at 5.5664396 5.5816975 5.559142 5.628659 5.538284 5.4388695 5.700248 5.4248257 5.3342023 5.471062 5.4763303 5.3897953
1369616_at 4.507272 4.835303 4.987808 4.8457828 4.6088586 4.9374285 4.858088 4.8326397 4.901687 4.899289 4.8028946 4.8872123
1369617_at 7.1331916 7.2730165 7.20343 7.5121694 7.15089 7.313913 7.476378 7.5418563 7.323499 7.865966 7.247176 7.708474
1369618_at 4.4651246 4.436631 4.4684124 4.276964 4.464049 4.6329527 4.539563 4.1191797 4.1931286 4.494474 4.521705 4.381112
1369619_at 4.8990917 4.9546704 4.7562943 4.973794 4.862184 4.673775 5.0054407 4.695135 4.925625 4.959392 5.1111364 4.916462
1369620_at 4.0085893 3.960211 3.746452 4.017861 4.0355196 3.6905265 3.8606915 3.8833086 3.7993038 3.8227973 4.0171885 3.8888414
1369621_s_at 9.683072 9.703358 9.694841 9.69623 9.6240015 9.6508 9.687334 9.77829 9.708868 9.839356 9.739501 9.739288
1369622_at 4.1484365 4.294381 4.2863746 4.3098497 4.457245 3.9528396 4.2770925 4.288385 4.2113976 4.574218 4.203864 4.135766
1369623_at 4.096246 4.3507214 4.4764805 4.5498686 4.366334 4.3672066 4.4309373 4.2599964 4.4845915 4.25714 4.387096 4.341139
1369624_at 6.0079846 5.8457227 5.6717496 5.6893277 5.5645347 5.80196 5.732373 5.6773458 5.804467 5.652717 5.8725524 5.768237
1369625_at 6.143613 6.844891 6.746394 6.682807 7.065063 5.722996 6.3254647 7.302385 7.0776954 5.93451 6.5710354 6.3482127
1369626_at 8.346752 8.324391 8.337003 8.40943 8.622116 8.1640415 8.510784 8.390776 8.4949875 8.240902 8.2389765 8.411614
1369627_at 3.7762947 3.5214539 3.3465116 3.5333395 3.895615 3.6372013 3.9241652 3.5495734 3.5674553 3.7214236 3.5297606 3.613213
1369628_at 9.03382 8.142735 9.040813 8.935005 8.342955 8.911727 8.901091 9.0940275 8.667403 9.134445 8.685844 8.402907
1369629_at 11.338394 11.612818 11.39179 11.3551035 11.739612 11.352142 11.345033 11.266629 11.396247 11.22682 11.332669 11.31396
1369630_at 12.717143 12.84076 12.840928 12.782295 12.907646 12.749392 12.754523 12.707883 12.68183 12.6691675 12.828117 12.714171
1369631_at 8.025509 7.771642 8.01339 8.024812 7.7104945 7.7832427 7.864186 8.060568 8.170646 7.9254827 7.965038 7.983923
1369632_a_at 6.829607 6.7055492 6.565084 6.8491116 6.739593 6.521821 6.5397196 6.94331 6.769771 6.2892475 6.2569194 5.972958
1369633_at 10.870848 11.027628 11.070127 10.83653 10.759514 10.792982 10.948904 10.979904 11.262015 10.882756 10.518502 10.932275
1369634_at 6.3415656 6.4283886 6.0746493 6.1576123 6.0808897 6.081303 5.985098 6.180179 6.158723 6.205549 6.028675 6.3987274
1369635_at 11.784687 11.845088 11.698783 11.648479 11.73659 11.664966 11.819183 11.92278 11.875316 11.904058 11.973311 11.905071
1369636_at 12.555245 12.696537 12.503066 12.396203 12.426953 12.468463 12.6419 12.701308 12.699142 12.730801 12.884262 12.695929
1369637_at 4.462535 4.6360974 4.397802 4.5154104 4.6881576 4.730077 4.4701633 4.504839 4.588948 4.4882336 4.987196 4.738593
1369638_at 5.612788 5.3859124 6.004048 5.2839007 5.6450133 5.527863 5.5989327 5.5934196 6.4407835 5.856972 5.6305246 5.8447037
1369639_at 3.558922 3.602747 3.4290602 3.7352998 3.8846629 3.653371 3.642519 3.6550198 3.5127547 3.402848 3.8393848 3.5729299
1369640_at 5.2094674 5.0537558 5.0065928 5.2336555 5.3342233 4.9484396 4.9121003 4.762364 5.114827 5.2407103 4.864676 4.5937595
1369641_at 7.700379 7.6353397 7.3716784 7.3549514 7.539233 7.5891914 7.1900287 7.579905 7.414203 7.373569 7.516554 7.5435085
1369642_at 7.4094005 7.0800443 7.027525 7.223654 7.447206 7.1501884 6.7949886 7.1610537 7.256383 7.3069553 7.3749256 7.2353106
1369643_a_at 6.8925757 6.98352 7.058375 7.3766913 7.7256417 6.886278 7.0136533 6.7650723 7.0187 6.7743707 7.010727 6.8275166
1369644_at 9.172415 8.987618 9.23334 9.269471 9.133803 9.248316 9.124556 9.149733 9.130634 9.227256 9.086796 9.242079
1369645_at 3.7709782 3.789621 3.6965175 3.7264416 4.059383 3.6964278 3.875265 3.9617968 3.894217 3.8258522 3.8703926 3.8318865
1369646_at 3.490413 3.373861 3.3818674 3.5871933 3.5531814 3.4409225 3.4086325 3.556289 3.257147 3.411528 3.2779815 3.4099746
1369647_at 5.523517 5.6617017 5.6329007 5.0394893 6.58844 5.3604717 4.813437 4.7667365 5.0827456 5.219201 5.0368757 5.3810077
1369648_at 5.779834 5.616867 5.7548294 5.8646426 6.496201 5.7194524 5.5693707 5.3402796 5.890423 5.706223 5.5316896 5.7692
1369649_at 4.77206 4.6045218 4.7265244 4.369516 4.8998127 4.800192 4.848611 4.6935816 4.4493914 4.8552785 4.6536136 4.8386893
1369650_at 6.83748 6.637178 6.4592013 6.758177 7.107483 6.6208854 6.465337 6.585161 6.4319067 6.6311545 6.686629 6.6226397
1369651_at 4.8607426 4.701355 4.3031044 4.7558055 4.940739 4.456343 4.6939096 4.67147 4.7052774 4.738214 4.486753 4.549969
1369652_at 3.6323588 3.4060616 3.710624 3.726461 3.8739655 3.7544703 3.902567 3.6312146 3.8642116 3.6967285 3.6448805 3.7057364
1369653_at 6.9819784 6.8171606 7.0520205 7.1828456 7.545167 6.7865887 6.8422284 6.6955914 6.90924 6.4728513 6.7222495 6.81878
1369654_at 10.686479 10.77859 10.814443 10.9572735 11.021675 10.780269 10.831795 11.043219 10.684293 10.899884 11.097505 10.92322
1369655_at 8.465471 8.341462 8.129063 8.344433 8.003604 7.8320265 8.118718 9.227814 8.239435 8.160742 7.7721987 7.901336
1369656_at 6.4602227 6.7099924 6.239779 6.4257894 6.719997 6.3128934 6.5848103 6.4154854 6.5510907 6.4782815 6.654429 6.65092
1369657_at 4.302447 4.327156 4.2303257 4.2448015 4.2251687 4.12193 4.162404 4.2404947 3.904293 4.053507 4.35676 4.2524996
1369658_at 9.221023 9.179207 8.8401985 8.79987 8.668566 9.331739 8.675142 8.981664 9.056988 8.61132 9.22164 8.828308
1369659_at 5.2540855 5.008863 4.9303527 5.135018 5.8357515 5.37702 5.5062904 5.4398775 5.1023426 5.035664 5.6696186 5.171957
1369660_at 4.449454 4.2632146 4.3579135 4.313432 4.2647543 4.264526 4.493784 4.11331 4.141327 4.3394628 4.3989544 4.469218
1369661_at 7.8165784 7.8776035 7.7208967 8.024229 7.964424 7.916514 7.8052354 7.7738495 7.863764 7.719164 7.825636 7.839202
1369662_at 3.4783535 3.494024 3.4630823 3.5480075 3.4863899 3.4842303 3.60905 3.4758415 3.4707577 3.617632 3.5221827 3.3417222
1369663_at 5.949261 10.338687 10.048958 10.20973 10.168823 9.416871 9.466013 6.480993 9.8250265 6.1661587 9.066692 9.845179
1369664_at 10.79538 10.869636 10.972384 10.760386 10.255264 11.176464 10.787858 10.527632 10.9959 11.054236 10.667158 10.57076
1369665_a_at 7.6069613 7.67148 7.901763 7.5547557 7.5986886 7.8704576 7.750207 7.5024643 8.041804 7.5731688 7.6401467 7.4976835
1369666_at 6.231078 6.6431847 6.288113 6.501635 6.470469 6.576463 6.0447536 6.8753395 6.1400785 6.6446476 6.4782877 6.6258082
1369667_at 6.376212 6.396001 6.4927535 6.59819 6.739858 6.5991035 6.4211545 6.68654 6.5652065 6.5603757 6.306889 6.5508366
1369668_x_at 4.0117435 3.759384 3.925761 3.9561653 3.8956072 3.7568574 3.6793582 3.556289 3.9152763 3.793387 3.880269 3.825957
1369669_at 8.224683 8.577363 8.228783 8.097609 8.036118 8.259291 8.378511 8.358183 8.377963 8.208878 8.173992 8.2055435
1369670_at 4.856411 4.6152368 4.7548857 5.1012974 4.932084 4.2877297 4.703439 4.794444 4.6488876 4.7749295 4.7692966 4.5931334
1369671_at 12.264923 12.367957 12.427047 12.266511 12.383459 12.451463 12.4608555 12.19198 12.195906 12.221196 12.259986 12.103325
1369672_at 6.5819817 6.3026123 6.4222293 6.4355736 6.671878 6.483593 6.382999 6.3587103 6.4478936 6.5562754 6.357667 6.5331426
1369673_at 5.1159286 4.1575804 4.1877713 4.2535615 4.088461 4.7010617 4.587817 4.0031157 4.7445965 3.87844 4.5804033 3.9750607
1369674_at 5.8590555 3.9228086 3.5288246 3.4896429 3.6639435 5.4745655 5.3959208 3.5583472 4.6611905 3.6666653 4.443609 3.5656857
1369675_at 6.174213 6.410784 5.977805 6.6072707 6.6943355 6.2145247 6.0525765 6.24368 5.8103776 6.191527 6.3672247 6.042682
1369676_at 6.7240243 6.803643 7.1021714 6.8165126 7.436462 6.8165226 7.068797 6.651462 6.6343837 6.8256164 7.2664995 6.979221
1369677_at 3.5303705 3.2960517 3.3998332 3.3325808 3.5398529 3.5066915 3.3607354 3.553562 3.360423 3.388441 3.482156 3.582673
1369678_a_at 6.961634 7.1623783 6.9112296 7.257637 7.8264556 7.1773167 7.068797 7.1528864 7.3111086 7.2017093 7.204747 7.194108
1369679_a_at 9.587078 9.833825 9.950903 9.621384 9.980173 9.757377 9.900352 9.678254 9.680717 9.609319 9.681894 9.721093
1369680_at 5.114626 5.175614 4.9562016 4.88844 5.0683913 4.8436995 4.9473467 4.673238 5.239108 4.885105 4.9140778 5.017952
1369681_at 4.347788 4.2347 4.3879557 4.5066957 4.524352 4.314767 4.1987467 4.258337 4.0612507 4.3365703 4.0943017 4.222953
1369682_at 7.1195335 7.2989864 6.8502507 7.098202 7.0843635 6.8939023 6.8194423 6.7534733 6.7513723 7.0510335 6.7599034 6.7240233
1369683_at 6.4829783 6.3485336 6.7490396 6.359304 6.879165 6.507618 6.3030767 6.363875 6.7119584 6.5298896 6.3443084 6.524549
1369684_at 5.530734 5.3975415 5.030894 5.6246576 5.0456643 5.116452 4.9381566 5.29058 5.334691 5.017686 5.0800934 4.9451256
1369685_at 3.9787424 4.0788794 3.970199 4.313432 4.042529 3.850213 3.9812124 3.8034265 3.7429204 4.0448484 3.7769191 4.1406183
1369686_at 4.3204894 4.2312703 3.9845185 4.189972 4.2901454 4.2180057 4.007777 3.8671572 4.1619096 4.5853314 4.0553956 4.0056467
1369687_at 4.2414947 4.1781697 4.1365256 4.089768 4.1707816 4.0973997 4.4055943 4.014891 4.302804 4.237145 4.033145 4.1686134
1369688_s_at 4.7342124 4.77657 4.764941 5.0826464 4.774748 4.594377 4.962602 4.6783695 4.447179 4.580265 4.5803127 4.912624
1369689_at 6.2886586 5.9933553 5.9864607 6.2589083 6.92116 6.296488 6.0798187 6.219596 5.8881726 6.2438617 6.171303 6.4424953
1369690_at 6.620973 6.5621753 6.3817377 6.480043 7.2302203 6.5557714 6.4649673 6.678136 6.55667 6.6036906 6.244324 6.5599165
1369691_at 4.105069 4.276602 4.183852 4.4257174 4.203595 4.1083317 3.9257877 4.0470247 3.982326 4.3802876 4.1209536 4.1075754
1369692_at 3.8053355 3.682607 3.80331 3.9430654 3.7511156 3.6156614 3.8110678 3.7000082 3.6328924 3.6496644 3.6383998 3.818862
1369693_a_at 4.3846297 4.8857236 6.055204 5.3836255 5.679331 5.204208 5.4694614 5.4974422 5.1995044 5.1259756 4.90121 5.5702715
1369694_at 3.4926558 3.472497 3.5706058 3.6995013 3.628685 3.6601534 3.338626 3.2530358 3.5032535 3.5362117 3.8696926 3.4603512
1369695_at 4.5896497 4.2680225 4.5034738 4.4900513 4.056371 4.216427 4.5141745 4.486817 4.3805494 4.1803117 4.645887 4.2014904
1369696_at 4.038616 3.392095 3.704652 3.7187643 3.9146636 3.47354 3.534986 3.5129073 3.5731776 3.8679276 3.615233 3.63508
1369697_at 3.8743112 3.7534018 3.436955 3.74 3.8505974 3.996618 3.7027757 3.7961018 3.4889271 3.8234625 3.8874006 3.5395808
1369698_at 4.484095 4.504023 4.852783 4.758577 4.859504 4.7942786 4.78773 4.766779 4.782764 4.9304056 4.566137 5.1143026
1369699_at 4.560769 4.538864 4.7137594 4.6396933 4.56286 4.6599565 4.8155146 4.4844856 4.8072743 4.520799 4.6131687 4.5817547
1369700_at 5.650897 4.9703894 5.46334 5.8620715 6.0353603 5.52549 5.6319504 5.5288663 5.5943584 5.5534706 5.584043 5.6232743
1369701_at 12.653155 12.6999445 12.520388 12.64495 12.450789 12.456709 12.575643 12.545152 12.504399 12.495013 12.470163 12.377196
1369702_at 7.5974493 6.885658 7.3198466 6.902437 6.924177 7.115765 7.043635 7.073167 6.721375 6.722676 6.8689346 7.4123926
1369703_at 6.7015505 6.665784 6.6832333 7.020025 7.875417 6.553908 6.8183084 6.676658 6.8030944 6.5868917 6.6815147 6.6465144
1369704_at 6.425056 6.4966183 6.2303843 6.496772 6.4046574 6.7022305 6.265522 6.1917825 6.166724 6.410953 6.027255 6.2024813
1369705_at 4.855795 5.33632 5.1351166 4.9536343 5.162206 5.133407 5.2148943 5.168231 5.1568327 5.0232587 4.9541273 4.948534
1369706_at 3.9907684 4.0135775 3.6059551 3.794497 3.7811058 3.6815484 3.664459 3.5260983 3.8860052 3.741863 3.6116378 3.709065
1369707_at 4.259079 4.435396 4.6280007 4.875486 4.544851 4.425326 4.4644823 4.1095695 4.555554 4.217924 4.2991943 4.3203616
1369708_a_at 5.0678263 5.156242 4.9591093 5.078658 5.6596417 5.0500216 5.520116 5.066033 5.133439 5.275076 5.1776843 5.0257344
1369709_at 3.9899056 3.8839192 4.01803 3.6863897 4.1522465 4.01062 3.9335022 3.8567553 4.2049437 4.164485 4.0534177 4.070512
1369710_a_at 3.611289 3.7362883 3.6335511 3.7945907 3.6134331 3.9359417 3.6392004 3.7965744 3.6453311 3.8140645 3.8107252 3.7081077
1369711_at 4.386897 4.1677833 4.187431 4.375293 4.3154545 4.276949 4.193103 4.183729 4.085079 4.201664 4.290806 4.3453975
1369712_at 7.734938 8.006924 7.8602223 7.750683 7.642137 7.964533 7.738466 7.948349 7.729439 7.6339035 7.929185 8.053801
1369713_at 5.2284837 5.182874 4.8356943 5.7313347 5.6154637 5.271327 5.323905 5.104994 5.122704 5.229035 5.3660984 4.9143157
1369714_at 7.436175 7.2931113 7.316888 7.275184 7.0066166 7.289523 7.253664 7.396268 7.3909535 7.2753887 7.2487164 7.2592287
1369715_at 4.285878 4.0559688 4.25482 4.128816 4.186016 4.084975 3.8987663 3.7700014 3.973016 4.2487073 4.153203 4.038914
1369716_s_at 9.827712 10.021503 9.4138565 9.738192 9.872476 10.137542 9.722086 9.705321 9.830295 9.744031 9.099783 9.581305
1369717_at 4.2163525 4.3792286 4.1772947 4.288717 4.094762 4.4752445 4.079751 4.0874095 3.9765902 4.5186825 3.9635112 4.2188187
1369718_at 9.403526 9.022884 9.2119465 9.361933 8.198011 9.12979 9.215601 9.226217 9.423655 9.102911 9.097593 9.22637
1369719_at 3.2546902 3.1932776 3.122491 3.1252272 3.1624975 3.1308203 3.2014697 2.9883537 3.1299129 3.2103822 3.2405484 3.1029093
1369720_at 9.210092 9.402724 9.162677 9.180053 9.587263 9.206551 9.09875 8.979862 9.180399 9.121683 9.06449 8.900815
1369721_at 4.3919454 4.506093 4.529933 4.6234126 4.8186483 4.4126472 4.373292 4.3060145 4.4570575 4.348153 4.4329004 4.468132
1369722_a_at 8.5190525 8.661994 8.7050495 8.955337 8.462848 8.610788 8.642588 8.576244 8.788095 8.477537 8.7364235 8.524946
1369723_at 7.4551597 7.563388 7.3725715 7.7551203 7.4379625 7.4043913 7.407245 7.537995 7.703998 7.507134 7.55344 7.585534
1369724_at 5.080559 5.165645 5.237586 4.9366226 5.1534004 5.2128673 5.1682878 5.109315 5.038021 5.52496 4.9997716 5.0506577
1369725_at 8.2189245 8.043268 8.142279 7.882709 8.064093 8.149253 7.9281516 8.387519 8.335513 8.21567 8.224609 8.14208
1369726_at 8.748315 8.755711 8.762402 8.98027 8.479657 9.116878 8.884983 8.391904 8.79723 8.939193 8.567714 8.766875
1369727_at 13.860837 13.997231 13.818612 13.806921 13.792409 13.886163 13.959809 13.844194 13.765213 13.942175 13.897491 13.948819
1369728_at 5.7827544 5.750703 5.4488087 5.2865515 5.146892 5.6955347 5.67601 5.72865 5.629487 5.542598 5.752158 5.6136456
1369729_at 8.40502 8.487043 8.209208 8.286684 8.161293 8.210009 8.264738 8.381975 8.496052 8.424154 8.19552 8.078674
1369730_a_at 4.6819744 4.4850435 4.447115 4.6649866 4.590098 4.5814304 4.541857 4.644774 4.56002 4.261206 4.391158 4.4202356
1369731_at 3.2733562 3.101393 3.2381063 3.1704152 3.1756902 3.2783184 3.2835374 3.4256392 3.2628782 3.4660356 3.3779447 3.3041203
1369732_a_at 4.941309 5.0199757 5.0593987 4.909317 4.659319 4.580024 4.680584 4.708721 4.9747467 5.1031227 4.4981027 4.694154
1369733_at 9.155578 9.007763 8.978992 9.249575 8.551473 8.860181 8.772259 8.893385 9.231393 8.927059 8.851761 8.938202
1369734_at 8.51096 8.403377 8.329095 8.461205 9.468023 8.391487 8.239406 8.636133 8.382872 8.390548 8.321621 8.616507
1369735_at 6.007739 6.184902 6.335688 6.0214524 5.995489 6.004584 5.990222 6.410663 5.926047 6.213789 6.303341 6.084117
1369736_at 5.2533455 4.8827057 4.682732 4.7162924 4.9115267 4.9645963 4.7348933 4.597653 4.813384 4.868859 4.2946444 4.210048
1369737_at 9.160844 9.177389 8.818886 9.016207 9.474598 9.171557 8.776228 8.924193 8.678707 8.701967 8.610801 8.824718
1369738_s_at 9.571437 9.491452 9.126204 9.330513 9.661655 9.524291 9.371161 9.2940855 9.123538 9.403315 9.183741 8.993974
1369739_at 4.0035152 3.9623218 3.8090796 4.357149 4.008044 4.2521777 4.0280733 4.153265 3.8839834 4.001656 4.2946444 4.142283
1369740_at 4.8411217 4.7544165 4.6079626 4.785468 4.792405 4.8973727 4.977545 4.924944 4.959799 4.8933964 4.805295 4.8419423
1369741_at 5.298661 5.273284 5.2707195 5.3181524 5.3610535 5.3729644 5.454874 5.413825 5.107399 5.459503 5.032458 5.1931953
1369742_at 4.624282 4.8581557 5.3592954 4.875486 4.64988 4.947341 4.8100786 4.7894893 4.930026 4.572699 4.714484 4.7260327
1369743_a_at 8.081953 8.140083 8.4328375 8.384657 9.311903 8.317196 8.366348 8.259079 8.108753 8.463525 8.198336 8.346381
1369744_at 3.9299645 4.102556 4.1916294 3.8879309 4.1258054 4.0856175 3.9257882 3.922629 4.01015 3.965677 4.296499 3.9049706
1369745_at 6.006716 6.138588 6.2118206 6.058597 6.291493 6.0063853 5.9850163 6.1351027 6.030969 5.6407013 6.2752185 5.9236326
1369746_a_at 11.180711 11.717672 11.448237 11.449817 11.713682 11.571141 11.278639 11.51157 11.685257 11.677421 11.502429 11.691106
1369747_at 6.35684 6.488517 6.1881757 6.5118284 6.678082 6.2337284 5.9412 6.4263787 5.949582 6.1609263 6.5851765 6.2592444
1369748_at 3.542504 3.5312185 3.3760164 3.3950992 3.594294 3.3995056 3.4349585 3.3329732 3.3539317 3.5201147 3.6577692 3.3909214
1369749_a_at 4.055246 4.3321505 4.126836 4.251766 4.1093206 4.3284674 4.036319 4.2115555 4.2107553 3.916983 4.1642656 4.061286
1369750_at 3.9482927 3.8392231 3.7709596 3.6669545 3.8277686 3.618694 3.5891964 3.7089734 3.7851543 3.5532503 3.8763 3.7138462
1369751_at 3.9465134 3.9360864 3.7935631 4.2517667 3.8439934 3.7519248 3.7403438 3.7336657 3.478037 4.1448555 4.1571097 3.8669367
1369752_a_at 4.6970096 4.923759 4.564392 4.9527864 4.917205 4.7870245 4.672269 4.6536036 4.7307973 4.9167857 5.0041184 4.9535317
1369753_at 3.8423276 4.1497574 3.7082014 4.0682206 3.9228187 3.890843 4.122512 3.8652897 3.9909582 3.8388186 3.9922872 3.7637312
1369754_a_at 7.9325204 7.924682 7.671741 7.902935 8.208902 7.6395235 7.8071966 7.667724 7.7860255 7.913054 7.7225513 7.768639
1369755_at 3.6905751 4.116769 3.7025502 3.609848 3.6350467 4.019307 3.7612417 3.8967307 3.6813948 4.061414 3.7589571 3.8289807
1369756_a_at 7.2326174 7.205999 7.550176 7.305254 7.25289 7.076205 7.3336473 7.327995 7.3831916 7.473852 7.599032 7.940645
1369757_at 5.813567 5.60097 5.822034 5.696933 5.8176703 5.32606 5.664017 5.556413 5.498705 5.973407 6.0456014 5.438208
1369758_at 7.6821766 7.835363 7.016321 7.540618 8.025275 7.6036687 6.8360276 7.173671 7.2964277 7.738804 7.187989 7.0782747
1369759_at 5.047889 5.24913 5.184334 5.213639 5.211621 5.3195896 5.237684 5.0906553 5.553169 5.260142 5.548762 5.336916
1369760_a_at 4.0435505 3.9073334 3.6815088 4.057351 4.168486 3.9982116 3.8901052 3.8077776 3.8547986 3.7036183 3.6456466 3.8086233
1369761_at 3.8002934 3.714707 3.6989698 3.860404 3.808076 3.8082662 3.863832 3.800226 3.7844546 3.7862659 3.7420163 3.5387478
1369762_at 4.2410126 3.9411438 4.0380244 3.9576707 4.186446 4.054964 4.0832596 4.0826235 3.9233596 4.1584587 4.010392 4.242587
1369763_at 3.8380759 3.9447546 3.9613376 3.7409034 3.9449656 4.194106 3.858232 4.0026417 4.214743 4.178105 3.9121928 3.8669772
1369764_at 13.27321 13.145574 13.263526 13.217414 13.246658 13.120712 13.1719885 13.254667 13.157902 13.190846 13.157808 13.284473
1369765_at 4.113879 3.9857728 3.8562527 3.7217104 3.7391336 3.898675 3.8237398 3.8907206 4.151847 3.8362284 3.776158 4.0583878
1369766_at 5.334218 4.929359 5.336711 4.910917 5.2360244 4.984326 4.8312044 4.986622 4.850617 4.7369404 5.1800885 4.942745
1369767_a_at 3.7469447 3.6079605 4.091975 4.118536 4.0459557 3.7833374 3.8656056 3.9689991 4.065838 3.7560656 3.795509 4.1028137
1369768_at 6.5045633 6.3894367 6.479903 6.5022893 6.617528 6.3428693 6.5334406 6.3902526 6.4707837 6.2205844 6.3543262 6.4518123
1369769_at 4.802718 4.9893217 4.766589 4.815646 4.6933675 4.803563 4.6306252 4.59552 4.7996078 4.590276 4.5004807 4.4466124
1369770_at 3.974146 3.884955 3.8571935 3.821406 4.070817 3.6272972 3.8136046 3.8047998 3.906122 3.7131 3.9819148 3.7562728
1369771_at 5.0058594 4.9328547 5.2496595 5.339823 5.3737984 5.523963 5.5550613 5.1420155 5.9655104 5.0499973 5.0774508 5.2989483
1369772_at 6.7760096 7.0127845 6.400246 7.483276 7.18172 6.579809 6.3142943 6.9425335 6.765459 6.6637506 7.254831 6.8284307
1369773_at 3.7879543 3.6609225 3.6577256 3.898528 3.6942065 3.6868145 3.5818477 3.779264 4.0241137 3.6696792 3.989378 3.846068
1369774_at 4.261964 3.9266431 4.156502 4.359853 4.249063 4.125722 4.358063 4.0876374 4.021588 4.305831 4.409116 4.3229294
1369775_at 8.420473 8.414656 8.488153 8.532796 8.158684 8.381386 8.408535 8.552981 8.428621 8.485921 8.2770605 8.267535
1369776_a_at 6.657297 6.2039413 6.3324623 6.3977046 6.672259 6.2224903 6.4650197 6.291437 6.3021603 6.368363 6.282714 6.368506
1369777_a_at 7.6237335 7.7196946 8.067789 7.399158 7.442162 7.6955447 7.8536477 7.71236 7.8424397 7.876479 7.7868934 7.498669
1369778_at 3.9685736 3.7122018 3.7841673 3.7267592 3.7695787 3.79386 3.693764 3.7847495 3.5061777 3.7655807 3.852428 3.7854767
1369779_at 5.601576 5.698167 5.6019325 5.8646426 5.8999224 5.5864964 5.4936733 5.8118267 5.6284456 5.733906 5.5800886 5.7316885
1369780_at 5.8868465 5.786606 5.857037 5.9991193 6.1635165 5.8778076 6.0779953 6.0198617 5.719502 5.8706174 5.9122996 5.7260184
1369781_at 3.698718 3.6983566 3.7908468 3.4331293 3.873617 3.6637535 3.7242 3.6082087 3.905629 3.6555762 3.908488 3.6196792
1369782_a_at 5.787762 6.2290144 5.5778894 5.8498 5.889634 5.7087555 5.775348 5.6773453 5.689458 6.0509486 5.946168 5.7546396
1369783_a_at 5.6759067 5.505317 5.3464155 5.2526655 4.9321604 5.2507825 5.1847963 5.261578 5.6390095 5.0734577 5.110216 5.795213
1369784_at 3.8678339 3.6797588 3.5240116 3.62794 3.630314 3.783761 3.6548722 3.935283 3.758235 3.6514049 3.440933 3.9254804
1369785_at 7.86841 8.09449 7.7851024 7.85032 8.208087 8.165128 8.079618 7.794929 7.957995 7.9441533 7.640352 7.9430165
1369786_at 5.3866234 5.398388 5.1697764 5.229661 5.371701 4.9767017 5.1058173 5.190985 4.8857393 5.357866 5.4328628 5.298948
1369787_at 3.5277624 3.5986557 3.648288 3.5434978 3.636644 3.5955274 3.944196 3.7866158 3.7684803 3.6965864 3.5422022 3.883356
1369788_s_at 8.510303 8.224472 7.543268 9.064077 7.969957 7.8987746 7.1797204 8.197221 7.305197 7.690879 7.6242895 7.4810095
1369789_at 3.4295254 3.2984288 3.327383 3.2767038 3.3079693 3.2907236 3.4057412 3.5028615 3.2430105 3.5480638 3.233633 3.358305
1369790_at 11.69315 11.387793 11.640737 10.892492 11.473099 11.358113 11.87201 10.734532 11.339037 10.293113 10.985119 10.100396
1369791_at 7.5293126 7.52667 7.3354926 7.505768 8.006268 7.1173105 7.4072824 7.2993226 7.042485 7.4534593 7.4183717 7.2953835
1369792_at 5.7802234 5.72269 5.9102387 5.933034 6.0217495 5.787755 6.0891585 5.8271923 5.954208 5.9795504 5.7759604 5.8789926
1369793_a_at 4.2527432 3.8915877 4.0311995 3.9337654 4.1062355 3.9297726 3.9381137 3.8219264 3.7520025 3.97195 4.048236 3.809572
1369794_a_at 4.8943143 4.615811 4.7603602 4.734769 4.855779 4.6876535 5.017326 4.7709584 4.734604 4.5728555 4.9806447 4.6504626
1369795_at 4.454678 4.414299 4.3680305 4.4981136 4.358551 4.3690567 4.284112 4.4365892 4.605916 4.3791456 4.231615 4.662779
1369796_at 4.3365436 4.302476 4.622593 4.4046226 4.620211 4.3165245 4.4025526 4.044816 4.4660673 4.394904 4.1278753 4.3612323
1369797_at 3.9956837 4.195174 3.935103 3.9940958 4.112202 4.271555 4.29822 4.1090784 4.011524 4.3163843 4.280017 3.9988801
1369798_at 4.5019665 4.4536667 4.343399 4.3426485 4.417069 4.3424597 4.480193 4.4140987 4.2711926 4.5502777 4.609767 4.3544426
1369799_at 10.341691 10.488106 10.374148 10.379792 10.533687 10.55683 10.61605 10.510833 10.577508 10.459123 10.430078 10.374685
1369800_at 3.9721117 4.473095 3.8712568 3.6912143 3.9084191 3.8849733 3.874066 3.8507438 3.9121614 4.014177 4.0065885 3.846046
1369801_at 4.422845 4.207364 4.205653 4.215448 4.510178 4.0679164 4.253776 4.372033 4.0426936 4.4474897 4.1621165 4.2763586
1369802_at 3.9346197 3.888619 3.665011 3.8510857 3.9204223 3.7922287 3.9893067 3.9009018 3.7145739 3.7923684 3.92802 4.078732
1369803_at 4.2720375 4.330605 4.267767 4.3951178 4.2426953 4.174127 4.732953 4.3268976 4.0978823 4.3827257 4.108611 4.4409637
1369804_a_at 4.3241105 4.4881544 4.6030216 4.800875 4.619372 4.6897054 4.941328 4.4926076 4.605916 4.882198 4.801546 4.6287527
1369805_at 4.0085893 3.8995576 3.8215585 3.926472 4.015559 3.9528396 3.9747884 3.8094904 3.8904464 4.039777 3.9233892 3.59793
1369806_at 5.1290483 5.0432014 5.6465693 5.015286 5.1442013 5.297371 4.895321 5.029683 4.921099 5.041315 5.5279136 5.1392937
1369807_at 4.255266 4.315137 4.4485955 4.3554816 4.503801 4.4220667 4.4389534 4.220212 4.346245 3.9845915 4.268924 4.2486672
1369808_at 4.536544 4.2632627 4.362443 4.276077 4.4748797 4.191708 4.4253497 4.3662176 4.21662 4.350039 4.1955914 4.042007
1369809_at 4.9459877 4.7037196 4.6096964 4.89603 4.8141923 4.9224663 5.0856 4.796765 4.794148 4.893066 5.1345453 4.989538
1369810_at 6.41645 6.1401434 6.190424 6.014362 6.598604 6.493838 6.126979 5.850999 6.0995502 6.452606 5.996365 6.2658544
1369811_at 4.295534 4.586234 4.307152 4.449295 4.902362 4.509431 4.6584435 4.565502 4.3590956 4.6749945 4.599826 4.4151483
1369812_at 5.297405 5.308731 5.4893513 5.3351564 5.7386055 5.191824 5.4166746 5.314497 5.5028925 5.4612217 5.6809845 5.4476833
1369813_at 7.023734 6.992984 6.910489 6.9875603 6.952124 6.9196224 6.783881 6.963733 6.9447803 6.8774505 6.90163 6.9952297
1369814_at 4.3382745 4.226407 4.5459986 4.3793616 4.3442564 4.132895 4.299181 4.152121 4.1914186 4.267061 4.447375 4.0744505
1369815_at 5.2234664 5.1066036 5.6390724 5.468039 5.5280075 5.6018205 5.547638 5.158132 5.6587076 5.4751415 4.9853334 5.214809
1369816_at 4.706314 4.8082895 4.8149214 4.377416 4.8262725 4.4509234 4.883179 4.5237794 5.2371426 5.1060214 4.8928695 4.3365417
1369817_at 4.214855 4.3323684 4.5678673 4.384957 4.2926702 4.4143205 4.608062 4.1855435 4.696626 4.55874 4.2191095 4.363918
1369818_at 4.6564136 4.442244 4.5131035 4.5674944 4.7331247 4.7763557 4.5564275 4.4585185 4.6132545 4.7033224 4.703604 4.48899
1369819_at 4.6733565 4.8447556 4.8447223 4.8541975 4.68218 4.593938 5.0760865 4.7382183 4.672668 4.802085 4.7188435 4.7905874
1369820_at 4.2913103 4.426229 4.0584583 4.0923204 4.026901 4.2531586 4.166502 4.1392393 4.46609 3.9408689 4.104387 4.474689
1369821_a_at 5.5527563 4.9738436 5.0380087 4.7614965 5.0548716 4.7942853 5.0220366 4.7111173 5.252171 5.1737795 5.4296436 4.9737988
1369822_at 4.308713 4.3613505 3.8459086 4.0209236 4.162725 4.047083 4.202307 3.9989393 3.6656132 3.8969586 4.530662 3.8870559
1369823_at 4.908575 4.148774 4.5648327 4.3749647 4.706009 4.251281 4.2774696 4.2780337 4.61357 4.3552113 4.44716 4.2890196
1369824_at 4.703289 4.4047766 4.6955633 4.1737185 5.109291 4.6216745 4.7371035 4.9075413 4.7165947 4.840377 4.920809 4.9121075
1369825_at 4.7487054 4.432927 4.4162607 4.557823 4.7965984 4.6495776 4.4149737 4.5260377 4.21372 4.826717 4.550805 4.6640935
1369826_at 5.5306582 5.434318 4.9673996 5.684774 6.137468 5.335947 5.184068 5.329196 5.370777 5.57645 5.4666443 5.248206
1369827_at 5.1069098 5.032076 5.3538456 5.401331 5.4233165 5.172022 5.321981 5.2157125 4.8991194 5.476568 5.250943 4.795789
1369828_at 5.4559374 5.479463 5.241974 5.3712564 5.517648 5.4488845 5.573825 5.413825 5.284569 5.271611 5.2776423 5.289463
1369829_at 4.6839604 4.5952 4.8532867 4.715318 4.645134 4.6897054 4.502308 4.5780287 4.214743 5.033856 4.542197 4.659262
1369830_at 4.8757515 4.7376866 4.8288546 4.682375 4.708209 4.5019407 4.4829764 4.5655017 4.4875455 4.8475385 4.6670246 4.6742296
1369831_at 5.2955923 5.045909 5.0879116 5.206463 5.275799 5.0440693 5.076087 5.316102 5.1183243 5.1286755 5.0485263 5.1109524
1369832_at 5.0880833 4.763618 5.2101226 5.226649 5.5089283 5.0664334 5.2348785 5.049578 4.800385 5.076922 5.1685314 5.1880803
1369833_at 4.0823975 4.2922244 4.3366385 4.2517667 4.216353 4.1017 4.2249255 4.49708 4.755433 4.5918503 4.217036 4.1398435
1369834_at 7.768907 8.318255 7.8937335 7.3870745 8.109089 7.9238796 7.8399453 7.98943 7.549665 7.7169366 7.682939 7.3910093
1369835_at 6.3024035 6.0841846 5.974745 6.424533 6.185485 5.7925076 5.9187417 6.3532667 5.8589644 5.846075 5.9714565 6.2702956
1369836_at 5.3700223 6.2507086 5.89686 6.1404514 5.6244097 6.74737 5.386474 5.6357255 6.00012 5.252896 5.2315354 6.0950418
1369837_at 12.154505 12.5761 12.277773 12.412568 12.435473 12.407906 12.159709 12.353464 12.12482 12.390271 12.32414 12.236998
1369838_at 4.236453 4.1845217 4.2768755 4.331171 4.2087584 4.175229 4.192973 4.1201997 4.279789 4.237759 4.4066405 4.589014
1369839_at 4.46609 4.0467134 4.2242317 4.5273476 4.4071674 4.238969 4.472357 4.3137875 4.539418 4.268091 4.3423758 4.270406
1369840_at 9.434507 9.047767 9.282815 8.784711 8.297096 8.785606 9.227562 8.811766 9.49502 9.660259 9.19003 9.362585
1369841_at 3.5751839 3.9540632 3.5823975 3.8201272 3.7465663 3.618694 3.6605911 3.7651763 3.5081544 4.0235004 3.5113938 3.631525
1369842_at 3.7726872 3.726845 3.5577548 3.625134 3.8770273 3.4240806 3.7078917 3.5499341 3.8039067 3.5429087 3.6600316 3.7608254
1369843_at 4.0793867 3.964688 4.168929 3.9951034 4.0746117 3.8025057 4.0815506 4.1252127 4.1562014 4.080475 4.143424 4.1091166
1369844_at 3.9321144 3.8676734 3.9002192 4.226262 4.1627064 3.8455703 4.0274363 3.9043162 3.96389 4.406129 3.7520401 4.1946125
1369845_at 5.2935324 5.1220417 4.732498 5.1489654 5.1845245 5.2248135 5.316425 5.149346 4.6980233 5.0952387 5.1289716 5.0554056
1369846_at 3.6830783 3.6630049 3.4490793 3.4250329 3.8562975 3.6686056 3.530234 3.5175514 3.720273 3.557952 3.4888206 3.5396075
1369847_at 5.333243 5.2748437 4.965807 5.145285 5.407966 5.238481 5.316224 5.176598 5.4401193 4.603322 5.3617325 4.932136
1369848_at 3.6599088 3.452219 3.4334903 3.5433254 3.6794581 3.4993238 3.5227585 3.5767453 3.2768335 3.6126103 3.5016778 3.374497
1369849_at 5.1677837 5.261986 5.078637 5.1552944 5.3650856 5.4696627 5.2461824 5.0477004 5.239525 5.000412 5.1087646 5.0241885
1369850_at 5.4342594 5.412776 5.312623 5.3901305 6.0572805 5.329053 5.1315937 5.4364986 5.5033293 5.577812 5.7215147 5.878126
1369851_at 6.88735 6.6269827 6.9295235 7.2929296 7.186079 6.736467 6.830618 6.5190916 7.3041897 6.852064 6.995647 6.769776
1369852_at 12.337777 12.406362 12.304122 12.293829 12.272974 12.302379 12.268294 12.321189 12.187604 12.341751 12.3869705 12.419924
1369853_at 4.4683537 4.531263 4.4762588 4.7850947 4.729102 4.6353216 4.5933995 4.5195036 4.731309 4.544093 4.600985 4.522679
1369854_a_at 8.018556 7.845299 7.6262226 7.994499 8.673992 7.833439 7.509576 7.4014816 7.865913 7.706853 7.8697996 7.581419
1369855_at 3.8205178 3.6168323 3.8046129 3.6335218 3.8712988 3.6280959 3.635699 3.7942858 3.5529032 3.6235976 3.841378 3.7866042
1369856_at 4.188114 4.2365036 4.100308 4.1029043 4.447484 4.172898 4.3056192 4.143874 4.1208515 4.322768 4.42053 4.3360405
1369857_a_at 5.3724375 5.1828346 5.388682 5.550351 5.483059 5.2344356 5.4386206 5.294217 4.985445 4.983325 5.4252796 5.2570715
1369858_at 4.167169 4.12924 3.8943448 4.3569846 4.2652445 4.4036 4.5043445 4.0821686 3.977686 4.4534287 4.3030767 4.151678
1369859_at 4.191669 4.320531 4.2826524 4.4387217 4.3156157 4.5091534 4.5049925 4.4909344 4.1281157 4.232554 4.331583 4.331196
1369860_a_at 4.755454 4.6476984 4.769927 4.6054783 4.6881256 4.4582844 4.763627 4.535615 4.2828407 4.99012 4.644599 4.7331147
1369861_at 4.1550198 4.1901083 4.149226 4.312378 3.992686 3.8648503 4.361579 3.8969536 3.9827175 3.8597822 4.3450527 4.3268905
1369862_at 4.527241 4.5488567 4.4782977 4.921753 4.546231 4.713634 4.4648585 4.7186966 4.406211 4.3234377 4.4522634 4.3533344
1369863_at 8.326763 8.7051735 8.884003 8.701184 9.161203 7.6931415 8.921552 8.61574 8.5976 8.486744 9.529374 9.465454
1369864_a_at 9.416942 9.88351 9.778876 8.810143 10.518834 10.880522 9.599844 9.231635 9.400858 8.861109 9.566641 7.3436913
1369865_at 3.8768022 4.229804 4.0801578 4.271668 4.206677 4.0367107 4.257225 3.8463178 4.1898766 4.096835 4.309246 4.04039
1369866_at 4.537833 4.3198895 4.413368 4.812016 4.477644 4.60345 4.624774 4.822183 4.691686 4.5361633 4.4865375 4.56222
1369867_at 6.7372375 5.4051924 5.888981 5.4631844 6.400003 5.6987247 5.658165 5.3606358 6.0807 4.7914286 6.0334177 5.1531754
1369868_at 9.909277 9.578598 9.765045 9.783878 10.245256 9.736586 9.736546 9.77275 9.701838 9.852243 9.776442 9.4389515
1369869_at 3.5671813 3.4071293 3.7158365 3.769018 3.58363 3.7293718 3.691347 3.7157807 3.722271 3.5951865 3.5318189 3.851807
1369870_at 7.104998 7.09056 7.1122847 7.3475776 7.169561 6.9987035 7.1235332 7.20929 7.094102 7.1301208 7.279128 7.2942653
1369871_at 3.5250506 3.8354008 3.43736 3.5441723 3.6154234 3.5260217 3.4118662 3.7211218 3.4656146 3.701858 3.6955824 3.5824833
1369872_a_at 4.2718925 4.286386 4.2447934 4.2450747 4.513371 3.9917865 4.312813 4.38511 4.2775207 4.423422 4.363749 4.416371
1369873_at 4.578952 4.2736425 4.2148623 4.493602 4.332346 4.2691336 4.3675117 4.221387 4.599234 4.2585664 4.220193 4.3679066
1369874_at 4.347186 4.4003158 4.4939632 4.370518 4.548726 4.276584 4.1865754 4.9112606 4.1498847 4.3648014 4.4768896 4.163419
1369875_at 4.938883 4.721612 4.7451878 5.1295705 4.9884844 4.7170653 4.763647 4.776183 4.658309 4.9177227 4.7968616 4.6999617
1369876_at 3.9448647 3.9325168 3.7501192 4.20735 3.8761034 3.9528396 3.819719 3.6278923 3.804055 3.8254607 3.9055574 3.4578109
1369877_at 4.5474443 4.3495045 5.145631 4.4380684 4.5938377 4.426887 4.440163 4.521271 4.777824 4.638934 4.8440742 4.3711843
1369878_at 3.6906328 3.7928462 3.885497 4.189972 4.0731907 3.7634358 3.8664217 3.890594 3.8649108 3.9150448 3.8727782 3.7139494
1369879_a_at 12.459835 12.583442 12.595944 12.592574 12.802362 12.609343 12.556974 12.602881 12.372011 12.608061 12.560144 12.515507
1369880_at 4.362069 4.4802427 4.3019123 4.4704475 4.357096 4.264526 4.7733836 4.1840715 4.1584253 4.4084854 4.662164 4.699962
1369881_at 4.2456894 4.2304106 4.0488544 4.236513 4.243848 4.4092627 4.410989 4.1847315 4.202984 4.506465 4.149985 4.2333345
1369882_at 4.4932775 4.267693 4.3435025 4.2755184 4.480237 4.318564 4.616627 4.480484 4.4863243 4.379145 4.753871 4.460657
1369883_at 3.4404361 3.6216364 3.5220408 3.2288713 3.5979514 3.3723001 3.574527 3.3989139 3.5615928 3.6261399 3.4482327 3.5527914
1369884_at 5.205536 5.122813 4.344253 5.037529 4.656215 4.896985 4.650288 4.717269 4.9738216 5.09597 4.722085 4.942745
1369885_at 5.1150794 4.5547113 4.830267 4.738889 5.038735 4.922637 4.8564177 4.9370737 5.1522284 4.9614205 4.889042 4.6020575
1369886_a_at 6.313619 6.728046 6.6346946 6.58424 6.0229897 6.7244864 6.8520393 6.6199746 6.775877 6.339651 6.2769704 6.23119
1369887_at 4.3229027 4.804674 4.573933 4.6234126 4.6622257 4.7227798 5.0317593 4.7088804 4.455323 4.614319 4.6864243 4.7906084
1369888_at 4.204099 3.6936374 4.121935 4.1334248 4.430765 4.2454653 4.3115706 4.396434 4.539089 4.501087 4.202388 4.1322412
1369889_at 4.179653 4.1475315 4.255516 4.083741 4.190524 4.096737 4.236417 4.0182495 3.9541628 4.116852 4.005332 4.1935153
1369890_at 2.9539227 3.2128491 3.0939298 3.042263 3.1206272 3.129337 3.1171267 3.1379468 3.1069298 3.0584981 2.9961228 3.0930603
1369891_at 5.3876433 4.847784 4.6607633 5.014968 5.2573967 4.893397 4.8966413 4.9590464 4.821879 4.784177 4.8110805 4.748836
1369892_at 3.7752264 3.6541965 3.6685443 3.782235 3.5151272 3.5830698 3.6035242 3.465143 3.7204218 3.633819 3.5200548 3.4591076
1369893_at 4.57245 4.5993013 4.41033 4.818213 4.6950364 4.5285892 4.6619267 4.6463923 4.471552 4.749935 4.600685 4.645764
1369894_at 3.2985847 3.5045156 3.3288956 3.4947684 3.2440412 3.4716635 3.4241626 3.2893531 3.436433 3.4844625 3.6116378 3.2593923
1369895_s_at 5.984355 6.256222 5.980015 6.007355 6.1589637 5.8624935 6.1653 6.170413 6.086699 5.7223463 6.4257245 6.2100987
1369896_s_at 7.8007517 7.5970592 7.6126647 7.765077 7.697346 7.939517 7.70134 7.4930043 7.738225 7.7773232 7.5631657 7.7002935
1369897_s_at 12.434155 12.356951 12.371428 12.511314 12.35139 12.25435 12.341016 12.436356 12.415936 12.260566 12.359573 12.26717
1369898_a_at 4.645404 4.9037943 4.813811 4.9939756 5.0380864 4.9234376 4.976122 4.8496833 4.7996078 5.0395837 4.9955196 5.2831364
1369899_s_at 6.1019664 6.4855795 6.2752485 6.2142134 6.207962 6.207796 6.7474685 6.269926 6.342188 5.7778664 6.260565 6.458137
1369900_at 4.315758 3.7772765 3.9509797 4.144266 4.0820246 3.9211364 4.0506153 4.273407 3.8834383 4.125324 4.1236305 3.8209789
1369901_at 4.1755075 4.088709 4.2255983 4.3435745 4.225396 4.426431 3.6966171 4.184949 4.0618143 4.283105 4.0736513 4.0427766
1369902_at 7.4730864 7.7270145 7.8237267 7.9545517 7.4722567 7.3343797 7.3376055 7.6365423 7.5893006 7.527086 7.419259 7.173083
1369903_at 4.0085893 3.9622917 3.9190998 4.0081215 3.893622 3.9562697 3.5521946 3.7835217 3.705155 3.86892 3.8904254 3.815942
1369904_at 4.264131 4.4651237 4.398848 4.5336313 4.561393 4.5263205 4.510147 4.386338 4.3168097 4.469074 4.6445637 4.27523
1369905_at 3.6483374 3.5692103 3.6436214 3.5437424 3.580143 3.6112828 3.5933928 3.4042683 3.3867085 3.5241542 3.4186401 3.6184077
1369906_s_at 12.021121 11.995245 12.00491 12.086456 11.845779 11.979655 11.902681 11.97073 11.932932 11.886169 11.866186 11.819473
1369907_at 5.3654184 5.208816 5.8946815 5.6601553 5.781429 5.5823135 5.5642767 5.280973 5.4318414 5.5063925 5.702796 5.445752
1369908_at 3.5985951 3.4890234 3.5282416 3.4438548 3.473404 3.6151083 3.6165407 3.4386556 3.7116282 3.4412136 3.458144 3.7381225
1369909_s_at 11.108883 11.18458 11.076289 11.431872 11.200546 10.892549 11.288569 11.242425 11.233006 11.059259 11.237405 11.338021
1369910_at 3.678181 3.8651175 3.7294245 3.8605318 3.9042854 3.931545 3.9486604 3.9219754 4.0958366 3.7207649 3.9830961 3.822381
1369911_at 4.4049053 4.590431 4.660951 4.752721 4.99555 4.5814505 4.813437 4.662934 4.862281 4.598958 5.2096267 4.841307
1369912_at 6.193027 5.6261306 6.0612745 5.671705 6.020601 5.9341893 5.691755 5.542624 5.718123 5.4234624 5.651647 5.636695
1369913_at 4.2781363 3.740264 3.635747 4.502945 4.356771 4.1708326 4.202194 4.234481 4.272168 4.093642 4.55244 4.1519423
1369914_at 3.7890422 3.7292209 3.7510748 3.9463396 3.9204223 3.7642145 4.0328646 3.5984938 3.7440264 4.2006645 3.720494 3.725224
1369915_at 6.6195846 6.5758996 6.621447 6.58061 6.7846184 6.7250566 6.902711 6.7497005 6.4307113 6.6120386 6.4524107 6.5834126
1369916_at 5.0907035 5.220215 4.8275843 5.2274623 5.168264 5.054925 5.266962 5.1454797 5.103966 5.0549474 5.1430216 4.926079
1369917_at 4.621926 4.5272813 4.7486024 4.6655283 4.833218 4.6353216 4.703439 4.5655017 4.622281 4.7572355 5.0369596 5.095371
1369918_at 3.834165 3.5814805 3.7449875 3.9190485 3.785215 3.7921886 3.8136888 3.9105673 3.842159 3.9637275 3.6156464 4.0245123
1369919_at 4.802183 5.063296 5.0854607 5.349447 5.040672 4.8568506 4.8527393 4.9166803 5.1460123 4.8900814 4.966797 5.2964406
1369920_at 4.7976303 4.187606 4.7696495 4.698685 4.5831704 4.5857134 4.595718 4.402528 4.633108 4.698076 4.6432886 4.3819685
1369921_at 6.3726573 5.7918434 5.831555 6.043551 5.7989254 6.0517545 6.982092 6.110992 5.981222 5.6230125 5.583716 5.9160438
1369922_at 8.7171135 9.065657 8.861653 9.163598 8.552401 8.831231 8.883701 8.913246 9.023501 8.82587 8.7989025 8.897389
1369923_at 6.1214447 5.853937 5.7614856 6.0194325 6.1678047 5.7959805 5.3821535 5.8645086 6.1835427 5.6742916 5.6433606 5.5379457
1369924_at 6.2243314 6.1975765 5.9845176 6.0016623 6.1807446 6.084214 5.9021845 5.9676414 5.8169346 6.0092683 5.7026324 5.8422236
1369925_at 4.065148 4.2128744 3.7263515 3.91084 3.9556088 3.9867725 4.1007333 3.9079762 3.954762 3.794084 3.805909 3.9833798
1369926_at 7.550191 7.639596 7.653139 7.3475227 7.699671 7.59039 7.310853 7.502689 7.6013565 7.5728765 7.5157595 7.6201253
1369927_at 11.507675 11.255341 11.53302 11.325841 11.37858 11.214357 11.436751 11.576878 11.458859 11.403488 11.497902 11.574167
1369928_at 3.780935 3.759744 3.5019107 3.9969418 3.8131306 3.566282 3.6724732 3.4630847 3.5470436 3.6380315 3.5420384 3.9534392
1369929_at 11.429885 11.421317 11.423975 11.577089 11.520265 11.405461 11.409579 11.41004 11.502965 11.374371 11.388852 11.383392
1369930_at 11.518996 11.579391 11.730674 11.612746 11.554884 11.679872 11.643135 11.6279545 11.761402 11.738906 11.735252 11.809922
1369931_at 7.348124 7.136977 7.451937 7.454711 7.3523498 7.094082 7.2741857 7.1908097 7.527767 7.2730637 7.0145097 7.0471406
1369932_a_at 10.12148 9.99153 10.122259 10.309655 10.163215 10.037791 10.201696 10.10842 10.020789 10.108688 10.128591 10.190279
1369933_at 11.105525 11.17565 11.121132 11.1651535 11.040317 11.343466 11.147111 11.221678 11.202235 11.391381 11.256903 11.28729
1369934_at 12.179141 11.891368 12.209038 12.142906 12.009733 12.122591 12.041267 12.145815 12.265983 12.154808 12.064217 12.149128
1369935_at 8.14566 8.082035 8.121746 8.147835 7.641163 8.139304 8.113163 8.1888275 8.15502 8.09954 8.442096 8.099811
1369936_at 10.901761 10.720697 10.850628 11.104563 10.477974 10.77977 10.945797 10.914198 11.005499 10.816521 10.930655 10.928545
1369937_at 10.922444 10.62182 10.767668 10.753078 10.696609 10.7456875 10.79769 10.775431 10.841684 10.8215 10.789088 10.859858
1369938_at 7.281949 7.262955 7.327628 7.4240017 7.361829 7.284661 7.412628 7.4785542 7.188736 7.4339447 7.383351 7.412586
1369939_at 12.070472 12.192263 12.022591 12.174897 11.943364 12.054358 12.148723 12.183028 12.095985 12.235962 12.0885935 12.058812
1369940_at 10.505895 10.561034 10.374961 10.483488 10.384313 10.468717 10.557123 10.436576 10.323944 10.441958 10.358704 10.324396
1369941_at 10.525538 10.324375 10.522502 10.63795 10.68213 10.607482 10.553959 10.48403 10.531043 10.536459 10.519598 10.591434
1369942_at 9.274034 8.997697 9.208078 9.368734 9.070381 9.213914 9.293237 9.196215 9.303591 9.043688 9.067684 9.181791
1369943_at 10.082232 10.139248 10.197328 10.533364 10.207514 9.924861 10.206622 10.184727 10.523024 10.391895 10.293065 9.990934
1369944_at 9.133586 8.625104 8.753478 8.6759405 8.417205 8.686002 8.48314 8.542346 8.700328 8.597349 8.3649025 8.829274
1369945_at 4.6717606 4.541509 4.695174 4.652782 4.67408 4.3940506 4.4860787 4.7454777 5.1236644 4.4790015 4.4645576 4.748836
1369946_at 6.355633 6.531467 6.6179094 6.258765 6.3288517 6.6188946 6.528639 6.338495 6.448371 6.353328 6.6044087 6.7240233
1369947_at 5.851193 5.660724 5.4759707 5.6229863 5.637312 5.5816526 5.4936733 5.8128514 5.75394 5.446365 5.6508226 5.517374
1369948_at 7.589492 7.1503835 7.7366095 7.4792223 7.5463877 7.4181237 7.494408 7.4420867 7.43701 7.9743586 7.5572376 7.784618
1369949_at 7.40102 7.056464 6.9961214 7.1869316 6.8813815 6.9770174 7.3277764 6.841198 7.196837 7.0653267 7.053741 7.1608686
1369950_at 9.556845 9.601735 9.662871 9.498799 9.519736 9.553451 9.742496 9.556658 9.800733 9.522692 9.580217 9.675755
1369951_at 3.9457645 4.178685 3.8258514 3.7800403 4.1655264 3.8213665 3.9925945 3.7572496 4.030669 3.853993 4.0861936 3.8794112
1369952_at 12.194059 12.09067 12.135371 12.214477 12.257451 12.120893 12.118359 12.155684 12.197913 12.239555 12.2494545 12.262471
1369953_a_at 4.3789287 4.7779145 4.9062815 4.5979576 4.2035875 4.7313538 4.4730425 4.5655017 4.7740364 4.8910923 4.8209214 4.409967
1369954_at 12.849394 12.863416 12.948068 12.944159 12.830602 12.84611 12.924177 12.936914 12.887822 12.9326315 12.909735 12.968238
1369955_at 6.4824944 6.3235316 6.3267393 6.5276594 5.6172514 6.4926143 6.1090145 6.560167 6.249363 6.6985555 6.152423 6.444313
1369956_at 9.327853 9.190339 9.493052 9.239193 9.520236 9.288686 9.251583 9.2055235 9.486139 9.365159 9.130291 9.267568
1369957_at 5.2326612 5.581006 5.6651964 5.445215 5.447578 5.5803566 5.9550886 5.2368374 5.1452913 5.364943 5.3621073 6.2254667
1369958_at 9.026528 8.126664 8.125696 8.539289 8.126421 7.8285084 8.215242 8.166306 8.421488 7.733763 7.8303156 7.745866
1369959_at 12.391045 12.352336 12.429981 12.496891 12.302112 12.289497 12.057494 12.238809 12.306628 12.242294 12.31557 12.480181
1369960_at 10.068823 10.015568 10.128428 10.107851 10.103365 10.261053 10.024586 10.381854 10.350098 9.941811 9.82196 10.095615
1369961_at 8.846605 8.876677 9.152461 9.006547 8.917465 9.129039 9.005746 8.994572 9.175148 9.062248 9.086731 9.211355
1369962_at 8.410417 8.496906 8.673672 8.482815 8.01631 8.523785 8.389699 8.58587 8.53756 8.461828 8.5561695 8.668178
1369963_at 5.5558157 5.4470196 5.9146748 5.5737762 5.286392 5.666545 5.535367 5.699272 5.7517834 5.553335 5.676076 5.65411
1369964_at 6.99394 7.1516075 7.4523916 7.352903 7.042021 6.9256635 6.7493653 7.074655 7.3223042 7.091033 6.6861715 6.8679304
1369965_at 8.087225 8.187523 7.9379473 7.652309 7.74771 7.699037 8.098619 8.160297 7.950649 7.9664984 8.210108 7.6990643
1369966_a_at 12.174089 12.118521 12.159571 12.163266 12.220119 12.198414 12.025131 12.128292 12.202201 12.20043 12.005175 12.22406
1369967_at 8.589039 8.807575 8.734365 8.749563 8.616483 8.679354 8.795193 8.93753 8.943617 8.804642 8.811925 8.841367
1369968_at 6.143613 6.053478 6.5447273 6.045208 6.2042933 6.189272 5.9631577 5.897338 6.131395 6.1056952 5.8482957 6.1274548
1369969_at 9.155649 9.158368 9.080095 9.007167 8.958524 9.130815 9.124777 9.235893 9.085578 9.087318 9.093049 9.317103
1369970_at 10.401251 10.695572 10.576284 10.51091 10.514527 10.534845 10.469161 10.562204 10.568091 10.693835 10.553402 10.581913
1369971_a_at 8.908633 8.901272 8.921365 8.799539 8.715157 9.150369 8.63054 8.64778 9.006819 8.430394 8.407309 8.436855
1369972_at 6.9365363 6.9048624 6.9145684 6.75651 6.751379 6.976599 7.1910644 7.328953 7.734822 6.9025373 7.4153156 7.2195034
1369973_at 11.119257 11.306033 11.231536 11.220313 11.388311 11.259457 11.267621 11.280449 11.40139 11.310225 11.3084545 11.219971
1369974_at 6.822287 6.8405547 6.942203 7.1991606 6.9904413 6.8943076 6.6762304 7.011697 7.1000595 6.9457808 7.026478 6.8595505
1369975_at 8.735601 8.805286 8.757094 8.689772 8.48012 8.635447 8.681217 8.671465 8.767134 8.824759 8.829974 8.709712
1369976_at 9.883682 9.860306 10.026753 9.96449 9.877607 10.159984 10.038248 10.149286 10.0322075 10.141237 10.147939 10.367511
1369977_at 4.4605017 4.2246704 4.10406 4.412533 4.1675262 4.2127247 4.0056257 4.2115555 4.0710945 4.1941032 4.165028 4.0475783
1369978_at 7.4487686 7.77799 7.6508512 7.6139016 7.662211 7.9717555 7.757264 7.749494 7.299184 7.6241717 7.6032867 7.6156507
1369979_at 8.934216 8.858963 9.109914 8.833969 8.916447 8.807074 8.7445965 8.86104 8.937225 8.871321 8.775221 8.772051
1369980_s_at 9.33655 9.310012 9.223162 9.267909 9.340009 9.29492 9.138371 9.196283 9.3532915 9.136929 9.213741 9.335281
1369981_at 8.777432 8.842609 8.869129 8.784977 8.812008 8.832755 8.905761 8.70039 8.761279 8.8857155 9.042939 8.801333
1369982_at 9.752355 9.894554 9.767658 10.051324 9.439874 9.762256 10.101408 9.833229 9.678665 9.495138 9.718966 9.840237
1369983_at 7.8970833 8.031947 8.602558 7.8930173 8.462589 7.8779 8.006577 7.819408 8.150504 7.544024 7.470753 7.6153865
1369984_at 9.622617 9.826136 9.717609 9.764963 9.330658 9.906363 9.784721 9.756696 9.840088 9.847686 9.92201 10.025935
1369985_at 6.1591477 5.895137 6.0029373 6.189322 6.0363274 6.067029 6.0820284 6.1519513 6.1078935 6.134382 5.914167 5.9017916
1369986_at 11.767198 11.813246 11.916727 11.699859 11.796273 11.751754 11.803027 11.947458 11.863376 11.78053 11.838788 11.886099
1369987_at 4.7802877 4.646309 4.519513 4.6455746 4.796056 4.7042537 4.7389736 4.368334 4.932639 4.889723 5.3287554 4.508128
1369988_at 5.7368994 5.6795416 5.7543573 5.5578756 5.66815 5.6445103 5.6487446 5.662286 5.7128396 5.6915665 5.615796 5.4498034
1369989_at 9.595006 9.588589 9.701188 9.731155 9.56574 9.519575 9.762776 9.708599 9.694896 9.68766 9.690888 9.724582
1369990_at 10.599534 10.612691 10.73874 10.726522 10.645664 10.683149 10.815613 10.814112 10.916507 10.942848 10.930665 10.867912
1369991_at 9.997197 9.821692 9.910468 9.935079 9.811805 9.92512 10.069458 9.989307 10.197872 10.071132 9.94016 10.053782
1369992_at 9.019553 9.043764 8.90741 9.367605 8.617169 9.037352 9.033361 9.206191 9.290728 9.097421 9.090378 9.177387
1369993_at 6.2876277 6.6258945 6.358383 6.6589274 6.7185297 6.4205914 6.458982 6.4960165 6.2307324 6.291259 6.125029 6.3208365
1369994_at 7.998423 8.159231 8.246509 7.8077755 7.762245 8.170217 8.09332 8.050943 7.661563 7.907587 7.9105916 7.999233
1369995_at 8.882227 8.935419 8.856866 8.81968 8.62957 8.918874 8.958597 8.835653 8.988638 8.75433 8.863362 8.866488
1369996_at 8.581656 8.543922 8.671577 8.441655 8.3479805 8.553213 8.836638 8.697716 8.651382 8.687621 8.821106 8.716615
1369997_at 8.729748 8.667886 8.832229 8.950094 8.66618 8.719753 8.727964 8.953814 8.842845 8.845756 8.775213 8.620136
1369998_at 9.006147 9.036429 9.154113 8.865898 8.922127 9.083504 9.047226 8.850511 8.84691 8.97541 8.900136 9.037022
1369999_a_at 3.9364982 3.868933 4.0506673 3.987187 3.8878882 4.1251745 3.9428642 4.044524 3.8419795 3.9820523 4.017913 3.8030796
1370000_at 10.035401 9.6118765 10.05738 9.922752 9.929319 9.932529 9.784871 9.703089 10.113182 9.921941 9.848801 10.101134
1370001_at 9.761129 9.645795 9.693787 9.617326 9.390027 9.558024 9.676099 9.545001 9.701361 9.451229 9.565829 9.640455
1370002_at 8.582497 8.361966 8.265591 8.638008 8.234467 8.334747 8.315366 8.294144 8.408071 8.39852 8.431551 8.32192
1370003_at 11.968344 11.975698 11.825499 12.083429 11.988707 11.931826 11.90205 12.034902 12.035734 12.068687 12.041633 12.023965
1370004_at 9.351549 9.546444 9.658664 9.644574 9.274193 9.386664 9.574484 9.399477 9.604006 9.62249 9.5289545 9.562535
1370005_at 9.644008 9.248231 9.677949 9.595816 9.634947 9.881872 9.656993 9.548204 9.616435 10.024483 9.997995 10.038322
1370006_at 11.212885 11.279349 11.351311 11.359688 11.255737 11.327745 11.279349 11.337619 11.253542 11.396618 11.47999 11.394158
1370007_at 12.168571 11.729558 12.043776 12.189099 11.344181 12.00897 12.048583 12.157302 12.128837 12.117019 12.261571 12.190297
1370008_at 5.5792484 5.5283093 5.9663806 5.635193 5.653614 5.5534425 5.7393093 5.6506753 5.4998956 5.5908303 5.6467338 5.505226
1370009_at 14.213792 14.225906 14.200474 14.131926 14.206601 14.210045 14.215913 14.245864 14.229557 14.203736 14.204589 14.193937
1370010_at 12.24933 12.431954 12.214741 12.435582 12.4495535 12.403029 12.283847 12.305298 12.360357 12.266306 12.315657 12.362482
1370011_at 5.9449224 5.6404753 5.5515485 5.807719 5.9404707 5.629826 5.774178 5.6096354 5.6903906 5.753192 5.797661 5.6940093
1370012_at 6.428006 6.410914 6.3899426 6.195093 7.0780153 6.217718 6.4737325 6.3267283 7.195322 7.619645 7.0535493 6.58998
1370013_at 3.3349943 3.2833443 3.3866014 3.61629 3.3163605 3.3285437 3.2609339 3.2870214 3.5312364 3.3405235 3.4564154 3.230899
1370014_at 8.684004 8.724838 8.914696 8.475084 8.284738 8.831312 8.819846 8.827534 8.803305 8.612041 8.556134 8.868269
1370015_at 8.014591 8.359739 8.054232 8.196326 8.216513 7.9043026 7.94966 8.142146 8.395356 8.315938 8.191403 8.267351
1370016_at 3.8894932 4.0591555 3.6831644 3.8104582 3.8237987 3.815252 3.6113558 3.9227316 3.8354125 3.8397582 3.861532 3.6145928
1370017_at 8.032383 7.930422 8.081805 7.9700227 7.892579 8.168616 8.202914 7.819281 7.9736094 8.152467 8.334207 8.05845
1370018_at 4.73303 5.0350814 4.843108 4.400028 4.699359 4.745434 4.7351933 4.7636986 4.853234 5.112027 4.7506876 4.800168
1370019_at 13.195974 13.171286 13.095101 12.800514 13.200456 13.115456 13.167693 12.986665 13.165694 12.944863 13.057889 13.145568
1370020_at 10.675869 10.415828 10.335097 10.404754 10.106108 10.507612 10.712692 10.490961 10.659849 10.546401 10.662583 10.508016
1370021_at 3.762623 3.7630985 3.6885948 3.6266308 3.7951345 3.7139735 3.6815789 3.7442741 3.6578772 4.115129 3.49701 3.6687896
1370022_at 4.06717 4.114787 4.3879557 4.1991076 4.160273 4.213653 4.1526575 4.2126045 4.735116 3.821606 4.233462 4.143273
1370023_at 6.8870816 6.667866 7.0373697 6.558761 6.4782224 6.7878675 6.7171855 6.3930607 6.998567 6.5381703 6.747777 6.862644
1370024_at 10.971671 10.671886 11.029129 10.727185 10.852898 10.763401 10.152605 10.937766 10.3659525 11.13484 10.329656 11.110381
1370025_at 7.806478 7.9736247 7.789403 7.895855 7.794276 7.762212 7.78537 7.780835 7.809511 7.8723416 7.816325 7.743141
1370026_at 6.8495927 6.543316 6.845706 6.5718803 6.9474874 6.839676 6.6574373 6.8524466 6.843905 7.2430816 6.811085 6.85982
1370027_a_at 14.248348 14.1833 14.194274 14.217154 14.267755 14.191914 14.137648 14.195211 14.226057 14.087268 14.038747 14.129579
1370028_at 4.5467844 4.585385 4.194478 4.6432943 4.4767704 4.2780256 4.1965885 4.6269026 4.6061735 4.1874423 4.416074 4.420468
1370029_at 9.713544 9.771257 9.67155 9.820772 9.638332 9.724569 9.809014 9.876879 9.569957 9.708915 9.714023 9.787895
1370030_at 10.143805 10.364071 10.242039 10.478177 10.692847 10.166468 10.469964 10.654966 10.271695 10.109714 10.641862 10.913207
1370031_at 7.962041 8.067446 7.9692645 8.106448 7.9190593 8.043045 8.246931 8.072315 8.096005 8.339507 8.136918 8.048149
1370032_at 8.082216 8.262591 8.078886 8.366961 8.187997 8.097913 8.180015 7.9661365 8.576479 8.153403 8.425751 8.056227
1370033_at 3.9964137 3.8229632 3.7172594 3.7787437 3.9171333 3.8756125 3.9292483 3.8680398 3.687953 3.6535447 3.8937886 3.9221685
1370034_at 4.8977013 4.9018483 5.095792 4.7424607 4.674724 4.6574335 5.376717 5.0463805 5.0608177 5.2874947 4.8231897 5.5649414
1370035_at 8.40937 8.65935 8.393503 8.563932 8.568973 8.424736 8.220484 8.640518 8.306008 8.562283 8.678259 8.363629
1370036_at 9.982753 9.985702 9.926649 9.764793 9.960555 10.039495 9.982231 9.9463005 10.07624 9.839129 9.718834 9.718683
1370037_at 3.8263144 4.247666 3.8159542 3.8709235 4.1254687 3.8410158 3.873586 3.7002113 3.8650298 3.9643817 4.1723557 4.008487
1370038_at 6.7669506 6.23795 6.337714 6.413823 6.622964 6.393645 6.389092 6.588936 6.1308126 6.355622 6.360607 6.5219507
1370039_at 6.511162 6.6227455 6.358383 6.4047556 6.632992 6.378423 6.5032177 6.388827 6.542604 6.431533 6.3687654 6.3044395
1370040_at 7.2469864 7.1496024 7.399654 6.8229227 7.180071 7.214784 7.284063 7.2475004 7.278738 7.184642 7.221624 7.173372
1370041_at 3.6718967 3.5600202 3.818247 3.6248403 3.7465663 3.7226148 3.652669 3.8247406 3.73737 3.6251667 3.7616382 3.562169
1370042_at 3.9905536 3.9371681 4.0062923 3.9469774 4.0350895 3.7983055 3.8658514 3.7903636 3.9678516 4.24166 3.9038384 3.8748667
1370043_at 10.093053 9.915178 10.053684 10.062614 9.759058 9.783698 10.000867 10.021215 9.901927 10.158874 10.16877 9.628991
1370044_at 7.1111 7.723199 7.310644 7.3792987 7.169561 7.4889293 7.413838 7.4585686 7.0137873 7.261949 7.0574903 7.349528
1370045_at 8.92193 8.904031 8.686963 9.314412 8.836029 8.824894 8.5555725 8.770205 8.739047 8.348053 8.773935 8.893909
1370046_at 6.35013 6.2147164 6.0531716 6.2787404 6.5083923 6.1447883 6.234822 6.104878 5.981222 5.935768 6.2339664 6.078887
1370047_at 9.658504 9.879474 9.767754 9.895406 9.953964 9.744524 9.715277 9.750152 9.637716 9.6675625 9.796818 9.564603
1370048_at 4.20223 4.235587 4.3238115 4.424861 4.289256 4.180816 4.1359625 4.040658 4.087479 4.305831 4.443307 4.2704105
1370049_at 5.853309 5.8039317 6.168369 6.473127 6.1678042 6.3078704 6.1425104 6.419764 6.2072253 5.9374614 5.907808 6.062381
1370050_at 8.608425 8.789487 8.8962345 8.875477 8.421244 8.75341 8.673552 8.490434 8.985556 8.570376 8.699326 8.581856
1370051_at 4.919489 4.300022 4.6503725 4.5839825 4.8453655 4.7687106 4.9350495 4.5719624 4.335243 4.565839 4.7626543 4.572239
1370052_at 5.9808693 5.6020465 5.677911 5.7850513 5.546354 5.9825535 5.784725 5.912058 6.029358 6.065732 6.2339664 6.1512218
1370053_at 3.603093 3.7450702 3.5792456 3.6328926 3.7134771 3.6629388 3.7529325 3.6343548 3.6704028 3.5534914 3.5976236 3.5387478
1370054_at 7.303011 7.8017826 7.976178 7.8769035 7.3104177 7.3068213 7.4079437 8.36199 7.5901694 7.842242 7.3561387 7.7803373
1370055_at 6.391687 6.0669665 6.1194215 6.3449283 6.3453097 5.918805 6.0941825 6.088189 6.481448 6.123624 6.3940616 6.1241827
1370056_at 7.057164 6.657493 6.8465047 7.113627 6.6574445 7.4409237 7.092377 6.389107 7.4169807 6.3591604 6.0769043 5.975727
1370057_at 10.509489 10.25389 9.94854 10.338813 9.926669 10.167113 10.267733 10.541461 10.480201 9.9841795 9.908328 10.092796
1370058_at 3.371537 3.3813846 3.645039 3.652011 3.5230908 3.5438132 3.517513 3.3634272 3.3843658 3.3428824 3.5066547 3.4250002
1370059_at 3.6119475 3.503589 3.4630823 3.788349 3.354868 3.363445 3.499956 3.5531416 3.3821087 3.15596 3.5671961 3.2920203
1370060_at 9.660019 9.7821665 9.727251 9.747591 9.742462 9.717523 9.780781 9.865192 9.799955 9.674163 9.799574 9.729083
1370061_at 5.4096932 5.3228602 5.539181 5.2328577 5.534587 5.4772654 5.466531 5.4670935 5.601701 5.1203866 5.4906197 5.2495413
1370062_at 10.535439 10.510809 10.566995 10.559626 10.296602 10.560817 10.589586 10.715115 10.639393 10.660325 10.844716 10.69999
1370063_at 7.6905026 7.451924 7.8871036 7.925746 7.834788 7.56557 7.729071 7.479838 7.6954346 7.568046 7.51515 7.941871
1370064_at 7.807482 8.177619 8.183752 8.101007 8.285987 7.8260136 8.168119 7.913638 8.364899 7.8089185 8.142908 8.199721
1370065_at 13.760815 13.779315 13.800872 13.7904415 13.847898 13.775993 13.826354 13.789554 13.82122 13.79649 13.770353 13.770636
1370066_at 8.680271 9.025938 8.751518 8.784452 8.505135 8.829914 8.853779 8.7860155 8.918487 8.786203 8.784158 9.03915
1370067_at 9.400973 10.25408 9.037312 10.032207 9.064669 9.861054 9.543738 10.209288 9.25599 10.279051 10.383427 10.290632
1370068_at 4.353154 4.223632 4.117834 4.2517667 4.262551 4.408277 4.239576 4.125956 4.269168 4.3507776 4.2825313 4.1928005
1370069_at 4.8737383 5.0103464 4.868108 4.997401 4.8099556 4.7887125 4.9589663 4.903592 4.7349186 4.6768484 4.966344 4.7093005
1370070_at 7.0864806 6.9686193 7.2678623 7.002533 7.0977144 6.9213653 6.7863045 7.0020947 6.8274527 7.142006 7.0227003 6.890017
1370071_at 6.557601 6.4544096 7.070346 6.9766407 6.3123493 6.5354657 6.4817433 6.4675794 6.726275 6.643375 6.55765 6.596464
1370072_at 4.1857567 3.959537 4.659704 4.2449007 3.9753067 4.2099233 4.041412 4.303827 4.1069856 4.130868 4.2032413 5.387539
1370073_at 11.311003 11.192477 11.509747 11.229388 11.209622 11.2844715 11.344473 11.320952 11.429056 11.3816805 11.4211 11.314194
1370074_at 5.955681 6.2803607 6.0390153 6.0172315 5.958361 6.049383 5.937622 5.7482724 6.1642065 5.982563 6.22977 5.807264
1370075_at 9.541899 9.289407 9.6314945 9.387297 9.249953 9.383966 10.016048 9.603706 9.048944 9.273031 9.4140005 9.150503
1370076_at 3.7175903 3.6968668 3.8485904 3.622669 3.8970401 3.6975167 3.699876 3.5722458 3.9957135 3.6755092 3.7166367 3.6947787
1370077_at 5.416841 5.564559 5.46461 5.261871 5.649884 5.4241853 5.4353886 5.358775 5.45121 5.7394176 5.5719113 5.2504
1370078_at 6.2638326 6.337845 5.9774694 6.3140774 6.293209 5.9704323 5.9077325 6.009992 6.040041 6.2173576 6.049975 5.7915096
1370079_at 4.572419 4.684871 4.2650614 4.4527836 4.3393264 4.3374386 4.6477704 4.5157256 4.478519 4.538061 4.3296814 4.8075037
1370080_at 8.576147 8.404311 8.67817 8.278269 8.426153 8.34268 8.2460575 8.228314 8.297637 8.373703 8.687673 8.5040655
1370081_a_at 7.7098665 7.7496963 7.513317 7.780356 8.164674 7.512963 7.5585265 7.885699 7.8253193 7.8422422 7.881703 7.796784
1370082_at 6.8415914 6.5107594 6.877948 7.2013235 6.5563645 6.4774075 6.7201157 6.9094844 6.9780693 6.836854 6.2931175 6.5490255
1370083_at 4.3183684 3.8344302 4.1169744 4.3398848 4.8671665 4.4152083 4.5367055 4.327649 4.060392 4.3147793 4.633298 4.44681
1370084_at 4.925658 6.056069 5.9917893 5.8650894 5.955917 5.7153554 6.0012465 6.010999 5.860021 5.1679974 5.60244 5.947712
1370085_at 7.339907 7.265971 7.6024117 7.1717634 7.232312 7.4219317 7.108581 7.177096 7.216342 7.1493435 7.315224 7.259437
1370086_at 13.891179 13.822131 13.804319 13.904909 13.979125 13.885025 13.864391 13.8664465 13.865226 13.845152 13.800362 13.808789
1370087_at 10.231286 10.2438965 10.268549 10.26804 10.180549 10.14639 10.154908 10.267376 10.2955 10.274708 10.208011 10.2873745
1370088_at 7.4655194 7.773754 7.63438 7.5048 7.4555125 7.7488813 7.8147054 7.847962 7.862527 7.596805 7.487554 7.8258667
1370089_at 3.6906328 3.8141088 3.8175566 3.8423166 3.6343553 3.9374685 3.7461326 3.866344 3.7984753 3.6951659 3.8854916 3.8242807
1370090_at 5.2094674 5.3216186 5.4349427 4.9147153 5.4289484 5.309022 4.97167 5.2796245 5.7222915 5.1866703 4.9804645 5.1828256
1370091_at 4.8064904 4.845382 4.9144173 4.9761734 5.0753183 4.5285892 4.7264585 4.6441483 4.7797475 4.657402 5.0226502 4.8051987
1370092_at 4.3074274 4.511964 4.580846 4.2868953 4.318838 4.4290104 4.7654657 4.297348 4.388693 4.8029337 4.1753006 4.583844
1370093_at 4.1029496 3.887321 3.7081625 3.6756053 3.979496 3.9376864 3.71445 3.784368 3.8774176 3.6957424 4.040866 4.074564
1370094_at 4.1048565 3.6910133 3.9539802 4.0669537 3.9170682 3.873159 4.0348816 3.9971056 3.5553887 4.00881 4.2946444 4.244501
1370095_at 6.1495442 6.227049 5.742041 5.9604964 5.987547 5.795339 6.102025 5.7230587 6.0930934 5.7586675 5.892329 5.560913
1370096_at 4.834555 4.799853 4.6533194 4.8995347 4.9417763 4.742542 4.6308737 4.7314734 4.804943 4.8565087 4.351913 4.6818657
1370097_a_at 4.204152 4.4797688 4.7037888 4.1591806 4.3437014 3.889626 3.8887343 4.0852304 4.3413224 4.3030233 4.1101737 4.1401844
1370098_at 10.331654 10.417768 10.236352 10.131959 10.617417 10.172516 10.299452 10.030855 10.01469 10.142377 10.1005125 10.009664
1370099_at 7.307757 7.18073 7.2963724 7.333819 7.442067 7.2617526 7.2172885 7.3465314 7.3365493 7.237918 7.123938 7.3074
1370100_at 7.0918736 7.163203 6.8070183 7.071373 7.084059 6.937096 6.831823 6.787852 6.979 6.8681273 7.1500206 7.0039544
1370101_at 3.5167594 3.743026 3.492876 3.7917955 3.650242 3.8205757 3.481831 3.3724856 3.4452817 3.5633323 3.5588503 3.5299215
1370102_at 6.338157 6.891105 6.682886 6.553768 6.7168703 7.0236187 6.7718325 6.533807 6.5166636 6.588116 6.867906 6.7598896
1370103_at 4.6264424 4.65438 4.6096964 4.722398 4.607248 4.51948 4.5949783 4.616382 4.869876 4.897215 4.6784296 4.787471
1370104_at 4.420535 4.231939 4.282668 4.238134 4.3543 4.1911783 4.3725796 4.219907 4.3592386 4.2400246 4.341748 4.388462
1370105_at 5.050473 5.199809 4.837315 5.1120753 5.3310337 4.829317 4.8672075 5.080886 5.0435195 4.5205803 5.0653477 4.9396753
1370106_at 3.9656024 3.9695835 3.95398 3.8519595 4.026462 3.9222999 4.0780864 3.7953162 3.8898826 3.9826126 3.9339838 3.7628639
1370107_at 5.174743 5.046373 4.9142904 5.1704736 5.166833 5.0774508 5.3112316 5.1185694 4.9654784 5.221117 5.1800885 4.821455
1370108_a_at 7.7106476 7.3935094 7.892299 7.301142 7.9305773 7.148637 7.429143 7.434256 7.6710095 7.6793585 7.629847 7.5986667
1370109_s_at 12.972996 12.958361 12.850149 12.839054 13.050655 12.909816 12.833902 12.821835 12.920159 12.837595 12.83576 12.964684
1370110_at 4.1705008 4.3242474 4.487812 4.387769 4.3361607 4.335927 4.6169825 4.0924115 4.359966 4.265307 4.442109 4.7446284
1370111_at 8.003002 8.679018 7.139178 7.4714127 7.0720787 8.398756 7.0431814 7.6431093 8.089267 8.242898 7.303666 7.887433
1370112_at 9.433068 9.619323 9.577386 9.458891 9.507398 9.466922 9.546591 9.423865 9.469561 9.48578 9.557927 9.387193
1370113_at 6.5440187 6.5474443 6.1790757 6.6331453 6.273504 6.076366 6.0156794 6.3909364 5.957627 6.403041 6.201193 6.2968106
1370114_a_at 8.963968 7.334878 7.84031 7.229023 7.0712056 7.0620437 7.207532 8.442038 6.7263 8.242375 7.299194 7.59776
1370115_at 4.284939 4.3323684 4.2123632 4.686202 4.603756 4.1419024 4.409421 4.0813055 4.448759 4.5754404 4.0360417 4.332906
1370116_at 3.9672735 3.999503 4.055125 4.036414 4.3365164 4.058591 3.9478228 3.6821868 4.106188 3.7708306 3.9085097 3.9645135
1370117_at 3.8286686 4.066415 3.6446295 3.8006663 3.3781884 3.8525527 3.855586 3.5410812 3.5543888 3.7582836 3.568709 3.7403443
1370118_at 6.289013 6.1232367 5.922481 6.4285436 6.2524443 6.0634975 6.394516 6.0007744 5.9670234 6.3320055 6.40152 6.0217247
1370119_at 7.8690386 7.9073534 8.06287 7.8735375 7.858485 7.796416 7.708872 7.5786886 8.030193 7.9016333 7.5043335 7.6259303
1370120_at 4.0601325 4.080164 4.222867 3.9771857 4.247238 3.9528396 3.9021418 3.8295658 4.279462 3.7799678 3.6887143 4.117193
1370121_at 7.2612834 7.4442964 7.209152 7.4114532 7.7489953 7.326395 7.146195 7.2788534 7.2504177 7.1397123 7.224838 7.4439273
1370122_at 4.001212 4.0857573 3.7889216 3.8208554 4.061272 3.8981967 4.0558987 4.063654 3.9968007 4.203704 3.840291 4.27991
1370123_a_at 6.8149886 6.840872 6.636872 6.894705 7.0036874 6.6689534 6.8376985 6.634914 6.8475347 6.387854 6.5598016 6.9169273
1370124_at 6.5480275 6.5845747 6.6379213 6.7763367 6.6384726 6.490933 6.4781137 6.4505754 6.651731 6.5444736 6.5714626 6.4353642
1370125_at 4.6365013 4.5426292 4.4264526 4.313432 4.758625 4.3066435 4.506504 4.4129395 4.532655 4.286657 4.128133 4.3746643
1370126_at 3.572315 3.7490523 3.793168 3.8396742 3.8199086 3.7045698 3.6276433 3.6048152 3.6815355 3.542806 3.6074579 3.4928324
1370127_at 5.971448 6.324239 6.2759123 6.2941585 6.058187 6.179309 6.1090145 5.9098806 6.0001044 6.3385353 6.155948 6.2514863
1370128_at 6.4157734 6.4691796 6.3167987 6.4224663 6.435563 6.511416 6.443412 6.48207 6.394579 6.292564 6.4693065 6.5490255
1370129_at 6.325241 6.3831387 6.259316 6.3125763 7.0419264 6.3669786 6.4193206 6.6573124 6.5926404 6.18585 6.3855495 6.5143223
1370130_at 9.960497 10.081897 10.056264 10.10645 10.182567 10.04824 9.876393 9.985823 10.074554 10.03095 9.922174 10.041225
1370131_at 5.525298 5.138835 5.018485 4.8105125 5.168621 4.8734446 4.9813366 5.0893254 4.9245067 5.30594 4.9123735 5.5772977
1370132_at 4.063883 4.128725 3.935493 4.0911026 3.877022 4.075629 4.0359745 4.033122 4.015155 4.2645335 4.141261 3.850248
1370133_at 6.052518 5.963869 5.780181 5.8514285 6.002025 5.841198 5.9317436 5.7416825 5.7171936 5.9505234 5.664322 5.683633
1370134_at 10.024314 9.742547 9.659592 9.956015 9.93067 9.790225 9.769235 9.754167 9.848338 9.71125 9.770346 9.809227
1370135_at 6.073766 5.4541903 6.297097 6.693794 6.3839154 6.107848 5.2805605 5.413825 5.687449 5.4469776 5.373249 5.7620797
1370136_at 6.355486 6.0250316 6.215862 6.088445 6.4791555 5.8141017 6.220846 6.057706 6.039021 6.4078474 6.263145 6.093855
1370137_at 4.8041196 4.493149 4.766316 4.8023624 5.1725597 4.7942786 4.5356903 4.6587815 4.5431986 4.872203 4.6970615 4.380307
1370138_at 4.385516 4.6154027 4.5650005 4.272229 4.491438 4.617957 4.5486183 4.444558 4.17943 4.82086 4.2861633 4.1082106
1370139_a_at 3.90593 3.8873322 3.7625542 3.7884917 3.7465663 3.6127167 3.5514967 3.7647862 3.4741874 3.487191 3.8256412 3.7133958
1370140_a_at 4.434434 4.9387655 4.4470425 4.6474633 4.430765 4.8098035 4.413492 4.3172626 4.5380754 4.5252705 4.5121565 4.6924286
1370141_at 8.517159 8.59731 8.554787 8.894684 8.928624 8.506242 8.461097 8.592515 8.615054 8.509093 8.662309 8.711506
1370142_at 5.3292885 5.4183683 5.346091 5.4429846 5.498637 5.4975357 5.316425 5.326449 5.3498015 5.6750894 6.2237825 5.4571
1370143_at 5.249827 5.333593 5.353972 5.268601 5.346635 5.6017838 5.178492 4.840127 5.0313067 5.145515 5.4188347 5.2641635
1370144_at 7.7680764 7.674389 7.565849 7.453906 7.924672 7.9190607 7.3705173 7.4262934 7.1820602 7.446406 7.4518843 7.328966
1370145_at 4.1302776 4.22222 4.080685 4.1785793 4.2454405 4.100852 4.312304 4.154724 4.2419977 4.2415457 4.3534174 4.094866
1370146_at 3.4947662 3.3899968 3.3502512 3.4059417 3.426994 3.5529137 3.2783444 3.368466 3.3854806 3.352696 3.3431497 3.3040237
1370147_at 7.519825 8.022327 8.295568 6.3628464 8.08685 8.418316 6.5503335 6.441598 7.153937 6.423714 6.75071 8.055865
1370148_at 14.176729 14.187974 14.22533 14.132557 14.24115 14.172697 14.1947975 14.188016 14.195 14.215054 14.259736 14.20333
1370149_at 11.078305 11.224824 11.252612 11.057374 11.396342 11.06754 11.079128 11.300664 11.102802 11.140363 11.150237 11.079061
1370150_a_at 13.147928 13.564561 13.228274 12.864458 12.727869 13.196185 13.179856 13.145911 13.070882 13.09067 12.699191 12.651132
1370151_at 12.721371 12.708621 12.683785 12.740311 13.3042145 12.681499 12.521404 12.47861 12.612973 12.6095295 12.674002 12.480609
1370152_at 4.7203197 4.370679 4.3686543 4.4928207 4.449955 4.5250673 4.3915367 4.403938 4.529091 4.4967375 4.3435483 4.4241304
1370153_at 5.855455 6.749025 6.632996 6.321123 5.789409 6.4821873 6.315774 6.9248385 5.728145 6.6776314 7.144652 6.9888086
1370154_at 10.846792 10.249178 10.499105 10.376257 10.316475 10.72158 9.513101 10.819445 10.30123 10.273739 10.072763 10.799728
1370155_at 8.457411 7.9278774 8.294266 7.932269 7.378648 7.959866 7.645803 7.7877474 8.036899 8.026941 7.3389177 7.751449
1370156_at 8.17373 7.7152805 8.130516 7.6727247 6.5064254 7.9164166 7.130929 7.447653 7.8564763 7.5728254 7.7135973 8.332934
1370157_at 3.7762947 4.042497 3.879882 3.6729245 3.7511978 3.7394853 3.8171813 3.8325229 3.935931 4.1160636 3.685929 3.8502479
1370158_at 6.6270733 6.2101936 6.8708825 6.6046324 6.0335293 6.5540867 6.0394974 6.3396153 6.220965 6.3279567 5.9501386 6.5745225
1370159_at 7.1108303 7.3921027 7.429431 7.335177 7.2153573 7.349704 7.310722 7.357904 7.5969043 6.8495436 7.2956896 7.4509315
1370160_at 8.866716 8.988592 8.915169 8.844192 8.6495285 8.88012 8.953234 8.914194 9.006133 8.960299 8.9883585 9.119973
1370161_at 9.521161 9.597044 9.738047 9.559723 9.004335 9.645281 9.326529 9.261007 9.537987 9.601263 9.216732 9.48735
1370162_at 7.36117 7.413504 7.30129 7.500195 7.2328377 7.4831944 7.276939 7.6226315 7.424449 7.455228 7.4821334 7.535126
1370163_at 9.462683 9.468102 9.109798 9.521011 9.03082 9.49582 9.690408 9.637609 9.710061 9.648404 9.5145645 9.804814
1370164_at 10.981483 11.153373 10.951353 11.289404 11.062997 10.964558 11.193855 11.157037 11.194556 10.972489 11.01488 11.233664
1370165_at 3.935583 3.75161 3.7854114 3.766508 3.7885587 3.9785032 3.7323577 3.6550198 3.8723102 3.9167411 3.8310518 3.7870862
1370166_at 11.923713 11.916446 11.978941 11.936879 12.165673 11.9374275 11.930197 11.977795 11.941776 11.848343 11.947982 11.928422
1370167_at 12.436965 12.461216 12.35663 12.413346 12.443364 12.384777 12.463011 12.475858 12.412567 12.492618 12.447507 12.255785
1370168_at 9.64036 9.6768 9.565486 9.468263 9.891052 9.6686 9.63857 9.713082 9.70175 9.730567 9.515498 9.571873
1370169_at 9.455143 9.65897 9.309413 9.6430235 9.38088 9.400797 9.421561 9.469319 9.403127 9.152664 9.3733835 9.475601
1370170_at 10.766896 10.65119 10.618925 10.747096 10.526418 10.66612 10.62207 10.54578 10.625138 10.676988 10.410625 10.460297
1370171_at 8.471537 8.757545 8.828467 8.385651 8.562202 8.713334 8.771179 8.596812 8.596766 8.676665 8.800968 8.757939
1370172_at 10.825779 10.913455 11.0781145 10.817973 10.859038 10.973072 10.98187 10.935496 10.964479 11.026354 10.861998 10.935979
1370173_at 8.096045 8.548042 8.199755 8.066887 8.274786 8.462996 8.362853 8.483553 8.583647 8.216215 8.496409 8.460821
1370174_at 6.386576 6.038069 5.684798 5.8513126 6.1803603 6.1873813 5.7215424 5.8899326 6.3531265 5.7357426 6.0571113 5.8994513
1370175_a_at 8.428097 8.340023 8.463062 8.5401325 8.427544 8.584139 8.550418 8.71711 8.565424 8.446019 8.6016865 8.628948
1370176_at 7.3993325 6.030403 6.0806756 6.403085 6.6542153 6.2152567 6.5103226 5.949303 6.3045907 6.32865 6.506896 6.5549583
1370177_at 5.545047 5.5494804 5.2335167 5.3535986 5.3610477 5.4387393 5.5728383 5.202836 4.8876905 5.412346 5.401993 5.070409
1370178_at 4.633677 4.382725 4.5732775 4.7177796 4.6237917 4.69033 4.1219883 4.544025 4.15996 4.2733984 4.211005 4.7711015
1370179_at 10.139762 10.194796 10.168281 10.134988 10.070487 10.191525 10.212541 10.270669 10.249683 10.349134 10.204112 10.159385
1370180_at 11.168275 11.224296 11.152787 11.193584 11.322507 11.362057 11.295108 11.358022 11.4816065 11.239068 11.364262 11.279018
1370181_at 7.5410037 7.6700745 7.2857876 7.628576 7.1666636 7.538864 7.3251853 7.6469483 7.709943 7.534018 7.7777047 7.4954586
1370182_at 4.9187946 4.85093 4.809434 4.9229527 4.7336473 4.978504 4.787018 4.7738 4.5394173 4.7145243 4.6915283 4.8678865
1370183_at 7.5864697 7.677233 7.757907 7.4684424 7.819291 7.506833 7.6450353 7.6900983 7.45067 7.642555 7.5806494 7.6896715
1370184_at 10.357615 10.222928 10.276096 10.3562975 10.069417 10.374063 10.246245 10.379661 10.507824 10.35522 10.19639 10.270653
1370185_at 4.56027 4.384366 4.4852834 4.636629 4.7064466 4.4494767 4.4572725 4.6817327 4.3127546 4.4025717 4.5233393 4.3273487
1370186_at 10.356948 10.110939 10.263887 10.36101 10.077821 10.187068 10.3319 10.4177685 10.488661 10.4023905 8.733693 9.767493
1370187_at 10.978625 10.87907 10.974178 10.920847 10.784956 10.961614 10.92905 10.856708 10.807162 10.946338 10.860749 10.744974
1370188_at 9.770657 9.88237 9.898631 10.153312 10.069138 9.740449 9.887612 9.980847 9.903726 9.94683 9.650205 9.877559
1370189_at 10.067116 10.084698 10.297943 10.127676 10.125834 10.137852 10.170766 10.25458 10.231866 10.096832 10.044114 10.225455
1370190_at 11.64451 11.712343 11.608033 11.708355 11.656535 11.845026 11.598246 11.563927 11.591239 11.652543 11.426223 11.489169
1370191_at 8.224888 8.342756 8.222643 8.2011385 7.9605246 8.348227 8.10622 8.357135 8.280647 8.230368 8.1337595 8.245341
1370192_at 8.187226 8.142735 8.15223 8.362329 8.172215 8.156875 7.955266 8.148276 7.91447 8.386224 8.239509 8.200062
1370193_at 10.897776 11.0289345 11.047887 10.925631 11.402649 11.233154 11.059897 11.213802 10.897872 11.275852 11.293756 11.096016
1370194_at 8.084501 8.095345 8.128923 7.8302956 8.032391 8.213802 8.180943 8.066185 7.960537 8.14566 8.089884 8.169746
1370195_at 8.260432 8.15217 8.227072 8.167633 7.6063433 8.265388 8.2255535 7.8648086 7.9761944 8.327725 7.7182527 7.687763
1370196_at 6.9353533 7.20712 7.0215764 7.36455 6.7226906 7.127291 7.018913 7.137072 6.995483 6.925762 6.740409 7.198654
1370197_a_at 6.798814 6.729311 6.6672072 6.7339945 6.0872235 6.8392844 7.0323343 6.318538 7.115741 7.130865 6.7714977 6.7404547
1370198_at 3.1427662 3.2664232 3.1303468 3.1590433 3.1770678 3.261548 3.2048159 3.347183 3.3590975 3.3260071 3.2735498 3.3236394
1370199_at 10.074373 10.001116 10.13717 10.206572 10.2199 10.200378 10.079699 10.104454 10.279745 9.975418 9.912652 9.998962
1370200_at 11.855659 12.002887 11.806276 12.033935 12.006198 12.038895 11.87277 12.01347 12.000315 11.954297 12.069195 12.004326
1370201_at 3.616097 3.6305263 3.6747434 3.658707 3.5425622 3.5444462 3.7242 3.556557 3.5462217 3.6476312 3.5127873 3.553283
1370202_at 9.801562 9.913413 10.103721 9.742056 9.371937 10.088282 9.034175 9.550473 10.159634 10.035731 10.015678 9.816411
1370203_at 8.336301 8.209782 8.260218 8.331105 8.003917 8.038395 8.302076 8.348007 8.319579 8.669409 8.498246 8.285579
1370204_at 9.036274 9.023136 9.296331 9.066878 8.96212 9.034126 9.0891 9.195914 9.244022 9.24453 9.043721 9.180424
1370205_at 3.7460036 3.8044226 3.9816346 3.9529355 3.696196 3.952724 3.9775345 3.8130894 3.8973324 3.9938974 3.9039316 3.884272
1370206_at 4.6348114 4.2297616 4.4078827 4.405711 4.6180696 4.315155 4.278228 4.2830887 4.0962467 4.498298 4.3915687 4.3406625
1370207_at 11.351486 11.396903 11.387018 11.361866 11.456612 11.363639 11.408272 11.353578 11.357138 11.389928 11.3816395 11.44716
1370208_at 8.173113 8.321704 8.405902 8.453984 8.349635 8.336629 8.346777 8.280411 8.367117 8.2866335 8.206185 8.397241
1370209_at 8.813392 9.374576 9.055964 9.764314 10.118184 9.855599 8.970117 9.935872 9.380756 9.419561 9.895038 9.637619
1370210_at 5.1352677 5.0408015 4.9366684 5.3101006 5.3349776 5.069095 5.1358376 5.020034 5.1154 5.227351 5.2211204 4.9887905
1370211_at 6.203115 6.3116283 6.2046657 6.404685 6.3227353 6.2490377 6.0472927 6.268559 6.368773 6.522126 6.316835 6.2467327
1370212_at 5.1501026 5.108212 5.3764124 5.6897054 5.194091 5.5155096 5.5061355 4.963958 5.5535216 5.081888 5.63992 5.2153883
1370213_at 11.651814 11.928609 11.784504 11.804054 11.905451 11.70109 11.746598 11.717804 11.70426 11.872195 11.733482 11.803684
1370214_at 4.7299757 4.78362 4.974652 4.673691 4.8365555 4.878775 4.84404 4.7930603 4.4995956 4.7412667 4.7529774 4.701081
1370215_at 10.147001 9.651227 10.12197 9.874986 10.159346 9.952544 9.808213 9.738781 10.240968 10.004511 9.403737 9.806035
1370216_at 4.7994733 4.9264145 4.432924 4.420827 4.4631968 4.36148 4.564604 4.747453 4.434285 4.5289755 4.6677556 4.582034
1370217_at 5.459402 5.809708 5.391852 5.2996755 5.3467746 5.520638 5.5916495 5.2190824 5.043599 5.4544773 5.421512 5.0698395
1370218_at 6.401811 6.56053 6.579161 6.586931 6.6500654 6.6757493 6.4099164 6.337303 5.9281235 6.4235587 6.2313657 6.619407
1370219_at 8.342503 8.055075 8.757046 8.268686 8.360281 8.200512 8.166355 8.096542 8.399204 8.376043 7.8608894 8.216899
1370220_at 10.291245 9.794738 10.496172 9.406739 10.872177 10.485661 10.550076 9.943673 9.645398 10.37335 9.653196 11.23815
1370221_at 4.3590817 4.082636 4.3509107 4.7676296 4.614316 4.344499 4.2447443 4.2150836 4.5897865 4.654432 4.7998195 4.2240357
1370222_at 5.1648736 4.994254 5.021675 5.032977 4.8128214 4.9010606 4.677466 5.150056 4.68249 4.779359 4.8605747 4.771103
1370223_at 7.7408876 7.805445 7.715439 7.720435 7.646825 7.730416 7.7331896 7.879928 7.681253 7.8792086 7.806656 7.8457
1370224_at 9.768194 9.9219265 10.216335 10.388484 10.072511 10.052682 9.794565 9.61778 9.9376745 9.858851 9.787536 10.125595
1370225_at 5.0571866 4.9942975 4.784939 4.754252 5.032837 4.895382 5.0371733 4.624295 4.76533 4.635618 4.922189 4.990169
1370226_at 9.955906 9.908125 10.048595 9.864145 10.009369 9.984896 10.001759 10.052366 10.000528 10.076168 10.026911 10.163357
1370227_at 3.288583 3.249482 3.2621384 3.1614294 3.3728712 3.2178667 3.1272717 3.1830432 3.1575794 3.2897995 3.160056 3.4341137
1370228_at 14.45571 14.45571 14.399521 14.483792 14.443406 14.407595 14.44959 14.495713 14.467936 14.463511 14.440991 14.438112
1370229_at 4.930603 4.5426292 4.698137 4.9679155 4.980137 4.900908 5.1448545 4.6424823 4.7355733 4.780377 4.4913616 4.867509
1370230_at 11.303941 11.372612 11.293891 11.389044 11.135372 11.305046 11.317531 11.263351 11.34976 11.367295 11.3504505 11.287857
1370231_at 7.312328 7.250014 7.378741 7.4240017 7.6755733 7.257791 7.1900287 7.2074776 7.173426 7.242663 7.3441195 7.4270124
1370232_at 10.5834255 10.369196 10.936281 10.440412 10.8333645 10.759027 10.505104 10.218152 10.254705 10.415895 10.356817 10.065747
1370233_at 5.0085135 4.956259 4.7682076 5.0916376 5.1844807 4.8687897 5.068883 4.8348784 5.121398 4.77083 4.9382405 5.0438023
1370234_at 12.862123 12.762649 12.806649 13.035408 12.900636 12.789077 12.776888 12.934778 12.913762 12.7999735 12.867889 12.836186
1370235_at 13.1687565 13.186138 12.914352 13.25786 12.734763 13.033315 12.9288645 13.1438675 12.826046 12.999836 13.073557 13.050754
1370236_at 9.0219755 8.607793 9.124614 8.969118 9.097992 9.006942 8.783773 8.84517 9.22155 9.129882 8.8983755 8.765346
1370237_at 11.929311 11.982024 11.780693 12.098436 12.097947 11.983838 11.891911 11.933362 11.949086 11.788689 11.82202 11.821104
1370238_at 11.788624 11.798336 11.739559 11.80802 11.721724 11.857388 11.736264 11.75706 11.762629 11.794865 12.0125 11.768808
1370239_at 13.223383 13.037738 13.138932 12.7905655 12.830221 12.59099 13.384459 13.183328 13.236742 13.485639 12.70357 13.460548
1370240_x_at 13.195059 13.097464 13.087464 12.753757 12.622335 12.579662 13.39011 13.134451 13.24812 13.472073 12.718055 13.3776045
1370241_at 13.980196 13.99417 13.851034 14.024202 13.804563 13.847636 13.835146 13.923158 14.059365 13.960012 13.915293 13.893066
1370242_at 12.710052 12.641799 12.69039 12.748695 12.565102 12.595075 12.675444 12.66001 12.7201805 12.57813 12.423687 12.626517
1370243_a_at 10.776597 10.55076 10.466933 10.72292 10.408364 10.896775 10.75797 10.6286 10.756101 10.430786 10.660652 10.683099
1370244_at 12.084628 11.996784 12.174225 11.891129 12.30906 12.15467 12.067676 11.983394 12.169375 12.020861 12.100902 12.236922
1370245_at 10.1545725 10.133508 10.620458 10.226212 10.387017 10.5060835 10.314751 10.241975 10.49173 10.267857 10.206875 10.454232
1370246_at 11.878666 11.910943 11.75059 11.77104 11.674395 11.732308 11.780993 11.795393 11.599472 11.885078 11.751339 11.690899
1370247_a_at 6.654568 6.032827 6.775505 6.4884725 5.9650292 6.5425835 6.124831 6.236259 6.5435486 6.5241942 6.1731815 6.3208156
1370248_at 6.490675 6.24031 6.48423 6.4948483 5.9984317 6.0270944 6.399104 6.4968557 6.474343 6.662792 6.353422 6.5203185
1370249_at 7.3147707 7.182749 7.042331 6.811273 6.951133 7.28418 7.5310383 7.8748336 7.290106 7.839653 6.771649 7.290979
1370250_at 8.995033 9.001605 9.182401 8.953935 9.2496805 8.931115 8.974657 9.079689 8.95111 9.13287 9.050983 8.969326
1370251_at 6.2430487 5.9742785 6.1573305 5.839029 6.0024447 6.116243 6.183234 6.112395 6.044525 6.088657 6.0386467 5.7863636
1370252_at 8.290478 8.123718 8.592528 8.141503 8.1157675 8.332631 8.407827 8.477179 8.4113035 8.33223 8.226775 8.317619
1370253_at 11.676705 11.649309 11.648559 11.739994 11.655059 11.680325 11.636023 11.572394 11.735986 11.574146 11.532923 11.709752
1370254_at 3.3449993 3.7490523 3.6044023 3.537035 3.5678031 3.642874 3.6194003 3.4789417 3.7249033 3.455765 3.6661053 3.7275908
1370255_at 4.340399 4.4452114 4.284483 4.5701237 4.4304323 4.503443 4.042529 4.231619 4.3417726 4.4037485 4.417824 4.411124
1370256_at 7.996095 9.563888 8.009623 9.1075115 9.757197 8.189828 8.910076 9.149287 8.856452 8.508902 9.538366 7.7549686
1370257_at 4.6919293 4.436631 4.3265276 4.5693827 4.549654 4.5399103 4.456871 4.3934536 4.4768753 4.305831 4.50143 3.8974605
1370258_at 5.13927 5.3463492 5.1693897 5.4015627 5.247944 5.366934 5.020423 5.066033 5.118446 5.122744 5.027854 5.200262
1370259_a_at 8.03802 7.98997 8.198713 8.248393 7.8008766 8.221964 7.7243333 7.8008957 8.15205 8.137458 7.7886205 8.348721
1370260_at 6.7553535 6.5778513 6.8278403 6.802647 7.042302 6.4284797 6.443619 6.4639926 6.6378474 6.815466 6.856772 6.910811
1370261_at 8.258737 8.193069 8.146059 8.048484 8.074989 8.175351 8.055118 8.2173 8.239742 8.067754 7.8992743 8.055099
1370262_at 9.4836445 9.551048 9.385538 9.520632 9.234474 9.613098 9.520447 9.558025 9.60656 9.537012 9.457615 9.330681
1370263_at 5.6049867 5.3432817 5.788734 6.060951 5.635702 5.2893667 5.8389597 5.874125 5.6860747 5.7177835 5.5487103 5.8847566
1370264_at 7.386773 7.483815 7.573808 7.8612924 8.042376 7.400056 7.462836 7.638509 7.730741 7.5734196 7.522731 7.617265
1370265_at 5.976456 6.179425 6.268995 6.3246207 6.300648 6.179973 6.275648 5.9609227 6.3847113 5.975676 5.8175163 5.966856
1370266_at 6.423977 6.3509 6.5128555 6.442051 6.7923565 6.6705475 6.0692005 6.377089 6.8077755 6.7459674 6.4320774 6.4967566
1370267_at 6.640737 7.041377 6.7553287 6.7097697 6.4104133 6.800352 7.0846944 6.9473886 7.0542793 6.5890193 6.913471 6.933414
1370268_at 4.1106744 4.0744004 4.323291 4.2576027 4.1335773 4.256934 3.9971187 4.1613603 4.2725945 3.9435298 4.4972 4.3303385
1370269_at 4.8269987 5.124418 4.925929 4.9348264 4.9196987 4.6784596 4.8986845 5.3081427 5.224259 5.8113194 7.3984056 6.804367
1370270_at 4.123766 3.807496 3.6744077 3.7795348 3.8681078 3.94869 3.7302792 3.8110352 3.6633298 3.9150028 4.078832 3.8502479
1370271_a_at 7.2496147 7.4033957 7.3987093 7.489274 7.3493104 7.403516 7.5645957 7.243032 7.1589603 7.1881304 7.3915873 7.3268046
1370272_x_at 6.1853733 6.2410407 6.1829777 6.0262585 6.55139 6.3197694 6.344685 6.372393 6.2431407 6.272024 6.157996 6.2021527
1370273_at 3.7733285 3.6055279 3.800169 3.8150654 3.6312187 3.6604602 3.775623 3.6430423 3.624159 3.4054928 3.7555125 3.5561428
1370274_at 12.610769 12.752234 12.691446 12.695593 12.729448 12.662979 12.72192 12.737279 12.700026 12.85459 12.726352 12.657915
1370275_at 13.050478 13.013088 13.030819 13.112842 12.8950405 13.065622 13.029909 13.079105 13.057198 13.095975 13.093632 13.076128
1370276_at 11.767192 11.885803 11.7875185 11.84472 11.755731 11.880352 11.792024 11.756952 11.849608 11.945182 12.029632 12.016134
1370277_at 12.006698 11.946501 11.853384 12.030651 11.890388 12.063576 11.993096 12.091077 11.939869 12.083255 12.173546 12.021092
1370278_at 11.380016 11.391886 11.391683 11.3436775 11.333683 11.445336 11.390995 11.403574 11.496228 11.487758 11.503811 11.389044
1370279_at 5.385108 5.278608 5.323511 5.4024644 5.690071 5.4914293 5.654193 5.445798 5.349237 5.3190317 5.553702 5.4142685
1370280_at 10.599015 10.589011 10.629258 10.527112 10.454787 10.576309 10.742877 10.649334 10.761324 10.727557 10.850851 10.878222
1370281_at 11.928609 11.383632 11.041658 11.311848 10.49407 11.258699 10.628447 11.435615 11.052115 11.164749 11.312261 10.4577675
1370282_at 6.342782 6.543235 7.0636926 6.6981883 6.5522475 6.4924874 6.287898 7.024649 6.9316616 7.0300984 7.185064 7.273632
1370283_at 12.479023 12.147906 12.342623 12.313542 12.104467 12.457098 12.482231 12.42642 12.445147 12.462969 12.554808 12.588121
1370284_at 12.112657 12.168281 12.1530905 11.951216 11.993254 12.174184 12.010943 12.084844 12.0191145 12.149815 12.245199 12.1573515
1370285_at 6.185488 6.4307394 6.430313 6.4179783 7.0859127 6.255578 6.516774 6.5795307 6.521105 6.273715 6.574269 6.4067364
1370286_at 9.18284 9.453825 9.221687 9.443558 9.921083 9.614869 9.233584 9.629794 8.918201 9.224472 9.980843 9.248874
1370287_a_at 9.607412 9.403394 9.359807 9.307125 9.132319 9.285204 9.761883 9.503427 9.60455 9.357161 9.520739 9.652205
1370288_a_at 9.010954 8.777012 8.7061 8.747152 8.375601 8.643784 9.001331 8.707201 8.90176 8.792141 8.662792 8.666687
1370289_x_at 3.4346974 3.4327343 3.6221695 3.7193801 3.5586882 3.4543042 3.5257366 3.5184884 3.9919083 3.5206895 3.5901797 3.6086073
1370290_at 8.86292 8.751842 8.815044 8.895257 8.438605 8.757172 8.839484 9.04034 9.335223 8.940946 8.76037 8.58238
1370291_at 5.417743 5.5114036 5.4788218 5.43015 5.3182716 5.502674 5.3105745 5.1485085 5.8652277 5.454196 5.074562 5.2017474
1370292_a_at 4.035416 3.9323816 3.837201 3.8153186 4.06884 3.8945873 4.004361 4.2115555 3.996367 4.0672755 4.010839 3.897461
1370293_at 5.208132 5.4510107 5.434164 5.8294034 5.951857 5.32606 5.216298 5.5295258 5.327157 5.4622726 5.761451 5.4004016
1370294_a_at 6.4384465 6.7057915 6.790136 6.7823744 6.309277 6.2190247 6.8556776 7.301546 6.5714626 6.7185245 6.3014345 6.4122367
1370295_at 8.321942 8.362086 8.528807 8.371668 8.364079 8.662844 8.396363 8.5381 8.480142 8.665196 8.400343 8.659489
1370296_at 13.496675 13.604036 13.572521 13.535163 13.528765 13.517237 13.502109 13.528784 13.437426 13.5198345 13.531645 13.405346
1370297_at 6.180573 6.197314 6.141239 6.3109503 6.0367594 5.8257813 6.0504384 6.1533976 5.9262276 6.2066 5.9301095 5.8560786
1370298_at 9.994493 10.103103 10.090153 9.966337 9.562416 9.729044 10.029524 9.980951 10.07376 10.105491 10.251958 10.023021
1370299_at 13.779739 13.770447 13.644754 13.680968 13.675925 13.698092 13.727986 13.740977 13.731191 13.675953 13.707197 13.683765
1370300_at 8.683867 8.408203 8.33132 8.514675 7.9713025 8.24297 8.432715 8.461308 8.352032 8.452356 8.640434 8.521837
1370301_at 7.1923404 6.9851522 7.252676 6.9270988 7.076187 7.2666135 6.841983 6.8848324 7.0674186 7.296053 6.916336 7.0817604
1370302_at 8.518235 8.370446 8.392029 8.685465 8.305128 8.265623 8.396462 8.335487 8.498816 8.279671 8.392987 8.417625
1370303_at 6.5062885 6.7451267 6.416482 6.36091 6.4327235 6.732994 6.339819 6.4231014 6.4757776 6.5979085 6.540764 6.6585913
1370304_at 8.796632 8.928296 8.899729 8.798304 8.536676 8.978935 8.720976 8.88477 8.697722 9.063823 8.919109 8.853124
1370305_at 9.568004 9.602303 9.731008 9.738105 9.358212 9.652013 9.755657 9.82016 9.676091 9.795867 9.852531 9.731002
1370306_at 9.018338 9.192198 9.269927 9.175866 8.88777 9.061922 9.141201 9.187475 9.284182 8.993153 8.933928 9.008886
1370307_at 7.7397833 7.4451213 7.3782306 7.7036366 7.3652167 7.5117607 7.4341207 7.8591137 7.6539063 7.456924 7.5807714 7.728167
1370308_at 7.556265 7.835243 7.894979 7.6198745 7.4657464 7.473438 7.6451545 7.9948997 7.6756744 7.7278967 7.773298 7.667797
1370309_a_at 11.055026 10.99201 10.775022 11.005319 10.772398 10.940128 10.977309 10.864778 10.917698 10.81997 10.881245 10.970985
1370310_at 12.841822 12.909481 12.780993 12.993547 12.972353 12.85437 12.934028 12.94323 12.904076 12.800929 12.807883 12.961328
1370311_at 8.271539 8.144329 8.294989 8.116592 8.046507 8.215002 8.214411 8.14222 8.057343 8.308123 8.323897 8.220476
1370312_at 4.2039957 4.044073 3.9767137 4.1061163 4.110508 4.049826 4.101797 4.006654 4.068957 4.128156 4.1266975 4.0811505
1370313_at 9.300252 9.564586 9.254577 9.227535 8.762662 9.40836 9.466514 9.334975 9.46473 9.530315 9.821831 9.577137
1370314_at 8.513727 8.34195 7.963528 8.211702 7.865066 8.436256 8.104367 8.261611 7.998253 8.219851 8.136639 7.8765736
1370315_a_at 5.878311 5.483526 5.5216837 5.6049075 5.7510777 5.5841494 5.614809 6.01266 5.5345035 5.57643 5.6781135 5.6030955
1370316_at 8.074838 8.0011425 7.9046345 8.204713 7.587204 7.9291134 7.985115 8.136396 8.137938 8.096382 8.045494 8.113251
1370317_at 7.0993567 7.071434 7.1207976 7.0399866 7.0471334 6.994095 6.9024363 7.013206 6.9517837 6.9447494 7.0913963 7.037314
1370318_at 7.723672 7.7937427 7.662609 7.9456725 7.615117 7.928002 7.722947 7.7536564 7.5685906 7.8106637 7.711271 7.88377
1370319_at 9.487072 9.96399 9.46021 9.433659 9.433181 9.997347 9.675711 9.475449 9.69943 9.517747 9.741076 9.480977
1370320_at 10.760634 10.7953 10.56754 10.510913 10.7705765 10.836657 11.058783 10.662028 10.879318 10.768813 10.788803 10.764851
1370321_at 10.521908 10.4669695 10.498375 10.376857 10.471868 10.465252 10.397703 10.50554 10.439456 10.300216 10.346933 10.348206
1370322_at 10.012874 10.064401 9.979464 10.049754 9.683076 9.912658 10.012998 10.03792 10.12685 10.116678 9.90259 9.854894
1370323_at 6.6802964 6.570562 6.2666335 6.503447 6.040639 6.320203 6.4972715 6.59119 6.5924873 6.7019477 6.3164644 6.670646
1370324_at 7.1966567 7.1162343 7.238283 7.4523473 7.54699 7.365793 7.4062095 6.8427505 7.5035863 7.077942 7.1423197 7.0698733
1370325_at 9.8557205 9.794119 9.70992 9.928387 9.726433 9.884707 10.043773 9.856004 9.82357 9.899459 9.834211 9.721619
1370326_at 7.306115 7.396723 7.3801465 7.3471746 7.193849 7.657958 7.496537 7.5853286 7.476078 7.4507236 7.5757046 7.5637317
1370327_at 8.014374 8.113398 8.108635 8.143089 7.852522 8.0201645 7.9911194 7.957238 8.10177 8.02235 8.158094 8.097623
1370328_at 5.253449 5.208589 5.140029 5.1386743 5.3016825 5.0101814 5.0892267 5.222107 5.324498 5.2914524 5.0751877 5.279709
1370329_at 9.059828 9.24115 9.255126 9.042385 9.291299 9.184566 9.318939 9.360175 9.294905 9.269489 9.530454 9.49485
1370330_at 7.412665 7.4510016 7.449578 7.270757 7.127417 7.391845 7.407924 7.261577 7.4489517 7.4840326 7.697236 7.136472
1370331_at 7.954685 7.998433 8.263911 7.610903 7.646741 7.943874 8.06689 7.9336696 7.641116 8.059007 7.7700825 7.6596723
1370332_at 4.96713 5.0453153 5.271848 5.2491474 5.2265596 4.8973727 5.092276 4.881403 4.636332 4.92989 5.235951 5.0145636
1370333_a_at 13.254488 13.125564 13.162347 13.20371 13.022591 13.123091 13.102152 13.260889 13.238426 13.220826 13.173911 13.071104
1370334_at 8.212109 8.882135 8.763298 9.306295 9.233271 9.009179 8.383678 8.800823 9.284229 8.601439 8.651781 9.559765
1370335_at 8.147545 8.344341 7.991548 8.265971 8.113033 7.919441 7.846029 8.313644 8.205915 7.7254243 8.141508 8.114971
1370336_at 11.11288 11.125851 10.9204035 11.980581 10.925989 10.679208 10.354072 11.750533 11.133872 11.407746 11.500253 12.018724
1370337_at 8.198588 8.209903 8.300786 8.082194 8.203178 8.172283 8.1735735 8.151774 8.105696 8.064363 8.091462 8.092541
1370338_at 3.5738091 3.5962656 3.6557727 3.580575 3.7040522 3.5323765 3.8689966 3.5776606 3.7962527 3.5369515 3.6128554 3.3614168
1370339_at 10.390743 10.376862 10.401434 10.439661 10.190831 10.39395 10.517617 10.450769 10.538004 10.452184 10.315017 10.344456
1370340_x_at 9.202981 9.080431 9.1675625 9.2828245 9.3981495 9.09087 9.088754 9.092891 9.304177 9.215394 9.102473 9.058102
1370341_at 3.6006424 3.542249 3.6233773 3.6449769 3.337261 3.4419692 3.6350229 3.4879994 3.4911313 3.9367874 3.4909184 3.6589684
1370342_at 3.613923 3.8366475 3.550702 3.4345233 3.4141319 3.398067 3.6413996 3.646576 3.797387 3.8454516 3.5794067 3.5301428
1370343_at 7.3380766 7.1639533 7.1699142 7.238103 7.3314195 7.0788374 7.146699 7.2863097 7.367046 7.1483197 7.17927 7.0684304
1370344_at 7.94651 8.080227 8.12364 8.220552 8.164152 7.9952 8.25928 8.04265 8.388029 7.9935603 8.087309 8.30748
1370345_at 5.3827963 5.2941723 6.008754 6.1813164 5.8104057 4.9176836 5.598032 6.485058 5.5265293 6.589821 5.5268316 5.250557
1370346_at 4.2657366 5.03817 5.221631 5.2885265 5.148754 4.3025894 4.752112 5.74946 5.0035195 5.5535846 4.8197856 4.734183
1370347_at 5.516658 5.4579034 5.551398 5.4705434 5.310789 5.421634 5.368602 5.5079594 5.3991647 5.227351 5.1467695 5.795092
1370348_at 10.668912 10.475193 10.641542 10.7708 10.216076 10.560834 10.604875 10.594929 10.74862 10.580458 10.635163 10.653527
1370349_a_at 14.055702 13.967742 14.048177 14.006803 14.082006 14.023479 14.024624 14.017289 14.048963 14.040155 14.013385 14.038833
1370350_x_at 10.499298 10.870051 9.743644 9.799539 11.465305 11.280326 9.462474 11.055026 10.635541 10.978751 10.393019 9.977493
1370351_at 9.046848 8.99429 8.949769 8.83452 8.637924 8.957993 9.043117 8.890598 8.925927 9.035898 8.92877 8.8909855
1370352_at 11.6692095 11.633123 11.630343 11.728446 11.700615 11.632756 11.4468975 11.663562 11.73624 11.578432 11.659745 11.6692295
1370353_at 7.7233424 7.939458 8.017591 7.645135 7.615117 7.8408914 8.010774 7.7465734 7.9126453 7.660407 7.792816 7.829055
1370354_at 7.7900567 8.235481 7.907361 7.8659444 8.051325 7.9453454 7.8410015 8.002083 7.925983 7.745192 8.0484295 8.193651
1370355_at 13.329902 13.560496 12.660591 13.290254 12.524369 13.403061 13.090797 13.2163105 12.248636 13.120237 13.039124 11.789046
1370356_at 7.595763 7.609369 7.907555 7.7334433 7.530597 7.6459336 7.6550927 7.576857 7.809511 7.720377 7.8180685 7.8104677
1370357_at 8.12249 8.184325 8.273731 8.260957 8.074743 8.121716 8.071179 8.34026 8.3050585 8.33784 8.279879 8.328511
1370358_at 8.597933 8.8329525 8.624764 9.09921 8.917391 8.732964 8.890465 8.941497 8.760901 8.966993 8.920437 8.816531
1370359_at 12.727235 12.6895075 12.521565 12.685135 12.74763 12.498176 12.706293 12.634267 12.63919 12.679319 12.56678 12.542073
1370360_at 9.190711 9.217285 9.222828 9.227497 8.807075 8.984513 8.937219 9.088635 9.008686 8.897419 9.106185 9.115162
1370361_at 5.0793667 4.6476984 4.7219315 4.8468394 4.7819395 4.379848 4.818806 5.050874 4.6311746 4.753169 4.835254 4.8276763
1370362_at 7.152171 7.5050764 7.343564 7.430385 7.265385 7.1093626 7.2072077 7.0142264 7.0973825 7.3016458 7.122138 6.910811
1370363_at 11.169394 10.999196 12.46026 11.286125 12.256625 11.697109 12.1667795 12.556577 11.718777 11.794584 11.984845 12.65476
1370364_at 7.6398335 7.540152 7.617685 7.845222 7.546735 7.571453 7.6896725 7.6365523 7.4702015 7.595793 7.607744 7.449433
1370365_at 8.949813 9.250262 8.717035 8.797368 8.701269 9.0048065 8.999892 9.174011 8.898597 9.132623 9.069738 9.131411
1370366_at 10.206825 10.154323 10.135836 9.946079 10.0769 10.18585 9.89844 10.195541 10.229767 10.093811 9.963995 10.134571
1370367_at 4.5138893 3.875176 4.3163247 4.3921223 4.578262 4.3350406 4.079891 4.445601 4.2793427 4.375888 4.4915533 4.3008127
1370368_at 7.0600805 7.06257 7.0377064 6.986864 6.8277884 7.1601715 6.9633656 6.934626 7.0436254 7.1610584 7.020904 7.2318187
1370369_at 6.269429 5.99713 6.6502814 6.1744957 6.456894 6.0187693 6.2286577 6.0791855 6.1711206 5.928827 6.0576444 6.102947
1370370_at 7.972532 7.865656 8.056855 8.185858 7.9596386 8.016941 7.687416 7.7191377 7.9350147 7.819495 7.8806405 8.047193
1370371_a_at 8.083793 7.771467 7.6944256 7.7685676 8.363985 7.80991 7.5874157 7.3514147 7.6596675 7.687951 7.6282053 7.645262
1370372_at 4.233395 4.2098846 3.8677647 4.375898 4.435758 4.2307 3.9436193 4.199724 4.2113557 4.343997 4.4034967 4.4879684
1370373_at 6.026946 5.464353 5.5494003 5.7375965 5.856851 5.651765 5.6357336 5.6972737 5.676415 5.6477633 5.690994 5.5379453
1370374_at 8.491039 8.8139305 8.589155 8.938328 8.606331 8.523785 8.242723 8.634815 9.28167 8.1659155 8.122102 7.841224
1370375_at 11.703289 12.044391 11.964934 11.596735 11.876172 12.025257 11.923999 11.588173 11.787443 11.764787 11.866485 11.4881935
1370376_a_at 8.794336 8.649723 8.600605 8.491817 8.386196 8.519894 8.772411 8.719313 8.911148 8.812864 8.596102 8.82774
1370377_at 12.8895645 12.815411 12.967394 12.954805 13.204241 12.892224 12.7308235 12.844989 12.828161 12.736504 12.951447 13.191773
1370378_at 12.273112 12.217086 12.254306 12.336666 12.165513 12.321366 12.14237 12.20232 12.172269 12.234098 12.25681 12.211294
1370379_at 5.5301995 5.7836027 5.348371 5.180175 5.728312 5.3039494 5.8397055 5.579217 6.030699 5.384749 5.8395386 5.7487726
1370380_s_at 7.7695093 7.7196145 7.649534 7.8385606 7.4301295 7.5973816 7.7353654 7.758633 7.739636 7.5426326 7.5288324 7.775047
1370381_at 11.109175 11.165681 11.212981 11.426347 10.957385 11.146487 11.268639 11.192865 11.09815 10.967272 11.077513 11.330885
1370382_at 4.308713 3.240875 3.3328738 3.4896429 3.5742943 3.801225 3.238581 3.3787544 3.315485 3.3826308 3.4064689 4.142992
1370383_s_at 9.045945 7.7537484 8.902048 8.478937 9.045754 8.364258 8.291874 8.549621 8.522064 8.279232 7.9045296 8.359064
1370384_a_at 7.2008867 7.7303567 7.4304304 5.0161796 4.937302 7.8306055 6.742035 6.758706 9.0565815 9.212647 9.196125 6.975256
1370385_at 5.699484 5.8191404 5.7201962 6.0294924 5.6343465 5.7055893 6.2173433 5.6602707 5.9130993 5.779639 6.127296 5.8901424
1370386_at 7.8682423 7.795385 7.8910103 7.753293 7.6066937 7.8811283 7.901179 7.805203 7.6714387 7.860925 7.74206 7.829792
1370387_at 10.682862 11.117739 10.55724 9.889872 11.339055 11.228264 11.29968 10.943484 11.560722 11.537013 11.431919 11.599685
1370388_at 3.8575459 3.859582 3.9923675 3.8573568 4.294461 4.3073645 3.859756 3.9939294 4.073027 4.056843 4.098298 3.9452207
1370389_at 3.836635 3.6663446 4.0380244 3.9596698 3.5692632 3.725902 3.789402 3.43992 3.7932034 3.6930223 3.6615014 3.7416866
1370390_at 5.0901885 5.017692 4.561358 4.903425 4.7306743 4.73172 4.70595 4.745342 4.729162 4.7525067 4.988733 4.942745
1370391_at 5.0988884 4.881331 5.094192 5.0745306 5.148947 4.905723 5.066944 5.186385 4.985445 5.009158 5.1289716 4.940808
1370392_at 5.1292944 5.202846 5.114367 5.3130584 5.1819735 4.9174814 5.339858 5.1856318 5.0705605 5.204605 5.2472906 5.209786
1370393_at 4.7249074 5.225248 5.0870237 5.0787187 5.459397 4.983999 5.1500278 5.366359 5.082265 5.5510273 5.2600555 5.097773
1370394_at 6.484804 6.482986 6.478935 5.376328 6.177072 7.3457775 6.1131444 6.2019653 7.6939664 6.6569605 6.319089 6.444313
1370395_at 6.6944575 6.887664 6.5930276 6.7650013 6.9904413 6.7705836 6.639163 6.6490602 6.628318 6.5557556 6.663083 6.72078
1370396_x_at 14.037783 13.971573 13.9938 14.025268 14.100362 14.023806 14.018039 14.009202 14.007086 13.973768 13.983905 14.055013
1370397_at 11.432545 12.104216 12.011197 11.848995 11.833763 11.670697 12.166504 11.7329 11.970497 11.675648 11.891691 12.677591
1370398_at 6.2187996 6.518238 6.297171 6.0457067 6.125865 6.1068788 6.2858357 6.24083 6.6772738 6.166852 6.011694 6.184247
1370399_at 7.1722484 7.120636 7.124618 7.352869 7.22704 7.1637626 7.290919 7.1464934 7.691917 7.327091 7.143228 7.101275
1370400_at 5.3753924 4.965205 4.9381914 5.0759263 5.553972 5.23427 5.602591 5.179103 5.126363 5.1020975 4.8755994 4.934157
1370401_at 3.7863395 3.7935262 3.6747434 3.6832736 3.7942488 3.631597 3.7140427 3.522162 3.761933 3.907004 3.755322 3.6761546
1370402_at 7.9047594 7.4558873 7.3708105 7.80891 7.350095 7.547254 7.3724785 7.4732647 7.584487 7.554133 7.43124 7.5812297
1370403_at 4.5349784 4.322603 4.1833196 4.7349963 4.7899976 4.288948 4.724642 4.689127 4.261119 4.3138294 4.727826 4.481448
1370404_at 3.8188126 3.789984 3.3847733 3.7884917 3.9627972 3.7473729 3.9252062 3.6364422 3.8623414 3.987704 3.7869678 3.702453
1370405_at 3.9606056 3.6372893 3.6715217 3.837411 3.8915422 3.534665 3.7732847 3.4630847 3.663109 4.5061426 3.8276434 4.1569595
1370406_a_at 3.3773224 3.4081743 3.5605261 4.0077806 3.7468326 3.7021937 3.367372 3.943776 3.6049874 3.495827 3.6230454 3.3651597
1370407_at 8.894768 8.901955 8.937191 8.720727 9.239768 8.939184 8.892134 8.94832 8.883236 8.596646 8.739097 8.9348955
1370408_at 4.94109 4.746329 4.888924 4.931803 4.2935596 4.858139 4.256089 4.111779 4.5283313 4.749935 4.472976 4.763587
1370409_at 4.617346 4.541975 4.5222154 4.421075 4.5314026 4.53132 4.422775 4.4403286 4.524219 4.2108736 4.371104 4.2804914
1370410_at 3.751316 3.979009 3.995548 4.141257 3.9811056 3.8520262 4.004463 3.883116 3.8973324 3.731259 4.079174 3.910931
1370411_at 5.447587 5.5178585 5.925883 5.8112736 5.6222258 5.3021054 5.5935926 5.5693645 5.595907 5.4712186 5.645467 5.590158
1370412_at 4.362192 4.387212 4.152747 4.1145735 4.200592 4.271201 4.4403296 4.152582 4.2872186 4.2239294 4.016569 4.152896
1370413_at 6.676316 7.382383 6.8880157 6.846813 6.5851297 6.6731925 6.8439884 7.0477905 7.0987687 6.7369905 6.742268 6.6527925
1370414_at 9.420323 9.572295 9.394885 9.122189 8.722548 9.608002 9.509645 9.497245 9.396283 9.414438 9.35362 9.250928
1370415_at 5.890606 5.6208916 6.053362 6.257352 5.884378 5.9279656 5.9506917 6.218962 5.8009768 5.6073704 5.8366995 5.5384088
1370416_at 4.9252725 5.079404 4.9333487 4.583376 4.551794 4.71405 4.5933995 4.71976 4.7996078 4.940557 4.8225517 4.580967
1370417_at 4.2106643 4.403853 4.4075346 3.7920957 4.631424 4.0529194 4.1404486 3.9646792 4.1933966 4.237057 4.3510857 4.2010126
1370418_s_at 5.601691 5.0261765 5.2720737 5.230852 5.524804 5.200015 5.3497133 5.2771554 5.2629433 5.1618114 5.218038 5.41849
1370419_a_at 5.811638 5.563162 5.803569 5.9743147 5.858547 5.6336846 5.7190943 5.7141685 5.886838 5.676108 5.8090754 5.4856586
1370420_at 12.535415 12.602165 12.422009 12.283875 11.047023 12.552737 11.909348 12.553403 13.09819 12.727068 12.658937 12.065714
1370421_a_at 6.289013 5.8079395 5.829764 6.186498 6.12954 5.9139957 5.9282584 5.7987113 5.750124 5.9149103 5.767889 5.954579
1370422_at 6.757337 6.3304734 6.6871176 6.6072707 6.4124837 6.4980946 6.615954 6.2919226 6.479463 6.2957034 6.1142406 6.4305215
1370423_at 5.729062 5.416308 5.755154 5.8249545 5.7333636 5.733768 5.8008385 5.6730824 5.7951245 5.5930805 5.738701 5.621499
1370424_at 3.8717115 3.9674358 3.8363802 4.2590075 4.1286044 4.1917133 3.9323232 4.0482244 3.795685 4.0273933 4.1865473 3.8175547
1370425_at 12.091832 12.343552 12.181575 12.260919 12.336958 12.494365 12.227838 12.586573 12.270653 12.298498 12.288735 12.342895
1370426_a_at 11.212407 10.973112 10.808406 11.218693 10.930941 10.917926 11.001876 10.99221 10.907055 11.162084 11.173836 10.9761915
1370427_at 5.8267612 5.689104 5.5047855 5.4870815 4.9511824 5.7572365 5.8105383 5.798711 5.9684544 5.2543087 5.5049305 5.424642
1370428_x_at 11.322156 11.769546 12.058677 11.890704 12.019953 11.388785 11.878918 11.922678 12.044839 11.971833 11.285119 10.8385
1370429_at 9.602157 9.351659 9.102302 9.5169 9.525139 8.823304 9.186608 9.430496 9.709755 9.539848 8.973815 8.408481
1370430_at 4.717803 4.919898 4.967106 4.902684 4.7405815 5.044467 4.615409 4.633278 4.834973 4.655568 4.6879854 5.204332
1370431_at 3.9897602 4.039727 4.1109276 4.035392 4.165085 4.039542 4.2382383 3.9198804 4.2718525 4.1284666 3.904702 4.043413
1370432_at 3.1007738 3.4222813 3.3652194 3.4410512 3.4754946 3.3190415 3.548357 3.2817688 3.5428746 3.4220667 3.3916788 3.4575522
1370433_at 8.738071 10.074063 10.293468 9.011691 10.598161 10.046333 10.553466 10.854456 10.0303955 10.169126 10.317081 10.766952
1370434_a_at 3.7751694 3.668998 3.5113075 3.6318355 3.5962899 3.618694 3.490347 3.4572566 3.634648 3.5928273 3.831597 3.4073212
1370435_a_at 7.211117 7.574577 7.458277 7.4166064 7.2279954 7.6886954 7.697463 7.502862 7.2584567 7.4518914 7.6402826 7.606551
1370436_at 7.1742454 6.7138305 6.886089 6.3602233 6.899915 7.5269904 5.885928 7.5660796 6.892278 8.808418 8.383742 9.272978
1370437_at 6.2185936 6.219875 6.2372046 6.38518 6.39606 6.8303356 6.340493 6.361504 6.004876 6.509845 6.334784 6.5883803
1370438_at 5.537788 5.566228 5.5808353 5.9458756 5.5984783 5.6189613 5.844635 5.759796 5.629263 5.9968233 5.8534207 5.916745
1370439_a_at 3.169991 3.1982195 3.1645114 2.9199324 3.3454003 3.180323 3.2333348 3.420403 3.4994245 3.252796 3.1706295 3.2075405
1370440_at 7.651975 7.923921 7.7204757 7.7699776 7.4095917 7.5695524 7.5320945 7.4262323 7.7096195 7.5215545 7.835426 7.4296193
1370441_at 3.6274712 3.8745565 3.5300581 3.5439699 4.0549297 3.6474159 3.7849674 3.5028777 3.7026708 3.6916063 3.7378564 3.379824
1370442_at 3.4130266 3.1437306 3.3507187 3.2856076 3.3503544 3.410978 3.2666264 3.4512212 3.3234532 3.283834 3.4528964 3.23238
1370443_at 7.419154 7.6163726 7.8834076 7.7017 7.412565 7.885509 7.810168 7.4419336 7.9301276 7.825642 7.502841 8.005381
1370444_at 4.507172 4.5262117 4.616557 4.5218244 4.6673927 4.6353216 4.642005 4.47578 4.3470945 4.2625675 4.2904787 4.5219965
1370445_at 5.5136385 5.5418844 6.5453563 6.0040407 6.33845 6.3671794 5.6904573 5.9095473 6.3201356 5.793954 5.5813584 6.109829
1370446_at 6.7881145 7.081973 7.114331 6.875094 6.7006855 6.9274025 7.0875325 6.894553 7.028758 6.9097567 6.8486204 7.0611324
1370447_at 4.6835623 4.430952 4.3879557 4.637974 4.9281216 4.4994025 4.864403 4.5766325 4.6122117 4.6295695 4.7387347 4.5893393
1370448_at 4.4069653 4.3455048 4.298278 4.3346906 4.3872395 4.311882 4.188904 4.1576037 4.3408027 4.276755 4.463893 4.328769
1370449_at 8.381046 8.02765 8.198657 7.7405605 7.6103554 8.025952 7.5195374 7.736124 7.925186 7.778339 7.546155 7.8408294
1370450_at 4.4378195 4.535772 4.3722916 4.236662 4.5557146 4.266608 4.631404 4.4612236 4.389454 4.408414 4.4212866 4.269706
1370451_a_at 4.934667 5.143481 4.724335 4.8687773 5.0797043 4.9745665 5.1999702 4.9940205 4.6905155 4.9229712 4.838941 4.755257
1370452_at 3.715324 3.6779337 3.715713 3.6718853 3.9546 3.5220423 3.729186 4.005138 3.492398 3.6965864 3.6103687 3.7105746
1370453_at 4.9204597 4.936107 4.9539523 4.8671465 5.0267897 4.777954 5.0264077 5.030875 4.7996078 4.791267 4.810971 4.989538
1370454_at 4.4294834 4.508442 4.278947 4.604356 4.3361645 4.683399 4.6355176 4.911682 4.781582 4.78594 5.0257964 4.618944
1370455_a_at 3.4182456 3.2674158 3.1784134 3.0769966 3.258822 3.1246643 3.1119845 3.4602 3.1183581 3.2738204 3.233633 3.2826912
1370456_at 3.7101555 3.8793235 3.7753084 3.9192212 3.8753576 3.8289826 4.040227 3.8215065 4.021574 3.6380315 3.7794535 4.0516863
1370457_at 4.0284443 3.939019 3.9462237 4.1596994 4.082171 4.1699357 3.9172974 3.7937436 3.95811 3.920212 4.000093 4.213286
1370458_at 4.3554792 4.2801256 4.1573567 4.1328735 4.4133835 4.1912766 3.9128036 4.0647287 4.3448997 4.1780787 4.221295 4.329384
1370459_at 3.5613475 4.040887 3.6482656 4.2723217 3.7446663 3.6637535 3.769174 3.9615674 3.7369652 3.8512046 3.7432191 3.5387478
1370460_at 7.4490414 7.373387 7.1279097 7.440881 7.5175414 7.3513627 7.4524307 7.247736 7.1751842 7.1805053 7.521232 7.366533
1370461_at 5.1371098 4.9761457 5.0293865 5.140765 4.9920626 4.632661 4.7019825 5.3088493 4.438056 4.990442 5.084156 4.852476
1370462_at 4.367828 4.337113 4.943216 4.8389783 4.290384 4.0689054 4.5359116 5.4082046 4.3989363 5.1170363 4.0476065 4.211678
1370463_x_at 6.0510163 5.62926 7.55481 6.0639763 6.5230246 7.258871 6.6696177 6.3523345 6.7630324 6.2523785 6.3118205 7.3608994
1370464_at 4.3357067 4.3979163 4.5142784 4.5944514 5.2136292 4.718147 4.3558054 4.9177847 5.0783796 5.185994 6.299371 6.271923
1370465_at 4.9352484 4.9330707 5.156302 4.7572927 5.2454395 4.8172383 4.5238805 4.985629 6.0872498 6.054232 5.7477593 6.410299
1370466_at 3.9125335 4.101045 4.1795006 4.1089067 4.1345396 3.7537034 4.118755 4.337679 3.7558613 4.1576567 4.0171885 4.108346
1370467_at 4.5911927 4.284971 4.0602713 4.31604 4.621967 4.1229324 4.340667 4.69384 4.5342474 4.414288 4.54621 4.3828573
1370468_at 3.313869 3.3000405 3.284638 3.2344816 3.090659 3.3815415 3.4559352 3.1949406 3.289851 3.458259 3.3919876 3.2312136
1370469_at 5.5798492 5.4018235 5.4768963 5.7376094 5.51222 5.3937345 5.353256 5.256405 5.733732 5.50244 5.3792577 5.4963703
1370470_at 4.515358 4.0958853 4.5290456 3.974219 4.1937923 4.054964 3.9509444 4.0363574 4.6314354 4.3864837 4.0911827 3.898449
1370471_at 3.6426005 3.7055678 3.8195138 3.576931 3.8027425 3.5765429 3.7900078 3.5542448 3.655891 3.6803894 3.6630297 3.372183
1370472_a_at 4.635226 4.669447 4.540394 4.703191 4.828905 4.8322353 4.682337 4.719692 4.808134 4.8786755 4.784438 4.524868
1370473_a_at 6.47365 6.167399 6.5260983 6.3443065 6.2322025 6.269974 6.6018057 6.445904 6.226993 6.418484 6.4436927 6.342063
1370474_at 5.1951394 5.675331 5.5705595 5.716891 5.8431554 5.594063 5.4936733 5.872913 5.726778 5.5368166 5.8855257 5.6283975
1370475_at 13.335574 13.242914 13.188504 13.307136 13.241107 13.198338 13.251054 13.334565 13.32188 13.341998 13.380052 13.430684
1370476_at 7.176682 7.480449 7.5701547 7.3196797 7.1921554 7.393724 7.385233 7.4368634 7.3313103 7.338585 7.516554 7.609808
1370477_at 3.6575625 3.9504926 3.4491658 3.5154395 3.485525 3.6637535 3.5506997 3.556212 3.5036485 3.743508 3.5388336 3.6184478
1370478_at 5.453324 5.39443 5.6236467 5.770872 5.528826 5.290992 5.491806 5.6751122 5.369008 5.845575 5.581399 5.611197
1370479_x_at 12.312948 12.759328 12.5387125 12.719486 13.148811 12.903136 12.859837 13.106077 12.788207 12.9908 12.69648 12.940835
1370480_at 3.8557534 3.786998 4.043191 4.038563 3.927123 4.0925903 3.8159156 4.02036 3.9751327 4.186946 3.969412 3.8255534
1370481_at 5.067492 5.0976896 4.959807 5.190335 5.390555 4.6995234 5.245286 5.0603666 4.7175856 4.753696 4.7905335 5.1711087
1370482_at 5.2434998 5.231987 5.16658 5.3959837 5.4266663 5.073286 5.1659727 5.1500998 4.8768024 5.0288982 5.2499084 5.2585554
1370483_at 3.7785277 3.641402 4.0958977 3.8183684 4.0316763 3.7835202 3.7432747 3.8294094 3.7181814 4.0200796 3.6652577 3.982002
1370484_at 5.0697966 5.016443 4.95122 5.1105857 5.3747997 5.08723 5.2377653 5.081702 5.023466 5.065774 5.1084275 4.990294
1370485_a_at 5.0678263 5.0236983 5.0441175 5.4844675 5.448072 5.499917 4.8014317 4.4296064 5.107701 4.9062233 4.722068 4.54767
1370486_a_at 5.3354154 5.2576017 5.219569 5.276487 5.291855 5.220259 5.3547945 4.8862424 4.9837294 5.524441 5.2854652 4.930344
1370487_a_at 6.3001738 6.208548 6.0461683 6.400389 6.209595 6.124528 6.000367 6.21154 6.2570286 6.0534496 6.467134 6.036893
1370488_a_at 6.477757 6.611194 5.933299 6.395231 6.6212935 5.9759164 5.9865026 6.1399655 6.146189 5.915314 6.0433683 5.9756227
1370489_a_at 4.2393622 4.026773 4.0246797 3.8621693 4.188664 4.065362 3.8058674 4.2780366 4.0159607 4.147459 4.0171885 4.1719785
1370490_at 3.5568185 3.736245 3.8829026 3.9297123 3.909187 3.7097845 3.830493 3.6713026 3.9267216 4.1177073 3.5622592 4.0491166
1370491_a_at 6.2069874 5.7147646 5.4096518 5.8546314 5.171573 5.0509305 5.765399 5.7221565 5.5728064 5.7932935 5.6460857 5.3545823
1370492_a_at 4.8954487 4.455756 4.2298255 4.5338917 4.5555353 4.288881 4.4209714 4.2488174 4.4118476 4.7059875 4.417405 4.177758
1370493_a_at 3.5989642 3.4369736 3.5040941 3.524782 3.9654887 3.3824894 3.6167336 3.3570027 4.034025 3.4422543 3.380611 3.4579833
1370494_at 4.458782 4.314103 4.325651 4.376133 4.354872 4.316656 4.314148 4.3296523 4.074601 4.327799 4.1149187 4.1266527
1370495_s_at 13.320776 13.227983 13.194539 13.109738 13.374761 13.219526 13.2212305 13.294574 13.318298 13.241469 13.350368 13.35691
1370496_at 12.684688 12.795032 12.800245 12.647707 12.854524 12.655062 12.64291 12.751808 12.729566 12.737706 12.952936 12.826627
1370497_at 4.060848 4.022546 4.007162 4.015068 3.9754143 3.7658627 4.141927 3.9382105 3.952995 4.0235615 4.075506 3.9452205
1370498_at 3.3191774 3.3331091 3.3045115 3.4530091 3.3096864 3.2783184 3.3588672 3.4404001 3.5039866 3.5261254 3.574517 3.4048285
1370499_at 4.049399 3.9896166 4.2681513 3.9271264 4.369411 4.09688 4.0506735 4.2089133 4.0850053 3.6571202 3.967423 3.897461
1370500_a_at 3.7448597 4.164668 3.4971802 3.8423166 3.8540914 3.7671726 3.5818477 3.4407232 3.6560316 3.857126 3.5899153 3.5851204
1370501_at 9.070608 9.216946 9.135229 9.251207 9.395718 9.060442 9.143152 9.119326 9.028519 9.138053 9.051686 8.994167
1370502_at 4.0872717 3.9496973 4.170193 4.0295587 4.07273 3.9713452 3.9140217 4.0582924 3.7483993 3.8733861 3.990415 3.9306338
1370503_s_at 4.4672985 4.391018 4.4965897 4.347617 4.4212046 4.4752445 4.674 4.38851 4.3996053 4.4853745 4.682432 4.248193
1370504_a_at 5.503446 5.43406 5.761374 5.8646426 5.804249 5.6498647 5.415235 5.743366 5.6632657 5.6382475 5.3283095 5.375548
1370505_at 6.50153 6.494535 6.4325366 6.6650176 6.3952575 6.568213 6.49238 6.6999035 6.4307113 6.4992857 6.4221926 6.287976
1370506_at 7.0144415 7.300547 7.007154 7.1256504 6.646383 7.143439 7.5130863 7.255714 7.1787057 7.110783 7.314548 7.2015514
1370507_at 6.039704 6.028708 5.728997 5.77838 5.8117766 6.0628915 5.886104 6.2356687 6.396238 6.127924 6.0341177 5.9398637
1370508_a_at 5.020316 5.0307417 4.8580227 4.902408 5.0324597 4.7096267 5.0469856 4.942636 4.538374 5.131063 4.832528 4.689846
1370509_at 7.3340845 7.626439 7.495224 7.474172 7.6100163 7.0980186 6.835546 7.3514953 7.0301185 7.48813 7.551894 7.2110744
1370510_a_at 7.6318307 7.7730303 7.9659142 7.752375 8.05971 7.949244 7.7928886 7.5854406 7.7080135 7.7968802 7.5808206 7.7434287
1370511_at 13.866099 13.80618 13.842822 13.810293 13.816456 13.857153 13.828405 13.82981 13.8125 13.824459 13.721879 13.841645
1370512_at 7.8079724 7.773276 7.814634 8.227903 8.072771 7.918616 7.819458 8.010819 8.048286 8.034947 7.9808702 7.9018607
1370513_at 4.0085893 3.950547 3.7014463 3.756938 3.8119907 3.6998756 3.5093935 3.6602817 3.6029341 3.7042274 3.6207278 3.580812
1370514_a_at 3.546459 3.70702 3.7172477 3.57279 3.6212945 3.7127347 3.4703262 3.8373742 3.502456 3.4981322 3.6092029 3.510726
1370515_x_at 4.547783 4.4654427 4.506575 4.3735747 4.2555246 4.1366 4.4671535 4.451427 4.1754184 4.314572 4.5207376 4.175851
1370516_at 6.940018 6.837453 6.740956 6.837639 6.5639434 6.502428 6.4483047 6.4973974 6.460243 6.377869 5.92536 6.508346
1370517_at 3.656804 3.4661431 4.1794505 3.3759894 3.560063 3.640038 3.6134477 3.6048152 3.5355866 3.8380127 3.6584296 3.3582594
1370518_a_at 3.8376632 4.1023617 4.0230675 4.0363455 4.316678 3.6514251 4.1097116 4.040531 3.8973324 3.88811 4.0295467 4.077342
1370519_at 4.2574487 4.3279037 4.4021254 4.074809 4.265085 4.3206244 4.5886974 4.38851 4.256414 4.571018 4.274734 4.184224
1370520_at 4.473852 4.1968565 4.5538335 4.2412977 4.1273403 4.84558 4.4778357 4.485083 4.598855 3.975937 4.2691717 4.5560226
1370521_at 6.41328 6.2670417 6.5142226 6.436689 6.38797 6.36218 6.560351 6.4020815 6.3164372 6.60432 6.4001203 6.6102524
1370522_at 9.556997 9.28336 9.366483 9.223137 9.107842 9.433139 9.518912 9.664347 9.559454 9.420959 9.4477625 9.488637
1370523_a_at 8.089045 8.168774 8.112194 7.880031 8.405523 8.251023 8.163479 8.048056 8.141546 7.843885 7.9245806 8.201519
1370524_at 9.329739 9.355581 9.343129 9.32011 9.475802 9.426159 9.46152 9.281955 9.384965 9.259374 9.246703 9.286149
1370525_at 8.406149 8.232561 8.155933 8.176606 8.251413 8.477625 8.481741 8.398821 8.46891 8.354994 8.409391 8.300587
1370526_at 7.980942 6.5390954 6.252143 6.1492624 6.3203726 8.06878 8.12034 6.5114846 7.7175922 6.567265 8.061955 6.4529934
1370527_a_at 8.710336 8.813375 8.648857 8.820102 8.850035 8.509449 8.747372 8.657968 8.981344 8.66781 8.549147 8.539042
1370528_at 6.3669786 6.534945 6.2270055 6.3378634 6.4960976 6.2412014 6.5283523 6.7248716 6.5418477 6.489547 6.4096737 5.906967
1370529_a_at 7.2406745 6.818076 6.7274275 7.022979 7.8824806 6.582902 6.9616766 6.936305 6.8880205 6.9163275 6.8486204 7.039595
1370530_a_at 8.163321 8.049846 8.140497 8.057275 8.632152 8.090225 8.120149 8.154145 7.973482 7.8761325 8.012168 8.186659
1370531_a_at 5.579767 5.677659 5.8946815 5.8216486 5.952647 5.801688 5.5772324 6.0398564 5.8055415 5.406539 5.5668993 5.8465962
1370532_at 5.43355 5.7000527 5.529397 5.6665087 5.7676125 5.8858895 5.745331 5.554316 5.6027737 5.615262 5.7944 5.6374917
1370533_at 4.2263412 4.4678726 4.248168 4.1781282 4.4008064 4.3008127 4.4499416 4.0924115 4.62521 4.2471046 4.3300486 4.4362717
1370534_at 7.490328 7.8688073 7.6410456 7.5061674 7.4182 7.324741 7.606905 7.623839 7.8389325 7.9003844 7.7866673 7.662762
1370535_at 3.8507893 3.798237 3.8301368 3.7424693 3.8927085 3.98956 3.9257877 3.9137604 3.6316602 3.766206 3.8353403 3.7327235
1370536_at 5.3080597 5.396463 5.5200415 5.393734 4.9074755 5.373727 5.739854 5.2064333 5.1422224 5.599189 5.3038797 5.3029327
1370537_at 7.1116056 7.303711 7.1935835 6.9059324 7.093412 7.082928 7.547943 7.3724437 7.2653866 7.338585 7.355023 7.4148684
1370538_at 7.7956614 7.7330604 7.5409107 7.2383237 7.4023395 6.9916835 7.779129 7.9221854 7.549897 7.6814084 8.159748 7.727836
1370539_at 7.221881 6.890657 6.979944 7.025281 6.972696 7.1468306 7.068898 7.2532225 7.101744 7.1337576 7.149081 7.083933
1370540_at 3.6762018 3.7210765 3.8743265 3.9918497 4.3760996 4.252372 3.9584634 4.0120716 3.6871395 3.9517574 3.9732628 3.7781708
1370541_at 5.391543 6.096773 6.342672 6.6981397 6.927497 6.3941813 5.8963633 5.59825 5.84291 5.9368253 6.4289293 6.340293
1370542_a_at 5.6776533 6.1254654 5.587726 6.1612887 6.7885585 6.1747627 5.862753 6.0459557 5.7899156 6.034729 5.8140807 6.2013984
1370543_at 6.3812366 6.1076183 6.2170897 6.3105435 6.83048 6.473248 6.0259967 6.1919255 6.292489 5.985736 6.3927684 5.980158
1370544_at 6.328504 5.9110036 5.8186874 6.227982 6.128641 6.076693 6.0837197 6.327597 5.9831314 5.8751717 5.972316 6.190004
1370545_at 4.8230762 4.606207 4.9177523 4.5346336 4.800538 4.6897054 4.777427 4.6703854 4.437059 4.529169 4.7896123 4.612218
1370546_at 3.6266794 3.6113439 3.521577 3.820151 3.8353655 3.573386 3.7811568 3.835796 3.6656132 3.6578953 3.937602 3.605015
1370547_at 13.945745 13.895143 13.987621 13.985604 14.01444 13.905247 13.957963 13.938165 13.912918 13.910898 13.879841 13.872459
1370548_at 6.39729 7.612693 7.86063 7.327159 7.8326187 7.8937383 7.395873 6.8136277 7.323796 7.200758 7.5384235 7.5543485
1370549_at 6.0830874 6.0384593 5.667701 6.054619 5.968845 6.4066653 6.2157645 6.134116 5.924046 5.841397 5.784794 6.0116735
1370550_at 5.7314434 5.802903 5.7466445 5.35784 5.521521 5.8434224 5.534957 5.985362 5.4489684 5.4065914 5.722382 5.613925
1370551_a_at 6.6194477 6.806227 6.6351414 6.6541867 6.7839074 6.593742 6.8532624 6.778725 6.6126304 6.5040765 6.69792 6.5306773
1370552_at 4.9383307 4.931449 5.202922 4.8716726 5.1725597 4.9641533 4.648281 4.9830847 5.0253105 5.158992 5.145712 5.063327
1370553_at 7.4006214 7.657922 7.274591 7.276948 7.439897 7.105699 7.1384807 7.1948276 7.3278494 7.3611436 7.2062187 6.888849
1370554_at 9.199365 9.356682 9.208184 9.223137 8.950886 9.210343 9.149209 9.247691 9.15373 9.40325 9.263007 9.367862
1370555_at 4.0741796 3.8380666 3.6870348 4.033281 4.032058 3.9952843 3.988281 4.138159 3.7606778 4.305831 3.9882026 3.9482827
1370556_at 4.695946 4.036975 4.300587 4.381511 4.501783 4.200695 4.4455767 4.444214 3.7887983 4.356406 4.434972 4.202257
1370557_a_at 3.787609 4.093754 3.9252346 4.1187763 3.8846629 3.6963491 4.1987467 3.8308585 3.787092 3.7202551 3.8048263 3.9478998
1370558_a_at 3.1723862 3.3425412 3.388223 3.243274 3.279769 3.182233 3.2830975 3.0913339 3.3531032 3.4115314 3.5112135 3.279684
1370559_at 3.8205178 3.7457392 3.663548 3.537035 3.6603868 3.6230812 3.5592284 3.6978993 3.6736047 3.665583 3.805909 3.6769438
1370560_at 4.3260527 4.4966803 3.9715526 4.1364665 4.312519 4.08914 4.3448772 4.152121 4.166834 3.9339545 4.059356 4.023836
1370561_at 3.8510275 3.927022 3.9737616 4.1649513 4.1534147 4.079492 3.834041 3.9469247 4.093233 3.9282568 4.457609 3.7511082
1370562_at 4.5925655 4.5660996 4.0785365 4.464215 4.607342 4.4358015 4.2524824 4.483899 3.9074855 4.714937 4.3971105 4.2467465
1370563_at 11.381052 11.417119 11.1784 11.327343 11.649593 11.269848 11.19699 11.382722 11.5435915 11.58467 11.425499 11.467681
1370564_at 4.239548 4.320944 4.1655054 4.1488776 4.2839303 4.2984896 4.301716 4.4315915 4.19732 4.6139903 4.456368 4.197863
1370565_at 4.163209 4.241081 4.1284437 4.2133875 4.121081 4.1821585 4.0993004 3.9376235 3.844331 4.1600995 4.238519 4.4849176
1370566_at 9.857505 9.530731 9.310194 9.965441 10.458732 9.583653 9.10525 9.879679 9.410554 8.767133 9.079356 10.148913
1370567_at 6.97872 6.447354 6.4210505 6.7759023 6.7403126 6.607258 6.6860957 6.634651 6.585417 6.7055497 6.6210794 6.6102304
1370568_at 5.677978 5.8188224 5.626258 5.908509 5.899851 5.7520976 5.6875405 5.6076403 5.5648866 5.934731 5.9537306 5.762928
1370569_at 4.281486 4.1254377 4.0852804 4.4427586 4.6233163 4.4166 4.2551517 4.4860225 4.2042837 4.3856535 4.3956847 4.240156
1370570_at 7.268176 7.1030064 7.387291 7.0100226 7.1117992 7.2592974 7.0640273 7.5513167 7.2006197 7.0434794 6.925282 7.303757
1370571_at 4.8468595 4.6166415 4.4782977 5.2970986 4.9137073 4.52795 4.831292 4.995822 4.672543 5.313868 5.542773 4.863175
1370572_at 3.7983963 3.859898 3.5752814 3.7177804 3.693734 3.6818297 3.7901273 3.556289 3.6378372 3.447421 3.5655692 3.725213
1370573_at 9.141384 9.425549 9.188491 8.974524 9.84901 9.351254 9.1903715 9.186027 9.256195 9.194828 9.364497 8.89571
1370574_a_at 6.4042726 6.276614 6.3451724 6.395592 6.6745443 6.148246 6.195909 6.1104884 6.380391 6.206324 6.175228 6.0717616
1370575_a_at 8.4935255 8.514848 8.371276 8.271452 8.558704 8.468291 8.38716 8.541352 8.436582 8.367259 8.279262 8.463335
1370576_at 5.754739 5.653864 5.66709 5.89477 5.517759 5.73273 5.5943403 5.818215 5.669574 5.540586 5.7983365 5.7518425
1370577_at 6.138016 6.090386 5.8655143 6.097792 6.472054 6.2952204 6.1811223 6.113994 6.0252395 6.1464934 6.3983965 6.374883
1370578_at 6.539731 6.825342 6.669512 6.929184 7.054668 7.094453 6.9526944 6.5412784 6.8604608 6.3356876 6.792668 6.7299056
1370579_at 8.869587 8.770867 8.775696 8.808117 9.01988 8.910368 8.876434 8.6293125 8.856886 8.767347 8.420601 8.8979225
1370580_a_at 13.352394 13.401735 13.263466 13.352817 13.315493 13.336776 13.271574 13.354313 13.539876 13.424653 13.584593 13.556816
1370581_at 3.7564151 3.7490523 3.7508962 3.7971265 3.8065383 3.4167457 3.5121417 3.680443 3.7809408 3.929273 3.6551826 3.7554798
1370582_a_at 3.7376206 3.5185144 3.1788194 3.3163369 3.305346 3.321704 3.2014697 3.4487128 3.238146 3.5385506 3.416231 3.3171844
1370583_s_at 5.1049786 5.633015 5.652049 5.380153 6.1670723 5.7252617 4.7536774 5.9954543 6.3609715 6.5508313 6.4500694 6.6931243
1370584_a_at 5.5072055 5.900584 5.438192 5.8671026 5.6949544 5.786976 5.984133 5.4025364 5.8282948 5.0780506 5.3546968 5.73746
1370585_a_at 7.0762067 6.502314 7.3311024 6.7793565 6.765711 6.3994007 6.580824 6.7671986 6.845439 6.7012835 6.1054716 6.4766893
1370586_a_at 5.8775787 5.8527 5.715085 5.864642 5.9588475 5.604348 5.7225075 6.081455 5.928712 5.9304233 5.7055616 5.972844
1370587_at 4.698845 4.8793783 4.958251 4.712558 5.040393 4.8183804 4.706972 4.7837267 4.6538076 4.634816 5.0979757 4.6904745
1370588_a_at 3.881022 3.82347 4.432924 4.128736 4.0656195 3.8692179 4.1813607 3.831979 4.214743 3.94554 3.8639708 3.7723231
1370589_at 4.65336 4.693495 5.0537395 5.5654144 5.1123786 4.883043 4.813437 5.0409155 4.9559875 5.200329 5.0476785 4.998704
1370590_at 7.191184 7.0319366 6.8425865 7.2634215 7.140417 6.850878 6.8904376 6.889924 6.8810196 6.9025373 7.157642 7.127776
1370591_at 7.07108 7.001535 7.1326704 7.0533867 7.4942017 6.954046 7.0845475 6.9425335 7.071956 7.140216 7.11973 6.8949714
1370592_at 5.6216288 6.5975494 6.900753 5.8168373 7.295504 6.7414074 7.5022054 6.9066453 6.4346128 7.0261784 7.1766963 7.7065988
1370593_at 12.838296 12.638613 13.342539 13.231155 13.488888 13.305622 13.296511 12.737414 13.468802 13.010432 13.398042 13.544729
1370594_at 4.1974697 4.1186466 4.1259584 4.281766 4.59674 4.1754246 4.353755 4.130067 4.153041 4.5322556 4.0720787 4.072776
1370595_a_at 3.721821 3.6486022 3.6760225 3.7244363 3.7513702 3.7423377 3.7755413 3.5439453 3.8026748 3.6727173 3.7360008 3.5733361
1370596_a_at 4.2518606 4.1207504 4.287038 4.423622 4.0979934 3.929412 4.0731506 4.1284046 4.0674047 4.2495933 4.2015357 4.021368
1370597_at 5.413186 5.718071 5.894907 5.748286 6.4895577 6.0111585 5.8500433 5.699341 5.842515 5.729362 5.9057984 5.819186
1370598_a_at 4.8269987 4.5544877 4.4532228 4.4120436 4.470767 4.3291492 4.97167 4.408984 4.3951817 4.288567 4.5842485 4.4775877
1370599_a_at 7.552576 7.9458556 7.0407295 7.4804306 7.663129 7.348342 7.367272 7.5398927 7.312954 7.1810694 7.275779 7.0484962
1370600_at 5.007749 4.719486 5.3939476 4.813166 5.70735 4.9063735 4.8672075 4.7128916 4.572699 4.673488 5.046451 4.614715
1370601_a_at 4.3737383 4.4446955 4.2370806 4.307239 4.369503 4.5204887 4.5411196 4.3697166 4.5489383 4.2434435 4.4665823 4.4357195
1370602_at 4.563772 4.3316154 4.4569654 4.4123983 4.3878365 4.304245 4.295487 4.0039167 4.4828515 4.3204737 4.753871 4.236701
1370603_a_at 5.53467 5.1928596 5.7330465 5.657013 6.4782224 5.3423295 5.5326967 5.6570015 5.617867 5.602183 5.418262 5.177253
1370604_at 3.8842642 3.9699924 3.960464 3.7729185 4.3425903 3.8520052 3.6206746 3.60885 3.8687766 3.9804504 3.7381537 3.7977724
1370605_s_at 6.231368 5.9429235 6.5994983 5.8534036 7.1456633 6.166911 5.5360193 5.751727 6.2046204 5.896021 6.179141 5.9790697
1370606_at 6.5925426 6.5847006 6.545366 6.5246944 6.5820765 6.3643646 6.13707 6.15887 6.3977876 6.0177946 6.3743105 6.486603
1370607_a_at 4.917451 4.1947336 4.28141 4.5750265 4.3266735 4.42159 4.420451 4.4847183 4.435326 4.500574 4.0936313 4.298661
1370608_at 3.6906328 3.4823542 3.7510748 3.4824176 3.5560496 3.618694 3.665556 3.5488765 3.840784 3.484681 3.7407784 3.8671265
1370609_a_at 9.762001 10.004979 10.297376 10.0680275 10.345524 10.053237 10.115635 9.9130125 10.1607 9.94065 10.098145 10.053067
1370610_at 4.7589507 4.737994 4.6096964 4.692698 4.487616 4.715065 4.2919736 4.437026 4.585709 4.8758993 4.178637 4.4463553
1370611_at 5.8876085 5.8577323 5.8589807 5.862252 6.0899663 5.80196 5.697459 5.962579 5.9814243 5.8634872 5.6809845 5.6523886
1370612_at 5.7958784 5.639691 5.5411167 5.665352 5.5664887 5.7615795 5.43521 5.6357255 5.5225577 5.6526403 5.635746 5.5685616
1370613_s_at 12.474007 12.4718485 12.626821 12.531551 12.556673 12.590829 12.642351 12.860873 12.644113 12.859095 13.09024 13.121441
1370614_s_at 5.4801707 5.2270484 5.1873593 5.4377317 5.5945644 5.4100823 5.61816 5.2738905 5.1079946 5.432715 5.237384 5.4294677
1370615_at 4.691253 4.714058 4.714543 4.7228928 4.905573 4.7090006 4.802369 4.600541 4.745598 4.666725 4.6417947 4.8953958
1370616_at 4.69657 4.5426292 4.388329 4.3916245 4.725395 4.720726 4.4548683 4.4409313 4.3746667 4.5383177 4.273449 4.4862413
1370617_at 4.448455 4.5310526 4.403881 4.655903 4.5788736 4.644087 4.607209 4.7214003 5.134931 4.6947556 4.5809164 4.6617393
1370618_at 7.9073954 7.899297 7.822653 7.88531 8.211229 7.9873333 7.842025 7.9902086 7.9010715 7.8340263 7.816325 7.826973
1370619_at 4.7699227 4.817506 4.499198 4.69474 5.150077 4.5250793 4.5909033 4.904759 4.6814303 4.960719 4.7683105 4.8648133
1370620_at 4.50068 4.468775 4.8433976 4.613085 4.7032347 4.583392 4.5896797 4.681521 4.3607917 4.938621 4.7026706 4.2468295
1370621_at 4.925658 4.9008093 5.0146575 5.1704736 4.952836 4.988928 5.167279 5.2657237 5.160943 4.8350806 5.008151 5.298948
1370622_at 4.183872 4.103169 4.3765116 4.4434023 4.04274 4.413741 4.416443 4.151412 4.217389 4.59648 4.4253254 4.16378
1370623_at 6.639552 6.1960497 6.364739 6.499319 6.8738956 6.169003 6.0070143 6.2913895 6.374166 6.2868834 5.9793525 6.323109
1370624_at 4.1143913 4.169181 3.8341398 4.079334 4.335933 4.125824 4.0865965 4.111431 4.0850053 4.2703786 4.0404515 4.398547
1370625_at 3.682098 3.485573 3.6375563 3.9179168 3.6218803 3.766353 3.8270876 3.6629646 3.6576915 4.110283 4.0379133 3.829038
1370626_at 3.3773224 3.3166351 3.230392 3.3655684 3.5252757 3.2176323 3.3770864 3.2312543 3.609659 3.7582836 3.505378 3.2414176
1370627_at 4.2044735 4.218851 4.6096964 4.639482 4.413312 4.314457 4.4449306 4.147911 4.5394177 4.83623 4.530593 4.535268
1370628_at 4.6744447 4.4415417 4.7394757 4.6991806 4.959852 5.0310526 4.6925325 4.8381934 5.051434 4.789939 4.8869333 4.503799
1370629_at 3.7555184 3.9853604 3.7183661 3.6355867 3.93991 3.5852664 3.883176 3.6953943 3.8685892 3.529104 3.6113453 3.7465787
1370630_a_at 6.5247507 6.16132 6.214669 6.432733 6.619483 6.2880216 6.425694 6.0130334 6.39253 6.12446 6.037914 6.2480445
1370631_at 4.027863 3.8401933 4.222232 4.152086 3.9643166 4.0293436 4.015933 4.053323 3.8389535 4.180632 3.971455 3.7607388
1370632_at 4.3758144 4.0830555 3.96519 4.154931 4.2106414 4.0035257 4.1222935 4.17421 4.462823 3.9998314 4.523511 4.0548563
1370633_at 5.1820416 5.203994 4.9886565 5.0895534 5.151711 4.9759064 5.1299515 5.111015 5.274089 5.2770095 5.104621 5.197692
1370634_x_at 6.5714397 6.707727 6.6493406 6.32896 6.640775 6.5316367 6.4362636 6.5203495 6.5723686 6.2344413 6.4782877 6.4787936
1370635_at 4.603174 4.5064826 4.3483553 4.448324 4.549173 4.6707134 4.682984 4.4411955 4.5130873 4.4266233 4.5639863 4.353864
1370636_at 4.3599486 4.193018 4.2881584 4.4387217 4.4310627 4.133802 4.1737604 4.4352236 4.5649815 4.305831 4.3429923 4.1835465
1370637_at 3.643077 4.1330175 4.0129404 4.0376353 3.990803 3.9677033 4.2732267 4.0746384 3.991617 4.4952326 4.009611 3.9459903
1370638_at 4.811878 4.9696774 5.1956 4.915021 5.028436 5.0999355 4.9186344 4.735499 4.659444 4.747328 5.0257964 4.893607
1370639_at 7.2760344 7.290286 7.368253 7.5451546 7.558433 7.47784 7.4165034 7.31769 7.248281 7.466783 7.2822785 7.398339
1370640_a_at 5.38655 5.4658136 5.0482483 5.3437977 5.1618843 4.961667 5.5360193 5.0739956 5.0561686 5.0330963 5.128972 5.3393636
1370641_s_at 6.7023234 6.8222585 6.7303596 6.692751 6.5531745 6.460002 6.653928 6.649456 6.6044736 6.4099617 6.3181195 6.6099606
1370642_s_at 7.394513 7.531186 7.40779 7.492161 6.9982796 7.5753145 7.0526743 7.2270412 7.911791 6.985255 6.2534356 7.247505
1370643_a_at 5.3133473 5.116298 5.1172023 5.186648 5.1040606 5.0925436 5.226747 5.13619 5.3623343 5.412346 4.976107 5.2521863
1370644_at 3.4519887 3.6534767 3.540504 3.5851307 3.9228923 3.823273 3.4177876 3.4770503 3.6466827 3.6965864 3.611568 3.4925077
1370645_at 4.192341 4.257022 3.9242616 4.168934 4.1763325 4.0521383 4.210732 4.3070145 4.023894 4.509393 4.377893 4.2355447
1370646_at 6.4416323 6.5847006 6.4647217 6.779521 6.5773926 6.5197544 6.5955553 6.3025327 6.3654904 6.504516 6.5975976 6.553126
1370647_at 4.214697 4.3524275 4.33626 4.313428 4.2657337 3.9120445 4.1832247 4.5127077 4.665355 4.160531 4.051445 4.218769
[truncated: 3,480,661 more chars]
