# Supplementary material for: Transcriptomic point of departure determination: a comparison of distribution-based and gene set-based approaches
Source: Front Genet. 2024 May 9;15:1374791. doi: 10.3389/fgene.2024.1374791 (PMC11112360; doi:10.3389/fgene.2024.1374791)
Supplement: Supplementary file 6 [file DataSheet1.zip › Data Sheet 1/sulfasalazine_29day_Rat_Liver_rma.txt]

ProbesetID V2 V3 V4 V5 V6 V7 V8 V9 V10 V11 V12 V13
Dose 0 0 0 100 100 100 300 300 300 1000 1000 1000
1367452_at 10.450724 10.444607 10.474213 10.4548855 10.4099865 10.42632 10.53309 10.533407 10.394717 10.494833 10.449446 10.442393
1367453_at 9.75576 9.811739 9.757353 9.786458 9.782464 9.692596 9.774744 9.745045 9.820134 9.8517065 9.74696 9.794602
1367454_at 10.08922 10.156901 10.081158 10.049274 10.145776 10.143263 10.025151 10.028557 10.205381 10.147407 10.165732 10.238907
1367455_at 11.320043 11.25502 11.290248 11.2285 11.260432 11.189532 11.298349 11.214242 11.412441 11.396659 11.596878 11.640624
1367456_at 12.038594 11.99461 12.015297 12.109716 12.029002 11.987779 12.15898 12.0812 12.097698 12.084924 12.145921 12.081723
1367457_at 9.21834 9.283603 9.238943 9.238154 9.323727 9.332012 9.234325 9.266234 9.34512 9.261973 9.287234 9.2636175
1367458_at 8.104462 8.027181 7.865368 8.067083 8.170836 7.9458356 8.026491 7.869359 8.073471 7.9585276 7.8835177 8.077848
1367459_at 12.197926 12.087186 12.255487 12.231785 12.183066 12.184632 12.237124 12.14936 12.196751 12.215366 12.179353 12.167032
1367460_at 11.565208 11.471032 11.468018 11.531282 11.545273 11.503725 11.5210285 11.513596 11.538388 11.48484 11.5496645 11.432938
1367461_at 10.714933 10.551501 10.620807 10.636414 10.698691 10.712996 10.657225 10.62745 10.595086 10.459388 10.5562935 10.591671
1367462_at 9.960678 10.205785 10.244844 10.055791 10.14415 10.029665 10.242767 9.946717 10.130354 9.906602 9.992732 9.852206
1367463_at 11.045282 11.171823 11.1828985 11.017381 10.860397 11.022632 11.509137 11.082705 10.997674 11.359899 11.4405985 11.487397
1367464_at 9.550698 9.400286 9.312569 9.379934 9.262627 9.318079 9.146542 9.272827 9.406397 9.296947 9.488438 9.43048
1367465_at 9.994127 9.952763 10.18713 9.964047 9.966088 10.070674 10.052275 9.990486 9.925751 10.081647 9.953617 9.876431
1367466_at 10.371036 10.432467 10.335466 10.374838 10.356235 10.335312 10.40793 10.293673 10.270521 10.296265 10.431478 10.3963375
1367467_at 11.514406 11.573979 11.540735 11.579877 11.457881 11.443082 11.625614 11.63561 11.72768 11.716499 11.765381 11.738822
1367468_at 9.742713 9.7265 9.80692 9.907611 9.837034 9.666854 9.855695 9.831251 9.863501 9.834178 9.830808 9.764413
1367469_at 12.034828 11.985275 11.938803 11.905022 12.016586 11.925894 11.971882 11.945453 11.798262 11.771926 11.905188 11.72396
1367470_at 10.17399 10.094634 10.309218 10.103737 10.078536 10.089562 10.143458 10.17832 10.109345 9.981155 10.098747 10.203171
1367471_at 9.178878 9.212609 9.222824 9.2044 9.09337 9.112266 9.172628 9.176105 9.344811 9.196982 9.2616005 9.12736
1367472_at 9.83366 9.910995 9.839728 9.862871 9.873074 9.83578 9.808052 9.8205 9.88432 9.934226 9.8740425 9.883495
1367473_at 9.995174 9.909619 10.089411 10.084019 10.020267 10.004676 10.034256 10.072374 10.053359 9.9810705 9.998157 10.00723
1367474_at 9.573187 9.353659 9.504645 9.66729 9.442424 9.455267 9.552727 9.411747 9.516226 9.472599 9.738975 9.84252
1367475_at 10.804351 10.957297 10.911635 10.85824 10.653565 10.819964 10.696007 10.754395 10.793008 10.836501 10.845878 10.724632
1367476_at 11.526598 11.49424 11.531856 11.508646 11.321735 11.419784 11.543903 11.563725 11.433871 11.51134 11.577086 11.529001
1367477_at 10.201866 10.095834 10.292626 10.181941 10.234677 10.296616 10.279061 10.295275 10.255417 10.224415 10.259207 10.206655
1367478_at 8.044785 7.804665 8.057436 7.9041467 7.800758 7.9129815 7.813236 8.010124 7.824264 7.9331365 8.053476 8.3028965
1367479_at 11.207718 11.249444 11.343719 11.133772 11.243965 11.254219 11.269384 11.236779 11.121807 11.166745 11.162523 10.953248
1367480_at 9.822394 9.79944 9.875624 9.875646 9.75334 9.816027 9.785501 9.827903 9.81907 9.682064 9.716333 9.68606
1367481_at 9.601656 9.662184 9.55348 9.625347 9.660715 9.636091 9.630387 9.614709 9.630457 9.6513405 9.66207 9.518697
1367482_at 9.438328 9.5726795 9.64599 9.598895 9.546677 9.397654 9.655769 9.680281 9.531071 9.388841 9.623658 9.47069
1367483_at 9.254502 9.011267 8.988452 9.023485 9.097414 8.954545 9.058908 9.04827 9.266029 9.15904 9.213215 9.029108
1367484_at 9.618714 9.66971 9.549371 9.590363 9.40099 9.560976 9.544991 9.633185 9.527055 9.569938 9.622874 9.439123
1367485_at 10.339879 10.404301 10.364123 10.342798 10.249231 10.377776 10.294052 10.3540125 10.344394 10.3230715 10.427691 10.468574
1367486_at 9.529508 9.473211 9.38114 9.594607 9.3019085 9.361784 9.655129 9.392356 9.494184 9.634426 9.600654 9.556437
1367487_at 7.4019804 7.273398 7.2258916 7.441666 7.5309544 7.301291 7.358856 7.4407167 7.3544884 7.112725 7.404622 7.279439
1367488_at 8.026276 8.23287 8.456006 8.0060215 8.251005 8.122883 8.230347 8.25102 8.063232 8.08469 8.158821 8.067593
1367489_at 6.403979 6.1318455 6.256208 6.3777285 6.616037 6.4722395 6.7839828 6.691405 6.3449616 6.29802 6.238793 6.523295
1367490_at 7.5074997 7.334547 7.417433 7.314567 7.1987267 7.49631 7.4576864 7.234939 7.494909 7.2811027 7.4039907 7.4110518
1367491_at 9.6448345 9.579325 9.6691475 9.651543 9.539406 9.663339 9.626104 9.68099 9.62916 9.690356 9.762678 9.778723
1367492_at 9.210767 9.130143 9.071276 9.260206 9.100422 9.127929 9.190354 9.19955 9.334376 9.221514 9.215184 9.22715
1367493_at 9.519092 9.505037 9.603735 9.538527 9.476121 9.533427 9.617753 9.508924 9.47573 9.377992 9.502883 9.3949795
1367494_at 10.289778 10.253064 10.3629265 10.255768 10.212661 10.371655 10.193972 10.3727865 10.402607 10.209967 10.3148 10.297238
1367495_at 7.8263097 7.6973896 8.012121 8.012617 7.8876653 7.9841795 7.915225 7.885084 7.828933 7.7409186 7.858799 7.736173
1367496_at 11.16281 11.18055 11.12944 11.252302 11.304602 11.290938 11.268519 11.234603 11.255792 11.213814 11.2555685 11.357881
1367497_at 8.70101 8.528904 8.522062 8.726828 8.589612 8.748346 8.628481 8.763788 8.672706 8.551736 8.621343 8.500038
1367498_at 8.994438 8.956383 9.138537 8.8356 9.101626 9.108989 9.119074 9.079469 8.97053 8.756501 8.976607 8.791499
1367499_at 7.9401627 8.03763 8.192627 7.999383 8.087843 8.207859 7.933713 7.9832454 8.0072975 8.086054 8.11758 8.011784
1367500_at 10.296916 10.243799 10.268925 10.166382 10.135703 10.248986 10.121655 10.16205 10.245302 10.157108 10.2686 10.09482
1367501_at 8.519841 8.436539 8.639856 8.545894 8.480784 8.471774 8.550098 8.428688 8.6800585 8.275965 8.482967 8.31732
1367502_at 8.740513 8.651463 8.699418 8.874014 8.597271 8.633683 8.70611 8.798593 8.763581 8.779404 8.848323 8.7815895
1367503_at 11.108251 11.189043 11.100329 11.137717 11.141865 11.221473 11.1909075 11.207457 11.222252 11.202103 11.193565 11.197846
1367504_at 7.949757 8.341267 8.131904 8.240633 8.258233 8.492158 8.311729 8.467127 8.432861 8.378244 8.558231 8.444057
1367505_at 8.208682 8.291629 8.282186 8.328415 8.1438675 8.45984 8.211487 8.5564995 8.446121 8.268709 8.529148 8.44026
1367506_at 10.1313505 9.96679 10.0033865 10.011505 9.966164 10.030328 9.831462 9.916162 10.04394 9.967792 10.014021 9.915917
1367507_at 7.469342 7.48586 7.640396 7.714298 7.430576 7.5198884 7.569096 7.6297193 7.599091 7.6041284 7.687729 7.563253
1367508_at 9.271992 9.2319565 9.250698 9.307904 9.02914 9.020563 9.038927 9.18137 9.098209 9.141352 9.2738495 9.164838
1367509_at 9.710984 9.750155 9.66476 9.58695 9.546845 9.643185 9.562487 9.59541 9.550556 9.691922 9.626614 9.641416
1367510_at 9.625505 9.659302 9.588727 9.672494 9.660512 9.742177 9.536259 9.619171 9.767036 9.720832 9.672243 9.591389
1367511_at 8.51241 8.568869 8.696389 8.741997 8.730122 8.74584 8.75229 8.765109 8.682512 8.783151 8.768414 8.628162
1367512_at 11.262908 11.292478 11.263291 11.232159 11.168702 11.313071 11.092317 11.239956 11.276673 11.132536 11.183044 11.236224
1367513_at 8.033772 8.040967 8.186804 8.403439 8.181491 8.207563 8.406113 8.396275 8.291289 8.264889 8.200451 8.344172
1367514_at 8.054505 7.855897 8.198858 7.8528852 7.873092 8.066174 7.9605775 7.9986553 8.173891 8.402754 8.245676 8.18036
1367515_at 8.228273 8.19099 8.169451 8.143816 8.412319 8.491961 8.3068075 8.484259 8.1856365 8.237198 8.192656 8.225853
1367516_at 8.904737 9.050492 8.903159 8.928048 8.732496 9.080148 8.877738 8.92919 8.869904 8.823197 8.83319 8.844611
1367517_at 7.7644844 7.512014 7.5118003 7.5922627 7.7668986 7.940685 7.6742463 7.338023 7.732071 7.6855316 7.6572714 7.5623484
1367518_at 8.571362 8.696531 8.561198 8.622991 8.609736 8.534727 8.673956 8.510703 8.77411 8.447189 8.653363 8.403263
1367519_at 8.638655 8.597181 8.64312 8.6142235 8.4796295 8.533783 8.534736 8.604291 8.670403 8.659896 8.693104 8.764931
1367520_at 10.156102 10.126249 10.102648 10.105652 10.033575 9.995496 10.171231 10.014775 10.190006 10.428767 10.155593 10.186776
1367521_at 6.9467506 7.170741 6.9284134 6.6609526 7.0244675 6.8657503 6.8852224 7.2309327 6.6779795 7.159739 7.3085656 7.2322187
1367522_at 9.083711 9.147711 9.173831 9.27776 9.274187 9.27767 9.253518 9.213455 9.359132 9.365435 9.411926 9.31668
1367523_at 9.120556 8.927521 9.023536 9.09702 8.894498 9.197573 9.071563 9.119019 8.801089 9.028371 9.237057 8.996661
1367524_at 7.1473308 7.264697 7.372377 7.014633 7.328354 7.170888 7.1750784 7.331371 7.2619042 7.346993 7.0962596 7.2322826
1367525_at 9.297443 9.282729 9.322957 9.259185 9.048773 9.219983 9.216116 9.137685 9.223505 9.273332 9.185974 9.202688
1367526_at 9.098494 9.069703 9.098396 8.967691 8.931746 8.875136 8.957031 8.894424 8.952941 9.011524 9.068893 8.941006
1367527_at 8.535281 8.193919 8.467806 8.25401 8.39057 8.404316 8.157563 8.385136 8.157324 8.139311 8.690442 8.298721
1367528_at 8.943339 8.787782 8.857151 8.897115 8.817627 8.774073 8.869293 8.818389 8.9341955 9.00838 9.077166 9.24324
1367529_at 9.297232 9.130933 9.366238 9.283633 9.300172 9.313321 9.207348 9.23269 9.283061 8.999578 9.219211 9.059212
1367530_at 7.994499 7.916304 7.966724 7.9434495 8.089724 8.066925 7.834965 7.949327 7.8961096 7.847382 8.014515 7.821881
1367531_at 10.658891 10.675638 10.766729 10.676658 10.659635 10.637928 10.680072 10.7290745 10.757584 10.655588 10.773837 10.760381
1367532_at 11.379588 11.270129 11.271795 11.310379 11.325134 11.371578 11.228623 11.214676 11.327636 11.1958685 11.337474 11.410075
1367533_at 8.915036 8.999625 8.967611 9.165666 8.681945 8.745079 8.740417 8.824414 9.00602 8.898159 8.762237 8.779412
1367534_at 7.5200157 7.638518 7.11959 7.441666 7.598053 7.4527745 7.4578485 7.652306 7.4086175 7.632396 7.444973 7.7033267
1367535_at 8.620968 8.779563 8.662982 8.7158575 8.615601 8.561345 8.735963 8.479816 8.493939 8.474362 8.6026745 8.482678
1367536_at 8.060837 7.8933225 8.100723 8.129351 7.906141 7.9845805 7.9705415 7.8996162 8.081007 8.060313 8.1014805 8.181145
1367537_at 7.7923493 7.768121 7.8682456 7.553634 7.7413173 7.544228 7.6026106 7.5890145 7.5549903 7.682293 7.6490245 7.575971
1367538_at 7.4359903 7.682601 7.350903 7.4296994 7.3669696 7.4379864 7.406023 7.4672856 7.4467883 7.395916 7.403921 7.469366
1367539_at 8.830044 8.687236 8.86344 8.923964 8.691523 8.9745 8.954599 8.728709 8.589061 8.512433 8.631227 8.413808
1367540_at 7.6464634 7.8758707 8.012396 7.8117094 7.856078 7.864056 7.636403 7.8887424 7.898359 7.993444 7.971817 8.230504
1367541_at 8.01379 8.227808 8.033033 8.344635 7.972264 7.939632 8.087273 8.177319 8.371136 8.15727 8.113022 8.146316
1367542_at 8.067779 8.307768 8.16626 8.081697 7.9354486 8.091452 8.148247 8.246944 8.254459 8.100954 8.254955 8.126361
1367543_at 8.440665 8.363848 8.499953 8.276373 8.454336 8.40506 8.367332 8.317411 8.54491 8.274911 8.456677 8.368551
1367544_at 7.4083524 6.8688765 7.062762 7.050014 7.3529344 7.1288075 7.349609 7.440879 6.7118726 7.318591 7.2978277 7.3541894
1367545_at 6.9720097 7.3040514 6.9976897 7.1464596 7.242917 7.2012258 7.3798294 7.4596844 7.3262944 7.5548854 7.0771914 7.470204
1367546_at 9.913565 10.344629 10.364857 10.592339 9.832723 9.7931595 10.172712 10.292475 10.0440035 10.348988 9.929007 9.844641
1367547_at 8.300898 8.21623 8.22333 8.3661 8.215984 8.225592 8.219566 8.123456 8.162123 8.172199 8.152256 8.157072
1367548_at 8.374404 8.359035 8.390007 8.374649 8.250539 8.25595 8.396811 8.271344 8.413965 8.189842 8.248525 8.159477
1367549_a_at 10.853967 10.842127 10.844921 10.799161 10.73304 10.732593 10.653091 10.676002 10.775801 10.881922 10.8358555 10.879911
1367550_a_at 8.770757 8.454546 8.757062 8.760706 8.730763 8.637791 8.628817 8.810095 8.678428 8.77973 8.860228 9.016807
1367551_a_at 9.751676 9.486099 9.374159 9.555949 9.323292 9.473404 9.408213 9.631101 9.586952 9.599755 9.550705 9.613773
1367552_at 4.233298 4.3560667 4.3131723 4.209952 4.295455 4.2263746 4.152151 4.219585 4.149106 4.2665224 4.2612247 4.294544
1367553_x_at 12.47589 11.777727 11.756545 12.145891 12.548339 11.944576 12.022309 12.182793 11.912608 12.640099 12.282755 12.448292
1367554_at 4.1635976 3.8994675 3.936441 3.9525266 3.8992186 3.984149 4.237807 4.059717 3.960722 4.1392155 3.8726935 4.0031776
1367555_at 14.792558 14.7832775 14.797654 14.792558 14.768944 14.765634 14.787522 14.797654 14.765191 14.762318 14.792558 14.755784
1367556_s_at 14.5548725 14.595528 14.576031 14.59291 14.567668 14.538004 14.5915365 14.5832205 14.5272455 14.564867 14.538676 14.559159
1367557_s_at 13.069573 12.802778 12.867499 12.925872 12.898534 12.9501915 12.944748 12.921424 12.7746935 13.090216 12.924022 12.8253765
1367558_x_at 3.1166217 3.4237368 3.1586928 3.261277 3.2108085 3.2668242 3.2982376 3.1311035 3.1419697 3.255343 3.3428278 3.114032
1367559_at 12.977864 12.819667 12.961963 12.976636 12.895738 12.933031 13.039677 12.901204 12.958017 13.1210375 13.175039 13.215971
1367560_at 12.165303 12.183246 12.224428 12.190285 12.132761 12.107835 12.189413 12.141531 12.106493 12.249192 12.247867 12.158583
1367561_at 12.533598 12.525858 12.577085 12.534992 12.439668 12.404947 12.46125 12.531726 12.362111 12.545892 12.400814 12.313941
1367562_at 8.353304 8.588786 8.067766 8.104843 8.348108 7.915019 8.101607 8.160511 8.115992 7.9493065 8.210768 7.876089
1367563_at 9.103639 9.117627 9.033685 8.929553 9.11533 9.037309 8.826326 8.886475 8.944958 9.246537 8.98845 8.772785
1367564_at 5.8430333 5.9350114 5.962731 5.9862976 5.9568415 6.0167994 5.873231 5.9916306 5.518671 5.90823 5.706407 6.09661
1367565_a_at 13.831036 13.829927 13.875401 13.844298 13.801344 13.8096 13.8449955 13.880892 13.861263 13.769371 13.870778 13.806641
1367566_at 4.0318003 3.9953663 3.953865 3.9947073 4.0977917 4.045579 3.900922 4.1162415 3.9923341 4.502609 4.162881 4.465601
1367567_at 12.279772 12.166819 12.192393 12.118475 12.16195 12.092486 12.16013 12.198779 12.174492 12.165041 12.280118 12.120164
1367568_a_at 9.075882 9.247769 9.725679 8.892354 8.907891 9.181937 8.553803 9.18885 9.083967 8.482871 8.993151 8.175566
1367569_at 11.707386 11.702124 11.683773 11.618466 11.6496 11.573051 11.709381 11.65654 11.666824 11.780257 11.791167 11.740952
1367570_at 6.8673115 6.846292 7.0958176 6.3850236 6.859946 7.3461514 6.8499656 6.5890284 6.7708874 7.1075025 6.5699425 6.3149805
1367571_a_at 5.112134 5.107209 5.125347 5.036381 5.3079576 5.0071535 5.274069 5.038601 4.694285 5.3648567 5.1109734 5.1447325
1367572_at 4.974889 4.892137 5.0954847 4.667551 5.0587506 4.8870106 5.1665263 5.0884523 4.736483 4.984218 4.871211 5.046283
1367573_at 12.503096 12.482076 12.558384 12.470122 12.466052 12.466947 12.400192 12.445075 12.410285 12.536425 12.48166 12.41525
1367574_at 8.017838 8.730087 8.634075 8.230143 8.156605 8.549822 8.015043 7.9857335 7.958784 8.67426 8.501406 8.010607
1367575_at 11.588081 11.525727 11.501795 11.5119915 11.680819 11.507098 11.465297 11.548575 11.408067 11.473852 11.440765 11.1493435
1367576_at 13.788189 13.7789345 13.723243 13.888207 13.653855 13.738772 13.772652 13.782629 13.777109 13.795947 13.770711 13.75517
1367577_at 6.504848 8.071097 8.412992 7.5208406 7.141177 7.1956363 6.4339337 7.078619 7.7094913 7.125378 7.977751 7.957731
1367578_at 10.596989 10.521425 10.549759 10.483876 10.613735 10.6047735 10.518286 10.510215 10.465526 10.704466 10.561723 10.506524
1367579_a_at 11.041962 10.843907 11.161689 11.014638 10.8415165 10.9594755 11.243172 11.06263 10.916418 11.272819 11.401065 11.009501
1367580_at 11.761747 11.669865 11.7669525 11.698899 11.699319 11.642027 11.722367 11.637986 11.5421915 11.841348 11.709806 11.594239
1367581_a_at 5.711812 6.6400404 5.655876 5.7658525 5.730075 6.0886903 5.9837933 6.3639545 5.5739403 6.571321 6.5633793 5.3188825
1367582_at 11.7292185 11.753402 11.789827 11.715259 11.698107 11.732958 11.733627 11.730879 11.607018 11.857148 11.7046385 11.638713
1367583_at 13.07539 13.21574 13.2892475 13.089018 13.13672 12.976648 12.964752 13.003406 12.941603 13.234313 13.246547 13.017181
1367584_at 8.0193405 8.429256 8.837591 8.1499 8.148996 8.296986 7.9611235 7.9753647 8.168571 8.507426 8.530634 8.04984
1367585_a_at 10.864974 10.960026 10.9212475 10.667947 11.126406 11.222556 10.671951 10.718973 10.598733 10.529111 10.494014 10.0568285
1367586_at 13.117747 12.983657 12.969824 12.881202 13.118156 13.15123 12.8325815 12.749189 12.961183 12.467466 12.594751 12.515048
1367587_at 3.2182312 3.3563237 3.3736296 3.4462214 3.3182673 3.3994904 3.3359554 3.196746 3.2176127 3.3738828 3.2177026 3.4091666
1367588_a_at 11.607481 11.596141 11.66005 11.601691 11.553784 11.532588 11.534972 11.510114 11.458724 11.654253 11.637751 11.674129
1367589_at 9.652246 9.445844 9.618917 9.627089 9.717683 9.582385 9.618733 9.530921 9.619536 9.738364 9.959182 9.954938
1367590_at 11.280346 11.287684 11.353285 11.366692 11.178342 11.249088 11.29841 11.359192 11.300711 11.597665 11.497933 11.495655
1367591_at 10.268083 10.265253 10.386639 10.365045 10.239241 10.256714 10.334396 10.286251 10.40647 10.519678 10.52831 10.570709
1367592_at 3.5586195 3.334274 3.523279 3.4888852 3.402837 3.6511428 3.6120186 3.1776736 3.6628444 3.4944525 3.5868723 3.451871
1367593_at 8.30381 8.380449 8.617416 8.419065 8.052341 7.8114023 8.549734 8.434359 8.102988 8.141712 8.641576 8.208509
1367594_at 8.510927 8.734135 8.721819 8.473814 8.586409 8.605511 8.677362 8.324621 8.566162 8.6187725 8.768198 8.65255
1367595_s_at 13.661436 13.781258 13.712112 13.702916 13.596925 13.715202 13.701055 13.7115345 13.649791 13.512712 13.629732 13.644795
1367596_at 12.342699 12.304368 12.338848 12.32721 12.25625 12.230761 12.297866 12.324589 12.165373 12.3530035 12.269998 12.111344
1367597_at 11.972486 11.960277 12.065493 11.942559 11.926683 11.892493 11.925975 11.876234 11.956188 12.044267 12.055132 11.909368
1367598_at 14.103926 14.076166 14.125738 14.112807 14.135811 14.198446 14.065861 14.070944 14.069186 13.994103 14.062646 13.994343
1367599_at 12.384847 12.176947 12.296666 12.143055 12.13276 12.294566 12.103841 12.109055 12.224029 12.312425 12.248052 12.045385
1367600_at 5.1798944 5.439353 5.870955 5.055879 5.2842035 5.333064 5.3132176 5.3749495 5.08416 5.0138416 5.4250894 5.3302402
1367601_at 7.8227324 8.580519 8.525248 9.009693 8.18766 8.005871 7.639257 8.091789 8.595707 8.18955 8.111719 7.421017
1367602_at 9.201281 9.970779 9.919763 10.468927 9.642487 9.625015 9.22024 9.668411 10.076777 9.583918 9.608679 8.852869
1367603_at 11.431549 11.316295 11.271186 11.337685 11.393491 11.168769 11.323014 11.255891 11.342342 11.323552 11.283518 11.150747
1367604_at 10.974291 11.051785 11.171724 11.212394 11.069283 10.83168 11.261576 11.13834 11.0929365 11.038648 11.132148 11.088791
1367605_at 11.080927 11.055592 11.2926235 11.090591 11.133235 11.099513 11.095562 11.073692 10.990853 11.1559515 11.116419 10.895443
1367606_at 12.47108 12.476433 12.494579 12.5113125 12.385321 12.37332 12.362085 12.414587 12.478823 12.524649 12.459979 12.513238
1367607_at 12.643814 12.602237 12.704196 12.597001 12.623935 12.54154 12.575572 12.575964 12.687568 12.615759 12.65008 12.619813
1367608_at 5.17507 4.9951277 4.8567657 5.104472 5.118473 4.9527893 4.954034 4.853511 5.067679 5.043413 5.150719 5.0497913
1367609_at 11.69807 11.923321 12.154575 11.802817 11.589844 11.876196 12.175336 11.770324 11.677181 11.731621 11.546073 11.209884
1367610_at 12.402982 12.437714 12.429338 12.465638 12.28155 12.31394 12.310491 12.345881 12.415951 12.416402 12.399327 12.3802
1367611_at 4.8378744 5.0391774 5.1759944 5.0272183 4.894661 5.1318545 5.07547 4.8394675 4.879458 5.467383 4.966439 5.011841
1367612_at 14.121934 14.112295 14.133059 14.16808 14.07573 14.126325 14.148575 14.122207 14.092771 14.172665 14.172375 14.092637
1367613_at 12.99874 13.009188 12.966753 13.049529 12.923568 13.000692 13.130965 12.988565 13.131432 13.221594 13.112491 13.12315
1367614_at 7.7123804 8.420465 8.145185 7.8519554 7.718595 8.138233 7.2206464 7.606435 7.847322 7.8744917 7.951505 6.896363
1367615_at 4.173818 4.1793137 4.0487614 4.1948857 4.15335 4.195236 4.210012 4.019782 4.202511 4.213363 3.9959831 4.26562
1367616_at 4.3482275 4.4987392 4.4925756 4.3406944 4.4965277 4.351922 4.464463 4.3928814 4.2317038 4.2464466 4.1187515 4.3115373
1367617_at 8.981613 8.986526 9.019286 8.924241 9.071974 8.910363 9.155038 9.04987 9.048637 9.016434 9.109448 8.992684
1367618_a_at 11.178023 11.148143 11.37548 11.163116 11.235391 11.126013 11.185306 11.118443 11.151688 11.250394 11.161602 11.074222
1367619_at 13.1438 13.149861 13.160913 13.122602 13.049762 13.102058 13.252631 13.200498 13.180716 13.2417755 13.282908 13.273053
1367620_at 12.841906 12.79812 12.713838 12.734983 12.806332 12.749235 12.763845 12.773513 12.856696 12.666166 12.751142 12.647287
1367621_at 8.308535 8.279965 8.510151 8.243551 8.35849 8.341957 8.262447 8.262309 8.566562 8.19724 8.515578 8.335698
1367622_at 12.40276 12.411023 12.400437 12.408478 12.283232 12.39106 12.338692 12.373604 12.389205 12.409555 12.325521 12.357644
1367623_at 12.242356 12.205108 12.246911 12.207324 12.16094 12.133951 12.113805 12.087297 12.12226 12.152929 12.104393 11.961573
1367624_at 10.912522 10.722276 10.768889 10.744468 10.739581 10.433328 11.04434 10.906034 10.434668 10.772394 10.472128 10.796468
1367625_at 13.156342 13.184075 13.241241 13.165016 13.224881 13.15154 13.174139 13.152384 13.073924 13.183571 13.109382 13.090615
1367626_at 4.7805624 4.8290415 4.6862345 5.016225 4.9649057 4.7554293 5.01155 4.8411236 4.930867 4.9989586 4.8171005 4.8454914
1367627_at 8.930431 8.728107 8.919929 8.936541 8.7597475 8.807373 8.567545 8.590622 8.463608 8.800363 8.688593 8.628686
1367628_at 6.5447426 7.2967196 7.6980996 6.461178 6.5181894 7.1814127 6.6157417 6.56934 6.8186803 7.1378446 7.1613855 6.4185643
1367629_at 12.219207 12.068297 12.286544 12.222112 12.172988 12.152309 12.136468 12.235819 12.157411 12.105333 12.172554 12.035919
1367630_at 12.475643 12.404739 12.484815 12.432901 12.407757 12.341749 12.4213 12.418614 12.366552 12.541073 12.467488 12.416026
1367631_at 6.6196303 6.6328764 6.106311 5.421335 6.1570373 6.747113 5.353037 7.12269 6.083782 6.7401485 5.653122 5.696762
1367632_at 10.081211 10.180424 10.172615 10.570724 10.705798 9.710089 10.023569 10.411688 10.299841 8.57515 9.161022 8.829138
1367633_at 9.691951 9.821206 10.0096035 10.261906 10.326209 9.2950325 9.781185 9.889482 10.146594 8.690715 8.985357 8.683276
1367634_at 12.324842 12.364395 12.402989 12.231522 12.254888 12.189983 12.22671 12.187777 12.144889 12.264444 12.258187 12.156968
1367635_at 12.5975685 12.491408 12.6403 12.59178 12.617295 12.628276 12.5616255 12.560797 12.570331 12.6202345 12.580921 12.599646
1367636_at 7.95453 7.9131947 8.054878 8.121618 7.782548 7.898609 7.7983828 8.214277 8.084007 8.064429 8.050558 8.015146
1367637_a_at 11.340881 11.364429 11.251954 11.234764 11.289297 11.449395 11.289803 11.270289 11.379602 11.121056 11.230939 11.128763
1367638_at 9.391241 9.394813 9.48006 9.411242 9.463361 9.463333 9.383364 9.449628 9.672698 9.508439 9.60979 9.671441
1367639_a_at 12.975953 12.892688 12.934583 12.9292555 12.88683 12.945434 12.984401 12.977037 12.898799 12.910258 12.875348 12.891753
1367640_at 12.574789 12.493983 12.623004 12.521471 12.3856735 12.31971 12.430874 12.44856 12.302611 12.539632 12.457135 12.462647
1367641_at 13.470325 13.396102 13.406157 13.402969 13.416233 13.447302 13.389339 13.404697 13.407693 13.49192 13.484728 13.502988
1367642_at 11.071063 11.038646 11.023228 11.091789 10.997545 11.019334 11.0362425 11.067018 11.191896 11.278216 11.233483 11.303255
1367643_at 11.329296 11.502845 11.447955 11.385266 11.475619 11.555396 11.580201 11.43245 11.592017 11.440982 11.416199 11.387187
1367644_at 7.2073865 7.527911 7.356662 7.4297605 7.3709936 7.3264422 7.475493 7.3679347 7.5085106 7.63959 7.6832485 7.5274806
1367645_at 12.7555895 12.7469015 12.823995 12.74643 12.712075 12.615244 12.686645 12.762552 12.725985 12.871424 12.7663145 12.78408
1367646_at 12.247059 12.054539 12.128519 12.204215 12.091433 12.186063 12.327579 12.430543 12.060301 12.342778 12.21844 12.453595
1367647_at 14.2199545 14.147747 14.214907 14.146755 14.189459 14.181395 14.238013 14.166905 14.214957 14.08713 14.181512 14.133797
1367648_at 5.728743 6.0147486 6.1070447 5.69589 5.8914833 5.918152 5.9992537 5.9479566 5.9058194 6.575839 6.53296 6.443831
1367649_at 6.16588 6.206526 5.783321 6.2419763 6.18869 6.0640936 6.3185663 5.861585 6.1162424 6.265864 5.900495 6.0784583
1367650_at 6.2570314 6.627077 6.572249 6.346322 6.3333645 6.275455 6.1105795 6.4004583 6.5259514 6.643033 6.425536 6.5447936
1367651_at 9.870721 9.844156 9.954743 9.810631 9.94993 9.911376 10.061849 10.060717 10.062146 10.175697 10.322056 10.5425625
1367652_at 9.660673 9.547077 9.92109 9.546935 9.575845 9.500477 9.148637 9.741248 9.343681 9.715731 9.76259 9.109482
1367653_a_at 12.467108 12.241016 12.2432 12.37552 12.389304 12.288382 12.315989 12.399261 12.403828 12.248846 12.392337 12.119745
1367654_at 8.45628 8.518133 8.49635 8.418171 8.198921 8.237873 8.783059 8.404682 8.638224 8.583943 8.667759 8.445393
1367655_at 8.053164 8.561349 8.6608095 8.554097 8.289701 8.492688 7.9051323 8.509482 8.145084 8.236286 8.322667 7.76692
1367656_at 10.745066 10.746637 10.821618 10.787306 10.787638 10.673181 10.820723 10.832844 10.92888 11.135282 11.2043 11.249632
1367657_at 12.514976 12.50675 12.753018 12.412405 12.624231 12.856713 12.440868 12.469243 12.603188 12.726631 12.435318 12.457182
1367658_at 6.333557 5.9177966 6.1737857 6.0084267 6.3194695 5.988795 6.2174788 6.0075216 6.1693697 6.143019 6.446727 6.0750675
1367659_s_at 11.398187 11.160463 11.253103 11.590535 11.252954 11.060165 11.163697 11.368367 12.031558 11.487113 11.717391 12.186443
1367660_at 6.4073224 6.1009116 6.4102335 6.2318115 5.958225 5.8249 6.407756 6.18267 6.2200747 6.3445086 6.237796 6.090762
1367661_at 7.086183 7.819691 8.162592 7.046429 7.0856004 7.728508 7.0052214 7.5206027 7.1687922 7.635198 7.8496003 6.761242
1367662_at 12.505182 12.521148 12.531418 12.51838 12.473334 12.4545765 12.566114 12.633497 12.513239 12.458959 12.469723 12.424014
1367663_at 11.506258 11.659458 11.6123085 11.683978 11.547245 11.660325 11.661065 11.831932 11.698806 11.781135 11.821365 11.839603
1367664_at 3.9044526 3.7721865 3.757043 4.493386 4.2777014 4.4459543 4.143319 4.1170254 4.2909746 4.276156 4.012968 4.173156
1367665_at 4.190792 4.0056834 4.4160695 4.1075745 4.1321187 4.411022 4.236949 4.157777 4.241749 4.2650647 4.1556997 4.3837943
1367666_at 10.307564 10.21647 10.203142 10.094441 10.16943 10.01418 10.136434 10.0733 10.078574 10.034339 10.032896 9.994605
1367667_at 11.804307 11.511204 12.011468 11.881224 12.012347 12.001065 12.024329 12.038131 12.005213 11.698439 12.008348 11.913945
1367668_a_at 6.099693 7.307788 7.039294 7.389613 6.6723757 6.9978414 7.1723866 7.189568 6.4860663 6.9227405 7.0751033 6.9755054
1367669_a_at 10.3089695 10.301477 10.647915 10.337541 10.5629 10.462213 10.244958 10.584404 10.6770735 10.78289 10.499 10.551522
1367670_at 10.801178 10.855035 10.571064 10.769904 10.5557165 10.668573 10.755076 10.640451 10.57722 10.716083 10.764252 10.761038
1367671_at 9.705704 9.629787 9.722253 9.799853 9.3500595 9.566382 9.695132 9.641016 9.633317 9.589373 9.718189 9.5829525
1367672_at 11.92598 11.957455 11.902822 11.973139 11.938664 11.812024 11.981891 11.968608 12.059462 12.110863 12.048189 12.305483
1367673_at 10.915411 11.0771265 11.038118 11.163188 10.721954 10.772271 10.994696 11.133862 11.167939 11.498027 11.435657 11.535933
1367674_at 9.3089075 9.375995 9.384383 9.228831 9.327924 9.351393 9.26105 9.165933 9.356681 9.200774 9.341204 8.970335
1367675_at 9.444687 9.503527 9.569114 9.328929 9.357437 9.446723 9.266046 9.386033 9.325229 9.302282 9.280151 8.975985
1367676_at 8.116394 7.7608333 8.064713 8.309849 7.1732135 7.9289145 7.922276 7.516345 7.4779673 7.3053217 8.103371 7.668802
1367677_at 11.382574 11.389772 11.489791 11.428274 11.430851 11.611669 11.688264 11.431652 11.853467 11.577708 11.478262 11.504487
1367678_at 11.52202 11.159876 11.3975725 11.345291 11.302957 11.168275 11.399562 10.979761 11.462758 11.334156 11.2033615 11.107191
1367679_at 10.048091 10.490922 10.440254 10.12845 10.086427 9.876066 9.494173 10.050531 9.310235 9.384212 10.096987 9.279843
1367680_at 12.086665 12.084056 12.042743 12.270377 12.16475 12.092852 12.257899 12.088985 12.248642 12.266787 12.37272 12.452848
1367681_at 9.902303 10.042501 10.072376 10.068907 9.893129 10.197392 9.945017 9.909971 9.882182 10.284904 10.121094 10.0488
1367682_at 6.2981663 6.655694 6.35031 6.5913353 6.566718 6.524477 6.648188 6.5072193 5.9974256 6.5353813 6.4983587 6.419721
1367683_at 10.3432 10.369076 10.391373 10.313323 10.154293 10.311407 10.372303 10.349101 10.207183 10.123141 10.140487 9.930112
1367684_at 4.22889 4.033636 3.8259022 3.7885218 4.086111 4.5064225 4.314394 3.8839 4.4945745 4.2781906 4.2906604 4.3284473
1367685_at 12.160035 12.117142 12.149772 12.066406 12.057923 12.040876 12.101132 12.059615 12.010393 12.159207 12.158666 12.143613
1367686_at 12.2565365 12.093037 12.304841 12.189845 12.247431 12.2772255 12.111956 12.164466 12.248301 11.866752 11.957731 11.87008
1367687_a_at 8.28313 8.647261 8.731354 8.594238 8.491071 8.458293 8.519533 8.618092 8.661904 8.597929 8.710208 8.704941
1367688_at 7.9582114 7.6406 7.9043446 7.9006815 7.831371 7.847372 7.797183 7.778394 7.8454566 7.8278103 7.9093137 7.7833796
1367689_a_at 8.146751 7.807498 8.01671 8.6889 8.252617 8.0493965 8.726263 8.970255 9.164564 9.935608 10.026766 10.033157
1367690_at 11.594926 11.561169 11.694631 11.602 11.642083 11.623289 11.599155 11.692745 11.51747 11.555123 11.546275 11.211602
1367691_at 11.50868 10.809814 11.269548 11.353304 11.337666 11.7391205 11.198684 11.085271 11.326153 11.210468 11.704904 11.563378
1367692_at 3.7178006 3.7320201 3.6516116 3.7897182 3.668363 3.793422 3.7396898 3.7864704 3.5062518 3.9267883 3.6593962 3.509138
1367693_at 9.924484 10.174243 10.188767 9.94502 9.952707 10.020084 9.850967 10.042259 10.080892 10.21328 10.077401 10.124539
1367694_at 11.370782 11.279356 11.343324 11.442794 11.356644 11.250298 11.292302 11.284343 11.644507 11.449886 11.542925 11.789321
1367695_at 12.278684 12.383506 12.291197 12.2783575 12.182226 12.310496 12.362279 12.32687 12.38085 12.388286 12.413857 12.387222
1367696_at 8.164583 8.398465 8.619684 8.439623 8.258908 8.371466 8.251812 8.503107 8.241195 8.333942 8.440078 8.011376
1367697_at 9.960344 9.727556 9.991342 9.866965 10.158158 9.83739 10.061891 9.911569 9.692065 9.863589 10.025996 10.110682
1367698_a_at 8.778181 8.717666 8.661145 8.918593 8.766027 8.691124 9.078263 8.87859 8.689357 8.828025 9.281811 9.170672
1367699_at 6.4175115 6.419447 6.6995 6.546769 6.4730825 6.58763 6.573358 6.4710417 6.9076715 6.5872374 6.59711 6.341334
1367700_at 4.0049987 3.949489 4.056834 3.8677883 4.090289 3.888667 4.2578444 4.0697436 4.2582955 4.2937164 3.9485972 4.037748
1367701_at 6.649133 6.6742134 6.713697 6.302638 6.523708 6.7113423 6.901704 6.4587846 6.8942347 6.9019 6.80162 6.8036885
1367702_at 12.638711 12.600877 12.542273 12.594769 12.614958 12.491329 12.537192 12.436836 12.700455 12.34981 12.552138 12.677355
1367703_at 3.945264 3.7297056 3.7667208 3.6833766 3.9412167 3.537551 3.9866097 3.783318 3.75333 3.8177912 3.4540792 3.937381
1367704_at 8.638886 8.490032 8.485278 8.698802 8.51501 8.5240755 8.629795 8.51428 8.645068 8.603615 8.706074 8.736018
1367705_at 9.205878 9.239885 9.04383 9.354427 9.023358 9.025868 9.145987 9.321583 9.484233 9.345436 9.644177 9.432415
1367706_at 10.948513 10.936898 11.023599 10.95018 11.004595 10.88218 11.19859 11.093113 10.893926 11.133697 11.030821 10.967303
1367707_at 9.524545 9.016584 9.264363 9.086519 9.597174 9.595023 9.405036 9.239797 8.083104 8.325598 8.17669 7.3196993
1367708_a_at 10.981615 10.648472 10.775986 10.601515 11.000095 11.145742 10.793459 10.625338 9.838949 10.255508 10.084265 9.384272
1367709_at 8.88018 10.312274 10.29095 9.934325 10.153626 9.504464 9.735152 9.226938 9.235382 8.973068 9.372798 9.62437
1367710_at 10.508108 10.60528 10.084873 10.5604105 10.318125 10.523003 10.484315 10.594634 10.523834 10.563739 10.574925 10.616956
1367711_at 11.385673 11.311859 11.247671 11.321275 11.15443 11.236299 11.160957 11.305261 11.385918 11.386053 11.465944 11.626217
1367712_at 6.34688 6.8383837 7.381156 6.4129505 6.559866 6.815404 6.7374105 6.8339224 6.6494946 7.0490584 7.2083564 6.224752
1367713_at 9.670066 9.670816 9.861717 9.678914 9.5083275 9.715229 9.677627 9.698745 9.618067 9.582097 9.744809 9.59783
1367714_at 7.428285 7.288356 7.207782 7.583055 7.210961 7.381776 7.309153 7.375474 7.4730973 7.565617 7.547118 7.350131
1367715_at 10.01047 9.959247 9.959135 9.92668 9.828385 9.983163 9.994869 9.814695 10.02249 10.0985155 10.039687 10.100469
1367716_at 8.598183 8.612465 8.724361 8.716997 8.653412 8.684887 8.519997 8.614071 8.641396 8.654537 8.710312 8.839673
1367717_at 12.37382 12.35379 12.471965 12.274392 12.290323 12.263685 12.235399 12.3475275 12.251486 12.38284 12.299479 12.3121805
1367718_at 8.853422 8.802158 8.891065 8.825665 8.9307375 8.787601 8.676255 8.643814 8.647667 8.657204 8.786667 8.784804
1367719_at 9.700876 9.836094 9.696076 9.7267 9.712261 9.770303 9.8137665 9.738958 9.706633 9.772293 9.828139 9.892922
1367720_at 11.246473 11.465247 11.457787 11.55701 11.377377 11.117747 11.451953 11.523692 11.540952 11.389189 11.477192 11.442413
1367721_at 11.133181 11.046478 11.521405 10.66808 11.497941 11.281233 10.906676 11.185457 11.440766 11.059512 10.986643 11.361911
1367722_at 7.0966606 7.091155 7.0950017 7.235629 6.935305 7.146635 7.170441 7.046046 7.150198 7.0713425 7.349172 7.0409036
1367723_a_at 7.751982 8.058065 8.07065 7.9475865 7.961942 8.048564 7.8179407 8.03854 7.9846096 7.8689013 7.9735055 8.007116
1367724_a_at 10.582274 10.731704 10.98141 10.820912 10.808117 10.7754545 10.823236 10.877808 10.791194 10.956523 10.8997755 10.859938
1367725_at 7.950156 7.838287 7.9135513 7.667642 8.004877 7.7842035 6.9768915 8.059937 7.68024 8.158726 7.8176556 8.224886
1367726_at 6.2394953 6.714455 6.4871025 6.5598636 6.528583 6.339951 6.395915 6.513701 6.3624763 6.7532573 6.5650973 6.4887843
1367727_at 7.995105 8.075361 8.243418 8.131407 8.171203 8.220738 8.200569 8.031895 8.112388 8.097195 8.07345 8.161142
1367728_at 8.203182 8.065988 8.157873 8.372446 7.894705 8.214877 7.9908204 7.9601502 8.136613 7.946606 8.180767 8.159153
1367729_at 11.693473 12.424598 11.896556 12.065115 11.76374 12.130184 12.2022085 11.797798 11.941401 11.410716 11.982216 12.161882
1367730_at 10.073786 9.8587055 9.990864 9.838555 9.971579 9.961235 9.864903 9.819378 9.955478 9.705036 9.951253 9.92869
1367731_at 8.39779 8.137492 8.36658 8.35486 8.292914 8.306126 8.220904 8.1789665 8.363974 8.473051 8.401192 8.403862
1367732_at 8.943532 8.942131 9.118813 9.142149 8.872961 8.900555 8.910044 8.970606 9.101194 9.068592 9.177395 8.989695
1367733_at 7.178476 7.6990275 7.376887 7.33577 7.6177697 7.4480405 9.369619 7.304042 8.460094 8.926411 9.117939 8.390278
1367734_at 7.9187074 7.928905 8.035735 8.03949 7.8949456 8.331066 7.907302 8.351778 8.34238 8.11195 8.052807 7.896982
1367735_at 11.915546 11.61978 11.67279 11.8868475 11.896051 11.816749 11.737901 11.64562 12.045967 11.716717 11.958512 12.131393
1367736_at 9.797222 9.862667 9.9704075 9.714981 9.698487 9.9137745 9.734946 9.91019 9.828195 9.450529 9.686457 9.470995
1367737_at 10.866662 10.883967 10.984577 10.909642 10.919722 11.063692 10.740673 11.038596 10.913011 11.04803 10.93268 10.951746
1367738_at 6.7547326 6.7893777 6.8389664 6.818968 7.012012 6.8709793 6.793186 6.685994 6.5035763 6.8171644 6.644014 6.7470026
1367739_at 4.2383385 4.320229 4.0821004 4.280925 4.304647 4.1684036 4.3545737 4.1828012 4.2094994 4.146302 4.1533785 4.244698
1367740_at 6.311397 6.261497 6.3653193 6.309738 6.238227 6.361338 6.2344527 6.089552 6.1230717 6.317536 6.1709185 6.0845747
1367741_at 10.7309475 11.038267 11.148828 10.0008545 11.208534 10.599666 10.612626 11.207176 10.471344 10.840029 10.393086 10.495925
1367742_at 5.4627676 5.5194273 5.8145843 5.562471 5.473232 5.576806 5.49325 5.385162 5.760224 5.3163624 5.2142944 5.0927763
1367743_at 5.5579205 5.7038527 5.6685424 6.118093 5.8490624 5.949325 6.107309 5.760045 6.210444 6.000935 6.42323 5.9190965
1367744_at 6.415301 6.263558 6.312055 6.2073975 6.5657225 6.373087 6.3772955 6.2144322 6.2191944 6.5991187 6.083619 6.222234
1367745_at 8.475918 8.335888 8.401002 8.559481 8.274909 8.4427185 8.383186 8.343246 8.326404 8.17277 8.541268 8.690259
1367746_a_at 8.001474 8.094845 8.151405 8.113115 7.994712 7.883583 8.060682 7.91748 8.1278305 8.228142 8.094978 8.316622
1367747_at 8.334136 8.276665 8.243254 8.262899 8.20525 8.286661 8.380604 8.298291 8.252132 8.185692 8.217875 8.319496
1367748_at 9.251439 9.385887 9.253294 9.274513 9.054128 8.834921 9.216709 9.07961 9.076037 9.218427 8.989539 9.041024
1367749_at 3.3581274 3.8106377 5.672456 3.5352283 4.0719614 5.32942 4.158143 3.408832 3.8847275 4.2288647 3.9040508 3.5389187
1367750_at 9.259509 9.270746 9.320074 9.253695 9.331857 9.186683 9.178691 9.209896 9.442487 8.862365 8.988646 8.704251
1367751_at 8.366899 8.291989 7.9551563 8.417221 8.247029 8.676528 8.085114 8.159042 8.655397 8.146408 8.517215 8.194187
1367752_at 8.484205 8.225494 8.328041 8.480244 8.210997 8.447247 8.459852 8.096395 8.470081 8.299315 8.306076 8.490004
1367753_at 6.852007 6.6673937 6.87056 6.731796 7.005258 6.7082763 6.727992 6.836585 7.134891 6.728439 6.9737897 7.0108213
1367754_s_at 10.74831 10.800991 10.930981 10.688084 10.42918 10.952971 10.53627 10.666035 10.843223 10.795511 10.965435 11.308027
1367755_at 13.515118 13.657278 13.662846 13.447238 13.563977 13.764347 13.47114 13.510021 13.562463 13.342043 13.361837 13.248421
1367756_at 9.794018 9.731884 9.700018 9.608594 9.895807 9.57002 9.660552 9.639781 9.600482 9.790097 9.784353 9.725249
1367757_at 12.363369 12.187539 12.273875 12.3152895 12.274586 12.2447605 12.309384 12.249821 12.251161 12.233349 12.266566 12.209776
1367758_at 9.108308 8.741211 8.676743 9.332062 8.821796 9.192276 9.1307745 8.886945 9.2067175 8.208449 9.125782 8.6227665
1367759_at 8.583239 8.583396 8.815316 9.197032 8.227642 8.477473 8.490367 8.03417 8.489935 7.928405 8.303207 7.9678316
1367760_at 8.699288 8.639211 8.505794 8.510454 8.527261 8.624462 8.50461 8.682896 8.699277 8.572294 8.771111 8.882072
1367761_at 7.7729373 7.844671 7.80805 7.8956766 8.070332 7.6794395 7.8295617 7.787796 7.839192 7.836133 7.745092 7.762103
1367762_at 5.1029863 4.888747 4.962021 4.8197403 4.9127254 4.8061175 4.915759 5.0148935 5.056233 5.102433 4.9141855 5.037442
1367763_at 11.501439 11.382878 11.354421 11.422759 11.186509 11.153998 11.38492 11.146489 11.523517 11.116264 11.208232 11.089905
1367764_at 8.23657 8.314682 8.544961 8.480934 8.315257 8.640984 8.589965 8.646294 8.616145 8.411789 8.482809 8.686238
1367765_at 10.091612 9.189825 9.93781 9.430573 9.937567 9.976137 10.582666 10.05365 10.070523 9.982491 10.007944 10.3353195
1367766_at 10.862359 10.804054 11.002862 10.803919 10.812123 10.92082 10.883959 10.932694 10.894381 10.959523 10.874445 10.7501745
1367767_at 10.515415 10.577717 10.6599865 10.477741 10.5173 10.491805 10.539174 10.545368 10.695951 10.676383 10.553263 10.697846
1367768_at 5.06932 5.083943 5.0486465 5.158609 5.2680387 5.2947054 5.3774285 4.8533235 4.935403 5.481957 5.2403316 5.240833
1367769_at 9.052753 9.113773 9.258211 9.027567 8.964306 9.074532 9.03711 9.080987 9.198347 9.123264 9.183088 9.106991
1367770_at 10.124032 10.201118 10.369622 10.227849 10.146482 10.179313 10.299336 10.420279 10.435006 10.556371 10.501957 10.357233
1367771_at 10.276612 10.021238 10.057589 9.378365 10.475525 10.019584 9.879892 10.716912 9.316938 10.292778 9.786215 9.740923
1367772_at 8.606916 8.493871 8.493215 8.610135 8.508178 8.507406 8.430143 8.60817 8.579227 8.50913 8.675224 8.497749
1367773_at 9.85451 9.855352 9.972066 9.81218 10.119977 10.102554 9.961631 9.816134 9.823739 9.933245 10.000692 9.881938
1367774_at 13.338433 13.371819 13.358759 13.376847 13.252895 13.403087 13.3791895 13.440258 13.4167185 13.715514 13.606676 13.652815
1367775_at 12.307278 12.752766 12.565516 12.701003 11.622659 12.370791 12.921872 12.643041 12.548399 12.353693 12.766465 12.589216
1367776_at 7.244618 6.2162056 6.9769955 7.075592 5.5448117 6.5923376 7.5697284 6.6085978 5.6707807 6.102008 6.8191466 5.5030894
1367777_at 11.468646 11.353348 11.335765 11.547808 11.370075 11.145537 11.002022 11.431891 11.886667 11.727006 11.898502 12.308453
1367778_at 9.041891 8.902481 9.11853 9.100845 8.95278 8.911016 8.927584 8.942909 9.21435 9.056036 9.227928 9.265469
1367779_at 6.4993315 6.527698 6.70391 6.6209955 6.480794 6.5883946 6.3641477 6.629665 6.6394906 6.5516486 6.558147 6.332928
1367780_at 7.3902955 7.0794716 7.207945 7.346466 6.771655 7.322529 7.678333 7.2429047 6.6521134 6.8241596 6.8905125 6.8075223
1367781_at 3.7143214 3.5110116 3.709232 3.7661405 3.8151586 3.5990121 3.8070579 3.568412 3.4491196 3.66041 3.5930922 3.6308844
1367782_at 4.230983 4.3081594 4.151457 4.289651 4.5545588 4.3873444 4.4359126 4.5078998 4.418248 4.4822845 4.3641124 4.3954415
1367783_at 12.066789 12.15427 12.180782 12.041145 12.178355 12.060249 12.04497 12.2276325 12.016656 12.115106 12.093178 11.984211
1367784_a_at 12.627698 12.975921 13.014647 12.793552 12.856062 12.77027 13.019547 12.86652 13.1061125 12.827967 12.813149 12.946498
1367785_at 4.2964697 4.5813246 4.1327705 4.4038253 4.301193 4.1688743 4.2814374 4.54652 4.473795 4.3939652 4.455202 4.4981675
1367786_at 10.104436 10.369788 9.937249 10.184214 10.047929 10.232247 9.910514 10.03234 10.084627 9.640095 10.206096 9.946261
1367787_at 5.570638 5.448152 5.505859 5.6030574 5.622717 5.472791 5.609609 6.0277724 5.5906277 5.8677707 5.7048974 5.8413215
1367788_at 8.039162 7.965902 7.963864 8.014946 7.7798686 8.049132 8.0050335 7.9082165 8.039803 7.6832333 7.9795504 7.734441
1367789_at 7.1469646 7.245634 7.1658273 7.37379 7.4004226 7.454654 7.364134 7.4451427 7.3514557 7.3437076 7.5134444 7.658477
1367790_at 9.663505 9.71582 9.674891 9.87167 9.779156 9.700599 9.582312 9.622875 9.502484 9.581089 9.687663 9.523945
1367791_at 7.164511 7.3388257 7.4382777 7.209322 7.2127805 7.1789007 7.1506987 7.4011497 7.46093 7.47406 7.5263114 7.276154
1367792_at 4.3170147 4.1700535 4.11957 4.1814647 4.24698 4.069578 4.418349 4.136603 3.9796407 4.177542 4.1501946 4.1548243
1367793_at 13.043799 13.15921 13.166644 13.198539 12.983661 13.078481 13.089264 13.049905 13.09894 13.144084 13.147029 13.071068
1367794_at 6.119088 6.4746947 5.446771 6.4304814 6.035725 6.1064496 5.2820168 6.0844483 5.8334384 6.586028 5.4668055 5.66653
1367795_at 8.52738 8.229651 8.32884 8.07766 8.0196 7.8865 8.1078205 8.734856 7.683164 8.117381 6.8254247 7.963976
1367796_at 7.926741 8.205634 8.088605 8.137557 8.035959 8.131668 8.000271 7.963667 8.336145 8.16703 8.361698 8.3019085
1367797_at 6.6657605 6.5470343 6.8047647 6.043985 6.5541673 6.3804355 6.398541 6.3118844 6.361423 6.554825 6.2691207 6.5765634
1367798_at 12.320046 12.290517 12.346007 12.399919 12.308549 12.22682 12.338071 12.342412 12.250946 12.333785 12.402544 12.503276
1367799_at 5.5388994 5.5280714 5.375791 5.4262567 5.328022 5.498271 5.44231 5.52271 5.284789 5.6205025 5.4197288 5.4252925
1367800_at 6.9088573 7.118531 7.4154415 6.699048 6.58909 7.157078 6.441064 6.737118 7.0330153 7.306405 6.368969 6.544245
1367801_at 8.823329 8.888818 8.938426 9.0670805 8.880636 9.016957 8.94859 8.838957 8.758154 8.7633095 9.085008 8.806944
1367802_at 10.530135 9.292885 9.134588 11.128931 11.093156 9.82903 9.255357 9.106659 10.215177 9.840833 8.702548 8.847095
1367803_at 6.598871 7.099405 7.0959973 6.8308344 6.751491 6.912296 7.139822 7.323137 6.723476 7.005357 6.8208427 6.707335
1367804_at 12.845677 12.850823 12.883227 12.911093 12.7778015 12.812411 13.016117 12.927895 12.792214 13.003778 12.987658 12.998638
1367805_at 4.8286924 4.969686 4.9344525 4.7523932 4.649971 4.8582993 4.59365 4.7771425 4.8704486 4.7837977 4.933298 4.896546
1367806_at 5.1256766 5.2215786 5.2020283 5.082737 5.2264442 5.020556 5.211583 5.354325 5.250145 5.2645693 5.566576 5.484529
1367807_at 9.018301 8.844313 8.946044 8.941002 9.004087 9.054853 8.7930765 8.916903 8.9211235 8.790361 8.963344 9.068582
1367808_at 10.430674 10.300448 10.468427 10.438513 10.438911 10.400151 10.315294 10.397613 10.49879 10.203542 10.35094 10.124539
1367809_at 4.5685883 4.756515 5.064871 4.590286 4.8171854 4.620369 5.084518 4.6340733 4.7596235 5.02284 4.7910748 4.761791
1367810_at 6.3322353 6.2341456 6.1155863 6.169235 6.1928973 6.0965962 6.2385015 6.236583 6.0228996 5.754852 6.010286 5.994563
1367811_at 5.374002 5.448152 5.428838 5.437452 4.8449373 5.56371 5.1001115 5.005429 4.8203583 5.6390123 4.9356456 5.3395762
1367812_at 7.4135633 7.659975 7.4928117 7.3738756 7.6413193 7.6111608 7.526194 7.4025674 7.559423 7.5406218 7.5966287 7.283268
1367813_at 8.433509 8.332868 8.511074 8.494479 8.206879 8.154945 7.9676323 8.138775 8.149 8.000586 7.723526 6.6512303
1367814_at 9.023367 9.0006275 9.077826 8.634464 8.370755 9.210948 8.621897 8.914473 8.308195 9.016256 8.694311 8.544949
1367815_at 8.569598 8.6827345 8.754213 8.651434 8.466124 8.706857 8.682564 8.614856 8.800792 8.938228 9.038152 9.169106
1367816_at 5.329531 5.690681 5.921453 6.0471554 5.075382 5.575106 5.28953 5.635643 5.3807473 5.118969 5.6145544 5.382949
1367817_at 7.3039985 7.4728217 7.292489 7.4418054 7.5550237 7.5438004 7.323603 7.515983 7.5788794 7.5495725 7.5792828 7.4557414
1367818_at 9.494499 9.336518 9.218858 9.522172 9.327515 9.388281 9.4164 9.457386 9.531278 9.534779 9.64724 9.682335
1367819_at 11.997119 11.952114 11.9904375 12.060849 11.947584 11.956499 11.999543 11.9248495 11.934253 11.837469 11.99481 11.824207
1367820_at 9.3702135 9.240905 9.4749365 9.351307 9.227993 9.197152 9.366362 9.231623 9.246559 9.34624 9.425968 9.10642
1367821_a_at 3.766558 3.9079254 3.5313673 3.9323616 3.767157 4.173685 4.0203943 3.8804948 3.9295316 4.073214 3.9685624 3.8434749
1367822_at 5.4281197 5.5793324 5.465904 5.7366657 5.603041 5.5723543 5.4749246 5.4058166 5.5513344 5.610741 5.3929977 5.3547583
1367823_at 5.133411 4.980277 4.931919 5.175409 5.1893425 5.124863 5.1893 4.993378 4.834928 5.1133504 5.0476584 5.144159
1367824_at 9.045329 8.963239 9.042746 8.919326 8.775426 8.86154 8.914673 8.921438 8.994122 8.767142 8.902991 8.892578
1367825_at 6.0028014 5.9251866 6.099798 5.923955 6.0264187 6.286092 6.3395166 6.029099 6.2679935 6.13198 6.293716 6.10147
1367826_at 10.177636 10.513167 10.486819 10.658203 10.126596 10.1064415 10.563893 10.106985 10.6564455 10.364038 10.608967 10.587997
1367827_at 10.11603 10.214357 10.092939 9.958644 9.974068 10.105447 9.810695 9.891954 10.149533 9.908255 9.960071 10.165208
1367828_at 9.568396 9.612592 9.457075 9.544527 9.518513 9.485697 9.620667 9.447908 9.567521 9.471434 9.558887 9.518074
1367829_at 11.43986 11.504677 11.48107 11.454092 11.359475 11.4072895 11.54279 11.465212 11.413171 11.415603 11.434159 11.499481
1367830_a_at 7.228693 7.2749395 7.2053547 7.320509 7.2385015 7.1796894 7.530148 7.0694113 7.357706 7.174631 7.2712965 7.2467966
1367831_at 8.147027 8.306217 8.321564 8.435623 8.247593 8.213843 8.266249 8.05831 8.244785 8.06699 8.330615 8.405904
1367832_at 11.532704 11.444445 11.47003 11.475938 11.5434 11.608634 11.42815 11.4710245 11.369236 11.501024 11.501615 11.231341
1367833_at 9.835271 9.577435 9.561305 9.588041 9.451808 9.595828 9.466198 9.602994 9.807204 9.881862 9.9042 9.992456
1367834_at 8.019459 7.851665 8.330937 7.9630666 7.934257 7.890719 8.028 8.032116 7.9079638 7.888018 7.9083505 7.7452683
1367835_at 5.3241296 5.521819 5.374566 5.466984 5.4752555 5.6683717 5.6823897 5.5628276 5.1501765 5.2711086 5.298805 5.424444
1367836_at 9.662246 9.128406 9.892069 9.152677 10.050529 9.653117 8.752125 9.363706 10.13992 8.428327 9.163917 9.982754
1367837_at 9.867677 9.965484 9.951024 9.876881 9.853844 9.787354 9.830072 9.883408 10.051867 10.176936 10.292302 10.350611
1367838_at 12.180835 12.760187 12.746346 12.824686 12.508147 12.51879 12.626221 12.751383 12.643595 12.9460535 12.937557 12.979419
1367839_at 10.315193 10.267094 10.505743 10.722505 10.501873 10.222484 10.940913 10.982476 10.7541 10.896207 10.99786 11.064531
1367840_at 8.335083 8.010952 8.252569 7.8304935 8.214805 8.106643 8.044214 8.003188 7.7355156 7.7346516 8.247765 8.021505
1367841_a_at 3.7636108 3.7202911 3.5319357 3.5702772 3.4377303 3.5614524 3.647253 3.7111483 3.5896404 3.5038214 3.4863992 3.6798272
1367842_at 5.7233987 6.1134562 5.9651847 6.076856 5.980899 6.068443 6.35645 6.0047975 5.9521174 6.250879 6.07169 6.301198
1367843_at 10.619689 10.683554 10.757578 10.6035385 10.7501745 10.614283 10.772795 10.806067 10.768813 10.881355 10.866405 10.848145
1367844_at 8.291653 8.3877945 8.565704 8.451429 8.3663 8.439871 8.328005 8.350288 8.192491 8.432504 8.437912 8.544394
1367845_at 3.3873982 3.624041 3.5239637 3.6015139 3.6203032 3.4129183 3.4317384 3.5329952 3.7304008 3.5664117 3.55331 3.581109
1367846_at 6.0597315 6.6102276 7.2722526 5.894879 6.035749 6.64424 5.9683347 6.1962237 5.9340982 6.3309255 6.7263117 5.740128
1367847_at 9.078222 8.8925085 8.615523 7.546469 8.755522 8.718796 7.016418 7.5479603 7.156962 8.666172 6.6321654 7.148294
1367848_at 7.7834992 7.929459 7.7660236 7.8903437 7.4938397 7.7294316 7.5744586 7.664495 7.811646 7.9193854 7.89915 8.146065
1367849_at 9.144875 9.4645195 9.317314 9.520404 9.28781 9.43265 9.464023 9.256577 9.526577 9.726409 9.920616 9.94478
1367850_at 8.432004 8.485445 8.426727 8.825026 8.292381 8.691519 8.398432 8.711918 8.266942 8.050447 8.378458 8.285744
1367851_at 3.892271 3.7538195 3.9074678 3.9563358 4.243802 4.1014977 4.2629814 3.9967582 3.8847272 4.1881 4.124833 4.078657
1367852_s_at 4.7595344 4.6045265 4.671944 5.0655766 5.059158 4.6177454 4.7317977 4.6515245 4.4152627 4.6136713 5.0124526 4.7531834
1367853_at 7.930906 7.814688 7.6738048 8.149229 7.925295 7.9825616 7.5426216 7.9423046 8.094221 7.793984 8.200026 7.971704
1367854_at 12.064303 11.571605 11.853136 11.711001 12.016639 12.094573 11.714105 11.618252 10.841739 11.298254 11.182958 10.684549
1367855_at 8.594737 8.847028 8.921163 8.7066145 9.138545 9.080872 9.220991 8.657398 9.332695 9.246263 9.499304 9.172913
1367856_at 9.174045 8.773449 9.2216625 8.829879 9.435106 9.930704 8.574492 8.847844 8.413042 9.4019375 8.873476 8.68228
1367857_at 12.025148 11.804848 11.930369 12.032589 12.544636 12.56605 12.090214 12.141257 12.0595255 12.244692 12.327748 12.218113
1367858_at 3.8364253 3.8507135 3.8489044 3.9252212 3.9433653 3.9308796 3.946428 3.7488492 3.92659 4.0126815 3.991077 3.783483
1367859_at 5.355288 4.9831448 5.3751926 5.291188 4.749503 5.208726 4.9219275 5.098408 5.387926 4.9905944 4.9819555 4.9770527
1367860_a_at 9.784082 9.397466 9.875415 9.943383 9.80132 9.495549 9.748678 9.885157 9.334539 9.644102 9.843 10.170864
1367861_at 5.482478 5.4041505 5.40953 5.6205826 5.6292734 5.607935 5.5602884 5.4323297 5.239563 5.195032 5.724166 5.822681
1367862_at 3.8927417 4.1258125 4.2499957 3.9034255 4.2056456 4.133807 4.4089665 4.144744 4.134405 4.036975 4.1040955 4.163909
1367863_at 7.8784776 8.024359 8.096174 8.049844 7.8262863 7.7608933 7.920052 7.7426147 7.97731 7.9157815 7.909898 7.8941717
1367864_at 5.8147135 5.5441065 5.9747434 5.5984344 5.933746 5.757437 5.6984625 5.773813 5.2250915 5.5592456 5.5335402 5.350372
1367865_at 7.4506893 7.651733 7.5837984 7.7050796 7.7682753 7.7249384 7.649956 7.7414804 8.02636 7.64021 7.720707 8.073013
1367866_at 6.404594 5.9076176 5.71477 5.9511805 6.2453685 6.2703547 6.1684403 6.0291805 6.2679935 6.4165635 5.957142 5.8062177
1367867_at 9.141537 9.069076 9.085789 9.115151 9.169955 9.101441 9.041788 8.879124 8.966286 8.948073 9.110729 9.00766
1367868_at 6.7054563 6.9271383 6.8315325 6.722778 6.585619 6.7293544 6.855881 6.6645436 6.8763704 7.0843005 7.3071375 7.103625
1367869_at 10.193412 10.43471 10.42748 10.28171 10.199902 10.390889 10.242555 10.332482 10.381805 10.398936 10.554776 10.332232
1367870_at 9.854261 9.86874 9.921337 9.822982 9.660099 9.718703 9.759574 9.777549 9.878827 9.934709 9.934334 9.877446
1367871_at 13.241717 13.548252 13.398344 13.625825 13.320979 13.137927 13.65461 13.562124 13.733773 13.537276 13.807097 13.869161
1367872_at 8.298788 8.245367 8.400849 8.483953 8.320534 8.238417 8.337592 8.262199 8.385069 8.300106 8.506161 8.245075
1367873_at 9.468678 9.408707 9.503433 9.412709 9.5297365 9.536832 9.51556 9.4304 9.593743 9.388469 9.53507 9.471825
1367874_at 6.396445 6.315645 6.511056 6.6527414 6.546212 6.4126577 6.3210797 6.5725317 6.452036 6.249524 6.342641 5.9987383
1367875_at 8.971948 9.121614 9.009485 9.090513 9.083515 8.993122 8.909592 8.969906 9.012001 9.146996 9.2754545 9.180596
1367876_at 6.3753967 6.5154257 6.332318 6.236645 6.499013 6.2445626 6.3568735 6.646563 6.204997 6.0702457 6.4143996 6.20983
1367877_at 8.005295 7.9853535 7.851099 8.252783 7.8824444 8.09874 7.8239703 7.9308825 7.9588947 8.100067 8.235231 8.21277
1367878_at 8.686685 8.714271 9.313425 8.841802 9.049969 9.258742 8.736237 8.85172 8.931019 8.718458 8.909458 8.686251
1367879_at 7.461091 7.1960163 7.6235247 7.2963376 7.601086 7.5732284 7.2948737 7.5700264 7.7576127 7.3482094 7.5680327 7.2231717
1367880_at 5.0444613 5.2044888 5.643305 5.449227 5.1270776 5.233018 5.496351 5.447032 5.3274345 5.443392 5.3017483 5.454118
1367881_at 7.4484005 7.292538 7.1952987 7.2263503 7.541377 7.3874865 7.178197 7.3184013 7.4479213 7.4873123 7.171003 7.3405313
1367882_at 6.7145233 6.4798307 6.3997326 6.7661633 6.882618 6.700123 6.7900853 6.445206 6.955923 6.7150536 6.478221 6.4873915
1367883_at 7.2964272 7.144307 7.610486 7.110288 7.1470375 7.122191 7.5952125 7.2932925 7.281894 7.0960827 7.3766727 7.540189
1367884_at 10.410976 10.607328 10.585689 10.528752 10.378579 10.54936 10.366611 10.555039 10.587118 10.632849 10.498357 10.345856
1367885_at 11.911505 11.875363 11.935933 11.95794 11.881213 11.916964 12.035981 11.874585 12.0355425 12.064081 12.040944 12.1368475
1367886_at 7.591429 7.676096 7.601053 7.5494466 7.6148224 7.730145 7.515696 7.6355186 7.607808 7.5551233 7.815572 7.510874
1367887_at 12.703462 12.601921 12.517499 12.616793 12.710873 12.695409 12.77079 12.65643 12.728182 12.480788 12.594998 12.695409
1367888_at 3.7844372 4.1621222 3.6645863 3.8214715 4.045277 3.8201036 3.7831137 3.9205742 3.8159566 3.883964 3.8372755 4.1202145
1367889_at 8.949945 9.312815 9.228502 9.099867 8.942387 9.190972 8.94957 8.98444 9.099968 9.084614 9.011251 9.123657
1367890_at 7.020385 7.417794 7.3078127 7.1490355 7.1199346 7.1126914 7.117023 7.0620756 7.1344614 6.976315 7.1439476 7.31142
1367891_a_at 5.9906564 5.6511 6.076691 5.2655396 5.6828775 5.9094176 6.1127496 5.60787 5.5967946 5.806196 5.854832 5.642967
1367892_at 10.001936 9.925377 10.176999 9.987696 9.977189 9.888873 9.993784 9.997507 10.043362 9.889643 10.036382 9.863524
1367893_a_at 7.2098207 7.3123894 7.4423866 7.5099244 6.8680754 7.383252 7.0549855 7.2119613 7.3567696 7.2760787 7.2896132 7.128756
1367894_at 11.923741 11.4918785 11.70795 11.209325 12.345442 11.960748 11.442418 12.166367 10.222064 12.315351 11.688596 11.320238
1367895_at 11.227428 11.221966 11.080084 11.105539 11.18275 11.127105 11.106138 11.092649 11.184666 11.115021 11.172071 11.030196
1367896_at 13.206637 13.714503 13.496371 13.594428 13.140904 13.326284 13.502649 13.541632 13.691799 12.442707 12.953399 11.612588
1367897_at 10.677657 10.637621 10.619835 10.748985 10.688021 10.591478 10.59399 10.564765 10.851919 10.517613 10.681248 10.648248
1367898_at 9.73438 9.782205 9.776911 9.709636 9.735144 9.775624 9.565051 9.6936035 9.91124 9.927585 9.784189 9.985832
1367899_at 7.6304493 7.841504 8.05558 7.145762 7.5004535 7.941815 7.1714807 7.5767136 7.945754 7.2197285 7.5660157 7.6394925
1367900_at 8.74591 8.591749 8.248154 8.766234 8.024357 8.637224 8.318669 8.733473 8.475651 9.26804 8.894767 8.886738
1367901_at 8.9182 8.709301 8.78466 8.87187 8.733761 8.999355 8.751273 8.828101 8.752152 8.863268 8.879784 8.835868
1367902_at 7.7048826 7.7737527 7.8864594 7.779407 7.5161724 7.549766 7.4249954 7.694345 7.64924 7.48848 7.781278 7.630572
1367903_at 9.258634 9.15635 9.371027 9.153828 9.256255 9.130754 9.351347 9.624217 9.644993 9.353031 9.163707 9.467134
1367904_at 6.528925 6.1951413 6.5107694 6.151791 5.4744806 6.144693 5.902912 5.1422167 6.2555413 5.949029 7.0094237 7.0410185
1367905_at 10.599468 11.126179 10.929441 10.894557 10.8414345 10.687742 10.878929 10.988962 10.870655 11.145598 11.017923 11.181412
1367906_at 9.710772 9.802282 9.76674 9.67254 9.768849 9.9358015 9.6000185 9.758455 9.589189 9.81647 9.726189 9.713711
1367907_a_at 8.488805 8.655736 8.603486 8.530685 8.625198 8.685919 8.834704 8.668566 8.869121 9.302979 9.128474 9.3356
1367908_at 11.722684 11.616877 11.413446 11.706867 11.590655 11.584963 11.623929 11.527558 11.709642 11.696853 11.735879 11.748969
1367909_at 11.29431 11.45131 11.351962 11.3525915 11.21607 11.141486 11.506191 11.357459 11.364062 11.615958 11.456511 11.462477
1367910_at 7.875643 7.8498907 8.092585 8.001997 7.936295 7.9560637 8.040786 7.9166584 8.1555395 7.9724703 7.994067 8.164937
1367911_at 7.39667 7.2441306 7.2661457 7.494853 7.7631845 7.433115 7.5327005 7.4255867 7.375226 7.278484 7.533546 7.5189013
1367912_at 6.245012 6.5727515 6.3197107 5.8523393 6.027389 5.990072 6.0468125 6.245981 5.7964106 6.520341 6.5597806 6.0667906
1367913_at 6.455011 6.4772944 6.522591 6.53011 6.563883 6.799461 6.482728 6.4449134 6.4637218 6.7963586 6.4355025 6.5781126
1367914_at 6.267567 6.546219 6.6940885 6.4482245 6.2906446 6.30119 6.4893727 6.508301 6.4392834 6.4783278 6.7971425 6.360076
1367915_at 9.084929 8.926202 9.022444 8.811762 8.79653 8.875353 8.78365 8.74971 8.964091 9.061805 9.051194 9.017012
1367916_at 5.1846414 5.689547 5.7206545 5.536452 5.830355 5.538592 5.7654567 5.576118 5.365469 5.863934 5.629244 5.7341022
1367917_at 13.333923 13.411258 13.408226 13.428269 13.396445 13.299143 13.52194 13.401548 13.514108 13.563838 13.54074 13.551728
1367918_at 4.9828887 5.5032635 5.1050177 5.0053177 4.6984253 4.8887005 4.6716895 4.927789 4.853344 5.025941 4.6188188 5.116985
1367919_at 5.8110304 5.590607 5.753723 5.9455805 5.58014 5.748801 5.4423037 5.5494127 5.4788384 5.4877324 5.662165 5.518238
1367920_at 5.598121 5.016448 4.849216 5.4434633 4.752699 4.578907 5.495274 4.924284 4.5307455 4.8842616 4.6039815 5.1039977
1367921_at 7.324392 7.532561 7.5637393 7.644342 7.3660398 7.415131 7.533733 7.4989657 7.6551275 7.351763 7.61261 7.5189857
1367922_at 7.8244843 8.061911 7.951652 7.8347206 7.858761 7.921466 8.016905 7.8568683 8.037095 7.606695 7.8813033 7.831703
1367923_at 5.1414967 5.378772 5.183898 5.4543734 5.320674 5.160246 5.2008953 5.3244143 5.310817 5.1986346 5.342307 5.2526298
1367924_at 6.899955 7.296482 7.208884 7.183327 7.2752466 7.078189 7.278738 7.007823 6.861393 7.1905518 7.0850315 7.008573
1367925_at 7.9137897 7.985704 8.021162 8.0437565 7.7968216 8.013058 7.5253215 7.9182773 8.089489 8.102114 7.991553 8.026155
1367926_at 8.551989 8.524882 8.611068 8.820209 8.604471 8.503869 8.693318 8.787985 8.717684 8.846387 8.926513 8.808405
1367927_at 10.731085 10.740232 10.848461 10.8449 10.738571 10.615589 10.78734 10.823786 10.850891 10.967984 10.856748 10.859789
1367928_at 3.7823856 3.6925988 3.7331429 3.609261 3.9122741 4.0211706 3.6682029 3.9000397 3.859833 3.8842616 3.9710515 4.1420927
1367929_at 10.282095 10.402452 10.388876 10.559414 10.412334 10.370892 10.566347 10.54217 10.342463 10.547127 10.67911 10.379646
1367930_at 3.5967906 3.8211176 3.6601396 3.4230573 4.031304 4.0571003 3.6054866 3.7040534 3.707839 3.9825063 3.6375933 3.484276
1367931_a_at 9.353577 9.243654 9.350914 9.246225 9.349606 9.374751 9.386014 9.363332 9.3223915 9.269406 9.338947 9.459702
1367932_at 11.637908 11.69079 11.858624 12.110155 12.10723 11.547447 12.348262 12.197813 12.100713 11.884613 12.416899 12.458004
1367933_at 8.016976 7.9951262 8.255984 8.033226 8.226601 8.382696 8.279018 8.323873 8.56571 8.689083 8.741344 8.654755
1367934_at 5.642391 5.7959476 5.7322273 6.075078 5.883891 5.736369 5.859679 5.744379 5.570738 5.7948446 5.7397194 5.8553095
1367935_at 9.191331 9.015729 9.101383 9.237571 8.8754 9.094118 9.0984955 9.062014 9.064735 8.986609 9.016799 9.156561
1367936_at 7.7304697 7.4852695 7.811022 7.4860387 7.333576 7.8045154 7.2276106 7.6510725 7.7908654 7.124802 7.6273513 7.5842166
1367937_at 8.429007 8.208921 7.934398 8.280615 8.035349 8.536639 8.352257 8.763157 8.801092 8.990093 8.464624 8.500352
1367938_at 11.070733 11.132571 11.107012 11.121593 11.023239 10.740284 11.127992 11.204674 11.508589 11.580107 11.640096 11.755369
1367939_at 10.715721 10.511732 10.620419 11.03989 10.562715 10.298361 11.04572 10.588861 10.366371 10.698524 10.297422 11.068893
1367940_at 6.4018 6.7065372 6.5419884 6.3720627 5.988995 6.551351 5.6005316 6.118542 6.6982427 6.021768 6.1665306 5.4810605
1367941_at 9.187792 9.186515 9.006654 9.310003 9.199899 9.047645 9.179353 9.254256 9.284181 9.208207 9.343008 9.36869
1367942_at 7.589422 7.4593368 7.7936025 7.606857 7.5021434 7.7082615 7.403851 7.705698 7.5534744 7.227097 7.465573 7.2245846
1367943_at 7.580264 7.46951 7.7031193 7.5128627 7.5157847 7.616043 7.436309 7.607427 7.7215004 7.773179 7.747062 7.7778406
1367944_at 5.2596397 5.483357 5.1157 5.299819 5.44327 5.298217 5.5849285 5.3309455 5.4275236 5.4047065 5.344251 5.18729
1367945_at 11.059311 11.211333 11.269543 11.1909075 11.082042 11.204418 11.1321 11.123953 11.20083 11.232954 11.070266 10.916116
1367946_at 9.451446 9.599782 9.5628805 9.529557 9.113443 9.478797 9.605952 9.424836 9.4622345 9.813535 9.507768 8.757379
1367947_at 8.791477 8.660474 8.762415 8.696346 8.585953 8.657009 8.651965 8.621037 8.7879505 8.656539 8.700359 8.722142
1367948_a_at 10.512739 10.535671 10.445083 10.699406 10.394534 10.336058 10.556413 10.48839 10.529854 10.373215 10.427554 10.459471
1367949_at 5.7066517 5.5545936 6.0415277 5.7358675 5.7342377 5.6790104 6.0411882 5.8256407 5.8127947 5.780003 5.6767263 5.664854
1367950_at 7.4188704 7.472096 7.729532 8.210991 8.540323 7.7787924 7.7412443 8.52252 8.572485 7.6779914 8.654545 8.925093
1367951_at 4.567725 4.5636377 4.270718 4.235065 4.488772 4.502759 4.7958903 4.5495934 4.392809 4.636821 4.4535995 4.4315643
1367952_at 6.7545524 6.663229 6.443852 6.599992 6.616037 6.951925 6.736599 6.6965938 6.7956448 6.439523 6.444889 6.0045996
1367953_at 4.5965266 4.832324 4.7172503 4.7800045 4.495414 4.697695 4.703792 4.906665 5.1833005 4.8007436 4.780375 4.837678
1367954_at 7.1415815 7.1185317 6.932798 7.3776574 6.165994 6.5852623 5.9387083 6.8634143 7.262464 5.762658 6.72039 6.098467
1367955_at 6.1203594 5.499653 6.214927 5.9173 6.3709984 6.229762 6.1439404 5.9828954 5.907238 6.09189 6.1463494 5.9760165
1367956_at 5.206666 4.8991294 5.640254 4.936855 5.074033 5.2435308 5.0109234 5.1766133 5.3553686 4.6839843 5.20238 4.8736095
1367957_at 9.388502 7.8297033 8.632181 9.305765 8.5705385 8.8232355 9.18153 8.444642 8.146879 7.498332 9.210816 8.752871
1367958_at 8.920841 8.966181 8.928056 8.910041 8.83432 8.886594 8.856269 8.956316 8.929448 8.859182 8.992062 8.956215
1367959_a_at 5.7158885 6.057489 6.2796564 5.8030343 5.7694817 5.617446 5.7296762 5.730669 5.9073296 5.8734436 5.6824503 5.868506
1367960_at 8.205189 8.52269 8.324753 8.003978 8.367622 8.152224 8.0875635 8.804648 8.222152 8.67804 8.287155 7.9930243
1367961_at 4.833466 4.5460653 4.273881 4.4116797 4.772582 4.492749 4.626171 4.443718 4.447615 4.5866375 4.2886 4.643693
1367962_at 4.510198 4.4964957 4.5799265 4.711752 4.4157634 4.253208 4.4766335 4.6694174 4.456944 4.766953 4.2414694 4.2551975
1367963_at 7.006291 7.074171 6.9151983 6.9453197 7.133563 7.1017413 7.2098427 7.073265 7.1761527 7.043315 7.099124 7.08517
1367964_at 4.8439837 4.9043736 4.947948 4.7523932 5.017686 4.958144 4.914853 4.7996144 4.94709 5.022799 4.936054 4.781874
1367965_at 5.9514794 6.019856 6.282987 6.1134086 5.9834785 6.2175965 6.0794234 6.034694 5.816857 6.0746217 5.918283 6.2055583
1367966_at 9.444838 9.252836 9.269302 9.35898 9.450712 9.402555 9.324594 9.169432 9.24893 9.060797 9.360853 9.127518
1367967_at 7.1841707 7.1135707 7.1989584 6.9563746 7.1627054 7.175944 6.7264233 7.2589827 6.893784 6.7948146 6.8577743 6.8315334
1367968_at 3.3440964 3.6220217 3.7866256 3.484676 3.5055568 3.4031007 3.6091423 3.530986 3.7088206 3.775612 3.4559925 3.707557
1367969_at 10.552388 10.622696 10.615741 10.649794 10.557624 10.581117 10.72655 10.658459 10.703756 11.030531 11.13484 11.141164
1367970_at 4.2458353 4.266871 4.519397 4.4903526 4.3283076 4.2509117 4.090925 4.080388 4.362175 4.0337744 4.1274996 4.206129
1367971_at 10.19096 10.223451 10.316165 10.09004 10.117466 10.160234 10.142831 10.190844 10.167512 10.122542 10.198282 10.085317
1367972_at 10.19603 10.04162 10.086042 10.085075 9.96486 10.070675 10.142071 10.099926 10.009684 9.904964 10.072567 10.037853
1367973_at 4.3924274 4.7419605 4.807795 4.3315325 4.2471876 4.5081906 4.458063 4.2361765 4.3080907 4.517549 4.3585114 4.2505226
1367974_at 9.088942 9.189219 8.977045 9.314716 9.059952 9.263664 9.202458 9.22765 8.757987 8.972075 9.293363 9.107747
1367975_at 5.6233215 5.206217 5.534946 5.8030343 5.4969068 5.943846 5.5033317 5.463528 5.35132 5.298885 5.6197104 5.7013226
1367976_at 7.8530483 7.636373 8.005341 7.756284 7.637054 7.8951664 7.937506 7.7947044 7.813074 7.5003276 7.7266707 7.4933634
1367977_at 3.9154341 3.5843601 4.0150123 3.4165368 4.086856 3.8556588 3.625159 3.6290147 3.6643205 3.6956427 3.6988215 3.7247825
1367978_at 5.3908124 5.7909503 5.6365404 5.65228 5.6222334 5.5084686 5.6559052 5.6254325 5.23308 5.4604297 5.427164 5.4732456
1367979_s_at 11.151746 11.089746 11.51575 11.659789 11.625315 11.484086 11.868188 12.138023 11.834846 11.5989065 11.962413 12.091848
1367980_at 8.3327465 8.183723 8.225805 8.289484 8.149548 8.437492 8.2638645 8.21929 8.345955 8.431402 8.485268 8.391115
1367981_at 7.320049 7.167101 7.4552393 7.7002597 7.2540884 7.337123 7.3709106 7.3616786 7.4958205 7.524138 7.8056693 7.5396643
1367982_at 10.93482 11.029137 10.730266 10.860462 11.071022 10.028278 11.310089 11.467687 10.539252 11.850059 11.313625 11.504579
1367983_at 5.562049 5.640191 5.8723006 5.5263734 5.3167415 5.35098 5.5878196 5.557193 5.45502 5.1234922 5.8312697 5.466879
1367984_at 5.2437744 5.232074 5.547474 5.5873504 5.454112 5.6125865 5.3722296 5.537291 5.41731 5.3436465 5.2843633 5.326737
1367985_at 7.4193506 6.5059695 5.8468614 7.1089525 7.699439 7.1983647 7.013324 7.1416726 6.754118 7.6794734 7.3281603 7.5277576
1367986_at 6.5528336 6.817331 7.2878857 6.960889 6.528332 6.9104705 6.539941 6.9228163 6.8937078 7.2017083 7.029917 7.4054775
1367987_at 8.760809 8.854195 8.651716 8.703814 8.766253 8.907776 8.754294 8.743937 8.728439 8.928384 9.049421 8.906407
1367988_at 13.115113 13.13837 13.158938 13.248765 13.012346 12.982248 13.1842575 13.102044 12.94319 13.237957 13.204087 13.153203
1367989_at 4.03385 3.930466 3.9617004 4.106725 4.2852435 4.1235094 4.1566486 4.1982956 4.1887565 3.9176943 3.7948518 4.1415606
1367990_at 4.7848077 4.5551643 4.912974 4.9434366 4.887681 4.94038 5.1041045 5.1875534 5.0513268 5.0241375 5.1436357 4.9510794
1367991_at 8.892564 8.923387 9.024759 9.01951 8.823428 8.629161 8.953724 8.905485 9.096075 8.553889 8.900804 9.009052
1367992_at 4.7213936 4.441042 4.6665683 4.826497 4.5707545 4.603407 4.593611 4.5380855 4.6044097 4.606225 4.2437196 4.237239
1367993_at 6.905511 7.060562 7.2870445 7.2491865 6.9443817 7.1540756 7.1439323 7.249286 7.2868047 7.39109 7.1656594 7.3403053
1367994_at 10.688233 10.583275 10.627216 10.814879 10.852686 10.475962 10.939029 10.916792 10.775628 10.667574 11.014122 11.011117
1367995_at 13.198799 13.254359 13.142596 13.139635 13.291347 13.202394 13.218239 13.256676 13.234021 13.183291 13.088348 13.102122
1367996_a_at 6.46092 6.544293 6.3005877 6.370506 6.1033463 6.064432 6.158192 6.1940246 5.988296 6.0832534 6.38776 6.003931
1367997_at 8.072708 7.8344336 8.062538 8.078135 7.9406476 7.8237844 8.087369 7.8803906 8.143642 7.908498 7.8733573 7.737734
1367998_at 8.448378 9.253702 10.234133 8.586555 8.842686 9.35865 6.197631 9.102534 8.524589 5.680871 5.6795974 8.679343
1367999_at 12.01238 12.021725 11.996259 11.9948015 12.027751 11.915455 11.985358 11.779573 11.98019 11.984445 11.951974 12.0666895
1368000_at 14.2305975 14.196772 14.201363 14.209029 14.180901 14.184029 14.256353 14.155087 14.162642 14.193673 14.243158 14.277591
1368001_at 4.2932615 4.0925713 4.527215 4.3000903 4.072629 4.1259365 4.0584517 3.899186 3.9649553 4.1287804 4.0721846 4.0130253
1368002_at 7.453491 7.459499 7.101487 7.709352 7.2848067 7.454356 7.4283495 7.06244 7.858394 7.418943 7.5813565 7.461037
1368003_at 5.2588196 5.4699264 5.264484 5.235298 5.4204397 5.2474933 5.376199 5.5104027 5.412994 5.4039536 5.4344926 5.4550285
1368004_at 9.403733 9.446816 9.559281 9.425302 9.322343 9.530148 9.534964 9.399036 9.415728 9.606036 9.553435 9.514381
1368005_at 5.3442717 5.4615855 5.017099 5.608032 5.3965106 5.4633036 5.408766 5.444949 5.1804333 5.4631624 5.6031876 5.441759
1368006_at 7.414988 7.340344 7.621564 7.4835925 7.531012 7.535624 7.424144 7.4777465 7.373125 7.2240086 7.8413186 7.663611
1368007_at 5.7514334 6.6827936 7.2503643 6.691617 6.3673983 6.8740997 6.449551 6.8212495 6.5592585 6.7753687 6.5765376 7.2245865
1368008_at 5.3642535 5.4214387 5.2083235 4.9175024 5.2015095 5.424802 5.1194754 5.1948433 5.6110396 5.495999 5.605067 5.340383
1368009_at 9.528541 9.067936 9.699125 9.642718 9.405244 9.315523 9.444295 9.181756 9.533088 9.098922 9.601726 9.2598095
1368010_at 7.5087943 7.651077 7.6448793 7.6431055 7.3671665 7.513865 7.584131 7.259932 7.4503736 7.509433 7.704375 7.670598
1368011_at 7.7057667 7.6232862 7.8510995 7.75415 7.613693 7.440255 7.766754 7.4369507 7.602014 7.6523933 7.5855436 7.602621
1368012_at 6.5272055 6.590519 6.561162 6.8229475 6.8476796 6.78066 6.5833116 6.291708 6.427894 6.76485 6.545572 6.7174664
1368013_at 4.250291 3.9421587 3.8676236 4.307412 4.3432455 4.361661 4.356538 4.056076 4.507436 4.686454 4.3370066 4.5467815
1368014_at 3.947138 3.9414465 4.0039883 3.8521755 4.086252 4.101515 4.1098757 3.9422476 4.043885 4.154604 3.8700376 4.2154713
1368015_at 5.669033 5.624775 5.675297 5.802262 5.762207 5.753323 6.2907615 6.0864496 5.5906277 5.979026 6.0238256 5.7026415
1368016_at 13.0789585 12.929236 12.976864 13.002665 13.056852 12.960142 12.9819145 13.024135 13.114295 12.958729 13.043931 13.037905
1368017_at 4.955821 5.0002317 4.883584 5.0090847 4.903061 4.8916516 5.0353537 5.066349 5.2552886 5.331025 5.0489044 5.325166
1368018_at 8.94149 9.001411 8.872022 9.045628 8.893288 8.888213 8.911311 9.068279 8.8963 9.009483 8.987082 9.05149
1368019_at 7.4517198 7.4087925 7.3636317 7.5738554 7.536425 7.450565 7.4806504 7.7451205 7.4493666 7.463699 7.7388473 7.446733
1368020_at 6.649399 6.3411436 6.5073624 6.8038626 6.5458407 6.551471 6.945481 6.8068657 6.9475427 6.773993 7.309542 7.213648
1368021_at 13.885892 13.718761 14.032167 14.068569 13.514341 13.182962 13.79616 14.097658 13.839763 14.01075 14.017823 13.948478
1368022_at 6.8810587 6.785679 6.5952644 6.823389 6.852095 6.4853287 6.776812 6.6275597 6.7115602 6.8000793 6.745607 6.6725125
1368023_at 6.653961 6.7676754 6.280207 6.6085806 6.4918327 6.649162 6.6028214 6.1281743 6.3454146 6.340909 6.5091085 6.4182673
1368024_at 6.2055736 6.1717215 6.2798543 6.4284716 6.2791576 6.13478 6.2916346 6.017135 6.486863 6.478371 6.274032 6.2403765
1368025_at 6.7430406 6.6588197 6.599342 6.5377407 6.6445875 6.5630064 6.2803392 7.1103635 6.771521 6.6881137 6.234221 6.2534275
1368026_at 7.1930084 7.1317697 6.9125757 7.0661983 6.9746795 7.3087435 7.1405444 6.981353 7.341285 7.056421 7.4191775 6.838307
1368027_at 6.6464434 6.5059714 6.4079733 6.8628006 6.4895487 6.6267734 6.4658327 6.758501 6.6267858 6.657942 6.565639 6.446687
1368028_at 3.9927468 4.433201 4.4832487 4.4443636 3.9692698 4.0548935 4.23672 4.2565517 4.4014893 4.380793 4.042016 4.260974
1368029_at 10.8658495 10.997446 10.875614 10.786108 10.826086 10.929925 10.824691 10.860189 10.827874 10.981908 10.866324 10.963626
1368030_at 9.387645 9.377416 9.399833 9.340068 9.407911 9.348263 9.328153 9.390021 9.493108 9.487381 9.5418005 9.590736
1368031_at 7.33013 7.204552 7.463691 7.2048125 7.4814167 7.5074463 7.571634 7.426304 7.252191 7.204973 7.3020515 7.1657677
1368032_at 6.3410087 6.290515 6.707313 6.439996 6.4854608 6.5544434 6.781591 6.5141683 6.3550925 6.1146045 6.5511622 6.149995
1368033_at 6.0114856 5.6513696 6.318591 5.79417 6.3229957 5.896909 6.175855 6.217196 5.805815 5.907345 6.026891 5.8417897
1368034_at 4.355522 4.288331 4.1585255 4.2901936 4.3660765 4.388597 4.3685102 4.273197 4.362753 4.2393913 4.24708 4.2508383
1368035_a_at 10.459347 10.137509 10.015416 10.033764 10.201184 9.956284 9.8941555 9.785599 9.648496 9.573563 9.904996 10.222828
1368036_at 10.0543785 9.70463 9.70562 9.790991 9.833586 9.873332 9.61111 9.529991 9.646549 9.861997 9.727757 9.905499
1368037_at 6.9583673 6.88116 6.924513 7.3264575 7.060165 7.0809307 7.005924 7.082459 7.425477 7.562868 7.671076 7.6836557
1368038_at 8.49563 8.577858 8.696049 8.783558 8.71421 8.566874 8.70509 8.912575 8.629407 8.635818 8.6305 8.380537
1368039_at 5.539138 5.227673 5.4537807 5.936272 5.8961987 5.594628 5.765252 5.8555965 5.7819757 5.66437 5.6354804 5.488776
1368040_at 8.221188 8.0574255 8.18443 8.334417 8.287469 8.103296 8.355766 8.18705 8.239225 8.013002 8.229378 8.110695
1368041_at 9.828632 9.921788 9.968416 10.05722 9.809416 9.873993 9.902197 10.041564 10.0496 9.787847 9.950605 9.735826
1368042_a_at 10.83854 10.934187 10.741165 10.682963 10.53757 10.848047 10.767726 10.803738 10.666696 10.802614 10.661952 10.821595
1368043_at 8.113272 8.214458 8.151833 8.239843 7.9642715 8.172995 8.044082 8.252094 8.258557 8.184613 8.303467 8.271706
1368044_at 3.3248422 3.4632359 3.4231918 3.4307098 3.2359595 3.201261 3.5091918 3.302094 3.6655138 3.2747195 3.426235 3.0407968
1368045_at 10.44458 10.45694 10.4614935 10.50899 10.613062 10.462334 10.560282 10.574927 10.394869 10.385034 10.5999155 10.298872
1368046_at 10.307354 10.275358 10.366952 10.453342 10.461061 10.369884 10.522831 10.503818 10.535897 10.298122 10.4115 10.240209
1368047_at 6.8433146 6.726106 6.7173095 7.304928 6.9093285 6.4438286 7.1506367 7.073008 7.241227 6.610698 7.1664014 6.9189568
1368048_at 14.033501 14.048893 14.136176 14.087408 14.034668 14.158572 14.11473 14.170564 14.122912 14.039288 14.138722 14.062632
1368049_at 11.255874 11.109903 11.4787035 11.247931 11.338288 11.0277815 11.202235 11.11462 11.45943 10.910902 11.2937565 11.21843
1368050_at 8.758423 8.697167 8.770888 8.78257 8.704021 8.709661 8.797609 8.551168 8.65221 8.722806 8.791241 9.025665
1368051_at 11.533662 11.413376 11.550877 11.496312 11.665764 11.428845 11.614005 11.639098 11.545069 11.591347 11.613855 11.473427
1368052_at 4.6083546 5.246193 5.486097 4.912346 5.123326 4.91846 4.928849 5.0353527 4.9413176 4.799165 5.455646 4.9259615
1368053_at 5.470212 5.497809 5.8139973 5.415358 5.6872797 5.732278 5.871719 5.637124 5.5410514 5.8536997 5.8234525 5.580885
1368054_at 6.496579 6.5053043 6.1017747 6.496522 6.4639535 6.7690835 6.2555346 6.5781646 6.5288754 6.525366 6.581515 6.4530334
1368055_a_at 7.811343 7.9494624 7.9262815 7.6498404 7.3605533 7.6715226 7.767569 7.7034016 7.842741 7.8243594 8.196751 8.158082
1368056_at 7.0970335 7.2672296 7.2471385 7.1491427 7.247471 7.166585 7.315225 7.1638527 7.317656 7.3674717 7.412723 7.22237
1368057_at 8.565098 8.8543825 8.73672 8.858009 8.496914 9.010658 8.745743 9.045414 8.953453 8.472514 8.883515 8.325229
1368058_at 7.4220266 7.3130994 6.948993 6.802925 7.1373706 6.9272456 7.033628 7.056452 6.9075327 6.9446607 7.1243663 6.915104
1368059_at 8.8621235 8.901961 9.523071 9.101494 8.99204 9.179979 9.433515 8.946766 9.228297 8.074045 7.806902 7.702564
1368060_at 13.236467 13.193392 13.073756 13.191635 13.080522 13.22684 13.149318 13.13437 13.141565 13.082959 13.073097 12.940896
1368061_at 5.8658695 5.136491 5.690423 6.0107384 5.54749 5.5564947 5.6998906 5.5125265 5.8663754 5.4544034 5.1140566 5.1524076
1368062_at 9.530102 9.436125 9.605823 9.549543 9.477188 9.463345 9.5557575 9.434094 9.474515 9.384418 9.399338 9.396235
1368063_a_at 8.794053 8.869284 8.826645 8.715422 8.827112 8.607351 8.803358 8.799208 8.799087 8.432673 8.591153 8.683316
1368064_a_at 10.823121 10.70308 10.454257 10.689832 10.512915 10.680488 11.113043 10.715016 10.887891 11.535404 11.217966 11.322773
1368065_at 7.1907225 7.2318583 7.1652036 7.0942674 7.210416 7.524824 7.2072024 7.0068774 7.4814143 7.3857074 6.954808 6.869848
1368066_at 5.392648 5.526336 5.644685 5.4471564 5.451041 5.4256516 5.6017666 5.6336546 5.91447 5.828666 5.6215973 5.3873596
1368067_at 8.794722 8.774454 9.01608 8.832483 8.858999 8.935587 8.965318 8.959514 9.019831 8.881567 8.863527 8.830774
1368068_a_at 7.3923426 7.421339 7.153788 7.4211245 7.3466406 7.1185846 7.3939304 7.2040005 7.554595 7.633893 7.564684 7.6572356
1368069_at 7.8744946 7.834199 7.976231 7.8989973 7.899316 7.8028336 7.9010324 7.813281 7.976139 8.080675 7.9039073 7.7592354
1368070_at 8.147643 8.074831 8.148758 8.207546 7.874813 7.9378986 8.028 8.065266 8.10429 7.9487257 8.065108 8.022568
1368071_at 11.515382 11.767931 11.581537 11.583824 11.523644 11.488675 11.561117 11.461776 11.683751 11.676354 11.627011 11.7366495
1368072_at 6.2380414 6.0049443 6.0123544 6.6053085 6.3010116 6.332795 6.2746015 6.464228 6.6334834 6.123217 6.1164813 6.1206465
1368073_at 7.705999 8.022019 8.633624 8.563452 8.3251 8.143107 8.205174 7.7415924 8.574382 8.242874 8.968067 8.697332
1368074_at 6.5643425 6.1567273 6.7205486 6.7444253 6.8497186 6.8191032 6.489149 6.3873444 6.5481715 6.5009546 6.7712536 6.528659
1368075_at 10.240285 10.5406065 10.460344 10.779309 10.556049 10.714509 10.877922 10.850501 10.492054 10.759218 11.023031 10.736794
1368076_at 7.161617 7.338882 7.6020613 7.3394966 7.384966 7.459199 7.4574018 7.3693876 7.1851263 7.1142654 7.0949454 7.15769
1368077_at 13.361193 13.184066 13.135109 13.201925 13.202389 13.230733 13.195212 13.126535 13.188575 13.068046 13.089668 13.078756
1368078_at 3.7646852 4.3830786 4.7821836 3.8799233 4.99822 5.1206503 3.435727 3.8529527 5.963887 4.2063036 3.9988165 4.0041194
1368079_at 9.337115 9.200677 9.383385 9.193837 9.414565 9.492411 9.243903 9.374777 9.014032 9.279039 9.128341 8.965949
1368080_at 3.6191509 3.441816 3.6593118 3.8348792 3.6778514 3.9036686 3.875814 3.6349926 3.8086727 3.805448 3.7091274 3.7314477
1368081_at 6.907187 7.0323305 6.836865 7.1317 7.2349544 7.0617285 7.158518 7.247816 7.1851563 7.423122 7.0323205 7.105895
1368082_at 7.807484 7.7410183 7.7802916 7.6732845 7.7509108 7.863781 7.7247953 7.6521697 7.60843 7.690752 7.7475204 7.6236925
1368083_at 9.310969 9.267952 9.169102 9.254558 9.102996 9.231756 9.089397 9.253456 9.216477 9.075211 9.182934 9.127702
1368084_at 5.820923 5.882346 5.750821 6.1738634 6.000072 5.8000197 5.932108 6.051284 5.627269 6.024277 6.090369 5.919837
1368085_at 10.415873 10.146939 10.16503 10.4388485 10.140389 10.130828 10.24665 10.107179 10.218586 10.1936865 10.282808 10.32043
1368086_a_at 7.45991 7.7996607 8.105756 7.7514176 8.332285 8.157159 8.511111 7.470764 8.022365 7.0247736 8.134783 8.077107
1368087_a_at 7.9919066 8.059613 8.296543 8.360495 8.418992 8.667234 8.511383 8.396127 8.598387 7.9391813 8.360608 8.562942
1368088_at 7.2722573 7.1916184 7.2813783 7.4135995 7.277453 7.386436 7.2326913 7.355206 7.429237 6.900213 7.2852106 7.0958114
1368089_at 8.295443 8.28409 8.432306 8.054611 8.211149 8.217593 8.248068 8.065227 8.338066 8.158453 8.319506 8.226713
1368090_at 6.9148216 7.1979375 6.797657 6.7552266 7.4444046 7.1931267 6.966245 7.130125 7.3812003 7.059043 7.177226 6.6511655
1368091_at 8.297714 8.350273 8.386529 8.670568 8.53657 8.18708 8.59427 8.5386 8.532104 8.200629 8.422407 8.314039
1368092_at 12.356759 12.3249445 12.285434 12.398799 12.359211 12.344916 12.473936 12.359317 12.339314 12.4826765 12.490372 12.526517
1368093_at 3.8990898 3.8854373 3.511183 3.6330585 3.517641 4.00552 3.7043746 3.614375 3.6781204 3.67965 3.6632438 3.84005
1368094_at 7.1083436 6.988998 7.178798 6.82736 7.1800995 6.5565157 6.9324303 6.8457274 7.0408087 6.756389 7.0820813 6.9723825
1368095_at 9.760155 10.074974 10.115187 10.034321 9.829809 9.803325 10.004033 9.972539 10.028405 10.343151 10.457148 10.5842085
1368096_at 9.685561 9.807107 9.640938 9.942084 9.787328 9.673867 9.60457 9.662836 9.853696 9.585389 9.525452 9.70464
1368097_a_at 4.6450295 4.255225 4.3365583 4.5461693 4.418639 4.2974005 4.212881 4.6249948 4.6801934 4.390951 4.470275 4.309082
1368098_a_at 7.012603 7.100238 7.071995 7.3556128 7.389439 7.14362 7.3810797 7.4011855 7.1911693 7.4502254 7.396554 7.126056
1368099_at 7.3320327 7.083224 7.169742 7.7380943 7.2492766 7.1798615 7.433659 7.4706454 7.036179 7.104509 7.318772 7.3268476
1368100_at 10.472902 10.276988 10.518054 10.438286 10.582209 10.49664 10.470588 10.453679 10.451091 10.412575 10.629962 10.483071
1368101_at 7.622277 7.6792746 7.6225147 7.589178 7.554847 7.4588704 7.598439 7.4586463 7.723627 7.6614428 7.619511 7.563189
1368102_at 8.204966 8.111468 8.500906 8.780239 8.127691 8.025747 7.877374 8.343615 8.084225 8.412445 8.217203 8.2181835
1368103_at 6.590869 7.189829 7.1448293 6.923752 6.7311697 7.337022 6.638399 7.2577715 6.799848 6.713987 7.0733376 6.9865694
1368104_at 6.0154476 5.91565 6.0523596 5.654637 5.765279 5.912201 5.8925457 6.022574 5.6482296 5.976314 6.0279436 5.642967
1368105_at 4.194297 4.6503143 4.4560857 4.7139807 4.563185 4.760442 4.4225063 4.698121 4.5015907 4.632309 4.385066 4.482801
1368106_at 8.808962 8.971839 9.440054 9.76585 9.322883 9.699897 9.607034 8.8234825 8.690036 8.85714 9.747506 8.640945
1368107_at 3.5035949 3.7338321 3.541477 3.4716446 3.6031773 3.698272 3.7730994 3.8090928 3.6154778 3.4832535 3.4856334 3.6884618
1368108_at 4.6034794 4.610338 4.575947 4.6634445 4.5654087 4.6995335 4.715733 4.8536444 4.386319 4.647199 4.693357 4.666664
1368109_at 6.8752623 6.7519865 6.85381 6.7902856 6.828134 6.862108 6.6927567 6.975988 6.7592607 6.5955844 6.9079123 6.797088
1368110_a_at 4.1928887 3.9787767 4.073684 4.3648357 4.0756083 3.943374 4.0343237 4.036331 3.8095977 4.1933136 4.030346 3.8813977
1368111_at 7.842161 7.3799686 7.423533 7.8530626 7.587178 7.302828 7.833605 8.086159 7.6684594 7.8350096 7.837744 8.06019
1368112_at 5.589389 5.40685 5.1356897 5.2829685 5.159666 5.12671 5.2143703 5.4134007 5.107222 5.3296022 5.0403075 5.3927207
1368113_at 4.2102265 4.3552876 4.111007 4.071703 4.2110586 4.1762037 4.3537984 4.095096 4.6963243 4.355258 4.247445 4.2438784
1368114_at 4.4228888 4.390449 4.4178658 3.9792376 4.259794 4.035495 4.1644807 4.0529184 4.026353 4.2971897 4.0933485 4.093599
1368115_at 10.169389 10.070906 10.193335 9.8671 10.418902 10.28983 9.792563 10.127189 10.058853 10.484754 9.804741 10.083432
1368116_a_at 7.9953346 7.6231356 7.74837 7.953745 7.6807423 7.7431192 7.728339 7.956223 8.102356 7.7332864 8.015706 8.01731
1368117_at 9.03091 9.192794 9.021945 9.121386 9.0170765 9.00234 9.005433 8.906987 9.118947 9.160587 9.222789 9.231572
1368118_at 8.737629 8.740868 8.9162655 8.641335 8.584873 8.828996 8.558473 8.910437 8.383179 8.623983 8.631617 8.973282
1368119_at 5.628169 5.36703 5.609301 5.5523605 5.4525833 5.6932907 5.5033317 5.6383324 5.4397836 5.854449 5.412182 5.4257636
1368120_at 4.186227 4.1008782 4.2653303 4.202281 4.3077974 4.088358 4.240384 4.1185865 4.314335 4.4206448 4.2885294 4.3107557
1368121_at 10.693111 10.865565 11.262369 11.0681095 10.344694 10.44824 10.693488 11.224287 11.466152 11.624881 11.435134 11.492459
1368122_at 10.114531 10.041943 9.899265 10.138816 9.982953 9.771915 9.892392 10.014843 10.03157 9.8587675 10.047951 10.2989
1368123_at 5.4329586 5.539126 5.6152773 5.498287 5.2859464 5.54575 5.854854 5.526739 5.5906277 5.5732884 5.728813 5.6414614
1368124_at 6.940646 7.262183 7.667724 7.6296086 7.6121173 7.4425397 7.142887 7.0048747 7.372393 7.0600595 7.47452 7.8461785
1368125_at 6.090885 5.92929 6.084828 6.6325307 6.346272 6.1345043 6.1641793 5.981506 5.8456063 5.936538 6.198966 5.8790317
1368126_at 5.627312 5.763268 5.6698136 5.7095027 6.166226 5.9335327 6.5929074 6.1314087 6.091754 6.3716145 6.7861814 6.437045
1368127_at 6.074544 6.3890133 6.5494304 6.588447 6.372039 6.1425557 6.351226 6.6488853 6.6638284 6.7090397 6.6334715 6.6850185
1368128_at 5.818585 6.2423306 5.625746 6.266851 5.9215775 5.746277 6.5887957 6.1590633 6.3450756 6.170286 6.1822653 5.544994
1368129_at 6.9643364 7.4248657 7.3156977 7.0776052 7.3082466 7.01685 7.517772 7.742832 7.449286 7.636098 7.6656995 7.8327866
1368130_at 4.5203905 4.297086 4.3891945 4.560458 4.6192884 4.5295134 4.7225504 4.5093536 4.7299604 4.6477747 4.350519 4.631734
1368131_at 3.9166865 3.8989124 4.070871 4.306227 4.0768247 3.9010835 4.240309 3.9433148 4.306404 4.41901 4.0570464 4.294431
1368132_at 10.849102 10.695876 10.648094 10.8229065 10.899711 10.716913 10.669109 10.861763 10.321435 10.614988 10.359838 10.563826
1368133_at 8.190443 8.068905 8.035735 8.4438925 8.131506 8.201523 8.069704 8.138956 8.718784 8.489004 8.793883 8.926704
1368134_a_at 8.134662 8.320061 8.332478 8.479145 8.276664 8.143107 8.23397 7.944727 8.449917 8.101677 8.312024 7.955925
1368135_at 6.2302027 5.6292357 5.5902996 6.1853786 6.035783 5.8604307 6.260848 6.117363 6.0657887 5.7165265 5.611688 5.865449
1368136_at 7.830218 7.898704 7.8702035 8.058491 8.024339 7.59521 8.048977 8.054273 7.7710857 8.006586 8.092573 7.7941885
1368137_at 5.9344163 6.213199 6.135707 6.1394835 6.1608768 6.000919 5.9540944 6.2082334 6.072757 6.103398 6.101696 6.1511583
1368138_at 5.273449 5.387389 5.1535745 5.448148 5.3325706 5.1513696 5.186111 5.104636 4.8027725 5.142797 5.3169312 5.164177
1368139_s_at 5.0353494 5.0224676 4.8588734 5.229652 5.152573 5.261743 5.523276 4.97308 5.3580403 5.531056 5.3582907 4.7545867
1368140_at 5.6241775 6.2677865 6.307605 5.51253 5.6637826 5.7030783 5.423816 5.5713596 6.0762854 6.1878257 5.7156544 5.864781
1368141_at 11.782569 11.836327 11.743698 11.819509 11.673706 11.656515 11.75228 11.719712 11.720421 11.803114 11.663515 11.747914
1368142_at 5.411538 5.070029 5.4373045 5.0506 5.3442535 5.3199277 5.2630816 5.493228 5.3347936 5.428096 5.833599 5.7617373
1368143_at 7.0271225 7.237234 7.24584 7.1076536 7.3204255 7.3780293 7.0436683 7.588479 7.783406 8.37145 8.038359 8.324951
1368144_at 5.4390035 5.679474 6.072102 6.1799474 5.5980577 5.7561164 5.761711 5.9079065 5.565207 5.513268 5.739532 5.5192733
1368145_at 5.3195667 5.382044 5.1227865 4.910077 5.438035 5.104521 5.4974613 5.4699802 5.374316 5.537678 5.650627 5.4088326
1368146_at 11.736138 10.506492 9.239336 11.337639 11.039917 10.541291 10.701006 11.165265 9.543259 9.729378 9.895994 10.096218
1368147_at 9.894566 8.310686 7.138231 9.629234 8.766188 8.593293 8.582117 9.205088 7.2288427 7.626538 7.781694 7.9607964
1368148_at 4.2752857 4.1787806 4.448545 4.603738 4.320599 4.534054 4.657108 4.39538 3.9087756 4.3991027 4.3520074 4.876367
1368149_at 6.0001526 5.783868 5.437034 5.875489 6.1197796 5.7649045 6.0927353 5.7993913 5.8657985 5.805592 5.622367 5.7249093
1368150_at 12.383938 12.432007 12.635259 12.743614 12.721992 12.640862 12.504422 12.598197 12.795177 12.829782 12.802794 13.086749
1368151_at 10.532127 10.6356735 10.494467 10.505318 10.614121 10.593132 10.436974 10.606202 10.442406 10.482643 10.531716 10.4614105
1368152_at 7.682944 7.410863 7.790947 7.32612 7.499866 7.6647067 7.6060743 7.4307294 7.441581 7.4632387 7.52173 7.6985025
1368153_a_at 7.0598474 7.074672 6.924682 6.764078 7.075148 7.0125012 7.025902 7.099696 6.782772 6.839293 6.8604918 6.7906904
1368154_at 8.321523 8.317056 8.362033 8.443181 8.14193 8.170181 8.157236 8.126659 8.393168 8.283689 8.353234 7.9971232
1368155_at 12.172646 9.773526 12.350649 12.279114 12.123012 12.644343 9.03711 12.558579 11.867336 8.384068 9.460816 12.6327915
1368156_at 5.6391726 5.3073006 5.222717 4.9834557 5.6914134 5.4338927 5.424122 5.634682 5.405828 5.4879093 5.7948365 5.7507257
1368157_at 5.870428 5.5546002 5.694584 5.481335 5.8461576 5.610478 5.5278163 5.4445143 5.9433227 5.639798 5.595559 5.764082
1368158_at 9.792877 9.584105 9.837971 9.882072 9.695879 9.803148 9.534637 9.788899 9.82715 9.6031475 9.804863 9.687916
1368159_at 8.279672 8.150834 8.350373 8.329412 8.168504 7.9255524 8.330053 8.251634 8.36956 8.423468 8.605063 8.551706
1368160_at 9.183402 9.672415 8.116047 9.62443 7.92741 8.401752 7.5171747 10.936785 9.225807 9.695929 9.257751 10.418999
1368161_a_at 13.955275 13.972437 13.918685 13.927244 13.93322 13.949789 13.926459 13.847675 13.871677 13.762862 13.852494 13.707976
1368162_at 4.6332016 4.6997557 5.0435505 4.680688 5.1106863 4.6589622 5.0003567 4.503209 5.008292 4.688305 4.6397448 4.6830435
1368163_at 10.327723 10.357701 10.500326 10.547893 10.366225 10.284905 10.509872 10.370623 10.424074 10.595023 10.65806 10.7067375
1368164_at 7.595389 7.65907 7.724458 8.059084 7.591482 7.8924756 7.733081 8.065962 7.901567 7.543819 7.7504973 7.6978855
1368165_at 7.56844 7.9748387 8.040673 7.9283085 7.668775 7.913897 7.92523 7.841456 8.059521 7.8937826 8.155284 8.1481905
1368166_at 5.909599 6.013381 6.0365324 6.0221753 6.293837 6.2126036 6.2399015 6.095539 6.1462073 6.194478 6.099357 5.9827757
1368167_at 5.441623 5.822137 5.7195783 5.231306 5.3524523 5.64892 5.141257 5.656677 5.6130605 5.253852 5.8029995 5.6081147
1368168_at 8.694282 8.020226 8.25668 9.077676 7.9197054 8.736618 8.346325 7.5399294 8.571646 7.320124 7.2274375 7.0690794
1368169_at 6.5745835 6.5855017 6.9570613 6.953306 6.978388 6.8789043 7.0161996 6.807129 6.903375 6.804491 6.8493447 6.8653603
1368170_at 3.9621923 3.9202828 4.013619 4.0428743 4.086621 3.8141594 3.9679322 3.81784 4.116748 3.8538477 3.8941417 3.87578
1368171_at 9.150183 8.705902 8.572847 9.7372055 9.539207 8.340794 5.2925363 9.383612 9.145427 5.723505 7.066219 6.158864
1368172_a_at 7.2034316 6.871853 6.363724 7.760371 7.0791492 6.261493 4.2013583 7.1802173 7.2013884 4.9270744 4.8860674 4.360128
1368173_at 8.35947 8.2790985 8.764048 7.969026 8.275669 8.514988 8.7188 8.523973 8.24396 8.024827 8.086789 8.024241
1368174_at 3.8053448 3.7436278 3.7953901 4.2239914 3.838461 3.9017012 3.796847 3.9692647 4.0064297 3.787775 3.6156175 3.9275148
1368175_at 7.1112294 7.2067733 7.203743 7.22487 7.189833 7.448436 7.2437057 7.3486476 7.310728 7.256632 7.447856 7.2084084
1368176_at 7.4751825 7.517845 7.5123076 7.4640965 7.3749957 7.312635 7.321723 7.448733 7.674068 7.4486885 7.223421 7.305097
1368177_at 7.574083 7.763657 7.5522747 7.5824976 7.781899 7.50618 7.6811447 7.5715837 7.71552 7.7381268 7.6568594 7.783449
1368178_at 9.102111 8.970871 8.830924 9.198324 9.162527 8.884342 9.043275 9.051832 9.322521 9.08865 9.534691 9.667367
1368179_at 7.066122 7.04452 7.160638 6.9822073 7.231298 7.335148 7.0238175 6.9610643 6.9704113 7.149208 6.9674215 7.260571
1368180_s_at 13.382042 13.214113 13.377672 13.390279 13.056156 13.556026 13.443076 13.326463 13.37587 13.862543 13.641004 13.865946
1368181_at 10.658264 11.131899 11.098147 10.963437 10.838228 10.915572 10.814988 10.776159 10.8629265 11.032597 10.714833 10.803412
1368182_at 3.9984307 4.153426 4.2449303 3.9862185 4.299007 4.3704357 4.1398325 4.1440353 4.1596518 4.307884 4.2352133 4.178466
1368183_at 7.677398 7.647072 7.6245565 7.5640483 7.7875156 7.855381 7.6074653 7.681513 7.622415 7.754796 7.786394 7.8827376
1368184_at 9.080474 9.212223 9.194094 9.276528 8.923669 8.906977 9.112254 9.211486 9.226326 9.477255 9.455015 9.465886
1368185_at 4.6935263 4.9581122 4.5892434 4.5694857 4.9307184 4.447517 4.8676324 4.719206 5.120199 4.8795056 5.0880413 4.6492777
1368186_a_at 5.5292025 5.625529 5.918638 5.8288593 6.0195546 6.0520906 5.8173804 6.0304456 5.900601 5.7338214 5.8312697 5.4475913
1368187_at 8.402868 8.199623 8.791786 7.248539 7.874344 7.300437 8.240243 7.390589 7.2429185 7.7148113 8.101072 7.954374
1368188_at 13.520728 13.648978 13.620926 13.700726 13.469916 13.573182 13.708922 13.713737 13.743251 13.894818 13.909481 13.975509
1368189_at 9.926093 9.924992 10.404117 10.55608 10.4579 10.457596 10.59495 10.876813 10.31546 10.331816 10.8159685 10.724164
1368190_at 5.1574297 5.129113 5.1547213 5.6477613 5.2204223 5.093006 5.3703103 5.3409953 5.3484836 5.395108 5.1667495 5.187637
1368191_a_at 10.668968 10.277861 10.473817 10.550634 10.610979 10.4462 10.555464 10.475123 10.656185 10.4958315 10.714607 10.780585
1368192_at 4.9290996 4.6766443 4.9016433 4.932871 5.092614 4.720261 4.56359 4.9790387 4.673371 4.6238055 4.5506973 4.78444
1368193_at 4.991249 4.716156 5.0938077 4.919965 5.0693107 4.738367 4.995261 4.878002 4.9170203 5.123728 4.918432 4.9047666
1368194_at 4.2648787 4.5086265 4.604884 4.432032 4.313119 4.9306145 4.3799286 4.394156 4.872846 4.6495867 4.5100455 4.581309
1368195_at 6.0851007 6.6010723 6.5903344 6.4480367 6.4866667 6.2685924 6.4595485 6.446471 6.4454865 6.537488 6.3733516 6.7127724
1368196_at 5.0482283 4.9243665 4.4214935 5.0148993 4.927349 4.8219924 4.8179483 5.155384 4.8437033 4.966737 4.791275 4.7038236
1368197_at 4.296114 3.9633315 4.298462 3.890262 3.9327748 3.905577 3.9646196 4.012038 4.0859528 3.9864523 3.796525 3.9980242
1368198_at 4.4917297 4.869256 4.8198366 4.300788 4.4479527 4.609536 4.6395397 4.513173 4.6294885 4.8523464 4.698185 4.631657
1368199_at 9.182328 9.0818405 9.032995 9.069015 8.95445 9.014373 9.245913 9.115681 8.932753 8.946271 9.040234 9.030897
1368200_at 5.639425 5.5346274 5.5522447 5.5026946 5.818989 5.6807218 5.8232303 6.137171 5.7090163 5.6956596 5.4891276 5.4724193
1368201_at 5.972083 6.004995 6.0816493 6.420311 5.931361 6.05869 6.3641167 5.906403 6.1607246 6.202038 6.247809 6.1320963
1368202_a_at 8.234881 8.425062 8.360881 8.180604 8.189577 8.199919 8.174778 8.039506 8.062836 8.038657 7.893588 8.019268
1368203_at 4.9313903 5.080122 5.062413 5.0938044 5.1320915 5.143953 5.0486803 5.026726 4.9962587 5.0601335 4.823104 4.9631777
1368204_at 6.2539835 6.50588 6.6196604 6.7621045 6.3253465 6.4910126 6.478724 6.639823 6.4706693 6.289975 6.6044016 6.3775754
1368205_at 13.492679 13.462736 13.42353 13.400615 13.459182 13.504864 13.382761 13.336145 13.41762 13.4339285 13.332856 13.496249
1368206_at 8.944214 8.721308 8.867395 8.943586 8.482494 8.747742 8.850233 8.942104 8.860786 8.9854765 8.870348 8.790794
1368207_at 5.838318 6.1493244 6.29009 5.979401 5.852655 6.0915995 5.852542 5.8449726 5.6936812 5.8791814 6.078167 5.9975247
1368208_at 5.67796 5.716465 5.6769767 6.0705214 5.856279 6.1703014 6.395722 6.2425246 6.4132695 5.8704042 6.0212803 5.564782
1368209_at 5.6615934 5.676239 5.6772223 5.8009443 5.569002 5.6675835 5.9199715 5.6959867 5.7921395 5.8831377 5.715537 5.5891414
1368210_at 4.475535 4.668022 4.497195 4.6390524 4.5687885 4.645751 4.772265 4.632599 4.575751 4.7320857 4.454357 4.4189982
1368211_at 12.41799 12.390245 12.417289 12.355241 12.347701 12.295968 12.369843 12.317175 12.297402 12.420155 12.378329 12.249371
1368212_at 8.812004 8.810586 8.888428 8.743684 8.673646 8.731248 8.730081 8.641235 8.548573 8.73385 8.816511 8.755922
1368213_at 8.379889 7.961863 8.537728 8.604899 8.99823 8.90415 8.641711 8.928844 8.726616 9.328811 9.501776 9.555443
1368214_at 7.8738637 7.758375 7.8656077 7.879685 7.9092274 7.8068557 8.030952 7.913597 7.7822695 8.046098 7.9378743 7.9254456
1368215_at 9.708588 9.828748 9.824023 9.697518 9.756918 9.803656 9.792023 9.849312 9.893004 9.79659 9.928373 9.970431
1368216_at 9.377904 9.204739 9.163865 9.315626 9.281879 9.366123 9.2543335 9.376116 9.363919 9.238898 9.312457 9.421453
1368217_at 8.120832 8.343212 8.363985 8.2680025 8.215124 8.166784 8.354708 8.127033 8.271324 8.159739 8.560835 8.394014
1368218_at 5.4761596 5.2837195 5.4523664 5.682736 5.7271833 5.8513603 5.6693096 5.718815 5.539568 5.537087 5.6861625 5.6889462
1368219_at 6.066025 6.1807175 6.4364357 6.2525587 6.195919 6.238161 6.5452228 6.3159266 6.376926 6.376179 6.5201616 6.4304714
1368220_at 9.218229 9.217649 9.243905 9.483628 8.997426 9.073538 9.181789 9.310753 9.577847 9.33759 9.502098 9.713238
1368221_at 10.390886 10.244351 9.973041 10.036866 10.0349 9.746319 10.259626 10.124216 9.7063875 9.607 9.668207 9.57725
1368222_at 7.553714 6.9651303 7.088121 7.161092 6.9416275 6.828617 7.1968403 7.052797 6.913005 6.436221 6.727306 6.7056646
1368223_at 7.74644 8.171417 8.16388 7.9065685 7.739541 7.947347 8.305508 8.303661 7.691943 8.061495 7.996184 8.271529
1368224_at 13.100508 13.138994 13.235811 13.124647 13.353195 13.279595 13.020067 13.014618 13.023338 13.138132 13.006571 12.927609
1368225_at 7.4355803 7.292538 7.273652 7.6135283 7.550393 7.5535703 7.5292645 7.5011683 7.297301 7.5829616 7.8267384 7.573155
1368226_at 8.041343 8.10379 8.1909485 8.176138 7.8437037 7.6671915 7.8921337 8.066631 7.968684 7.9484224 7.946042 7.549611
1368227_at 9.188538 8.908582 7.976186 9.150501 8.325626 8.468835 8.788012 8.798013 8.680446 8.754589 8.617094 8.551233
1368228_at 9.172654 9.345158 9.334092 9.144849 9.316398 9.2815275 9.299427 9.224331 9.263754 9.1943 9.072072 9.20797
1368229_at 6.999581 7.201818 7.511441 7.3242717 7.0913715 7.338965 7.106442 7.0622864 7.1236577 7.0370336 6.9708705 6.8996873
1368230_a_at 9.166542 9.149485 9.159654 9.250553 9.083117 9.074469 9.173708 9.07678 9.2361765 9.196245 9.314466 9.31946
1368231_at 6.543468 6.4846263 6.514252 6.6863165 6.600861 6.70687 6.572215 6.4812317 6.5457187 6.690605 6.874508 6.5674553
1368232_at 7.734181 7.710001 7.8230953 8.159172 8.043924 7.8733845 8.142101 8.403677 8.135171 8.400635 8.530764 8.510866
1368233_at 8.205288 8.143466 8.363062 8.153963 8.077368 8.324707 8.097919 8.165184 8.459596 8.219021 8.13961 8.382662
1368234_at 8.3219185 8.39356 8.398188 8.513213 8.328641 8.3485155 8.391482 8.294334 8.47295 8.372749 8.376078 8.907156
1368235_at 7.8003902 7.7348948 7.6398435 7.691543 8.050287 7.8441253 7.664736 7.9793305 7.6998715 7.891141 7.7731047 7.8459735
1368236_at 3.8406203 3.787954 4.100511 3.9493363 3.8543413 4.160885 3.8390968 3.990893 3.905102 4.238308 3.8136265 3.9615288
1368237_at 4.5233116 4.589022 4.525235 4.1801515 4.314171 4.44661 4.503891 4.276304 4.277157 4.6042404 4.3616 4.3284388
1368238_at 4.7845364 4.5102706 4.5024233 4.7497773 4.709411 4.5991144 4.6136637 4.747934 4.7058544 4.777212 4.59651 4.673917
1368239_at 8.067633 7.8484035 7.703382 7.7160554 7.990207 7.719776 8.036396 7.9149194 7.855966 7.938738 7.9207654 7.626803
1368240_a_at 4.3539577 4.605942 4.3171854 4.625946 4.668797 4.5482025 4.192069 4.502205 4.527674 4.475256 4.4710073 4.719362
1368241_a_at 8.265329 8.7667885 8.51009 8.448999 8.456176 8.087439 8.202707 8.250961 8.291287 8.585623 8.579145 8.702549
1368242_at 4.8502417 4.538571 4.4736385 4.745424 4.9188023 5.1974382 4.9184237 4.6319304 4.770481 5.0204325 4.816333 4.9298143
1368243_at 4.5159903 5.127466 5.542081 5.5823646 5.131771 5.3113947 5.0498023 5.4670873 5.5845256 5.1340675 5.2881 5.385125
1368244_at 10.665628 10.555043 10.652311 10.584521 10.673008 10.684355 10.540967 10.694137 10.40462 10.511026 10.563312 10.427303
1368245_at 12.602756 11.489506 12.674466 12.538723 11.959416 12.34133 12.738089 12.559122 11.598092 12.517116 12.882456 12.951453
1368246_at 4.708405 5.106485 4.5900364 5.0843973 4.855054 4.5066123 5.165363 5.5439844 4.6086073 4.92647 5.2589316 4.8256254
1368247_at 7.016968 7.152731 6.9125752 6.278449 6.9474773 6.833742 7.929763 7.093419 5.998075 7.2579994 6.318949 7.31946
1368248_at 5.8706937 6.393635 7.0405736 6.281483 6.3400016 5.959124 5.6708508 6.0680847 6.321626 6.093615 6.2891817 6.2961707
1368249_at 9.486791 10.0900345 9.884676 9.446444 10.003493 10.058089 9.671087 10.274533 9.637158 10.379158 10.071545 10.054993
1368250_at 4.035566 4.323848 4.101597 3.9259958 4.1385717 4.2818823 4.130118 3.893164 4.2273602 4.1368623 4.1165648 4.0867786
1368251_at 5.2731643 5.3800435 5.3261557 5.390528 5.4063754 5.6136694 5.453816 5.6626425 5.4561925 5.8133698 5.4467473 5.575548
1368252_at 3.4376686 3.4270344 3.4572918 3.3601272 3.2794306 3.3592377 3.5812078 3.349785 3.7738314 3.6834807 3.3902152 3.6278405
1368253_at 12.0604315 12.139929 11.970294 12.122153 12.132528 12.125802 12.211876 12.026846 11.921321 12.182784 12.13925 12.16675
1368254_a_at 4.8216863 4.7405815 4.7381763 4.9101934 4.9313693 4.781972 4.9609756 4.7332387 4.7193265 4.6222205 4.7528996 4.5419526
1368255_at 4.441196 4.24639 4.1910715 4.248032 4.1134367 4.290879 4.2509527 4.1097527 4.0779324 4.0643854 4.1158915 4.1618958
1368256_at 3.7934859 3.6594715 3.902162 3.5023968 3.6808925 3.888176 3.6232448 3.5936983 3.5022142 3.7010615 3.452301 3.4157436
1368257_at 3.803637 3.9277825 4.151458 4.0199714 3.963736 3.8309884 3.8342614 3.9115841 4.0412946 3.9082348 4.018 3.9560027
1368258_at 5.102167 5.020817 4.9425693 4.698983 5.164502 5.174081 4.969226 4.9694104 5.065599 4.8964906 5.136791 5.1397758
1368259_at 7.9144325 8.02817 7.7418146 8.158019 7.81939 8.012785 7.743028 8.100185 7.6645546 7.517155 7.8664203 7.951299
1368260_at 5.252512 4.7852287 5.1751146 5.116827 4.4372044 4.520032 5.5482244 5.6238403 4.4549417 4.7068577 5.281719 4.5109854
1368261_at 4.2611275 4.071019 4.1314607 4.0437794 4.0533066 4.2760987 4.274834 4.290151 3.9747233 4.0698028 4.388529 4.057843
1368262_at 6.4335656 6.53834 6.635919 6.381171 6.5339174 6.391193 6.3641477 6.708753 6.746377 6.2341876 6.851351 6.9734397
1368263_a_at 4.1401844 3.9662306 4.2171845 3.9214025 4.068438 4.108285 4.1423163 3.9517229 4.3259325 4.1708975 4.0721416 4.1643577
1368264_at 7.2271094 7.2251983 7.3145604 6.983856 7.106319 6.6252604 6.942625 7.2577715 7.2300105 7.4005523 7.368752 7.329461
1368265_at 8.846698 8.962904 8.968242 9.149803 8.903046 8.6859665 9.395827 9.156076 9.1750765 9.1566725 9.139171 9.05373
1368266_at 13.370937 13.466941 13.484757 13.294682 13.293128 13.490564 13.299207 13.40449 13.4213 13.467758 13.415789 13.4144745
1368267_at 7.927393 7.873172 7.8191676 7.939086 7.8202705 8.045118 7.751629 8.005096 7.984893 8.06793 8.186573 7.843793
1368268_at 7.4978566 7.4813356 7.5998797 7.9135504 7.732556 7.713805 7.7617936 7.315267 7.5169578 7.0193644 7.458051 7.0922956
1368269_at 3.610586 3.5104613 3.6642406 3.6509116 3.749232 3.9140685 3.598438 3.8751512 3.725267 3.6263206 3.7492514 3.5675535
1368270_at 8.030441 7.9255385 7.792312 8.403622 8.075665 8.231269 7.893805 8.0884285 7.9471292 7.7815943 8.038469 7.6837654
1368271_a_at 4.2688036 4.6011724 4.8076353 4.1600523 5.0942492 4.760911 4.357175 4.558497 4.9467435 5.135655 4.2350335 4.213392
1368272_at 11.424602 11.075459 11.579644 10.871147 11.186324 11.812287 11.027821 11.6212635 10.785006 10.735357 10.2785425 10.690637
1368273_at 9.640679 9.383446 9.611293 9.522195 9.700943 9.640354 9.522699 9.480858 9.403754 9.449186 9.496416 9.519514
1368274_at 8.179325 7.955409 8.010591 8.129447 7.974165 7.9398093 8.09951 8.021524 7.997443 8.143955 8.238961 8.199287
1368275_at 10.473641 10.310747 10.606349 10.994816 10.844138 10.447956 11.279852 10.913813 10.960201 10.934407 11.34578 11.490772
1368276_at 7.013628 6.910481 7.138241 6.8652077 7.1613955 7.0364127 7.1346993 6.890323 6.881071 6.929106 6.6676126 7.088163
1368277_at 8.800912 8.989278 8.9650135 8.808664 8.541776 8.669756 8.622511 9.021327 8.719395 8.709099 8.877807 8.9871025
1368278_at 6.333161 6.4447727 6.974223 6.4254117 6.6560817 6.6984835 6.3356395 6.5756693 6.8523035 6.5198464 6.3245893 6.234272
1368279_at 4.970615 4.8683357 4.936787 4.8867207 5.1951475 4.977954 4.57971 5.3300095 4.8793473 4.728426 4.671199 4.4558325
1368280_at 12.563246 12.735272 12.538087 12.50398 12.628472 12.607017 12.545472 12.456276 12.579636 12.474885 12.351157 11.884574
1368281_at 5.659811 5.7762375 5.4393835 5.487756 5.770356 5.8982344 5.52464 6.127992 5.542529 6.156044 5.542921 5.945018
1368282_at 3.9707158 4.585758 4.3845215 4.4432645 4.3523264 4.482839 4.3692985 4.5849533 4.6403003 4.381327 4.523856 4.7746716
1368283_at 11.264684 11.174901 11.453247 11.71168 11.268674 11.44142 11.268766 11.649726 11.416366 11.823331 11.875669 12.373868
1368284_at 7.52387 7.776589 7.408339 7.656353 7.790741 7.727757 7.546181 7.823869 7.572242 7.335269 7.5252376 7.3214116
1368285_at 4.8008823 4.8390646 4.7231464 4.596707 4.822093 4.7554293 4.6201234 4.6323295 4.74549 4.896636 4.473702 5.0784674
1368286_at 6.855419 6.745805 6.817296 7.0393925 7.0174375 7.1374273 6.987095 6.7643523 7.0983706 6.8327007 7.0323553 6.8471017
1368287_at 4.493059 4.9040728 4.478956 4.532648 4.760571 4.5345697 5.084999 4.6845427 4.5467863 4.524771 4.9043956 4.894744
1368288_at 14.310142 14.326277 14.321251 14.289111 14.296852 14.290033 14.346309 14.330482 14.282121 14.289736 14.261811 14.224655
1368289_at 11.771614 11.729831 11.563571 12.1073885 11.721882 11.910437 12.2084055 12.183533 11.472882 11.356311 11.39406 11.702084
1368290_at 3.7432063 3.9363053 3.9801188 4.0306587 4.0603323 3.9249766 3.649636 3.7946517 3.7179506 3.9672115 3.869468 3.708262
1368291_at 9.470296 9.091609 8.692957 9.034125 8.700713 8.519545 9.19731 9.197962 8.608732 8.614907 8.828676 8.809315
1368292_at 6.871127 6.878665 6.9241796 6.7516785 6.828996 6.986262 7.017446 6.755149 6.541375 6.937221 6.9367986 7.0480204
1368293_at 5.706855 5.8523912 5.614718 5.7422485 5.8451195 5.6519866 5.8362308 5.7834663 5.779829 5.6786294 5.7875204 5.532081
1368294_at 10.771 10.821053 10.907391 10.733397 10.7530985 10.739699 10.552121 10.757577 10.806841 10.557944 10.713232 10.702849
1368295_at 9.571097 9.337696 9.338167 9.618906 9.441545 9.571678 9.353572 9.429648 9.3241005 9.314913 9.396663 9.5901575
1368296_at 9.200675 8.928136 9.086665 9.282744 9.150511 9.163919 9.067942 8.951063 9.073038 9.294235 9.208646 9.500776
1368297_at 4.5866776 4.4639416 4.6388817 4.60411 4.602051 4.5994864 4.6773195 4.5433793 4.449256 4.5729895 4.5553217 4.6106644
1368298_at 5.2705727 5.3427157 5.298839 5.8582897 5.5703244 5.333064 5.436873 5.447344 5.2773023 5.475515 5.4308863 5.0523453
1368299_at 3.9887922 4.092818 4.0168285 3.9534936 4.079214 4.2974005 4.2040243 3.9142382 3.9806874 4.083358 4.038288 4.2559
1368300_at 5.7954454 5.5822997 5.681624 5.545288 5.487924 5.5495715 5.5623894 5.438567 5.7116036 5.4277115 5.649041 5.6147776
1368301_at 5.618831 5.740968 5.7591233 5.407394 5.8182425 5.7722945 5.9182944 5.8072734 5.7215676 5.9678783 5.7646947 5.932435
1368302_at 4.965383 4.995001 4.839811 5.0135446 5.054639 5.1145406 4.9696765 5.0606914 4.838467 5.0293803 4.8905473 4.7717633
1368303_at 7.5862827 7.219343 7.439699 7.857798 7.219387 7.7158647 7.6426663 7.200963 7.4144073 7.4899797 7.246051 6.446562
1368304_at 12.092521 12.192567 12.607465 12.024242 12.148738 12.2775955 12.381351 12.386328 12.097518 12.275589 12.026109 12.213002
1368305_at 8.597804 8.579452 8.825678 8.717478 8.567154 8.71587 8.687629 8.730084 8.88643 9.06622 8.764654 9.096119
1368306_at 5.5410695 5.9102225 5.646919 5.7056456 5.8691964 5.645807 5.7344165 5.6680846 5.5811872 6.235133 6.4131126 6.6173806
1368307_at 5.857899 6.083745 6.09948 6.1747565 6.1846886 6.1059103 6.1850133 6.1718926 6.2278194 6.2217093 6.122797 6.03414
1368308_at 7.4517198 6.112856 7.312175 8.148746 5.7522526 7.190005 7.999008 7.398308 5.9120355 6.8822436 8.125309 7.916357
1368309_at 7.4319296 7.1483335 7.2792487 7.2233605 7.385732 7.1615386 7.19079 7.3072743 7.1978674 7.5036187 7.6227913 7.654429
1368310_at 5.6390886 5.509448 5.3331394 5.2340984 5.3468876 5.438877 5.4831276 5.2246103 5.256714 5.5932426 5.2150764 5.473259
1368311_at 8.943959 8.883104 8.821345 8.118732 8.170998 8.812331 8.975238 8.694847 8.572763 8.363344 8.612549 8.405476
1368312_at 4.8770103 5.0176334 4.877379 4.9251404 4.8606033 4.6857605 5.3515387 4.7448063 4.7761283 5.0683336 4.8920717 4.7989197
1368313_a_at 4.348176 4.5055037 4.3755136 4.1525774 4.5881205 4.580361 4.3100824 4.1185865 4.457273 4.4277215 4.105297 4.4138474
1368314_at 10.0352545 10.194976 10.240981 10.2113285 10.19785 10.348717 10.082438 10.265929 9.992023 10.29089 10.021822 9.970385
1368315_at 6.663934 6.746614 6.5313973 6.875073 6.8537974 6.618613 6.730347 6.5713506 6.5288854 6.6878066 6.7759976 6.6600256
1368316_at 11.015702 11.146121 10.648377 10.982213 10.826977 10.683916 10.82026 10.74712 10.633679 11.20912 11.137893 10.79197
1368317_at 5.053273 4.621059 4.5822453 4.6518874 4.843741 4.589696 4.959234 4.8296943 4.90084 5.2298517 5.305707 5.5641747
1368318_at 7.562294 7.3073497 7.878268 8.158106 7.3985105 7.990027 7.9054046 7.895008 7.961659 7.395399 7.6992097 7.472422
1368319_a_at 5.3247976 5.229294 5.492783 5.7698903 4.995625 5.9407353 5.5911746 5.563475 5.4513907 5.1068172 5.490954 5.380637
1368320_at 4.1869006 4.6002526 4.1931767 4.674417 4.4508233 4.554934 4.651915 4.6840854 4.268146 4.4204187 4.531177 4.653146
1368321_at 6.822203 7.7938924 6.7292747 7.3191886 7.390499 8.244427 7.5596476 8.110304 7.0892377 7.2977533 8.047085 9.725147
1368322_at 7.4980707 7.8160954 7.72586 7.504074 7.561516 7.296593 7.493282 7.2496333 7.983534 7.5829525 7.7867436 7.721796
1368323_at 7.71742 7.9582934 7.8711815 7.6201143 7.830465 8.11696 7.6846476 7.9104967 8.019616 8.260741 7.976876 7.9073772
1368324_at 5.5509653 5.5557218 5.977236 5.202262 5.1730633 5.1104994 5.1069965 4.991144 4.8265147 5.158728 4.945601 5.2384663
1368325_at 8.382802 8.851712 8.430762 8.864893 8.422071 8.314499 8.281218 8.530321 8.760752 8.337629 8.551748 8.712157
1368326_at 6.8739486 7.403299 7.860327 6.8318915 7.675398 7.26805 7.436463 7.6247435 7.46093 7.249813 7.3146024 7.14318
1368327_at 5.738307 5.795956 5.8450813 5.7874866 6.0215545 6.0886903 5.694233 5.6636558 5.7307816 5.809953 5.6510816 5.8656917
1368328_at 9.095649 8.6578 9.073799 9.19789 9.329774 8.944357 9.118431 8.990283 8.80313 8.966588 8.97216 8.876635
1368329_at 5.6520534 5.448152 5.5465975 5.3906364 5.348795 5.604634 5.7431707 5.5852995 5.297456 5.5332894 5.5312734 5.535177
1368330_at 7.2363143 7.4853454 7.242579 7.4210362 7.029943 7.3124766 7.023775 7.4346004 7.3976536 7.44111 7.484508 7.44897
1368331_at 11.905307 11.847215 11.98483 11.988561 12.011106 12.036141 12.0203905 12.021504 11.933927 12.023435 12.04948 11.936421
1368332_at 7.0398455 7.3500857 7.9242806 7.063285 6.859946 7.5181155 6.937467 7.429765 7.1073394 6.516891 7.25229 6.881765
1368333_at 4.2646575 4.3965793 4.148506 4.3720794 4.2806005 4.4755282 4.316239 4.536701 4.3480535 4.6916723 4.362058 3.9965944
1368334_at 7.014015 6.9894257 6.6090717 6.746599 7.127955 6.7515616 6.6631575 6.7205715 6.946186 6.8300996 6.816546 6.9490943
1368335_at 13.633381 13.420432 13.153537 13.430607 13.68629 13.797712 13.281457 13.523194 13.655688 13.598336 13.6882 13.711308
1368336_at 11.434981 11.119285 11.400058 11.634729 11.227626 11.226002 11.278252 11.742004 11.461636 11.71646 11.861405 12.032024
1368337_at 5.835625 5.730234 5.4503284 5.821285 5.867631 5.8015347 5.9527073 5.7377715 5.662633 5.7618737 5.9929447 5.7263064
1368338_at 4.593202 3.961402 4.168178 4.2652597 4.583192 4.609285 4.2172318 4.3062983 4.0291305 4.344638 4.5958996 4.197993
1368339_at 4.5812254 4.7003584 4.2456923 4.3319025 4.468075 4.46241 4.4457865 4.3364 4.480031 4.2418184 4.1962414 4.3469887
1368340_at 7.471406 8.07032 7.970977 7.9762325 7.599299 7.488536 7.646737 7.7140865 7.7403426 7.871349 7.806825 8.311073
1368341_at 8.196234 8.026961 8.175482 8.14233 7.7650557 7.9559045 8.440379 8.18432 8.056316 8.235623 8.272469 7.87482
1368342_at 4.0632887 4.3765354 4.0136194 4.3859577 4.3000774 4.2129765 4.2748346 4.30303 4.089773 4.343893 4.2677383 4.266122
1368343_at 5.323268 5.239578 4.9856777 5.120249 5.41362 5.189048 5.2474833 5.088401 5.2861834 5.3010135 5.159219 5.271976
1368344_at 3.6238983 3.545487 3.5719166 3.4404948 3.6111429 3.9862065 3.546483 4.0177374 3.631607 3.772623 3.756049 3.7076285
1368345_at 4.150584 4.1919227 4.293567 4.2234316 4.578573 4.6796846 4.086873 4.1870193 4.2631335 4.534638 4.28743 4.2890196
1368346_at 6.2082 6.288107 6.7479305 6.733931 6.2484374 6.3517284 6.38025 6.388148 6.4777293 6.2528353 6.318879 6.110215
1368347_at 4.658525 4.7799864 4.482601 5.0143137 4.7705636 4.729206 4.9491735 4.6392894 4.9168673 4.7665486 4.853819 4.6424594
1368348_at 4.098342 4.07826 4.170434 3.99824 4.4002824 4.113123 4.1401043 4.189925 4.2498236 4.0930085 4.1646466 4.325896
1368349_at 5.5233803 5.391569 5.586723 5.3770614 5.520402 5.48649 5.322033 5.5782795 5.709316 5.328515 5.6982894 5.549404
1368350_at 3.4427233 3.4017856 3.3192215 3.3521774 3.5103183 3.4967742 3.5580504 3.30215 3.3705 3.5665312 3.6625566 3.5582254
1368351_at 6.200784 6.4080625 5.9961643 5.9309316 6.252057 5.943414 6.243263 6.11639 5.999489 6.4339185 5.693794 6.0805993
1368352_at 4.333883 4.4497714 4.516846 4.285696 4.516266 4.4217134 4.2121806 4.2163014 4.4597325 4.264345 4.669105 4.631747
1368353_at 4.823337 4.8994937 4.982534 5.2791567 5.2229457 5.140681 4.9425697 5.4875574 5.4001474 5.0053344 5.3588176 5.045907
1368354_at 10.128704 10.586358 10.530656 10.567386 10.535255 10.209974 10.222003 11.080485 10.507727 10.764909 10.632453 10.656812
1368355_at 4.765383 4.88334 4.9329247 4.9295025 4.9255023 4.93364 5.083704 5.1109576 4.791703 4.94359 5.21291 5.30292
1368356_a_at 9.956167 10.523609 10.213486 10.109098 10.343169 10.1470995 9.987041 10.029263 10.189689 10.214891 10.042007 10.19294
1368357_at 5.754619 5.484941 5.424106 5.5983644 5.726862 5.8559513 5.7699294 5.5569253 5.6727695 5.5910215 5.8551493 5.62572
1368358_a_at 3.7481568 3.8054879 3.9136093 3.9381585 3.9013944 3.6322064 3.8061419 4.096496 3.779479 3.8471293 3.9376278 4.0478497
1368359_a_at 4.1445656 4.543355 4.331919 3.8849924 4.2541075 4.133807 4.2318573 4.2272196 4.12341 4.404444 4.1127777 4.259755
1368360_at 13.582711 13.522335 13.559148 13.554659 13.558905 13.554659 13.563815 13.463939 13.540939 13.445975 13.553898 13.471359
1368361_a_at 8.138368 8.102156 8.035857 7.9379888 7.785122 7.9468503 7.9832983 7.9419036 7.9782076 7.943856 7.936771 8.177162
1368362_a_at 10.535418 10.441908 10.51455 10.505235 10.619926 10.504627 10.4170265 10.397815 10.613717 10.346896 10.532396 10.433535
1368363_at 3.7880986 3.6536663 3.7870398 3.7761264 3.6271014 3.780579 3.8650978 3.5846581 3.8373446 3.7685926 3.8351948 3.733924
1368364_at 4.618205 4.484168 4.4113727 4.294183 4.6055155 4.2682247 4.5442767 4.4316835 4.4800653 4.501959 4.4361134 4.3298707
1368365_at 12.045547 11.943069 11.932384 12.1229315 12.155885 11.987252 11.990099 11.986665 12.042467 11.971119 12.210624 12.160493
1368366_at 5.135515 5.1965284 5.06875 5.2514486 5.1306043 5.267185 5.178508 5.0017824 5.372097 5.583897 5.06589 5.206791
1368367_at 5.453908 5.4344516 5.287913 5.4927936 5.3674803 5.4884663 5.6292667 5.549069 5.445262 5.3049207 5.2885847 5.6802607
1368368_a_at 9.582144 9.473824 9.666644 9.711352 9.695716 9.515761 9.501317 9.537096 9.64663 9.55728 9.662834 9.98448
1368369_at 4.5908155 4.3779316 4.677613 4.5806475 4.556857 4.4146347 4.605484 4.5943747 4.579978 4.5358973 4.357252 4.228017
1368370_at 5.486081 5.7128167 5.22953 5.451548 5.651208 4.9698186 5.394936 5.388232 5.438707 5.3244967 5.3018155 5.4375405
1368371_at 4.3752213 4.449003 4.699958 5.015613 4.7758603 4.6697826 5.012677 4.8827047 4.76865 4.9216137 4.8891535 4.8984284
1368372_at 8.23909 7.2592273 7.4519053 7.178751 8.302102 8.256385 7.1949167 8.397003 8.339201 7.1991606 7.2396474 6.7919383
1368373_at 4.2866726 4.3926716 4.4118614 4.336102 4.684417 4.3050528 4.467367 4.685932 4.4736867 4.81835 4.520058 4.741907
1368374_a_at 5.649976 5.948603 6.0618324 6.1086016 5.89905 5.712589 6.0463734 5.964057 6.1573367 6.4042287 5.781086 6.0629025
1368375_a_at 5.3120418 5.3687115 5.6783295 6.216747 5.3324428 5.1015186 5.476655 5.3049493 6.1207547 5.4452615 5.701442 6.2637315
1368376_at 7.016405 8.917214 8.296312 6.801444 9.283653 8.345537 6.383715 8.895439 9.18025 9.421802 8.424113 8.40152
1368377_at 5.1207194 5.479152 4.8586645 5.4578037 4.8537207 4.800437 5.008283 5.2164392 5.359312 5.1045313 5.3469043 4.817927
1368378_at 11.680785 11.68798 11.749655 11.897483 11.336068 11.4358 12.098234 11.823836 11.88694 11.942846 12.013295 12.314416
1368379_at 8.211459 8.133842 8.322805 8.219889 8.1800375 8.156842 8.033542 7.9803653 8.392367 8.132723 8.184959 8.179311
1368380_at 13.990262 13.970284 14.004877 13.928884 13.984922 14.012173 13.950631 13.968559 13.93989 13.915285 13.918317 13.849628
1368381_at 4.948696 4.684937 5.019575 5.000127 5.2398553 4.9969125 4.8286986 5.3302727 4.8860826 4.882586 4.7128754 4.9034595
1368382_at 5.1948385 5.2301283 5.1607895 5.0648594 5.2642126 5.147201 5.2636228 5.1979027 5.31766 5.160882 4.89994 5.3458514
1368383_at 5.9886456 6.2476645 5.9770546 6.328317 6.0371037 6.3035626 6.2086315 6.215452 6.400604 6.2816706 6.159813 6.463706
1368384_at 3.9930975 4.0152807 3.9861462 4.1772413 4.0708346 3.8787305 4.034082 4.1423144 4.0614886 3.989663 3.93639 4.151403
1368385_a_at 9.103337 8.999649 9.067927 9.215655 9.047152 8.954545 9.052969 8.90228 9.164712 9.225431 9.255003 9.252192
1368386_at 9.481609 9.637805 9.623788 9.724171 9.706229 9.410727 9.543978 9.522963 9.597665 9.726683 9.925432 9.866288
1368387_at 11.597289 11.312183 11.330795 11.485362 11.286199 11.308272 11.518463 11.207042 11.59346 11.318703 11.409587 11.368887
1368388_at 4.861436 5.0294867 4.91807 4.7777915 5.177632 4.8777966 5.3194313 5.167582 5.1040654 5.1327586 5.3862805 5.4176445
1368389_at 8.531096 8.322037 8.858498 8.482651 8.750783 8.547024 8.458093 8.504848 8.735206 8.232592 8.510252 8.149128
1368390_at 9.187836 8.824317 9.075949 8.836789 8.930878 8.830791 9.121561 9.045482 8.905454 9.122672 8.968796 8.789948
1368391_at 4.562349 4.717436 4.9504385 4.9843273 4.817659 5.280663 4.821705 4.6095185 4.758806 4.7441535 4.701185 4.865457
1368392_at 6.2566805 6.389571 6.3865504 6.226006 6.354545 6.416267 6.676246 6.3921704 6.419161 6.503022 6.2751455 6.3235407
1368393_at 6.033491 6.167833 6.7148285 5.770872 6.1055126 5.7674303 5.7953997 6.112458 5.466456 5.8817716 6.0155873 5.8013344
1368394_at 5.691412 5.6897817 5.688224 5.8042603 6.08682 5.6855392 6.012799 5.9300256 5.875004 5.8463216 6.0149107 5.8283606
1368395_at 4.9430737 5.4632187 5.449452 5.637455 5.1775446 4.9499702 5.033782 5.322091 4.684126 5.393022 5.155257 4.7593994
1368396_at 5.473635 5.509348 5.05848 5.2428455 5.508753 5.520854 5.306093 5.625808 5.16177 5.520266 5.3379474 5.5158954
1368397_at 13.098784 13.222514 13.237744 13.302742 13.190813 13.03839 13.095249 13.226884 13.232318 13.300388 13.208457 13.138221
1368398_at 4.4962716 4.5583434 4.2595525 4.450258 4.3195906 4.4443545 4.5179024 4.3919644 4.61779 4.3790812 4.1625338 4.8168163
1368399_a_at 11.504978 11.650542 11.518056 11.495406 11.607169 11.6729 11.534431 11.571552 11.749025 11.401427 11.625372 11.583017
1368400_at 9.132994 9.128575 9.208358 9.284979 8.993804 8.932411 9.259532 9.184861 9.135751 9.113173 9.307236 8.972799
1368401_at 4.227689 4.4611483 4.4144316 4.567626 4.3381453 4.171478 4.641429 4.471228 4.167232 4.3205843 4.279632 4.2899065
1368402_at 9.422771 9.271134 9.239598 9.2348175 9.368337 9.32459 9.319133 9.248859 9.237606 9.189949 9.246636 9.362245
1368403_at 8.829869 9.026467 9.01572 9.067077 8.816702 8.831849 8.921474 9.125986 9.004878 8.867906 9.138237 9.088289
1368404_at 4.732849 4.622714 4.7717233 4.658658 4.5091133 4.7996063 4.892988 4.7093215 4.34089 4.7913117 4.747574 4.851285
1368405_at 7.5114923 7.6892657 7.686473 7.541433 7.504361 7.6037245 7.3556705 7.5454216 7.765809 7.602738 7.6981173 7.717888
1368406_at 4.2606773 4.241875 4.304659 4.345743 4.1900215 4.342774 4.390865 4.1336594 4.372215 4.3638687 4.274846 4.4298315
1368407_at 5.1271477 5.506308 5.111265 5.0143137 5.3896713 5.382122 5.3589144 5.206505 5.4788384 5.3164682 5.0576797 5.530106
1368408_at 5.327078 5.0784173 4.6323586 5.20866 4.7407875 4.681533 5.257869 5.047182 5.2071505 5.061365 4.840578 4.709107
1368409_at 10.182064 9.966753 10.205166 10.170834 9.972181 10.185207 9.961424 10.432949 10.350468 10.152063 10.402874 10.307842
1368410_at 6.5808926 6.9510813 7.088122 7.05534 6.8187284 7.0097513 6.6906657 6.926726 7.1707287 6.5081353 7.10586 7.1377974
1368411_a_at 3.9262528 3.9559906 3.8063822 3.8369265 4.1218305 3.6584644 3.9863203 3.5909846 3.8432052 4.048102 4.0219736 4.112188
1368412_a_at 4.8225517 4.8297186 5.025777 4.8759975 4.572708 4.9208593 4.7336974 5.032345 4.6609464 4.6459055 5.4600863 5.16921
1368413_at 5.1831636 5.640789 5.127392 5.347245 4.7976933 5.86987 5.11347 5.4047365 5.181349 5.043236 5.0474806 5.1564426
1368414_at 5.646449 5.7896 5.737564 5.432723 5.9165916 5.895695 5.962289 5.5146656 5.6710525 5.5817757 5.7992935 5.8699303
1368415_at 3.7352557 4.012632 4.0279436 3.7355351 4.0533066 3.8511312 3.925834 4.040761 3.8385894 4.275124 3.7690315 3.7792127
1368416_at 3.9485714 3.8879635 3.6347985 3.9525266 3.7844527 3.6998336 3.6319225 3.5311995 3.3431299 3.6600742 3.5119147 3.647415
1368417_at 4.8364506 4.3925047 4.6814613 4.8617086 4.790598 4.972582 4.808139 4.262291 4.580881 4.875342 4.898176 5.185418
1368418_a_at 13.011271 13.092055 13.178726 13.1563635 13.30351 13.175031 13.097162 13.101112 13.163654 13.218883 13.136799 13.26769
1368419_at 9.59666 9.74164 9.550377 9.35858 9.686016 9.375392 9.465284 9.532398 9.527 9.3140955 9.485529 9.53471
1368420_at 13.265792 13.438229 13.3915415 13.371436 13.446243 13.438808 13.307278 13.413929 13.430588 13.502995 13.352316 13.493978
1368421_at 3.741209 3.8911107 3.9571233 3.9190214 4.035014 3.837377 4.2033386 3.9179556 3.906433 4.122963 3.8975139 4.2793508
1368422_at 6.3914733 7.240637 6.16026 6.7882156 6.1436462 5.717143 6.1492004 6.6222773 6.423809 6.9960866 6.935442 7.3631673
1368423_at 5.5366135 5.841712 5.48547 5.4179006 5.636964 5.629714 5.447834 5.586041 5.5731435 5.5523148 5.493595 5.5131083
1368424_at 7.3276196 7.331157 7.429829 7.3490252 7.5149264 7.2849813 7.229592 7.1695 7.4690223 7.2197237 7.3532085 7.216874
1368425_at 5.1308055 5.0337987 4.747653 4.872939 4.7828407 4.9774485 5.0245333 5.1073093 4.9083424 4.8712125 4.594838 4.82052
1368426_at 11.831352 11.965365 10.936369 12.031962 11.218797 11.780386 10.942968 11.579536 12.040373 12.257893 11.6282425 12.197267
1368427_at 8.529413 8.127844 8.152245 8.26606 8.124204 8.309956 8.222322 8.384022 8.144227 8.317207 8.227236 8.239391
1368428_at 8.690716 8.946876 8.716661 9.265925 8.657435 8.670563 9.464551 9.11324 8.614568 9.718952 9.370028 9.3276615
1368429_at 3.7107086 3.7686183 3.9941611 4.1174173 3.7685852 3.4190254 3.776308 3.7894254 3.9072666 3.8790607 3.8077 3.6459358
1368430_at 9.726217 9.7919855 9.822127 9.88691 9.796955 9.912878 9.725559 9.801681 9.815613 9.568698 9.716916 9.701776
1368431_at 10.919206 10.822322 10.823328 10.848124 11.019579 10.804053 10.9433365 10.856101 10.967516 10.900229 11.078088 11.034224
1368432_a_at 4.4959345 4.4634323 4.3653536 4.5665245 4.402723 4.6515903 4.5734777 4.4701614 4.394719 4.3429756 4.3418436 4.2647266
1368433_at 9.847428 9.754717 9.981823 9.948128 9.972824 9.918121 10.058763 9.879301 9.910904 9.7472 9.988611 9.928394
1368434_at 8.370023 7.636706 7.647728 8.065791 7.9561887 8.101476 8.274102 7.9427876 7.931733 7.688778 7.8521256 7.7403865
1368435_at 11.266524 11.430413 11.386929 11.35891 11.391173 11.418685 10.880545 11.390947 12.27521 11.888758 12.330519 12.866957
1368436_at 9.070103 9.258237 9.270942 9.22544 9.10685 9.148772 9.04597 9.107767 9.270452 9.190894 9.312796 9.217024
1368437_at 5.1938457 4.8508134 4.962406 4.772367 5.1600723 4.919324 5.058846 5.448525 5.1370363 5.1080914 5.165943 5.2074003
1368438_at 4.7140355 4.506112 4.375134 4.276625 4.544291 4.2565184 4.600508 4.533025 4.5463533 4.3895345 4.235853 4.649284
1368439_at 6.1161075 5.8588476 5.8874617 5.576552 5.8573422 6.098391 6.0424376 5.914214 6.1835046 5.888116 5.737906 5.857693
1368440_at 6.458819 6.7925663 6.212798 6.9083223 6.7509155 6.8085394 6.749115 6.333409 7.1083097 6.306599 6.7373934 6.5390797
1368441_at 5.7415504 6.127519 6.072102 6.0946164 5.7714124 5.747397 6.287015 6.1006474 6.076049 6.112401 5.9133143 5.758448
1368442_at 13.230723 13.225203 13.113011 13.225441 13.229499 13.2629385 13.215858 13.165325 13.172717 13.140701 13.154876 13.212237
1368443_at 5.274276 5.373498 5.54741 4.8017654 5.4813404 5.328915 5.5133734 5.4384456 5.451843 5.344452 5.476913 5.2443676
1368444_at 8.251641 8.206656 8.377927 8.345008 8.178444 8.168367 8.256789 8.1869 8.33473 8.21328 8.302808 8.200127
1368445_at 5.872124 5.7795677 5.3815823 5.570465 5.8227596 5.52962 5.596773 5.5020285 5.3978443 5.3523474 5.5214863 5.4462285
1368446_at 7.4007506 8.390104 8.034014 8.105515 8.3787565 8.108317 7.718851 8.398581 8.989591 7.746523 7.7870417 7.6541758
1368447_x_at 6.7702527 7.184507 7.578592 6.9850965 6.938622 7.650328 6.4441996 8.830673 8.837366 7.84982 7.961879 6.965571
1368448_at 6.4111075 6.4418283 6.5647154 6.3217525 6.503998 6.355729 6.3384957 6.1636004 6.5811863 6.522558 6.2555256 6.4908166
1368449_at 4.551776 4.5814466 4.4391994 4.642851 4.5790205 4.648204 4.672724 4.786994 4.7285414 4.7135973 4.529742 4.7170663
1368450_at 4.907144 5.0060706 5.230046 5.212678 4.787275 5.068668 5.01571 5.1544037 4.9207964 5.120582 5.0931616 5.1857905
1368451_at 6.1803236 6.3431 6.35072 6.1010203 6.3398237 6.2491508 6.261661 6.2458415 6.1964855 6.271418 5.981584 6.1813717
1368452_at 9.414603 9.285547 9.211041 9.384478 9.364563 9.279482 9.249695 9.271915 9.230472 9.057852 9.192872 9.182281
1368453_at 10.916412 10.489213 10.777634 10.854869 10.991137 11.357506 10.464559 10.873748 10.65369 11.577584 11.3640995 11.440714
1368454_at 3.9707158 3.6750846 4.0875597 3.787217 4.020509 3.9684 4.498574 4.016273 3.9100845 4.1483264 3.7482507 4.10128
1368455_at 4.9867096 5.062949 4.8171487 5.306895 5.085404 5.4338927 5.0347657 5.117733 5.0362678 5.0053196 5.2521615 5.1859717
1368456_at 3.9063838 4.076442 3.9418 3.735192 3.6237855 3.9643328 4.0845423 3.945735 3.836277 3.9784622 4.0412107 3.9402688
1368457_at 3.5029821 3.7751157 3.5751278 3.7812414 3.8565228 3.6778016 4.073452 3.7738512 3.8882024 4.1032434 3.7317982 3.807268
1368458_at 8.6063795 9.672098 10.376893 10.451476 10.22951 10.145726 9.153264 10.622775 9.225923 10.919943 10.841157 10.505826
1368459_at 4.1175246 4.5029306 4.3292837 4.030556 4.2834644 4.4248495 4.129611 4.184091 4.5334744 4.664652 3.9385984 4.234812
1368460_at 7.8695855 7.7257557 7.410045 7.2493978 8.206741 8.078274 7.6386485 7.6626196 7.183947 7.586509 7.0747414 7.2412977
1368461_at 11.074329 10.865215 10.986102 11.136842 10.996874 11.348863 10.876046 10.804111 11.309277 9.583848 10.000512 8.038479
1368462_at 5.142517 5.278947 5.127144 5.0966363 5.51937 5.0248437 5.2698684 5.238318 5.530352 5.5469255 5.2817087 5.6903586
1368463_at 7.255232 7.3122663 7.5211253 7.2387633 7.0792704 7.520423 7.2241764 7.3152213 7.546825 7.1758513 7.214321 7.320573
1368464_at 5.9771595 6.20403 6.279418 6.2162447 6.0351353 6.3239336 6.211044 6.2824183 6.1096773 6.0410185 6.056627 5.8618946
1368465_at 3.6113353 3.7108343 3.768642 3.5486453 3.5140946 3.3548002 3.6078684 3.7649255 3.6103632 3.6218555 3.655632 3.505138
1368466_a_at 5.283114 5.111855 5.1881337 5.3848467 5.3197393 5.4572124 5.4411545 5.244673 5.012276 5.4959455 5.4972024 5.3850617
1368467_at 12.754845 12.814026 12.687607 12.849947 12.8463 12.704078 12.802761 12.707451 12.750609 12.626347 13.190927 12.426935
1368468_at 4.7171183 4.7323656 4.638882 4.9043064 4.463334 4.526924 4.528712 4.550952 4.2662463 4.6998143 4.601071 4.4138474
1368469_at 5.4315834 5.5399194 5.7147393 5.739203 5.4281898 5.4568925 5.528624 5.6173677 5.5442476 5.810738 5.354483 5.413388
1368470_at 8.870013 9.095459 8.749648 8.771184 8.736619 8.878385 8.682373 8.892288 8.889872 8.548376 8.655416 8.383825
1368471_at 5.1139 5.041134 5.34282 5.1497455 5.323252 5.4192266 5.033287 5.4424133 4.8718047 5.2392955 4.996381 5.4548974
1368472_at 5.002405 4.625853 4.580662 4.52097 4.3151164 4.7279544 4.708055 4.6505637 4.5984287 4.561107 4.6292396 4.797086
1368473_at 5.1555834 4.819324 5.312692 5.0467353 4.9998074 4.9527187 4.9774246 4.8881783 4.775777 5.092946 5.178234 5.1001253
1368474_at 6.98612 7.1949215 7.440015 6.687865 7.1187353 7.2096043 6.655537 7.2062154 6.643935 6.906117 7.582886 6.790451
1368475_at 4.767896 4.6713247 4.523664 4.8415985 4.897398 4.644849 4.753007 4.527203 4.7811093 4.716073 4.9356456 4.8984284
1368476_at 6.6509852 6.540792 6.0397654 6.7046204 6.3239803 6.355924 6.4824996 6.539193 6.132929 6.630886 6.330234 6.2941184
1368477_at 6.5928636 6.64301 6.527277 6.642356 6.4928713 6.9360743 6.7303734 6.839055 6.7325706 6.787024 6.8118615 6.69235
1368478_at 3.7597747 3.8084936 3.7087817 3.7320335 3.7445061 3.4980733 3.7917724 3.9498932 3.9630888 3.5534573 3.5109684 3.718643
1368479_at 3.761076 3.7705019 4.031224 3.569884 3.6375167 3.7585762 3.562498 3.6715612 3.8368437 3.7927155 3.3077586 3.754664
1368480_at 6.099126 5.911968 6.400676 5.8683343 6.145595 5.9120836 6.3815985 5.99797 5.8531356 6.51219 6.1909595 6.094273
1368481_at 5.1066713 5.0441546 4.9163947 5.006549 5.2419615 5.009147 4.959112 5.068427 4.7089376 5.0707026 4.886729 5.2014084
1368482_at 6.926387 6.8164544 7.1434603 6.7928705 6.466193 6.6088686 6.473482 6.7870793 6.4901724 6.2359877 6.9675756 6.3008394
1368483_a_at 4.249169 4.2779016 4.1085496 4.368784 4.020509 4.1992407 4.0710316 4.2792096 4.1124535 4.1758323 4.4874625 4.226242
1368484_at 4.908825 4.802087 4.9841285 4.938 4.835382 4.860386 4.638672 4.6120334 5.0546885 4.4156566 4.633696 4.733919
1368485_at 5.3539343 4.798744 5.377145 4.9640923 4.9692135 4.9266825 5.197028 4.862402 5.058396 4.913492 4.8251686 4.847247
1368486_at 5.776859 6.364308 5.873141 6.122995 6.20295 6.886631 5.549566 5.956289 6.12516 6.762258 6.4794126 5.3232517
1368487_at 3.2883065 3.4774 3.4279406 3.307835 3.2476816 3.2135148 3.2390914 3.4524262 3.363485 3.3478184 3.2392507 3.4163294
1368488_at 8.802812 8.225594 8.545041 8.997925 8.325152 8.470676 8.899372 8.607994 7.939518 8.139633 8.978514 8.948344
1368489_at 4.802414 5.04758 4.9570065 4.9375963 4.962961 4.9539824 4.9221554 4.892749 4.882143 4.9682546 4.9919767 4.8849277
1368490_at 9.803455 10.440684 10.106825 10.5406065 9.607769 9.643881 10.366025 10.144026 10.930457 11.0445795 10.461555 10.870852
1368491_at 6.095259 6.514308 6.8341584 6.2237625 6.724727 7.1218038 6.406728 6.0382752 6.3650007 6.613396 6.6023154 6.1954293
1368492_at 7.565416 7.531863 7.3698626 7.7034206 7.482224 7.551314 7.3260593 7.518234 7.446255 7.1050744 7.3849616 7.331895
1368493_at 4.981697 4.650881 4.6551995 4.3481503 4.6505075 4.8156548 4.8601656 4.7626762 4.6447864 4.8299627 4.2292104 4.420018
1368494_at 4.4894333 4.0338817 3.9656572 3.8268378 4.0211296 4.1338077 4.0067205 3.8940983 4.078456 3.800117 3.9984393 4.1585093
1368495_at 5.606144 5.1717033 5.0963244 5.0300245 5.3422666 5.4338927 5.331159 5.3504205 4.822772 5.257979 5.3963795 5.140846
1368496_at 4.5307426 4.507089 4.4749913 3.9880664 4.2469797 4.249195 4.3597355 4.0927505 4.0567417 4.1708975 4.2389536 4.1379285
1368497_at 10.639765 10.698796 10.716143 10.524913 10.707826 10.928863 10.795037 10.729328 11.295833 10.794956 11.159997 11.293946
1368498_a_at 3.242702 3.4525833 3.0630598 3.132197 3.2120411 3.2992556 3.1893184 3.2183433 3.4422784 3.3461409 3.2280524 3.244927
1368499_at 3.5657318 3.2450979 3.4417632 3.3213496 3.2933052 3.1195672 3.4115875 3.2895353 3.285824 3.2508059 3.0641482 3.230655
1368500_a_at 6.403331 6.5166564 6.5382643 6.4728885 6.521276 6.525397 6.569262 6.409335 6.6244836 6.742848 6.4319587 6.5693793
1368501_s_at 6.7782826 6.5868654 6.6430225 6.739359 6.8059664 6.692217 6.557359 6.6038985 7.067286 6.1544976 6.3908105 7.083891
1368502_at 4.141433 4.4099665 4.035536 3.9125433 4.058203 4.074117 4.0100293 4.0217752 3.9955883 4.113259 3.8676631 4.3237977
1368503_at 8.827709 8.920048 8.993158 9.019489 8.533026 8.867687 8.833992 8.947199 9.209696 8.795975 8.424574 8.662454
1368504_at 11.039319 11.031387 10.971911 10.756269 10.856964 11.101411 10.960052 10.983553 10.888949 10.919663 10.800448 11.039082
1368505_at 5.4268875 4.7529664 4.9599657 4.541739 4.9308257 4.7719893 4.657944 4.8902874 4.737643 4.7830496 5.056021 4.856739
1368506_at 5.4879255 4.777221 4.560136 4.949136 4.702486 4.5524387 4.723154 4.448024 4.697382 4.8057384 5.333859 4.3281918
1368507_at 11.547921 11.463095 11.527765 11.496836 11.451225 11.404753 11.391025 11.64773 11.567864 11.697496 11.680317 11.738699
1368508_at 8.719293 8.873444 8.820846 8.854443 8.916527 8.924519 8.9932785 9.010816 8.835999 8.630863 8.677069 8.709352
1368509_at 6.159854 5.9598126 6.897854 6.5258117 5.9566913 5.811697 5.983628 6.0944858 6.6473966 5.620429 5.781657 6.1548038
1368510_at 4.5877113 4.3765073 4.86092 4.6647673 4.661954 4.647086 4.4791164 4.374772 4.351476 4.396389 4.558428 4.545987
1368511_at 4.692805 4.5004463 4.6501055 4.3496394 4.1159115 4.4677625 4.191374 4.1693544 4.127444 3.9792194 4.1501946 4.3044796
1368512_a_at 10.733706 10.47622 10.332878 10.7372465 10.608339 10.758743 10.643489 10.590757 10.498425 10.05172 10.516954 10.289134
1368513_at 6.323883 5.964226 6.2100987 6.314441 5.8781056 5.912696 6.2867355 6.1769032 6.211103 6.1360693 6.1630044 6.0419736
1368514_at 11.586787 11.723328 11.566642 11.628285 11.519844 11.644961 11.667425 11.701291 11.678078 11.692402 11.625927 11.714624
1368515_at 4.9505477 5.26964 4.8507447 4.714113 4.6760964 4.7868176 4.8897076 4.967786 4.7786784 4.5674944 4.6787405 4.8443623
1368516_at 6.611515 6.8253865 6.1396422 6.619851 6.7298093 6.676971 6.499008 6.5162272 6.603134 6.6583443 6.903617 6.6405053
1368517_at 6.072941 6.3619194 5.9216957 6.266841 6.2530546 6.0544257 6.307962 6.266051 6.203774 6.589675 6.4581017 6.0136914
1368518_at 8.198946 8.362816 8.434782 8.2860365 8.067938 8.41238 7.819479 8.485605 8.360377 7.71669 8.335434 8.185744
1368519_at 5.342716 4.991252 5.0434027 4.940595 5.22571 5.075743 5.0079894 5.26449 4.8281054 4.9557 4.8141356 4.9777546
1368520_at 13.121858 12.329183 12.813176 12.867798 12.970704 12.659865 12.710975 12.762013 12.302127 11.141537 11.022628 9.761326
1368521_at 5.9392166 6.347829 6.497863 6.6889844 6.3900485 6.3061767 6.2627606 6.5007143 5.8296685 6.1243134 6.3829746 6.0867524
1368522_at 4.393202 4.1007557 4.4350557 4.4242353 3.7885787 4.4274445 4.230521 4.178294 4.421008 4.0711045 4.501533 4.39809
1368523_at 4.1325555 3.9952703 4.430745 4.135308 4.1005344 3.9825964 4.1068945 4.17417 4.082443 4.276346 3.885454 4.026397
1368524_at 3.4339504 3.5128286 3.4234169 3.3443716 3.679397 3.6186216 3.8103554 3.4280174 3.8535767 3.7450109 3.7565114 3.5766761
1368525_at 7.1360106 7.169422 7.2900434 7.0422316 7.2668347 7.0207915 7.08836 7.3305926 6.9025173 7.383382 7.169262 7.3297005
1368526_at 7.915298 7.607154 7.6544757 7.8776445 7.597049 7.821449 7.75552 7.629865 7.615316 7.689247 7.930807 7.9775295
1368527_at 3.167379 3.276987 3.3281887 3.234383 3.172423 3.1480918 3.242526 3.2124157 3.2802894 3.1020274 3.1901948 3.2316775
1368528_at 8.732092 8.342224 8.572735 9.162718 8.54715 9.060642 8.807743 9.208796 8.811052 8.706218 9.18836 9.168703
1368529_at 4.900271 4.1971703 4.498453 4.985495 4.5679975 4.7274966 4.659513 4.730016 5.0355587 4.550361 4.9364777 4.9727697
1368530_at 4.0114493 4.1718187 5.2740917 4.3054647 4.4299507 4.5408816 4.249219 4.2410035 3.8654218 4.477167 4.1960893 4.4781523
1368531_at 3.5135896 3.559314 3.4562325 3.39126 3.3539784 3.3773053 3.4543393 3.2990525 3.3628714 3.5981026 3.531684 3.5731132
1368532_at 3.9309018 3.8393614 3.733431 3.8141787 4.0977297 4.2617397 4.2352805 3.9112084 4.0779324 3.9200714 3.748788 3.7472272
1368533_at 5.706463 5.280941 5.4107084 4.912136 5.6239986 5.0863857 5.024457 5.092037 5.399373 5.198595 5.7764974 5.241935
1368534_at 5.6491103 5.891829 5.3542604 5.4601707 5.7557087 5.856566 5.7635217 5.782433 5.8961873 5.5392027 5.2212944 5.601561
1368535_at 5.213545 5.316226 5.143194 5.235008 5.2107563 5.3304825 5.2162995 5.238026 5.166868 5.5260277 5.2207236 5.398238
1368536_at 10.873716 11.047232 10.904381 10.942962 11.147786 11.238045 11.072296 11.089239 11.27502 10.9060755 10.882795 11.314681
1368537_at 6.5920353 6.7022266 6.651027 6.467302 6.5950255 6.5396304 6.6643224 6.5576367 6.8339386 6.9214973 6.673426 6.753736
1368538_at 8.308901 8.458668 8.481639 8.679676 8.302515 8.410923 8.525207 8.445278 8.420242 8.596392 8.776138 8.455511
1368539_at 3.4849274 3.5303838 3.3614933 3.3820355 3.2941983 3.3411448 3.3254342 3.344023 3.3376074 3.2393215 3.2076378 3.4386923
1368540_at 3.9652357 4.1109605 4.4440403 4.463902 4.3700223 4.0110736 4.1828485 4.266867 4.3755574 4.0602903 4.310456 4.1442966
1368541_at 5.737133 5.8209357 6.109418 6.0831666 6.023023 6.226925 5.7376876 5.938741 6.109156 5.969869 6.035635 6.3594804
1368542_at 4.6083603 5.070904 5.198392 4.943142 4.864073 5.1291914 4.65449 4.6538935 4.420893 4.5759025 5.1707215 5.149005
1368543_at 8.353419 8.536316 8.779047 8.532682 8.502604 8.091385 8.438161 8.7766285 8.779426 6.150815 7.3018427 6.375075
1368544_a_at 4.5077906 4.7478685 4.7862186 4.3760033 4.683122 4.5530434 4.739401 4.7131486 4.651309 5.038204 4.8839808 4.681187
1368545_at 5.5819216 5.587813 6.226233 6.104998 5.0164495 5.166443 5.4026804 5.4852786 5.662633 5.181541 5.6534595 5.8838706
1368546_at 4.8851047 4.905552 5.278513 4.9891634 4.9176874 4.9673233 4.9373865 4.6182814 5.036806 5.132512 5.002761 4.7071695
1368547_at 3.85718 3.8823884 3.690301 4.216443 3.866569 4.1684217 4.0993805 4.062275 3.8973587 4.1141205 3.6437733 4.074329
1368548_at 3.3807242 3.180948 3.2853403 3.1972437 3.3519292 3.1821966 3.1369352 3.2532668 3.4737837 3.2020185 3.191036 3.2361622
1368549_at 9.386874 9.464658 9.629331 9.367308 9.410996 9.265151 9.279528 9.3101425 9.4570055 9.39709 9.363708 9.525885
1368550_at 5.2588253 4.858632 5.0882835 4.8700047 4.6488495 4.9621744 4.7616053 5.0016527 5.1781654 4.894081 4.83823 4.9972725
1368551_at 4.9581013 4.6112537 5.007246 5.0356703 4.610783 4.259676 5.028147 4.2362127 4.9756365 4.8327475 4.8316145 4.8984284
1368552_at 10.774927 10.9730425 10.802314 10.827787 10.641054 10.704915 10.750283 10.720101 10.851154 10.824638 10.911164 10.955633
1368553_at 4.8570824 4.8781366 4.9961576 4.837918 4.924884 4.92107 4.8410096 5.1018753 5.1832695 4.9596415 5.1373644 5.1837826
1368554_at 5.419495 5.359878 5.416587 5.894879 5.764324 5.358574 5.39748 5.3817964 5.6860747 5.5592456 5.527275 5.213236
1368555_at 5.214046 5.220828 5.375791 5.4403076 5.0735583 5.297752 5.3183846 5.4665976 5.549095 5.3207903 5.533934 5.27286
1368556_at 4.385623 4.509328 4.4152594 4.3678694 4.5361223 4.7135296 4.634835 4.340353 4.2649937 4.550324 4.4856772 4.637188
1368557_s_at 4.692805 4.6460824 4.5675707 4.4023967 4.4149017 4.734685 4.7457094 4.4352574 4.606823 4.5123405 4.502094 4.6926403
1368558_s_at 8.287588 8.143877 7.811721 8.085371 8.119984 8.208267 7.9638033 8.195686 7.908324 7.6970854 8.288164 7.9315305
1368559_at 5.168551 5.338764 5.288354 5.4285917 5.3093033 5.551919 5.400222 5.6289196 5.4844446 5.723045 5.1734095 5.484689
1368560_at 5.04525 4.981289 4.855998 5.0384297 4.9255023 5.0797977 5.2913756 5.1733494 4.679631 4.9482822 5.1604924 4.863637
1368561_at 4.068983 3.8528607 3.890652 4.0255766 3.941363 4.1192884 4.219618 3.8821785 3.6820939 3.9191163 4.0128336 3.7482877
1368562_at 4.610976 4.537031 4.807597 4.487302 4.662576 4.98452 4.8061023 4.793082 4.579978 4.8879414 4.6296997 5.0019503
1368563_at 8.175615 6.887353 6.705374 7.3792753 6.677113 7.2858043 8.025415 7.9565454 8.155149 7.93683 7.618214 7.232396
1368564_at 4.1949143 4.705289 4.763941 4.6222496 4.619914 4.4657235 4.7408113 4.961046 4.556886 4.6731095 4.638352 4.6333303
1368565_at 5.3285294 4.7365074 4.5888467 4.524007 5.3460007 4.028178 4.2094326 4.3133435 4.2779098 4.2270527 4.0134397 5.0970907
1368566_a_at 11.262199 11.242564 11.173229 11.248786 11.172403 11.315864 11.090767 11.141282 11.171561 11.324149 11.27317 10.874502
1368567_at 7.7772946 7.4989996 7.5565276 7.8164124 7.4978404 7.609393 7.759569 7.8521247 7.9680734 7.4430346 7.31245 7.460815
1368568_at 5.607042 5.617599 5.821762 5.398998 5.647477 5.6189466 5.5635176 5.387855 5.5144176 5.5644536 5.5357103 5.646343
1368569_at 3.7744553 3.8199637 3.842238 3.7467139 3.9667773 4.0730267 3.9803395 3.9433832 3.7070925 3.9870138 4.150194 4.523215
1368570_at 7.750757 7.8931694 7.7149706 7.8380094 7.63278 7.9681597 7.8158555 7.6637607 7.8533382 7.6538043 7.761349 7.7232084
1368571_at 4.346901 4.4995866 4.6214223 4.706631 4.44534 5.2201385 4.579904 4.7221313 4.6835155 4.5783377 4.901477 4.41464
1368572_a_at 5.239115 5.3422346 4.9883075 5.3314295 5.33526 5.6738634 5.3476863 5.1494412 5.3647394 5.282722 5.1937346 5.3930187
1368573_at 8.2126255 8.200986 7.884557 8.171626 7.948531 8.12286 8.120415 7.9633493 8.07317 8.164141 8.338168 8.012585
1368574_at 9.727304 9.711703 9.695528 10.138157 9.611921 9.812176 10.097757 9.853527 9.615013 9.887939 10.22535 10.21742
1368575_at 5.3629303 5.169242 5.254193 5.393473 5.358654 5.1081176 5.0713496 5.255101 5.2611012 5.375408 5.238508 5.1826344
1368576_at 4.221422 4.2399173 4.0141344 4.189505 4.3821583 3.7922945 4.3560023 3.7566195 4.6535716 4.2393913 4.001788 3.9689739
1368577_at 3.4233713 3.3386593 3.3702724 3.342868 3.535197 3.4282389 3.672791 3.4010277 3.4011688 3.3057752 3.3938591 3.5618322
1368578_at 4.540492 4.8700686 4.911916 4.5739393 4.807028 4.61025 4.9493117 4.766142 4.91549 4.6583614 4.5977097 4.6281304
1368579_at 4.71328 4.356576 4.4660397 4.5955763 4.6728196 4.5298247 4.3802133 4.3986406 4.5991173 4.5942082 4.07136 4.5506616
1368580_at 6.0498204 6.112303 5.9998674 5.8656077 6.0017285 6.0868645 6.086741 5.9465528 6.1024942 6.0805655 6.200371 6.158844
1368581_at 5.451046 5.315672 5.4835243 5.776269 5.3351216 5.1376038 5.303541 5.3043213 5.627269 5.4601245 5.4670906 5.5320845
1368582_at 3.7458534 4.048178 3.8938355 3.7331793 3.8624187 3.716738 3.9451416 4.154379 4.476719 4.107479 3.8605354 4.076149
1368583_a_at 13.631742 13.810001 13.848764 13.84273 13.669203 13.8436365 13.89778 13.920779 13.754733 13.98549 13.813826 13.988209
1368584_a_at 4.3120413 4.5152845 4.405159 4.4118323 4.6005373 4.403917 4.4197097 4.770149 4.560207 4.459409 4.6657443 5.0509667
1368585_at 5.5077147 5.56361 5.71812 5.411347 5.717049 5.688543 5.8239255 5.731176 5.6935387 5.831322 5.483081 5.5814314
1368586_at 5.04069 5.202013 5.0181766 4.901314 5.136815 4.8773193 5.025997 5.0077143 4.823478 4.9802437 4.8212457 4.9209023
1368587_at 13.956664 13.868279 13.843721 13.791431 13.74551 13.84043 13.8385725 13.826321 13.71854 13.800341 13.769173 13.818766
1368588_at 7.0820875 6.338689 7.126438 6.521902 6.32087 6.7650228 6.9434557 6.9193916 6.82885 6.576316 6.5846634 6.137104
1368589_at 7.93421 8.162315 7.8223157 7.943273 7.744248 7.9245706 7.659528 7.8653216 7.7670937 7.9839554 8.0672245 8.525304
1368590_at 4.3764277 4.391321 4.090562 4.3414383 4.206969 4.3446484 4.2166915 4.476683 4.2494397 4.4892416 4.3078585 4.088679
1368591_at 8.587146 8.518069 8.461023 8.579779 8.635618 8.500995 8.606464 8.648208 8.490022 8.634302 8.664651 8.502181
1368592_at 7.9209394 8.0753355 7.994731 8.581753 8.106703 8.129168 8.265305 8.053092 7.958004 7.6769886 7.8742104 7.7527957
1368593_at 9.039171 8.715086 8.612625 8.944595 8.816286 8.743406 8.803394 9.010979 8.944496 8.7490635 8.998592 9.024807
1368594_at 4.9325657 5.152007 5.2041645 4.985436 5.2568717 4.742429 5.1419954 5.0545235 5.1277137 4.973359 5.187097 4.9759083
1368595_at 4.6712403 4.8513823 4.247514 4.8004284 5.116182 4.605679 4.8946166 4.6591535 5.079456 5.0317097 4.4658537 4.7179365
1368596_at 6.7065086 6.8056474 7.1806974 7.2484593 7.113402 7.010561 6.735395 7.034193 6.783694 6.9414806 6.5632114 6.6350384
1368597_at 5.9232783 5.937044 6.137261 6.0203447 5.9717665 5.949153 6.2667823 5.970689 6.0788774 6.009993 5.9901996 6.150793
1368598_at 6.5037193 6.3432875 6.1565228 6.2411914 6.332534 6.0508327 6.313233 6.1362653 6.5946903 6.2584643 6.2678137 6.565064
1368599_at 5.5410695 5.9502316 5.8322277 5.5928087 5.9406004 5.934137 5.734623 5.8305736 5.654885 5.915499 5.462328 5.6376677
1368600_at 10.581495 10.3236685 10.299666 10.450212 10.618881 10.477232 10.407453 10.421251 10.546818 10.422517 10.499379 10.408677
1368601_at 4.573707 4.5679307 4.3229914 4.338074 4.5020666 4.4820824 4.525706 4.316202 4.3237042 4.1985493 4.230801 4.511804
1368602_at 3.8853424 3.7177837 3.6434562 3.7826788 3.8656347 3.7592657 3.8693292 3.6663024 3.8732934 3.9214456 3.874144 3.993105
1368603_at 4.3950424 4.523975 4.1804895 4.4866586 4.446147 4.589696 4.7373 4.64601 4.5505557 4.591418 4.670544 4.429939
1368604_at 5.0085125 4.7870317 4.820722 4.6437244 4.748329 4.8438215 4.815146 5.1071377 4.787666 4.7144656 4.946412 4.7872734
1368605_at 4.6565676 4.5589795 4.6458616 4.7349567 5.1663074 4.854288 4.6726217 5.118355 4.9752054 4.5272126 4.81237 4.3963037
1368606_at 4.15943 4.0724554 4.19497 4.1643467 4.2563763 3.9732618 4.7019653 4.059476 4.10199 4.182169 4.467854 4.8204722
1368607_at 7.4356384 6.7196007 7.9202123 7.491504 7.516944 7.696298 8.997698 8.484996 8.51791 8.82534 9.501019 9.260096
1368608_at 10.394113 10.396542 10.344738 10.52088 10.391808 10.278359 10.177824 10.327645 10.338598 10.170604 10.120875 9.540375
1368609_at 12.687849 12.805563 12.767077 12.718294 12.7857065 12.844344 12.70107 12.766687 12.914639 12.788427 12.781972 12.721254
1368610_at 3.9661903 3.7605858 3.8379233 3.845851 4.0533066 3.819541 4.0670295 3.870939 3.7654264 4.042779 3.7616162 3.7615306
1368611_at 3.8973572 3.888688 4.092189 4.099031 3.7396278 3.9109838 3.8348885 4.0109196 3.6696007 3.8633316 3.6770165 3.9406145
1368612_at 5.0639696 5.1653557 5.1542516 5.0534 5.2960987 5.142025 5.517745 5.1422167 5.3457656 5.4813538 5.206191 5.134928
1368613_at 3.9184303 4.1744695 3.8136165 3.9027665 4.020318 4.1788306 3.8931067 4.305699 4.020687 4.181327 4.1213665 3.9172513
1368614_at 8.133937 7.781678 7.9311705 8.194639 8.19907 7.991315 7.6885448 7.540642 7.521315 7.7227645 7.8466454 7.420963
1368615_a_at 4.6883655 4.8300147 4.5879626 4.8293414 4.901137 4.7554293 5.0348816 4.414146 4.865078 4.6220756 4.4550138 4.864843
1368616_at 5.949911 5.8379593 5.9182396 6.0704 5.9795976 6.0232816 6.2185555 6.2565994 5.875667 6.0415363 5.8589287 6.0902777
1368617_at 4.4375777 4.2433825 5.0820475 4.2346754 4.3686333 4.5201964 4.9890833 4.3847446 4.785378 4.305975 4.74599 4.4138474
1368618_at 8.990484 8.920233 8.630479 8.982956 8.72704 8.852574 8.691942 8.814605 9.141257 8.797974 8.891847 9.049348
1368619_at 5.131627 5.285576 5.264166 5.2089443 5.135908 5.1276464 5.1718936 5.2692575 4.847557 5.1582575 5.1488047 5.0221233
1368620_at 5.5660467 5.449399 5.4667664 5.593671 5.2436075 5.166238 5.6422396 5.340332 5.2995644 5.5696125 5.4152756 5.4946733
1368621_at 10.869358 10.986013 10.711713 11.075455 10.817148 10.977398 11.087498 10.923743 10.912035 10.988927 11.168119 11.113459
1368622_at 4.238162 4.1797905 4.2099867 4.0725617 4.0616355 4.0993443 4.0259304 4.1874084 4.008415 4.224301 4.3070817 4.285895
1368623_at 4.322027 4.592963 4.4391766 4.4085374 4.6440287 4.4459314 4.606289 4.399317 4.471188 4.6998587 4.3942423 4.4038563
1368624_at 3.6771905 3.6507025 3.5327077 3.7160797 3.695641 3.5388367 3.7698789 3.7662423 3.7332573 3.7147596 3.6686668 3.946837
1368625_at 5.131811 5.1921396 4.6756406 5.1820498 5.4011564 4.9023952 4.935998 5.3463445 4.7285414 5.2855434 4.880933 5.40017
1368626_at 4.244432 4.225382 4.1438365 4.290115 4.513076 4.1551886 4.303116 4.246847 4.0038195 4.3003135 4.2902007 4.183882
1368627_at 12.928354 12.974137 12.751072 12.914067 13.061654 12.937653 13.087027 12.950176 12.875212 12.843513 13.096691 12.745428
1368628_at 3.7490005 3.8037696 3.7992506 3.5034225 3.87994 3.5977962 3.6358707 3.5484037 3.6655138 3.7135103 3.8407433 3.8705487
1368629_at 4.4139676 4.3380466 4.4148855 4.358696 4.4364557 4.397335 4.6050014 4.30541 4.369952 4.672411 4.3983784 4.400567
1368630_at 3.48459 3.4951594 3.4087949 3.7501311 3.7350972 3.5388367 3.4241302 3.6740334 3.635925 3.3422685 3.615254 3.592446
1368631_at 4.426278 4.1831517 4.058815 4.1785336 4.310468 4.415475 4.3355227 4.3706083 4.376823 4.3047295 4.736827 4.6436377
1368632_at 3.3978028 3.1849663 3.5031257 3.452069 3.4197552 3.6268218 3.2405486 3.34318 3.360857 3.2715719 3.5827816 3.3883097
1368633_at 3.4079278 3.1586127 3.3788207 3.4690123 3.4110582 3.4010797 3.361448 3.4370337 3.3316336 3.5109549 3.3872945 3.353255
1368634_at 7.7214665 7.6814723 7.8348494 7.73358 7.783205 7.7745843 7.808015 7.7222633 7.8279023 7.7336407 7.8027854 7.7134137
1368635_at 4.053026 3.936701 3.8474576 4.3852425 3.8649514 4.043292 4.17811 4.267068 3.8691924 4.191195 4.1839523 4.146183
1368636_at 5.471123 5.5428195 5.493733 5.277738 5.258817 5.339996 5.1328025 5.2186604 5.3140473 5.6497507 5.4376793 5.5844555
1368637_at 4.5265446 4.508704 4.180662 3.9986672 4.3516054 4.020891 4.0451183 4.0426273 4.104375 4.1137643 4.067359 4.0770497
1368638_at 5.432396 5.1776123 5.1684046 5.2019176 5.322098 5.2790637 5.5249557 5.190423 5.3765793 5.21025 5.243121 5.4994087
1368639_at 3.674745 4.007362 3.814392 3.8677628 3.875162 3.7958493 4.2524233 3.8109653 4.287215 3.795872 4.0327177 3.906141
1368640_at 5.3871365 5.08831 5.0972075 5.1340475 5.3790174 5.322104 5.237427 4.9723587 5.474697 5.0026703 4.941312 4.932946
1368641_at 4.246007 4.4805536 4.3882875 3.9837527 4.558498 4.2936425 4.4014916 4.2182055 4.614251 4.5228314 4.468688 4.474212
1368642_at 9.341145 9.610945 9.171035 9.40562 9.361663 9.248356 9.471195 9.444996 9.496602 9.466474 9.41691 9.388316
1368643_at 4.8711166 4.5484715 4.4445314 4.0137787 4.0309725 4.207288 4.1425123 4.1968393 4.1230593 3.9885778 3.8962395 4.131625
1368644_at 4.5239677 4.204916 4.2596197 4.4117603 4.2348185 4.3970246 4.3684783 4.434362 4.203635 4.4055996 4.1633205 4.161285
1368645_at 6.031854 6.100823 5.9716763 6.0463357 5.8913374 6.282641 6.280439 6.1398406 6.3342476 5.8158374 6.0621476 6.012758
1368646_at 8.5415325 8.624241 8.890735 8.781785 8.766824 8.6191635 8.784313 8.5464735 8.79421 8.987369 8.63746 8.546608
1368647_at 6.993409 7.01554 7.2377005 7.3022614 7.210565 7.180367 7.2393084 7.1274805 7.367216 7.195558 7.292754 7.2549973
1368648_at 4.4297285 4.4302187 4.2631674 4.635461 4.428776 4.361146 4.270546 4.6415405 4.388119 4.416042 4.246991 4.2069407
1368649_at 7.9459763 7.998486 8.085804 7.7831764 7.6771145 7.8120317 7.782596 7.7901177 7.886729 7.896385 7.824177 7.5782385
1368650_at 8.551989 8.78529 7.902716 8.2177725 9.335516 7.874003 8.056297 7.956401 7.9270053 7.8815846 7.8461733 8.853022
1368651_at 11.202575 10.812675 10.858465 10.668548 11.092205 10.8293495 10.522082 10.401791 10.116779 9.867208 9.316445 8.719723
1368652_at 6.675628 7.0425315 6.5491514 6.9857783 6.711397 7.056452 6.9329996 6.800885 6.8053255 6.6442327 6.721223 6.529074
1368653_a_at 10.805415 10.752389 10.860848 10.879125 10.756548 10.827447 10.737613 10.717232 10.839779 10.810439 10.683966 10.634881
1368654_at 6.6764245 6.212788 6.641031 6.366702 6.629656 6.589823 6.5053873 6.707657 6.752829 6.387864 6.7616134 6.588353
1368655_at 9.5282345 9.446484 9.697493 9.552881 9.403525 9.554108 9.380024 9.627116 9.487895 9.266363 9.302329 9.403017
1368656_at 4.0623293 3.6942813 3.8489044 3.990931 4.295119 3.7041132 3.907834 3.9593546 3.9251242 4.194989 4.0316677 3.7772322
1368657_at 3.825387 3.6633513 3.8763387 3.6945522 3.8335652 3.6480746 3.6058364 3.9654398 3.7943373 3.821874 3.7214754 3.5828013
1368658_at 4.7744493 5.0911236 5.2402906 4.668897 4.911482 4.4269905 4.940564 4.9043036 5.1220965 4.970207 4.823895 4.793567
1368659_at 10.31465 10.28382 9.265844 10.933597 11.064619 11.129208 10.841522 9.625916 10.941594 10.379726 10.40419 10.410489
1368660_at 4.4966536 4.656594 4.7380266 4.7251763 5.024318 4.9581985 4.972187 4.856761 4.869899 5.156131 4.8294544 4.7779245
1368661_at 6.5133643 6.28563 6.2947836 6.7902374 6.235253 6.324158 6.6441536 6.3783774 6.3051357 6.4846783 6.4207673 6.631437
1368662_at 7.1934266 7.439166 7.2530613 7.2422605 6.9373727 6.871004 6.8860087 7.2276044 7.049899 6.692053 6.7936306 7.5944285
1368663_at 4.0253453 3.819446 3.8101563 3.4363348 3.6124814 3.435991 3.707467 3.6480072 3.457178 3.8729534 3.6773162 3.6521263
1368664_at 5.143948 5.1710773 5.2217984 5.126214 5.237577 5.0997286 5.2862315 5.506002 5.28518 5.4003086 5.003824 5.03391
1368665_at 8.495129 8.305712 8.3537445 8.490534 8.507544 8.602608 8.458201 8.50618 8.657166 8.627487 8.816305 8.919899
1368666_a_at 3.9764168 3.5646112 4.1591635 3.8529298 4.139642 4.1883574 3.7811053 3.9781103 4.1676416 3.989889 3.8490927 4.037748
1368667_at 4.927734 5.0077124 5.20213 4.8355646 5.025131 5.1250644 5.2661977 5.259494 5.1554074 5.372057 5.1871386 5.4498944
1368668_at 8.988485 8.717943 8.989481 8.852643 8.983113 8.945389 8.892788 8.976328 8.810618 8.764508 8.9662695 8.907422
1368669_at 6.9039454 7.2751307 7.126814 7.1006503 7.088625 7.0187154 6.609049 6.8407364 6.643001 7.037976 6.883663 7.340644
1368670_a_at 5.7377806 5.588796 5.3004847 5.420062 5.351666 5.609823 5.5273523 5.391307 5.532211 5.5817356 5.336734 5.431594
1368671_at 5.778679 6.558903 6.491369 6.1808906 6.6045594 6.329979 6.4927783 6.2719493 6.159508 6.4578266 6.276577 6.2496653
1368672_at 4.500403 4.5858765 4.2159004 4.307027 4.6112647 4.4026046 4.3694763 4.3404474 4.821159 4.945345 4.755051 4.739599
1368673_at 4.062425 4.227562 4.230028 3.794788 3.9886982 3.749956 3.9802415 4.0406995 3.7664685 3.9409325 3.9583492 3.751918
1368674_at 11.388022 11.566001 11.30254 11.344087 11.43452 11.477444 11.331648 11.260952 11.398854 11.06691 11.106974 10.795997
1368675_at 7.312851 7.3932915 7.3792467 7.7931914 7.8963923 7.473676 7.601115 7.8056226 7.8509407 8.062463 7.82862 7.954517
1368676_at 5.4853473 5.4740977 5.450532 4.9717407 5.2165728 4.927739 5.363461 5.3409953 5.324604 5.630842 5.344251 5.4955306
1368677_at 3.778723 4.0524087 4.05433 3.7338479 3.6571176 3.5471992 3.9112582 4.088503 3.8744223 3.843907 3.596216 3.7430656
1368678_at 4.3365345 4.2880163 4.2335167 4.193303 4.506842 4.368499 4.4221873 4.550399 4.5161343 4.1334004 4.246807 4.5071597
1368679_a_at 7.26243 7.325213 7.017787 7.353978 7.1861973 7.0966296 7.098571 7.103894 7.450179 7.39222 7.678931 7.3355656
1368680_a_at 4.316499 4.537339 4.5807676 4.125546 4.688717 4.7514 4.4262466 4.4151573 4.4300876 4.194302 4.383305 4.4926724
1368681_at 6.253501 6.263566 6.0472283 6.098705 6.032469 6.1817603 6.2613106 6.083082 5.809243 6.178413 6.3563104 6.1540017
1368682_at 4.8691983 4.2004566 4.4532456 4.2147713 4.454533 4.277706 4.626226 4.5358257 4.5303445 4.5736017 4.3700523 4.315609
1368683_at 3.252154 3.5300052 3.4678779 3.381478 3.3066554 3.52987 3.2177963 3.2050102 3.175065 3.267887 3.3891313 3.168077
1368684_at 5.764038 5.706933 5.67299 5.7837925 5.5675554 5.4071226 5.6337433 5.5878487 5.512004 5.729478 5.2428455 5.316167
1368685_at 5.0924964 5.020248 5.1973114 4.947288 4.901375 5.038626 5.0736036 4.8322816 4.8997917 5.194416 5.0259995 4.6533566
1368686_at 13.914803 13.878152 13.817378 13.78166 13.856894 13.9067 13.832866 13.783643 13.8542 13.7645445 13.782292 13.758004
1368687_at 6.234671 5.7953873 6.202744 5.688116 6.1118636 6.111181 6.0141397 6.248794 6.038132 5.9704604 5.912388 6.0178328
1368688_at 4.896016 4.6858835 4.4251914 4.6522865 4.4920273 5.0387793 4.867225 4.6588726 4.795072 4.768348 4.5690074 4.7374487
1368689_at 3.9044242 4.149069 4.13995 3.989917 4.043576 4.245226 4.2986984 4.250498 3.8264878 4.0068398 4.0007076 3.7590625
1368690_a_at 4.1880593 4.2144513 4.0427566 3.9986672 4.274468 4.4360595 4.445183 4.27879 4.332299 4.0115747 4.171419 4.3013163
1368691_at 4.843584 4.814364 4.679709 4.9295025 4.7574906 5.144935 4.8420553 4.3756785 4.923592 4.914815 4.7859845 4.750453
1368692_a_at 9.137299 8.383499 8.738533 8.573649 8.576433 8.214241 8.808481 8.511687 8.36085 8.7728815 8.533998 9.014935
1368693_at 6.5891023 6.676307 6.907328 7.039834 6.026225 6.5620856 7.0525813 6.9958057 6.751591 6.2294526 6.5717115 6.0419736
1368694_at 4.0597115 4.0976973 4.0355606 4.1969748 4.040463 4.081971 4.2119455 4.17713 4.7285414 4.325103 4.106699 4.035777
1368695_at 12.540744 12.547239 12.500205 12.441268 12.46119 12.51248 12.524281 12.245632 12.442519 12.553107 12.405985 12.421223
1368696_at 4.8352394 4.908407 4.9552383 4.9295025 4.9045835 4.9136314 5.106549 5.089215 5.0837426 5.059083 4.7648177 5.291073
1368697_at 3.6893826 3.7695172 4.046623 4.0567627 3.8635702 3.6968734 3.8901923 3.7203195 3.8847275 3.6914713 3.8096275 3.704431
1368698_at 6.4771028 6.0189223 5.465925 6.6916823 6.0822296 5.8816924 6.4634123 6.3147573 5.8430924 6.1203065 6.108444 6.194361
1368699_at 4.2490673 4.0431023 4.334075 4.3001046 4.2127695 4.2660646 4.121711 4.1988287 4.2317705 4.17428 4.2694893 4.15108
1368700_at 4.4075837 4.8196545 4.5934935 4.679535 4.4040976 4.5940046 4.688515 4.8634315 4.855882 4.6862173 5.421434 4.816471
1368701_at 4.9931526 5.1054115 4.7268248 5.000166 5.335429 5.236785 5.0755033 5.1756396 5.2479253 5.245323 5.195298 5.0727034
1368702_at 9.667311 9.668657 9.352908 9.158481 9.760987 9.441855 9.799556 9.971115 9.353561 9.60631 9.447274 9.394951
1368703_at 7.2462316 7.20504 7.1516137 7.1146026 7.060619 7.1910553 7.06666 7.103455 7.308234 7.116501 7.407414 7.3191233
1368704_a_at 4.393487 4.491376 4.3777485 4.3049316 4.375166 4.365028 4.743946 4.1731052 4.5136576 4.4714527 4.354128 4.1625004
1368705_at 5.122854 4.7286105 5.2128687 5.2602124 5.2165728 5.1258955 5.1650543 5.114111 5.189535 5.0610623 4.7799973 5.243594
1368706_at 12.008983 12.151574 11.950132 12.041705 11.919596 12.078118 11.993271 12.072206 12.055144 12.278968 12.138523 12.152298
1368707_at 13.516985 13.56262 13.471737 13.478852 13.476125 13.554987 13.430356 13.373341 13.448879 13.45911 13.425248 13.446527
1368708_a_at 4.384041 4.7219195 4.7086663 4.898191 4.4762826 5.0259466 4.8141675 4.679675 4.720524 5.241564 4.430637 4.8924665
1368709_at 3.7717416 3.7313497 3.8036401 3.9423068 3.6595857 3.8548598 4.052268 3.8706934 3.685222 3.8641362 3.9570029 4.0178113
1368710_at 6.3523307 6.7649894 6.949876 6.6780705 6.7473946 6.84272 6.9973893 6.7657533 6.1233974 6.708777 6.8233943 6.853107
1368711_at 9.003094 9.185495 9.23468 9.905347 8.801486 9.147688 9.575658 8.724962 8.794823 8.620743 9.936976 9.92477
1368712_at 9.050606 9.169567 9.268001 9.217512 9.1108055 9.404865 9.0496235 9.055916 9.257404 9.000412 8.944261 8.9545
1368713_at 4.519128 4.330545 4.836849 4.369339 4.3555636 4.1469593 4.521537 4.7352386 4.5303445 4.413214 4.3428736 4.480598
1368714_at 3.5253654 3.64601 3.3947372 3.3046782 3.614722 3.5165157 3.3937385 3.3958783 3.2327008 3.560552 3.3864954 3.5089881
1368715_s_at 4.2718472 4.390682 4.3268347 3.9174876 4.0493975 4.1621914 3.9828203 4.2844844 4.262288 3.9069393 4.3073397 3.9534125
1368716_at 4.1873617 4.371394 4.285704 4.3282423 4.3139 4.473164 4.3796754 4.177152 4.637361 4.2614813 4.3038282 4.330291
1368717_at 9.906385 10.069288 9.852769 10.338259 10.066342 10.159024 10.193274 9.68508 10.053987 9.938672 9.857655 9.842678
1368718_at 7.4438434 7.857287 8.029158 9.005236 6.3996162 6.6610894 7.867804 10.389615 9.7353735 12.58323 12.110561 12.405505
1368719_at 5.1673756 4.9732094 5.0899496 4.747338 5.152088 5.1930485 4.962156 5.161315 5.28337 5.01153 5.1422205 4.590015
1368720_at 12.990983 13.312765 13.283543 12.953213 13.193091 13.349322 13.026142 13.2498 13.303831 13.378842 13.3042555 13.337816
1368721_at 5.997023 5.940577 5.989191 5.6083755 5.8683286 5.7960143 5.7178836 5.885871 5.8952184 6.033533 5.948202 5.9992943
1368722_at 3.7803726 3.6512666 3.5660977 3.6710157 3.919989 3.9107718 3.9769554 3.8522696 3.8695126 3.7632012 3.6733332 3.5919166
1368723_at 4.799765 4.809057 4.821 4.9972153 4.483515 4.7302456 4.5537963 4.7036867 4.826578 5.1068172 5.092191 4.82052
1368724_a_at 5.8317714 5.84806 6.0889025 5.960978 5.7436857 5.9088616 5.862083 5.853096 5.859463 5.973697 5.7396674 5.8879776
1368725_at 4.6823893 4.7940836 4.815439 4.9334536 4.876751 5.396082 4.7872925 4.858529 4.8147764 5.0541553 4.861868 5.3196745
1368726_a_at 6.7758284 6.9757686 6.6972075 6.887385 6.7728276 6.6833963 6.878079 6.8605433 6.884163 6.671858 6.8198137 6.8452454
1368727_at 4.094235 3.4951594 3.580199 3.5166645 3.61993 3.8513606 3.7249305 3.944614 3.6701603 3.5976675 3.8077116 3.5311735
1368728_at 5.1994925 5.4297895 5.253251 5.5099525 5.3598714 5.1559114 5.477439 5.196125 5.4436846 5.3428755 5.3272686 5.377043
1368729_a_at 4.605401 4.402617 4.372897 4.3775067 4.547786 4.5651836 4.368176 4.1675205 4.2212996 4.16142 4.377087 4.4005995
1368730_a_at 4.6083603 4.4471536 4.4840117 4.5166397 4.483866 4.221184 4.5812674 4.3849845 4.3539 4.5882845 4.5158978 4.461236
1368731_at 13.12307 13.290493 13.37552 13.317408 13.143032 13.40137 13.3311205 13.380945 13.386436 13.547856 13.433547 13.578663
1368732_at 6.7933664 6.962686 6.502847 6.835078 6.517382 6.7455983 6.8720627 6.782186 6.827192 6.639845 6.9197087 6.8616962
1368733_at 13.329796 13.150797 13.211785 13.446467 13.350424 13.195079 13.414579 13.454649 13.292072 13.292559 13.546204 13.359485
1368734_at 4.7475996 4.675583 4.4309883 4.848693 4.935212 4.6046896 4.5598803 4.7821712 4.888736 4.338979 4.48623 4.6249523
1368735_a_at 4.094502 4.016432 4.259395 4.255624 4.214916 4.0009027 4.1205854 4.302595 4.527309 4.370672 4.3209505 4.418003
1368736_at 3.6447482 3.3529031 3.512322 3.300554 3.8669555 3.6271565 3.5984848 3.783318 3.6602266 3.8583567 4.033984 4.0440874
1368737_at 5.1601515 5.3644295 5.3824005 5.0921545 4.973419 5.0744543 5.023859 4.881169 4.94567 5.095417 4.9488974 4.907235
1368738_at 3.6508663 3.465609 3.4320173 3.879816 3.7146494 3.522785 3.692913 3.6962187 3.721578 3.7294238 3.4128513 3.8493962
1368739_s_at 4.5751166 4.2786913 4.266297 4.4363775 4.3525047 4.815086 4.6028748 4.5214148 4.772048 4.5561867 4.431043 4.6763053
1368740_at 4.3133483 4.07249 4.1847997 4.0054965 4.173234 4.0086775 4.496104 4.1218333 3.8153415 4.31145 4.213892 4.3532233
1368741_at 13.297967 13.306403 13.202559 13.200127 13.268078 13.382768 13.151637 13.235831 13.261985 13.19733 13.157607 13.08572
1368742_at 6.931971 6.9209247 6.760981 6.845802 6.9051294 7.033446 7.029753 6.9455776 6.803803 6.86543 6.589147 6.9616313
1368743_a_at 4.0451717 3.9945657 3.7384512 3.9411614 4.214632 3.7646563 3.8680604 3.8659987 4.0204077 4.0677376 4.1143746 3.9515326
1368744_a_at 4.2811117 4.3771563 4.042879 4.4778957 4.067868 4.0855613 4.1649094 4.1648097 4.1147633 4.278797 4.026561 4.078748
1368745_at 6.3582807 6.685066 5.6212907 6.868226 6.4020433 6.444443 6.606177 6.579986 6.7158027 5.80488 5.8224006 4.915846
1368746_a_at 5.3206453 5.4322233 5.4835243 5.5449514 5.338182 5.614411 5.304752 5.3891025 5.173124 5.2692065 5.3116703 5.46195
1368747_at 5.2500467 5.1539474 5.497142 5.302143 4.7913775 4.958144 5.2563105 5.318309 4.9649124 4.91401 5.2143793 5.5165725
1368748_at 5.721038 5.888803 5.993842 5.963958 6.054999 6.100402 5.7942233 5.999321 5.719574 5.922123 5.8662987 5.566565
1368749_at 6.093718 5.7588134 5.6687493 5.7493086 5.871787 5.954742 5.8484955 5.687546 5.884821 5.9758964 5.704791 6.1834774
1368750_a_at 4.138821 4.676634 3.9836843 3.9382575 4.243282 4.114316 4.4518995 4.240447 3.9648325 4.5740166 4.473702 4.1694975
1368751_at 3.7043126 3.7775226 3.8607738 3.58626 3.8698487 3.9558074 4.1229506 3.995757 3.6504674 4.0086823 4.0301104 3.736293
1368752_at 4.112226 3.759766 4.066578 4.169656 3.9527326 3.8283174 3.7792072 4.0764337 3.904329 3.9644845 3.7709742 3.8578856
1368753_at 3.9009986 4.0160866 4.4480824 4.105626 4.2084284 4.203764 3.856042 4.469652 4.002137 4.166307 4.3076344 4.091208
1368754_at 6.1480103 6.0652103 5.9426336 5.8342223 6.145202 6.032065 6.2252073 6.0661163 6.293117 6.122865 5.909463 6.2539344
1368755_at 10.697395 10.866982 10.72791 10.854601 10.761407 10.923313 10.478208 10.788904 10.849437 10.3562975 10.560049 10.795009
1368756_at 4.8187904 5.3352027 5.3959427 5.0314 5.2165728 5.268999 5.351674 5.037387 5.2005024 5.1822224 5.24846 5.0881047
1368757_at 3.9707158 3.7204363 3.6908092 3.9931958 3.6770303 3.6342597 4.127185 3.9030733 3.7210786 3.9326248 3.6041155 3.8226464
1368758_a_at 4.596363 4.602087 4.901564 4.697558 4.774928 4.895967 4.792903 4.7392397 4.7285414 4.7080803 4.806285 4.688836
1368759_at 4.838559 4.814749 4.927042 5.3040214 5.1364975 4.9517345 5.228731 4.9699607 5.163008 5.169593 4.9839163 5.1601157
1368760_at 4.094235 3.8858933 3.9048867 4.2458677 4.1688056 4.143123 4.087412 3.862341 4.0832324 4.002437 3.9737232 4.258081
1368761_at 3.7581522 3.8595452 3.6499796 3.5603106 3.6961458 3.7591136 3.6977189 3.7653413 3.7890737 3.6855996 3.9227502 3.7614152
1368762_at 9.739896 10.189806 10.737007 5.979984 9.024097 9.776054 5.9458356 10.910983 9.658602 9.994047 10.559991 5.8570437
1368763_at 4.9099627 4.9929066 4.947037 5.290809 5.0541267 5.21932 4.8769703 4.9913063 5.1243014 4.70349 4.6983213 4.956971
1368764_at 3.7689042 3.6529431 3.3557248 3.518866 3.4377303 3.4074335 3.6560035 3.172439 3.2629335 3.506711 3.427013 3.5130377
1368765_at 4.820096 4.381282 4.5750527 4.541613 4.733506 4.7358065 5.015702 4.8496943 4.5954113 4.741055 4.751174 4.794471
1368766_at 4.356003 4.3442388 3.946135 4.01099 4.346075 4.597688 4.6934676 4.360309 4.4123535 4.481979 4.1811714 4.486342
1368767_at 5.3871975 5.3303604 5.3454313 5.6238804 5.512582 5.4147854 5.534788 5.465308 5.4119086 5.395335 5.3458333 5.5670233
1368768_at 5.916708 5.7909503 5.5985065 5.697563 5.657474 5.7339435 5.5500565 5.65626 5.9119635 5.709316 5.6314106 5.550309
1368769_at 11.243348 11.239196 11.319496 11.305296 11.333032 11.200346 11.344332 11.316854 11.182812 11.358575 11.435125 11.499837
1368770_at 3.9347723 4.5936728 4.268014 4.072015 4.3135824 4.1207333 3.7656224 4.53267 3.8000238 3.9006903 4.2079525 3.9877546
1368771_at 4.5239677 4.3995442 4.5498085 5.1568036 4.6393533 4.452301 4.7061157 4.668608 4.637904 4.7240973 4.652851 4.7695575
1368772_at 5.4623556 5.4617376 5.099941 5.1823993 5.152199 5.264988 5.125293 5.5279155 5.0190983 5.3680615 5.36771 5.18842
1368773_at 3.8407235 3.7769167 3.8167944 3.548666 3.6710699 3.7184863 4.0160165 3.457771 3.573623 3.8087726 4.0176196 3.7592535
1368774_a_at 5.307182 5.3251157 5.191653 5.487611 5.5802274 5.705208 5.590517 5.365177 5.2555685 5.5634055 5.3257856 5.313895
1368775_at 5.3651395 4.7781534 5.156922 6.329954 4.6946673 4.3562737 4.7450614 5.537483 5.455882 4.8584847 4.9836183 4.445532
1368776_at 4.3715353 4.983803 4.7711024 4.3835154 4.5419636 4.606209 4.7515135 4.394491 4.773793 4.441412 4.4748087 4.72997
1368777_at 4.3431177 4.0647097 4.018057 4.2434974 4.2520223 4.1074085 4.519247 4.4923663 4.2707257 4.6398935 4.5177927 4.211918
1368778_at 8.104956 8.422676 7.924352 8.85936 7.9821887 7.4116592 7.4199576 8.310785 8.222252 7.9895244 8.521557 8.003261
1368779_a_at 8.15966 7.8707476 7.7847643 8.3102665 7.684158 7.941256 8.0434065 7.9092827 8.162123 7.60112 7.875871 7.8030934
1368780_at 4.6973248 5.1347055 4.946173 5.1284924 5.0166607 4.9767146 5.0395446 5.131323 4.8980002 5.1735063 4.892874 5.0099926
1368781_at 4.7502165 4.545738 4.6989627 4.276625 4.6996894 4.7373137 4.699915 4.498184 4.4441957 4.6582565 4.4490376 4.7413106
1368782_at 4.1805334 4.145042 3.695741 3.7578518 3.835881 3.8982887 3.840051 3.8532298 3.7400482 3.8430634 3.7019784 3.6758385
1368783_at 3.8298843 4.0144873 4.1680765 3.8741727 4.4684525 4.430476 4.266107 4.1998887 4.157301 3.9408782 4.1490726 3.9492173
1368784_at 9.164784 9.708827 9.836256 9.593405 9.013644 9.069162 9.281072 9.606262 9.544636 9.623854 9.827046 9.872091
1368785_a_at 3.9927075 3.5417776 3.5661542 3.3938496 3.564575 3.488083 3.274828 3.5309513 3.6203594 3.545479 3.6721814 3.4555554
1368786_a_at 4.1749773 4.2986827 4.046996 4.0518 4.106342 4.1326284 4.2307224 4.1727448 3.9922714 4.0912614 3.8961744 3.9324915
1368787_at 5.9300776 5.8523912 5.7128606 6.2384586 6.2003083 6.142608 6.110936 5.988187 5.8656106 5.9553604 6.038596 6.004152
1368788_at 4.56608 4.4483004 4.423277 4.5743947 4.5955105 4.3397226 4.7446213 4.492779 4.652939 4.4552536 4.263834 4.851547
1368789_at 5.5920496 5.891983 5.0630016 5.438959 5.7199693 6.015102 4.993211 5.1565595 5.663337 4.8775015 4.5433474 4.663122
1368790_at 11.96908 12.086842 12.10705 12.044172 12.158954 12.086863 12.063669 12.004232 12.0732155 12.338276 12.174783 12.106435
1368791_at 5.3204174 5.0506973 5.049323 5.202244 5.317545 5.253249 5.2605953 4.9918823 5.177862 5.218301 4.9460907 5.1960993
1368792_at 6.5759954 6.437936 6.1745715 6.410996 6.213228 6.281682 6.4504485 6.408785 6.3650007 6.2572074 6.2683177 6.5065384
1368793_at 4.3536396 4.257824 4.4881916 4.1801558 4.5707245 4.575734 4.513735 4.672028 4.7466927 4.611621 4.1359396 4.330291
1368794_at 11.148316 11.127652 11.037716 11.159793 10.987123 11.07433 11.192456 11.139142 10.949168 11.182203 10.98851 10.974994
1368795_at 6.3903656 6.511893 6.072102 6.4437976 6.34448 6.2134504 6.5683966 6.373866 6.369959 6.413017 6.2682996 6.2832766
1368796_at 5.727954 5.79836 5.6398535 5.902849 5.9175534 5.815098 6.0114408 6.1029363 6.238503 5.906091 6.03619 6.1432424
1368797_at 7.451315 8.361614 8.158262 8.17886 8.137696 6.6481175 8.336668 8.538704 8.971861 8.208107 8.170174 8.984312
1368798_at 3.7915137 4.1741133 3.9618578 3.9670897 4.0921144 3.9166193 4.1019373 4.1022787 4.1170664 4.2171173 3.9004123 4.039831
1368799_at 5.379198 5.0668564 4.982117 5.3459063 5.0187864 5.110561 5.299342 5.2062373 5.148789 5.0431623 5.100398 5.136538
1368800_at 4.1344843 3.919346 3.9266129 3.9041753 4.1825285 3.8186533 3.9346313 3.870626 3.8510692 4.136921 4.091808 3.9162097
1368801_at 4.3456597 4.0077133 4.166505 4.0528603 4.2110386 4.1621265 4.0271263 4.3930416 4.283289 4.376112 4.3300705 3.9852605
1368802_at 4.4813013 4.4248543 4.571599 4.500151 4.447478 4.8470764 4.7598295 4.8116813 4.525729 4.5629716 4.6058903 4.6790595
1368803_at 4.6742587 4.2934294 4.521557 4.732937 4.7484775 4.5247507 4.4355764 4.6408067 4.729263 4.61458 4.641671 4.4973574
1368804_at 4.08081 4.124791 3.8045173 4.1975756 3.8077574 4.011074 4.089759 3.6696405 3.907409 3.9552333 4.1881504 3.9542353
1368805_at 4.8081675 4.7875032 4.64891 4.5922213 4.942767 4.8393154 4.709278 4.540243 4.4776516 4.62661 4.4827023 4.779313
1368806_at 13.689439 13.671322 13.691002 13.656673 13.705441 13.687627 13.683881 13.695971 13.609508 13.678907 13.595741 13.631084
1368807_at 5.3015757 5.477599 5.349613 5.632244 5.5876627 5.32094 5.8032923 5.3602104 5.359312 5.377475 5.2252393 5.291073
1368808_at 8.771596 8.528271 8.881599 8.697156 8.701496 8.685539 8.618602 8.661745 8.80761 8.623486 8.782251 8.82745
1368809_at 9.031294 8.996627 9.089771 9.024105 8.94458 8.943876 8.811055 8.939905 8.962782 8.9085655 9.188001 9.183976
1368810_a_at 3.9309018 3.9963558 3.9021325 4.0802155 3.9599738 4.014345 4.127185 4.1604652 3.7786236 4.1032434 3.8124177 3.9095407
1368811_at 5.8652053 5.1979737 5.223443 5.625871 5.543192 5.2613554 5.5503273 5.374243 5.5618734 5.210596 5.3967056 5.5828404
1368812_at 4.578116 4.8543854 4.717969 4.8332443 4.5520983 4.390899 4.8317995 4.8781786 4.648965 4.382725 4.626999 4.650578
1368813_at 5.437651 5.386665 5.0250573 5.2387133 5.1246533 5.031625 5.090966 5.324283 4.848981 5.302661 5.1144814 5.2053432
1368814_at 11.719181 11.732134 11.678421 11.944387 11.85324 11.722521 11.965064 11.827395 11.79687 11.98607 11.865505 11.977869
1368815_at 5.5489078 5.3597584 5.0610666 5.3469124 5.453385 5.3228397 5.36209 5.323731 5.4892673 5.2148 5.2594857 5.1396008
1368816_at 4.0707884 3.8646922 4.0581446 4.1566496 3.8641715 4.03081 3.8926175 3.6812553 4.069957 4.14522 3.796525 4.14391
1368817_at 9.70352 9.59521 9.446285 9.481767 9.568958 9.406037 9.746024 9.8110485 9.680931 10.096854 9.925821 9.899291
1368818_at 8.076103 8.445154 8.170633 8.343179 8.099256 8.142202 8.284514 8.288039 8.189024 8.321743 8.459722 8.381729
1368819_at 9.9187975 10.086414 10.053164 9.8395605 9.99565 10.092676 9.789098 10.069031 9.946497 10.0627365 10.121607 10.141259
1368820_at 7.2150197 7.086927 7.3277354 7.4549775 7.409425 7.366156 7.5321836 7.54747 7.4478993 7.509067 7.4502573 7.386148
1368821_at 5.6770263 5.83027 5.808042 5.622271 5.9764385 5.9392047 5.7961187 5.850973 5.914718 6.063304 6.31649 5.745176
1368822_at 6.66313 7.1008043 7.033193 7.0495977 6.9995747 7.1100144 6.888182 6.9136133 7.1783633 7.003988 6.990254 6.727812
1368823_at 3.8005626 3.6131697 3.6414938 3.84274 3.7164092 3.7663405 3.7392726 3.7391155 3.5626295 3.8289764 3.6128764 3.7705498
1368824_at 10.053279 9.973086 9.890082 10.004103 9.994621 10.010667 9.923401 9.884855 10.1469 9.952111 10.0278 9.97364
1368825_at 3.5925863 3.6299992 3.7085695 3.478641 3.7109332 3.5257478 3.794626 3.4478605 3.5838478 3.5519872 3.383794 3.375127
1368826_at 13.022741 12.889632 11.223336 10.687531 13.044287 10.901268 12.668788 13.226001 10.835661 12.886743 12.763377 12.687379
1368827_at 6.1544323 6.5658627 6.811927 6.381171 6.5628357 6.3539753 6.322992 6.1356797 6.6902237 6.4175243 6.714595 6.3688574
1368828_at 5.6599183 5.575822 5.368567 5.964405 5.4923887 6.173529 6.1340094 5.6214 5.577159 5.8480067 5.6828537 5.8968215
1368829_at 6.96842 7.441216 7.229698 6.778812 6.8175898 7.1279783 6.743015 6.802386 7.1456976 7.3319573 7.0346413 6.68222
1368830_at 5.149831 5.240818 5.247858 4.8844233 5.169903 4.91846 4.651794 4.933757 4.993723 4.9136734 4.741473 5.102274
1368831_at 8.829906 8.888192 9.021142 8.829478 9.041096 9.180086 8.983258 8.961367 9.08585 8.634687 9.191996 8.889273
1368832_at 7.597882 7.220555 7.338276 7.540225 7.3593817 7.4492574 7.4539 7.482393 7.3922386 7.1679907 7.493145 7.5830417
1368833_at 4.608959 4.78446 4.858203 4.2925215 4.5522714 4.548601 4.834189 4.4393272 4.6294885 4.910501 4.1895986 4.371858
1368834_at 6.3304935 6.359325 6.417904 6.570346 6.365561 6.3375077 5.92153 6.5981026 6.268573 6.1581407 6.6275964 6.3774347
1368835_at 9.493231 9.562937 9.347036 9.509792 9.178709 9.553812 9.483387 9.43375 9.647165 9.282949 9.577402 10.023283
1368836_a_at 5.1536775 5.2988787 5.305761 5.3459063 5.353921 5.362656 5.5744114 5.2607164 5.2321353 5.3029075 5.3344445 5.2814155
1368837_at 7.8791714 7.735452 7.756177 7.3192086 7.5584354 7.375357 7.9200363 7.8568134 7.2723265 7.544805 7.475512 7.3442354
1368838_at 7.6737356 7.5386877 7.7942147 7.4125366 7.4515495 7.542223 7.206077 7.150439 7.6371436 7.5147614 7.1820803 7.1205215
1368839_at 7.246829 7.1004524 7.7296605 7.0796742 7.3715625 7.4106245 7.400251 7.2485013 7.2191343 6.893524 7.166261 7.4325376
1368840_at 12.080179 12.451156 12.334275 11.792018 12.260746 11.609447 12.325039 12.027356 12.375994 12.343201 12.07245 12.407578
1368841_at 6.9481735 6.9337907 7.0855627 6.7694826 6.9642096 6.759131 6.8181863 6.811464 7.0181146 6.85025 6.6375465 6.7551217
1368842_at 7.490435 7.6444006 7.616281 7.5511723 7.3645525 7.3724265 7.1551533 7.3319216 7.4449267 7.418943 7.490323 7.280381
1368843_at 10.128809 10.274405 10.051095 10.001214 10.053652 9.9750805 9.884609 10.216468 10.091303 9.939644 10.125846 9.929969
1368844_at 8.921581 8.917952 9.364584 8.813303 9.004781 9.057453 8.856291 9.139 8.807478 8.439835 8.333019 8.360087
1368845_at 3.9833283 3.8945885 3.9218302 3.956917 3.956853 3.956295 4.19208 3.7435453 3.7149951 4.069904 3.9325416 4.0939674
1368846_at 4.5487633 4.7878284 4.582656 4.804963 5.0441947 4.8833065 4.930204 4.6029377 4.945463 4.7487087 4.517503 5.047119
1368847_at 9.270565 8.980553 9.267885 9.393336 9.070992 9.250331 9.183131 9.221191 9.351977 9.146029 9.441119 9.415073
1368848_at 9.113523 8.986756 9.306921 9.201011 9.277154 9.300573 9.215308 9.305684 9.296565 9.265854 9.378506 9.161188
1368849_at 7.9009805 7.7189927 7.775852 7.7682457 7.827737 8.069442 7.9599705 7.8073244 8.015323 7.832461 7.860584 7.827618
1368850_at 5.4673653 5.350792 5.242093 5.217025 5.240175 5.306603 5.4324265 5.1663485 5.395072 5.3104553 5.427529 5.3575006
1368851_at 8.9135895 8.741364 8.740837 8.732023 8.938559 8.947424 8.874157 8.707685 8.650621 8.67346 8.784788 8.616009
1368852_at 10.744302 10.899377 10.544664 10.615806 10.735529 10.707085 10.764289 10.667952 10.935924 10.235172 10.654401 10.379154
1368853_at 3.2912462 3.2105997 3.149236 3.4530735 3.5345926 3.4129183 3.3455572 3.3946915 3.4188528 3.5640697 3.6496665 3.338311
1368854_at 3.5295756 3.7139382 3.6021676 3.5888305 3.5072844 3.5059278 3.6877067 3.4084148 3.3779528 3.37208 3.5859876 3.4503362
1368855_at 6.0940814 5.569184 5.8451934 5.6823816 5.9601474 5.8327127 6.036899 5.791569 6.225663 5.754852 6.076923 5.969269
1368856_at 6.057871 6.26226 5.693783 5.537285 5.7472243 5.912156 5.830928 5.785553 5.616738 5.6268883 6.0070925 6.0084004
1368857_at 3.2624555 3.6152353 3.4165766 3.384443 3.3080695 3.5088582 3.1473937 3.313185 3.2090986 3.40313 3.161357 3.2266624
1368858_at 3.5776398 3.7573702 3.7464316 3.5933611 3.5679603 3.4034555 3.7425742 3.894059 3.6913064 3.461527 3.543521 3.4967296
1368859_at 8.583594 8.688354 8.749625 8.679869 8.721318 8.512007 8.644892 8.677895 8.730016 8.831745 8.857216 8.611723
1368860_at 4.4290657 4.2410707 4.410756 4.425252 4.445754 4.6408653 4.3546515 4.4183884 4.4266624 4.5759897 4.0616016 4.402375
1368861_a_at 4.7674346 4.315427 4.0799165 4.373742 4.65845 3.9510124 4.573165 4.68271 4.6974955 4.007599 4.6923733 4.3911014
1368862_at 7.489961 7.218828 7.446432 7.353139 7.271538 7.3564696 7.531886 7.4422927 7.5145316 7.54369 7.6513934 7.5758057
1368863_at 9.385709 9.314335 9.404655 9.331592 9.469145 9.3115225 9.344962 9.222808 9.4945345 9.394297 9.559436 9.551945
1368864_at 3.436749 3.5149672 3.4765143 3.462504 3.4168494 3.4235096 3.4597595 3.7747967 3.6655138 3.4642525 3.475931 3.5590997
1368865_at 3.6022685 3.5241346 3.4743638 3.723152 3.474267 3.3575048 3.499106 3.3919106 3.70204 3.4839916 3.289489 3.3379388
1368866_at 6.0305476 6.3770747 6.2127466 6.036636 6.2684407 6.3691792 6.192137 6.251031 6.3059044 6.355013 6.3131995 6.3982573
1368867_at 6.4116306 6.596095 6.1342125 6.2848053 6.16648 6.3277006 6.18902 6.2390027 6.1684504 6.1616154 6.576281 6.476235
1368868_at 5.20846 5.345091 5.0278254 5.527872 5.1797543 5.0681195 5.3052416 5.5998034 5.747257 5.594388 5.4350805 5.1363745
1368869_at 6.1294794 6.3600483 6.255224 5.7895765 6.1009984 6.3402567 6.058748 6.3179803 6.257178 6.151575 6.2178283 6.037415
1368870_at 8.836342 8.929387 9.299916 9.292209 9.269187 9.3512125 8.493252 8.301688 9.537808 8.664135 8.856188 8.624768
1368871_at 7.5717716 7.8034043 8.314098 8.171593 7.8869605 8.158678 7.4740763 7.345322 8.21413 7.9434385 7.98456 8.084415
1368872_a_at 4.9712057 5.0528264 5.1368337 5.2582664 5.297993 5.5026283 5.3551583 5.50078 4.9478025 4.9468355 4.9264946 4.97062
1368873_at 3.8558097 4.347002 3.9905553 3.765404 3.8827353 3.9046876 4.1609235 4.0733957 3.6119463 3.9394486 3.9425716 4.249676
1368874_a_at 5.8796024 5.5205398 5.380834 6.11064 5.5578766 5.3825045 5.768613 5.6447697 5.631527 5.7859993 5.5325184 5.9815626
1368875_a_at 7.1151075 6.979416 6.9692373 7.1476684 7.271497 7.178264 7.117238 7.1877413 7.1742816 7.0980644 7.050462 7.12516
1368876_a_at 5.064996 5.2043905 5.0847797 5.156723 5.1919937 5.5897646 5.1671906 4.9202523 5.175404 5.3487325 4.8534126 5.2590322
1368877_at 9.372317 9.355795 9.698988 7.2885203 9.917971 9.7872505 7.9856977 10.550725 8.249135 9.615385 8.084561 7.6601996
1368878_at 9.404206 9.461344 9.905108 10.425255 10.008022 9.43416 10.677494 10.535065 10.674634 10.105517 11.043128 11.283756
1368879_a_at 4.2942123 4.1461487 4.1817274 4.2906737 4.1185913 4.0886693 4.3123837 4.080416 3.9039147 4.263733 4.322404 4.121333
1368880_at 4.402019 3.9478302 4.3914466 4.3150115 4.291132 4.4926386 4.7831135 4.1620755 4.510216 4.4450583 4.595945 4.7419076
1368881_at 9.224142 9.3125515 9.298574 9.395562 9.392798 9.0816965 9.07003 9.451731 9.252387 9.192802 9.342169 9.697807
1368882_at 5.996488 5.722374 4.391629 4.720073 5.721552 4.4974647 4.3100433 4.325106 4.516515 5.0873833 4.8326216 4.2603345
1368883_at 4.8159566 4.5404434 4.821554 4.4135027 4.740073 4.473954 4.598648 4.703625 4.656146 4.96999 4.8092885 4.4558325
1368884_at 5.389494 5.0675507 5.111956 5.150403 4.81126 4.330381 4.7681227 5.0196857 4.5003066 5.043413 4.752279 4.648292
1368885_at 5.4661646 5.940577 5.601301 5.599252 5.447295 5.3254857 5.2387733 5.3993974 5.314888 5.111188 5.366128 5.2799187
1368886_at 8.972044 8.830858 8.801261 8.815303 8.957513 9.183517 8.829688 9.044913 8.988303 9.115139 9.029174 9.072829
1368887_at 3.6397152 3.611281 3.6335793 3.7282395 3.471315 3.7226357 3.7392726 3.6883585 3.4029577 3.7528076 3.557286 3.6216326
1368888_a_at 8.185749 8.331147 8.029577 7.9929123 7.9397316 7.7850657 7.6864166 7.7371044 8.0281925 8.934063 8.36685 8.850531
1368889_at 7.0827394 6.911538 6.8701015 6.8795466 6.839735 7.3909965 6.895288 6.7565985 7.6659746 7.0526586 7.1219563 7.325796
1368890_at 7.788408 7.930111 7.8518205 7.77074 7.940022 7.8202143 7.855775 7.8893514 8.012418 7.841821 8.0553 7.778332
1368891_at 6.307824 6.1349363 6.151095 6.044515 6.0381713 6.316793 5.859726 6.042807 6.1355925 5.7788672 5.7826214 5.754896
1368892_at 3.8469985 4.122937 3.8614776 3.8766613 3.9035463 4.135695 3.9773524 3.8090625 3.9228356 3.894477 3.9928353 3.756931
1368893_at 4.373397 4.260565 4.2833824 4.1843004 4.350086 4.6158996 4.175455 4.278824 4.1570244 4.4655976 4.3226314 4.521277
1368894_at 4.6531525 4.7863684 5.1076565 4.371583 4.5809765 4.7171297 4.8784723 4.539921 5.006407 4.9367814 4.7215004 4.8302298
1368895_at 3.8622105 4.1059 3.939153 3.891386 4.0108166 3.9478948 4.163585 4.4326305 4.0326796 4.0758343 3.8153322 3.9839988
1368896_at 6.225071 6.478691 6.4999304 6.144745 6.286294 6.4729247 6.3631124 6.0753684 6.622389 6.3675323 6.4715295 6.572546
1368897_at 4.3711777 4.245219 4.5024233 4.193967 4.393152 4.477849 4.3014984 4.240939 4.6381035 4.4443436 4.6995697 4.5385942
1368898_at 4.663798 4.8875365 4.5498214 4.7436676 4.8837695 4.787767 4.966068 4.7441688 4.5808616 4.7958035 4.7873735 4.9793286
1368899_at 7.470281 7.535346 7.5280485 7.277188 7.67074 7.8354025 7.614616 7.5096464 7.7092466 7.555954 7.539249 7.699559
1368900_at 4.900813 4.6553364 4.5514865 4.57426 4.9001837 4.854136 4.3861275 4.588497 4.269909 4.965336 5.022852 5.026046
1368901_at 4.327071 4.7749205 4.882932 4.392988 4.9089746 4.589696 5.013816 4.7111692 4.615785 4.715825 4.8901854 4.8593144
1368902_at 5.5839295 5.6029034 5.343355 5.453005 5.8104014 5.912653 5.737549 5.8072734 5.4544535 5.875673 5.707737 5.74322
1368903_at 7.537178 7.416782 7.655573 7.643613 7.544631 7.914186 7.556779 7.6083527 7.6806164 7.7574997 7.4531927 7.6562347
1368904_at 5.931345 5.6284504 5.806597 6.0643888 5.8190894 5.7160063 5.956165 5.8636265 5.6134996 5.9330697 6.045995 6.1611257
1368905_at 7.539991 8.09325 7.908705 8.019956 7.544509 7.470785 8.850731 8.74859 8.75367 11.09336 10.845486 11.07807
1368906_at 3.394312 3.2972002 3.2047317 3.4523966 3.4780543 3.6034284 3.5718296 3.404412 3.5243037 3.493879 3.45357 3.3612678
1368907_at 4.7409163 4.7800174 5.0760503 4.844224 5.0946574 4.7135296 5.1872854 4.771234 5.003047 5.043413 4.969473 4.8828716
1368908_at 8.139076 8.324066 8.158836 8.111729 8.003851 8.171973 8.047765 8.082195 8.174938 8.585693 8.281309 8.133112
1368909_a_at 6.641226 6.584007 6.84747 6.8619924 6.5464516 6.6815643 6.4505634 6.6168575 6.963154 6.7050176 6.938135 6.68622
1368910_at 5.7518334 5.6230154 5.8433046 5.9528823 5.923478 5.5081983 5.6807265 5.9828954 5.706959 5.4419613 6.0289474 5.4016895
1368911_at 6.5582623 7.0091114 6.753259 6.486821 6.325552 5.886169 6.226341 6.1967936 6.747325 5.823588 6.5049148 6.271056
1368912_at 4.280592 4.0608664 4.013619 4.3173413 4.4433565 4.483369 4.060444 4.0992794 4.127444 4.2736907 4.2004933 4.027896
1368913_at 3.7602859 3.460249 3.633413 3.818265 3.6781971 3.63928 3.1999884 3.8445396 3.725904 3.738435 3.6935854 3.3596013
1368914_at 4.2901793 4.0730305 4.3911204 4.404299 4.6681104 4.779104 4.5198145 4.4724236 4.496395 4.4377184 4.77066 4.3932867
1368915_at 11.086187 11.172799 10.962013 11.272652 10.913934 10.919288 11.307457 11.021423 11.030297 11.042875 11.200749 11.340285
1368916_at 10.683626 10.744179 10.767665 10.494723 10.4240265 10.8817215 10.4477625 10.55149 10.62257 10.585463 10.839363 11.184818
1368917_at 5.1154466 4.902249 5.0484605 4.9889607 5.1100106 5.11375 5.3135962 5.188969 5.0100493 5.0284567 4.9842014 5.1413903
1368918_at 5.2788568 5.3425636 5.273225 5.2490616 5.028982 5.3579807 5.0378656 5.0333633 5.128512 5.248864 5.171796 5.4048214
1368919_at 4.56608 4.7183585 4.4104066 4.8210645 4.6349244 5.034821 5.1141047 4.9605393 4.9710817 4.8969765 4.8177724 4.726992
1368920_at 5.1344714 5.2434688 5.19187 5.1750093 5.338449 5.0362754 5.035657 5.135432 4.8223 5.321562 5.048344 5.3589993
1368921_a_at 5.604964 5.3764896 5.0937467 5.251429 5.4458127 5.582351 5.6254287 5.3738613 5.0700684 5.6019273 5.7890763 5.2610416
1368922_at 4.27634 4.4515867 4.479306 4.6251364 4.280795 4.548885 4.3534484 4.1259913 4.028474 4.350599 4.0959845 4.18042
1368923_at 4.572456 4.585035 4.4497495 4.604582 4.6799264 4.5621724 4.650357 4.4023523 4.6690207 4.6658044 4.593636 4.5687647
1368924_at 10.902551 10.987781 10.705874 10.970776 11.220747 11.178081 11.020403 10.944986 10.919928 10.98953 10.806617 10.979077
1368925_a_at 4.3280745 4.2758293 4.2686143 4.2730203 4.4728937 4.2200236 4.5316887 4.419185 4.4527593 4.61255 4.4622383 4.586949
1368926_at 4.404092 4.3013754 4.5674305 4.3668704 4.2935762 4.282246 4.4732637 4.4212317 4.3728986 4.436357 4.5197687 4.630713
1368927_at 6.6587343 6.3353877 6.6082764 6.551077 6.549386 6.3857803 6.3519444 6.728689 6.469578 6.514633 6.3281937 6.1324286
1368928_at 5.880417 6.2615685 5.65722 6.0740294 5.687208 5.882713 5.9624333 5.8689246 6.0338902 6.0428267 6.025681 6.056609
1368929_at 7.272694 6.864209 7.2908077 6.879623 7.328397 7.3095818 7.158069 7.2485013 7.22417 7.083371 7.3595366 7.2308755
1368930_at 4.231479 4.2521806 3.8609834 4.2065144 3.8574739 4.3961425 4.0277915 4.035577 4.1625423 4.1697483 3.9496913 4.0063496
1368931_at 7.753191 7.474406 7.6876163 7.7537575 8.05245 7.919738 7.753436 8.064735 7.852552 7.5533423 7.7902374 7.649723
1368932_at 5.7417536 5.382313 5.7164936 5.478532 5.5541515 5.973429 5.9527016 5.8965144 5.765925 5.741105 5.9296417 6.0631495
1368933_at 6.7896748 7.2683887 6.6729507 7.095726 6.687888 6.8111157 6.915293 6.7935247 6.903291 6.8152122 6.653241 6.1795974
1368934_at 11.044865 10.471049 10.621398 11.330714 10.783804 10.931573 11.039041 10.952551 10.937259 10.92529 11.59899 12.021992
1368935_at 4.175682 4.4837465 4.473436 3.9725718 4.1825285 4.0305095 4.3011017 4.5209174 3.7831264 4.501798 3.8934488 3.7787333
1368936_at 10.842548 10.792458 10.908484 10.716245 10.761676 10.953442 10.749071 10.975364 10.883546 11.07178 11.055886 11.142186
1368937_at 5.7126293 5.506783 5.7343597 5.4854484 5.6514635 5.4710326 5.5319695 5.481012 5.730643 5.700371 5.514524 5.530766
1368938_at 5.081132 5.707685 5.681534 5.6876097 5.268125 5.169844 5.0383234 5.280934 5.730204 5.167947 5.3012834 5.229453
1368939_a_at 4.5145173 4.775585 4.4935627 4.577078 4.3427615 4.339723 4.392974 4.5409727 4.5216393 4.311881 4.4111814 4.266552
1368940_at 9.810054 9.307893 10.032585 9.853781 9.858738 10.168629 9.791938 9.549421 9.985732 9.951101 10.067105 10.034775
1368941_at 4.311816 4.2406964 4.28353 3.9467921 4.3454103 4.174267 4.320902 4.0393925 4.038572 4.356786 4.3048234 4.3648043
1368942_at 4.9970965 4.777247 4.6341686 4.581715 4.4831467 4.756344 5.0750785 4.8601403 4.972127 4.945801 4.71167 4.78656
1368943_at 13.141354 13.326802 13.3062935 13.303258 13.313737 13.27806 13.337631 13.325529 13.307475 13.115057 13.226585 12.961543
1368944_at 7.1353526 7.226642 7.1855474 7.200442 7.0077734 7.354183 7.0300097 7.1833973 7.249046 7.0449214 7.49482 7.429395
1368945_at 5.018565 5.515283 5.5148416 5.552137 4.7903895 5.075681 5.138464 4.8570457 5.59058 4.9848533 5.4530926 5.550847
1368946_at 5.665889 5.471408 5.5220604 5.8359737 5.4804015 5.4696817 5.629408 5.632221 5.662633 5.5886393 5.811264 5.3590927
1368947_at 8.276694 7.29397 8.562035 8.457506 7.9090796 9.072338 8.046352 7.2224803 7.756582 7.4511976 9.113285 8.466711
1368948_at 5.7269473 5.674595 6.27291 5.9474206 5.754821 6.1987004 5.8504224 5.7377625 5.958793 5.762631 5.794528 5.701948
1368949_at 4.8011055 4.25527 4.0857267 4.3859777 4.119949 4.3189116 4.282435 4.13053 4.213249 4.2088485 3.9514828 4.1123886
1368950_a_at 5.9509597 5.6849775 6.007352 6.003498 5.799449 5.784006 6.0069094 5.8716993 5.7802525 5.8001704 5.7498293 5.696217
1368951_at 4.4262605 4.136785 4.309654 4.5422683 4.6088505 4.3550243 4.2311664 4.2758646 4.2809205 4.1856318 4.313293 4.346032
1368952_at 4.55278 4.6149807 4.5034237 4.617343 4.754093 4.690249 4.549342 4.6073494 4.370697 4.81835 4.375665 4.581309
1368953_at 8.017694 7.915774 8.249899 8.080444 8.18857 8.158678 8.012187 8.164027 8.133786 8.84127 8.68766 8.061986
1368954_at 4.7757425 4.720795 4.558615 4.7766724 4.7073855 4.7418365 4.416464 4.3590713 4.851459 4.849444 4.6328464 4.352964
1368955_at 7.3110948 7.4799857 7.307467 7.074829 7.3831744 7.071899 7.347971 7.241565 7.274948 6.892489 7.5578613 6.916531
1368956_at 5.2989573 5.140928 5.1014585 4.995174 5.2697134 4.9130607 5.2798023 4.9811077 5.244765 5.4034224 4.7710495 5.0388846
1368957_at 4.0830045 4.6031237 3.930788 4.8476763 4.4886684 4.443077 4.749615 4.977119 4.40114 4.7846055 4.834338 4.604327
1368958_at 3.9261558 3.8668118 3.8050058 3.7829263 3.651798 3.8428464 3.841224 3.744243 3.9050727 3.9192102 3.9744577 3.9965944
1368959_at 4.80548 4.5014906 4.568079 4.3857794 4.7611146 4.7052927 4.659932 4.50696 4.7601285 4.7023954 4.5631537 4.545947
1368960_at 9.844661 9.803238 9.793373 9.90607 9.6026535 9.587078 9.779784 9.888139 10.115928 10.11667 10.094982 10.344662
1368961_at 5.8713727 5.6152725 5.634895 5.497449 5.8632193 5.9507446 5.8925457 5.564917 5.580654 5.8992944 5.839195 5.594221
1368962_at 4.733008 4.9175844 5.122617 5.224412 4.9849706 4.7697573 4.687354 4.9621224 5.0818567 5.109276 5.000803 5.0105486
1368963_at 6.2774353 6.179587 6.675822 6.9376826 6.574611 6.5983405 6.5832787 6.427046 6.8513694 6.404689 6.4996586 6.6235394
1368964_at 4.5253973 4.5117 4.5409255 4.333151 4.216311 4.4412665 4.5773516 4.6932297 4.3219786 4.2517514 4.848533 4.5399013
1368965_at 5.291936 5.2250414 5.1215715 5.3518763 5.244697 5.0791903 5.6055017 5.2757955 5.336908 5.275854 5.2925587 5.3554015
1368966_at 4.210946 3.863074 3.846674 4.081429 4.157295 4.0567055 4.030553 3.9279447 4.1775246 3.8678272 3.858039 4.008072
1368967_at 7.2260594 6.684941 6.9423747 7.0621214 6.8785644 7.1213374 6.66727 7.1130385 6.962605 6.588839 6.741357 6.8333077
1368968_at 4.219902 4.248948 4.0152173 4.162862 4.1973524 4.3225923 4.135976 4.291821 4.1924195 4.1550145 4.1895986 4.217804
1368969_at 4.211304 4.506999 4.123577 3.9682734 4.23666 4.1643686 4.292516 3.9280686 4.127444 4.384969 4.105294 4.025049
1368970_at 4.598786 4.7437124 4.7325997 4.647909 4.7116284 4.5178843 4.8509645 4.6919312 4.714676 4.6120014 4.778414 4.595562
1368971_a_at 4.7318087 4.4974422 4.5870275 4.6905127 5.047085 4.4143143 4.7969117 4.850555 4.6974645 5.167947 4.911295 4.819999
1368972_at 3.4849522 3.575543 3.5268462 3.6663039 3.7200522 3.6273942 3.6629581 3.7715888 3.7499197 3.6727304 3.7651467 3.6872675
1368973_at 7.1952567 7.1220927 7.186092 7.1866107 7.123888 7.0442896 7.266663 7.1003714 7.8056746 7.0283422 7.1806397 7.3786197
1368974_at 4.691391 4.462338 4.4863086 4.5971365 4.425381 4.670971 4.6026645 4.532507 4.376685 4.213315 4.310864 4.5333796
1368975_at 6.460487 6.2696667 6.4756017 6.541164 6.411874 6.312177 6.381861 6.6197386 6.2448006 6.366515 6.5178638 6.550254
1368976_at 5.629094 5.4849963 5.2786674 5.4702134 5.636933 5.826707 5.12846 5.579733 5.5906277 5.663442 5.6491084 5.7518744
1368977_a_at 8.328078 8.420383 8.543547 8.243305 8.459429 8.204212 8.41885 8.454688 8.694022 8.567257 8.530634 8.729725
1368978_at 5.170331 5.116098 5.2639184 5.3432174 5.326013 5.11375 5.4103355 5.3254166 5.115017 5.3387556 4.9900184 5.4222445
1368979_at 5.6688743 5.6650066 5.639313 6.131362 5.9923105 5.8327127 6.0644493 5.7129745 5.910442 5.9206877 5.5193267 5.9836707
1368980_at 4.986403 5.60161 5.8457513 5.5321817 5.508753 5.441819 5.4340844 5.627921 5.959998 5.511647 5.9467425 5.7491093
1368981_at 3.5324018 3.516067 3.5709085 3.3837104 3.4116514 3.7698119 3.4592304 3.4775765 3.4664347 3.5198863 3.5045056 3.5881152
1368982_at 4.472625 4.7127185 4.5808444 4.523156 4.778424 4.747481 4.882989 4.5923862 4.599989 4.891104 4.5770183 4.6765237
1368983_at 4.062036 4.480025 4.115785 4.537216 4.345461 5.0413322 4.385461 4.242425 4.175993 4.2060733 4.33887 4.5075154
1368984_at 8.125199 7.9811044 8.0887785 7.864898 8.035959 7.9790764 8.116019 8.13359 8.136902 8.105937 8.10261 7.880661
1368985_at 4.410762 4.4821606 4.5047865 4.180649 4.409094 4.3842816 4.325987 3.9753249 4.514921 4.330596 4.336721 4.2578583
1368986_at 4.6928043 4.6031237 4.8161106 4.8244467 4.8014336 4.945406 4.583026 4.9295406 4.8187437 4.937434 4.868677 4.8075824
1368987_at 5.2241187 4.9523196 5.093824 5.0309634 5.4477954 5.609989 5.301701 5.150361 5.2967544 5.376564 5.045049 5.39067
1368988_at 5.0137067 4.9825687 5.13037 4.953987 5.0018635 4.827761 5.1150217 4.7505436 4.8531203 4.9991817 5.1291237 4.9936914
1368989_at 4.842199 4.4949403 4.7717233 4.494838 4.5158424 4.3571267 4.7167215 4.484985 4.872846 4.696938 4.671448 4.767019
1368990_at 5.5374684 5.717733 5.6968327 5.413321 5.7681026 5.6097465 5.8966 5.6514745 5.6714087 5.526463 5.2904515 5.8511286
1368991_at 5.7577176 6.2478147 5.8781357 6.4974036 5.8362775 5.599143 6.2414136 5.904674 5.9505253 5.3865376 5.808656 6.073022
1368992_a_at 10.647612 10.414894 10.44726 10.921161 10.461733 10.460272 10.58595 10.406542 10.700614 10.646218 10.491597 10.523775
1368993_at 4.55319 5.0836296 4.8804817 4.9726896 4.7024536 4.8284545 5.102775 4.549557 4.5461063 4.806784 4.880634 4.9681406
1368994_a_at 5.7086754 6.053481 5.904674 5.9160147 5.922179 5.8712897 6.006973 5.7158303 6.100053 6.0517573 6.0093966 5.8829904
1368995_at 3.402548 3.4306474 3.3565662 3.4194317 3.524836 3.3242595 3.34946 3.3440359 3.4307082 3.361024 3.5546534 3.4322238
1368996_at 4.5188303 4.3252153 4.268608 4.40109 4.525818 4.4271827 4.347399 4.713217 4.328023 4.3140774 4.4907794 4.519538
1368997_at 4.6001625 4.2297564 4.5442233 4.5764775 4.4570127 4.659796 4.4434395 4.749379 4.5210094 4.5301304 4.487639 4.8823605
1368998_at 3.5947518 3.6466784 3.6654978 3.4056606 3.599183 3.5388367 3.4133875 3.4593964 3.407419 3.5901928 3.3907902 3.5737267
1368999_a_at 5.0336237 4.9027495 4.6415467 4.988434 5.050506 5.0669127 5.1450005 4.9606657 5.04344 5.251942 5.2753367 5.4861755
1369000_at 4.867557 4.981711 4.9091277 5.3459063 5.3081875 5.318309 5.137644 5.1713796 5.45508 5.4392724 5.2303553 5.165644
1369001_at 4.0032253 3.6942017 3.8860528 3.818265 3.791304 3.9447775 3.6131935 3.687768 3.5444667 3.8351824 3.8684113 3.6459358
1369002_at 4.2750235 4.3745136 4.233851 4.14076 4.368406 4.6929655 4.2621574 4.60113 4.570046 4.2041817 4.426153 4.352063
1369003_at 6.326991 6.041317 6.07223 6.0550356 5.5529566 5.6644993 6.03661 6.3618045 6.0675573 6.0973897 6.039238 6.186866
1369004_at 4.7797723 5.0168324 4.908654 5.2383204 5.120696 5.1513696 5.0451202 4.937539 4.566091 5.241585 5.3106556 4.9945173
1369005_at 4.4670577 4.3614283 4.2181582 4.390033 4.615897 4.319315 4.424411 4.316202 4.36543 4.4917083 4.3586073 4.403527
1369006_at 3.780849 3.7639425 3.9625473 4.0849695 4.1378727 4.1204157 3.8377128 3.9643376 3.801077 3.9512098 3.9503038 4.3817725
1369007_at 5.4033704 5.453331 5.4124136 5.522496 5.419649 5.175646 5.324191 5.757714 5.831834 5.4277115 5.249057 5.192889
1369008_a_at 4.291248 4.1819143 4.4324236 4.51591 3.9099774 3.9526072 4.151198 3.9642303 4.4608564 4.4444923 4.2411337 4.159907
1369009_at 3.5549386 3.5552392 3.7488024 3.69051 3.8638918 3.9146369 3.6267529 3.9280686 3.6370795 4.1052027 3.6404583 3.9121733
1369010_at 4.8206863 4.823807 4.848939 4.8859205 4.8556776 5.017154 4.8509216 5.176613 4.6045275 4.7672586 4.790384 4.9223547
1369011_at 12.42548 12.403063 12.750332 12.348108 12.481691 12.546117 12.400436 12.449793 12.4114895 12.303138 12.371356 12.451684
1369012_at 5.90942 5.881518 5.396196 6.067376 5.920715 5.7093625 5.7816052 5.8769836 5.6973796 5.633659 5.5578337 5.496763
1369013_a_at 10.509317 10.507579 10.629262 10.570873 10.4865675 10.403879 10.564125 10.587115 10.665334 10.719634 10.7301655 10.656764
1369014_at 4.370636 4.2021713 4.445595 4.4321504 4.403496 4.375636 4.7640057 4.471493 4.524021 4.4331303 4.4522657 4.23841
1369015_at 4.406501 4.410349 4.71317 4.192487 4.7167454 4.558395 4.4918923 4.6074266 4.764765 4.720519 4.310456 4.39968
1369016_at 5.0300183 5.2513485 4.940277 5.1751366 5.1850595 5.331249 5.0617676 5.1197715 5.1653204 5.031529 4.594692 5.0908084
1369017_at 4.394018 4.127654 3.89491 4.43675 4.263688 4.2573175 4.527219 4.473161 4.1106043 4.649583 4.286127 4.1609154
1369018_at 5.5256248 5.292685 5.129724 5.394561 5.3252673 5.3492265 5.6360536 5.2926016 4.735497 5.2102118 5.2641635 5.237131
1369019_at 3.6936276 3.7370553 3.5846028 3.6127439 3.6802716 3.6875832 3.690848 3.6633778 3.5435574 3.7638743 3.6850598 3.5783894
1369020_at 4.386588 4.504795 4.5340843 4.64299 4.240581 4.6266537 4.407606 4.381258 4.6513395 4.7081795 4.352008 4.443105
1369021_at 5.827053 5.546835 5.618065 5.6621056 5.774185 5.6940203 5.7518835 5.5681925 5.574311 5.682143 5.5799584 5.731844
1369022_at 5.829128 5.4177647 5.7896533 5.9962254 6.035157 5.7487984 5.9896274 5.9383826 5.9671245 5.8819704 5.880957 5.4395704
1369023_at 9.827516 9.98744 9.976046 10.061057 9.896027 9.898607 10.229066 9.7922535 10.208888 10.249549 10.25137 10.183773
1369024_at 6.783563 6.7196007 6.6081767 6.527635 6.445833 6.561793 6.6955795 6.427167 6.660584 6.355983 6.875014 6.848912
1369025_at 4.2671776 4.540326 4.4653354 4.3966117 4.186449 4.0173807 4.114377 4.3445396 4.0230727 4.2482977 4.747574 4.3109007
1369026_at 6.254044 6.2444506 6.742523 6.1381054 6.6178713 6.5873423 6.4539833 6.305603 6.751631 6.252492 6.218516 6.096722
1369027_at 4.434578 4.1467276 3.7702172 4.135308 4.392352 4.376703 4.3923206 4.0528035 4.406296 4.09986 4.2783775 4.1322565
1369028_at 4.534013 4.6035767 4.6056213 4.509347 4.8245416 4.6654253 5.2846456 4.9621224 4.783127 4.7459264 4.768379 4.8709173
1369029_at 5.8627143 6.11776 6.218091 6.118093 6.014934 5.8133273 5.5994487 5.9331203 5.5383086 5.2782736 6.2143927 5.8904676
1369030_at 3.7995749 3.9758136 3.951371 4.123535 4.2309923 4.2095437 4.048874 3.984184 3.6991796 3.9333668 3.754035 3.9135122
1369031_at 8.05352 8.18166 8.0169325 8.30942 8.068227 8.137222 8.228787 8.203736 8.023731 7.794198 8.141083 7.845385
1369032_at 7.664842 7.4686637 7.522937 7.445664 7.488999 7.615757 7.5145197 7.3889594 7.6621375 7.6487875 7.391467 7.538484
1369033_at 3.3225107 3.3421986 3.548448 3.4885404 3.4586506 3.5737927 3.550521 3.6574113 3.9779649 3.5508738 3.5818975 3.7130923
1369034_at 4.391404 4.3604364 4.1906967 4.4733095 4.6806984 4.642993 4.5911937 4.561617 4.3516226 4.6646957 4.2169523 4.3686204
1369035_a_at 3.686779 3.889756 3.974912 3.381053 3.6364806 3.3536093 3.428138 3.5370753 3.4672854 3.3808713 3.382767 3.4010358
1369036_at 3.6234977 3.778432 3.5589528 3.8499246 3.7076035 3.4601905 3.775859 3.8281136 3.917641 3.6750965 3.5583239 3.5713892
1369037_at 5.06709 4.4350824 4.7009535 4.722477 4.3149524 4.7414494 4.609744 4.6966357 4.4949512 4.6810403 4.1660495 4.4669995
1369038_at 5.1846733 5.437912 5.3773165 5.2437553 5.2985573 5.175192 5.240491 5.5112553 5.498679 5.199275 5.4700146 5.240366
1369039_at 7.8021703 7.8898625 7.7958717 8.150887 7.8568387 7.7850046 7.9761286 7.7678723 7.5941277 7.720945 7.8145056 7.6136403
1369040_at 5.4294147 5.6538224 5.385678 5.335248 5.558949 5.59525 5.331133 5.5503025 5.480546 5.7373853 5.582073 5.5576644
1369041_at 3.4720452 3.4460316 3.4396732 3.5487452 3.5368617 3.6256275 3.6173134 3.8499207 3.4163299 3.738699 3.6297302 3.4788737
1369042_at 7.1525745 6.9210324 7.3643103 7.135923 7.194692 7.1631317 7.2272825 7.261097 6.8814807 7.0863814 7.1456385 6.8583016
1369043_at 3.5657318 3.6373367 3.5605712 3.6372604 3.4323545 3.578718 3.5079677 3.481727 3.3270473 3.5172234 3.5354815 3.4514816
1369044_a_at 6.427669 7.0501714 7.1345806 6.9224777 7.1251917 7.219418 6.523399 6.347213 7.2873755 6.105548 7.0657563 6.586002
1369045_at 6.304522 6.46942 6.451937 6.554942 6.6491146 6.465111 6.891796 6.3537173 6.3521852 6.689472 6.3676004 6.2986264
1369046_at 3.6702342 3.8354719 3.9505181 3.9347088 3.7862923 3.9678993 3.7674317 3.9450362 3.9760816 3.8489149 3.7416394 3.795292
1369047_at 3.297341 3.124853 3.2156153 3.1059124 3.2317064 3.1926887 3.1947277 3.1181428 3.1966054 3.2915883 3.2271829 3.033644
1369048_at 4.386759 4.3542356 4.3310585 4.388755 4.523525 4.4512167 4.4046865 4.4414306 4.399619 4.5303507 4.618117 4.714798
1369049_at 3.9431877 4.0645914 3.8105783 3.9950562 3.64402 3.9183784 3.9340408 3.7493713 3.8498168 3.839201 4.108617 3.920221
1369050_at 7.8834777 8.25649 8.068171 8.038702 8.254472 7.772116 8.010212 8.152032 8.1630945 8.098955 8.045315 8.010555
1369051_at 6.4769287 6.7863035 6.9868 6.664129 6.8081346 6.736449 6.7252474 6.778682 7.0670094 6.5479875 6.775782 7.218612
1369052_at 5.2544174 5.126699 5.078776 5.01729 4.7145524 5.370896 4.9850016 5.233538 5.2505984 4.950577 4.908324 5.232984
1369053_at 4.25525 4.417777 4.15972 4.2201185 3.894925 4.040007 4.679519 4.371741 4.4904623 4.603217 4.2680593 4.2071953
1369054_at 4.3950424 4.29375 4.4661264 4.1742783 4.110726 3.9668221 4.167866 4.1954827 3.790965 4.146522 4.117879 4.066326
1369055_at 3.9309018 3.7844539 3.6640685 4.013501 3.6190965 3.7138762 4.0801086 3.9428556 3.884491 3.7319374 3.572542 3.947648
1369056_at 3.5064318 3.452825 3.5461504 3.6608794 3.538779 3.447964 3.5079238 3.4597523 3.4486573 3.508999 3.3010404 3.5752528
1369057_at 7.2462473 7.4054065 7.353481 7.2933416 7.298146 7.09295 7.2761917 7.1456165 7.148044 7.488427 7.30298 7.4698243
1369058_at 4.970098 4.7257485 5.120666 5.097163 5.242724 5.2096004 5.1196814 5.2220154 5.2995133 5.1430736 5.0963635 5.389234
1369059_at 7.7904234 7.637247 7.8730726 7.9140162 7.8413777 7.779403 8.046755 7.8780036 7.8784714 7.831387 8.0268135 7.963499
1369060_a_at 8.058491 8.148283 8.086772 8.144672 8.218212 8.141832 8.100224 7.986815 8.217951 8.313631 8.234497 8.3423
1369061_at 8.305124 8.221899 8.195534 8.378099 8.316093 8.152275 8.535078 8.4537945 8.735052 8.995342 8.782251 8.972662
1369062_at 5.2042093 5.3143673 4.8171463 4.7632084 5.071596 5.2051487 4.9436693 4.9247904 5.1551456 5.366846 4.9975376 4.726445
1369063_at 9.712286 9.842177 9.582877 9.740979 9.587377 9.529338 9.290998 9.534761 9.804796 9.754024 9.441462 9.71616
1369064_a_at 3.7118385 3.7031693 3.7138007 3.8961396 3.931588 4.133252 3.926247 3.8777816 3.8278055 3.8353958 3.877886 3.8499327
1369065_a_at 8.989842 8.794375 9.048007 8.798646 9.069346 9.14156 8.784616 8.694906 8.809663 8.546765 8.70883 8.460147
1369066_at 5.607042 5.512216 5.696701 5.737268 5.742096 5.5734005 5.69052 5.471968 5.581746 5.807828 5.586034 5.544091
1369067_at 3.6791508 3.6250637 4.6836576 3.697497 3.9326022 3.8362496 3.7390466 3.898212 3.5199504 3.6603293 3.5516698 3.8134718
1369068_at 4.387496 4.206813 4.0568337 4.375997 4.5945883 4.4608145 4.3462963 4.43263 4.237641 4.171708 4.227992 4.7121434
1369069_at 7.328154 6.934174 7.26994 7.1639843 7.0351086 7.0164957 7.0836186 7.184455 7.28646 7.19078 7.6357613 7.578777
1369070_at 7.9793987 8.01156 7.9871655 7.9292283 8.1596365 8.406008 7.946099 8.032208 8.086269 8.016478 8.360526 8.228926
1369071_at 3.9851131 4.0609484 4.4646177 3.9945815 4.0423985 3.8556583 3.9080536 3.8190198 3.9916003 4.0594187 3.9928348 4.010214
1369072_at 6.5650578 6.0022063 7.5326033 6.9760284 5.415152 4.8748875 6.0134573 7.692063 6.3229237 6.7178354 7.595439 6.8452454
1369073_at 10.219845 10.111926 10.587279 10.317858 10.228561 10.373147 9.808488 10.312247 10.5055685 10.140515 10.127504 10.366662
1369074_at 12.624579 12.521177 12.470987 12.476196 12.495855 12.700731 12.394315 12.459233 12.506 12.386365 12.451002 12.406873
1369075_a_at 4.466251 4.4544816 4.69289 4.5852895 4.7239084 4.4253798 4.682867 4.3106 4.4313545 4.473747 4.4371433 4.5169997
1369076_at 8.780046 8.649477 8.798739 8.57518 8.620564 8.815566 8.688418 8.99204 8.6338825 8.794363 8.8085785 8.721288
1369077_at 7.0029163 6.942611 7.170093 7.1965895 7.4202123 7.283916 7.2231536 7.3291116 7.2439613 7.3320627 7.3705096 7.2688813
1369078_at 8.011547 8.103804 8.125345 8.153301 8.107787 8.027601 8.202723 8.214152 8.206519 8.424313 8.483342 8.44422
1369079_at 4.5115957 4.552463 4.6882043 4.497696 4.7081084 4.5042615 4.7099686 4.3389425 4.4778447 4.8356714 4.6326065 4.432461
1369080_at 4.341228 4.9257674 4.2992406 4.2696123 4.44389 4.7446756 4.540431 4.6089554 4.3232927 4.7232704 4.384516 4.468269
1369081_at 6.8030133 6.9429445 7.0598183 6.7650175 7.434245 7.110836 6.7619944 6.7228103 6.9292283 6.7807903 6.799615 7.384472
1369082_at 4.9779286 4.7648582 5.067357 4.974002 4.980997 5.3041263 4.7688413 4.5973196 5.012276 5.04768 5.2121096 4.940086
1369083_at 5.929791 5.613313 5.903263 6.850302 5.8230586 5.706595 5.9461765 5.8927965 5.8799067 5.7003226 5.712459 5.6133795
1369084_a_at 6.927325 6.7170205 6.61095 6.7094746 7.024706 6.8647327 7.053595 6.6760974 6.857572 7.0470414 6.6965055 6.8932385
1369085_s_at 5.736149 5.181061 5.6363273 5.5111065 5.8166437 5.5924973 5.559719 5.8243346 5.555169 6.1871853 5.784828 5.291727
1369086_a_at 5.4935102 5.193879 5.2412205 5.408763 5.642233 5.717143 5.6452217 5.609913 5.383584 5.536432 5.245432 4.9808826
1369087_at 5.183202 5.2999268 5.1692142 5.0541806 5.1511316 4.9438744 4.971717 5.1186953 5.14692 5.20984 5.398873 5.174876
1369088_at 7.052119 7.3279448 7.3256063 7.397813 7.194387 6.8149943 7.1084714 7.102466 7.3811846 7.1086297 7.5109034 7.80492
1369089_at 4.0419965 4.192128 3.9796548 3.9417398 4.027169 4.271291 4.249131 3.7786927 4.157639 4.1251907 4.0975943 4.003711
1369090_at 4.0454764 3.890955 3.8489044 3.7226312 3.8858314 3.7704246 3.955742 3.7640667 3.931402 3.950759 3.8351948 4.0359526
1369091_at 4.2866244 4.0488997 3.8007762 3.998268 3.8748283 3.9453852 3.808159 4.0500965 3.925856 3.9749076 3.9453394 3.923138
1369092_at 8.267157 8.415463 8.475328 8.669653 8.327559 8.557754 8.62178 8.333148 8.505645 8.544188 8.444645 8.434457
1369093_at 6.8300867 6.9867077 7.0479913 6.699375 6.918243 6.871027 6.8671556 6.595155 7.047023 7.130219 7.311096 7.0684314
1369094_a_at 6.0736904 6.0147133 5.9961042 6.1086216 6.0347967 6.221926 5.8148956 5.99077 6.407689 5.7117167 5.5101995 5.5418186
1369095_at 4.6319036 4.5194416 4.2010016 4.6122327 4.400358 4.83755 4.442876 4.478012 4.6969213 4.5908937 4.423279 4.5367994
1369096_at 3.9894297 4.213005 3.8849168 4.014749 3.8940341 4.096404 3.9359155 3.9116254 3.9574523 3.9045813 4.027762 3.821243
1369097_s_at 6.1461296 6.7070665 6.9344893 6.324705 6.3853655 6.2431555 6.291142 6.460264 6.2679935 6.4742227 6.7413087 6.325334
1369098_at 3.930724 4.371394 4.3740273 4.0532403 4.0211496 4.3046904 4.02477 4.188602 3.9237635 4.24587 3.975046 3.8384237
1369099_at 7.838147 7.933735 7.7753425 7.7905216 8.09732 7.7616105 7.8488264 7.5939746 8.086992 7.9925942 7.79916 8.007591
1369100_at 4.225404 3.9226835 3.842321 4.2572246 4.512571 3.93112 4.14227 3.9765615 4.117428 3.824682 4.2345543 4.1623306
1369101_at 7.4517198 7.4367776 7.6678934 7.320473 7.7411213 7.537235 7.5868597 7.3176856 7.444426 7.742484 7.7308245 7.7388277
1369102_at 3.9677522 3.8240044 4.0129943 3.7190578 3.7036037 4.0577307 3.8636818 3.6465192 4.127444 3.6372435 3.645876 4.103679
1369103_at 5.045432 4.9918265 5.2759748 5.052049 4.628172 4.8070006 4.699321 4.787402 4.9361844 4.4382815 5.0428867 4.6693115
1369104_at 5.8323665 6.063009 5.9702826 6.456433 6.033558 5.59662 6.3459206 6.3234534 6.128698 6.103398 6.0946608 6.3830943
1369105_a_at 4.0345144 3.7625198 4.291065 4.0777097 3.6122673 3.780579 3.7191164 4.0703163 5.4171505 3.3535554 4.0386705 3.7233796
1369106_at 4.4002213 4.205883 4.334033 4.4162655 4.3151164 4.125306 4.5078974 4.5495934 4.5302973 4.5817876 4.398717 4.253917
1369107_at 4.125231 3.7934093 3.8101563 3.821711 3.7088397 3.9201016 3.8415256 4.1377873 3.9057412 4.0294375 3.9621367 4.11137
1369108_at 3.823705 4.145042 4.117014 4.1376934 3.7203515 3.5506372 3.9596112 3.824058 3.527648 3.9512591 3.923662 3.914016
1369109_at 3.6294875 3.4402492 3.3565662 3.744079 3.6000562 3.4392986 3.5807436 3.5255635 3.7930088 3.706024 3.637584 3.5005243
1369110_x_at 9.840264 7.8596926 9.204651 9.394413 9.488308 9.531017 9.989573 9.980657 9.15198 9.114547 7.8226314 9.237126
1369111_at 14.119018 13.923471 14.012208 14.109038 14.060299 14.069468 14.0028925 13.964536 13.978668 14.054764 14.054295 14.094354
1369112_at 4.1845827 4.1979856 4.102968 4.187557 4.09033 4.6342325 4.188591 4.308112 4.134631 4.342207 4.3862915 4.417072
1369113_at 3.3404806 3.5460126 3.1342382 3.5933454 3.4385495 3.468398 3.3703914 3.2020566 3.4592566 3.2248785 3.5203369 3.3889604
1369114_at 3.2823005 3.3329277 3.2320597 3.3388965 3.2953115 3.1579459 3.079993 3.0957906 3.467012 3.0770125 3.1186516 3.1135938
1369115_at 4.687477 4.7885876 4.628033 4.7834744 4.7023783 4.9246607 4.7963166 4.705715 4.336643 4.4793186 4.603527 5.0580916
1369116_a_at 5.7424746 5.750897 5.5136914 5.6738305 5.5929008 5.788127 5.765755 5.7775207 5.3993845 5.8567476 5.5540986 5.5996523
1369117_at 3.8621593 3.9617624 4.0216002 3.8749537 3.7732928 3.8358352 3.9136956 3.9078095 3.8793154 3.7678616 3.952809 3.9826882
1369118_a_at 4.537527 4.3850822 4.360561 4.283417 4.3388333 4.0137825 4.401641 4.3255734 4.6473274 4.307371 4.184905 4.258634
1369119_a_at 4.854107 4.780369 4.928591 4.755561 4.7188034 4.44269 4.6017923 4.75961 4.7733154 4.6954184 4.5029764 4.5160375
1369120_a_at 6.938239 6.8449645 6.8156595 6.9631453 7.061046 6.8740525 7.1109476 7.2735696 6.9017415 7.188006 6.7495656 7.101228
1369121_at 4.734463 4.7335215 4.7815843 4.4696417 4.9561815 4.589696 5.0141153 4.9212904 4.6910295 4.757947 4.989851 4.8801174
1369122_at 7.671614 7.4265347 7.7538323 7.5694366 7.625296 7.4484076 7.3677654 7.405141 7.638622 7.4003096 7.419501 7.2102833
1369123_a_at 5.7332735 5.7074513 5.649972 6.0669465 5.8206663 5.6688485 6.180005 5.857792 5.829268 5.784491 6.2553797 5.9954906
1369124_at 4.221422 4.412055 4.1016054 4.2366896 4.4277296 4.3909793 4.2092514 4.0192227 4.0854416 4.175014 3.954799 4.0800595
1369125_at 3.3225107 3.3926423 3.6056406 3.2998772 3.4289255 3.4711587 3.449686 3.433009 3.4445033 3.4356196 3.2641377 3.4578114
1369126_at 3.959887 3.7634094 3.9060047 4.13369 4.0091486 3.8447354 3.918593 4.2654905 3.8441393 3.9300883 4.033758 3.9181278
1369127_a_at 6.211465 6.019563 6.287492 6.1006675 6.3857937 6.439318 6.314804 6.1877155 6.4877644 6.940661 6.582292 6.621782
1369128_at 4.027828 4.052409 3.709889 4.2971783 4.2321773 4.4177465 4.1966305 3.9774518 4.210661 3.9287837 3.93937 4.323653
1369129_at 3.8808587 4.1150904 3.9730825 4.103961 4.086111 4.0827985 3.7552054 4.040922 3.8703773 3.9379985 4.4662075 3.7797189
1369130_at 4.9222603 4.716909 5.041164 4.6748 4.5912666 4.451462 5.1178875 4.7648163 4.4021416 4.4351697 4.485501 4.343312
1369131_at 3.9005342 3.836841 4.106677 3.7364235 3.960775 4.264385 3.9036772 3.8053322 4.058411 4.1364913 3.7093 4.078748
1369132_at 5.2066956 5.0427155 5.085825 5.209293 5.1516047 5.4321313 5.3604765 5.1768346 4.9224806 5.2993383 5.1103377 5.1047354
1369133_a_at 3.797039 3.6823144 3.7420843 3.6235156 3.6163661 3.8603516 3.7672951 3.7838306 3.7043161 3.91398 3.6183572 3.7325811
1369134_x_at 3.811612 3.5047233 3.6716576 3.9065874 3.651453 3.520119 3.6616976 3.6646981 3.5175989 3.4961417 3.472403 3.6584625
1369135_at 6.163225 5.8537135 5.794886 5.9457464 6.155432 5.945731 6.1507735 6.1250176 6.0484242 6.1023827 5.959936 6.097831
1369136_at 3.9660294 4.076253 3.836569 4.1394835 3.9563036 4.1413975 4.4409122 4.0668354 4.092803 4.063712 3.9601798 3.8851442
1369137_at 5.2840686 5.0758724 4.9799294 4.8217926 5.0129766 4.90814 5.0585923 4.413819 5.259899 4.996108 5.2787066 5.227045
1369138_a_at 4.058466 3.7189252 4.461602 4.042031 3.949343 4.275275 4.224653 4.036762 3.9750223 4.2936697 3.7575598 4.9302163
1369139_at 3.6165407 3.8553078 3.8041441 3.7761264 3.9131296 4.0345306 3.8449965 3.8792093 3.7499197 3.6231902 3.7503943 3.6482236
1369140_at 3.903653 3.9762788 4.110752 3.9879928 4.190955 4.1820307 4.1147537 3.8002026 4.00561 4.27369 3.9136019 3.9697263
1369141_at 3.5337079 3.4886816 3.6105597 3.5379906 3.3360026 3.5774693 3.4115694 3.7483988 3.8100595 3.7124825 3.6103213 3.5407705
1369142_at 3.8642778 3.7126749 3.7818797 3.6403453 3.7081175 3.846436 3.7001245 4.361282 3.810844 3.7952147 3.5818975 3.6168709
1369143_at 4.114626 4.2212687 4.017763 4.160735 4.130477 4.1998186 4.5316887 4.5551434 3.83859 4.069904 4.1185474 4.1148596
1369144_a_at 3.8320823 3.7492824 3.8143919 3.652163 3.8394797 3.7084613 4.00733 3.860317 3.7723298 3.5352607 3.9742181 3.6679006
1369145_a_at 4.663364 4.561256 4.4313416 4.880389 4.547463 4.7287965 4.5952554 4.727902 4.6233897 4.5597277 4.814213 4.69386
1369146_a_at 6.7433853 7.13006 7.5766454 7.261323 7.5726686 7.500508 7.3157396 7.4057293 7.737103 8.287041 8.305544 8.475129
1369147_at 4.7489214 4.7146263 4.556867 4.491399 4.8118477 4.682276 4.767663 4.7045135 4.5630603 4.7285824 4.5701656 4.478325
1369148_at 7.598805 7.68823 7.6262245 7.618652 7.5628552 7.714211 7.5804 7.5316677 7.4801726 7.5712595 7.633769 7.536308
1369149_at 5.0377755 4.7069283 5.025777 4.845584 4.920415 4.772853 4.8946557 4.6630282 5.221209 4.8113136 4.716266 4.9347715
1369150_at 8.914124 8.213624 7.9961767 8.935252 8.181218 8.423647 8.376152 8.249539 8.588295 8.051992 8.785279 8.856922
1369151_at 5.081002 5.2936254 4.792158 4.7659054 5.166684 4.765169 5.050104 4.924188 5.0044475 5.170793 4.9053574 5.159606
1369152_at 7.5931845 7.402911 7.548766 7.746215 7.5804706 7.6715226 7.574733 7.4312935 7.7522116 7.54238 7.7910395 7.6609306
1369153_at 3.8187397 3.568562 3.810349 3.5437605 3.7019918 3.6319046 3.698371 3.7779949 3.8000343 3.6246524 3.7361374 3.8061225
1369154_at 4.0985746 3.8074389 3.965582 4.0979433 4.253584 4.191266 3.9824672 4.224842 4.115407 4.0356903 3.8532422 3.9965944
1369155_at 4.326962 4.564705 4.825418 4.665281 4.8546886 4.82483 4.63797 4.8919144 4.581872 4.7538004 4.473702 4.8593144
1369156_at 6.4375515 7.2911534 6.790501 6.4124074 7.12231 6.9991117 6.6869435 7.0295253 7.157544 7.1193275 6.931839 6.922675
1369157_at 8.903748 9.07308 8.841871 8.919886 8.536724 8.788044 9.085234 9.107517 8.640263 9.311569 9.232351 8.839466
1369158_at 3.850543 4.258604 3.9697275 4.0439844 4.398005 3.8770406 4.0938034 4.0283794 4.0439863 4.1617136 3.9339309 3.7545588
1369159_at 4.5572224 5.123574 4.88985 4.994822 4.8703537 5.2339044 4.8542814 4.942552 5.2613196 4.7383046 4.8305054 4.9489436
1369160_a_at 4.6669106 4.804677 4.9425693 4.684426 4.6243668 4.8597245 4.561943 4.5656734 4.582008 4.510569 4.716659 4.907212
1369161_at 8.290378 8.652544 8.639086 8.642842 8.980864 8.404826 8.790906 8.49111 9.639584 8.651959 9.51433 9.779989
1369162_at 3.778723 4.1002564 4.100511 3.6515634 3.7080195 3.696307 3.6266418 3.5344756 3.6431215 3.7337577 3.6575887 3.655193
1369163_at 4.7316895 5.073159 4.8728104 4.838911 5.010128 5.032591 4.860725 4.937722 5.186208 4.921767 4.9311867 4.7093515
1369164_a_at 4.6083603 4.5131264 4.3502703 4.397217 4.20779 4.364264 4.409538 4.237456 4.7274895 4.301285 4.5148787 4.469479
1369165_at 4.391452 4.2307367 4.053714 4.101483 4.1718054 4.3869185 3.9978874 4.126053 4.3052697 4.110003 4.076232 4.0258403
1369166_at 4.03335 4.4002123 4.515026 4.4583244 3.9618278 3.8286004 3.976213 3.7011142 4.1155777 4.0026407 3.952809 4.020733
1369167_at 5.3408775 5.851384 4.905298 5.6109843 5.4129353 5.233898 5.5033317 5.4448986 5.2450967 5.500147 5.519918 5.3565626
1369168_a_at 5.326292 5.329764 5.370601 5.4417977 5.631289 5.23073 5.408307 5.736542 5.435162 5.687775 5.456915 5.3240786
1369169_at 9.4442215 8.952843 9.10653 9.363011 9.192013 9.467293 9.439222 9.462184 9.096595 9.54462 9.496028 9.513726
1369170_at 4.1394205 3.6904078 3.6703978 3.8721812 3.966651 3.9457257 4.0549116 3.7515895 3.8209536 3.9379983 3.7821062 3.9863448
1369171_at 11.17784 11.109146 11.142651 10.494489 10.427635 11.295844 11.169773 11.069114 10.438053 11.048385 11.082884 10.268359
1369172_at 4.120628 4.233752 4.3250837 3.8884397 4.153881 4.1149397 4.179321 4.2361765 3.9238467 4.2210364 4.0322227 4.1644993
1369173_at 5.033228 5.373558 5.245216 5.6146097 5.5147996 5.492424 5.460053 5.3278003 5.21942 5.0472636 5.293157 5.2535534
1369174_at 7.215004 6.944405 6.9402037 7.2557273 6.9321437 7.0141234 7.182777 7.2918706 7.1339293 6.778759 7.103369 7.1159654
1369175_a_at 3.7201612 3.5336924 3.7623196 3.745975 3.6545718 3.5016792 3.7808902 3.5004563 3.5520034 3.8729534 3.6328614 3.7675447
1369176_at 6.088472 6.3773246 6.1247253 5.81059 6.312403 6.1387877 6.0620704 6.315519 6.323218 6.2831955 6.4089003 6.6868587
1369177_at 7.0494394 7.016772 7.2117085 7.3013124 6.7461495 6.988892 7.1054606 7.0605536 6.904895 7.0825357 7.0640945 7.171124
1369178_a_at 4.23515 4.114502 4.2327623 4.489948 4.1640563 4.2767887 4.170676 4.304349 4.0687723 4.0614853 4.095024 4.3177385
1369179_a_at 6.0999556 6.4292603 6.108649 6.3293786 5.567873 6.0479674 5.787306 6.1979685 6.343664 6.0995975 6.263155 6.1851773
1369180_at 5.0767684 4.6074486 4.9089065 4.95087 5.1361413 5.015648 4.9065394 4.880151 4.701194 5.214654 5.09754 4.809884
1369181_at 5.9644847 6.896024 5.9742007 6.112683 6.5325675 6.266366 6.2492723 6.223226 5.729444 5.968667 6.446218 6.407396
1369182_at 4.3648624 4.3887644 4.1827264 4.1006155 3.8216047 4.164993 4.115726 4.319514 4.0534153 4.1184473 3.9479928 3.804148
1369183_at 5.0021067 4.5404315 4.598139 4.6678824 4.9551773 4.933106 4.783332 5.071821 4.768091 5.107272 4.977786 4.7105618
1369184_at 3.880433 3.8145645 3.741874 3.999245 4.016342 3.7243135 3.9085572 4.3029327 4.054433 4.1524773 3.7585673 4.37916
1369185_a_at 4.7943206 4.8051953 4.875828 4.9295025 5.0735583 5.038421 4.9178195 4.8679514 5.2831964 5.010015 4.831783 4.9806213
1369186_at 7.5541186 7.7947216 7.605233 7.772009 7.3008533 7.646642 7.501561 7.9848456 7.743876 7.5645695 7.8341966 7.7896867
1369187_a_at 6.979527 7.064797 7.123408 7.672598 7.2221904 7.227677 7.0644712 7.1560235 7.573037 7.8350096 7.445087 7.8794627
1369188_at 3.8891275 4.2677255 4.2044086 3.9529228 3.9590774 4.328615 4.008342 3.8544025 4.3424253 4.0094147 3.887787 4.150845
1369189_at 4.9790583 5.2211595 5.375791 5.358736 5.308593 5.3215938 5.2280593 5.213175 5.388095 5.5459466 5.2780647 5.1256194
1369190_at 5.5074224 5.344745 5.2821913 5.2991266 5.4051805 5.465982 5.4824758 5.347027 5.2046413 5.42344 5.241282 5.4351783
1369191_at 3.7268174 3.6978114 3.5442243 3.9018917 3.8111465 3.3875175 3.5417535 3.5405622 3.6624649 3.6661842 3.5478673 3.4698896
1369192_at 4.4684906 4.9446697 4.726842 4.789425 4.6512203 4.796735 4.4983916 4.842255 4.6423645 4.6400003 4.6348863 5.1150503
1369193_at 5.6948924 5.227358 5.467491 5.3757668 5.411095 5.3367243 5.5862346 5.209511 5.361495 5.2956095 5.359252 4.9887094
1369194_a_at 3.9518907 3.713629 3.6773968 3.9439664 3.7583685 3.8134556 3.6948347 3.9198594 3.9316301 3.6984856 3.785953 3.73919
1369195_at 5.8895907 5.577524 5.3446426 5.677438 6.0031767 5.9802785 5.3370566 5.457444 5.684265 6.1988373 6.2025056 6.954053
1369196_at 5.304716 5.4674034 5.3895073 5.442891 5.54823 5.401375 5.2768717 5.4564238 5.404087 5.671365 5.472271 5.39067
1369197_at 5.999977 6.1061916 5.989101 6.10695 5.7575893 6.0741234 5.8791704 5.987463 5.9459023 5.6914296 5.8065214 5.612907
1369198_at 4.8493567 5.024603 4.809353 4.9803123 5.450786 4.938154 5.1805058 4.9410143 4.8075743 5.1168694 4.9588866 4.8936973
1369199_at 4.583791 4.718333 4.6813154 4.6622868 4.82191 4.7386947 4.797892 4.655359 5.085299 5.1986346 4.5249367 4.7783823
1369200_at 9.429057 9.6133995 9.455891 9.660444 10.026598 9.96102 9.79167 9.718014 9.817242 9.563993 9.126104 9.420879
1369201_at 4.90683 4.843078 5.029036 5.313824 5.57645 4.998502 4.9951315 5.285136 5.1431866 5.2738004 4.794523 5.1437516
1369202_at 3.4280577 3.425905 3.512911 3.428107 5.5597267 3.67373 3.552858 3.7312105 3.6655138 3.558487 3.3016143 3.2991006
1369203_at 4.1700244 3.996011 3.8501298 3.9185362 3.8777885 3.8729763 3.6882493 3.8783147 3.9419513 3.9880626 3.8502488 3.8503041
1369204_at 7.146104 7.0775504 7.4231734 7.204751 7.2149405 7.2945366 7.209802 7.379003 6.919499 6.9197226 7.2813077 6.951331
1369205_at 4.814861 4.88455 4.9425693 5.0320406 5.261839 5.085932 4.862902 4.9673743 4.818352 4.9906025 4.835498 5.257051
1369206_at 12.553498 12.679942 12.588034 12.584439 12.704548 12.6094475 12.541429 12.567778 12.5870075 12.586001 12.654684 12.45672
1369207_at 4.4193077 4.64637 4.5961227 4.3749723 4.5818243 4.773461 5.306509 4.5898976 4.383198 4.274448 4.437454 5.049561
1369208_at 6.8181124 6.8185444 6.721567 6.0534654 5.976805 6.2703547 7.1424313 6.3952374 5.900004 5.801794 6.365137 6.4079127
1369209_at 6.824304 6.6119175 6.6233134 6.5726776 6.706178 6.3697095 6.5611596 6.5744743 6.930667 6.4963827 6.921129 6.5240345
1369210_at 3.1860757 3.5343137 3.4306307 3.2273443 3.325708 3.1219826 3.3609695 3.2378113 3.360857 3.2711809 3.422367 3.1870182
1369211_at 6.099559 5.732098 5.766221 5.705817 6.0313616 6.054615 6.3185306 6.0662255 6.126655 6.1475863 6.1922812 5.96349
1369212_s_at 7.112773 6.8389387 6.977118 7.066875 7.0766835 7.025441 6.5587363 7.1028795 6.905738 6.742756 7.0654554 6.28832
1369213_at 4.5330033 4.931674 4.5479484 4.68292 4.7126417 4.786516 4.819427 4.850954 4.7757883 4.81835 4.8794255 4.8627124
1369214_a_at 5.8136797 5.472405 5.529633 5.5245643 5.655955 5.7886686 5.441915 5.384192 5.31503 5.4553976 5.4038157 5.663712
1369215_a_at 9.846969 9.788364 9.9196615 9.952469 9.980832 10.031066 9.844108 9.741952 9.697474 9.620765 9.789682 9.406118
1369216_a_at 5.532275 5.3631086 5.329294 5.4267035 5.4596224 5.2866535 5.3893776 5.2785425 5.389167 5.549652 5.4067826 5.257051
1369217_at 4.100309 4.2310696 4.17948 4.165613 4.152194 3.9804063 4.16949 4.1816225 4.0206175 4.068192 4.018936 4.1491995
1369218_at 7.329031 7.3364573 7.4356003 7.8231153 7.5427685 7.2901325 7.7391787 7.4927936 7.825973 7.5050135 7.877307 7.8619566
1369219_at 5.9545064 5.7750177 5.8105087 5.6488285 5.8813257 6.071621 5.8321867 5.9869404 5.5692816 6.0137515 5.6369796 5.66921
1369220_at 7.845126 7.664444 7.980948 7.868717 7.765441 7.750321 7.877396 8.082872 7.873892 7.669025 7.874908 7.988985
1369221_at 5.7015004 6.0565624 6.01074 6.0114236 5.940319 6.2142367 5.54658 6.048337 6.0459175 5.680928 5.739136 5.550276
1369222_at 4.9036903 5.308915 4.8512325 4.8876786 4.9849706 4.914161 5.0205235 5.230799 5.3133945 5.241812 5.052389 5.1865716
1369223_at 6.455223 6.2411633 6.3396745 6.399593 6.4686294 6.6293583 6.523152 6.5101047 6.373129 6.4848733 6.444633 6.3682914
1369224_at 10.842071 9.160496 11.034396 11.186552 11.679774 11.808312 11.603452 11.495475 9.131745 5.155732 11.451281 6.339471
1369225_at 12.059363 12.248439 12.23136 12.228525 12.229748 12.255089 12.474367 12.182526 11.790145 12.500959 12.300891 12.311968
1369226_at 8.077362 8.0082245 8.114288 8.078309 8.220167 8.214092 8.3979435 8.10046 7.789218 8.406267 8.552483 8.486002
1369227_at 6.364363 6.211003 6.3278565 6.6085806 6.397017 6.7836857 6.515033 6.70754 6.8295474 6.601324 6.6522098 6.144219
1369228_at 5.208034 4.9464664 5.480078 5.505105 4.9977374 5.242229 5.2405357 5.1394415 5.1732545 5.4922457 5.2658916 5.476598
1369229_at 5.2696104 5.6132226 5.430653 5.3917475 5.2434893 5.7176676 5.7238154 5.61693 5.389613 6.038499 5.8371463 5.6654477
1369230_at 4.100712 4.0422983 4.638882 4.636662 4.6060643 4.355365 4.422043 4.3817167 4.4018097 4.2519174 4.571813 4.2036242
1369231_at 4.1880875 4.5824866 4.2900395 4.485993 4.647143 4.83848 4.825937 4.3546996 4.03313 4.607185 4.4966507 4.612064
1369232_at 4.734463 4.7351527 4.2960453 4.325692 4.5232043 4.451115 4.566907 4.633964 4.536853 4.7230225 4.4364824 4.534726
1369233_at 3.6371186 3.524082 3.637234 3.7761264 3.613367 3.7939858 3.7198522 3.8776708 3.597422 4.091919 3.6369956 3.752865
1369234_at 7.471647 7.3817387 7.5136147 7.8167677 7.5175714 7.564041 7.7374554 7.808821 7.623242 7.6996665 7.678093 7.735675
1369235_at 4.92777 4.5234942 4.6793833 4.4648356 4.6990366 4.6388216 4.7414217 4.7585945 4.4210067 4.67887 4.430793 4.874207
1369236_at 5.052513 5.0733666 5.099797 5.173374 5.334855 5.1564407 5.5118227 5.271615 5.318678 5.2929673 5.2802672 5.09389
1369237_at 5.0930276 4.909146 4.782641 4.9219947 5.0605297 5.0475245 4.893927 4.985917 4.844213 5.412509 5.103538 4.9759083
1369238_at 10.055776 9.723513 10.124783 9.7040205 10.245776 10.499961 9.6741705 9.212136 10.045386 9.599212 9.312664 10.182708
1369239_at 3.8267705 3.944385 3.9073763 3.6965425 3.9896808 3.8556588 4.050953 3.8683088 4.0779324 4.166141 3.7770345 4.002285
1369240_a_at 5.750997 5.4945507 5.1645966 5.7056456 5.6033225 5.444581 5.5018835 5.6578536 5.5906277 5.487597 5.552748 5.6720114
1369241_at 5.1054764 5.25944 5.311624 4.887521 5.205228 5.25238 5.4756474 5.5208497 5.092149 5.4186144 5.211218 5.3714547
1369242_at 3.250125 3.4567542 3.4980795 3.277933 3.402659 3.443081 3.1990616 3.3173811 3.4397972 3.395473 3.2464838 3.4481993
1369243_at 4.0410514 4.068022 4.1384993 4.1092052 3.8871737 3.9781516 3.9084039 4.029435 4.074895 4.004446 4.1496496 3.9368439
1369244_at 7.03037 6.921129 6.755419 6.863079 6.930403 6.567906 6.8181863 6.8321958 6.874282 6.725931 6.836084 6.55864
1369245_at 4.0226097 4.0533366 3.8782735 3.954507 4.0149794 3.8675597 4.1997986 4.0491743 3.9641309 4.159429 3.7174342 4.1327877
1369246_a_at 3.7152202 3.6889215 3.5354693 3.774486 3.5854623 3.3843977 3.6223302 3.6092758 3.5484557 3.9852436 3.5363042 3.4567306
1369247_at 5.8165865 5.6438537 6.0975876 6.0818954 5.794437 6.0629497 6.0116005 6.065501 5.923735 5.870074 5.903179 5.8317165
1369248_a_at 8.4433155 8.072151 8.357955 8.595337 8.368367 8.706051 8.786779 8.0622425 8.952379 8.221602 8.50907 8.33116
1369249_at 8.31321 9.113725 8.272211 8.581737 8.69912 8.865832 8.614728 8.643173 8.578344 8.503387 8.411343 8.651486
1369250_at 5.0536265 4.8751483 4.9098015 4.9223614 5.018674 4.949548 5.1712604 5.0409913 5.256101 5.043413 4.853427 4.988023
1369251_a_at 5.5697947 5.231064 5.093829 5.382143 5.319398 5.4411726 5.4008236 5.3504133 5.1864614 5.4444427 5.2528467 5.2139225
1369252_a_at 4.920076 5.2429485 5.318906 4.8839025 5.3844476 5.0502167 5.3938074 5.3087626 5.433569 5.2088776 5.1484714 5.325166
1369253_at 3.622062 3.629273 3.89111 3.8312945 3.78954 3.7938507 3.7399294 3.9741035 3.7970743 3.744667 3.5845835 3.5294812
1369254_a_at 3.990946 3.6753871 3.7866335 3.763383 4.0473604 3.7225506 4.338275 3.9523034 4.175127 3.9533138 3.7550168 3.910433
1369255_at 7.0266733 6.6502256 6.1875505 6.829925 6.6684194 6.9128118 6.627239 6.35791 6.785033 6.964908 6.8907304 7.172101
1369256_at 5.524952 5.426277 5.7241054 5.7079663 5.5167418 5.701352 5.673488 5.457792 5.405052 5.4003086 5.619705 5.9942236
1369257_at 4.596907 4.5576134 4.645322 4.7728767 5.0604706 4.9482756 4.852992 4.8777647 4.9489603 4.833488 4.6894608 5.0557184
1369258_at 3.2872005 3.2934873 3.1253636 3.3640842 3.189092 3.341924 3.2184408 3.0343897 3.1298246 3.305567 3.193437 3.49084
1369259_at 7.843432 7.024001 6.706202 6.6411033 7.4164214 6.7397075 6.1826715 7.8810067 7.140184 4.931575 6.246171 5.10685
1369260_a_at 4.1614876 4.093967 4.1371474 4.1706223 4.3686056 4.2137833 4.3197064 4.269455 4.083702 4.0052495 4.0181026 4.0118885
1369261_at 4.758834 4.762452 4.792283 4.626643 4.782421 5.027304 5.0135274 5.3748775 5.117096 4.78129 4.939367 4.8663516
1369262_at 7.023432 7.0044146 7.13786 7.2069235 7.0312033 6.786166 6.9743505 6.9523573 6.9741845 6.8721857 7.096782 6.934086
1369263_at 3.5620105 3.604097 3.5148404 3.3480089 3.4469688 3.6089652 3.2432764 3.3757095 3.3865192 3.5444355 3.4663372 3.3003535
1369264_at 5.174175 4.86281 4.962626 4.909658 4.833229 4.639723 4.859745 5.089124 5.0261154 4.882561 5.1657534 4.8788896
1369265_at 6.760608 6.614803 6.860038 6.6956367 6.9397593 6.8528852 6.974603 6.9563527 6.944848 6.908518 6.7720118 6.9154797
1369266_at 5.847221 5.666332 5.5763154 5.808125 5.8229265 5.758857 6.1447806 6.0336995 5.5860424 5.4895363 5.507945 5.4542985
1369267_at 3.9297712 3.8004572 3.8661146 4.013082 4.063845 4.044503 3.7853582 3.7744293 4.002995 3.9848232 3.8025093 3.9560027
1369268_at 4.4252515 4.3039975 4.3260355 4.6807747 4.260732 4.00217 4.5496616 4.481684 4.1850214 4.5892115 4.0873284 4.054232
1369269_at 9.248522 9.233871 9.223139 9.408265 9.272508 9.321975 9.253671 9.182442 9.487108 9.258297 9.385723 9.28301
1369270_at 9.011744 9.059144 9.3151 9.086436 9.376556 9.3969965 8.93429 8.976404 9.4596195 9.192173 9.430236 9.666557
1369271_at 4.289544 4.267255 4.0103645 4.164949 4.391675 4.1692543 4.0735188 3.8579798 3.8575554 4.01233 4.2855587 4.246886
1369272_at 5.2299376 5.7588134 5.5530057 5.5497637 5.1793914 5.3147264 5.392879 5.5596166 5.1443505 4.5988154 5.1905193 5.1179843
1369273_a_at 4.5670004 4.4925723 4.342757 4.417735 4.3964763 4.377881 4.4390926 4.3049536 4.2932463 4.1623306 4.393239 4.3540683
1369274_a_at 4.256176 4.297518 4.266235 4.3704724 4.5804267 4.5260754 4.332279 4.547144 4.3728013 4.7176294 4.3601313 4.2036242
1369275_s_at 12.750777 12.694379 12.588839 12.71265 12.613037 12.7781 12.730825 12.826343 12.821812 12.818273 12.909644 12.890731
1369276_at 4.9213924 5.0620155 5.156288 4.8765173 5.0212383 4.93439 4.848502 4.739572 5.192253 4.890172 5.054321 4.687571
1369277_at 5.4967113 5.7368526 5.391608 5.5382695 5.5554967 5.6852684 5.6775255 5.720467 5.2925415 5.665352 5.5005684 5.9269185
1369278_at 7.6759777 7.6534104 7.510628 7.5988345 7.7579675 7.707936 7.753436 7.7731743 8.006112 7.898554 7.9403243 7.7763987
1369279_at 5.242416 5.9149466 5.5274 5.4918876 5.4952865 5.6346655 5.212009 5.5373588 5.4155006 5.7247596 5.5310464 5.8137593
1369280_at 4.1997914 4.3252153 4.216715 3.9529843 4.0143876 4.299103 4.331826 4.0375957 4.22625 4.3257456 4.336048 4.2376785
1369281_at 3.658717 3.6903408 3.4790878 3.5902877 3.58858 3.4531095 3.5427835 3.63775 3.4504075 3.4653833 3.4842715 3.6282625
1369282_at 3.3187268 3.5272198 3.6428165 3.3473265 3.4172494 3.3811052 3.372308 3.3710864 3.454469 3.3158865 3.4856334 3.390705
1369283_at 3.7128918 3.8575423 3.8489044 3.76939 3.8088052 3.7404552 3.9054456 3.7635121 4.077457 3.6690562 3.6778662 3.7727754
1369284_at 5.147402 5.1467896 4.9396563 5.03493 5.1039515 5.0019035 5.223897 5.3045692 4.7760453 5.30192 5.2418013 5.321432
1369285_at 6.790484 6.2464414 6.373771 6.0730877 6.085566 6.2925606 6.7194896 5.842873 6.0022717 6.4054637 6.6402493 6.965222
1369286_at 12.259032 12.374101 12.276924 12.25036 12.2829275 12.279001 12.201139 12.186196 12.31937 12.218953 12.20649 12.224433
1369287_at 4.6549096 4.394763 4.5642323 4.4357276 4.712168 4.83667 4.6715136 4.627932 5.3907557 4.778106 4.7223225 4.575376
1369288_at 4.1539555 4.384448 4.274402 4.419774 4.525037 4.1667933 4.5297375 4.353341 4.3507886 4.4323964 4.635688 4.3194113
1369289_at 9.4909 9.45231 10.06662 9.559179 9.723572 9.612432 9.701514 9.650463 9.93468 9.562608 9.698558 9.621316
1369290_at 4.7485 5.142804 4.758977 4.2207193 4.687189 4.5493536 4.562355 4.6137447 4.4514704 4.3509865 4.5298204 4.6211996
1369291_at 10.417099 10.107566 10.4281025 10.711911 10.699518 10.450959 10.614567 10.485996 10.869661 10.305669 10.596406 10.336867
1369292_at 4.4246264 4.815545 4.48403 4.4200106 4.1825285 4.4620285 4.803484 4.5572853 4.2346725 4.345588 4.130706 4.1202145
1369293_at 6.0457406 5.7457314 5.4333425 5.752589 5.8106093 6.064183 5.9740562 5.8837967 6.15654 5.9840856 5.819377 5.8624215
1369294_at 5.1193757 4.6503143 5.1982718 4.7523932 4.453757 4.557384 4.5765247 4.497736 4.822579 4.5392313 4.720016 4.4491396
1369295_at 4.5003333 4.624612 4.3772235 4.6128035 4.6119785 4.7135296 4.7727165 4.489614 4.677348 4.7654586 4.666468 4.6481194
1369296_at 12.88305 12.971321 12.962137 12.923027 12.988719 12.982719 12.819382 13.034682 13.002341 12.761165 12.830271 12.4310665
1369297_at 3.8606277 4.2477694 3.8874016 4.3124676 4.215355 4.0110736 4.0824785 4.0265884 4.3362393 4.2161956 4.286707 4.205047
1369298_at 4.444188 3.8912432 3.9484756 3.7864285 4.296595 4.052239 4.0193186 4.157777 3.839388 3.8252852 3.9666133 3.7653747
1369299_at 4.3439007 4.741567 4.4602327 4.4099336 4.4277816 4.826752 4.1710467 4.673764 4.2776685 4.5054317 4.323735 4.5158057
1369300_at 3.7749243 3.9219856 3.4494157 4.1079407 4.096451 4.10997 4.060833 4.136879 3.9004154 4.444343 4.0257654 4.160833
1369301_at 4.4813013 4.211631 4.359251 4.3679357 4.7144823 4.4583983 4.807136 4.5982494 4.3777018 4.5960436 4.3681035 4.3544335
1369302_at 4.2857018 4.814672 4.498208 4.579936 4.534405 4.589696 5.0694227 4.2361765 4.872846 4.6386557 4.4702587 4.684341
1369303_at 3.6443033 4.0944004 3.8866959 3.8504436 3.6731288 3.821783 3.5853846 3.7460074 3.5652983 3.6694362 3.5611703 3.6306646
1369304_at 7.0176144 6.742872 6.7293763 7.0290875 6.7079654 6.8743796 6.930808 6.9398527 7.116786 6.9960856 7.0358953 7.1947956
1369305_at 4.263097 4.333102 4.4702816 4.3963604 4.449002 4.3480005 4.715733 4.8094406 4.3237143 4.2426195 4.2688537 4.4352717
1369306_at 4.303167 4.288631 3.8813534 4.9295025 4.0693135 4.004632 4.342803 4.559848 4.4216185 4.302699 4.5594373 4.5525494
1369307_at 4.8370204 4.752638 4.638882 4.8832564 4.7210593 4.6366196 4.8413095 4.4823503 4.6664286 4.7738934 4.71649 4.8984284
1369308_at 5.32591 5.3605437 5.1845417 4.9907503 5.2863255 5.148755 5.450297 5.3409977 4.7350006 5.055683 5.1186614 5.207411
1369309_a_at 4.9229155 4.7676454 4.4967175 4.4833484 4.686501 4.916032 5.105896 4.755672 4.5205245 4.8900833 4.9162483 4.8131456
1369310_at 5.3216267 5.2215967 4.9784765 5.5781155 5.1135836 5.0352564 5.314348 4.8109045 5.1015224 5.2186594 5.2802677 5.0091863
1369311_at 3.5555737 3.5787425 3.4996543 3.622178 3.507035 3.6052065 3.5791585 3.7504232 3.783554 3.5199692 3.7850854 3.4922495
1369312_a_at 8.9224415 8.946743 9.042963 9.175663 8.906898 8.993987 9.036098 8.849619 9.026205 8.784802 8.976545 8.91005
1369313_at 4.698362 4.4389725 4.8066587 4.8478146 4.1906624 5.0264945 4.7723804 4.8744235 4.5729427 4.736112 4.8608146 4.7860656
1369314_at 4.3886375 4.238548 4.398547 4.340746 4.2904077 4.631402 4.3054953 4.5925536 4.384657 4.270854 4.26949 4.348404
1369315_at 3.901652 4.0986166 4.345517 4.134735 4.0757427 4.076128 4.0947504 4.063341 4.09533 4.337578 3.9800513 4.3140583
1369316_s_at 6.0514536 6.0360703 6.060714 5.9693217 6.17375 6.32827 6.139255 6.1580777 6.2367377 6.6118 6.302452 6.238036
1369317_at 3.908574 3.8916843 3.6213427 3.8488479 3.959244 3.7829466 3.9575176 3.8708506 3.7669377 3.7817154 3.8644812 3.7124894
1369318_at 6.210601 6.035544 6.1939454 6.2706723 6.115127 6.5939407 6.5070724 6.6072335 6.609122 7.145736 7.0523005 6.866532
1369319_at 9.212505 9.33339 9.265494 9.3901415 9.154736 9.262255 9.210878 9.229899 9.250083 9.349688 9.395717 9.328137
1369320_at 4.252466 4.4509487 3.9559963 4.2209945 4.150936 4.21542 4.3347816 4.1539164 4.246352 4.176339 4.0600615 4.061638
1369321_s_at 3.2622342 3.4328558 3.1647666 3.5691366 3.5537863 3.2912738 3.4650166 3.6465192 3.633201 3.390379 3.4555833 3.4054477
1369322_at 5.4508815 5.2717543 5.503948 5.0242367 5.099901 5.364198 5.4146633 5.0528855 5.0507803 5.129714 5.0870647 5.2553377
1369323_at 7.4802666 7.0644555 7.1043706 7.184328 7.1419973 7.2745757 7.2211967 7.2317395 7.382933 7.1385126 7.7075286 7.1183944
1369324_at 3.3777843 3.6928527 3.443102 3.280688 3.5558262 3.516525 3.647408 3.347085 3.5135474 3.3928893 3.5203109 3.343639
1369325_at 6.4999013 6.644789 6.162223 6.675037 6.358246 6.0564938 6.8212476 6.6415725 6.0010166 6.768743 6.5846634 6.1399074
1369326_at 3.6053205 3.9633315 3.705508 3.4971826 3.6660995 3.6696093 4.0305414 3.7146914 3.802021 3.6571763 3.642729 4.047515
1369327_at 4.0591464 4.205147 4.2514906 4.3046436 4.1959043 3.8928697 4.3134575 4.164189 4.4800315 4.359609 4.184881 3.945561
1369328_at 6.1399198 5.590607 6.198223 5.786121 6.2552695 5.957263 5.8602104 5.915582 5.856556 6.3368363 5.924213 6.153738
1369329_at 4.8690224 5.3145704 5.163957 5.5206337 5.5551715 5.4070225 5.67642 5.346123 5.0272284 5.4609213 5.3076367 5.2420487
1369330_at 5.0921974 5.150539 4.8649807 5.122716 4.9422846 5.1209726 5.151993 4.731256 5.05348 4.8927383 4.905742 5.093662
1369331_a_at 4.791697 4.700218 5.148942 5.064378 4.9204693 5.0832 5.143466 5.2424498 5.0208793 4.7960997 4.6978936 4.73081
1369332_a_at 3.6584241 3.7686727 3.8481138 3.838785 3.667565 3.884006 3.7844644 3.7325442 3.7711918 3.6094704 3.6496665 3.670123
1369333_a_at 3.2082508 3.6322749 3.2541034 3.231264 3.3373632 3.3593805 3.2037737 3.2378662 3.4390707 3.3514602 3.1362014 3.3681295
1369334_at 3.4206884 3.6202853 3.6831725 3.753635 3.56619 4.015564 3.841224 3.7687147 3.4986794 3.793219 3.8886912 3.7925432
1369335_at 3.6342468 3.5508077 3.7930326 3.4131374 3.2646542 3.3314354 3.0568216 3.7245152 3.701307 3.8491712 3.3596091 3.6761625
1369336_at 5.2722363 5.2108374 5.0604434 5.739979 5.508753 5.263692 5.162833 5.368844 5.90571 5.2688923 5.108131 5.2430544
1369337_at 4.395744 4.2107134 4.277585 4.34477 4.4620137 4.3842044 4.4737144 4.5018163 4.650578 4.2593184 4.333527 4.676732
1369338_at 5.5627184 5.6424017 5.559234 5.6622524 5.698501 5.7366667 5.862675 5.773128 5.7455096 5.8940854 5.8743157 5.867548
1369339_at 5.6342573 5.5449057 5.3775063 5.6918287 5.908705 5.7584248 5.572113 5.510313 5.843628 5.611908 5.6162624 5.7709274
1369340_at 4.2514443 4.417198 4.298317 4.4773736 4.1871667 4.2786894 4.312809 4.174686 4.313577 4.237146 4.3332753 4.3193817
1369341_a_at 4.050148 4.214463 4.05927 4.1685476 4.1560035 4.151719 4.2174797 4.2558694 4.318622 4.198888 4.070834 4.1917124
1369342_at 5.1414967 5.24 4.964116 5.75207 5.304452 5.1513696 5.3589144 4.921547 5.346145 5.362071 5.064617 4.9661055
1369343_at 3.32083 3.512638 3.4471364 3.4292622 3.4377303 3.4523122 3.3151648 3.456469 3.586336 3.2881794 3.4911697 3.4010358
1369344_at 5.618752 5.2711363 5.2093277 5.3879156 5.406416 5.7160344 5.308238 5.3725653 5.4915795 5.182969 5.3573995 5.3586974
1369345_at 3.7518747 3.9265108 4.0121546 3.8566675 3.980591 3.9844272 3.8677542 3.7954695 4.2959433 3.7090642 3.853074 4.0714903
1369346_at 3.7191706 3.621816 3.7767105 3.409432 3.206962 3.3967214 3.3862004 3.4899848 3.250831 3.5588782 3.4654498 3.36881
1369347_s_at 5.4733 5.693755 5.412413 5.951062 5.7827864 5.5417604 5.887312 5.602128 5.469221 5.6721487 5.4094515 5.623382
1369348_at 4.3742933 4.186142 4.356886 3.9932961 4.3758993 4.3397226 4.2748337 4.298741 4.122807 4.2857046 4.034649 4.280727
1369349_a_at 3.4125361 3.4951594 3.594083 3.508024 3.3763702 3.5471082 3.71458 3.3818989 3.7820778 3.5001187 3.4220798 3.5376399
1369350_at 5.4390035 5.610847 5.286754 5.6076803 5.5011806 5.475232 5.525276 5.415545 5.5412793 5.9113245 5.482985 5.543359
1369351_at 4.1714926 4.41704 4.559298 4.5165176 4.4716024 4.3397236 4.5278893 4.3346176 4.277382 4.365485 4.5936365 4.248664
1369352_at 6.613167 6.576176 6.718819 6.378044 6.601976 6.361196 6.6100135 6.434682 6.18199 6.579662 6.840403 6.340156
1369353_at 4.668984 4.247798 4.6134877 4.3844995 4.1549163 4.255524 4.0973845 4.431539 4.469395 4.1890235 4.7095337 4.445632
1369354_at 6.21831 6.298416 6.25287 6.3785043 6.3932447 6.399155 6.3748336 6.3138175 6.2167716 6.4571114 6.2698717 6.489038
1369355_at 5.503462 4.9916334 4.7593865 4.7182484 4.70783 5.0175667 5.034542 5.073824 4.8611603 4.897523 4.5751166 4.805201
1369356_at 3.8416998 3.8377936 3.8850296 3.9322443 4.103426 4.0751247 4.0815473 4.0426273 4.016385 4.033885 3.8346953 3.787984
1369357_at 4.983509 4.7104597 5.016763 5.0147476 4.761047 4.4253798 5.016098 4.935658 4.9660673 4.92637 4.9088864 4.7738876
1369358_a_at 6.16588 6.173358 5.89634 5.8479757 6.0955453 6.077286 6.3119082 5.8921275 6.123388 6.126278 6.074933 6.146887
1369359_at 3.8957705 3.7943099 3.9899006 3.8369951 4.1373873 3.8325489 4.180451 4.0705757 4.0465903 4.135045 4.0164537 4.371858
1369360_at 5.795481 5.7114677 6.153266 6.2065973 6.0019956 5.799401 5.6988716 5.716586 5.9119515 5.973386 5.933861 5.7836566
1369361_at 3.5999184 3.59116 3.5142255 3.7125926 3.5530396 3.5336268 3.4182198 3.5231798 3.5382397 3.6172254 3.6810372 3.5416203
1369362_at 5.1693287 4.9429483 5.085632 5.247571 4.8712125 5.012311 5.148066 5.3087626 4.9977837 4.9337535 4.871928 4.9120655
1369363_at 3.7235808 3.6178164 3.585195 3.3732243 3.5304034 3.5043187 3.7614665 4.006727 3.7564557 3.631901 3.3403594 3.727056
1369364_at 3.7390532 3.8731291 3.6999779 3.3489876 3.5642345 3.4180455 3.6119277 3.759705 3.6167326 3.5963705 3.9270294 3.71443
1369365_at 4.3043694 4.2417116 4.1735024 4.0057096 4.369867 4.094021 4.127185 4.3756847 4.0024824 4.4252515 4.4116225 4.3092437
1369366_at 4.7697496 4.9005513 4.8639317 4.8678617 5.073021 4.7827506 5.12621 4.5881867 4.77792 5.025056 4.799914 5.1770906
1369367_at 4.49293 4.16113 4.2756286 4.379251 4.166826 4.201539 4.3207574 4.4319453 3.9136937 4.2328267 4.1413703 4.4558325
1369368_at 4.195548 4.0985804 4.2616954 4.243102 4.0622463 4.646201 4.2520113 4.044208 4.250928 4.137184 4.14485 4.155156
1369369_at 5.1786556 5.1212735 5.048964 5.0545096 4.816113 4.7025337 4.7917686 4.905888 4.779664 5.3923903 5.0404687 4.7471385
1369370_s_at 4.7948837 4.6885686 4.622209 4.281639 5.0219054 4.736052 4.7397375 4.6898055 4.511141 4.9925003 4.545115 5.1790595
1369371_a_at 4.6013823 4.1788006 3.8910222 4.3991528 4.2776985 4.5694637 4.158467 4.2403183 4.0291305 4.4374514 4.4313235 4.5122643
1369372_at 4.5555844 4.9041214 4.7031755 4.7193146 4.665208 4.7541165 4.8590994 4.8133426 4.5186095 4.874375 4.832979 4.7023973
1369373_at 5.4969177 5.6627665 5.223472 5.4005146 5.5344205 5.742948 5.141172 5.342008 5.7655306 5.546521 5.110798 5.663107
1369374_at 4.027337 4.0524087 3.9221191 4.474427 4.2124243 4.107401 3.8727992 4.0253196 4.1557107 3.9790819 3.9822435 3.8063602
1369375_a_at 4.0481915 3.8992612 3.9937143 3.6995745 3.836313 3.6939304 3.8124633 3.9014053 3.7793324 3.6096344 3.7501879 3.9491272
1369376_a_at 4.042128 4.260985 4.274999 4.1157703 4.5377116 4.269457 4.190522 4.191262 3.9964607 4.5012093 4.376739 4.20114
1369377_at 3.4702065 3.495589 3.5260785 3.3640842 3.3369377 3.4177654 3.4515574 3.5318987 3.539909 3.258273 3.3996494 3.4791627
1369378_at 4.727904 5.006812 4.7015657 4.5539727 4.7296963 4.5119886 4.4948015 4.5614758 4.5770845 4.333426 4.6403804 4.7850366
1369379_at 4.8977313 4.4923334 5.235357 4.5209637 6.098317 4.7731285 4.930204 4.915625 4.7456555 4.720771 5.6901264 5.1575794
1369380_at 4.7707996 4.371394 4.3523135 4.488831 4.5116563 4.365912 4.708761 4.2001457 4.603974 4.613882 4.5187263 4.3293715
1369381_a_at 3.9242563 3.6373367 3.8863385 3.7713416 3.69985 3.8215215 3.8017268 3.5760639 3.6655138 3.4774077 4.1392994 3.7958596
1369382_at 6.079262 5.7744064 5.568433 5.895478 5.6781225 6.2726 6.234069 5.9888663 6.6365895 5.7051964 6.0060854 6.379106
1369383_a_at 4.814291 4.7247505 4.6472063 4.603881 4.8066835 4.610338 4.4636154 4.5874934 4.526907 4.7503967 4.733817 4.7913637
1369384_at 3.8766787 3.8767903 3.6842964 3.8757026 3.7389867 4.0110736 3.8623457 3.9290063 3.583533 3.887181 3.9662848 3.6127641
1369385_at 4.407226 4.377521 4.425433 4.639731 4.6313086 4.282655 4.5219617 4.6832066 4.9434986 4.5995107 4.627416 4.5482116
1369386_at 4.1652584 4.3557544 4.1560555 4.014148 4.312237 4.3376255 4.1374836 4.108051 4.4428377 4.070132 3.982029 4.1202145
1369387_at 5.3977666 5.5959964 5.4313936 5.4559693 5.5663257 5.5343504 5.652123 5.7067904 5.257398 5.3869576 5.543837 5.405437
1369388_at 4.426901 3.8725245 4.169203 4.1814647 3.7306705 3.7922251 3.8895478 4.053256 3.875963 3.8988008 3.7147043 4.0529957
1369389_at 4.4509087 4.3945413 4.5934935 4.3367243 4.2495356 4.3186812 4.487853 4.489371 4.5326447 4.5859747 4.6699896 4.231827
1369390_a_at 4.9259915 4.7401266 4.6629887 4.585179 4.5055757 4.91846 4.3014803 4.740853 5.080079 4.115942 4.1750126 4.167959
1369391_at 3.9771414 3.9175563 4.1526146 4.240764 3.8610723 3.8267808 4.1068363 4.0691247 3.9022455 4.3626947 3.989321 4.378472
1369392_at 4.767418 5.17016 4.806823 4.720216 5.0441947 4.9221935 5.101657 5.010497 5.425124 4.874531 5.249037 5.023086
1369393_at 4.433912 4.686513 4.267646 4.766694 4.412752 4.214684 3.9733262 4.715519 4.178356 4.2456355 4.5957747 4.4744797
1369394_at 4.2975187 4.472835 4.418782 4.5801535 4.370167 4.5416756 4.535104 4.4733334 4.7054615 4.410098 4.397545 4.4536037
1369395_at 3.6039126 3.6187973 3.6662922 3.6930697 3.5769513 3.6580083 3.6224701 3.5268445 3.7598362 3.3615165 3.5888503 3.1827838
1369396_at 5.577514 5.625926 5.6898136 5.1867285 5.49158 5.374344 5.475134 5.5040874 5.538084 5.628847 5.31234 5.380677
1369397_at 5.362261 4.674903 4.876579 5.2566137 4.98453 5.5445957 5.3656526 5.0884924 5.057468 5.149017 4.995619 5.0178304
1369398_at 5.1995316 5.5205398 5.193894 5.8153276 5.2578344 5.4008126 5.573999 5.495387 5.376527 5.48057 5.3655667 5.501421
1369399_at 3.4799795 3.438566 3.5325153 3.5428033 3.4794598 3.4421592 3.4895802 3.6653552 3.5736117 3.3453925 3.4049945 3.3610792
1369400_a_at 5.1448565 4.9519067 4.9221096 5.008382 5.243126 4.777527 4.9246492 5.095295 5.1631007 5.114655 4.8829203 5.1524076
1369401_at 3.4548597 3.52771 3.4037654 3.2998772 3.2767045 3.5589757 3.3299966 3.1815429 3.4818947 3.4235892 3.2377546 3.5009847
1369402_at 6.9196863 6.86751 6.980757 7.1805577 7.00892 6.8160634 6.9565735 6.660809 6.6650777 6.7951164 7.066765 6.786739
1369403_at 4.4147778 4.7325373 4.5740795 4.664628 4.348647 4.2447724 4.643117 4.4783525 4.6284876 4.6214943 4.5091276 4.5617356
1369404_a_at 4.5878677 4.5530715 4.719043 4.5322685 4.546051 4.5270805 4.3388305 4.618284 4.5670094 4.5777373 4.4256825 4.6863537
1369405_a_at 4.1875906 4.0524087 3.9183588 4.133945 3.8874476 4.011941 4.0581055 3.9433196 4.1049733 3.9918811 3.932033 4.2108927
1369406_at 4.1727715 3.8140633 4.087693 4.004586 4.258062 3.89078 3.8412507 3.9073343 3.733804 4.179342 4.158632 3.9738886
1369407_at 6.791502 6.3757977 6.724966 6.6731925 6.4570255 7.4893456 6.961819 6.670782 6.458899 7.410873 6.981126 6.4438605
1369408_at 4.2825775 4.1544313 4.410466 4.3805485 4.3328357 4.039631 4.4091735 3.9555979 3.8493972 4.333067 4.4533734 4.078748
1369409_at 8.17511 8.211623 7.945608 8.321262 8.0312395 8.318297 8.270956 8.234313 8.203793 8.421325 8.515017 8.522187
1369410_at 8.3777895 8.434286 8.283933 8.487251 8.4290495 8.549028 8.032406 8.247699 8.293754 8.116986 7.910302 8.024906
1369411_at 3.7998614 4.00536 3.9187226 3.5379906 3.5551198 3.326933 3.7104886 3.8936918 3.4672759 3.7263248 3.6454377 3.683487
1369412_a_at 6.2598515 6.416311 6.7866583 6.69961 6.563652 6.663951 6.4188232 6.3955765 6.6363955 6.4985933 6.6812296 6.7317276
1369413_at 4.267123 4.3174863 4.2871895 4.4571776 4.6074576 4.4631324 4.4156632 4.4313474 4.2967305 4.696155 4.3148665 4.28862
1369414_at 9.069216 9.249369 8.910212 9.2335 8.973532 8.893693 8.980131 9.200394 9.170744 9.206968 9.244694 9.261385
1369415_at 9.389601 7.9632673 8.646025 8.607388 9.047171 8.303989 8.8750515 7.286598 6.292489 6.854389 6.6134977 6.9821215
1369416_at 6.302171 6.1905947 6.108749 6.2468405 6.2470937 6.226925 6.243921 6.2048492 6.238504 6.226827 6.0250487 6.2670665
1369417_a_at 4.3133497 4.317813 4.101792 4.146803 4.2020187 4.27118 4.2102118 3.88394 4.109357 4.3162904 4.1063776 4.2682514
1369418_at 4.579365 4.1227016 4.4577136 4.22885 4.2622147 4.3698654 4.578996 4.171263 4.3114953 4.26258 4.2493505 4.332876
1369419_at 5.392517 5.2718635 5.144265 5.156066 5.5396667 5.097445 5.4211597 5.4059243 5.4584074 5.2379923 5.3847404 5.009409
1369420_at 4.398838 4.058703 4.3575783 4.5457306 4.0743933 4.331205 4.442176 4.3089585 4.2332554 4.2838135 4.161025 4.2396646
1369421_at 6.23781 6.3220444 6.4663873 6.513376 6.2565656 6.3852596 6.3362246 6.234869 6.4286084 6.2095823 6.7007523 6.1869264
1369422_at 5.0068517 5.01364 5.0836267 4.958376 5.051076 4.9535527 5.111189 5.1385736 4.965852 5.039988 4.8848696 5.06948
1369423_at 4.2191253 4.2995424 4.3474 4.320466 4.432398 4.2710176 4.846752 4.2741613 4.120619 4.254406 4.3213415 4.2635803
1369424_at 12.795122 12.810546 12.6998005 12.819121 12.745611 12.892014 12.722185 12.908614 12.833572 12.83291 12.88091 12.614354
1369425_at 4.0494556 4.339849 4.4005575 4.0358896 3.9881876 4.0887103 4.336895 3.8908317 4.108204 4.3299723 3.9998353 3.9067166
1369426_at 4.6526933 4.6962786 5.081011 4.8218327 4.9864244 4.733278 5.36164 4.901374 5.0358047 5.0882583 4.85059 5.0133495
1369427_at 9.580138 9.277886 9.5694275 9.378661 9.245473 9.634646 9.330781 9.744104 9.828122 9.554823 9.903663 9.912838
1369428_a_at 4.4440985 4.1948833 4.2350125 4.4871235 4.4387555 4.4171534 4.7059765 4.565057 4.452903 4.2859898 4.5015674 4.3004847
1369429_at 3.5672686 3.9708555 3.8149621 3.591461 3.598173 3.7527208 3.5132196 4.0577345 3.7249682 3.9076989 3.7870128 3.8711586
1369430_at 9.311056 8.559525 9.248578 9.467875 9.299826 9.469647 9.172389 9.262129 9.003184 9.392274 7.262251 9.482197
1369431_at 4.4606237 4.7724757 4.7825727 4.5453043 4.369004 4.39476 4.6888537 4.4096107 4.2064276 4.441313 4.8014755 4.494402
1369432_at 5.2969093 4.9202867 4.7416515 5.382508 5.27547 5.1843615 5.1973443 5.088086 5.3753085 5.194161 5.339703 5.0395317
1369433_at 5.0514817 5.2575655 4.929306 5.1618414 5.219253 5.048978 5.1770844 4.5756283 5.061262 5.1790276 4.89663 4.781811
1369434_at 4.0644736 3.8790493 3.9142714 3.9227474 3.9119198 3.9443307 3.9277923 4.0329795 3.7940025 4.0220833 3.914954 3.7760541
1369435_at 12.653039 12.769948 12.603046 12.730584 12.911267 12.864929 12.850218 12.752617 12.793567 12.882263 12.852127 12.81284
1369436_at 4.2621775 4.2310143 4.161273 4.2769346 3.869952 4.2382503 4.327011 3.9829586 4.02726 4.069692 3.8320043 4.308941
1369437_at 4.505915 4.5507936 4.712418 4.5102954 4.522254 4.492565 4.4844313 4.3617043 4.424153 4.462476 4.413046 4.3349276
1369438_at 4.6386266 4.640264 4.568487 4.8281865 4.7209864 5.0753727 4.8023643 4.592502 4.5803504 4.7001967 4.7122645 4.8020496
1369439_at 3.619649 3.4319685 3.2051144 3.7357054 3.7661567 3.877549 3.6495044 3.604779 3.625632 3.8243735 4.0008426 3.5840716
1369440_at 4.737832 5.8184476 5.8075695 6.7516785 6.02595 4.955058 7.7408605 6.7216873 7.4649124 5.9351053 7.720707 7.091169
1369441_at 4.2976685 4.297022 4.390427 4.450439 4.6108246 4.8409147 4.4595556 4.3828135 4.4599476 4.289505 4.3929825 4.4986043
1369442_at 3.7173958 3.5609837 3.4194744 3.4303308 3.5861328 3.4278781 3.3528576 3.334336 3.4049284 3.3214707 3.4696233 3.6383746
1369443_at 6.054557 6.427745 6.4271927 6.367645 6.2666383 6.443942 6.1974525 6.499687 6.5090857 6.357896 6.6055665 6.164173
1369444_at 3.7119026 3.8056915 3.7834356 3.7270043 3.8196328 3.9354227 3.8969073 3.8969555 3.8455496 3.9804707 3.7804193 3.5376399
1369445_at 6.106338 5.577722 5.93897 6.3107963 6.147345 5.958061 6.3835855 6.0840883 6.2167716 5.899435 6.1046543 6.019582
1369446_at 6.614921 6.348066 6.480809 6.4573007 6.5474105 6.424407 6.7748356 6.5199485 6.443671 6.721027 6.50459 6.5921984
1369447_at 5.7717867 5.537558 6.1040063 5.2754107 5.791308 6.141698 6.226246 5.3839006 5.8233175 5.666239 5.5543466 5.527794
1369448_at 5.545862 5.721364 5.712963 5.7917643 5.936609 5.675379 6.037093 5.684334 5.762097 5.6562853 5.7955627 5.839807
1369449_at 4.909396 5.033485 4.904372 4.8459034 4.7970924 4.888006 4.993346 4.831562 4.660729 4.9217277 4.9116116 5.070858
1369450_at 11.467162 11.686965 11.578574 11.411201 11.513641 11.555461 11.442291 11.647329 11.623029 11.152668 11.156171 10.0875225
1369451_a_at 3.5591211 3.7915812 3.6995034 3.4836094 3.7238395 3.684676 4.0963717 3.59879 3.6779442 3.4651632 3.6497645 3.561675
1369452_a_at 8.557924 8.363461 8.592879 8.552256 8.679703 8.534652 8.653938 8.644228 8.538788 8.315521 8.531396 8.340622
1369453_at 6.78854 6.781832 6.715606 6.7516785 7.0221763 6.6802287 6.7637854 6.7927856 6.7648406 6.5945883 7.021784 6.87012
1369454_at 4.0459795 4.1352186 3.936618 4.2887383 4.3921967 3.9205577 4.084099 4.240637 4.2821617 4.2933235 4.302244 4.11565
1369455_at 5.8340964 7.413144 7.175023 8.059238 7.360105 5.624098 8.986126 7.819722 8.586094 7.460639 9.052211 8.33855
1369456_at 3.3364098 3.4052215 3.28759 3.5568154 3.496158 3.45967 3.2662919 3.1364658 3.2942774 3.2889774 3.2498667 3.138806
1369457_a_at 4.4753675 4.4195795 4.4878125 4.0716906 4.30956 4.796735 4.367091 4.246582 4.7045164 4.603334 4.673291 4.494333
1369458_at 4.5564528 4.460281 4.293711 4.494605 4.421067 4.576877 4.517069 4.556221 4.2650003 4.444343 4.5094705 4.5395136
1369459_at 5.6277122 5.6644974 5.450107 6.026519 5.7387214 5.5775356 5.777059 5.7395396 5.805057 5.7440233 5.631691 6.0346375
1369460_at 5.990146 5.8080497 6.0396404 5.6621113 5.962556 5.7159657 5.5067396 5.45572 5.693916 5.6587973 5.5888786 5.545144
1369461_at 4.023488 3.9836152 3.733537 3.9065728 3.7977564 3.9965823 3.7180612 4.061617 4.136715 3.914739 3.9002864 3.9160273
1369462_at 4.0979958 3.9419632 4.1391106 4.2258453 3.9199915 3.9791327 4.1506715 3.8867884 4.009475 4.1983347 4.1908865 3.970478
1369463_at 4.814338 5.17676 5.0064025 5.097193 5.0289173 5.0677934 5.2234716 5.146794 4.9514747 5.1297307 4.814164 5.0784807
1369464_at 4.222788 4.4302053 4.2276483 4.2615376 4.309105 4.4300003 4.4955883 4.458069 4.35229 4.3094034 4.4629927 4.230237
1369465_at 12.542088 12.679627 12.947123 12.828158 12.860133 12.839899 12.833794 12.803737 12.958283 12.779399 12.718855 12.571666
1369466_at 3.7152874 3.709453 3.6068854 3.6435676 3.7089815 3.9311202 3.939327 3.7903497 3.5435574 3.6631703 3.9153366 3.6634939
1369467_a_at 10.025941 9.920373 10.839944 9.619888 10.828636 10.401024 10.203253 10.594083 10.356388 9.955598 10.067189 9.781877
1369468_at 6.57203 6.1745296 6.180629 6.875066 5.9787507 6.294821 6.3741126 6.552323 6.46396 6.7937775 7.412454 6.7419977
1369469_s_at 3.2344162 3.6208246 3.506911 3.628786 3.627796 3.4012218 3.3901188 3.4530072 3.4907184 3.5310955 3.5662959 3.3905857
1369470_at 4.1664047 4.2426558 4.1919394 4.25002 4.364278 4.554819 4.6223097 4.496972 4.237938 4.3332825 4.641773 4.73506
1369471_at 4.938363 4.5277247 4.753972 5.114597 4.8047285 5.0034986 4.789063 5.101672 4.4766765 5.2422185 5.11849 5.066681
1369472_a_at 6.76218 6.77314 7.1625614 6.8967094 6.719638 7.0003414 6.8530183 6.7601514 7.025409 7.1165113 7.0398626 6.989042
1369473_at 9.964238 9.853119 9.893925 10.045157 10.061833 9.967707 10.002047 9.869685 9.8488 9.808214 9.949736 9.772926
1369474_a_at 3.7043126 3.896992 3.581778 3.9632986 3.7383828 3.8240464 3.7700381 3.8190203 3.689592 3.6339514 3.7228808 3.4737794
1369475_x_at 4.1686716 4.1172757 4.0863533 3.7683036 3.9779623 3.8556485 4.0563498 3.8905156 3.8131046 3.810626 3.731184 3.8031223
1369476_at 4.6036177 4.9229956 4.781143 4.787673 4.7769094 4.79005 4.816226 4.652967 5.003812 5.189133 4.754969 4.771908
1369477_at 3.9972105 3.9782252 4.195745 4.2591186 4.191389 4.339723 4.493064 4.2233067 4.236948 4.3609447 4.224045 3.979355
1369478_at 4.189265 4.166086 4.3776536 3.8889904 4.3013377 4.15149 4.237807 4.287194 3.911504 4.211572 4.014383 4.484752
1369479_at 6.248253 6.1606393 6.2814116 6.38992 6.414318 6.155517 6.5157895 6.4830937 6.327016 6.1726904 6.314667 6.1476607
1369480_at 3.6341014 3.5646112 3.7731414 3.6970553 3.734355 3.7792244 3.8011115 3.581812 3.7331898 3.520185 3.6611478 3.8890812
1369481_at 3.4797175 3.4911036 3.8058743 3.475324 3.5484571 3.6308265 3.6139517 3.5880566 3.6890144 3.71248 3.4286404 3.8432157
1369482_a_at 3.6278713 3.9193065 4.2200727 3.915673 4.118658 4.270343 3.8685 4.1351986 3.9703186 3.8784902 3.9233258 3.7872584
1369483_at 5.7216487 5.8228483 5.7963266 5.689229 5.731727 5.507811 5.9781213 5.643274 5.689615 5.4619765 5.835358 5.8991933
1369484_at 4.226081 4.271177 4.1386375 4.3462696 4.3106155 4.31495 4.239066 4.2876306 4.1584444 4.57407 4.085106 4.352603
1369485_at 10.050925 10.223989 10.234678 10.223031 10.452517 10.18598 10.361649 10.129749 10.668438 9.974537 10.465532 10.539151
1369486_at 3.4332411 3.6159186 3.4811666 3.324116 3.5982957 3.5247831 3.5432243 3.438845 3.731687 3.558822 3.4819584 3.3073642
1369487_a_at 3.9722285 3.9193456 4.049014 3.9946628 3.8335652 3.984919 4.081976 3.9312751 3.900942 4.0852623 4.0107794 3.9162996
1369488_at 3.9379315 3.8657107 3.89586 3.9674242 4.0624647 4.2033052 4.1310663 4.372514 4.0405254 4.1354275 3.9447193 4.0643387
1369489_at 5.7347507 5.7328405 5.563181 5.772366 5.99492 6.0167994 5.7913885 5.780672 5.900728 5.9636307 5.737416 5.7864146
1369490_at 3.5887887 3.5978744 3.516389 3.6558437 3.6080234 3.776378 4.0010214 3.7451398 3.702738 3.7098126 3.7446184 3.8209374
1369491_at 9.457679 9.416496 9.298057 9.573273 9.565025 9.11823 9.378945 9.626566 9.397346 9.444425 9.532852 9.228714
1369492_at 11.394077 11.264865 11.068413 11.4204235 11.3191 11.368272 11.4711275 11.338349 11.339552 11.10462 11.402599 11.240065
1369493_at 6.7947326 6.464992 5.669143 7.434851 6.4749327 6.3113112 6.906696 6.620384 7.3763075 9.901179 9.929945 10.618213
1369494_a_at 5.609264 5.6461015 5.819972 5.5121675 5.835411 5.7005534 5.771862 5.816746 5.6624293 5.7893276 5.5432787 5.8417897
1369495_at 5.6037607 5.6413403 5.4626036 5.727248 5.875373 5.619666 5.5248055 5.6949115 5.3971453 5.9387393 5.6775875 5.7213297
1369496_at 7.538576 7.361513 7.8397045 7.8006735 7.6921964 7.5602326 7.530615 7.5639133 8.000286 7.5184216 7.979178 7.549522
1369497_at 4.2132215 4.736283 4.869237 4.214815 4.424411 4.242081 4.2228413 4.1637673 3.7859652 4.141573 4.673506 4.398165
1369498_at 4.477413 4.2166233 4.495998 4.0145617 4.1158004 4.3070025 4.3446126 4.425696 4.7462583 4.510569 4.2661624 4.3397307
1369499_at 5.907196 5.7320275 5.628679 5.78664 5.4042854 5.3960238 5.2433443 5.3864193 5.7152762 5.558699 5.6435905 5.229991
1369500_at 5.61393 5.073783 5.221057 4.977365 5.131771 5.341135 5.4503016 4.727146 5.2760673 5.181348 5.093294 5.4061675
1369501_at 6.373791 5.977685 6.3858924 6.639258 6.7022195 6.7972565 6.5054765 6.71942 6.6160145 6.342768 6.1472445 6.36979
1369502_a_at 12.899604 12.715314 12.742977 12.752425 12.719289 12.845277 12.791669 12.758918 12.883259 12.8171 12.533346 12.125264
1369503_at 3.4026055 3.1726468 3.5136569 3.2431047 3.2795725 3.2255483 3.1989622 3.1963408 3.2942774 3.3231437 3.3513157 3.2812908
1369504_at 6.1026254 6.0421734 5.923383 5.6040154 5.9902196 5.835605 6.1145506 5.7552023 5.7994275 5.5947027 5.63758 5.4381447
1369505_at 5.646787 5.403539 5.551247 6.0699906 6.199011 5.3965583 5.3802447 5.347965 5.154988 5.9331093 5.9008174 5.431813
1369506_at 4.365625 4.5112276 4.2116027 4.3159456 4.0533066 4.0520964 4.388376 4.275401 4.098413 4.4514837 4.0842204 4.6221595
1369507_at 4.0942345 4.1481504 3.897957 4.206599 4.1602783 3.7961936 4.1131773 3.9683576 4.2891107 4.2876654 4.091441 4.5752935
1369508_at 5.0758567 5.2043386 4.6030483 5.338378 4.9505415 4.8895645 5.1500134 5.2157106 5.0652304 4.983633 4.8290834 4.9364214
1369509_a_at 4.4283886 4.432045 4.4721966 4.9076395 4.68738 4.5272484 4.86821 4.2663617 4.444415 4.630565 4.9127216 5.3187246
1369510_at 6.3699217 6.487446 6.2915854 6.1606903 6.4743633 6.350906 6.4671936 6.1742296 6.199622 6.470325 6.1534634 6.34183
1369511_at 5.8207884 6.221926 5.37133 5.965502 6.7197328 5.84133 5.719545 6.9435534 5.773084 7.34429 5.917178 5.922861
1369512_at 5.22274 5.4618263 5.003604 5.423086 5.225313 5.375515 5.311182 5.0361595 5.2179546 5.387392 5.1333866 5.0497913
1369513_at 4.734463 4.5770483 4.530577 4.902213 4.7296643 4.6646614 4.7511063 4.6284504 4.769685 4.7659845 4.80081 4.671861
1369514_at 5.6914625 5.615812 5.5760384 5.5628605 5.622719 5.9139276 5.8451786 5.8706326 5.594327 5.707747 5.794354 6.092793
1369515_s_at 4.381054 4.2261753 4.07905 4.485958 4.433933 4.5929575 4.457283 4.39419 4.557906 4.332724 4.2583275 4.5253696
1369516_at 4.107837 3.8272507 4.0824924 3.8464236 3.9831915 3.780579 3.9693596 3.916937 3.6367588 3.5645015 3.8294659 3.8384237
1369517_at 5.4548955 4.6962786 5.1078897 4.994934 5.3163314 5.3580666 5.4296927 5.1202836 5.2885375 4.906685 5.133551 5.1376
1369518_at 5.292195 5.1331854 4.9828587 4.841099 4.989474 5.189201 5.0348816 4.899049 4.71347 5.0115814 5.0391355 4.961131
1369519_at 4.226183 4.8221436 4.8567204 4.2019563 4.1995697 4.087144 4.2978535 4.237647 4.3139634 4.0952864 4.0257483 4.194256
1369520_a_at 5.277713 5.307854 5.2847424 5.673878 5.3956366 5.238117 5.246297 5.6887975 5.2983904 5.728899 5.3588696 5.3697205
1369521_at 3.630567 3.4088962 3.580019 3.4575808 3.4375243 3.7084613 3.6686115 3.242094 3.3301103 3.6499298 3.3197365 3.344908
1369522_a_at 3.1569712 3.328847 3.26539 3.6177459 3.3108914 3.1608038 3.5468993 3.3650644 3.4255157 3.3510745 3.3315225 3.3016167
1369523_at 5.7986 5.373558 5.660606 5.5576997 5.289114 5.127949 5.122599 5.313103 5.7164826 5.5232067 5.26588 5.732567
1369524_at 4.5849776 4.2841024 4.553421 4.5008554 4.3641686 4.454293 4.576664 4.316202 4.474245 4.6038103 4.2746725 4.4842434
1369525_at 5.1634665 4.9974165 5.0111923 5.3004284 5.2490673 4.936775 4.8933334 5.1073093 5.2396307 5.3778396 5.2071843 5.122633
1369526_at 9.315312 9.564593 9.567386 9.650726 9.484746 9.2137785 9.516458 9.512686 9.7501335 9.545856 9.592319 10.09842
1369527_at 5.371921 5.194261 5.368224 5.145654 5.5005145 5.0799794 5.399772 5.4177117 5.2158656 5.2424345 5.3166957 5.072725
1369528_at 4.8163567 5.1444874 5.1156106 5.0292416 5.086129 5.1946874 5.101657 5.4413652 5.3065624 5.3942156 5.506131 5.089206
1369529_at 4.1494284 3.9102945 3.9482992 4.1198945 4.0878763 4.0769663 4.397807 4.0368524 3.9288552 4.227447 4.156841 4.054947
1369530_at 4.632029 4.7857265 4.548065 4.7279043 4.6481433 4.7881846 4.9167347 4.7161374 4.8858976 4.722075 4.534869 4.970853
1369531_at 7.0265546 8.406846 7.2219524 7.6473827 7.0007205 7.1480484 6.53621 8.508626 8.182017 8.930202 7.493657 6.621912
1369532_at 4.2827744 4.6962786 4.39621 4.698747 4.6636014 4.52286 4.670701 4.6927395 4.565522 4.6750603 4.699174 4.666377
1369533_a_at 5.610003 5.751589 5.630231 5.529207 5.4842134 5.6216354 5.4227138 5.3298507 5.553337 5.7381477 5.473861 5.6873655
1369534_at 5.189142 4.919776 4.9015646 4.9796915 4.996457 4.9504585 4.9462013 4.939602 4.9265385 5.0458784 5.0368786 4.898429
1369535_at 5.034895 4.8751483 4.8373685 5.1132474 4.986702 4.990611 5.1602454 4.9621224 5.0024023 5.042018 4.9376597 4.8301005
1369536_at 4.3104925 4.6365542 4.5142927 4.768043 4.8660717 4.6948323 4.7699885 4.7703133 4.615709 4.7768407 4.7288046 5.0336366
1369537_at 5.001503 4.8539267 5.042264 4.768177 4.9551773 4.9255085 5.0134096 4.9251604 4.9062448 5.240078 4.7859845 4.833434
1369538_at 4.476653 4.304163 4.3702984 4.445616 4.7854586 4.674024 4.456701 4.3496804 4.2960186 4.4325476 4.28739 4.4298177
1369539_at 5.4927244 5.4587584 5.5867233 5.590601 5.498808 5.426157 5.6870184 5.5105114 5.857929 5.522318 5.708124 5.777192
1369540_at 3.9453278 4.0976706 3.981679 4.0896196 4.114794 3.9438117 4.089723 3.8027606 3.968674 3.8210895 4.1830826 3.9726722
1369541_at 3.6319227 3.5863628 3.7989926 3.596756 4.062829 3.7080064 3.4611526 3.5215695 3.5807288 3.55999 3.4251685 3.660037
1369542_at 4.9098067 5.251359 4.9841285 5.4111953 5.1349115 5.222887 5.2577257 5.0954123 5.164592 5.0832853 5.1304617 5.296136
1369543_s_at 6.4625664 6.23956 6.5820193 6.261534 6.3141685 6.823159 6.3951406 6.5509906 6.421748 6.21194 6.274195 6.0469713
1369544_a_at 4.2343693 4.1545563 4.001424 4.0106754 3.7631097 4.191944 4.113324 3.95881 4.4549284 4.1462884 4.058069 4.3582134
1369545_at 4.5987287 4.720104 4.784103 4.7227716 4.5945873 4.8843746 4.8516126 4.7765846 4.8593373 4.8519497 5.1841736 4.66541
1369546_at 11.392268 11.276159 11.187946 11.498228 11.515279 11.485779 11.581529 11.492401 11.596212 11.41558 11.631683 11.362558
1369547_at 4.031668 4.018712 4.057187 4.2766247 4.279601 4.175866 4.0861635 4.0550156 3.9336202 3.7512739 4.3636637 4.110121
1369548_at 5.5934405 5.097621 5.3499084 5.28471 5.441609 5.6223335 5.6605315 5.446259 5.580345 5.7275047 5.6902175 5.3930783
1369549_at 6.580773 6.736891 6.640885 6.8207355 6.69858 6.687994 6.775874 6.9286137 7.017029 6.524512 6.6003537 6.677492
1369550_at 3.7843578 3.709684 3.658908 3.7160456 3.7990637 3.6223972 3.6642087 3.7671738 3.8696032 3.7757218 3.7861383 3.5384295
1369551_at 4.6094227 4.7415667 4.5410824 4.835205 4.871439 4.8773193 4.654359 5.0121193 4.603157 4.971179 4.9215517 4.967697
1369552_at 4.7371984 4.358378 4.8618717 4.9258404 4.690555 4.742635 4.5677466 4.7392397 4.5734744 4.844188 4.524863 4.875254
1369553_at 4.6169577 4.503996 4.5029726 4.465107 4.3151164 4.7722692 4.502365 4.5322313 4.4642377 4.756315 4.3702946 4.393955
1369554_at 9.488896 9.487812 9.571558 9.483654 9.575361 9.576852 9.626713 9.491019 9.501578 9.668139 9.57996 9.530167
1369555_at 4.067586 4.3252153 3.9807563 3.867681 3.961343 3.788189 3.6335177 3.989 3.9301944 4.4082885 4.0000153 3.8211355
1369556_at 5.2016544 5.2163754 4.9425697 5.01132 5.384988 5.0757437 5.1320543 5.059499 5.5328608 5.162286 5.041993 5.301436
1369557_at 7.0304565 7.0846562 7.0473123 7.4527755 7.03091 7.098896 7.3158927 7.2716537 7.4185424 7.506976 7.6044383 7.523161
1369558_at 8.6339655 8.182042 8.549559 8.539355 8.921366 8.909337 8.51342 8.279145 8.600027 8.195227 8.296703 8.037004
1369559_a_at 9.73575 9.663036 9.69678 9.818787 9.596014 9.866456 9.747293 9.848709 9.962381 9.703918 9.834956 9.67914
1369560_at 9.880592 9.4323845 9.747113 9.722575 9.608179 9.537736 9.52965 9.545901 9.444824 9.40768 9.402252 9.2913885
1369561_at 3.9998205 3.6192057 3.8078012 3.4602442 3.5411992 3.680453 3.501292 3.7914276 3.5012755 3.4520597 3.5002425 3.6251924
1369562_at 5.52471 5.8416066 6.3524 6.1705456 5.7572126 5.684619 5.815792 6.151712 6.2103167 5.6237803 5.9668794 6.067819
1369563_at 4.272289 4.244289 4.270063 4.2596917 4.3601475 4.779127 4.098236 4.4968147 4.4151707 4.426966 4.315174 4.3196864
1369564_at 4.152524 4.4887657 4.1216707 4.4276214 4.267273 4.2208195 4.4087553 4.4512167 4.4569807 4.3250227 4.176305 4.188257
1369565_at 4.72869 4.637389 5.0810876 5.42635 5.080767 5.11375 4.9654145 5.057404 5.23308 5.3376503 5.0014358 4.9482574
1369566_at 4.4555917 4.3421617 4.527048 4.8037844 4.9255023 4.3817253 4.7906017 4.639868 4.690436 4.740353 4.743123 4.7596474
1369567_at 4.6083603 4.839277 4.7114096 4.539611 4.9823127 4.7135296 4.843643 4.625947 4.823208 4.911447 4.576375 4.8593144
1369568_at 4.85029 4.7045884 4.983816 5.067948 4.7195334 4.854973 4.7582054 4.813343 4.9616833 4.822838 4.82046 4.553632
1369569_at 4.165907 3.865214 4.3549175 3.9279194 4.011638 4.2208877 4.0587616 4.0875587 4.0150843 3.880641 4.150194 4.081976
1369570_at 3.43727 3.5742779 3.3030114 3.3640842 3.3126287 3.3227398 3.64084 3.687099 3.3400998 3.571183 3.471621 3.4850292
1369571_at 8.777837 8.704968 8.754665 8.837198 8.797989 8.783966 8.758374 8.644614 8.869503 8.744032 8.748943 8.659359
1369572_at 3.6649008 3.74272 3.89338 3.734881 4.0171404 3.9618907 3.9229484 4.064629 3.799446 3.639244 3.7854254 3.9212873
1369573_at 4.2699347 4.0789227 4.2146826 4.2914844 4.2786903 4.301358 4.2915335 4.13758 4.361664 4.1817036 3.9656546 4.276736
1369574_at 3.8660057 3.7800283 3.7470539 3.7218192 3.7935877 3.7254872 4.13109 3.8190203 3.8265033 3.6671028 3.756442 3.9965944
1369575_at 3.4697855 3.5850348 3.904714 3.347759 3.4768882 3.4483573 3.7523246 3.581812 3.5984058 3.7719114 3.4729276 3.4821155
1369576_at 3.677118 4.1056337 3.642914 3.7086875 3.5618901 3.7744808 3.6405466 3.830206 3.7654827 3.8080554 3.4907596 3.3588357
1369577_at 7.9977145 6.760485 7.076772 8.528904 6.914478 6.4432907 7.931234 7.611527 5.6579013 6.45088 6.5199695 6.9054093
1369578_at 4.068905 4.098617 4.346801 4.178956 4.0982513 4.0322504 4.028537 4.065315 3.9458287 4.2971363 4.0045877 4.073915
1369579_at 5.693876 5.9260483 5.9689436 5.7148485 5.9238386 5.483041 5.8715897 5.952132 5.9126363 6.0648904 5.908405 6.1254797
1369580_at 3.9658942 4.189266 3.9502795 4.0278587 4.074851 4.1462855 4.0817165 4.1622596 4.2539916 3.9310808 3.796525 3.9494762
1369581_at 11.235676 11.170159 11.397143 11.278829 11.381131 11.453772 11.3803425 11.334129 11.344674 11.288048 11.216443 10.9572935
1369582_at 5.8423557 5.6349554 5.61205 5.727725 6.0126457 5.873991 5.846228 5.731126 5.77164 6.104582 5.9305687 5.736293
1369583_at 5.054645 4.98948 4.8770566 4.704588 5.0431542 4.9717135 4.858169 5.185332 4.9280343 4.9077077 4.72981 4.880939
1369584_at 5.7788744 5.7863955 6.28588 6.060461 5.8571634 5.8604307 5.8054996 5.9187803 5.806125 5.8566437 6.1480756 5.7589054
1369585_at 3.8509378 3.7010105 3.5082936 3.3553393 3.4809031 3.6844807 3.5961716 3.5196934 3.6018226 3.5315545 3.5520601 3.8969553
1369586_at 3.4444048 3.4230323 3.6156044 3.7828627 3.3120875 3.2827122 3.079993 3.7805083 3.2474043 3.2944047 3.3816233 3.6049573
1369587_at 4.198188 4.145042 4.2965245 4.187911 4.5245543 4.5659785 4.2476897 4.363496 4.1660533 4.3105783 4.058223 4.251878
1369588_a_at 8.305865 8.351869 8.406542 8.521179 8.001942 8.044368 8.252035 8.384509 8.45888 8.290233 8.442553 8.434268
1369589_x_at 3.8329456 3.874049 3.8790724 3.865691 4.0804925 3.834963 3.8401082 3.537432 3.6903942 3.8012526 3.5887365 3.6875842
1369590_a_at 7.2680926 7.3257847 7.344406 6.7169833 7.2604146 6.823984 7.291877 7.2204247 7.0159903 7.185071 6.924362 6.9696283
1369591_at 3.6110585 3.7914453 3.4117527 3.4373324 3.5032177 3.5787196 3.716973 3.5419447 3.265077 3.7640495 3.5867784 3.7095006
1369592_at 6.441994 6.4168096 6.470364 6.429438 6.560938 6.4261312 6.56782 6.343138 6.6309285 6.3429527 6.5221963 6.523666
1369593_at 3.342367 3.578682 3.6222115 3.3197236 3.5361109 3.5187182 3.574647 3.452593 3.350127 3.5137892 3.4516542 3.3331122
1369594_at 5.680088 5.6244764 5.725091 5.5264583 5.9566913 5.819249 5.661868 5.4462385 5.8262224 5.372248 5.480611 5.317531
1369595_at 3.7484798 3.9854612 3.95051 3.6575058 3.995728 3.8713617 3.957199 3.6076787 3.7620444 3.8079937 3.5366836 3.5888019
1369596_at 4.7410975 4.5307713 4.4884014 4.783388 4.5367756 4.777386 4.6538954 4.3325424 4.531029 4.3072214 4.328436 4.29675
1369597_at 7.580264 7.565321 7.5861554 7.8353963 7.4795136 7.4757323 7.5271034 7.5221014 7.9200473 7.725581 7.7814717 7.8384986
1369598_at 4.3969564 4.131273 4.2880006 4.5562334 4.37639 4.380548 4.479515 4.441007 4.517495 4.544349 4.638974 4.172719
1369599_at 4.5948906 4.51933 4.4732556 4.7235436 4.678631 4.434458 4.6019516 4.596541 4.5225034 4.651962 4.588989 4.5940275
1369600_at 4.0735226 4.301113 4.1435366 3.970526 4.281753 4.1919265 4.251853 4.091744 4.2607765 4.351224 4.0405507 4.2480903
1369601_at 4.7550116 4.708205 4.613321 4.7848063 4.7698784 4.860939 4.8950996 4.7228684 4.925475 4.9765253 4.7063255 4.8520346
1369602_at 4.811863 4.490495 4.274999 4.5698795 4.616183 4.6138535 4.636103 4.2798595 4.362493 4.5376163 4.3887005 4.622735
1369603_at 3.5394614 3.5246234 3.544302 3.612994 3.5462475 3.5063672 3.4571877 3.7421908 3.4619606 3.5308926 3.53916 3.5909162
1369604_at 4.3492193 4.388624 4.517377 4.3781385 4.3642473 4.442047 4.619239 4.503106 4.372038 4.6417837 4.349947 4.534774
1369605_at 5.0252366 5.313729 4.72736 5.1910963 5.3012056 5.1098123 5.4896674 5.2757955 4.9775796 5.3783727 5.104126 4.757444
1369606_at 3.8740346 4.1176705 4.004044 3.8881273 3.9167838 3.7888284 3.8705044 3.7413886 4.0071363 3.9444423 3.7276654 3.8711925
1369607_at 5.822573 5.730052 5.7333555 5.9153905 5.482148 5.8838644 5.7219043 5.911345 5.7785034 5.523151 5.642278 5.8251047
1369608_at 4.036656 4.0524087 3.999721 4.0351706 4.1147537 3.7962441 4.008729 3.9086223 3.9039054 4.1337676 4.0704575 3.9162998
1369609_at 3.7041702 3.699622 3.8435223 3.8518343 3.5059123 3.9556174 3.4803574 3.5733788 3.6965575 3.6787503 3.6252625 3.6734416
1369610_at 7.2326174 6.896739 6.946965 7.1008415 7.466634 7.0412874 7.211838 7.1522493 7.102998 6.754693 7.132753 6.776426
1369611_at 4.9182596 5.059275 5.111311 5.1850657 4.874509 5.0766516 4.6668673 4.9997654 5.007189 4.9792976 5.2073383 5.202245
1369612_at 4.76915 4.6258106 4.7674475 4.5603347 5.0345373 4.856805 4.901676 4.779217 4.721341 4.91191 4.708291 4.921303
1369613_at 3.6889784 3.8041317 3.7152934 3.7013357 3.8497531 3.5778296 3.5013354 3.6140466 4.00844 3.8403723 4.107106 3.845506
1369614_at 4.147398 3.9643364 4.0120416 3.913164 4.1564717 4.03659 4.320939 4.3108907 4.1252236 3.9749582 4.2438664 4.087346
1369615_at 5.6674128 5.6326103 5.497686 5.6810417 5.515978 5.553552 5.9774446 5.569961 5.655054 5.5497665 5.6313286 5.661456
1369616_at 4.579039 4.455588 4.761363 4.162072 4.7799287 4.964382 4.583182 4.750451 4.6206994 4.3025613 4.3938675 4.638056
1369617_at 7.014774 6.7604566 6.749741 6.949356 6.6544547 6.884959 6.904004 6.9896846 7.0426407 6.8187184 7.9215345 6.9176106
1369618_at 4.2346506 4.21607 4.2328653 4.497719 4.3033843 4.5173664 4.316831 4.3230414 4.246462 4.4586906 4.28365 4.216596
1369619_at 4.9781213 4.6633153 4.763108 4.502944 4.9908595 4.795544 4.781061 4.658215 4.7425265 4.6056767 4.512959 4.742332
1369620_at 3.8879814 3.6562672 3.9252625 3.9379356 3.715911 3.6518927 3.8092089 3.8829262 3.8634548 3.8354347 3.7962797 4.002325
1369621_s_at 9.8093195 9.804611 9.76908 9.794489 9.897647 9.810434 9.903533 9.790341 9.867542 10.025782 10.006357 9.662814
1369622_at 4.208282 4.355523 4.6628995 4.0543594 4.086111 4.3338366 4.198039 4.2413907 3.9316301 4.307951 4.41457 4.1600885
1369623_at 4.579341 4.359162 4.3872433 4.495824 4.5729856 4.5554876 4.6440697 4.3940487 4.4589157 4.6702204 4.201989 4.559867
1369624_at 5.961555 5.6242785 5.705463 6.242012 5.957378 5.4355264 5.7599053 5.6350274 5.8325114 5.7645774 5.6765566 5.756413
1369625_at 6.2915263 6.4694657 6.137319 7.364525 7.1187353 6.346376 6.450472 6.5244293 6.6237926 6.0832887 6.2068634 5.7439003
1369626_at 8.730796 8.707881 8.942412 8.880351 9.035606 8.805099 8.87373 8.858189 8.923489 9.168561 9.260866 9.344275
1369627_at 4.221552 3.8877425 3.5754714 4.0351253 3.884145 3.9038217 3.9957206 3.8656774 3.565331 3.764188 3.6848762 3.6290495
1369628_at 8.830696 9.535521 9.451832 9.296624 9.462687 9.337017 9.538303 9.412206 9.185847 9.176257 9.119565 9.219186
1369629_at 11.896333 11.928041 11.967285 11.967981 12.012428 11.941405 12.043996 11.855034 12.10437 11.970793 11.996801 11.906985
1369630_at 12.860456 12.885631 12.856165 12.927553 12.949498 12.910996 12.995088 12.885241 12.949946 12.884194 12.879965 12.897627
1369631_at 7.3679185 7.6672506 7.7395315 7.7445087 7.6712856 7.7846985 7.7029743 7.683502 7.706682 7.7959437 7.871402 7.647379
1369632_a_at 6.8443704 6.8934817 6.645169 6.307425 6.7717123 6.3784776 6.67633 6.287382 6.7391973 6.1002045 5.5116725 5.6432657
1369633_at 10.800771 10.66458 10.6344185 11.14598 10.643893 10.5081415 10.680034 10.644053 11.051018 10.480298 10.83488 10.445823
1369634_at 6.307824 5.8304367 5.8743916 6.4155746 6.273447 6.291619 6.5053744 6.405021 5.869289 6.2558694 6.3552537 6.2223096
1369635_at 11.689442 11.620268 11.623464 11.898678 11.598811 11.415653 11.9676895 11.832496 11.941393 11.903877 12.154147 12.101725
1369636_at 12.208549 12.294872 12.290262 12.528148 12.274452 12.098651 12.634351 12.494176 12.427467 12.499574 12.628613 12.655968
1369637_at 4.221422 4.294475 4.4014087 4.496765 4.555148 4.517004 4.653034 4.777998 4.6997375 4.8342957 4.5903807 4.5065317
1369638_at 4.998606 5.0599494 5.223472 5.1401463 5.223018 4.7209263 4.9179096 5.3474503 5.275157 4.9482822 5.249057 5.122507
1369639_at 3.7808735 3.8157728 3.9795213 3.4072566 3.5629969 3.524043 3.518568 3.8098948 3.6757505 3.8079937 3.578382 3.901793
1369640_at 5.5596704 5.543956 5.6212907 5.7056375 5.564785 5.718465 5.563481 5.6148863 5.8442326 5.7919073 5.962422 5.744319
1369641_at 8.162354 8.069136 8.151279 7.9759483 8.05575 8.000034 8.264055 8.312824 8.221084 8.170771 8.372058 7.8860683
1369642_at 7.762243 7.8453627 7.9974813 7.9975095 7.733559 7.8009677 8.178471 8.091792 7.9291453 7.7910557 7.9690905 7.862106
1369643_a_at 7.99849 7.660638 7.5519004 7.615667 7.265586 7.5633435 7.8531528 7.6943407 7.792942 7.836228 7.951505 7.80869
1369644_at 9.295989 9.358413 9.185851 9.288388 8.859954 9.081697 9.469999 9.305291 9.212637 9.320093 9.383974 9.3858185
1369645_at 3.868106 4.0607667 4.0453696 3.896542 3.8826692 3.9064355 3.9104683 3.8596437 4.0407715 3.8152802 3.8649764 4.1021404
1369646_at 3.4553173 3.442742 3.597507 3.6442342 3.491918 3.443081 3.7820694 3.478275 3.4416335 3.5347261 3.3445225 3.5155668
1369647_at 6.7145224 6.7550225 7.021654 7.2566442 7.262217 6.791156 7.191881 7.0472264 7.423485 7.0164766 7.328717 7.0959854
1369648_at 6.498705 6.6146364 6.820544 7.129547 7.036503 6.4869227 6.968219 6.769438 6.8515496 6.6174154 7.241394 6.7470026
1369649_at 4.948346 4.8086767 5.2070727 5.0979004 4.9871964 4.973093 4.9953594 5.0081725 4.97337 5.035541 5.0020056 4.8801355
1369650_at 7.1903152 7.200807 7.38157 7.2247496 7.196404 7.2105103 7.375835 7.375898 7.334294 7.039307 7.4237103 7.3896837
1369651_at 4.6868176 4.6503143 4.6438856 4.4804068 4.9619384 4.8392606 4.804585 4.8496833 4.2901163 4.7808833 4.505126 4.55528
1369652_at 4.078285 3.8795853 3.9286242 3.3740554 3.797892 3.657215 3.8465147 3.8051922 3.3482842 3.90277 3.6022835 3.7083254
1369653_at 7.0958695 7.144458 7.332609 7.197275 7.042577 7.071637 7.146932 6.971743 7.551765 7.3120527 7.4598246 7.3257194
1369654_at 10.666979 10.43593 10.592312 10.514437 10.548449 10.424301 10.555344 10.605807 10.439262 10.282509 10.299072 10.388079
1369655_at 8.532745 7.756561 8.038557 8.22584 8.183979 7.6719265 7.977062 8.044687 7.682088 7.5589848 8.85289 7.8645797
1369656_at 7.1740813 6.806087 7.2493963 7.1640115 7.3974376 6.9892106 7.0100775 7.233031 7.0681133 7.2505417 7.107467 7.420794
1369657_at 4.1543827 4.209465 4.1535006 4.1485753 4.044323 4.3113375 3.9301255 4.265731 4.171549 4.292841 3.8733678 4.317171
1369658_at 9.043736 8.764421 8.726706 8.421501 8.310715 8.51229 8.526001 8.244674 8.644209 8.792122 8.329582 8.669685
1369659_at 5.658332 5.825078 5.505054 5.655459 5.3764057 5.601935 5.9014325 5.353405 5.578708 5.8539453 5.6966558 5.6898203
1369660_at 4.2716303 4.4659777 4.3145967 4.241801 4.118169 4.3573265 4.104608 4.041317 4.2429347 4.0360994 4.247266 4.099949
1369661_at 7.6694074 7.723575 7.6090565 7.5953693 7.680633 7.788765 7.7149596 7.53041 7.6739445 7.7258863 7.56883 7.468347
1369662_at 3.6765597 3.6638348 3.571309 3.687415 3.5197327 3.534829 3.6746845 3.6376958 3.366073 3.388369 3.5389705 3.6393218
1369663_at 10.298994 6.1649814 8.853749 10.091109 10.039282 9.935165 8.716362 6.3669877 10.084171 9.448854 10.443266 10.743635
1369664_at 10.416489 10.36082 10.225112 10.558724 10.475399 10.58086 10.599231 10.553522 10.345353 10.797639 10.676671 10.614345
1369665_a_at 7.995775 7.962582 7.8969293 8.1453 7.727272 7.9255347 7.969874 8.243204 8.074288 7.781056 7.960141 8.083639
1369666_at 6.016812 6.074948 5.759484 5.948551 5.962857 6.056932 6.014244 6.121399 6.266512 5.7239914 5.6012106 5.660826
1369667_at 6.5740795 6.820227 6.5147505 6.813986 6.853318 6.563112 6.3973475 6.3872614 6.497659 6.571854 7.2335167 6.606125
1369668_x_at 4.1075516 3.8767903 3.917805 4.0614004 3.6239908 3.7377994 3.8249664 3.8255413 3.701892 3.9624681 3.8351948 3.8386264
1369669_at 8.30138 8.214981 8.008356 8.306668 8.181553 8.036345 8.22916 8.4176035 8.339338 8.257277 8.337187 8.436361
1369670_at 4.613757 4.9149704 4.8434687 5.159038 4.897487 4.7658873 4.9949856 4.848123 5.2595263 4.937602 4.71499 4.720603
1369671_at 12.554871 12.627013 12.56995 12.578349 12.41042 12.578927 12.718392 12.583391 12.577201 12.755784 12.665218 12.635232
1369672_at 6.4034925 6.5473146 6.3712997 6.384209 6.519369 6.994141 6.474092 6.47251 6.541375 6.622137 6.4626827 6.6921654
1369673_at 4.3706555 3.9633315 4.232665 4.210256 3.9527931 4.121027 4.743249 4.5472364 3.8564923 4.64305 3.7204318 3.99744
1369674_at 5.199011 3.7568214 3.7431054 3.7640588 3.5632415 3.632897 4.9493523 4.940733 3.6574962 5.510209 3.44756 3.5690267
1369675_at 6.2618294 6.3612757 6.5708013 6.7935066 6.51539 6.379176 6.5008197 6.7359576 6.480603 6.2711782 6.5012693 6.3487477
1369676_at 7.3853793 7.588236 7.502322 7.33577 7.1470375 7.1555843 7.411343 7.492944 7.370136 7.3152523 7.1599245 7.1922455
1369677_at 3.493852 3.6772943 3.5148404 3.3453345 3.7304842 3.7642074 3.5636613 3.3997662 3.378886 3.5249739 3.6733482 3.5102134
1369678_a_at 7.693578 7.755641 7.461601 7.6074634 7.374572 7.4958186 7.5369296 7.36916 7.9217653 7.4960113 7.4708858 7.6228223
1369679_a_at 9.869915 10.100759 9.935165 9.915784 9.814771 9.992353 9.823533 9.999969 10.161566 9.966345 9.823134 10.18567
1369680_at 4.8343177 5.072166 4.8639545 4.893612 5.1654367 4.9043355 5.400285 5.0718966 4.921949 5.039472 4.7095337 4.9520507
1369681_at 4.2694845 4.209749 4.3113275 4.5596914 4.2137136 4.456119 4.56494 4.3966904 4.1818986 4.300562 4.0161796 4.3388844
1369682_at 6.576034 6.2886424 6.4768867 6.446227 6.489223 6.505769 6.3231573 6.262038 6.3358855 6.3544936 6.375988 6.173489
1369683_at 7.246166 7.339303 6.9960732 7.2429976 7.1373706 7.294281 7.1917152 7.2747607 7.6266174 7.2725587 7.2972994 7.26305
1369684_at 5.1539273 4.776843 4.9936934 4.9465303 5.004837 5.239872 4.8927703 4.889773 4.837736 5.061463 4.7945685 4.767711
1369685_at 4.004663 4.096903 3.9295511 3.9817843 3.9129267 4.4236693 4.4322815 3.9283936 4.4721155 4.063401 4.10586 3.9145997
1369686_at 3.8976207 4.120396 4.2890577 3.7686782 4.066871 4.2089424 4.29738 4.0134554 4.2317357 4.5071864 4.030655 4.078923
1369687_at 4.371259 4.2023253 4.148601 4.3644032 4.237275 4.2272778 4.090749 4.167947 4.14623 4.058887 4.172487 4.222361
1369688_s_at 5.1439066 5.0066085 4.9125013 5.0220165 5.079897 4.81641 4.8177614 4.776797 4.744255 5.1084766 4.672714 4.748382
1369689_at 6.740299 6.731016 6.8986006 7.100085 6.8493495 6.9152584 6.92299 6.816066 7.162505 6.850341 7.305352 7.2122293
1369690_at 7.207796 6.978516 7.101487 7.1098266 7.2733545 7.1439214 6.8643785 7.0474334 6.9987254 6.763009 7.2617426 7.1390395
1369691_at 4.132899 4.516073 4.17992 4.06756 4.483783 4.3252697 4.5701485 4.5063667 4.1874886 4.424419 4.3463526 4.0787477
1369692_at 3.9050245 3.807191 3.7483628 3.8280137 3.8876643 3.673849 3.897077 3.7377398 3.6421914 3.7390187 3.611949 3.6889133
1369693_a_at 5.407907 5.7955375 5.357836 6.1092205 5.9511137 4.8733783 5.9678535 6.2435474 5.855955 6.2640567 6.5143085 7.67638
1369694_at 3.879376 3.5467644 3.6637406 3.6108277 3.5364635 3.4540446 3.7426927 3.5302546 3.345916 3.5475175 3.7241945 3.5783935
1369695_at 4.2144885 4.360721 4.3489113 4.2578154 4.4665947 4.0671673 4.2869086 4.146856 4.087344 4.3602824 4.4336057 4.076978
1369696_at 3.7005 3.888048 3.4204736 3.487128 3.5608587 3.7685103 3.9802415 3.82218 3.7075088 3.6881409 3.659869 3.769044
1369697_at 3.92501 3.7188282 3.881036 3.6666327 3.9281642 3.780579 3.85573 3.8877592 3.5896268 4.050186 4.058732 3.8689287
1369698_at 4.7516093 4.7207456 4.889158 4.781903 4.763065 4.7754483 4.746752 4.8803515 5.002526 7.9315104 7.462681 8.651616
1369699_at 4.245803 4.599328 4.3397856 4.9877887 4.65851 4.6398478 4.6159077 4.5875463 4.4934697 4.510569 4.4336057 4.5756087
1369700_at 5.7538576 5.6673865 5.5955176 5.7267575 5.875373 5.6386194 5.7324266 5.9148626 5.8880544 5.6469536 5.75274 5.572135
1369701_at 12.535269 12.4850445 12.36245 12.536663 12.613836 12.732528 12.554416 12.504145 12.525517 12.376107 12.544438 12.35748
1369702_at 7.0692677 6.790577 6.817175 7.0422316 6.876429 6.879478 6.7926965 6.7663274 6.8764052 6.718146 6.824668 6.6451006
1369703_at 6.935953 6.870993 6.9437547 6.86398 6.982444 7.1454315 7.057538 6.9702196 7.3665576 7.472649 7.0747237 7.227187
1369704_at 6.4803543 6.340351 6.3590875 6.7575507 6.5321617 6.613291 6.30464 6.402495 6.552626 6.670494 6.5181265 6.260178
1369705_at 5.0367727 4.9991455 5.0558004 5.26386 5.2985578 5.1212144 4.895874 5.013805 4.7285414 5.038967 5.1828685 5.20564
1369706_at 3.6375256 3.8764281 3.54937 3.5954666 3.688774 3.5718472 3.5954285 3.6104198 3.8716664 3.7480307 3.5987597 3.5675657
1369707_at 4.7221203 4.467287 4.607072 4.344532 4.517641 4.220743 4.6336317 4.4916615 4.5303884 4.498575 4.462949 4.3212986
1369708_a_at 5.672724 5.555595 5.915502 5.312337 5.9606476 5.725942 6.099011 5.7604547 5.493375 6.043861 5.8889446 5.751505
1369709_at 4.135771 3.6984067 4.126814 3.935464 4.34402 3.9986567 4.1220345 4.1185865 3.9950435 4.1746545 3.8496785 4.2181606
1369710_a_at 3.8190093 3.9280725 3.71873 3.7075312 3.8488307 3.6752877 3.810448 3.7324865 3.9796407 4.073718 3.6308992 3.8956673
1369711_at 4.3489504 4.2541637 4.0514865 4.4453006 4.396793 4.37784 4.4084206 4.541228 4.181115 4.3678 4.183068 4.4706755
1369712_at 7.4922156 7.540291 7.6052036 7.527388 7.584025 7.7073717 7.549948 7.3991537 7.4804306 7.353916 7.4583883 7.4878507
1369713_at 5.0358877 5.183013 5.1464386 4.983256 4.953611 5.2647066 5.32604 5.1320744 5.2277207 5.4247756 5.317613 5.420492
1369714_at 7.0063567 6.8698554 6.8811684 7.0241904 6.9000134 7.066342 7.085664 6.5992885 7.1397276 6.7746305 7.175443 6.8684335
1369715_at 4.0502615 4.020855 4.013619 4.126636 4.267974 4.2020216 4.089759 3.863722 4.0309286 4.2945323 3.8507454 4.0781164
1369716_s_at 9.888995 9.684856 9.906717 9.772147 9.6861725 9.92593 9.6968155 9.803288 9.932526 9.5577545 9.649086 9.861125
1369717_at 4.417255 4.154625 4.19108 4.081968 4.3362403 4.5720053 4.129117 4.3276777 3.9529688 4.289697 4.128099 4.2740765
1369718_at 8.688979 8.696696 9.037821 9.048799 9.20702 9.015092 8.986126 9.199881 8.624332 8.61216 8.5589695 8.187115
1369719_at 3.3035154 3.4970608 3.6822467 3.0723798 3.1374223 2.9571564 3.0930567 3.1589665 3.4531348 3.2182 3.0373633 3.1173816
1369720_at 9.5413 9.516912 9.699594 9.526293 9.774235 9.748177 9.816135 9.502397 9.731892 9.586753 9.715827 9.597983
1369721_at 4.5938797 4.6129823 4.5934935 4.7589774 4.9256816 4.8733535 4.9928026 4.728855 4.967499 4.593375 4.6110907 4.8720174
1369722_a_at 8.001385 7.9860435 8.037354 8.066814 7.99264 7.8886747 7.989776 8.057078 7.9965816 7.896216 8.071375 7.748645
1369723_at 6.951604 7.0201893 7.184735 6.9208865 7.082454 7.0896916 7.0336246 6.700958 7.138452 6.7349935 7.0233207 6.635864
1369724_at 5.260454 5.200703 5.1416526 5.2744226 5.3258653 5.3040295 4.9650745 4.885266 5.4818606 5.260889 4.760797 5.197727
1369725_at 8.339834 8.188757 7.828875 8.00264 8.179581 7.8869133 8.275057 8.188989 8.287125 7.7634706 7.8072205 7.4897013
1369726_at 8.286334 7.8701153 8.4999695 8.540233 7.730982 8.574312 8.374819 8.567938 8.530063 8.709488 8.903564 8.655599
1369727_at 13.832105 13.668681 13.835964 13.889165 13.74887 13.894794 13.828989 13.904279 13.782275 13.984946 14.041386 13.969218
1369728_at 5.5576153 5.4968777 5.765205 5.714142 5.576582 5.2912173 5.574912 5.8941317 5.5908046 5.507058 5.713301 6.0145903
1369729_at 8.731571 8.716131 9.050619 9.143688 9.119671 9.144894 9.241517 9.043674 8.994179 8.985579 9.391354 9.2567425
1369730_a_at 4.6869173 4.4857774 4.3641663 4.7990375 4.578761 4.8737135 4.648665 4.388478 4.848961 4.7845407 4.5139637 4.787961
1369731_at 3.3282351 3.421926 3.2047997 3.364552 3.5783548 3.2724507 3.1573036 3.2424865 3.2298687 3.3915613 3.4024386 3.632236
1369732_a_at 4.3666716 5.212992 4.8258867 5.1199245 4.7884655 4.7762547 4.610509 4.765584 5.1965075 5.0055017 5.2907553 4.9060946
1369733_at 8.457987 8.594643 8.431029 8.598897 8.446959 8.507106 8.496255 8.420958 8.590856 8.462948 8.603899 8.388576
1369734_at 9.294226 8.817913 8.98945 9.1964035 9.111603 9.051552 9.074765 8.716696 9.07716 8.94537 9.065793 8.930323
1369735_at 5.595268 5.872781 5.748359 5.880768 5.8198543 5.9402514 5.8759394 5.572018 5.9383664 5.501826 5.7014103 5.463259
1369736_at 5.413595 5.2484026 5.5581775 5.015248 5.262595 5.1809263 5.36253 5.404736 4.8747115 5.1849923 4.8981757 5.1057243
1369737_at 10.3597975 9.838735 9.88504 9.774438 9.691121 10.062727 9.922608 9.982436 9.271979 8.724129 8.581215 8.716366
1369738_s_at 10.671434 10.320324 10.372614 10.2414055 10.267417 10.250229 10.379499 10.245405 9.89828 9.516327 9.554647 9.305516
1369739_at 4.088787 4.2361317 3.8891516 4.0294 4.2062025 4.0172753 4.1453366 4.091254 4.23843 4.168744 4.1501946 4.2340693
1369740_at 4.493842 4.881893 4.689669 4.7379 4.6753464 4.7150874 4.877772 4.7807593 4.498046 4.8155913 4.6617785 4.862269
1369741_at 5.3824024 5.538455 5.4212556 5.281975 5.580049 5.4740405 5.4565706 5.2238235 5.0857143 5.4267197 5.3208838 5.451494
1369742_at 5.154831 4.380227 4.537863 4.9458075 5.235984 4.9969125 4.3040586 5.112254 4.757495 4.6531167 4.8236136 4.581309
1369743_a_at 8.822357 8.392148 8.706484 8.019979 8.292869 8.362172 8.668263 8.832803 8.390432 8.5224285 8.929272 8.541805
1369744_at 4.094235 3.9351292 3.8882563 3.8562565 4.1372538 4.0110736 4.066663 3.8776083 4.229578 4.1215878 4.0839753 4.0783095
1369745_at 6.2437897 6.142761 6.282939 6.1141725 6.0786242 6.2102194 6.217652 6.1974597 6.2941413 6.181891 6.295503 6.2312713
1369746_a_at 11.847683 11.995535 11.561656 12.062032 11.85325 12.019724 12.309298 12.015372 11.853564 12.225117 12.184598 12.447836
1369747_at 6.8514504 6.6236925 6.9212856 7.2969728 6.946753 6.903755 7.3304167 7.074849 6.79982 6.845923 7.2775674 6.5409923
1369748_at 3.6577604 3.5760367 3.7178833 3.5151093 3.7813733 3.4894857 3.6318295 3.4273655 3.657709 3.592735 3.4564092 3.4020422
1369749_a_at 3.8878057 3.7048564 3.771685 4.4618444 4.0518255 4.079294 3.9938512 3.7733297 3.5540783 4.0753355 4.127534 4.1672363
1369750_at 3.548016 3.493784 3.9050887 3.550335 3.8955545 3.5364764 3.7229118 3.4284859 3.4559097 3.747995 3.715301 3.7048192
1369751_at 4.2600513 3.9243028 3.9460256 3.819263 3.9136975 4.069803 3.8875852 4.1108003 3.9359517 4.0914526 4.0480666 3.7615306
1369752_a_at 4.8467097 4.807022 4.7787247 4.875575 4.981992 4.5066123 4.8911643 4.697703 4.7860174 4.861019 4.5817976 4.70138
1369753_at 3.776891 3.7131088 3.885296 4.0587697 3.9881873 4.181507 4.1438665 4.100167 4.106287 3.9208784 3.7114289 4.330291
1369754_a_at 8.375702 8.189896 8.185179 8.315031 8.318922 8.464304 8.352096 8.37331 8.423706 8.617913 8.785218 8.779366
1369755_at 3.627501 3.7877445 3.6557832 3.7364492 4.163084 3.48288 3.93523 3.8518436 3.3853528 3.831484 3.726324 3.6459358
1369756_a_at 7.15889 7.261944 7.158601 7.4210362 7.34438 7.1277957 7.0228677 7.504307 7.4080696 7.552265 7.3888874 7.7249
1369757_at 5.7932186 5.4398704 5.207678 5.390578 5.871237 5.6913233 5.8708615 5.4753637 5.595381 5.9088225 5.7390685 5.7257147
1369758_at 8.12717 7.763472 7.656785 8.477149 8.3288555 8.29441 8.484924 8.100974 7.8810883 8.341437 8.856386 8.707638
1369759_at 5.3397117 4.956058 5.2368913 5.1604657 5.2998805 5.2497807 5.2338314 5.173794 5.253871 5.307096 5.266313 5.5332327
1369760_a_at 3.468248 3.5303292 3.971975 3.7156734 3.685209 3.663507 3.687448 3.9140763 3.8810225 3.6752644 3.792457 3.5457973
1369761_at 3.8902552 4.1123295 3.8322175 4.006217 4.132822 4.037875 4.3479652 3.8698635 3.9731102 3.8858438 3.6086283 3.774149
1369762_at 4.1782475 4.373014 4.23195 3.7722495 3.9800186 3.7984185 3.9580479 4.027898 4.206027 3.9208415 3.9242764 3.946484
1369763_at 3.9707158 4.044086 4.056834 4.0604134 4.1024613 3.8254652 4.099572 3.9904034 3.964479 3.8988514 3.6496665 3.984412
1369764_at 13.212581 13.182708 13.191749 13.116898 13.162413 13.225527 13.168547 13.100918 13.067907 13.045252 13.057146 13.068964
1369765_at 3.4874563 3.5740716 3.6373065 4.1095886 3.740801 3.9074435 3.7096822 3.665612 3.7333643 3.9058073 3.647377 3.8325703
1369766_at 5.4204187 5.340365 5.200202 5.1375303 4.9864182 5.2416096 5.3976007 5.3562765 4.4757986 5.2870393 5.3354077 5.550276
1369767_a_at 3.6688626 3.6823385 3.7716851 3.7338479 3.8341937 3.8748605 3.7530446 3.8171983 3.975855 3.9929833 3.517236 3.8787684
1369768_at 6.3630786 6.436121 6.8119936 6.408763 6.5370007 6.4926586 6.702724 6.586689 6.500389 6.561914 6.49786 6.436354
1369769_at 4.4891267 4.451498 4.934331 4.659737 4.52651 4.359743 4.664992 4.441941 4.5848927 4.4839053 4.593636 4.413881
1369770_at 3.8702366 3.919346 3.902016 4.156904 4.24698 3.874869 3.6951194 3.904329 4.121032 4.02507 4.1088324 4.200857
1369771_at 5.3134604 5.324619 5.2346907 5.515526 5.2384768 5.024501 5.1443624 5.320956 5.2059727 5.161215 5.6445103 5.645458
1369772_at 6.7797136 6.4666796 6.854927 6.132875 6.9873347 6.812953 6.2263308 6.613284 6.617133 6.537656 6.1081104 6.1111097
1369773_at 3.8175704 3.8048139 3.7969768 3.7237973 4.0796204 3.7884552 3.815416 4.0703845 4.1777115 3.7017543 3.6967556 3.7075467
1369774_at 4.438371 4.1901574 3.9811192 4.4599476 4.4589486 4.323953 4.171452 4.3982525 4.3437195 4.2178373 4.078047 3.9439313
1369775_at 8.249111 8.200779 8.242128 8.266931 8.239842 8.361976 8.147989 8.07489 8.248822 8.162369 8.249596 8.336662
1369776_a_at 6.472242 6.5819416 6.5419793 6.5063133 6.824883 6.405449 6.767632 6.5553713 6.374658 6.6135225 6.397679 6.7492533
1369777_a_at 6.85516 7.4790974 6.7766647 6.9251475 7.2700586 7.092524 7.3310375 6.9183764 7.0620213 7.3684926 7.3418746 7.4044394
1369778_at 3.8196938 3.7052612 3.5847452 3.817258 4.0987463 3.8985791 3.8364415 3.9658601 3.762153 3.7234368 3.8837686 3.7077186
1369779_at 5.5741463 5.690077 5.622427 5.6995225 5.6177754 5.514459 5.829698 5.6031265 5.7319345 5.723834 5.8267136 5.720491
1369780_at 6.1404815 6.0404325 5.907529 6.091948 6.2730575 6.09493 6.3554125 5.8916264 6.242951 6.196121 5.9617 6.2786765
1369781_at 3.7265117 4.015371 3.9989216 3.6276224 3.8126726 3.6568248 3.864703 3.7015877 3.5199559 3.8403723 3.5206344 3.8905244
1369782_a_at 5.7592354 6.0409155 5.7694836 5.7391768 5.917662 5.9188447 6.3925977 5.869725 5.978143 6.06421 5.921181 5.775088
1369783_a_at 4.6083603 5.3522778 4.5323305 4.6128035 4.9615335 4.958144 5.231495 5.041748 4.927704 5.267575 5.3727207 5.412066
1369784_at 3.8023841 3.639902 3.7890854 3.7012 3.9102619 3.8176544 3.6005445 3.4975407 3.8922808 3.8055801 3.7666783 3.58869
1369785_at 8.125823 8.13042 8.018552 8.058444 7.911059 8.042883 8.120987 8.127523 7.950119 8.112049 8.311492 8.093717
1369786_at 5.1991744 5.2450666 5.245641 5.0862546 5.6703677 5.787825 5.820574 5.591089 5.279001 5.859615 5.4245033 5.65736
1369787_at 3.3822906 4.0007515 3.853829 3.9354813 3.7412455 3.6851778 3.7337267 3.5533988 3.8095164 3.8651044 3.751924 3.7308798
1369788_s_at 7.6110044 7.676016 7.7651405 9.433604 7.635006 7.423907 8.159156 7.8003187 7.456871 8.285886 7.335426 7.7994905
1369789_at 3.3896315 3.2969348 3.2320771 3.0590646 3.4020047 3.2639675 3.3865404 3.304617 3.279967 3.247353 3.3483317 3.2913039
1369790_at 11.997135 11.669082 11.376404 11.365469 11.791163 11.85281 11.545211 12.1504545 10.989074 11.878116 11.099773 10.668878
1369791_at 8.427464 8.35428 8.121128 8.248669 7.92523 8.261621 8.354708 8.344934 8.377076 8.33506 8.517238 8.46323
1369792_at 5.7590923 5.890528 5.9236894 5.9411697 5.901805 5.907508 5.977713 6.186241 5.7390857 5.836248 5.5370197 5.9787745
1369793_a_at 4.016738 4.0073624 3.813328 3.8454173 3.9924853 4.317292 4.0356407 3.7910745 3.9356756 4.102577 3.7986953 3.9854066
1369794_a_at 4.6509085 5.079356 4.7955847 4.6648254 4.695367 4.791892 4.69951 4.8133426 4.8090706 4.572727 4.820425 4.507471
1369795_at 4.776219 4.3526564 4.3048563 4.5295076 4.4432106 4.5468073 4.579777 4.412657 4.450139 4.5135937 4.3149176 4.4238005
1369796_at 4.4557467 4.422995 4.749062 4.5565214 4.611161 4.844059 4.3409877 4.2585387 4.442582 4.3387356 4.4567757 4.669517
1369797_at 4.0239463 4.2045174 4.088625 4.1499395 3.9462094 4.2054567 4.174599 4.09245 4.1449676 4.2022405 3.9784482 4.333645
1369798_at 4.6083603 4.553915 4.3156433 4.226878 4.590811 4.4854174 4.4664125 4.3436375 4.3891506 4.5284376 4.32716 4.512632
1369799_at 10.639854 10.514699 10.572679 10.660634 10.3539505 10.456494 10.675662 10.440302 10.556656 10.538245 10.868286 10.688291
1369800_at 4.050605 3.8354719 3.930788 3.9197884 3.6563325 4.0260973 3.8066275 3.690527 4.2232895 3.8403878 3.8922749 3.9217308
1369801_at 4.4813013 4.3635364 4.4691114 4.5060635 4.2421346 4.2393613 4.25442 4.305216 4.4942455 4.30792 4.6343627 4.863664
1369802_at 3.775386 3.8555892 3.6213346 3.951173 3.8877914 4.0513663 4.0138564 3.6008492 3.7063847 3.7239108 3.7665515 4.015972
1369803_at 4.639083 4.628885 4.434656 4.643965 4.4634256 4.6387434 4.679519 4.212681 4.2468596 4.7474327 4.4922247 4.67369
1369804_a_at 4.3729796 4.4051013 4.400393 4.6383367 4.2351007 4.510322 4.598375 4.4727674 4.2707906 4.6632385 4.518548 4.5357184
1369805_at 4.0074043 4.1193547 3.904227 3.947435 3.844915 3.7370534 3.8339756 3.7483988 3.7798898 3.910363 4.065851 3.7358437
1369806_at 5.461089 4.921571 4.685181 4.9447746 5.167733 5.6875 5.2838607 4.9298296 5.233449 5.2517576 5.0467587 4.9580173
1369807_at 4.444067 4.7690954 4.536601 4.431796 4.717264 4.360533 4.3487716 4.4055686 4.181944 4.2429156 4.2634354 4.3050327
1369808_at 4.1990714 4.371394 4.480571 4.4021425 4.2955017 4.0110736 4.3996367 4.101315 4.1114874 4.2916627 4.0624433 4.227955
1369809_at 4.6557126 4.978527 4.9425693 4.8256755 4.743102 4.615224 4.8611374 4.8133426 4.824721 4.874268 4.5282283 4.7593307
1369810_at 6.680224 6.506375 6.5383 6.533886 6.6166134 6.508261 6.7627087 6.6945024 7.0752487 6.7734756 6.7708535 7.147142
1369811_at 4.854555 4.653722 4.7454767 4.741515 4.730957 4.776395 4.7514305 4.7127695 4.8619823 4.7080975 4.7848616 4.833025
1369812_at 5.9092655 5.6094813 5.8212185 6.045452 5.8271317 5.722819 5.640044 5.99572 5.6735106 5.8039246 5.9476376 6.045651
1369813_at 6.9956594 6.61392 6.804809 6.820391 6.8954296 6.694642 6.833373 6.501872 6.8872404 6.4401374 6.9015374 6.765888
1369814_at 4.543533 4.4228573 4.3895254 4.274294 4.4398265 4.1955314 4.3365827 4.436987 4.605181 4.5063906 4.1137495 4.6443987
1369815_at 5.427006 5.505899 5.593158 5.910073 5.7091746 5.520486 5.621803 5.6710896 5.981158 5.618403 5.728813 5.6528487
1369816_at 4.6499667 4.5352287 4.711441 4.808544 4.9555707 4.420693 4.7526646 4.529435 4.7928996 4.9028187 4.710301 4.6660876
1369817_at 4.121804 3.8885105 4.156063 4.0041256 4.348647 3.959765 4.370997 4.5123096 4.1125193 4.213424 4.1511946 4.186482
1369818_at 4.651434 4.455671 4.379706 4.6870856 4.6486826 4.6811466 4.775086 4.776518 4.593164 4.7379456 4.696167 4.790256
1369819_at 4.772471 4.7440495 4.4614143 4.6546164 4.805098 4.8619113 4.965542 4.6631784 4.711835 4.6490874 4.8623815 4.792446
1369820_at 3.842415 3.770139 4.013619 4.0896196 4.2644877 3.6772919 4.415427 3.953371 3.9048145 4.0040693 4.3244963 4.283491
1369821_a_at 4.950511 4.7843 4.7705708 4.8400955 4.9632587 4.941453 4.8950996 5.080055 4.7734036 4.7897635 4.991006 4.7161674
1369822_at 4.4657946 4.364725 4.2667637 4.5905848 4.896055 4.4092274 4.223791 4.3546996 4.2373757 4.443895 4.1609607 4.218066
1369823_at 4.7307034 4.40609 4.68931 4.4629917 4.580352 4.393559 4.6429434 4.420358 4.39258 4.5932245 4.4991665 4.4614143
1369824_at 4.58097 4.405139 4.4974985 4.912425 4.292465 4.505542 4.904336 4.556204 4.8468285 4.8419104 4.8723507 4.741434
1369825_at 4.692805 4.361527 4.2339406 4.6104174 4.7336836 4.866712 4.6290655 4.6141615 4.462969 5.04699 5.16798 4.289583
1369826_at 6.6971674 6.5026226 6.3862214 6.3116107 6.535655 6.1173706 6.463344 6.072716 6.488652 6.346176 6.554349 6.1624947
1369827_at 5.263856 5.411188 5.1442986 5.471201 5.4600782 5.582202 5.594136 5.46593 5.599333 5.406105 5.303423 5.2611904
1369828_at 5.1790094 5.120904 5.1868067 5.3459063 5.4132833 5.2061424 5.407239 5.4584913 5.1679535 5.3162746 5.407152 5.2987328
1369829_at 4.443982 4.5139494 4.55822 4.512594 4.390786 4.7221575 4.7223577 4.427182 4.7079754 4.621267 4.7322083 4.756299
1369830_at 4.895133 4.84585 5.394372 4.7282257 5.0102143 4.7689686 4.8950996 4.565367 4.824721 5.0040607 4.5737534 4.665715
1369831_at 5.3668385 5.175316 5.0290384 5.224288 5.29663 5.456002 5.2773457 5.0177584 5.230008 5.2789474 5.1452494 5.4186316
1369832_at 4.791086 4.671249 5.071177 5.039139 5.1239195 5.3473687 5.2151566 5.2757955 5.2760673 5.4277115 5.2802672 5.375008
1369833_at 4.390766 4.3198385 3.8397403 4.2621617 4.4851665 4.2831554 4.2594852 4.087858 4.2273602 4.0361724 4.0139475 4.2036242
1369834_at 8.119869 7.641828 7.779518 7.9942565 7.376631 7.8854527 7.9998574 7.878059 7.5620904 7.8466425 8.03874 8.162283
1369835_at 5.9715066 6.113355 5.940898 5.7753816 6.119983 6.2301106 6.1452436 5.9770384 6.0213404 6.0775547 5.912975 6.0954285
1369836_at 6.9744945 5.914444 6.7512965 6.5491605 6.298071 5.9660573 5.7688403 6.9178843 8.150091 6.4362216 5.2572827 5.468072
1369837_at 12.213348 11.921477 11.860345 12.241739 12.3798 12.26416 12.492285 12.089275 11.998104 11.807178 12.214562 12.08371
1369838_at 3.9254296 4.1638756 4.0263395 3.8862638 4.078819 4.391263 4.292939 3.837416 4.2457557 4.319391 4.032135 4.037748
1369839_at 4.4286675 4.1946707 4.1902056 4.282507 4.340187 4.1602716 4.4712834 4.3890333 4.3244705 4.671192 4.3442783 4.53125
1369840_at 9.152169 9.159508 8.728579 9.736202 8.847245 8.880436 9.159603 9.652137 9.546409 10.491909 10.606665 10.909542
1369841_at 3.7270563 3.7063332 3.5492225 3.6866138 3.7621622 3.395847 3.611321 3.7126582 3.740419 3.8149717 3.6787817 3.632433
1369842_at 3.97502 4.061717 4.012704 4.065421 3.7492342 3.9709604 3.7436216 3.7125292 4.1283636 3.804122 3.8076856 3.9273677
1369843_at 4.14384 4.4639425 4.1723537 4.133091 4.1132927 3.7035763 3.980242 4.1869373 4.586892 4.105173 3.952809 4.1078043
1369844_at 3.9247534 4.08177 3.9878817 4.042431 3.901693 4.0715036 4.256522 3.7138546 3.9796402 3.8642344 4.0779448 3.6711285
1369845_at 5.257589 5.050894 5.076472 4.726501 5.270822 4.910948 5.4165044 5.3028154 5.00398 5.2577906 4.6965237 5.195088
1369846_at 3.706146 3.619273 3.274559 3.6042886 3.6003776 3.4716892 3.6734002 3.6131968 3.5659935 3.6159804 3.4601362 3.57436
1369847_at 5.067718 5.1531105 4.768564 5.37733 5.294792 5.0840034 5.313405 5.117789 4.972226 4.970586 4.9144588 5.000266
1369848_at 3.6190553 3.6004186 3.8025842 3.59258 3.8086128 3.8551166 3.6454096 3.859561 3.7050698 3.5088909 3.4132104 3.6619258
1369849_at 5.050254 5.028537 5.466305 5.0933685 5.373643 5.196203 5.085891 5.1858454 5.32407 5.470475 5.2747154 4.8844833
1369850_at 5.988201 6.0875087 6.0091105 5.908206 5.71799 5.6135015 6.2616982 6.288149 6.213008 7.3394957 6.5206914 6.8116665
1369851_at 6.988206 6.889745 6.8786516 6.866092 7.0926876 6.9610577 6.8086743 6.8495445 7.0001507 7.138537 6.8605366 7.0061293
1369852_at 11.969936 11.875684 11.901682 11.874472 12.043259 11.983964 11.912792 11.923341 11.91252 11.843506 11.847293 11.741073
1369853_at 4.5461245 4.6831274 4.8540077 4.872832 4.7027946 4.849859 4.797947 5.0100474 4.801558 4.7709694 4.844555 4.7287197
1369854_a_at 8.677669 8.987259 9.0079365 9.250233 8.931803 8.830535 8.701445 8.657513 9.116781 8.953312 8.922856 8.770871
1369855_at 3.8260305 3.9271529 3.6197958 3.9886112 3.8952916 3.68172 3.918646 3.7836792 3.59134 3.9510984 3.5260189 3.6571417
1369856_at 4.0424542 4.1831584 4.0932016 4.0896196 4.3509545 4.0721636 4.3121305 4.190112 4.359935 4.406436 4.310498 4.2914667
1369857_a_at 5.3247566 5.3346834 5.3655214 5.322483 5.608649 5.4888325 5.6321673 5.466371 5.3808084 5.6970797 5.497335 5.4198284
1369858_at 3.9559894 4.0701704 4.2452617 4.6175985 4.214632 4.4788795 4.3612156 4.2600174 4.4789467 4.476193 4.1955986 3.8856978
1369859_at 4.2732716 4.0620084 4.1394944 4.5518403 4.361957 4.3717375 4.2554245 4.3463473 4.4671803 4.436219 4.438736 4.13171
1369860_a_at 4.544408 4.6523895 4.7138443 4.726245 4.79668 4.5949516 4.8500643 4.751113 4.7891674 4.7019053 4.6514874 4.664768
1369861_at 4.6280518 4.3243027 4.4619064 4.0544143 4.152161 4.056444 4.2154646 4.263622 4.2037396 4.407569 4.145707 4.24343
1369862_at 4.2846565 4.2840385 4.2204227 4.4744453 4.4512134 4.484164 4.441648 4.238498 4.089436 4.562447 4.2717023 4.498069
1369863_at 9.282833 9.193827 9.634164 10.029824 8.929266 8.342786 9.54644 9.56774 10.58429 10.704444 10.477106 10.969834
1369864_a_at 11.441382 10.827523 11.546322 10.084656 9.928985 12.16721 10.371956 11.107595 9.955985 9.791005 9.366869 10.041666
1369865_at 4.042688 4.18717 4.1759806 4.053013 4.3510714 4.2229815 4.5247035 4.3527193 4.212251 4.0996037 4.3359923 4.259033
1369866_at 4.7337565 4.5848413 4.4882145 4.443948 4.479349 4.623472 4.406474 4.442526 4.46002 4.5646234 4.5171075 4.5657372
1369867_at 5.6123734 5.397998 5.243436 5.5772853 5.353448 5.1720343 5.160179 4.5111156 4.757021 4.79247 4.8375325 4.937686
1369868_at 10.243704 10.267061 10.393531 10.080443 10.14157 10.360868 10.257737 10.389142 10.329102 10.028091 10.1840515 10.201523
1369869_at 3.378792 3.6958356 3.4987864 3.5746093 3.524859 3.4469028 3.6734002 3.6153083 3.5012457 3.6769862 3.6863012 3.6369212
1369870_at 6.7465835 6.7707796 6.7121687 7.076968 6.830323 6.8511305 7.0609646 6.898607 6.9389153 6.8259335 6.9282026 6.962758
1369871_at 3.7071197 3.624697 3.8118012 3.6009407 3.40198 3.7335346 3.576029 3.5681973 3.5329168 3.555883 3.7577996 3.3379388
1369872_a_at 4.356901 4.252381 4.0232177 4.244767 4.3821583 4.589144 4.284953 4.368846 4.2933416 4.4802094 3.8305023 4.4667087
1369873_at 4.537025 4.511869 4.286205 4.6961145 4.340697 4.401403 4.510518 4.304825 4.3383613 4.4274526 4.8608146 4.5399013
1369874_at 4.398183 4.5487394 4.2849064 4.1302085 4.5857267 4.4289417 4.5150146 4.543416 4.3059173 4.3601375 4.374777 4.5588727
1369875_at 4.801362 4.6253376 4.937127 4.3899746 4.9938736 4.9311686 4.7397156 5.1851435 5.174445 4.805875 4.6908693 4.949296
1369876_at 3.852459 3.7230244 3.7093847 3.6100473 3.8105264 3.7593849 3.8284297 3.621543 3.6617248 3.7516928 3.6228893 3.721036
1369877_at 4.7641554 4.5555415 4.6350713 4.9121842 4.70783 4.769023 4.7111764 5.0188117 4.415634 4.3146067 4.26949 4.7009354
1369878_at 4.132045 3.9633315 4.0674267 4.22885 4.020509 4.2124395 4.032375 3.9416447 4.159026 4.0092516 4.2549953 4.075903
1369879_a_at 12.850333 12.829178 12.82576 12.769068 12.81135 12.854464 12.79372 12.784235 12.820744 12.746759 12.678051 12.679969
1369880_at 4.2804337 4.2738495 4.167656 3.9947054 4.3883386 3.923604 4.032954 4.0043554 4.2370687 4.2403784 3.7156649 4.0599866
1369881_at 4.467104 4.3398523 4.3537035 4.1697054 4.1022396 4.371744 4.7731743 4.6277084 4.366192 4.4246273 4.2694902 4.5721025
1369882_at 4.6661215 4.693623 4.372049 4.5075 4.610653 4.884237 4.609689 4.6270776 4.695549 4.5450716 4.176448 4.661594
1369883_at 3.3389554 3.3917303 3.3043258 3.3469367 3.52064 3.5936284 3.4376829 3.4147763 3.5975764 3.7050607 3.5110574 3.458191
1369884_at 4.6696296 5.1118917 4.288962 4.646777 4.8043694 4.934969 4.817939 4.903887 4.975052 4.692175 4.6416645 4.704826
1369885_at 4.961405 4.7970705 4.8991356 4.8351297 4.8302794 4.703203 5.2476134 5.1028795 5.310493 5.2408667 5.08084 4.758485
1369886_a_at 5.4547477 5.6253614 6.092697 5.8978114 5.606335 5.6774435 5.738305 5.680023 5.8132834 5.7890472 5.5427155 5.5503283
1369887_at 4.3469276 4.6503143 4.638882 4.263449 4.481814 4.4914227 4.572739 4.4794154 4.339202 4.622383 4.747574 4.440093
1369888_at 4.2367373 4.2713 4.0855236 4.1059537 4.0866528 4.077044 4.509777 4.199336 4.2665925 4.2447076 4.337768 4.3415275
1369889_at 3.9499447 4.2052164 4.328661 4.1122704 4.2480097 4.1001053 4.1271963 4.2272377 4.0290365 4.152624 4.1485386 4.148425
1369890_at 3.0644917 3.0627103 3.084754 3.0148 3.1865237 3.038608 2.9572701 3.0048964 3.1714587 3.120047 3.0450957 3.0874655
1369891_at 5.1683893 5.296693 5.173515 5.0628386 5.1016164 5.023854 5.101407 5.242346 4.934688 5.153584 5.0369134 4.7791996
1369892_at 3.7503572 3.7139382 3.8639984 3.670583 3.7854977 3.7364628 3.629284 4.006518 3.9844785 3.8293967 3.746473 3.5910847
1369893_at 4.379083 4.7870317 4.4560857 4.651155 4.728101 4.623379 4.6952977 4.8765874 4.7624846 4.8086286 4.512802 4.532032
1369894_at 3.3930547 3.4807727 3.568306 3.4273446 3.4032044 3.428424 3.3856099 3.2429125 3.1810129 3.157801 3.3010404 3.4881268
1369895_s_at 6.2883873 6.2996507 5.8502946 6.1481566 6.036889 5.9349027 6.3698783 5.9110246 6.0318875 6.2675333 6.0483265 6.078717
1369896_s_at 7.4983025 7.53383 7.725917 7.6117697 7.37187 7.470785 7.3242126 7.23002 7.5915666 7.1801133 7.385246 7.5309715
1369897_s_at 11.941667 11.955451 12.041009 11.834018 11.948965 11.912953 11.878334 11.860361 11.766238 11.814315 11.882754 11.731857
1369898_a_at 4.8474364 4.405202 4.672432 4.9728827 4.993517 4.9338346 4.838556 5.0520396 4.748877 4.9618363 4.393239 4.692086
1369899_s_at 6.4431806 6.0386024 6.1450977 5.944486 5.875373 6.412238 6.3131046 6.522037 6.2018175 6.5195436 6.718991 5.985441
1369900_at 3.8455365 3.926071 3.8309736 4.001795 3.8617804 4.0332155 3.9863818 4.105994 4.082089 4.3100896 4.042286 4.38247
1369901_at 4.3388824 4.453131 3.9396782 4.3715215 4.068796 4.5066123 4.2586117 4.359429 4.3617287 4.4943466 4.3118095 4.356539
1369902_at 7.066122 7.062474 6.6203585 7.4487467 6.6656876 6.941067 6.6226373 6.625429 7.070999 6.4636693 6.6703305 5.691698
1369903_at 4.2140584 4.2717643 3.6202261 3.8762677 4.0882664 3.9758039 3.9977725 3.8121777 3.8857546 3.9223795 3.8165705 3.9379401
1369904_at 4.481301 4.712901 4.52331 4.4158983 4.643963 4.6669292 4.533097 4.3443146 4.5489626 4.3696675 4.4518957 4.538949
1369905_at 3.6008894 3.489081 3.6482959 3.386272 3.4639623 3.3750298 3.6091423 3.6788197 3.5319355 3.7573154 3.692826 3.8689077
1369906_s_at 11.707424 11.852753 11.93134 11.986969 12.010871 11.900784 11.940372 11.931741 11.881438 11.947004 11.969181 11.827824
1369907_at 5.657807 5.8154335 5.655876 5.4932227 5.8887463 5.6874647 5.6935616 5.612021 5.563311 5.7512474 5.528528 5.4550285
1369908_at 3.6496952 3.6348133 3.3061466 3.4526904 3.6246872 3.3992682 3.4816468 3.5188682 3.8588283 3.7135103 3.5876598 3.6835563
1369909_s_at 10.570081 10.421122 10.589776 10.506585 10.650756 10.247095 10.5482 10.375676 10.475206 10.405173 10.494391 10.294699
1369910_at 4.049614 3.870465 3.9412668 3.7949605 3.717934 3.9498212 3.9423347 4.0202026 3.6521115 4.1090336 4.058667 4.0121646
1369911_at 4.8018303 4.9093885 5.0070405 5.013151 4.7206144 4.9260116 5.1649933 4.8341107 5.1925516 5.247831 4.9375935 4.931125
1369912_at 6.5070415 6.369818 6.363724 6.0995255 6.5722117 6.259322 6.457476 6.2367725 6.5104795 6.291344 6.471947 6.321221
1369913_at 4.2970486 4.103987 4.1867557 4.452837 4.4938207 4.4664345 4.2682166 4.2668204 4.3413243 4.5441003 4.317461 4.1782856
1369914_at 3.8895886 3.642301 3.719709 3.944665 3.720388 4.0562873 3.844112 3.6762836 3.974138 3.793589 3.6579883 3.7859201
1369915_at 6.7597466 6.625904 6.7033353 6.779681 6.742871 6.725564 6.5981975 6.927341 6.7089663 6.7598515 6.6486826 6.6813226
1369916_at 5.0870414 5.0102615 5.1139197 4.980992 5.0602536 4.9972744 5.1810555 5.298211 5.2823396 5.284776 5.0324497 5.165804
1369917_at 5.15367 5.1390605 5.0901146 4.8209567 5.035388 4.600576 4.777062 5.095105 4.9399323 5.1658144 4.9216905 5.1209736
1369918_at 4.0905437 3.9633315 4.056834 3.9746256 3.812553 3.652575 4.051905 3.8701766 4.001299 4.0086884 3.7416224 3.6841173
1369919_at 4.6308784 4.668748 4.863364 4.6882014 4.7731256 4.865198 4.7079525 5.0724707 5.1288223 4.525991 4.9717855 5.062097
1369920_at 4.63087 4.4703617 4.634927 4.6318917 4.84073 4.6360803 4.7646465 4.757052 4.743233 4.7048573 4.432964 4.5118084
1369921_at 6.5617585 7.662211 7.333421 6.370677 6.535429 6.677729 6.560232 6.442653 7.700628 7.668281 6.6018906 8.1372175
1369922_at 8.0790615 8.1546545 8.235051 8.131869 8.248859 8.099928 8.101311 8.212512 8.203637 8.012685 8.17104 8.089047
1369923_at 6.110393 6.026078 6.0294895 6.4701614 5.870174 5.9754105 5.8783975 5.79613 5.9966507 5.7805734 5.43734 5.43862
1369924_at 5.6336923 5.705264 5.55686 5.671383 5.986181 5.645093 5.857466 5.8282046 5.6348495 6.0456448 5.655846 6.112131
1369925_at 4.2412567 3.9212415 4.282046 3.972076 3.9528427 3.8608823 3.7948437 4.028097 4.2079673 4.03544 3.9658196 3.815336
1369926_at 7.317153 7.6767735 6.9847646 7.2111664 7.3243756 7.4236937 7.205511 7.1671295 7.071958 7.6133513 7.5179524 7.14293
1369927_at 11.36827 11.134977 11.341742 11.4584675 11.443292 11.372303 11.363835 11.219925 11.380049 11.344796 11.49154 11.286252
1369928_at 3.8005517 3.5947628 3.8101563 3.7117264 3.5911412 3.67373 3.8694792 3.7433915 3.4950855 3.5560045 3.8684251 3.723053
1369929_at 11.350854 11.381752 11.384677 11.323983 11.347902 11.417905 11.323315 11.334496 11.264607 11.107794 11.369823 11.356322
1369930_at 11.925871 12.005527 12.071955 12.040076 11.9308405 11.938891 11.968359 12.147444 12.13215 12.241722 12.189844 12.338123
1369931_at 6.7056813 7.0384264 7.2048078 6.9755497 6.9210997 6.833476 6.758257 7.0167737 6.3871713 6.663972 6.983198 6.614548
1369932_a_at 10.153676 10.069961 10.018904 10.140721 9.947002 10.079556 10.116331 9.937728 10.289722 10.352468 10.228478 10.089188
1369933_at 11.372854 11.455855 11.501491 11.336048 11.389253 11.259813 11.159811 11.266667 11.337423 11.483568 11.411489 11.382141
1369934_at 11.961633 11.821092 11.982525 11.837853 12.008139 11.932653 11.8799715 11.880754 11.744834 11.809975 11.853891 11.586254
1369935_at 7.394333 7.7212725 7.461853 7.6484632 7.420889 7.6854067 7.6314116 7.5740595 7.3710318 7.6989126 7.599401 7.6791596
1369936_at 10.499915 10.368054 10.580721 10.458649 10.384485 10.360323 10.327212 10.472978 10.404974 10.699946 10.47906 10.268158
1369937_at 11.040016 10.844004 10.977345 11.048684 11.023293 10.972887 10.805998 10.946763 10.839727 11.064442 10.920713 10.64396
1369938_at 7.426189 7.320038 7.341895 7.414092 7.5246882 7.323468 7.273679 7.276028 7.4037185 7.5497947 7.498891 7.280362
1369939_at 12.198835 12.248571 12.281407 12.297318 12.27526 12.384595 12.1126585 12.298226 12.264027 12.118088 12.16693 11.852501
1369940_at 10.619088 10.543959 10.59856 10.498847 10.415793 10.421129 10.496163 10.52928 10.599979 10.3366165 10.4637375 10.3795395
1369941_at 10.407062 10.570722 10.834448 10.399208 10.468156 10.525893 10.618854 10.459976 10.79405 10.834268 10.912052 10.921402
1369942_at 8.7899065 8.834829 8.799352 8.827758 8.679461 8.573511 8.73333 8.690631 8.808766 8.741816 8.755073 9.021704
1369943_at 9.865601 10.2287245 10.01626 10.055003 9.793924 9.773845 9.804464 9.709694 9.694154 10.061445 9.808096 9.491889
1369944_at 8.199894 8.384041 8.598344 8.295486 8.250874 8.326625 8.247144 8.13072 8.267568 8.418586 8.427707 8.205726
1369945_at 4.643693 4.65928 4.854877 4.7801642 4.8445787 4.2909937 4.5757036 4.613369 4.70356 4.573856 4.4923286 4.629781
1369946_at 6.2912593 6.528107 6.357384 6.612402 6.493667 6.787902 6.5347896 6.6413975 6.7922816 6.704845 6.3237815 6.4953136
1369947_at 5.574922 5.268826 5.2077403 5.4601707 5.588598 5.297752 5.5290833 5.696801 5.451453 5.8241916 5.585369 5.626974
1369948_at 7.3845954 7.6140537 7.5095215 7.787429 7.3995094 7.320806 7.4118505 7.3965836 7.6138816 7.5340033 7.398561 7.3179245
1369949_at 6.9290137 6.8940063 6.787488 6.7410336 6.7781067 6.7663693 6.778175 6.615393 6.839215 7.0396013 6.779107 6.7017884
1369950_at 9.401471 9.410395 9.41075 9.382485 9.304647 9.331149 9.421695 9.421431 9.314459 9.405431 9.515447 9.517642
1369951_at 3.9685502 4.1396604 3.9034965 3.8546498 4.1015453 3.9173512 4.0523334 4.05217 4.3761883 3.9174352 3.704107 3.7226608
1369952_at 11.95686 11.942046 11.995499 11.830058 11.858919 11.925358 11.882337 11.893999 11.923422 11.929802 11.883894 12.040109
1369953_a_at 4.1567698 4.2653866 4.7278004 4.371733 4.4758725 4.378275 4.1930175 4.3546996 4.375171 4.370698 4.1170373 4.371858
1369954_at 12.923824 12.946915 12.86154 12.994147 12.934042 12.940759 12.945047 13.03735 13.1079855 13.163162 13.148516 13.300028
1369955_at 6.032649 6.2137413 6.14282 6.1555686 6.1678467 6.1821394 6.070028 5.94708 5.982233 6.4584966 6.127208 6.029319
1369956_at 9.574198 9.651943 9.710149 9.741577 9.606729 9.705737 9.61494 9.703624 9.4909315 9.411747 9.715292 9.59818
1369957_at 6.1621995 6.054025 6.442499 5.9917674 6.2851405 5.9599524 6.2586536 6.7634172 6.681189 6.1334095 6.921494 7.386835
1369958_at 7.8086247 7.987293 8.367376 7.9905133 8.019613 8.128088 7.816588 7.8456073 7.6507087 7.9323106 7.578985 7.274091
1369959_at 12.249987 12.680594 12.34452 12.665745 12.360894 12.101203 12.227763 12.336288 12.315032 12.519034 12.387799 12.501765
1369960_at 9.526953 9.716066 9.787303 9.716253 9.806408 9.690296 9.76932 9.750411 9.987566 9.642419 9.907745 9.74832
1369961_at 9.081299 9.18993 9.28401 8.973488 8.943272 9.038727 8.996727 9.218487 9.058397 9.276945 9.312457 9.4479885
1369962_at 8.250728 8.042776 8.325959 8.390725 8.217798 8.206478 8.349872 8.35621 8.532993 8.313072 8.369541 8.312297
1369963_at 5.30768 4.972844 4.894889 4.7682915 5.4022775 5.2664595 4.8469734 5.1422167 4.9493 5.15847 5.2035275 5.5876904
1369964_at 6.7670407 6.6406374 7.0148306 6.7152677 6.5443773 6.940319 6.2781544 6.6434355 6.3818955 6.1570196 7.0982122 6.645156
1369965_at 7.9993114 8.213329 7.9621067 7.9357753 7.662711 8.045702 7.867594 7.523815 8.219952 8.093346 8.526971 8.12859
1369966_a_at 12.23867 12.221835 12.28771 12.239781 12.0360155 12.091877 12.100685 12.136535 12.047477 12.273 12.284612 12.162837
1369967_at 8.580708 8.496672 8.723219 8.803454 8.652641 8.593672 8.901145 8.6662245 8.890948 8.692179 8.920464 8.626598
1369968_at 6.192718 6.342086 6.582631 6.154325 6.416191 6.312177 6.133459 6.096836 6.112524 6.32136 6.949139 5.953426
1369969_at 9.421703 9.268728 9.246531 9.386198 9.208307 9.208894 9.239131 9.1735115 9.302559 9.541932 9.753531 9.976019
1369970_at 10.52851 10.812115 10.531514 10.611221 10.459127 10.5288315 10.50661 10.553189 10.59482 10.506244 10.411407 10.350567
1369971_a_at 8.422656 8.269883 8.50807 8.524668 7.739541 8.164246 8.172399 8.23847 8.335626 7.936599 8.256255 8.033339
1369972_at 6.789229 6.2322135 6.860057 6.6015525 6.687595 6.614653 6.5782304 6.778682 6.9992323 6.732366 6.7134094 6.718123
1369973_at 11.415898 11.402258 11.333854 11.478561 10.959373 11.028596 11.4970255 11.362834 11.310576 11.207391 11.32062 11.348708
1369974_at 6.7125473 6.4630666 6.649123 6.5336795 6.741406 6.8505373 6.605727 6.5693045 6.2275686 6.503019 6.4244165 6.5237184
1369975_at 8.707729 8.732832 8.648096 8.761081 8.443126 8.65356 8.548889 8.691312 8.68083 8.408977 8.530634 8.356281
1369976_at 10.216929 10.105259 10.282542 10.159945 10.30988 10.155683 10.315205 10.071631 10.116097 9.932451 10.167205 9.688465
1369977_at 4.4583383 4.2158093 4.23435 4.2190723 4.313943 4.2565184 4.367551 4.2174172 4.1718116 4.4367857 4.376951 4.303607
1369978_at 7.9161 7.638306 7.715599 8.165651 7.757351 8.023269 7.8457837 7.7690988 7.860811 7.853 8.0178795 7.8197083
1369979_at 8.819424 8.870913 8.884382 8.803831 8.748425 8.945465 8.96944 8.838392 9.045109 8.9037285 8.97101 8.829918
1369980_s_at 9.035928 9.067572 9.04947 9.114527 9.126571 9.028022 9.100916 8.887086 9.171194 9.171632 9.240884 9.024898
1369981_at 8.975733 8.941145 8.94435 9.039603 8.654449 8.9573965 8.578943 8.88201 9.040598 8.86184 9.006766 9.065292
1369982_at 9.282776 9.384251 9.334691 9.191047 8.998083 9.079099 9.347494 9.266459 9.431822 9.206865 9.267983 9.553496
1369983_at 7.9566555 8.007076 7.8035736 8.181096 7.668564 7.6771154 7.7978563 8.009499 7.960354 7.2649765 7.5449905 7.92488
1369984_at 9.361234 9.201561 9.561921 9.449737 9.339007 9.494671 9.337071 9.28722 9.652557 9.319518 9.432191 9.33489
1369985_at 6.5466247 6.4920473 5.9064155 5.9110403 6.2864 6.0731325 6.028986 5.6825886 6.015962 6.084742 6.0903687 6.0181828
1369986_at 12.045955 11.677593 11.730246 11.954239 11.812895 11.798766 11.800794 11.620435 11.993106 11.814344 11.906766 11.77144
1369987_at 4.8869114 4.835348 4.8183184 4.725119 4.9206715 5.079361 5.135771 4.786651 4.7285414 4.9983616 4.7390347 4.9018316
1369988_at 5.6399937 5.5764155 5.690423 5.7056456 5.8681126 5.56443 5.6267233 5.7662497 5.7040615 5.6911964 5.59402 5.618661
1369989_at 9.774556 9.741317 9.965204 9.960908 9.760552 9.758838 9.666374 9.779471 10.119671 9.514046 9.560887 9.672791
1369990_at 10.542362 10.522327 10.595652 10.578704 10.563148 10.551422 10.653413 10.639688 10.701256 10.69948 10.689756 10.602015
1369991_at 10.0199995 10.090664 10.210852 10.089252 10.074547 9.99015 10.108234 10.180006 10.160022 10.089107 10.11109 10.026457
1369992_at 8.625233 8.6749115 8.484142 8.617252 8.371871 8.482765 8.481957 8.686636 8.581744 9.002974 9.001869 9.0729885
1369993_at 6.2367253 5.864628 6.6479874 6.261717 6.182048 6.042383 5.862642 6.073703 5.8654017 6.4446974 6.12558 6.1695976
1369994_at 7.3697653 7.571137 7.578615 7.530974 7.568897 7.6629415 7.610898 7.7045207 7.6395555 7.377496 7.6711197 7.520288
1369995_at 8.426391 8.391773 8.470625 8.541692 8.310491 8.430755 8.279115 8.45224 8.456166 8.43218 8.678928 8.537787
1369996_at 8.620048 8.658369 8.735914 8.571482 8.242975 8.579299 8.640211 8.509605 8.5750675 8.624784 8.614114 8.567391
1369997_at 8.429074 8.468312 8.396607 8.261007 8.408648 8.448009 8.290354 8.382306 8.3484535 8.397808 8.405794 8.450996
1369998_at 8.662102 8.744784 9.067927 8.839748 8.84573 8.902579 8.822101 8.976026 8.801091 8.8413725 8.857787 8.599981
1369999_a_at 4.111126 4.032759 4.00924 3.7349527 4.00715 4.2680974 4.2343955 3.9816842 3.7684767 4.295515 4.0336413 4.104155
1370000_at 9.69286 9.594826 9.763105 9.874305 9.594417 9.491502 9.59865 9.769401 9.995833 9.029184 9.504879 9.237161
1370001_at 9.417358 9.250393 9.232297 9.3361225 9.331617 9.29021 9.3582325 9.298676 9.454617 9.294031 9.310292 9.20141
1370002_at 7.5279408 7.667445 7.8191676 7.6215487 7.739761 7.7375007 7.4345794 7.674907 7.78848 7.4164376 7.828475 7.589204
1370003_at 11.623731 11.480555 11.612816 11.494978 11.674696 11.507284 11.605651 11.419562 11.524622 11.568133 11.513102 11.60852
1370004_at 9.392574 9.40095 9.407354 9.211897 9.319264 9.314601 9.202366 9.301515 9.359228 9.263598 9.426854 9.272878
1370005_at 9.895407 9.609451 10.011312 10.091784 10.146318 9.845074 10.055409 10.083935 10.052831 10.122773 10.430299 10.098097
1370006_at 11.13625 11.176277 11.158448 11.067418 11.048285 11.016972 11.0017395 11.114121 11.111126 11.081158 11.083189 10.938776
1370007_at 11.68073 11.156169 11.492766 11.280618 11.753054 11.359324 11.47487 11.320956 11.461824 11.116828 11.22984 11.084732
1370008_at 5.5878987 5.632134 5.372477 5.650617 5.6568666 5.5092564 5.673304 5.3435864 5.3975396 5.4848857 5.736192 5.6362286
1370009_at 14.249037 14.257136 14.256971 14.225142 14.21852 14.219134 14.232306 14.224874 14.191301 14.077384 14.087439 13.896758
1370010_at 12.258887 12.367136 12.141764 12.187349 12.344308 12.341715 12.245609 12.316592 12.362847 12.337548 12.3851795 12.429739
1370011_at 5.899529 6.0007205 5.6612573 5.8067074 5.857551 5.9367666 5.675639 5.8054113 5.8311625 5.902369 5.8407063 5.9626074
1370012_at 6.173437 6.3731723 6.3488226 6.4728255 6.2720203 6.720255 6.6027346 6.4904475 6.609102 6.9082522 6.8642836 6.2945046
1370013_at 3.7467854 3.4700356 3.1848228 3.6648116 3.584588 3.538818 3.283849 3.3489778 3.3373327 3.6821299 3.3868592 3.3062243
1370014_at 8.355654 8.482136 8.358509 8.400754 8.483427 8.379793 8.372694 8.333286 8.383112 8.295011 8.266354 8.337967
1370015_at 7.8116055 7.8420877 7.81651 7.876215 7.9771495 7.977315 8.03118 8.253903 7.5972943 8.043329 8.003182 8.115079
1370016_at 3.7627351 3.81891 3.4731233 3.732109 3.5281563 3.5903983 3.6361434 3.7540743 3.9489112 3.8624468 3.5075 3.712707
1370017_at 8.05251 8.108427 8.124975 7.8399696 8.067496 8.109229 8.056837 8.091948 8.072786 8.070056 7.857065 7.879318
1370018_at 4.4183984 4.463942 4.6913915 4.743578 4.298652 5.011802 4.5863028 4.5031633 4.400404 4.6904526 4.6758933 4.5007734
1370019_at 13.107911 12.982443 12.991611 13.102379 13.086682 12.932776 13.166967 13.115214 13.132011 13.081915 13.130518 13.127645
1370020_at 10.222615 9.817623 10.00613 9.915474 9.792471 9.80022 9.967469 9.532186 10.128837 9.99967 9.656415 9.745019
1370021_at 3.6892276 3.527863 3.496025 3.686383 3.6771133 3.5822923 3.7740116 3.532758 3.4871361 3.5258827 3.4794033 3.6425698
1370022_at 4.135771 4.095354 3.8505228 4.305702 4.450738 4.0820966 4.1782 4.306367 4.0606413 4.241658 4.3662224 4.0612273
1370023_at 6.6622596 6.712949 6.773935 6.5730295 6.529064 6.814431 6.528085 6.7982497 6.9034586 6.8529406 6.5467134 6.666549
1370024_at 10.472203 10.845656 10.274234 10.085944 11.19575 10.4393015 10.405364 10.472532 11.281363 10.182022 10.528514 10.497998
1370025_at 8.021657 7.8727508 7.7238736 7.7283177 7.8708253 7.8483553 7.648926 7.744521 7.8505645 7.8874702 7.5933504 7.867676
1370026_at 6.727431 7.1631413 7.0451894 6.5599494 6.906028 6.878168 6.8046217 6.5969243 6.831304 6.743418 6.872348 6.6026583
1370027_a_at 14.285454 14.330487 14.232911 14.277631 14.255796 14.245225 14.226371 14.287549 14.266725 14.282506 14.23296 14.2380705
1370028_at 4.47799 4.7687683 4.452036 4.5198355 4.7358007 4.3344817 4.533342 4.313905 4.4288573 4.53651 4.4210963 4.767378
1370029_at 9.109384 8.975914 9.128134 8.972983 9.106425 8.996809 9.1386385 9.051459 8.956879 8.924374 9.190596 9.09959
1370030_at 10.463436 10.538164 10.371471 10.438491 10.400922 10.189662 10.81517 10.734021 10.81228 10.909723 11.369634 11.013975
1370031_at 8.243338 8.221706 8.540031 8.385703 8.044001 8.3189535 8.092813 8.301521 8.367743 8.163338 8.228544 8.210377
1370032_at 7.9601703 7.558627 7.5953016 7.866446 7.621179 7.327016 7.8147006 7.70623 7.5577145 7.567866 7.6416397 7.443914
1370033_at 3.7948282 4.007362 4.054228 3.906622 3.8502045 3.695597 4.0038376 3.6713026 3.986788 3.8850968 3.827197 3.642118
1370034_at 5.038357 4.414218 4.735226 4.625904 5.0723534 4.6133537 4.4330792 4.8662615 5.186292 5.007885 5.31244 4.9099717
1370035_at 9.131592 8.98564 8.898737 8.870007 8.999559 9.089375 9.053349 8.942746 8.639379 8.83846 8.563953 8.482092
1370036_at 9.864426 9.807534 9.688625 9.955514 9.778975 9.969567 10.070476 9.83969 9.916902 10.103644 10.225928 10.032862
1370037_at 3.8742847 4.0216975 4.013619 3.7530422 4.09179 3.8489525 4.1529846 3.9683552 4.0524073 4.0372524 3.9846346 4.3183165
1370038_at 6.3931146 6.1441083 6.487984 6.262445 6.6484303 6.257348 6.3806534 6.3728495 6.388834 6.346876 6.2425737 6.254661
1370039_at 6.5294776 6.3657513 6.5306244 6.29055 6.4391427 6.293548 6.6141686 6.397486 6.220936 6.479168 6.434422 6.3759975
1370040_at 7.433103 7.364955 7.236774 7.35861 7.446759 7.4184866 7.418505 7.4535108 7.411346 7.4948683 7.5805125 7.414312
1370041_at 3.9300902 3.6753871 3.5638897 4.1743407 4.0436916 3.7084613 3.9099708 3.637316 3.6655138 3.9458737 3.7931702 3.6743526
1370042_at 4.1875343 3.7442641 3.9191873 4.0348153 3.863302 3.8518238 3.9729233 4.1801195 3.8230946 3.8659704 3.8320765 3.8983765
1370043_at 9.847474 9.888059 9.648696 9.844214 9.857935 9.775855 9.6002 9.940719 9.599993 9.875822 9.872157 9.793477
1370044_at 7.026615 7.3653145 6.8631644 7.037224 6.8711305 7.1341376 6.978395 6.899097 7.210398 6.8969045 7.5242524 7.257752
1370045_at 8.597676 8.826251 8.627064 8.74942 8.7802725 8.8486395 8.815524 8.635277 8.853383 8.9296665 8.754696 8.707652
1370046_at 6.0528083 5.7478356 5.7620406 5.9473405 6.0077715 6.0416822 6.0351906 5.739179 6.032875 6.2895894 5.855949 5.932347
1370047_at 9.608644 9.908819 9.949941 10.091969 9.921234 10.055492 10.029047 10.02268 9.951213 9.78977 9.849792 9.611022
1370048_at 4.530976 4.3619795 4.6426244 4.268804 4.303896 4.339337 4.380123 4.543964 4.4436913 4.5443397 4.4140396 4.2663393
1370049_at 5.653761 5.750854 6.1521034 5.8541307 5.7663636 5.671611 5.8653646 5.899168 5.6841254 5.6117363 5.8794155 5.5467477
1370050_at 8.673666 8.730485 8.705959 8.526394 8.333487 8.724983 8.612945 8.754177 8.655262 8.657633 8.699619 8.595237
1370051_at 4.7065306 4.682557 4.6640472 4.990549 4.947023 4.633177 4.6334295 4.542382 4.656845 4.5496635 4.676237 4.8441076
1370052_at 6.3648005 6.4412055 6.177709 6.4715714 6.484645 6.228577 6.3056965 6.196714 6.2167716 6.420957 6.471947 6.416468
1370053_at 3.4079278 3.6059177 3.6314354 3.571005 3.9320724 3.8001258 4.1912613 3.7668035 3.3450346 3.6365871 3.8254251 3.6777306
1370054_at 7.9325614 7.726898 7.6307383 7.9070683 7.4282765 7.786912 7.5897346 7.640453 7.4580784 7.061263 7.656874 7.4094634
1370055_at 6.291663 6.5544014 6.7102857 6.321287 6.093475 6.1446004 6.3370366 5.9679556 6.1780887 6.802378 6.0937786 6.1849246
1370056_at 6.9749413 7.1476245 7.2836804 7.184328 6.4290614 7.366156 6.2689395 7.416592 7.514237 6.252492 6.658455 7.057065
1370057_at 10.083187 9.356003 9.539371 9.934144 9.80491 9.403157 9.439151 9.466256 9.273717 8.828061 9.535848 8.866252
1370058_at 3.3050473 3.4944549 3.4454608 3.5394552 3.522355 3.5073876 3.5145607 3.457771 3.545684 3.707711 3.518743 3.3160012
1370059_at 3.418546 3.376203 3.5716324 3.653316 3.443832 3.7044148 3.5166771 3.49984 3.6168635 3.4990242 3.2224777 3.5054526
1370060_at 9.942429 9.845856 9.871483 10.061352 9.809479 9.862348 9.929159 9.855961 10.043673 9.985012 10.007325 10.002453
1370061_at 5.620778 5.9274564 5.7121468 5.6270595 5.6998367 5.54631 5.524546 5.620958 5.482898 5.8812857 5.7695017 5.459162
1370062_at 10.618225 10.698652 10.747632 10.781231 10.574934 10.726106 10.497928 10.756508 10.838098 10.592384 10.806949 10.607751
1370063_at 7.6565857 7.712645 7.805255 7.721019 7.643103 7.582418 7.693454 7.516345 8.105926 7.738513 7.954362 7.5478926
1370064_at 7.510607 7.6534104 7.708538 7.7921753 7.4473386 7.558245 7.6442266 7.764462 7.7749043 7.9696965 8.096794 7.956833
1370065_at 13.779002 13.79942 13.753504 13.755046 13.733768 13.838613 13.791706 13.702744 13.697485 13.652276 13.655763 13.694675
1370066_at 8.221547 8.327955 8.356014 8.358857 8.329378 8.269158 8.115787 8.29919 8.515081 8.747578 8.468819 8.718432
1370067_at 9.410628 8.575604 9.119031 9.241757 9.528031 9.915736 8.998068 10.1723 9.817445 10.455565 10.462043 9.964834
1370068_at 4.170257 4.0524087 4.3609953 3.8882835 4.3435144 4.2245646 4.4074416 4.738612 4.413431 4.414812 4.393239 4.0464683
1370069_at 5.071186 4.6712713 5.6595974 4.6502657 4.7882233 4.54949 4.774852 4.5705004 4.617181 4.7832255 4.536724 4.661337
1370070_at 7.3349185 7.044395 7.100311 7.2488523 7.2708673 7.2899456 7.1982274 7.2604547 7.134174 6.872403 6.9627824 7.1755
1370071_at 6.5054517 6.3265643 6.6864796 6.640933 6.3771973 6.2703547 6.1929517 6.276718 6.0765758 6.362707 6.6158347 6.2094936
1370072_at 5.172471 5.3431635 5.7987156 5.9221373 4.7621875 4.1642046 4.0395246 4.8881783 4.6257977 4.615001 4.894213 3.830775
1370073_at 11.089861 11.047255 11.134612 11.008534 10.972539 11.114642 10.855188 11.150019 11.20371 10.948364 10.994651 10.946195
1370074_at 5.6540127 6.340086 6.3412547 6.1791224 6.080558 6.597579 6.181848 6.2116437 6.2046657 6.165231 6.3853297 6.0749035
1370075_at 9.89258 9.354704 9.641169 9.928908 9.9520235 9.626894 10.026966 9.494729 9.365302 9.539846 9.464129 9.448455
1370076_at 3.4606578 3.9349363 3.8253753 3.7522721 3.7176273 3.8622715 3.8230817 3.6879392 3.6552842 3.585356 3.553789 3.9137259
1370077_at 5.496043 5.866947 5.682542 5.574606 5.7412925 5.647646 5.5695662 5.6112676 5.637941 5.633963 5.629762 5.58789
1370078_at 6.024591 6.042816 5.776684 6.2020936 6.33258 6.221741 6.032312 6.073579 6.0299435 5.969533 5.7865405 5.904926
1370079_at 4.4817686 4.4533052 4.468199 4.6482625 4.7621574 4.6832943 4.656739 4.4979105 4.1777115 4.5334444 4.605944 4.7605677
1370080_at 8.128799 8.13273 7.656393 7.8781357 7.767663 7.792694 8.2324915 7.8633604 7.861073 8.634842 8.420652 8.67709
1370081_a_at 7.953738 7.7422647 7.890348 8.096012 7.9556885 7.7575 8.02034 7.7945957 7.8470144 7.8858876 7.9293118 7.851535
1370082_at 5.997253 5.718876 5.8386574 6.118093 5.769102 6.0364914 6.1293235 6.0292234 5.562481 6.062368 6.2084002 6.4758315
1370083_at 4.452699 4.546922 4.920216 4.6434526 4.7896814 4.6280723 3.9114559 4.8495607 4.885636 4.5017433 4.628068 4.209055
1370084_at 5.8415127 5.719467 5.707041 5.9939384 5.7436905 6.291619 6.0901175 6.882952 5.6355014 5.741529 6.877179 6.1685343
1370085_at 7.4390836 7.2796783 7.496341 7.5108795 7.437569 7.5695386 7.64081 7.6808386 7.3488455 7.4996824 7.5003753 7.5218754
1370086_at 14.054914 14.003292 14.009152 14.027674 14.037779 14.070636 14.026607 13.999887 13.969046 13.984354 13.951119 13.948228
1370087_at 10.484611 10.390142 10.404352 10.501632 10.485065 10.448528 10.4591055 10.5058565 10.582631 10.562072 10.591918 10.555831
1370088_at 7.5991387 7.087096 7.3902807 7.4441953 7.28764 7.524824 7.354723 7.523865 7.562114 7.472649 7.25229 6.9243636
1370089_at 3.9877455 4.139407 4.224345 3.9126933 3.7507913 3.7773478 3.8328702 3.8797846 3.8918505 3.731445 3.9928353 4.0601854
1370090_at 5.2483454 5.296858 5.1070995 5.354008 5.1336555 5.3951993 5.4751344 5.1999607 5.3015966 5.2609386 5.858134 5.7670283
1370091_at 4.9992123 4.907083 4.510893 4.657338 4.8412514 4.686809 4.9103603 4.8163676 4.7341795 4.7845407 5.0383863 5.0477414
1370092_at 4.49922 4.305322 4.3189154 4.3766813 4.214632 4.523262 4.3778963 4.382143 4.6416984 4.321143 4.1877556 4.506797
1370093_at 4.247918 3.8244019 3.6956623 3.4393387 4.181169 3.7442276 3.8681574 3.9727147 3.7232943 4.0248127 3.9132185 3.9563625
1370094_at 3.9188042 4.081785 3.8109024 4.2264347 4.1139297 4.0049944 4.0358744 3.896173 4.201791 4.371659 4.062944 3.985771
1370095_at 5.9096384 5.917755 5.7516627 5.740922 5.7733984 6.0426526 6.0816083 5.8485103 5.6973796 5.905741 6.419911 5.7013226
1370096_at 4.692805 4.907463 4.6759253 4.5933003 4.742986 5.065892 4.731901 4.6301365 4.4810247 4.850776 4.667252 4.828268
1370097_a_at 4.1782475 4.007362 4.955387 3.9672928 4.437155 4.609416 4.1388226 4.0189795 4.6790667 3.9351912 4.171277 3.9913688
1370098_at 10.813393 10.531487 10.76599 10.636261 10.596947 10.82605 10.435866 10.655293 10.594546 10.093159 10.600039 10.025392
1370099_at 7.3541136 7.397175 7.4469953 7.3919954 7.310766 7.242211 7.0734744 7.136793 7.184903 7.23474 7.286453 7.5073304
1370100_at 6.3307414 6.297983 6.2681684 6.1423445 6.513881 6.4778595 6.4172974 6.197068 6.4325967 6.478973 6.492441 6.3613863
1370101_at 3.5378296 3.3699903 3.446993 3.2184653 3.508644 3.5112906 3.295063 3.595998 3.3431473 3.6888115 3.4952443 3.4684339
1370102_at 6.4748764 6.5208693 6.6308765 6.881986 6.691825 6.82996 6.7671075 6.6993766 7.016469 6.5734816 6.5205913 6.5861487
1370103_at 4.671129 4.6503143 4.799791 4.982908 4.6873727 4.808218 4.823324 4.729324 5.1586905 4.707511 4.843231 4.5938
1370104_at 4.264624 4.447071 4.100511 4.3697996 4.513076 4.516162 4.6454954 4.309855 4.5675926 4.375563 4.2001657 4.342708
1370105_at 5.0432634 5.046863 4.9604115 5.221204 4.9513764 4.8234954 5.075735 4.965206 5.246156 5.040427 4.747574 4.910754
1370106_at 3.6799114 3.963956 3.7848706 3.8414602 3.982263 3.956266 3.996827 3.7810304 4.2074594 3.9186146 4.043568 3.7933147
1370107_at 5.40154 5.2358484 4.8176455 5.106847 5.283467 4.9869256 5.209651 5.218222 5.2147217 5.221303 5.041216 5.0963097
1370108_a_at 8.04225 7.854439 7.613584 8.041289 7.4615684 7.5327535 8.023817 7.9392366 7.8988976 7.430713 7.797413 7.170418
1370109_s_at 13.138578 13.13798 13.146692 13.171305 13.195157 13.098157 13.065473 13.116064 13.195153 13.150816 13.1273775 13.113197
1370110_at 4.1789885 4.422368 4.4983377 4.2597528 4.2256203 3.9859574 4.240963 4.4668107 4.175635 4.1779532 4.1664844 4.3355217
1370111_at 7.1721544 7.3655663 5.9181037 7.7130733 7.592188 7.1660624 7.9492736 6.578624 6.547211 7.8501015 7.6449575 7.7582903
1370112_at 9.336785 9.392517 9.492293 9.4787445 9.405244 9.528092 9.4666395 9.373625 9.688248 9.632618 9.559947 9.625601
1370113_at 6.530463 6.3079605 6.4379663 6.403059 6.1047277 6.2312226 6.4931264 6.369895 6.0805507 6.190611 6.2446747 6.413333
1370114_a_at 7.092557 8.803837 6.003388 6.699551 9.181748 8.055879 6.28726 8.110664 6.176107 8.536326 5.573417 5.7245374
1370115_at 4.66188 4.3884187 4.2466803 4.685626 4.688917 4.631941 4.578959 4.584652 4.3693223 4.4975553 4.7173057 4.355217
1370116_at 4.0464754 4.0073624 3.7227118 3.9913836 3.8679338 4.0034065 4.0101852 3.8499124 4.268812 3.8707674 4.1680694 3.8653095
1370117_at 3.7467816 3.6772912 3.7963278 3.9606524 3.6056569 3.3847916 3.6938527 3.5729077 3.7499197 3.9574108 3.360678 3.5269537
1370118_at 5.9996624 6.0530057 6.2539477 6.306317 5.9680743 6.073474 6.253131 6.24662 6.2844715 6.325699 5.9990597 6.1808653
1370119_at 7.7295585 7.7123475 7.838909 7.7439504 7.7273097 7.889486 7.9139805 8.025229 7.5314074 7.6196423 7.678472 7.5689282
1370120_at 3.9707158 4.086067 3.8533645 4.1351547 4.0973234 3.9977982 4.125272 4.042242 4.364482 4.093831 4.1763144 3.6628907
1370121_at 7.231636 7.061389 7.155831 7.1710534 7.2495875 7.2189107 7.396063 7.087441 7.2425356 7.2689033 7.381659 7.187582
1370122_at 3.944808 3.8227553 3.7930574 4.0137815 3.990561 3.9242902 4.220984 4.0332317 4.037366 4.0587177 4.155146 4.1202145
1370123_a_at 7.00181 6.7969165 6.842131 7.229277 6.799808 7.0118585 7.107127 6.884162 6.9253993 6.7808104 7.0774217 6.9964957
1370124_at 6.4105616 6.3798795 6.509914 6.532381 6.525057 6.4510274 6.758707 6.580364 6.431723 6.3108935 6.2855372 6.655167
1370125_at 4.776834 4.724891 4.3781743 4.8249946 4.3905854 4.635462 4.521981 4.061569 4.4968114 4.783078 4.638949 4.6405654
1370126_at 3.89318 3.495168 3.5156198 3.846812 3.8335652 3.7576165 3.9335322 3.9319148 3.5298204 3.7764294 3.7242627 3.3891344
1370127_at 5.9786296 6.236968 6.075825 6.169276 5.875373 5.956271 5.8573265 5.7413964 5.8509765 5.8704042 5.8727536 5.848104
1370128_at 6.4934955 6.3016863 6.513188 6.3769 6.7477303 6.620825 6.4815164 6.490939 6.3617625 6.7018123 6.4808884 6.4468956
1370129_at 7.211811 7.051582 7.043539 6.986047 7.1931677 7.086099 7.1933317 6.9426584 6.968419 7.1814246 7.309405 7.072459
1370130_at 10.04827 10.315449 10.145555 10.207141 9.979743 10.077501 9.996921 10.014086 10.238115 10.16252 10.261654 10.017788
1370131_at 5.5410695 5.8336225 6.1232166 5.085446 5.4548144 5.8280625 5.385382 5.5874147 5.319033 5.8628244 6.1654716 5.5181565
1370132_at 4.0013876 4.0073624 3.799018 4.147261 4.4087715 3.8681195 4.164481 3.9115076 3.979641 4.0103827 3.9970038 3.9088957
1370133_at 5.865875 6.0134034 6.1032906 5.880755 6.086667 5.8109236 5.8393226 5.80158 5.6081553 6.0952005 6.110673 5.9533334
1370134_at 10.205623 10.115436 10.246647 10.255292 10.270977 10.165595 10.250763 10.271545 10.192983 10.040339 10.112585 10.060739
1370135_at 6.7328353 8.199601 7.5676637 7.689516 7.462169 6.416246 6.985472 6.7778053 7.541538 7.509466 6.4830256 6.5926514
1370136_at 6.3845305 6.327079 6.1802874 6.645865 6.6647544 6.5593467 6.684513 6.4281197 6.5118732 6.5694447 6.639845 6.5374265
1370137_at 4.9449115 5.157387 5.224153 5.3686767 5.25524 5.5638456 5.2503066 4.931695 5.3799186 5.152035 5.308782 5.3732543
1370138_at 4.684787 4.712487 4.532234 4.3221183 4.3064795 4.17039 4.439043 4.3890195 4.4885697 4.5338097 4.4245815 4.624216
1370139_a_at 3.8832223 3.9133284 3.7396588 3.5426028 3.624453 3.6578553 3.629901 3.6295717 3.35201 3.5925152 3.6050992 3.6468763
1370140_a_at 4.5370593 4.474494 4.6836576 4.8844237 4.7028236 5.0779734 4.577591 4.5569744 4.8622985 4.6904745 4.554445 4.685413
1370141_at 8.595458 8.489276 8.474942 8.408928 8.370066 8.421432 8.49042 8.568702 8.507288 8.592937 8.594272 8.7619095
1370142_at 5.6178923 5.9160314 5.42601 5.4083652 5.5605745 5.436903 5.4149113 5.2518315 5.5343885 5.5257673 5.460314 5.325888
1370143_at 5.049828 5.2446594 5.211741 5.3337417 5.3532424 4.9178543 5.342813 4.9997654 5.0541153 5.206254 5.0329666 4.8879685
1370144_at 7.957257 7.616954 8.054859 7.584443 7.982188 7.711506 8.223717 7.940476 7.8283267 7.472649 7.958704 7.7810388
1370145_at 4.1176453 3.8366396 4.5435286 4.07059 4.1714344 4.3284616 4.4100256 4.203514 4.246932 4.3626623 3.84576 4.2060404
1370146_at 3.3367603 3.472349 3.5165281 3.435482 3.3096616 3.570798 3.4102619 3.096996 3.3315444 3.6030836 3.5116305 3.2974093
1370147_at 7.295054 7.7737527 8.309396 7.7823086 8.431776 7.6994443 8.318594 8.203998 7.9611087 9.533964 10.031658 9.358784
1370148_at 14.166478 14.224598 14.194689 14.14786 14.187021 14.211773 14.20333 14.172676 14.202636 14.125202 14.127141 14.14928
1370149_at 11.156052 11.068727 11.107705 10.950323 11.11844 10.971233 11.091453 10.968579 10.985381 10.847911 10.928025 10.742481
1370150_a_at 13.198148 13.133705 13.025377 12.906516 13.25919 13.400507 12.885826 13.160551 12.655298 12.809627 12.061645 11.33408
1370151_at 13.22232 13.217655 13.303683 13.150372 13.154657 13.293334 13.262258 13.1846485 13.1396055 13.180764 13.206499 13.118972
1370152_at 4.5416346 4.4286003 4.500434 4.652575 4.5062714 4.63612 4.216365 4.5299654 4.722007 4.475638 4.6953926 4.22759
1370153_at 5.798008 6.6058064 5.651066 6.6754427 5.9656453 5.8000646 5.7431707 6.3464417 6.0448112 7.373083 6.34973 6.3853326
1370154_at 10.936046 10.535663 10.735368 10.338176 11.164586 11.429008 10.252273 10.992228 10.631262 10.053435 10.4418125 10.081027
1370155_at 7.3382955 8.183331 7.8272023 7.357596 7.3470364 7.6352777 6.946965 7.569662 7.5541964 7.6854377 7.77021 7.019752
1370156_at 7.7052684 7.606823 7.9031386 7.9935656 7.695103 7.1312556 7.0156965 7.123575 7.2556276 7.8188543 7.6499467 6.808762
1370157_at 3.8289993 3.7605963 3.8489044 3.5931652 3.9175026 3.8617272 3.841224 3.9250433 3.812155 3.84359 3.6698477 3.7700262
1370158_at 6.018242 6.3070064 6.425773 6.187596 6.226012 6.224888 5.9863434 6.0491033 6.1349597 6.5542264 6.4030123 6.302401
1370159_at 7.026615 6.9935203 7.0209703 7.0623407 7.043952 7.2199273 6.8269258 7.2533574 7.2228966 7.1128483 7.3282394 7.150912
1370160_at 8.603024 8.794496 8.766245 9.115105 8.725583 8.998552 8.798532 8.685508 9.147933 8.57515 8.955429 8.630847
1370161_at 9.308447 9.575848 9.206244 9.553314 9.382065 9.309868 9.2119255 9.558208 9.443836 9.510691 9.47401 9.462809
1370162_at 6.8580313 6.882256 6.8694286 6.6510825 6.8479834 7.1708 6.955833 6.8321958 7.106939 6.591792 7.0038304 7.0432167
1370163_at 9.382968 9.093808 9.294427 9.32793 9.397226 9.417328 9.177959 9.18697 9.329519 8.928131 9.413413 9.334009
1370164_at 10.855987 10.730067 10.84063 10.958227 10.876145 10.719909 10.761952 10.752553 11.103716 10.795422 10.973447 11.230844
1370165_at 3.8743694 3.8354719 4.1803265 3.7511039 3.8649516 3.8818514 3.8013146 4.0648737 3.75374 3.828632 3.7905726 3.9323564
1370166_at 12.130993 12.190532 12.109995 12.167794 12.184011 12.173832 12.146098 12.168844 12.187292 11.880024 12.058803 11.9962435
1370167_at 12.414832 12.387331 12.452044 12.451594 12.451074 12.402419 12.450812 12.439115 12.514983 12.319675 12.412026 12.298785
1370168_at 9.790369 10.327834 10.394092 10.272278 10.241516 10.163251 10.420933 10.335241 10.134263 10.386454 10.38517 10.085157
1370169_at 9.282115 9.312149 9.148497 9.264854 9.198967 9.211527 9.206083 9.233845 9.205033 9.2474375 9.2716875 9.383281
1370170_at 10.4643345 10.46243 10.253884 10.304315 10.262528 10.330308 10.250948 10.188484 10.366441 10.17442 10.195724 10.285375
1370171_at 8.6063795 8.484955 8.551573 8.564281 8.612264 8.5644455 8.243521 8.421339 8.553879 8.260242 8.46671 8.450349
1370172_at 10.754495 10.845286 10.735866 10.780989 10.7281 10.656056 10.728609 10.862294 10.714369 10.8586445 10.915112 10.929234
1370173_at 7.8908234 8.14055 8.042946 8.230881 7.978656 7.817699 8.021025 8.293085 8.1482725 8.236507 8.533803 8.503078
1370174_at 6.1597333 6.061405 6.063625 6.6249723 6.2066536 5.9227557 6.2766113 6.4620094 5.9323907 6.1214623 5.8523703 5.9930387
1370175_a_at 8.359464 8.320749 8.390871 8.405203 8.399093 8.309117 8.564507 8.450733 8.322242 8.440161 8.389523 8.5788765
1370176_at 6.4712434 6.6297965 6.5953264 6.3454146 6.4997973 6.294844 6.3460665 6.439715 6.4866667 6.61843 6.712277 6.8827906
1370177_at 5.738783 5.166685 5.5526233 5.6376553 5.432811 5.6700354 5.9134145 5.718156 5.350892 5.581172 5.507901 5.750964
1370178_at 4.610563 4.8680744 4.4109664 4.9295025 4.503222 4.5177107 4.813469 4.8770876 4.462192 4.7503967 4.7095337 4.339561
1370179_at 10.197553 10.138881 10.194123 10.255292 10.069561 10.227098 10.205158 10.150252 10.203022 10.204321 10.237202 10.128974
1370180_at 11.148434 11.191245 11.449916 11.100395 11.437045 11.308172 11.305981 11.446421 11.186241 11.305034 11.329233 11.467268
1370181_at 6.7427063 6.898071 7.117641 7.1117954 7.211413 7.0856056 7.0482354 6.797793 7.1056614 6.9387527 7.0993156 6.495063
1370182_at 4.641594 4.743779 4.702918 4.801791 4.732353 4.701686 4.913785 4.9570904 4.8447657 5.0272875 5.0450487 4.969638
1370183_at 7.268116 7.443833 7.207533 7.3692536 7.3654966 7.2212434 7.619247 7.1766963 7.168154 7.4716253 7.315549 7.358288
1370184_at 9.840933 9.765107 9.991822 9.845387 9.856798 9.835155 9.988335 9.956667 9.756071 10.063596 10.097977 9.809498
1370185_at 4.654648 4.3669944 4.5057864 4.572235 4.4811807 4.551103 4.378131 4.533535 4.479949 4.814808 4.5139637 4.5276217
1370186_at 10.22315 10.269505 10.357192 9.8639145 10.117763 10.034076 10.224928 10.347818 10.051168 9.958722 9.698582 10.174359
1370187_at 10.917675 10.773166 10.772705 10.88569 10.734724 10.756665 10.84445 10.743268 10.83232 10.703545 10.811599 10.756697
1370188_at 10.521643 10.592451 10.532963 10.563391 10.454822 10.343145 10.377555 10.411135 10.219432 10.274198 10.373794 10.233843
1370189_at 10.559287 10.604055 10.697917 10.545828 10.514347 10.441036 10.369734 10.469063 10.33116 10.258563 10.450193 10.395824
1370190_at 11.866872 11.941928 11.853003 11.960319 11.674464 12.004971 11.738099 11.65757 11.811433 11.616003 11.706131 11.837674
1370191_at 8.425968 8.317117 8.479309 8.552429 8.099857 8.520245 8.312397 8.386672 8.284708 8.068949 8.259665 8.316006
1370192_at 8.403571 8.449044 8.389097 8.354345 8.502722 8.381461 8.365209 8.275211 8.283941 8.383055 8.264344 8.312407
1370193_at 11.579946 11.236933 11.427489 11.210404 11.798107 11.256335 11.481454 11.334232 11.0283785 11.013817 11.11218 11.270226
1370194_at 8.098665 8.322908 8.485567 8.074413 8.336216 8.495651 8.047968 8.438086 8.503374 8.271372 8.241138 8.202736
1370195_at 8.399472 8.268322 8.267418 8.309719 8.159231 8.241028 8.425533 8.32321 8.366087 8.484448 8.4694195 8.420126
1370196_at 6.649991 6.934268 7.041443 6.8002295 6.5640864 6.773461 6.677418 6.592923 6.8220177 6.6321135 6.7924185 6.931893
1370197_a_at 6.1155157 6.2590013 6.6307693 6.1705084 5.8382897 6.1074367 6.018164 5.930313 6.2069826 6.4221363 6.233285 6.4057713
1370198_at 3.468248 3.595061 3.3943305 3.0770874 3.2481828 3.0468218 3.1306596 3.3997662 3.38237 3.220767 3.2700992 3.1654725
1370199_at 9.756377 9.636399 9.643444 9.782178 9.804572 9.585754 9.772664 9.709743 9.778436 9.658527 9.850078 9.819608
1370200_at 11.697407 11.620277 11.672067 11.603926 11.892059 11.649868 11.895397 11.693802 11.734732 11.670553 11.657676 11.628544
1370201_at 3.648114 3.6753871 3.8012712 3.8278732 3.8525088 3.663687 3.7079372 3.7968738 3.5015826 3.6512928 3.7930923 3.61128
1370202_at 9.536385 9.430983 9.203944 9.900835 9.037426 9.277315 9.894426 9.469535 9.661616 10.172636 10.520209 10.57051
1370203_at 7.536125 7.715637 7.8652124 7.71808 7.584266 7.686448 7.543655 7.395876 7.814746 7.83477 7.8388424 7.959993
1370204_at 8.263111 8.446295 8.5975065 8.54198 8.333972 8.28876 8.19405 8.372777 8.399136 8.45659 8.570463 8.762514
1370205_at 3.5579977 3.635746 3.697496 3.9504538 3.698816 3.6049862 3.9628322 3.8775423 3.9165187 3.6644907 3.8697274 3.7787504
1370206_at 4.293041 4.609929 4.5164185 4.7478714 4.3233333 4.3760138 4.6205416 4.6131086 4.5817323 4.3220577 4.516304 4.485607
1370207_at 11.133121 10.983016 11.128563 11.050028 11.128331 10.8771515 11.124556 10.954955 10.991533 11.077818 11.084117 11.190615
1370208_at 8.0714035 7.9779806 8.082413 8.007113 8.078277 7.944533 7.9799085 7.9874654 8.052432 8.055046 8.131996 8.201088
1370209_at 10.184139 10.401484 9.898109 9.794834 10.027561 10.021934 9.576234 10.205975 9.697891 10.056538 9.537824 9.952474
1370210_at 5.002872 5.1976914 5.025777 5.0293713 5.157795 5.407535 5.358157 5.3770533 5.1015224 5.1894374 4.91743 5.260398
1370211_at 5.9941335 6.1318455 6.2482667 6.0794225 6.1993985 6.218732 6.2104793 6.1600566 6.003077 6.227432 6.11796 6.207448
1370212_at 5.1818857 5.1807213 4.9923387 5.165525 5.199351 5.0437098 5.154795 4.9545584 5.1939945 5.4277115 4.610593 5.216796
1370213_at 11.682741 11.748156 11.67382 11.629018 11.604986 11.768837 11.638644 11.604096 11.631682 11.600232 11.5509615 11.616377
1370214_at 5.1029863 4.687691 4.7699203 4.8009596 4.687394 4.8027806 5.0730214 4.818882 4.6913376 5.0448747 4.7354574 4.92195
1370215_at 9.85327 9.949986 10.170184 10.034281 10.063877 10.038704 10.13914 10.080495 9.88017 9.665802 10.049539 9.859369
1370216_at 4.374055 4.3187046 4.3628187 4.27659 4.4299364 4.672575 4.411763 4.542206 4.5120883 4.510569 4.2869554 4.8415413
1370217_at 5.3753505 5.2022624 5.2196965 5.331543 5.5099854 5.1555343 5.5916343 5.310226 4.9021535 5.3894 5.0120416 5.3393784
1370218_at 5.7021437 6.328255 6.102055 5.928404 5.6770535 6.4757075 5.820006 6.782725 6.2992153 5.751301 6.2368627 5.7619357
1370219_at 8.265727 8.353722 8.579989 8.398329 8.35472 8.4717655 8.410588 8.528704 8.163198 8.151201 8.3640375 8.252084
1370220_at 10.310352 9.9172325 9.838606 10.52543 10.653204 10.773565 10.897128 10.501938 10.440571 10.575821 10.767831 10.82334
1370221_at 4.60669 4.4512444 4.751622 4.4572167 4.28591 4.247875 4.6691227 4.5495934 4.151974 4.7841353 4.3520074 4.633131
1370222_at 4.8427353 4.720206 4.6244564 4.991417 4.851226 4.5340214 4.656961 4.689557 4.4646254 4.615588 4.4750786 4.708687
1370223_at 8.167152 7.9388294 8.057684 7.992629 7.7990656 7.9056406 8.020943 7.9240537 8.078573 8.036541 8.009008 8.00013
1370224_at 9.468893 9.812553 9.376034 9.286441 9.495643 9.331003 9.503731 9.494081 9.006296 9.636702 9.239916 9.807426
1370225_at 4.6748047 4.6807113 5.186838 4.8480997 5.056142 5.0981073 4.870873 4.7709785 4.6690936 4.85601 4.747574 4.739958
1370226_at 10.087612 10.224902 10.226496 10.088785 10.149143 10.263619 10.027954 10.190329 10.060783 10.148487 10.17757 10.190531
1370227_at 3.2706738 3.2002494 3.298574 3.3793418 3.1057966 3.1240745 3.4119205 3.4338136 3.3261504 3.3373382 3.302751 3.353196
1370228_at 14.378894 14.420876 14.369197 14.406779 14.404836 14.35529 14.338757 14.368469 14.353056 14.336731 14.357648 14.295511
1370229_at 4.983509 4.9365044 4.86747 5.0299263 4.877867 5.113949 4.8180385 5.0860043 4.42931 4.9000864 5.0607796 4.934778
1370230_at 10.935413 10.85703 10.88386 10.845847 10.866912 10.886047 10.860749 10.776888 10.848999 10.878877 10.883441 10.760873
1370231_at 7.160323 7.1510625 7.3777866 7.4501104 7.450695 7.167711 7.2297964 7.3125377 7.0505996 7.075066 7.433841 7.0491176
1370232_at 10.4744835 10.515418 10.049031 10.7322235 10.308145 10.441729 10.748616 10.635645 10.574078 10.376151 10.347064 10.709222
1370233_at 4.86749 4.911586 4.891162 5.156686 4.9903173 4.838022 5.101657 4.6515746 5.3662176 5.0926185 4.937687 5.027272
1370234_at 12.901014 12.769912 12.755526 12.752665 12.982107 12.965164 12.799969 12.734356 12.813822 12.400481 12.5802355 12.272407
1370235_at 13.005273 12.618352 12.946927 12.870857 12.9948635 13.060986 12.700517 12.92163 12.751762 12.994535 12.962375 12.815513
1370236_at 9.123498 9.066299 9.13597 9.183571 9.117806 9.094384 8.857266 9.297713 8.825624 9.150095 9.242045 9.169387
1370237_at 12.15508 12.069141 11.9619465 12.089872 12.016568 12.113038 12.012095 11.878296 12.124978 11.890733 12.019468 12.103916
1370238_at 11.5835285 11.399513 11.577176 11.566141 11.518218 11.542129 11.434408 11.534138 11.401477 11.351815 11.387443 11.210433
1370239_at 13.362961 12.582035 12.714517 13.135539 13.469186 12.944602 12.972279 13.134224 12.904542 13.48733 13.265142 13.383617
1370240_x_at 13.362869 12.57361 12.75143 13.081758 13.476742 12.942868 12.925679 13.11165 12.861692 13.481275 13.197723 13.364925
1370241_at 14.047839 13.812735 13.761984 13.956718 13.880386 13.912857 13.879844 13.937863 13.926703 14.1934595 14.102127 14.183985
1370242_at 12.469612 12.480544 12.468161 12.45021 12.356722 12.281848 12.314544 12.305278 12.3014145 12.379666 12.423327 12.406274
1370243_a_at 10.512218 10.134215 10.574487 10.631714 10.7811985 10.749604 10.278848 10.2651 10.77168 9.571181 9.90768 9.722657
1370244_at 12.354206 12.495801 12.48293 12.4309845 12.469247 12.449625 12.490085 12.476636 12.6615095 12.858676 12.727767 12.965665
1370245_at 10.393425 10.708154 10.763802 10.684163 10.538495 10.51266 10.364993 10.664328 10.628334 10.752331 10.789508 11.262319
1370246_at 12.0336895 12.133019 12.014542 12.080093 12.050189 12.243119 12.034887 12.061525 11.955852 12.0809965 11.925728 11.79556
1370247_a_at 6.398524 6.6127744 6.822456 6.574279 6.411941 6.4830737 6.619496 6.571047 6.967257 6.793411 6.847556 6.229004
1370248_at 6.342079 6.1496096 6.2563176 6.3761706 6.2356243 6.2885656 6.309968 6.322324 6.1601157 6.495221 6.5977044 6.4192533
1370249_at 7.96952 8.060316 7.637798 7.413395 7.7646575 7.625491 7.9285784 7.5246587 7.1713724 6.756389 7.9033527 7.150663
1370250_at 9.3349905 9.093091 9.283059 9.25709 9.358531 9.066419 9.3076725 9.221969 9.126209 9.305012 9.303419 9.106922
1370251_at 6.2882576 6.422562 6.4626236 6.389137 6.148969 6.240468 6.4603705 6.000884 6.052491 6.1105943 5.9651265 5.9154506
1370252_at 8.592658 8.810064 8.955723 8.914887 8.328465 8.290102 8.376876 8.478924 8.438354 8.365777 8.255751 8.045454
1370253_at 11.524672 11.567355 11.645409 11.530061 11.4432335 11.321362 11.417101 11.422955 11.363529 11.601307 11.531559 11.568454
1370254_at 3.5703635 3.613232 4.013619 3.5267823 3.805581 3.5567043 3.615548 3.1706326 3.85086 3.7790961 3.7772057 3.7216702
1370255_at 4.59603 4.3252153 4.738948 4.3032827 4.65711 4.5067053 4.494747 4.6621323 4.5845203 4.4876738 4.5348153 4.9327345
1370256_at 9.0469675 7.5041566 7.4685507 7.3994265 7.9721546 8.659208 9.167378 7.8032985 7.7406087 8.553889 7.596474 8.511194
1370257_at 4.038995 4.122919 4.257145 4.43635 4.683201 4.2720027 4.2924423 4.3902283 4.428857 4.552906 4.5292654 4.4388604
1370258_at 5.2487597 5.398682 5.38529 5.14679 5.1729765 5.2593346 4.895257 5.53092 4.9289794 5.6552973 5.489294 5.203716
1370259_a_at 7.2949095 7.541982 7.4928117 7.7204156 7.501519 7.238926 7.268608 7.193644 7.677227 7.2162976 7.4008384 7.0827184
1370260_at 6.6542125 6.9290557 7.0472393 7.0987153 6.996204 7.065652 7.0221257 6.8329167 6.96833 7.06922 7.2726536 7.008573
1370261_at 7.906925 7.8110037 7.8355894 7.746215 7.8585215 7.894985 7.8139906 7.684254 7.81046 7.885162 7.8892612 7.8377137
1370262_at 9.118433 9.104698 9.008738 8.97447 8.996023 8.927019 9.056021 8.875151 9.062508 8.954296 9.1023655 9.215771
1370263_at 5.825774 5.6512704 5.686423 5.7874866 5.8882256 5.7381396 5.825775 5.823114 5.853587 5.737361 6.1348724 5.7492113
1370264_at 7.631021 7.48064 7.869958 7.7579846 8.050812 8.185249 7.513393 7.523865 8.0162525 7.7495184 8.067081 7.9547663
1370265_at 6.1583285 6.272005 6.2170806 6.309302 6.264308 6.1707854 6.0975466 6.1564236 5.7913136 5.76274 6.3521886 6.1570997
1370266_at 6.653877 6.587166 6.8983274 6.9692087 6.8739586 6.907581 6.97949 6.657355 6.6530104 6.9826097 7.177643 6.8981624
1370267_at 6.4337106 6.371401 6.344128 6.715648 6.5847754 6.432332 6.453126 6.502033 6.780083 6.685392 6.7481227 6.713524
1370268_at 4.3744454 4.2243357 4.4438562 4.200584 4.280795 4.2412586 4.273015 4.2726855 4.2352033 4.0057735 4.419782 4.395539
1370269_at 4.9535933 4.9176807 5.2378435 4.8242188 4.93221 5.1434994 5.160335 5.7194486 5.1904697 8.88736 7.6581593 6.6878886
1370270_at 3.7272263 3.702282 3.9326954 3.5350928 3.710056 3.829746 3.8989866 3.8544025 3.7251744 3.8716004 3.9825842 3.7826018
1370271_a_at 6.9678845 7.091664 6.7700853 7.0716643 7.496142 7.2121673 7.4419155 7.0366964 7.3820057 7.535835 7.1400833 7.2352157
1370272_x_at 5.8241177 6.11113 5.9516115 6.3109875 6.2107267 5.8823237 6.1948547 6.0032773 6.157512 6.3638816 6.000445 5.9754925
1370273_at 3.2836282 3.5037389 3.4188418 3.4534695 3.3617449 3.5637922 3.5185025 3.5843265 3.4912906 3.5476205 3.5582862 3.4841144
1370274_at 12.904344 12.957766 12.838395 12.924149 12.975934 12.940192 12.886753 12.938008 12.890156 12.9501505 12.930486 13.016489
1370275_at 12.632797 12.606797 12.63517 12.62252 12.652911 12.57117 12.600923 12.493871 12.647499 12.584425 12.664216 12.521106
1370276_at 12.047303 11.993802 12.126874 12.163841 12.058184 12.139145 12.127226 12.289779 12.12166 12.213751 12.196361 12.053411
1370277_at 12.029671 11.855225 11.930826 11.976726 11.961725 11.906321 11.931209 11.911562 12.013836 11.892266 11.945136 11.828113
1370278_at 11.232144 11.202316 11.404571 11.313726 11.319678 11.250697 11.352959 11.390154 11.276694 11.3267975 11.3930235 11.2058935
1370279_at 5.141308 5.400486 5.222429 5.6033278 5.686566 5.388342 5.6665893 5.5870786 5.4443555 5.633787 5.4605083 5.2686753
1370280_at 10.456073 10.686968 10.629459 10.730238 10.496377 10.339031 10.671911 10.776631 10.659174 10.866717 10.906331 11.042723
1370281_at 10.466463 9.642594 10.341191 9.597596 10.626152 10.912714 10.337572 9.97874 8.702728 9.827749 9.488783 7.7990236
1370282_at 6.168096 6.686874 7.2470613 6.5042615 6.891572 6.6558743 6.484624 7.089277 6.90825 6.981051 7.4930563 6.652968
1370283_at 12.610769 12.478291 12.605145 12.460436 12.615421 12.719903 12.434904 12.513217 12.447021 12.136678 12.315578 12.087178
1370284_at 12.076121 12.051588 12.162842 12.041563 12.014123 12.133475 12.028273 12.030291 12.073683 12.01651 12.046244 11.8906
1370285_at 5.984911 6.259002 6.379149 6.5684104 6.2820153 6.1349206 6.2038302 6.1834555 6.2679935 6.639845 6.48684 6.5957584
1370286_at 9.813049 9.109544 9.161155 9.247789 9.431873 9.694234 9.575502 10.023346 8.83224 9.576687 8.824674 9.244027
1370287_a_at 9.072453 9.057845 9.007034 8.922285 8.967121 8.828317 8.92886 8.893979 9.161318 9.489499 9.137278 9.666442
1370288_a_at 8.412569 8.377386 8.310438 8.460045 8.203819 8.263741 8.144365 8.219135 8.628838 8.632399 8.487219 8.967703
1370289_x_at 3.660002 3.5338469 3.5533235 3.9986672 3.6357584 3.665391 3.6943424 3.5464044 3.609846 3.6970592 3.6497989 3.836921
1370290_at 8.293228 8.057564 8.413141 8.279265 8.104654 8.026564 8.492247 8.287232 8.123627 8.323431 8.401224 7.910856
1370291_at 5.235118 5.282688 5.362447 5.3053045 5.438158 5.443673 5.253207 5.121518 5.377118 5.696294 5.3354535 5.317483
1370292_a_at 4.1894364 3.6664693 3.8175457 3.9081478 3.836041 3.736655 3.8535635 3.7019122 3.8681972 4.257373 3.9319403 3.9431267
1370293_at 5.3244925 5.328512 5.285368 5.496251 5.6336117 5.5841846 5.6058803 5.042865 5.2797356 5.4963226 5.5106297 5.549534
1370294_a_at 7.327082 6.6048136 7.1309195 7.3645353 6.3065596 6.860541 7.430276 6.6038985 6.7900534 6.651798 6.9430113 6.396517
1370295_at 8.601554 8.394262 8.4363 8.474193 8.217694 8.344584 8.508344 8.393227 8.377035 8.505062 8.609478 8.373989
1370296_at 13.673948 13.528516 13.465049 13.499679 13.504156 13.562522 13.604443 13.522236 13.587965 13.532778 13.572521 13.622997
1370297_at 6.2207074 5.89132 6.3300624 6.5293827 6.102936 6.191553 6.562516 6.093738 5.983986 6.1796126 6.3506064 6.1588345
1370298_at 10.169281 9.888059 10.032451 10.009716 9.807246 9.832779 10.169086 10.137965 9.737854 10.175462 9.692976 9.586805
1370299_at 13.695163 13.722277 13.704937 13.716067 13.716114 13.644258 13.649198 13.704452 13.700613 13.6249485 13.697724 13.663112
1370300_at 8.277716 8.174303 8.775957 7.9844856 8.394565 8.526062 8.227148 8.262424 8.390343 7.8625937 8.18554 7.941231
1370301_at 6.9328313 7.231668 7.0097632 7.2824802 7.046555 7.1148443 7.2346044 7.1060333 7.0602055 7.0814667 7.2272267 6.7829976
1370302_at 7.9158053 7.876087 8.246183 7.962096 8.177113 7.9988594 8.236338 8.191743 8.3606825 7.84865 8.334921 8.35981
1370303_at 6.278554 6.6096587 6.402917 6.314441 6.3713775 6.4208503 6.538715 6.4663696 6.439339 6.692053 6.5430574 6.6153984
1370304_at 9.089937 8.904916 8.978085 9.174356 8.790346 9.043448 8.969003 9.014018 9.1270075 8.8397875 9.048542 8.847094
1370305_at 9.718893 9.644171 9.8135805 9.734725 9.742519 9.709782 9.747814 9.6572695 9.726779 9.731786 9.745478 9.670288
1370306_at 8.299288 8.276329 8.426968 8.325601 8.236731 8.266715 8.387672 8.160494 8.358601 8.358502 8.425342 8.454394
1370307_at 7.439904 7.5011325 7.681743 7.512143 7.3767314 7.4567256 7.295581 7.3574233 7.4924374 7.472649 7.5264926 7.387137
1370308_at 7.896396 7.6035695 7.9654255 7.8236327 7.5557523 7.535178 8.018213 7.563231 7.490298 7.7479568 7.644099 7.560705
1370309_a_at 10.951023 10.744543 10.7835045 10.727658 10.717464 10.816346 10.687941 10.654032 10.727388 10.692695 10.768877 10.816281
1370310_at 12.91214 12.961644 12.964903 12.967354 12.991538 12.94626 12.750398 12.738526 13.043936 12.703919 12.687761 12.928746
1370311_at 8.467131 8.611385 8.960394 8.442757 8.602299 8.790342 8.538593 8.708179 8.533699 8.444672 8.557186 8.416353
1370312_at 3.7043126 4.097416 3.9311485 4.382145 3.8469455 4.1181207 4.137292 3.8964858 3.7618752 3.9893088 3.6676865 3.5142508
1370313_at 8.658436 8.7982435 8.662626 8.836487 8.724564 8.711511 8.701313 8.764904 9.011122 8.859755 9.223701 9.232534
1370314_at 7.9094005 7.424001 7.9585004 7.7429094 8.082315 7.642369 7.7345543 7.6143255 7.6691403 7.3735847 7.854022 8.346539
1370315_a_at 5.4345374 5.611053 5.666607 5.543948 5.7301283 5.641212 5.6668196 5.6756964 5.6751184 5.689637 5.803191 5.911037
1370316_at 7.7672987 7.665037 7.6477156 7.7431526 7.830889 7.693038 7.75681 7.866091 7.774579 7.836241 7.9634743 7.769576
1370317_at 6.8374553 6.8206854 6.8102336 6.7786427 6.991694 6.914543 7.101783 7.0954313 6.414732 6.851135 6.8642836 7.0011992
1370318_at 7.589804 7.2962303 7.460141 7.375331 7.441659 7.544441 7.341548 7.5772214 7.429237 7.4262447 7.61429 7.657557
1370319_at 9.53735 9.343518 9.421561 9.73526 9.199029 9.384294 9.741846 9.536296 9.41588 9.515253 9.9381275 9.762662
1370320_at 10.758003 11.061843 11.071195 10.73427 10.737137 10.565693 10.7860155 11.003264 11.176694 11.543064 11.391472 11.35863
1370321_at 10.246504 10.296001 9.990925 10.158016 10.061909 10.188882 10.165043 10.110439 10.157803 10.060891 10.083035 10.085564
1370322_at 9.686403 9.728696 9.719522 9.828311 9.714272 9.597196 9.678904 9.887764 9.791508 9.673561 9.58199 9.458807
1370323_at 5.5821505 5.726541 5.6490264 6.0571184 5.466529 5.5603304 5.910319 5.787142 5.833369 6.04368 5.9331717 5.778228
1370324_at 7.0484753 7.0971427 7.080786 6.957538 7.1593757 6.9491796 6.9041615 6.884869 7.2377763 7.0967855 7.1155024 7.1745577
1370325_at 9.723979 9.687468 9.831582 9.759822 9.659208 9.705898 9.86423 9.726511 9.785515 9.503701 9.693391 9.567704
1370326_at 7.043845 6.8937483 7.072489 7.1496987 6.921401 6.9790173 7.172141 6.993288 7.1439962 7.181195 6.878675 7.095244
1370327_at 8.1238575 8.061733 8.197161 8.047817 8.035959 8.0825615 8.081703 7.960177 8.292046 8.106407 8.141199 8.274484
1370328_at 5.6489463 6.0166802 5.515647 5.0361505 5.423133 5.389985 5.2776337 5.6740727 4.791825 6.086604 5.6874166 5.4517436
1370329_at 9.425498 9.464574 9.287135 9.222152 9.250235 9.190407 9.389145 9.394474 9.448816 9.084911 9.11172 8.915205
1370330_at 7.0614743 6.856924 6.9774384 6.7049546 6.792744 6.941867 7.128196 7.0111113 6.9343376 6.6239076 6.990115 7.0809274
1370331_at 7.676901 7.5713506 7.5036497 7.624711 7.3724594 7.4188776 7.5267315 7.4753366 7.4859705 7.1510797 7.4952707 7.4412746
1370332_at 4.950415 5.096705 5.046418 5.056451 5.3264694 4.9703875 5.0820613 5.023656 5.113662 5.230205 4.9923916 5.271169
1370333_a_at 13.268098 13.175773 13.259932 13.306561 13.292243 13.303559 13.278565 13.261219 13.265226 13.045349 13.012459 12.964879
1370334_at 8.620123 8.666639 8.436459 8.656319 8.750657 8.640984 7.702892 8.055929 9.329212 7.464017 8.104159 7.737591
1370335_at 7.5524297 7.478833 7.5488467 7.706774 7.6042657 7.42475 7.784063 7.4805675 7.675401 7.692955 7.8701506 7.476373
1370336_at 9.937834 10.713413 10.369469 11.488461 10.348616 9.46916 10.724089 10.541593 11.059673 10.184681 10.954418 11.245031
1370337_at 8.092881 7.885906 7.834705 7.965919 7.8960986 8.08782 7.975593 8.03417 7.999383 7.7828803 8.010089 7.9768667
1370338_at 3.378792 3.4951594 3.458049 3.3515923 3.6929648 3.3193977 3.5039651 3.5897279 3.4672759 3.393427 3.4606662 3.433596
1370339_at 10.059016 10.100162 10.174841 10.126124 9.78603 10.042329 9.989163 10.058306 10.2074795 10.201695 10.336797 10.442477
1370340_x_at 9.189554 9.053265 9.103593 9.223731 8.909367 9.08871 9.024204 8.998716 9.186893 9.218547 9.3068495 9.374725
1370341_at 3.3971727 3.5536702 3.6170452 3.5941808 3.6410468 3.7376206 3.6529627 3.562366 3.7857816 3.5778027 3.7216525 3.697556
1370342_at 3.7325757 3.6995625 3.4183948 3.665058 3.5433366 3.443081 3.8948927 3.713855 3.6186836 3.4264495 3.5617166 3.6046276
1370343_at 6.8288455 6.8384285 6.836725 6.615064 6.585347 6.7485905 6.722094 6.7648287 6.842067 6.4364686 6.8898196 6.68622
1370344_at 8.187897 8.101985 8.192622 8.135847 7.9480915 8.047769 7.8158555 7.8889084 8.145811 8.080795 8.284842 8.160099
1370345_at 7.006654 5.832456 6.5095177 6.2426653 5.4445114 6.4516306 6.9456677 6.006496 5.5632353 5.635071 6.128194 5.720381
1370346_at 6.365851 5.725315 6.2441354 6.2314982 5.1458163 5.918073 6.568078 5.585572 5.3654795 5.2275696 5.8832903 5.4910765
1370347_at 5.1863503 5.394434 5.418136 5.337455 5.295719 5.1179643 5.183186 4.9446654 5.349176 5.1276126 5.1176 5.1877465
1370348_at 10.457302 10.612258 10.580891 10.504553 10.413201 10.4063015 10.678739 10.611359 10.401366 10.815588 10.610157 10.492622
1370349_a_at 14.090689 14.080131 14.081234 14.10312 14.0689125 14.104184 14.11709 14.086166 14.081546 14.10485 14.068821 13.966532
1370350_x_at 13.005166 12.103922 10.490707 10.555353 11.148014 13.090615 13.125173 11.688595 11.709999 12.189341 13.100256 13.163654
1370351_at 8.996619 8.71406 8.760171 8.70495 8.760941 8.829626 8.658002 8.795271 9.18737 8.719973 9.075078 9.032343
1370352_at 11.765702 11.664576 11.545421 11.77646 11.910165 11.601133 11.890092 11.834796 11.809994 11.523855 11.743824 11.553339
1370353_at 7.904846 7.6959314 7.811169 7.75415 7.4984155 7.6486864 7.594861 7.7482877 7.8564672 7.642407 7.9180794 7.747046
1370354_at 8.012953 8.080072 7.9644775 8.130175 7.966203 8.03224 7.9037633 8.106902 8.036224 8.052244 8.208469 8.198065
1370355_at 12.877889 12.529258 12.710626 11.946016 12.556464 12.7136755 11.999643 12.252397 8.690922 11.166122 8.383589 6.0372076
1370356_at 7.326678 7.182126 7.6451883 7.178979 7.288414 7.4412227 7.2178245 6.974581 7.18145 6.9129376 7.486042 7.3995066
1370357_at 8.291742 8.059437 8.073958 8.157932 8.095168 8.376267 8.14912 8.084639 8.079319 8.131789 8.0812235 8.02727
1370358_at 8.616007 8.419319 8.484685 8.652623 8.446817 8.355479 8.60423 8.490783 8.463255 8.417915 8.593982 8.43085
1370359_at 12.778106 12.58875 12.484127 12.471842 12.642281 12.784468 12.737978 12.683726 12.712557 12.678078 12.363808 12.439239
1370360_at 9.007886 8.87507 9.071197 9.094764 8.801975 8.757413 8.91006 8.987521 9.074091 8.911735 9.032188 8.62321
1370361_at 4.8435726 4.7540083 4.553544 4.3794765 4.806913 4.6971445 4.4243574 4.5129356 4.850314 4.7015896 4.7531495 4.47571
1370362_at 7.0008206 7.145215 6.811086 7.1671267 7.1187353 6.790232 7.383531 7.09559 7.2357626 7.082738 7.2039437 7.385795
1370363_at 11.865816 12.379717 13.052786 12.739765 12.1051855 12.08713 12.388288 12.436446 12.582761 11.9110365 12.235213 11.673103
1370364_at 7.188536 7.3270125 7.393968 7.520901 7.398681 7.2705956 7.3994007 7.2705026 7.397875 7.314418 7.492829 7.4023004
1370365_at 8.798457 8.672803 8.679257 8.858092 8.707342 8.653198 8.738136 8.813417 8.884668 9.069645 9.0692 9.213569
1370366_at 10.075588 9.919415 9.963332 10.033461 9.829204 10.00526 10.140145 9.939549 9.941423 10.092915 10.129762 10.177992
1370367_at 4.51394 4.1631684 4.5085993 4.4604015 4.583326 4.36678 4.634283 4.540303 4.16037 4.585202 4.7095337 4.5713816
1370368_at 6.7790723 6.9756446 6.632473 6.912287 6.8224587 6.961748 6.7877216 6.7990017 6.8230386 6.852633 6.915199 6.9009943
1370369_at 6.200443 5.968477 6.3681035 6.4883356 6.290541 6.2775416 6.282573 6.136952 6.1975446 6.1870093 6.494735 6.372152
1370370_at 8.130621 8.208546 8.217718 8.1519575 8.284 8.237598 8.293924 8.28063 7.781308 8.366209 8.407753 8.409171
1370371_a_at 8.776296 8.900645 8.984599 9.062925 8.879907 8.796192 8.731222 8.70726 8.900734 8.794543 8.933094 8.498658
1370372_at 4.452601 4.3242702 4.746748 4.2709513 4.056234 4.3269653 4.3049855 4.58425 4.225413 4.5242577 4.452492 4.7009354
1370373_at 5.8426275 5.7647405 5.9149747 5.766475 5.963532 6.037867 5.9347277 5.980297 5.6799035 6.0280385 5.930505 5.9167743
1370374_at 8.318528 8.053607 8.062023 8.240126 8.258908 8.223374 8.467303 8.450184 8.2713785 8.703245 8.344525 8.103435
1370375_at 11.6718 11.638301 11.570775 11.582354 11.334041 11.63388 11.546282 11.419948 11.642029 11.382851 11.71668 11.439387
1370376_a_at 8.4151535 8.187807 8.244413 8.306021 8.521526 8.303917 8.256109 8.274107 8.2561245 8.606531 8.404024 8.590445
1370377_at 12.767469 13.078684 13.081547 13.035586 13.03056 12.86668 13.077679 12.972621 12.868332 13.055171 13.151944 13.070414
1370378_at 12.364899 12.323366 12.37449 12.298967 12.476142 12.285162 12.342347 12.318098 12.429993 12.3306265 12.416458 12.220659
1370379_at 5.712967 5.5556154 5.434046 5.923955 5.504168 5.7919755 5.73905 5.832609 5.7865677 5.866072 5.742218 6.1332946
1370380_s_at 6.7031875 6.8384833 6.7115355 6.8017983 6.7289352 6.705088 7.129046 6.7462893 7.1197076 6.915295 6.898993 7.0396404
1370381_at 10.427865 10.546028 10.323304 10.714521 10.352728 10.23455 9.922531 10.474075 10.309784 10.393741 10.624365 10.554751
1370382_at 3.4000401 4.665449 3.53175 3.3640842 3.2724817 4.0110736 3.2872715 3.4119248 3.2404132 3.3931437 4.5803833 3.204938
1370383_s_at 8.08245 8.795366 8.473066 8.4904995 8.087843 8.338035 7.3203506 8.061579 7.459385 7.378991 8.758083 7.472422
1370384_a_at 5.483896 4.9202247 4.16065 6.649767 5.3631 4.8863077 6.283037 5.4060802 5.9330587 8.924928 9.004825 9.213753
1370385_at 5.4273157 5.4196634 5.5487804 5.4914036 5.5161552 5.268969 5.435973 5.0442204 5.566883 5.522544 6.00511 5.866644
1370386_at 7.807484 7.75209 7.453631 7.726149 7.5104647 7.545995 7.603599 7.644266 7.5737596 7.713414 7.798506 7.7127523
1370387_at 11.308802 11.731307 11.416644 11.936916 11.366974 11.165802 11.764646 12.075104 11.591653 12.269574 12.220731 12.628452
1370388_at 4.0392256 4.3032084 3.9042854 4.028356 3.9487238 4.1851664 4.14011 4.3928814 3.8637347 3.7645345 3.953925 4.148404
1370389_at 3.7978392 3.795993 3.9597158 3.8802078 3.9881873 3.8524237 3.6271954 3.7286177 3.5707178 3.7493577 3.739974 3.7615306
1370390_at 4.9718394 4.6485496 4.8447824 4.733649 4.9121947 4.5395317 4.980171 5.180993 4.7360067 5.045099 4.7437477 4.8979363
1370391_at 5.1769524 5.0021796 5.2269807 5.303235 5.187949 5.041374 4.991078 5.020841 5.089366 5.190054 4.985577 4.929223
1370392_at 5.298206 5.114049 5.452281 5.2569265 5.2759867 5.1528287 4.9257755 5.148385 5.217645 5.4071145 5.171255 5.394665
1370393_at 5.5582037 5.8774014 5.8088484 6.285491 5.4216495 5.6532893 5.869753 5.699359 5.8725286 5.5083294 5.758777 5.5382776
1370394_at 7.2528677 5.613971 6.746129 7.800577 6.8207035 5.9937954 5.800638 5.9879913 7.5750566 4.9563103 5.0895915 4.888347
1370395_at 6.71423 6.659793 6.607268 6.5853767 6.665195 6.63809 6.6751757 6.5334315 6.6496654 6.7168407 6.9950323 6.8050847
1370396_x_at 14.140679 14.106919 14.152628 14.123401 14.14712 14.094208 14.13644 14.144351 14.101954 14.099355 14.088048 14.011113
1370397_at 12.17566 11.742384 12.039355 12.095308 12.500645 12.01102 12.012844 12.231992 11.927958 12.1698475 12.318066 12.433847
1370398_at 6.251973 6.1463256 6.3481073 6.2409573 6.0437093 6.363838 6.3832827 5.8857822 6.005674 6.305112 6.274032 6.145013
1370399_at 7.423018 7.8340406 7.426888 7.5256276 7.4881988 7.2344604 7.308958 7.4901614 7.9912233 7.626667 7.7440643 8.046659
1370400_at 5.353936 5.439993 5.536481 5.385894 5.211793 5.4754176 5.37881 5.4511795 5.3624325 5.530864 4.9169254 5.2139554
1370401_at 3.8914318 3.9366646 3.7727869 3.4620795 3.5680177 3.9709604 3.860097 3.7769444 3.95226 3.6563516 3.8480973 3.8750532
1370402_at 7.3299785 7.438231 7.25931 7.5426683 7.2728844 7.2843976 7.4499025 7.2547736 7.2579136 7.4266524 7.2622514 7.2817807
1370403_at 4.800992 4.780097 4.6341486 4.653509 4.978545 4.731862 4.881713 4.782629 4.6523066 5.222414 4.9609275 4.7147098
1370404_at 3.7014487 3.7818081 3.4270492 4.0889883 3.839517 3.8604426 3.7410355 3.9337654 3.8867624 3.8836417 3.6530728 3.866302
1370405_at 3.6489875 3.6638708 3.950897 3.6916552 3.6713054 3.4520876 3.662549 3.7680395 3.800962 3.5443902 3.6656342 3.6015868
1370406_a_at 3.4003983 3.570797 3.5424993 3.6999483 3.5073588 3.8025382 3.7995796 3.6857152 3.7837317 3.8403723 3.6610377 3.7233796
1370407_at 8.375765 8.568259 8.236406 8.452055 8.641597 8.627981 8.301186 8.607995 8.395166 8.701583 8.419542 8.62267
1370408_at 4.6967406 4.935907 4.994404 4.5954638 4.5955615 4.834079 4.523266 4.7388096 4.7987204 4.588397 4.524261 4.422762
1370409_at 4.4696755 4.4486504 4.5225687 4.4970336 4.341716 4.4733086 4.7732344 4.7384424 4.5325494 4.735687 4.4475045 4.1844397
1370410_at 4.4156156 4.103828 4.0524473 4.102831 3.9656398 4.2339296 4.040906 4.17927 3.9458916 4.257466 3.9024882 4.246209
1370411_at 5.512595 5.901996 5.863303 5.7198696 5.6443534 5.8056793 5.6991997 5.685023 5.404293 5.532033 5.632423 5.787039
1370412_at 3.9309022 4.0593596 3.9659863 3.8848064 4.0929484 4.2383904 4.0977507 4.1185865 4.10806 4.2050943 4.0972023 3.9112308
1370413_at 6.5668836 6.6368675 7.0051627 6.890381 6.70643 6.9380403 6.9633284 6.7882047 7.099387 6.5914207 6.926393 7.0554485
1370414_at 9.335095 9.219087 8.93038 9.401056 8.684335 9.279835 9.752653 9.298213 9.152151 9.438527 9.477687 9.267739
1370415_at 5.599395 5.6728992 5.5205126 6.1548634 5.6246324 5.864658 5.6136255 5.59191 5.4930105 5.6713467 5.7574744 6.0724964
1370416_at 4.421365 4.518784 4.4560857 4.682256 4.772582 4.920741 4.9617486 4.930672 4.611864 4.689255 4.8981757 4.76784
1370417_at 4.18352 4.270426 4.0826693 4.261613 4.380214 4.1525664 4.379937 4.3295856 4.341034 4.14137 4.046246 4.171094
1370418_s_at 5.4127913 5.2350116 5.2614875 5.351329 5.4866724 5.1469746 5.42976 5.2862544 5.4996543 5.329736 5.315654 5.2627363
1370419_a_at 5.606782 5.0862846 5.132457 5.246649 5.45963 5.4964027 5.419815 5.645565 5.434162 5.610358 5.655307 5.445239
1370420_at 11.246219 11.556367 11.180307 12.303757 11.672739 11.553242 12.346136 12.120205 12.230692 12.416141 12.920505 12.6887455
1370421_a_at 5.9489384 5.9884024 5.9427013 5.6893797 5.8070807 5.962407 6.136533 6.030438 6.052692 5.9637527 5.994768 6.1932516
1370422_at 6.456942 6.4418283 6.4821353 6.710128 6.38413 6.9586945 6.6987166 6.7044945 6.4739227 6.5705066 6.988535 6.268995
1370423_at 5.551994 5.611919 5.690423 5.549121 5.313884 5.5141296 5.6550503 5.8810167 5.5596547 5.6223373 6.0220494 5.883166
1370424_at 3.939303 3.4550064 3.912428 3.6043081 3.9727943 3.7335873 4.0160165 3.6797333 4.0258083 4.067374 3.8428288 3.954807
1370425_at 12.704094 12.593942 12.7119875 12.746735 12.674246 12.640913 13.014358 12.949959 12.805769 12.168008 12.5326395 12.123149
1370426_a_at 10.98744 10.856225 10.873718 10.69754 11.069857 11.040738 10.783192 10.860358 10.84305 10.444991 10.772937 10.636797
1370427_at 5.0213604 5.3358345 5.605626 5.1833067 4.8631444 5.3074923 5.1180124 5.1356926 5.019692 5.5643377 5.2671185 5.1567736
1370428_x_at 12.028916 10.526796 11.937314 11.578977 11.601733 11.080964 11.952527 11.972923 11.7168 11.205044 4.585991 11.791049
1370429_at 9.6649065 8.699713 9.472805 9.306878 9.20615 8.649874 9.590652 9.605389 8.958656 9.030499 6.743911 9.50798
1370430_at 4.952568 4.581938 5.0376077 4.803858 4.997794 5.1126084 4.929127 5.0653014 5.2595205 4.967189 5.0486207 5.1299505
1370431_at 4.1336684 4.409074 3.7999578 4.0903006 4.2351036 4.2974005 4.3351507 4.196839 4.1990366 4.3178864 4.236122 4.0089006
1370432_at 3.3696384 3.753567 3.458623 3.5023968 3.5815728 3.705414 3.3853564 3.4434924 3.7447047 3.317462 3.3528872 3.6468422
1370433_at 8.800429 10.236354 10.381942 10.461925 10.432378 9.739579 10.601096 10.38201 10.230959 10.187494 9.81795 10.18993
1370434_a_at 3.6321979 3.4112353 3.5566711 3.4668977 3.4728484 3.443081 3.60171 3.4526322 3.4741116 3.4891782 3.392437 3.5593474
1370435_a_at 7.4452133 7.443603 7.482534 7.4551935 7.0569296 7.4004955 7.202905 7.474903 7.4467072 7.4793825 7.4809937 7.7592354
1370436_at 6.446569 7.0103 6.7458744 7.921496 6.9500065 5.261498 6.407524 7.0335283 7.6535053 7.5928264 8.070063 9.130005
1370437_at 6.477134 6.480279 6.3019066 5.9057527 6.562793 6.501734 6.511228 6.381005 6.317089 6.117308 6.162808 6.324773
1370438_at 5.393723 5.435275 5.398596 4.963774 4.9838014 5.2469554 5.327301 5.180835 5.0527506 5.415669 5.4042 5.4507723
1370439_a_at 3.224082 3.310778 3.4222598 3.2577288 3.4368875 3.5638423 3.2619793 3.3670547 3.344873 3.3828213 3.2561007 3.0858119
1370440_at 7.098363 7.374501 7.44771 7.195361 7.4369116 7.398986 7.386326 7.5613832 7.388182 7.33529 7.3733783 7.472422
1370441_at 3.706891 3.5563433 3.7934167 3.6466746 3.5995488 3.5888855 3.641088 3.6184528 3.7352643 3.9783332 3.362237 3.833413
1370442_at 3.242702 3.2944982 3.3266346 3.4791422 3.2403533 3.311542 3.1473937 3.2800105 3.4425883 3.3765976 3.5526588 3.3498185
1370443_at 7.0197535 7.1265044 7.174705 7.189167 7.238276 7.1734776 7.1910605 7.163109 7.0272937 7.068425 7.148647 7.1008883
1370444_at 4.3600435 4.4418 4.3489723 4.765657 4.589446 4.5174055 4.2597647 4.652651 4.7244954 4.7316766 4.530918 4.549818
1370445_at 5.8459406 6.4783483 6.4428926 6.7169833 6.3584647 6.1509643 6.527988 6.372627 6.197626 6.812336 6.4921017 6.6569395
1370446_at 6.943217 6.9362445 7.018741 6.863697 6.6963525 7.0385494 6.8847013 6.981353 7.1307015 6.864776 6.934205 6.831198
1370447_at 4.4010735 4.5274773 4.2892103 4.7316093 4.878779 4.892559 4.6952305 4.655306 4.9723005 4.583538 4.5142593 4.608076
1370448_at 4.3779716 4.436863 4.4253187 4.238209 4.1200113 4.408529 4.233425 4.2361765 4.2571917 4.403678 4.300309 4.1618958
1370449_at 7.702508 7.952426 8.068764 7.9101954 7.774611 7.9938607 7.6762686 7.8411956 8.184817 8.005264 7.801969 7.7904115
1370450_at 4.4513216 4.238913 4.2113795 4.231587 4.352619 4.4253798 4.547041 4.2071095 4.3843956 4.393203 4.39826 4.4642153
1370451_a_at 5.216807 4.973301 4.472131 5.2090416 4.928486 4.7135296 4.9276056 4.9983892 4.7534103 5.1941757 4.85619 4.901103
1370452_at 3.8326175 4.0444207 3.8135545 3.9248052 3.6879253 3.708485 3.945474 3.915112 3.8023477 3.6713624 3.8367822 3.7829528
1370453_at 4.937839 4.7082973 4.772239 4.947011 5.131054 4.6844635 5.194033 4.861973 4.6239176 4.8573213 4.9481745 4.7725244
1370454_at 5.0243096 4.779196 4.5815363 4.62537 4.6420994 4.671523 4.820977 4.305389 4.654454 4.7214 4.562946 4.318864
1370455_a_at 3.3994315 3.4518466 3.2690861 3.0618415 3.2353125 3.1143854 3.0729234 3.3672986 3.276434 2.997969 3.0766313 3.2632706
1370456_at 3.9613912 3.8450217 3.9457 3.914731 4.163926 3.7062807 3.8895252 4.0157313 3.8521035 4.1238804 3.6461067 3.905411
1370457_at 4.0536156 3.686101 3.7359402 3.992368 4.1769705 4.1826477 3.9451413 4.0304585 3.9831483 3.9297903 4.2621174 4.0789137
1370458_at 4.2332916 4.1484156 4.013619 4.1580954 4.197132 4.1843367 4.2810802 4.3769493 3.8423493 4.2329617 4.240565 4.1618958
1370459_at 3.9409528 4.051407 3.810639 4.1744723 3.9770439 3.7442276 3.951813 4.2665877 3.6872668 3.7593791 4.0150075 4.025813
1370460_at 7.702006 7.442201 7.6662188 7.530869 7.4988575 7.6920543 7.658242 7.757139 7.7557054 7.6539907 7.9825478 7.8325176
1370461_at 5.1478477 4.677066 5.273672 5.3571205 4.874306 4.784667 5.7234964 5.328838 4.848492 4.9134364 5.417344 4.8243756
1370462_at 5.3513913 4.4403095 4.862483 5.446321 4.6238284 4.7611156 5.4471602 4.8524194 4.288883 4.716369 5.304285 4.4569826
1370463_x_at 5.4917536 7.334437 5.8353024 5.8526244 6.384234 7.100969 5.8613415 5.463772 7.077989 5.401031 7.8054514 6.0921783
1370464_at 4.6274757 5.1189785 4.5427446 5.179856 5.169677 4.6171775 4.856931 5.9555073 5.8275824 5.384401 5.672707 6.1353893
1370465_at 4.8885965 4.9538445 4.6803102 5.356424 5.309022 5.0001664 5.0819025 5.5174513 5.8743906 5.2165184 5.8185287 5.636392
1370466_at 4.1281033 4.142454 4.2085276 4.0008345 3.959532 4.1348815 4.2013583 4.2453346 4.07358 3.936621 3.7861407 3.970236
1370467_at 4.4150934 4.2219534 4.370057 4.354918 4.6738787 4.2761946 4.308597 4.6121774 4.770607 4.691535 4.58717 4.560657
1370468_at 3.5999184 3.0214002 3.2414033 3.374265 3.2419286 3.2691948 3.5108428 3.372969 3.4475858 3.1512198 3.2352455 3.2813156
1370469_at 5.740252 5.51686 5.5357313 5.4601707 5.383518 5.4638824 5.6578336 5.654996 5.2516093 5.855578 5.470015 5.877304
1370470_at 3.833455 3.8894572 3.9481862 3.6291964 4.174226 3.918669 4.112046 3.8262005 3.9573762 3.9023306 3.796525 3.9560027
1370471_at 4.0413046 3.7139382 3.7716851 3.6805685 3.7651002 3.4875271 4.0821867 3.8498068 3.7758605 3.9402034 3.514413 3.725655
1370472_a_at 4.730215 4.46893 4.861985 4.4492784 4.57149 4.2967825 4.5673823 4.6982327 4.9027143 4.775317 4.983199 4.6850834
1370473_a_at 6.3304935 6.3631105 6.160497 6.0112023 6.2211695 6.494058 6.0894938 6.3363547 6.3541956 6.0603266 5.934016 6.3114233
1370474_at 5.703624 6.053481 5.522924 6.178939 5.91943 5.7094517 6.073006 6.0292234 6.1627603 5.725335 5.706046 5.90314
1370475_at 13.178104 13.096646 13.211676 13.274435 13.261565 13.130565 13.254213 13.113453 13.231111 13.160392 13.300314 13.117173
1370476_at 7.369958 7.1205235 7.0802135 7.3559933 7.061302 7.1328187 7.2674813 7.285281 7.185186 7.454714 7.3446264 7.522984
1370477_at 3.6167567 3.712512 3.4487047 3.7191148 3.7020211 3.6512628 3.6291032 3.6054657 3.5049741 3.4971638 3.5610895 3.4956334
1370478_at 5.6530232 5.7626786 5.602132 5.671383 5.545472 5.573265 5.63973 5.597825 5.502371 5.7511625 5.5093713 5.5886126
1370479_x_at 13.058969 13.338503 13.425606 13.248049 13.442996 13.39029 13.474935 13.576944 13.490752 11.245064 13.1458845 11.498481
1370480_at 3.906202 4.05369 3.9425192 4.0117326 3.9597359 4.219496 4.0311747 4.1185865 3.901332 3.8288653 3.818834 3.7233796
1370481_at 5.2419963 5.383394 5.280014 4.920375 5.1330214 5.047288 5.389596 5.242531 5.195672 5.4940596 5.133876 5.045531
1370482_at 5.1661654 5.256401 5.0669804 5.224412 5.2654285 5.2866716 5.279166 5.340996 4.8496504 5.363936 5.170664 5.478178
1370483_at 3.834862 3.8854434 3.7681615 3.8698342 4.066684 3.6767325 3.7236423 4.240617 3.8078015 3.7764294 4.087099 3.8125665
1370484_at 5.122078 5.0518794 4.968529 5.1455674 5.089808 5.098761 5.086448 5.1039715 4.9549847 5.00713 4.971808 5.0669746
1370485_a_at 4.3195424 4.610225 4.7312484 4.560683 4.2814603 4.2856517 4.97483 4.925376 4.5028667 4.9272137 4.8080354 4.937134
1370486_a_at 5.03159 4.8790584 5.2361455 5.0041533 5.303401 5.163539 5.4541454 5.145171 5.229871 5.1610904 5.61287 5.1907835
1370487_a_at 6.1030107 5.8974185 5.854523 5.9811344 5.8907747 5.8920026 5.9612617 5.958714 5.9832597 5.906239 6.165503 5.8883123
1370488_a_at 5.9689436 5.3003364 5.784012 5.8030343 6.1415005 5.8410807 5.6596675 5.6891975 5.4794974 5.365195 5.4741015 5.7013226
1370489_a_at 4.108877 3.9486814 4.1464953 4.091595 4.063003 4.057952 4.091393 3.6343832 4.1063395 4.451666 3.9223802 4.292691
1370490_at 4.0677385 4.227917 3.6915646 4.324023 4.0521293 4.089946 4.1153793 4.150369 3.9416728 4.1715565 4.0358367 4.305385
1370491_a_at 5.305253 4.875148 5.3073716 5.5359025 5.6316614 6.049233 5.649366 5.595228 5.988323 6.4890513 6.1919794 5.986335
1370492_a_at 4.520852 4.55028 4.3467994 4.26644 4.6377487 4.5752244 4.6389728 4.5411453 4.2914815 4.4154396 4.6928496 4.371858
1370493_a_at 3.5409405 3.4689314 4.0262527 4.096406 3.8011677 3.8083184 4.051821 3.9629538 3.628115 3.9632359 3.9826953 3.7629921
1370494_at 4.2221694 4.267806 4.0092306 3.772435 4.1567144 4.0299454 4.2004967 4.1229944 4.049144 4.4825783 4.1118474 4.1166725
1370495_s_at 13.322194 13.494678 13.445603 13.36493 13.306352 13.469808 13.423105 13.440245 13.3988495 13.437164 13.421688 13.008788
1370496_at 12.8744 12.766105 12.704961 12.760305 12.717184 12.625113 12.74666 12.704144 12.862394 12.816093 12.813585 12.729388
1370497_at 4.1081486 4.1376123 4.0877423 3.9583066 4.132251 4.305358 3.9390452 4.2284784 4.1480975 4.2088842 4.039303 3.9162996
1370498_at 3.3888042 3.2943544 3.4311314 3.4242156 3.544386 3.322271 3.4959102 3.3373258 3.5386624 3.4417126 3.4317899 3.363999
1370499_at 4.207466 4.3710566 4.0434556 4.552058 4.2875133 4.133048 4.4694734 4.312115 4.180824 3.8528156 4.577354 4.4767036
1370500_a_at 3.89079 3.7435408 3.9002686 3.51929 3.7892427 3.7740812 3.7319992 3.8190203 3.6655138 3.6104424 3.905164 3.6761036
1370501_at 9.513938 9.5981655 9.560259 9.4954195 9.505053 9.631045 9.516235 9.612591 9.463952 9.6821 9.489455 9.342343
1370502_at 4.1475286 4.102561 4.1438365 4.264524 4.022474 3.9642413 4.127185 3.932991 4.2142496 4.014036 3.9328425 4.1202145
1370503_s_at 3.9646208 4.475561 4.2142124 4.284153 4.191371 4.117784 4.4775105 4.4225283 4.43006 4.444343 4.608136 4.2408843
1370504_a_at 5.8967624 6.030518 6.13191 5.7941613 6.1119084 6.0486045 6.00999 5.926045 5.7777095 6.1069393 6.054454 5.969996
1370505_at 6.203423 5.971541 6.2297797 5.893795 6.1481147 5.925861 6.1453757 6.042468 6.341573 6.0255785 6.1104307 6.3130326
1370506_at 6.6628017 6.3957987 6.7411237 6.7719426 6.569112 6.816583 6.6692643 6.6228294 6.757139 6.815278 6.8438444 6.810727
1370507_at 6.2147546 5.9735036 6.0751514 5.998617 6.112682 5.8499227 5.6392093 6.1982155 5.959104 5.98217 6.042477 5.9365616
1370508_a_at 4.922442 4.7634163 4.605967 4.9739 4.944806 4.9180346 5.068742 4.8861594 4.5523105 4.99378 4.524946 4.9575686
1370509_at 7.4901843 7.0976777 7.7431407 7.7906117 7.9045825 7.921686 7.4481983 7.2121534 8.077316 7.053691 7.8367863 7.0530276
1370510_a_at 7.9790382 7.8453245 7.837396 7.938622 7.838644 7.650393 7.8385353 7.737703 7.6436253 7.781184 8.012047 7.8626084
1370511_at 13.931476 13.792599 13.859966 13.899705 13.909921 13.859046 13.811367 13.787787 13.808795 13.721321 13.747942 13.745577
1370512_at 7.5491786 7.452858 7.420135 7.710676 7.3007007 7.401643 7.525261 7.472396 7.497056 7.7408285 7.636204 7.512921
1370513_at 3.6347535 3.4967637 3.3287644 3.5209053 3.612895 3.4315991 3.4857874 3.455729 3.6903067 3.5623574 3.6645908 3.436144
1370514_a_at 3.5382552 3.2680426 3.7427356 3.3799698 3.9029956 3.687838 3.6470046 3.4706955 3.5257595 3.615215 3.3907902 3.6217341
1370515_x_at 4.1094136 3.8901095 4.173813 4.198077 4.022813 4.1559777 3.949193 4.016216 4.1884813 4.2090497 3.9495893 4.4558325
1370516_at 6.101487 5.905409 6.09644 6.2408886 6.179272 6.011227 5.9054585 6.145765 6.030528 5.686698 6.2188706 6.039144
1370517_at 3.9404936 3.5112329 3.5130434 3.612994 3.750866 3.732083 3.4574292 3.4881632 3.6831212 3.6014948 3.6119716 3.5995462
1370518_a_at 3.8856337 3.8244889 3.7712553 3.817245 3.9031525 4.0110736 3.7293148 3.743309 3.9501848 3.8611562 3.7181444 4.0240736
1370519_at 4.280983 4.4033527 4.4277124 4.874458 4.173784 4.1720448 4.458063 4.228694 4.067368 4.452422 4.699472 4.44563
1370520_at 4.3013816 4.704007 4.2469926 4.323274 4.3592505 4.1888227 4.458063 4.506786 4.356669 4.2706294 4.136026 4.1884584
1370521_at 6.812075 6.5295863 6.9408007 7.139979 6.5342455 6.8382215 6.8822265 6.845619 6.7862554 6.499232 6.851351 6.682176
1370522_at 9.235237 8.974784 8.983137 9.179299 8.981337 8.933105 9.245529 8.85213 9.16719 8.980872 8.966858 8.873772
1370523_a_at 8.107132 8.318811 8.300718 8.220333 8.347538 8.353236 8.080791 8.456787 8.190156 8.031803 8.088517 8.10748
1370524_at 9.429803 9.334789 9.527781 9.374941 9.436092 9.4148855 9.263479 9.493454 9.213885 9.364484 9.412073 9.37075
1370525_at 8.569315 8.536596 8.72473 8.505747 8.598704 8.641802 8.520699 8.487345 8.478903 8.319389 8.475632 8.46238
1370526_at 8.131727 6.341909 6.7443047 6.524726 6.7181034 6.5043907 8.032995 8.275913 6.6633315 8.536667 6.3983684 6.0881143
1370527_a_at 8.496126 8.682194 8.819576 8.558386 8.705754 8.62836 8.470743 8.747895 8.651882 8.688135 8.895682 8.892723
1370528_at 6.53196 6.751312 6.533352 6.6970177 6.6458855 6.6040115 6.726654 6.745764 6.3922434 6.3936524 6.4053783 6.1901827
1370529_a_at 7.9137664 7.725207 7.809143 7.8007026 7.6660304 7.3155212 7.970663 7.5821695 7.606421 7.5667524 7.659997 7.0470147
1370530_a_at 8.267261 8.286739 8.334585 8.408503 8.263826 7.9046383 8.367332 8.370503 7.9370613 7.9447308 8.001613 7.5005426
1370531_a_at 5.8882 5.8644905 5.839118 5.975377 5.993327 5.65849 5.7392836 5.9300566 5.548542 5.5790424 5.7021666 5.198799
1370532_at 5.6693625 5.695841 5.54157 5.8627625 5.865998 5.761969 5.799632 5.828248 5.5068216 5.735881 5.4606175 5.670089
1370533_at 4.1959085 4.1728277 4.240611 4.0313406 4.348647 4.207322 4.342123 4.222641 4.8698683 4.303174 4.2969356 4.309193
1370534_at 7.1744304 7.075235 6.9531245 7.243796 6.937406 6.9100976 7.1606236 6.996737 7.3544884 7.3952284 7.235068 7.37475
1370535_at 4.1121607 3.9171407 3.8655264 4.0744286 3.7366128 3.9315145 3.9089518 4.0132704 4.0671234 4.2393913 4.0591135 3.9830835
1370536_at 5.7206097 5.632698 5.721819 5.670674 5.079196 5.194396 5.1321507 5.313516 5.4667263 5.168891 5.236533 5.204403
1370537_at 7.0557904 6.936205 7.053493 7.3513002 7.0764523 7.1013045 7.144291 7.0722136 7.236883 7.315508 7.370292 7.293374
1370538_at 7.724695 7.131299 7.6847763 8.269661 7.578123 7.1832275 7.71829 8.079081 7.7997913 7.498048 7.959519 7.3653083
1370539_at 7.22903 7.3295565 7.3159223 6.8972564 7.2222795 6.9776187 7.0836186 7.278981 7.1130986 6.853416 7.1447954 6.827242
1370540_at 3.8059843 4.4861336 3.7858372 3.8469048 4.5583563 5.019547 4.065416 4.101056 5.3402042 4.7027354 4.2543736 5.4953585
1370541_at 6.8085074 7.4889183 6.727432 6.4693904 6.6798778 7.6495333 6.5460258 6.394984 8.0857315 7.372586 6.742591 7.7888575
1370542_a_at 6.9321856 7.0837474 6.67851 6.7992268 6.4940987 6.5308037 7.081954 6.9466305 6.9381433 6.724999 6.6752205 6.8093443
1370543_at 7.2237935 7.3602543 7.40113 7.313456 7.1403174 7.37609 7.1584544 7.323151 7.3763075 6.94152 7.0766225 7.0969067
1370544_at 6.2807302 5.7640758 5.63732 5.4601707 5.783389 5.810017 5.6823444 5.7703075 6.0046635 5.787177 5.796757 6.169803
1370545_at 4.6755457 4.692339 4.7801485 4.556718 4.8702083 4.646997 4.8232875 4.803932 4.6937733 4.6373105 4.859652 4.7022023
1370546_at 3.6160054 3.7170422 3.658908 3.7174773 3.7308135 3.6288204 3.9657195 3.8009384 3.731268 3.7034502 3.7937193 3.9314368
1370547_at 13.906688 13.929624 13.9057 13.863582 13.877602 13.931631 13.926393 13.745779 13.8426895 13.688487 13.815331 13.833332
1370548_at 7.2611256 7.9580264 7.063869 7.9132986 6.70658 7.5382047 7.9350224 7.879433 7.77675 8.200345 8.720634 9.060898
1370549_at 5.823981 5.7758837 5.636604 6.2137856 6.1849327 5.985486 5.6954875 5.680009 5.8168063 6.1003623 6.009018 5.758448
1370550_at 5.6433425 5.586434 5.7879715 5.6987386 5.3869686 5.4656763 5.6592965 5.419168 5.269785 5.668831 5.3424444 5.3550043
1370551_a_at 6.590642 6.7186847 6.677019 6.668982 6.8775406 6.8748736 6.812219 6.6454043 6.75653 6.764398 6.584402 6.9006977
1370552_at 5.143306 5.246867 4.6584654 5.091466 5.249672 5.161976 4.898555 5.1271877 4.9731073 5.043413 5.2041683 5.109364
1370553_at 7.407627 7.292538 6.7268195 7.4835243 7.264711 7.0162416 7.4132667 7.079258 7.3830943 7.506555 7.5750775 7.3929405
1370554_at 9.485407 9.444539 9.555549 9.563433 9.47788 9.6058655 9.516278 9.66867 9.54133 9.596936 9.51613 9.562485
1370555_at 3.7006717 4.0814877 4.1170673 3.7764914 3.9079425 3.8596768 3.8270428 3.976524 3.885774 3.822282 3.6774576 4.031397
1370556_at 4.511856 4.8191423 4.6915603 4.400632 4.6510763 4.7125535 4.7908454 4.8467464 4.375861 4.760953 4.5349016 4.778052
1370557_a_at 3.6423786 4.002123 4.0021906 3.6985223 3.8977013 3.837855 4.186116 3.6980054 3.9028256 3.7797287 3.9517715 3.8102422
1370558_a_at 3.2419105 3.2349324 3.614398 3.612994 3.3292363 3.345282 3.338029 3.3860533 3.261512 3.2379797 3.453817 3.2747247
1370559_at 3.6807795 3.5414011 3.9461815 3.7833745 3.9147918 3.7476025 3.718429 3.5474262 3.5533907 3.6999748 3.750886 3.719852
1370560_at 4.0286627 4.2103963 4.0141926 4.336541 4.370955 4.2719874 4.2013583 4.4183645 3.899494 4.1226726 4.133102 3.9935043
1370561_at 4.012232 4.0046053 4.1354837 4.269822 4.0913677 4.21542 3.7413416 4.080388 4.0813146 4.3834815 3.8450649 4.17784
1370562_at 4.8694067 4.5948186 4.454841 4.5040383 4.487675 4.619911 4.5441017 4.4033823 4.288643 4.6810403 4.6159644 4.508057
1370563_at 11.757772 11.708831 11.578901 11.885377 11.973169 11.883764 11.996687 12.046679 12.018094 12.327077 12.40422 12.371564
1370564_at 4.4004383 4.21183 4.3242083 4.0588446 4.288216 4.2185416 4.3448877 4.3928814 4.247615 4.285825 4.07803 4.1333876
1370565_at 4.107034 3.7624023 3.9157085 3.7921848 4.398688 4.0465474 4.271073 3.9472518 4.27539 3.9359183 3.9389024 4.1283016
1370566_at 9.303237 10.653425 10.710961 9.9392805 10.77341 10.10231 10.628588 10.174753 10.947839 9.587785 10.353191 9.568957
1370567_at 6.89954 6.738472 6.839819 7.181624 6.90995 6.8785577 7.0321655 6.7154408 6.897655 6.7411914 7.1158414 6.73666
1370568_at 5.6803856 5.533386 5.4887376 5.6499286 5.7136407 5.736384 5.8422337 5.883352 6.0484242 6.003885 5.7942924 5.6621213
1370569_at 4.759028 5.28609 4.522994 4.858662 4.855666 4.486623 4.8160925 5.2661467 4.66286 5.0576463 4.865452 4.8117824
1370570_at 7.500128 7.4738526 7.537025 7.530622 7.341889 7.336078 7.1739063 7.3671484 7.705717 7.278182 7.3546915 7.038044
1370571_at 4.900879 4.885232 4.9027514 4.8437653 5.0364513 4.8673024 4.930204 4.8269434 4.522912 5.322934 5.4247627 5.1389327
1370572_at 3.5044348 3.832246 3.8523285 3.722288 3.7329123 3.9079957 3.9161108 3.8128128 3.4438152 3.88463 3.8881824 3.7163563
1370573_at 9.043496 9.143219 8.938062 9.217908 8.981337 9.0386715 9.59643 9.014587 9.023142 9.347191 9.53738 9.478858
1370574_a_at 6.4155746 6.2512355 6.1794686 6.439144 6.506486 6.3455453 6.2000275 6.27755 6.4042315 6.3736773 6.311566 6.082184
1370575_a_at 9.139248 9.06842 8.834919 8.933019 8.903474 9.281461 8.973117 9.070072 8.793549 9.013111 8.99967 9.069919
1370576_at 5.871334 5.97861 5.398 5.9811344 5.331726 5.7603045 5.5128703 5.6559377 5.266548 5.5857244 5.609724 5.90613
1370577_at 6.98563 7.1678195 7.151366 6.820302 7.05944 6.879259 7.0575085 7.0099573 7.085811 7.2426047 7.3162513 7.2026563
1370578_at 6.8975472 7.1534896 7.2117085 6.979521 7.3020678 7.2228966 6.893283 7.385427 7.320208 7.302543 7.113152 7.4696097
1370579_at 8.9449005 8.876331 9.007025 8.976715 8.858997 9.082237 8.974625 8.932123 8.8872795 8.891945 8.921679 8.835653
1370580_a_at 13.401735 13.548078 13.336261 13.484598 13.506542 13.189009 13.719849 13.668081 13.568993 13.907335 13.76335 13.790042
1370581_at 3.782448 3.8402736 3.7122095 3.8454378 3.7391803 3.6849468 3.8520513 3.784729 3.5406463 3.966645 3.7421942 3.690149
1370582_a_at 3.4376686 3.245393 3.373629 3.2794116 3.3833513 3.3598793 3.4033835 3.2461102 3.4841082 3.5521007 3.2853003 3.396897
1370583_s_at 6.0053244 6.311432 5.8173103 6.424034 5.933431 5.833843 6.320167 6.759587 6.541439 6.179383 6.4797964 6.4081306
1370584_a_at 5.00437 5.086519 4.933663 5.208547 5.1921163 5.1991024 5.2804656 5.1217074 4.732682 5.2205954 5.0439725 5.4550285
1370585_a_at 6.3799696 6.1059523 6.4420953 6.39389 6.166581 6.449234 6.1860857 6.562922 6.0450177 5.892342 6.270845 5.9942236
1370586_a_at 5.805871 5.7686286 5.3659916 6.0700665 5.851489 6.0167994 5.849562 5.5143337 5.688405 5.9976254 5.6448946 5.880997
1370587_at 4.732785 4.671896 4.7130785 4.8052187 4.656847 4.610194 4.9736156 4.751142 4.814851 4.920582 4.8469896 4.9850626
1370588_a_at 3.89079 4.147291 3.8101563 4.0896196 4.08211 4.323205 4.1443415 3.8908312 4.2081394 3.862472 4.1493697 4.2951503
1370589_at 5.0742664 4.8982887 5.104536 5.268137 5.4785805 5.694002 5.131804 4.9716988 5.5428486 5.1018176 5.134405 5.378523
1370590_at 7.2109594 7.06429 6.8340707 7.179266 7.3032084 7.063467 7.407874 7.1696687 6.956212 7.2831225 7.103346 7.0242686
1370591_at 7.5363226 7.453906 7.293896 7.8756447 7.43443 7.3955035 7.858872 7.4508553 7.804402 7.567788 7.8942823 7.63753
1370592_at 6.404727 6.754656 7.3258286 7.027298 6.84816 6.043114 7.15445 7.242586 7.3588886 7.0397506 7.4644837 8.165108
1370593_at 13.203437 13.566193 13.624394 13.663963 13.48531 13.127833 13.555627 13.82537 13.813565 13.95528 13.796381 13.907664
1370594_at 4.306426 4.388241 4.0464725 4.2247906 4.344631 4.381504 4.4122944 4.408844 4.00964 4.4848156 4.4507904 4.2909966
1370595_a_at 3.630184 3.460249 3.6701243 3.818265 3.4351294 3.7537572 3.7103708 3.6556206 3.9781225 3.7964158 3.3907902 3.694106
1370596_a_at 4.135771 4.3003473 3.8300092 4.054965 4.2727294 3.7193172 4.0753784 4.2410636 4.0412784 3.9379985 3.9960895 4.3979354
1370597_at 6.6204076 6.4838905 6.647309 5.602232 6.36198 6.3545985 6.60668 5.6025915 6.3943915 6.5029674 6.697978 6.271571
1370598_a_at 4.5239677 4.4197598 4.6011276 4.3692594 4.4247274 4.112332 4.431688 4.438161 4.1320915 4.3537846 4.2003775 4.460632
1370599_a_at 7.3668423 6.8889675 7.036024 7.058286 7.249837 7.0985694 7.0319123 6.9003696 7.0981765 6.900046 6.9563804 7.0571327
1370600_at 5.4760222 5.3937373 5.4582963 5.9291162 6.021469 6.064297 5.712219 5.5493045 6.0682154 5.466635 6.2520614 5.575921
1370601_a_at 4.3094416 4.3252153 4.311611 4.814036 4.626195 4.289855 4.5446186 4.455769 4.353315 4.448077 4.658256 4.6587214
1370602_at 4.271942 4.2228236 4.075223 4.3782625 4.408868 4.560837 4.423424 4.4028726 4.500213 4.5950127 4.347777 4.5913754
1370603_a_at 5.8217907 5.7909503 5.975203 6.045683 5.9454856 5.890325 5.627389 5.830097 5.7725906 5.601408 5.912537 5.707453
1370604_at 4.073774 3.946135 3.988897 4.0454693 3.8897474 3.7559228 3.6734002 3.7851331 4.0120716 3.8685546 3.7214754 3.5040364
1370605_s_at 6.2701664 5.885021 6.6188135 6.0103064 6.0552025 6.040527 5.7177305 5.7959805 5.9469013 5.6252136 5.441471 5.5401583
1370606_at 5.78854 6.024466 6.007288 6.1397543 5.8600073 6.373087 6.152862 5.687849 6.2045302 6.269871 6.061128 5.857541
1370607_a_at 4.025664 3.9626002 4.015475 4.226522 4.2110248 4.2794113 3.9802415 4.385785 4.335123 4.474246 4.4882526 4.4138474
1370608_at 3.5657318 3.6300642 3.6635644 3.5657043 3.8990798 3.7084613 3.688089 3.8742204 3.707093 3.6934652 3.2924132 3.6257052
1370609_a_at 10.164169 10.406103 10.235423 10.414739 10.193032 10.247912 10.432398 10.461788 10.396836 10.549394 10.506962 10.739723
1370610_at 4.638497 4.725912 4.444683 4.3065653 4.5517874 4.3589673 4.2983885 4.2250185 4.0550423 4.417109 4.62457 4.3463287
1370611_at 6.40536 6.094095 5.7423115 6.1937985 6.222724 5.7781057 5.962433 5.989136 5.9078856 5.9838414 6.0367236 5.857828
1370612_at 5.907992 5.508026 5.570595 5.6893187 5.5568585 5.7088733 5.712528 5.487478 5.704132 5.8252807 5.549651 5.674546
1370613_s_at 12.526068 12.714228 12.712776 12.701007 12.549829 12.235663 12.94233 12.859905 12.61265 13.319757 12.989672 13.185069
1370614_s_at 5.713839 5.136779 4.996408 5.4014015 5.63613 5.212155 5.3614025 5.4509754 5.341423 5.5423326 5.4434543 5.414038
1370615_at 5.1257014 5.162162 5.3714256 5.044132 4.7380657 4.796735 4.747979 4.9394007 5.467429 4.945451 4.747574 4.8405113
1370616_at 5.032928 4.8655157 4.8288627 4.801357 4.674678 4.7587986 4.959175 4.8955965 4.597805 4.9096947 4.5968056 4.9759083
1370617_at 4.8533535 4.704006 4.43072 4.5679884 4.531664 4.716279 4.6172333 4.5541143 4.548786 4.729618 4.4354925 4.596052
1370618_at 8.008732 7.935284 7.927449 7.854941 8.077446 7.925736 8.022246 7.855297 7.700411 7.7137966 7.9603586 7.865878
1370619_at 4.8475943 4.9050846 4.9300065 4.886726 4.73016 5.1761627 4.9752603 4.900292 4.824721 4.8212824 4.981939 4.8466344
1370620_at 4.6535053 4.4023156 4.907033 4.57804 4.8207846 4.6626873 4.2742615 4.4620957 4.7490664 4.608946 5.0273805 4.8333206
1370621_at 5.016433 5.0263805 5.349679 4.706406 5.0003266 5.180562 4.8180733 4.8972206 4.7541094 4.8069215 4.9220495 5.01482
1370622_at 4.2533154 4.242276 4.2456055 4.452145 4.086111 4.2939897 4.3487716 4.2501645 4.4969625 4.285884 4.0203133 4.078902
1370623_at 6.703871 6.6578913 6.805525 6.7941732 6.756513 6.7575555 6.300098 6.7257214 6.7879887 6.6600213 6.6857944 6.7354465
1370624_at 4.307375 4.4067326 4.28809 4.3706536 4.5419946 4.4276905 4.2029343 4.239314 4.436583 4.1238575 4.439742 4.316888
1370625_at 3.8154612 3.8984256 4.052142 3.9392684 3.8258865 3.873653 3.8788211 3.8515573 4.2025957 3.832136 3.705566 3.6913447
1370626_at 3.540682 3.413289 3.289035 3.2792482 3.1923556 3.198951 3.327833 3.2762692 3.2731986 3.4948912 3.4777358 3.3987696
1370627_at 4.588449 4.515562 4.2762117 4.9373965 4.5753684 4.4584002 4.5019093 4.290453 4.417139 4.707472 4.5414047 4.4089365
1370628_at 4.8702254 4.632572 4.6792793 4.866198 4.5297184 4.835014 4.7687607 5.0840764 5.046265 4.65238 4.617999 4.604806
1370629_at 3.488044 3.8567731 3.666175 3.8682775 3.698246 3.7930946 3.766655 3.7870517 3.7468169 3.658016 3.5679696 3.9867997
1370630_a_at 6.696827 6.3275204 6.308369 6.6120195 6.469447 6.708477 6.650056 6.4814267 6.616822 6.4698973 6.7777023 6.469686
1370631_at 4.0114493 3.963262 4.10538 4.1196346 3.7964702 4.2398434 3.9749465 3.9888117 4.102729 4.1616797 4.0530467 3.999475
1370632_at 4.19139 4.3069296 3.9337056 4.0709496 4.148236 3.9791417 3.993674 4.367347 3.8765361 3.975828 4.110771 4.1245003
1370633_at 4.898165 4.7361345 4.954761 4.741379 5.0554504 5.140383 4.7239056 4.8502812 4.968997 5.007418 4.8710613 4.994901
1370634_x_at 6.3890233 6.450123 6.205824 6.6738253 6.743332 6.4667354 6.420559 6.271481 6.431723 6.683016 6.2529316 6.3802667
1370635_at 4.5558367 4.518683 4.465748 4.469723 4.867186 4.88026 4.711115 4.3928814 4.681868 4.8032274 4.4122386 4.649292
1370636_at 4.1961975 4.3725553 4.5924654 4.3987436 4.411069 4.4660625 4.258539 4.4053607 4.2441764 4.3748064 4.41356 4.4101458
1370637_at 4.145317 3.7986376 3.9239953 3.769084 3.9805033 4.045533 3.8366656 4.1184998 3.8346195 3.9634557 3.8377233 3.6841173
1370638_at 5.04854 4.834853 5.025777 5.0838923 4.901619 5.3225255 5.085529 4.928529 5.062337 5.0641932 5.11032 4.935156
1370639_at 7.2728844 7.331423 7.1991 7.3924384 7.369114 7.360012 7.3451467 7.3190293 7.3510065 7.4267893 7.285801 7.3277087
1370640_a_at 5.348363 5.2251453 4.994789 5.196974 5.262534 5.428401 5.153679 5.214759 5.143902 5.196141 5.102788 5.206646
1370641_s_at 6.5731864 6.4194036 6.5202966 6.7810626 6.5419064 6.547883 6.6365314 6.4499574 6.47552 6.572231 6.454683 6.55864
1370642_s_at 6.7248483 6.540517 6.583556 6.830405 6.653207 6.3634014 6.7008715 6.3771567 6.441423 6.1986113 6.5957174 5.891635
1370643_a_at 5.4012985 5.054299 4.9587245 4.9295025 4.7935157 4.908944 4.9523025 5.2333384 5.086962 4.8962536 4.5990953 5.0679045
1370644_at 3.626085 3.6868904 4.096602 3.7761264 3.5211394 3.6587827 3.5770786 3.8147066 3.6583502 3.7004576 3.7172866 3.8767645
1370645_at 4.1909566 4.371394 4.383528 4.322972 4.1797137 4.4336567 4.251683 4.4367785 4.2495403 4.132042 4.2274027 4.3912883
[truncated: 3,481,578 more chars]
