# Supplementary material for: Transcriptomic point of departure determination: a comparison of distribution-based and gene set-based approaches
Source: Front Genet. 2024 May 9;15:1374791. doi: 10.3389/fgene.2024.1374791 (PMC11112360; doi:10.3389/fgene.2024.1374791)
Supplement: Supplementary file 6 [file DataSheet1.zip › Data Sheet 1/sulindac_29day_Rat_Liver_rma.txt]

ProbesetID V2 V3 V4 V5 V6 V7 V8 V9 V10 V11 V12 V13
Dose 0 0 0 5 5 5 15 15 15 50 50 50
1367452_at 10.372836 10.4331255 10.353333 10.389557 10.321371 10.253708 10.261611 10.414404 10.3955765 10.35857 10.198495 10.418719
1367453_at 10.194385 10.110459 10.083572 10.080394 10.054211 9.980391 10.134674 10.150475 10.053364 9.916048 9.938363 10.069168
1367454_at 10.075888 10.014575 10.002273 10.024597 10.094935 10.111956 9.999257 10.052321 10.069954 10.188343 10.051908 9.970867
1367455_at 11.260818 11.329512 11.369764 11.354097 11.467513 11.459219 11.302137 11.372876 11.5119295 11.355742 11.319387 11.25591
1367456_at 11.921953 11.895041 11.863401 11.8489685 11.903153 11.953733 12.04335 11.845518 11.89444 11.72595 11.731828 11.781149
1367457_at 9.246247 9.060811 9.166989 9.149197 9.1522875 9.297192 9.149794 9.16871 9.142892 8.9756365 8.950142 8.99454
1367458_at 8.355133 8.301064 8.220243 8.287201 8.165845 8.23461 8.315379 8.531299 8.305411 8.276852 8.193536 8.240738
1367459_at 12.2296 12.108877 12.110267 12.127491 12.178595 12.183323 12.078412 12.214885 12.212955 12.195762 12.128232 12.192008
1367460_at 11.589006 11.43283 11.415175 11.484926 11.445565 11.58617 11.431047 11.530437 11.510515 11.478132 11.388135 11.385976
1367461_at 10.434454 10.337751 10.404638 10.298971 10.425666 10.566468 10.314112 10.32818 10.489809 10.518418 10.367633 10.405082
1367462_at 10.524431 10.634195 10.614839 10.28881 10.719938 10.137198 10.410709 10.453297 10.106817 10.184921 10.198745 10.275385
1367463_at 10.922858 11.171767 11.049668 11.214041 10.995999 10.900986 10.906965 11.181534 11.444621 10.983463 10.963284 11.137918
1367464_at 9.680876 9.602698 9.584394 9.714462 9.574729 9.707946 9.706548 9.77894 9.710815 9.711614 9.6899395 9.624943
1367465_at 10.393329 10.303609 10.261582 10.416424 10.445959 10.183727 10.351869 10.338863 10.149731 10.684854 10.18054 10.453714
1367466_at 9.834504 9.935243 10.004105 9.964121 10.150592 10.032413 10.026204 10.022666 10.044182 9.730642 10.098381 9.654176
1367467_at 11.588719 11.540682 11.568326 11.631546 11.5991955 11.562252 11.6902485 11.621539 11.544213 11.485833 11.430274 11.577794
1367468_at 9.814034 9.955445 9.848827 10.039694 9.825625 9.590427 9.872522 9.871146 9.736048 9.69604 9.944597 9.879014
1367469_at 11.908366 11.634506 11.890047 11.942972 11.861002 11.9778805 11.782709 11.902653 11.897305 11.887726 11.844709 11.818048
1367470_at 10.178316 10.280666 10.275714 10.121965 10.263413 10.247404 10.217961 10.145023 10.307214 10.329363 10.106405 10.19692
1367471_at 9.1662035 9.115828 9.118009 9.219501 9.119946 9.0510025 9.28139 9.147748 9.042582 9.1999 9.137619 9.263301
1367472_at 10.041403 10.058614 10.065727 10.119177 10.119245 10.181124 10.170924 10.04089 9.92519 9.919925 10.060728 9.897865
1367473_at 10.005005 9.91383 9.923792 10.0227 9.998724 10.118675 9.894147 9.978927 9.978672 9.7914915 9.884866 10.022471
1367474_at 9.584946 9.594728 9.621729 9.613446 9.734186 9.695374 9.595011 9.540935 9.666988 9.543486 9.581668 9.37141
1367475_at 10.566952 10.566595 10.528744 10.583672 10.501124 10.522305 10.567125 10.4396305 10.58476 10.273316 10.396458 10.556508
1367476_at 11.166169 11.107123 11.152023 11.107923 11.110482 11.068806 11.213749 11.172978 11.208385 11.010429 10.891531 11.088903
1367477_at 10.28749 10.064646 10.118474 10.209744 10.238034 9.888672 10.218759 10.096721 10.0605345 9.636598 9.672165 9.885815
1367478_at 7.986335 7.8560987 7.945672 7.9161315 7.7938876 7.8873997 7.874098 8.013859 7.8851204 7.988171 7.6211767 7.8310695
1367479_at 11.424804 11.391166 11.350069 11.341179 11.372283 11.180302 11.318514 11.409705 11.1733 11.104323 11.027586 11.224773
1367480_at 9.594341 9.590529 9.525149 9.516123 9.578872 9.472679 9.579058 9.506337 9.576748 9.3425 9.1954775 9.513013
1367481_at 9.3724375 9.4549055 9.375741 9.334835 9.412374 9.261436 9.453327 9.490191 9.330678 9.431353 9.317348 9.481358
1367482_at 9.814422 9.659589 9.627023 9.725508 9.550446 9.478986 9.688557 9.753084 9.621749 9.68031 9.4261875 9.569792
1367483_at 9.0870905 9.110914 9.013939 9.184516 8.903648 8.884883 8.975932 9.081459 9.06645 8.706318 8.971357 9.045013
1367484_at 9.544542 9.373731 9.396456 9.337266 9.324592 9.339992 9.44885 9.263567 9.386477 8.993879 9.219099 9.390528
1367485_at 10.07892 10.066472 10.167667 10.080936 10.170677 10.15634 10.09034 10.104062 10.158013 9.649014 9.803248 9.863187
1367486_at 9.5546255 9.648783 9.69887 9.7215185 9.686761 9.685145 9.770595 9.649349 9.686685 9.706165 9.542397 9.589067
1367487_at 7.5765686 7.779689 7.483896 7.424314 7.650243 7.4761076 7.595265 7.723522 7.4694743 7.853597 7.742326 7.768398
1367488_at 7.884441 7.7389703 7.9751673 7.924078 7.916267 7.9644966 7.935662 7.846292 7.8830867 8.139146 7.9899087 7.583371
1367489_at 6.54361 6.953258 6.4786015 6.437351 6.703992 6.5678573 6.3663464 6.403613 6.3657336 6.737199 6.682723 6.666955
1367490_at 7.4351 7.43067 7.2033033 7.453791 7.512316 7.4174757 7.419757 7.5425572 7.433661 7.591407 7.4989104 7.438716
1367491_at 9.461159 9.418876 9.35445 9.391871 9.333541 9.486592 9.28055 9.286677 9.463953 9.101886 9.26562 9.309614
1367492_at 9.160799 9.175437 9.056289 9.158991 9.28963 9.139109 9.143625 9.033768 9.185914 8.844452 8.909239 9.138952
1367493_at 9.56561 9.5557165 9.55536 9.656442 9.640801 9.687397 9.568108 9.515196 9.591069 9.510834 9.442383 9.530573
1367494_at 10.001685 10.120997 10.004127 10.01627 10.131657 9.911242 9.900783 9.909521 10.014775 9.631855 9.693849 9.94445
1367495_at 7.875953 7.6732054 7.7901473 7.7870364 7.951515 7.6713524 7.76117 7.688266 7.8234143 7.490723 7.4396825 7.698905
1367496_at 11.369959 11.24246 11.306368 11.302518 11.33017 11.362 11.275677 11.330484 11.345588 11.572515 11.526872 11.298277
1367497_at 8.941623 8.959576 8.99684 9.007797 8.828629 8.927138 9.058632 8.92798 8.866315 8.466043 8.726805 8.924264
1367498_at 9.157451 8.758196 9.003939 8.70446 8.938218 8.71385 8.658633 8.909953 8.781637 8.753569 8.536015 8.667938
1367499_at 8.263794 8.077557 8.338081 8.1486 8.330844 8.251886 8.336445 8.195442 8.417177 8.422615 8.161589 8.304026
1367500_at 10.39262 10.253255 10.259689 10.418712 10.265488 10.182675 10.2776575 10.336571 10.383783 10.427201 10.258211 10.436762
1367501_at 8.678339 8.721277 8.4126425 8.513395 8.5980425 8.596187 8.5430975 8.560576 8.60317 8.868568 8.480396 8.694815
1367502_at 8.637721 8.504718 8.527458 8.5618105 8.700567 8.424391 8.625276 8.556427 8.430297 8.253741 8.325099 8.5885315
1367503_at 11.138207 11.0707245 11.175782 11.087197 11.042416 11.013568 11.112912 11.095645 10.915093 10.913019 10.952384 11.079778
1367504_at 8.380602 8.314461 8.1485195 8.29261 8.250214 8.41016 8.19393 8.404968 8.419775 8.358999 8.266918 8.333523
1367505_at 8.315844 8.192491 8.37236 8.188789 8.207991 8.336666 8.297635 8.263615 8.378865 7.7317805 8.2053585 8.030312
1367506_at 10.0738125 10.163394 10.044424 10.214642 10.076699 10.048562 10.098574 10.112307 10.112511 9.964982 9.9191475 10.091352
1367507_at 7.444841 7.61569 7.4486985 7.5045805 7.4594007 7.206413 7.392521 7.4045095 7.2862983 7.4006357 6.967869 7.2935233
1367508_at 8.859188 8.908192 8.745249 9.018062 8.934009 8.62107 8.927668 8.773434 8.558803 8.460686 8.483192 8.604347
1367509_at 9.727478 9.685607 9.698597 9.8748 9.778967 9.538599 9.883496 9.836682 9.748425 9.65115 9.547726 9.83702
1367510_at 10.010131 9.876945 9.886975 10.031805 9.814192 9.824248 10.022158 10.0582 9.892635 9.496453 9.721251 9.881326
1367511_at 8.518374 8.419976 8.578857 8.723646 8.481199 8.5078125 8.572988 8.602193 8.607892 8.693685 8.598413 8.7313595
1367512_at 11.095469 11.085692 11.062137 10.983421 11.051606 11.051763 10.980449 11.10327 11.062142 10.739519 10.914778 11.0702095
1367513_at 8.192461 7.7615786 8.279689 8.028572 8.151114 7.9082727 8.11524 7.886059 8.1483555 8.287489 8.260076 8.124947
1367514_at 8.004686 7.8991213 8.030335 8.123102 7.9958744 7.91476 7.981798 8.081288 7.90754 8.1507 7.8509164 8.040631
1367515_at 7.890516 7.797441 7.6456285 7.677438 7.734606 7.9905477 7.556128 7.731093 7.751422 7.1016555 7.561712 7.5493503
1367516_at 9.237673 9.050926 9.214468 9.2546835 9.109291 8.897919 9.018564 9.15106 9.03972 8.758921 8.921001 9.042673
1367517_at 7.678813 7.643376 7.769678 7.68181 7.9401913 7.879027 7.4141912 7.61735 7.6456966 7.4113145 7.897341 7.272176
1367518_at 8.887786 8.728477 8.725034 8.711518 8.704186 8.650645 8.860382 8.783893 8.74234 8.658525 8.655957 8.7948
1367519_at 8.689201 8.723584 8.6312 8.637156 8.5787525 8.561237 8.767127 8.704469 8.681953 8.624618 8.494123 8.759576
1367520_at 10.232014 10.224093 10.019465 10.173949 9.9714365 10.054422 10.249941 10.278828 10.028201 10.053297 9.944593 10.194919
1367521_at 7.1959834 7.3456182 6.953875 6.966694 7.396383 7.2954345 6.9568944 7.189227 7.353395 7.3350334 7.643852 7.2575455
1367522_at 9.413763 9.405857 9.432303 9.354242 9.50663 9.3098755 9.208065 9.3768835 9.423662 9.613537 9.42944 9.470762
1367523_at 8.798142 8.632145 8.675225 8.802889 8.908855 8.546597 8.702627 8.695919 8.753902 8.527269 8.658308 8.811609
1367524_at 7.4543223 7.38378 7.4025397 7.301532 7.437816 7.4778304 7.424328 7.4986305 7.3277507 7.2896624 7.34509 7.5138407
1367525_at 9.117389 9.1063175 9.263481 9.211053 9.3966465 9.340037 9.213484 9.209612 9.296921 9.346251 9.160319 9.0596
1367526_at 9.048393 9.104242 8.960402 9.043853 9.067945 8.86073 9.000745 9.060165 8.846531 9.095295 8.997491 9.091757
1367527_at 8.506033 8.3639145 8.234181 8.455145 8.408987 8.545248 8.345459 8.466564 8.540921 7.415117 7.7527695 7.908378
1367528_at 9.109291 8.931741 9.250889 9.050592 8.867662 9.094688 9.004615 8.832493 9.233647 8.698694 8.79568 8.928853
1367529_at 9.509689 9.381309 9.454485 9.406798 9.445395 9.359309 9.405109 9.275457 9.373924 9.431075 9.324934 9.540485
1367530_at 7.6216807 7.4833174 7.4381905 7.5732775 7.4001074 7.5917726 7.328523 7.489832 7.4660845 6.9902935 7.427544 7.6036425
1367531_at 10.741908 10.749981 10.707711 10.772855 10.757892 10.758975 10.757912 10.849101 10.79161 10.753186 10.702867 10.720927
1367532_at 11.252795 11.300659 11.290312 11.256904 11.267393 11.217819 11.230252 11.184691 11.216877 11.183335 11.257063 11.1969595
1367533_at 8.598026 8.671458 8.686345 8.659028 8.728897 8.63715 8.552601 8.45516 8.58026 8.516296 8.555524 8.464752
1367534_at 7.3251333 7.566537 7.4994154 7.608752 7.2863464 7.2391734 7.481422 7.4840355 7.740652 7.3919334 7.513832 7.494893
1367535_at 8.986027 8.75113 8.826638 8.851351 8.932819 8.864364 8.800265 8.988852 8.959087 9.404973 9.032485 8.871511
1367536_at 7.9028997 7.8915725 7.7011704 7.9492164 7.8262534 7.8248425 7.9652996 7.96547 7.9590955 7.845692 7.689721 7.83637
1367537_at 7.9024577 7.8042464 7.790766 7.831514 7.8217487 7.804708 7.986405 7.8837557 7.709577 7.746114 7.756345 7.785606
1367538_at 6.8301105 7.0090485 6.868564 6.7586093 7.1231384 7.018001 7.013369 6.6992135 7.073414 7.024383 6.966282 6.3729258
1367539_at 8.577359 8.491426 8.483348 8.544176 8.821852 8.639501 8.516634 8.4262295 8.634277 8.586307 8.356495 8.222631
1367540_at 7.4820805 7.484808 7.6358786 7.636929 7.580451 7.6145573 7.5999155 7.5004253 7.6894865 8.20681 7.9298615 7.638398
1367541_at 8.144561 7.8918147 7.8369317 8.0596695 7.796517 7.7387385 7.7580686 7.8065987 7.7293763 7.7611837 7.659849 7.613435
1367542_at 8.252239 8.23214 8.345671 8.31452 8.192031 8.28797 8.483995 8.202526 8.322834 8.117758 8.249524 8.246348
1367543_at 8.787871 8.697315 8.647984 8.709887 8.654339 8.578894 8.732379 8.813442 8.7278185 8.264378 8.339581 8.765497
1367544_at 6.952367 6.983915 7.057848 6.962995 7.17099 7.0577455 6.8775964 6.6888914 6.7210155 6.5741982 6.893917 6.5944967
1367545_at 6.8805046 7.022293 6.9124856 6.791511 6.8311744 6.974256 6.9787755 7.2582517 7.07901 6.670467 6.9358716 6.700875
1367546_at 10.31414 10.231857 10.390685 10.37167 10.25135 10.247021 10.431741 10.211992 10.195977 10.4465885 10.049934 10.154247
1367547_at 7.821447 7.9529786 7.9999366 7.9081297 7.824155 7.7071037 7.9216824 7.802695 7.6846547 7.685306 7.703329 7.651806
1367548_at 8.685934 8.622005 8.612191 8.693674 8.461343 8.695406 8.907948 8.762639 8.751299 8.278755 8.46933 8.635363
1367549_a_at 10.55588 10.702937 10.7578745 10.636848 10.80076 10.817732 10.698115 10.536453 10.780058 10.6691475 10.724258 10.495602
1367550_a_at 8.781364 8.606787 8.554446 8.832602 8.562874 8.697978 8.7310295 8.692812 8.5974245 8.56714 8.426946 8.590983
1367551_a_at 9.401686 9.223519 9.300346 9.187921 9.268825 9.200071 9.347959 9.222619 9.16861 9.163027 8.947072 9.094687
1367552_at 4.573699 4.2707458 4.3663273 4.1966085 4.3481765 4.4451976 4.257004 4.3094254 4.1677523 4.5015507 4.402278 4.587383
1367553_x_at 12.350775 13.073359 12.853068 12.641344 12.764643 13.156899 12.994329 12.68402 12.474819 13.344198 13.490315 13.483079
1367554_at 4.263821 3.858711 4.054517 3.976286 4.1835327 3.919529 4.0696373 3.8961093 4.082966 4.3764524 3.9838693 4.1387005
1367555_at 14.707483 14.666345 14.682107 14.68323 14.682107 14.701849 14.703031 14.684751 14.718914 14.645708 14.675868 14.682107
1367556_s_at 14.511905 14.55469 14.534035 14.538753 14.529364 14.550273 14.548136 14.559159 14.515395 14.516222 14.522556 14.548136
1367557_s_at 13.076943 12.8033695 13.080441 13.051179 13.063451 13.067568 12.882445 12.97917 13.107366 13.099024 12.9442215 12.915618
1367558_x_at 3.2869506 3.1680992 3.0438168 3.306913 3.0364177 3.1467373 3.1953716 3.256969 3.4496639 3.4344697 3.463237 3.046082
1367559_at 12.842663 12.783631 12.778187 12.908134 12.73924 12.966497 12.827403 12.868818 12.972067 12.674278 12.627498 12.742767
1367560_at 12.286666 12.360184 12.328799 12.367692 12.276447 12.22507 12.281508 12.334908 12.286575 12.903912 12.498334 12.583906
1367561_at 12.656938 12.66429 12.719287 12.701005 12.662161 12.593172 12.663018 12.688296 12.641108 12.714739 12.631216 12.763091
1367562_at 8.776781 8.653044 8.555212 9.063395 8.408672 8.449163 8.589635 8.829944 8.875787 10.037048 8.701736 8.883508
1367563_at 9.163526 9.100896 9.053364 9.275031 8.681385 9.068944 9.073742 9.330089 9.325518 10.013491 9.204904 9.122558
1367564_at 5.8821416 5.962058 5.916142 5.872456 5.8283467 5.774727 5.7874193 5.9455833 5.888418 5.9718614 6.1442747 6.2389975
1367565_a_at 13.866752 13.885322 13.824167 13.869082 13.858959 13.839652 13.912197 13.838386 13.810699 13.854452 13.793077 13.78819
1367566_at 4.047285 3.8303947 4.2834997 3.8886566 4.113821 4.113721 3.8224912 4.1851835 3.979769 3.7597399 4.146717 3.9983037
1367567_at 12.231849 12.099177 12.14713 12.107956 12.076311 12.043532 12.17268 12.124762 12.063284 12.493584 12.037436 12.341411
1367568_a_at 9.223494 9.071191 8.973594 9.275928 8.8976145 9.213259 9.193944 9.449749 9.305456 9.800129 8.80793 9.427078
1367569_at 12.001729 11.952417 11.856805 11.979177 11.850379 11.810377 11.990131 12.053181 11.889025 12.29719 12.019105 12.172633
1367570_at 7.331878 7.352474 7.150733 7.0798607 6.96188 7.0943737 7.0097165 7.1806645 7.2437 7.8758154 6.729401 7.2720423
1367571_a_at 5.392604 5.4145575 5.27752 5.220127 5.2669106 5.229702 5.213031 5.450635 5.366686 5.47491 5.422056 5.1903315
1367572_at 4.9377804 5.2458825 5.1392994 4.7890697 5.09828 4.989955 4.9998 5.0948606 5.080461 5.2246103 5.1406198 5.0995817
1367573_at 12.405394 12.446408 12.504415 12.486323 12.39579 12.407358 12.4581785 12.5454 12.488602 12.876967 12.596155 12.722815
1367574_at 8.699246 8.635677 8.719201 8.973374 8.502162 8.671352 8.791907 8.895591 9.200352 10.202153 9.361189 9.371091
1367575_at 11.754141 11.509984 11.811066 11.543663 11.53147 11.621682 11.50165 11.817844 11.719995 11.201737 11.191532 11.396412
1367576_at 13.647482 13.729322 13.684586 13.73035 13.477111 13.819104 13.731838 13.721667 13.856129 12.837568 13.321278 13.473034
1367577_at 7.0344934 7.2907705 6.7342095 7.0853386 7.21849 6.628499 7.1652555 6.628652 6.6654196 6.420621 7.6532784 7.0481415
1367578_at 10.461591 10.483334 10.588645 10.567355 10.481144 10.405649 10.5236 10.710757 10.5166445 10.92813 10.758601 10.899268
1367579_a_at 11.356029 11.26675 11.506212 11.566062 11.266915 11.472158 11.099379 11.31615 11.662156 11.597789 11.358519 11.537873
1367580_at 11.524727 11.467405 11.639541 11.580529 11.502526 11.47981 11.55969 11.619653 11.606236 12.103454 11.627425 11.87321
1367581_a_at 5.807957 5.8774967 6.0580745 6.2433887 6.3175616 5.860922 6.0874104 6.0423813 6.5385637 7.973419 5.9541073 6.146441
1367582_at 11.780579 11.719681 11.825345 11.852107 11.7895775 11.671287 11.685078 11.834111 11.774309 12.201863 11.873469 11.9788065
1367583_at 13.337882 13.439723 13.368701 13.394046 13.262251 13.423247 13.424662 13.4553795 13.413272 13.406809 13.35392 13.39942
1367584_at 8.4582 8.17591 8.325538 8.423869 8.159126 8.212763 8.132728 8.645614 8.546884 9.145197 8.58976 8.856938
1367585_a_at 11.032074 10.9112215 11.115444 11.114443 11.130264 10.917039 10.908808 11.152914 11.002896 10.815613 10.800413 10.754044
1367586_at 13.118967 12.890307 13.064666 12.850413 13.102157 12.866443 12.926418 13.034651 13.097933 12.800889 12.846436 12.876083
1367587_at 3.707114 3.5273435 3.5180175 3.564457 3.7606525 3.6881256 3.649446 3.5098484 3.4986148 3.6608312 3.5854633 3.7224913
1367588_a_at 11.766724 11.70438 11.776868 11.810286 11.652706 11.674949 11.703688 11.764961 11.77949 11.949401 11.682389 11.91765
1367589_at 9.474397 9.523695 9.412511 9.49034 9.53221 9.433094 9.433445 9.517237 9.618084 9.291055 9.408246 9.360755
1367590_at 11.1296835 10.996461 11.141825 11.0193 11.000281 11.035147 11.009234 11.140965 11.201113 11.053823 10.97931 11.102287
1367591_at 10.264802 10.313326 10.261469 10.226018 10.183676 10.192923 10.332323 10.283118 10.274094 9.97216 9.924678 10.29298
1367592_at 3.5760486 3.5107877 3.464186 3.3033812 3.515419 3.5834074 3.7268734 3.6123352 3.3782892 3.7401931 3.3685117 3.531189
1367593_at 8.958284 8.631669 8.731989 8.658458 8.31213 9.009572 8.787369 8.981553 8.703733 8.874428 8.622356 8.920074
1367594_at 9.186676 9.139822 9.101473 9.432194 9.079914 9.35932 9.223536 9.431225 9.279766 10.304089 9.463102 9.397125
1367595_s_at 13.635899 13.724258 13.678359 13.6716175 13.749104 13.731672 13.690915 13.686078 13.6540165 13.431652 13.545436 13.716552
1367596_at 12.3467455 12.349756 12.399936 12.485812 12.429173 12.300237 12.448652 12.470318 12.325408 12.815637 12.450225 12.6279545
1367597_at 12.125484 12.073829 12.080001 12.151644 12.081466 11.992163 12.042951 12.091501 12.120065 12.527867 12.16987 12.268945
1367598_at 14.110959 14.108136 14.1455555 14.137747 14.145264 14.111785 14.064975 14.104332 14.117113 13.874478 13.923064 14.020655
1367599_at 12.495714 12.339981 12.27202 12.366552 12.33098 12.218088 12.278859 12.250088 12.443183 11.913854 12.07603 12.395871
1367600_at 5.440901 5.5427017 5.5854516 5.5574627 5.613138 5.6875668 5.4129643 5.658379 5.9746747 6.75239 5.9023776 6.079446
1367601_at 8.196568 8.154491 8.293905 8.675612 8.424423 8.206974 8.650631 8.169794 7.9224725 8.181845 8.562873 8.175711
1367602_at 9.163668 9.190927 9.542039 9.7876005 9.598905 9.021755 9.668705 8.986401 8.994235 9.0007305 9.484815 9.078207
1367603_at 11.668401 11.520789 11.542869 11.52555 11.478172 11.4366 11.490683 11.479781 11.563052 11.277319 11.300859 11.337549
1367604_at 11.36335 11.3526945 11.430065 11.347513 11.407048 11.191987 11.35501 11.388839 11.056322 11.60479 11.442761 11.445406
1367605_at 11.04287 10.931052 11.128586 11.070956 10.94227 10.945035 10.97843 10.950484 11.051834 10.796212 10.93997 11.034574
1367606_at 12.394815 12.346086 12.357666 12.384646 12.313859 12.256154 12.328623 12.427862 12.380768 12.797452 12.506843 12.557554
1367607_at 12.706792 12.73388 12.671498 12.76475 12.683454 12.618898 12.6826725 12.690205 12.7658825 12.553335 12.555936 12.751706
1367608_at 5.183053 5.1501923 5.251338 5.235306 5.130659 5.278227 5.172566 5.251279 4.991844 5.2258005 5.140793 5.068798
1367609_at 11.663581 12.068915 11.390797 12.040757 11.432793 11.931621 11.642231 12.027778 12.311868 10.949625 11.210268 11.706125
1367610_at 12.534279 12.493845 12.5514145 12.547976 12.455975 12.475832 12.546103 12.586235 12.4598875 12.746772 12.473445 12.62932
1367611_at 5.340295 5.2853284 5.495077 5.1851106 5.6751733 5.5565615 5.247566 5.3062463 5.3946996 5.4612546 5.2230315 5.149665
1367612_at 14.118632 14.051959 14.066114 14.086687 14.087574 14.096377 14.059141 14.059016 14.14062 13.872195 13.938025 14.027116
1367613_at 12.973162 12.868295 12.9293 12.951628 12.932619 12.885769 12.931988 12.8988285 12.965012 12.633025 12.735736 12.893095
1367614_at 7.532615 7.6913652 7.6530066 7.9273295 7.1196966 7.445068 7.669678 7.7227736 8.198442 8.882574 7.8083344 8.537031
1367615_at 4.136893 4.151414 4.33689 4.110046 4.530772 4.1206264 4.126063 4.12029 4.0846295 4.556105 4.0670013 4.37265
1367616_at 4.4343824 4.578804 4.452567 4.3239937 4.5578375 4.3412685 4.337875 4.5013647 4.50772 4.713757 4.548111 4.675932
1367617_at 9.652311 9.68191 9.582487 9.505093 9.897057 9.605897 9.721324 9.634603 9.723951 10.56106 10.151582 10.029393
1367618_a_at 11.260402 11.198623 11.235067 11.261405 11.165685 11.137628 11.204498 11.257968 11.196279 11.772933 11.422181 11.523332
1367619_at 12.789506 12.926093 12.713056 12.864592 12.820665 12.958224 12.814922 12.821864 12.797324 12.464593 12.71697 12.755893
1367620_at 12.812469 12.717037 12.812456 12.776088 12.756713 12.646268 12.681083 12.735234 12.713289 12.646944 12.585081 12.754268
1367621_at 8.725276 8.75712 8.685077 8.6347885 8.750254 8.618017 8.549655 8.645427 8.643502 8.678525 8.506546 8.666869
1367622_at 12.502121 12.415528 12.494929 12.444322 12.4231 12.355564 12.415491 12.4847555 12.412124 12.15106 12.192722 12.360476
1367623_at 12.378038 12.325057 12.398877 12.38256 12.329672 12.220357 12.281951 12.370478 12.322804 12.428555 12.296222 12.409058
1367624_at 11.199253 10.904969 10.865395 10.618732 11.043436 10.742693 10.787789 10.893282 10.613746 11.005865 10.820764 10.882722
1367625_at 13.2731285 13.24145 13.239008 13.303761 13.176282 13.207375 13.247612 13.391578 13.292038 13.398702 13.291053 13.350834
1367626_at 4.836403 4.904663 5.067078 5.0406938 4.9770093 5.1729727 4.7002416 5.1036897 4.6182995 5.070935 4.9224596 5.0272655
1367627_at 8.324483 8.333627 7.9311895 8.715533 7.8939123 8.659875 8.79797 7.9543777 8.664504 8.418662 8.483366 8.470371
1367628_at 6.6433945 6.6133866 6.4941435 6.3471885 6.3659115 6.6003146 6.496474 7.172856 6.987523 7.3599257 6.112735 6.2940516
1367629_at 12.284884 12.322831 12.326238 12.301006 12.328557 12.163656 12.243262 12.191141 12.276735 11.874893 12.024345 12.211734
1367630_at 12.438491 12.453829 12.444952 12.441913 12.475915 12.293245 12.459181 12.497498 12.324959 12.634849 12.458416 12.562512
1367631_at 6.940668 6.8973947 6.1176105 6.8137746 6.536186 7.3439775 6.5108705 6.50699 7.491807 6.599997 6.3049335 5.6967764
1367632_at 10.178616 10.470828 10.276361 10.252912 10.32589 9.983493 10.206171 9.944217 10.00161 10.813335 10.785217 10.397716
1367633_at 9.637977 9.902011 9.780844 9.773179 9.769508 9.395499 9.682461 9.528243 9.518296 10.664081 10.458301 10.162341
1367634_at 12.562023 12.451711 12.492493 12.617056 12.537583 12.404902 12.50792 12.608972 12.506843 12.881631 12.565495 12.796982
1367635_at 12.9831295 12.816799 12.9431305 13.022053 12.818501 13.081542 12.960832 13.009439 13.110286 13.436109 13.130541 13.189672
1367636_at 7.400756 7.4884653 7.5624533 7.7612047 7.710353 7.6982074 7.5738688 7.5990763 7.610341 8.316135 7.8455477 7.416541
1367637_a_at 11.226901 11.102048 11.128264 11.0592985 11.058516 11.144794 11.073748 11.082914 11.018908 10.971942 10.954269 11.004437
1367638_at 9.79441 9.735725 9.730826 9.741253 9.569852 9.638552 9.770507 9.70892 9.770008 10.122834 9.8586855 9.818593
1367639_a_at 12.649845 12.753941 12.684037 12.681052 12.609787 12.600481 12.62348 12.703922 12.611949 12.865431 12.650001 12.712117
1367640_at 12.558254 12.538389 12.612037 12.712725 12.572802 12.432432 12.606911 12.707355 12.538714 13.112864 12.743942 12.864455
1367641_at 13.515183 13.519943 13.503133 13.53263 13.43417 13.432272 13.54524 13.568033 13.584736 13.196403 13.351009 13.532103
1367642_at 11.106638 11.101559 11.077351 11.129872 11.006733 11.113143 11.206781 11.200744 11.204455 10.840432 10.846271 11.084095
1367643_at 11.75937 11.866739 11.8324995 11.81644 11.668101 11.676989 11.746724 11.924054 11.891827 12.331252 12.2312765 12.194331
1367644_at 7.003004 7.166105 7.1102085 7.080612 7.082326 6.9926233 7.403126 7.233773 7.1146555 7.712637 7.6231766 7.1415596
1367645_at 12.95702 12.882532 12.853966 12.950324 12.866727 12.727869 12.899047 12.947401 12.79219 13.155771 12.840639 13.059595
1367646_at 12.396651 12.337921 12.2963505 12.214889 12.1518345 12.303585 12.295743 12.477625 12.317859 12.610144 12.467629 12.329586
1367647_at 14.202976 14.198146 14.191417 14.160794 14.181437 14.196952 14.190497 14.190497 14.145366 14.1644 14.162279 14.180862
1367648_at 6.2940664 6.070999 6.4478793 6.4054565 6.095914 6.189134 6.631439 6.469683 6.233964 9.686985 8.019922 7.131168
1367649_at 6.463992 6.358987 6.0279646 6.10685 6.2925987 6.1577406 6.374355 6.120588 6.4065795 6.5568304 6.178315 6.3521047
1367650_at 6.833209 6.568248 6.713357 6.7103214 6.565248 6.5202227 6.6648827 6.6231937 6.806892 5.771039 6.628955 6.4303823
1367651_at 10.437343 10.407218 10.316813 10.311838 10.396288 10.330911 10.403846 10.43574 10.510945 10.882787 10.790092 10.731974
1367652_at 9.46704 9.571503 9.798535 9.764935 9.46699 9.856097 9.921063 9.944844 9.847759 9.078302 9.232455 9.728148
1367653_a_at 12.443838 12.417561 12.4967985 12.354632 12.541453 12.450294 12.332763 12.33213 12.554306 11.944139 11.974109 12.20819
1367654_at 8.362461 8.048584 8.24531 8.689364 8.46361 8.599894 8.579051 8.26999 8.580595 8.414257 8.689993 7.6315026
1367655_at 8.247633 8.124215 8.119356 8.260297 8.018913 8.189283 8.141776 8.184818 8.632751 9.075062 8.752875 8.493927
1367656_at 10.931898 10.805866 10.871344 10.863278 10.817545 10.876778 10.900922 10.922867 10.906935 10.517718 10.628973 10.79427
1367657_at 12.480097 12.572071 12.5666275 12.582064 12.796315 12.626401 12.4987755 12.573495 12.679611 12.559905 12.683554 12.646466
1367658_at 6.2682986 6.2788725 6.298073 6.3091283 6.2057433 6.234717 6.2755594 6.502798 6.3174076 6.784463 6.4081993 6.0039177
1367659_s_at 11.073106 11.229309 10.581022 10.873938 10.660046 10.945197 11.424563 11.13128 11.449929 10.994052 10.712943 10.888297
1367660_at 6.7570333 6.61292 6.50359 6.371403 6.382795 6.4353905 6.445691 6.324467 6.374187 6.205683 6.721142 6.569503
1367661_at 7.43022 7.1132917 7.317495 7.3896685 7.1107116 7.302695 7.1840563 7.615689 7.82242 9.420485 7.2238884 7.4284654
1367662_at 12.697724 12.70362 12.693446 12.674257 12.763811 12.527277 12.657129 12.53698 12.493717 11.959812 12.390641 12.465883
1367663_at 11.804262 11.703353 11.687924 11.802882 11.566004 11.701761 11.751635 11.758232 11.861033 11.38379 11.583242 11.837
1367664_at 4.352179 4.089424 4.0872264 4.1478863 4.467149 4.2677803 4.237977 4.3264256 4.568818 4.182881 4.3210683 4.746998
1367665_at 4.423732 4.2718697 4.5771627 4.377796 4.263799 4.4085016 4.34618 4.386623 4.342856 4.328484 4.2303424 4.319275
1367666_at 9.328223 9.311625 9.3184805 9.280136 9.303038 9.513917 9.255892 9.187134 9.403667 8.748865 9.224397 9.056571
1367667_at 11.924486 11.791264 11.731764 12.208166 12.11027 11.781663 11.605533 12.093859 12.171682 12.389612 12.552787 12.368325
1367668_a_at 6.912853 6.825284 6.7258363 7.3313074 6.7927384 7.0360866 6.6769195 6.9868965 6.9242105 7.3499928 7.250426 7.4261374
1367669_a_at 10.15659 10.154669 9.960675 9.970062 10.0903225 9.969698 10.055648 10.017255 9.967649 10.392836 10.249657 10.064534
1367670_at 10.687495 10.690981 10.507435 10.679374 10.62816 10.587533 10.652251 10.620932 10.632495 10.072123 10.424916 10.660321
1367671_at 9.515372 9.53762 9.52334 9.683752 9.248269 9.394793 9.311515 9.384655 9.532584 9.569611 9.185451 9.535936
1367672_at 11.911104 11.798272 11.748147 11.826383 11.659145 11.887092 11.856247 11.854356 11.857372 11.806943 11.716927 11.7392645
1367673_at 10.778935 10.951059 10.7000065 10.893499 10.698646 10.800531 11.007313 10.664809 10.655495 9.82775 10.34582 10.491351
1367674_at 9.520741 9.366738 9.489557 9.625217 9.568592 9.51807 9.428759 9.409883 9.554249 9.227204 9.283407 9.486831
1367675_at 9.260055 9.17015 9.172554 9.247095 9.153813 9.017633 9.118576 9.249199 9.127627 9.248818 9.248422 9.34494
1367676_at 6.67202 7.2814956 7.3390326 8.071024 6.7970033 7.4791865 7.1780963 7.090869 7.772846 7.692766 6.6002417 7.452226
1367677_at 11.758355 12.009659 11.663808 11.494986 12.092149 11.667484 11.923832 11.826637 11.755093 11.351013 11.730845 11.947361
1367678_at 11.100565 11.261689 11.135442 11.269685 11.288497 11.042624 11.043021 11.166555 11.069408 10.843714 11.087913 11.112222
1367679_at 10.257812 10.023669 10.234139 10.396338 10.76801 10.249327 10.169134 10.421974 10.263338 11.105468 11.267454 10.591187
1367680_at 12.043506 12.056775 12.076033 12.036061 12.055945 12.249446 12.27705 12.00465 12.154362 11.838148 11.963286 11.743866
1367681_at 10.254154 10.199909 10.268026 10.328812 10.077336 10.242552 10.181547 10.273333 10.26876 10.443555 9.988998 10.308816
1367682_at 6.4786124 6.633721 6.5496635 6.8693085 6.494282 6.8675313 6.6391864 6.909487 6.9338694 6.6020055 6.709099 6.538122
1367683_at 10.187867 10.124133 10.397103 10.229116 10.14367 10.129295 9.862349 10.109128 10.386498 9.8281355 9.861485 10.044646
1367684_at 3.8070815 4.1572385 3.9534528 4.0033364 3.9016473 4.209516 4.00066 4.097159 4.20499 4.1903048 4.1958838 4.8820796
1367685_at 12.162602 12.07725 12.1741705 12.194117 12.087971 12.130012 12.194906 12.307895 12.14343 12.477206 12.213252 12.253833
1367686_at 12.022107 12.011775 11.9352255 11.802334 12.153251 12.063999 11.796257 11.891512 12.037034 12.136171 11.832579 11.837428
1367687_a_at 8.775013 8.7266865 8.459105 8.703858 8.535224 8.651375 8.75201 8.579167 8.488117 8.176322 8.4642725 8.388853
1367688_at 8.416746 8.344142 8.49569 8.49352 8.354681 8.371796 8.528009 8.531667 8.253597 9.06243 8.513605 8.720631
1367689_a_at 7.5434666 7.272594 7.7563324 8.511467 7.3051047 8.270212 8.071491 7.921911 8.860653 10.030254 9.979008 9.935556
1367690_at 11.639015 11.731687 11.541803 11.656733 11.644468 11.53875 11.715739 11.637056 11.44698 12.086685 11.689822 11.8085575
1367691_at 11.102252 10.946446 11.178304 11.18489 11.003004 11.558189 10.678384 11.116642 11.576335 10.674011 10.81899 11.120625
1367692_at 3.6574168 3.690431 3.7708867 3.7111843 3.6435852 3.8803604 3.626972 3.807084 3.8607602 3.786572 3.9083474 3.8499062
1367693_at 10.2104225 10.114855 10.1891575 10.205848 10.016732 10.288866 10.0205145 10.150523 10.27831 9.984669 10.010982 10.232414
1367694_at 11.174409 11.184323 11.190649 11.176806 11.186914 11.250757 11.445377 11.155133 11.345767 11.610148 11.187638 11.225791
1367695_at 12.2540655 12.381551 12.326292 12.302776 12.36916 12.278834 12.389234 12.2886505 12.27144 11.322001 11.829385 12.033416
1367696_at 8.444757 8.40883 8.4276085 8.346107 8.276615 8.187352 8.431887 8.4166355 8.589214 9.377952 8.8569975 8.926229
1367697_at 10.430755 10.207598 10.189086 10.132415 10.384019 10.441183 10.155532 10.381849 10.285238 10.76271 10.431778 10.414785
1367698_a_at 9.125448 9.05562 8.827194 9.076656 8.936666 9.12563 9.130443 9.111519 9.174401 8.866876 9.123316 9.021994
1367699_at 6.8449707 6.5309453 6.6618204 6.8336706 6.668099 6.6040444 6.6909637 6.756208 6.7144127 6.75239 6.6297607 6.6817966
1367700_at 4.2747602 4.107332 3.955495 4.112661 3.8797204 4.0370116 4.307142 3.954636 3.813535 4.2051306 4.132025 4.3091
1367701_at 6.7096157 6.7274055 6.6155024 6.8378944 6.7746787 6.436703 6.5735 6.9095716 6.5954127 8.60165 7.546516 7.2942924
1367702_at 12.485954 12.509841 12.450106 12.371844 12.438533 12.517053 12.588088 12.512023 12.46597 11.419883 12.018796 12.165177
1367703_at 3.7601407 3.7334406 3.8385262 3.9540157 3.8239446 3.9532616 3.9249303 4.0971937 3.8326328 3.8435903 4.126471 3.9772203
1367704_at 8.590477 8.593983 8.555995 8.585714 8.794182 8.799023 8.646124 8.615476 8.783294 8.687694 8.606824 8.325916
1367705_at 8.981968 8.858047 8.819152 8.755772 8.759254 8.515917 8.911332 9.180337 8.805474 8.509281 8.930265 8.875153
1367706_at 11.009007 10.709022 10.823038 10.830598 10.813374 10.934297 10.93721 10.877383 10.854908 10.369819 10.729909 10.799041
1367707_at 9.986194 8.858358 9.627482 9.322198 10.270572 10.220784 8.74089 9.216127 10.533855 8.108043 8.714513 8.294552
1367708_a_at 11.159218 10.110718 10.930536 10.744509 11.406464 11.320959 9.727671 10.607631 11.665279 9.9161415 10.378492 9.842707
1367709_at 10.082327 9.9816475 9.704015 10.234765 9.495381 9.075784 9.367294 9.501679 9.461933 12.013817 11.971055 10.977004
1367710_at 10.546857 10.378355 10.602652 10.440523 10.368555 10.39293 10.476336 10.389499 10.609807 10.026355 10.385922 10.684693
1367711_at 11.127129 11.239406 11.254188 11.235477 11.232348 11.225522 11.1608305 11.16093 11.294179 10.973826 10.93727 11.062873
1367712_at 6.6585727 6.4271235 6.562554 6.7479596 6.594314 6.5078516 6.2772145 6.9519753 7.0008745 9.280203 7.2971573 7.38817
1367713_at 9.295351 9.285733 9.237799 9.379884 9.437113 9.35805 9.102431 9.058623 9.341496 9.183799 8.969913 9.119301
1367714_at 7.7559276 7.6513047 7.506444 7.5739527 7.6736875 7.3692207 7.397401 7.806714 7.4274087 7.8875628 7.4294333 7.626944
1367715_at 10.24319 10.347724 10.188118 10.458212 10.320018 10.330496 10.332124 10.285118 10.250717 11.135219 10.737582 10.6835375
1367716_at 8.458658 8.428041 8.477995 8.389378 8.468317 8.5272255 8.551186 8.364096 8.496532 8.028082 7.9571157 8.403702
1367717_at 12.705098 12.70792 12.839766 12.805745 12.779218 12.6564455 12.772943 12.845805 12.696097 12.898249 12.7129 12.944028
1367718_at 8.362461 8.384249 8.564631 8.455688 8.456264 8.402886 8.54674 8.496797 8.472538 8.128489 8.160694 8.318333
1367719_at 9.638114 9.717004 9.84995 9.798832 9.8433 10.016487 9.896105 9.888836 9.82638 9.724738 9.690748 9.351423
1367720_at 11.29339 11.323576 11.1866255 11.367754 11.268566 11.194972 11.406118 11.263099 11.242523 11.307298 11.581381 11.385387
1367721_at 11.338381 11.267695 10.86244 10.927354 11.44165 11.242098 10.917388 11.406757 11.643895 11.04501 11.082136 11.116251
1367722_at 7.1039076 7.2247286 7.2852883 7.253414 6.942601 7.009046 7.2238383 7.0473223 7.372896 7.9323983 7.570145 7.6503935
1367723_a_at 7.9069033 8.059996 7.9373417 8.075387 7.9977317 8.110685 8.003548 8.145849 8.178953 8.044516 8.258644 8.061224
1367724_a_at 10.664641 10.471983 10.501816 10.4708605 10.535516 10.351506 10.407807 10.443406 10.363986 10.483401 10.331616 10.540053
1367725_at 8.31455 8.134031 7.347893 7.3460774 8.498278 8.481831 7.242318 8.294634 8.406569 8.390911 7.8465724 8.106752
1367726_at 6.810215 6.790792 6.6564784 6.8785963 6.552173 6.578289 6.579643 6.755034 6.58012 6.658338 6.6674805 6.806139
1367727_at 8.199217 8.068529 8.059643 8.051699 8.147056 7.9781327 8.032774 8.218521 7.9290166 8.239358 8.123091 8.22227
1367728_at 7.906197 7.654598 7.90302 7.7897305 7.9724307 7.9595537 7.8314757 7.7742825 8.0600605 7.5098767 7.5001884 7.5590825
1367729_at 11.852707 12.19003 12.216278 11.88635 12.514907 11.973732 12.302829 11.484154 12.075545 9.521529 10.841228 11.226868
1367730_at 10.024389 9.805429 9.730741 9.762127 9.987406 9.925912 9.710687 9.800578 9.930555 9.551902 9.471571 9.807997
1367731_at 8.130899 8.242704 8.2763195 8.4408455 8.341216 8.353398 8.309824 8.336536 8.197672 7.899617 8.2627125 8.412389
1367732_at 8.916639 8.891443 9.0289955 8.983654 8.986299 9.07812 8.978391 9.092746 9.095942 9.037631 9.037432 9.034508
1367733_at 6.6606326 7.319344 7.613757 7.0082574 6.8040576 8.141323 7.037757 7.114528 7.725579 7.223526 7.84715 7.500208
1367734_at 8.2382965 8.03124 8.11731 8.264953 8.262344 7.984182 8.287611 8.276222 8.417456 8.748979 8.498344 8.602499
1367735_at 11.816119 11.644341 11.688052 11.684494 11.627648 11.899511 11.818682 11.87912 11.969145 11.375217 11.348294 11.692584
1367736_at 9.575514 9.687419 9.767979 9.686672 9.819828 9.4999 9.398319 9.483752 9.645528 9.486739 9.423055 9.327
1367737_at 10.963026 10.89096 10.898213 10.972023 10.917098 10.759786 10.984701 10.999792 10.889213 11.414556 11.139685 11.0260315
1367738_at 7.1587515 7.221097 7.0682626 7.0205274 7.0781503 6.5504527 7.2147684 7.172416 6.8765445 7.1584873 7.348462 7.4616
1367739_at 4.2308826 4.222704 4.225942 4.3954887 4.665434 4.278751 4.487627 4.714736 4.3381324 4.451745 4.7002106 4.5834885
1367740_at 6.389042 6.428006 6.4400663 6.4506807 6.603213 6.363602 6.6039248 6.50615 6.6203313 6.9573965 6.7845306 6.7460957
1367741_at 10.856864 10.269652 10.164033 9.574046 10.713941 10.828043 9.854017 10.455361 10.450262 10.819045 10.558197 10.280737
1367742_at 5.174527 5.3485513 5.5271525 5.4450893 5.2794147 5.4820724 5.563334 5.4117165 5.461803 5.450818 5.1291523 5.2728195
1367743_at 6.7217574 6.1734815 6.622545 6.62045 6.694681 6.663073 6.9695845 6.7555466 6.576735 7.2529583 6.376099 6.5120406
1367744_at 6.2046337 6.2855134 6.44624 6.476967 6.0885677 6.0834637 6.2741404 6.3794217 6.455665 6.7957454 6.133342 6.5151834
1367745_at 8.742369 8.6756935 8.496884 8.689251 8.50037 8.599692 8.6003475 8.666591 8.536645 8.926339 8.740766 8.759474
1367746_a_at 8.622875 8.602407 8.497797 8.641869 8.455009 8.561113 8.592783 8.64292 8.513467 9.257824 8.898251 8.745399
1367747_at 8.428183 8.437334 8.502876 8.51894 8.375311 8.436226 8.494131 8.47327 8.307789 8.29427 8.076839 8.341852
1367748_at 9.75244 9.684987 9.612187 9.65124 9.708275 9.68877 9.8265085 9.6307955 9.502682 9.169965 9.249458 9.587247
1367749_at 3.3598084 3.756482 3.8103588 4.3007474 3.2683847 4.1880417 3.7896261 3.9810777 4.0085783 5.7875724 3.6661153 3.9230862
1367750_at 9.403829 9.343158 9.2557745 9.120593 9.436654 9.254359 9.2034025 9.157828 9.313494 9.150018 9.0132065 9.05537
1367751_at 8.1809025 8.0993595 8.045316 8.314492 8.065897 8.04872 8.064232 8.141031 8.196713 8.248003 7.7688885 8.054204
1367752_at 8.909618 8.626173 8.701286 8.652507 8.750723 8.641256 8.864867 8.74294 8.584863 8.725801 8.651523 8.571323
1367753_at 7.404929 7.366721 7.1244926 7.3310127 7.431745 7.3775067 7.2886868 7.2690744 7.3897676 7.6403904 7.3368626 7.1013823
1367754_s_at 10.68996 10.736193 10.724374 10.633357 10.6030855 10.602715 10.719058 10.578486 10.723209 10.6656065 10.4463 10.552421
1367755_at 13.694806 13.609859 13.663932 13.580927 13.706103 13.484316 13.618351 13.601457 13.579319 13.259043 13.373848 13.403007
1367756_at 9.626142 9.514802 9.645262 9.625848 9.655693 9.623086 9.62413 9.714764 9.852451 9.133366 9.428431 9.419325
1367757_at 12.387863 12.386669 12.353175 12.381153 12.324937 12.282066 12.277998 12.3203 12.41612 12.276658 12.246375 12.346817
1367758_at 8.45405 8.523769 8.846653 8.45366 8.659042 8.114674 8.670205 8.668818 8.469729 7.5994463 7.5222406 8.170802
1367759_at 8.790754 8.88178 8.647653 9.043452 8.731871 8.616344 8.896793 8.534261 8.2031975 8.950943 8.707615 8.435241
1367760_at 8.722691 8.62887 8.669926 8.567881 8.616848 8.733923 8.560221 8.526184 8.795393 8.205637 8.625985 8.6079035
1367761_at 7.5927305 7.8479433 7.557104 7.7514296 7.7420235 7.530111 7.9337473 7.6383286 7.563095 7.555379 7.604167 7.6229515
1367762_at 5.305509 5.119565 5.2698975 5.10561 5.0311847 5.054701 5.0905533 4.9390316 5.1963863 5.2553196 4.889289 5.2424297
1367763_at 11.124987 11.525096 11.545572 11.214593 11.484418 11.343535 11.5027895 11.572194 11.602028 11.160787 11.098446 11.263415
1367764_at 8.814851 8.337879 8.329175 8.259112 8.326871 8.640244 8.404585 8.381224 8.613512 8.067027 8.226656 8.439941
1367765_at 10.30738 9.506511 10.013632 9.973023 9.991886 9.775955 10.064721 9.988937 9.9897785 10.444227 10.147026 10.074891
1367766_at 10.951449 10.973969 10.7209835 11.132863 10.855749 10.9245825 10.931066 10.988482 10.945558 11.66647 11.342317 11.467596
1367767_at 10.524714 10.570271 10.485785 10.549966 10.597881 10.385209 10.6392975 10.682409 10.54988 10.763421 10.629451 10.629088
1367768_at 5.2637596 5.221279 4.980327 5.165733 5.419385 5.349652 5.1509657 5.466661 5.1734166 5.8183 4.999878 5.3470063
1367769_at 8.900372 8.905825 8.849604 8.919854 8.760456 8.693899 8.758617 8.727886 8.686489 8.932653 8.608065 8.909721
1367770_at 10.288464 10.335729 10.206937 10.281732 10.183961 10.176309 10.311401 10.243058 10.179792 10.411136 10.348329 10.310819
1367771_at 10.94115 10.5566845 9.6146345 9.232047 10.879586 10.589761 9.501632 10.15028 10.278628 9.630459 10.037218 9.97537
1367772_at 8.364887 8.266867 8.324509 8.41445 8.335215 8.318066 8.252983 8.449709 8.318032 8.231304 8.126591 8.151812
1367773_at 10.771169 10.452943 10.73749 10.746245 10.703374 10.682184 10.693975 10.8993025 10.686522 10.626269 10.497222 10.631907
1367774_at 13.108493 13.152994 13.1549635 13.105329 12.877301 13.288912 13.19933 13.185693 13.290941 12.302077 12.994286 13.072354
1367775_at 12.595077 12.6597595 12.197757 12.710542 12.140089 12.492268 12.647712 12.206435 12.360569 10.968345 12.441775 11.957615
1367776_at 6.581089 6.4719763 6.948002 7.3241053 6.170505 6.757984 5.881566 6.139566 6.9288335 7.254646 5.790633 6.4994154
1367777_at 11.25897 11.375898 11.203814 11.272845 11.04196 11.319743 11.794757 11.628443 11.547018 11.735429 11.441801 11.374382
1367778_at 9.230955 9.32725 9.219927 9.4347515 9.340662 9.342317 9.500935 9.497665 9.141258 9.739635 9.486118 9.199141
1367779_at 6.853113 6.8418756 6.6257787 6.675311 6.8582606 6.5972953 6.5778856 6.709562 6.76001 6.559687 6.998797 6.858405
1367780_at 7.181277 7.2611723 7.595647 7.229003 7.1864967 7.5114865 7.0605164 7.0706263 7.165721 7.3299317 7.2043757 7.4064994
1367781_at 3.8677042 3.8989832 3.8251073 3.6435099 3.666474 3.7472858 3.5514114 3.7655048 3.8773165 4.091405 3.7932124 3.7892535
1367782_at 4.3235655 4.27675 4.4476805 4.4824843 4.4834123 4.496992 4.2064757 4.438493 4.2800255 4.641337 4.5490427 4.3880677
1367783_at 12.053107 12.068872 11.943818 12.049391 11.908273 11.88661 12.019692 11.905894 11.834758 11.65713 11.9328 11.972513
1367784_a_at 12.674717 12.883134 12.556359 12.908861 12.894807 12.731663 12.884727 12.799475 12.626023 13.388969 13.190663 13.097361
1367785_at 4.4670057 4.4545283 4.3690524 4.5016165 4.3896847 4.374001 4.6506467 4.566387 4.3938723 4.846221 4.389439 4.5730777
1367786_at 10.575862 10.280734 10.738733 10.098416 10.419324 10.487897 10.53609 10.446884 10.9541025 9.5559 10.203199 10.642442
1367787_at 5.731332 5.484878 5.383218 5.9529247 5.640554 5.622121 5.5609646 5.452328 5.8364835 6.622499 6.0099716 6.0303173
1367788_at 7.945338 7.9444766 7.6848044 7.994676 7.9019494 7.739965 7.8675156 7.9296036 7.528584 7.927065 7.783456 7.8307695
1367789_at 7.4513745 7.553832 7.470959 7.5129495 7.437669 7.579232 7.6948442 7.53998 7.5256176 7.3711715 7.319173 7.4345217
1367790_at 9.836515 9.862778 9.743437 9.88516 9.90948 10.010968 9.889527 9.844741 9.906066 9.923327 9.892547 9.680688
1367791_at 7.596828 7.328586 7.2180505 7.732357 7.3350825 7.3870873 7.3391256 7.6481447 7.6157713 8.165065 7.7605786 7.9981008
1367792_at 4.3502502 4.22296 4.448705 3.9520142 4.176972 4.5235767 4.085011 4.409241 4.2069035 4.297781 4.187262 4.3597975
1367793_at 13.133823 13.202414 13.0858755 13.156564 13.038792 13.241531 13.154717 12.983088 13.088624 12.541968 12.71762 12.877062
1367794_at 5.456771 4.3064113 6.6958575 6.1451335 7.091838 5.9874063 7.0157576 6.6663604 6.155802 14.088713 12.895899 9.51638
1367795_at 8.084974 7.5482593 6.7788033 6.880303 7.9071693 7.5691204 6.8520875 7.592527 7.7262616 7.143811 7.332473 7.4673367
1367796_at 8.394968 8.496003 8.488968 8.631908 8.406971 8.713101 8.643802 8.530138 8.568607 8.590403 8.434816 8.498906
1367797_at 6.600492 6.46872 6.64938 6.646269 6.505449 6.4119544 6.8522086 6.7884636 6.3795714 7.0427203 6.9091682 6.9594917
1367798_at 12.63822 12.535175 12.565742 12.355485 12.610409 12.479475 12.564373 12.38788 12.34737 11.859958 12.25215 12.092328
1367799_at 5.276759 5.694935 5.439484 5.427451 5.3053474 5.55149 5.850644 5.512965 5.6576586 5.321471 5.632869 5.4503317
1367800_at 6.630325 6.53783 6.7522306 6.535144 6.6615953 6.8103733 6.451564 6.6752295 7.048504 6.7356853 6.3384075 6.937333
1367801_at 9.192732 9.145272 9.146963 9.220922 9.268827 9.228464 9.230968 9.229643 9.251628 9.347593 9.400959 9.195605
1367802_at 10.274444 8.496825 10.550959 9.689184 9.543509 8.361643 9.609684 8.971368 9.371533 8.868386 8.626445 9.687955
1367803_at 6.5415697 6.260172 6.53138 6.4915586 6.436131 6.167122 6.4194694 6.352022 6.465376 5.8941 6.246467 6.240076
1367804_at 12.893534 12.965621 12.872907 12.962011 12.811571 12.88595 13.005528 13.004184 12.866967 13.084539 13.090429 13.076789
1367805_at 4.9567685 4.9612103 4.632853 4.721538 4.901057 4.783948 5.078229 4.9020624 4.9704046 5.0957646 4.9875674 4.814606
1367806_at 5.2857256 5.2251 5.3259897 5.2770433 5.2858286 5.1598005 5.349986 5.5017576 5.2535806 5.5412483 5.3926077 5.4254446
1367807_at 9.070693 8.898395 8.113825 9.093758 8.916046 9.008228 9.038526 9.097801 9.048826 9.153632 9.047331 8.936875
1367808_at 10.689551 10.621943 10.437908 10.605021 10.549485 10.459789 10.431416 10.611892 10.657769 10.525758 10.417091 10.591985
1367809_at 4.691105 4.986008 5.3633614 5.0892134 4.9164467 4.9323015 5.172222 4.872237 4.9949956 4.9457936 5.001011 5.034631
1367810_at 6.120952 6.2378078 6.416819 6.218265 6.0730343 6.3966374 6.0036817 6.313906 6.1642957 6.5743604 6.481786 6.2924676
1367811_at 5.400819 5.190429 5.6320124 5.534232 5.8381286 5.2617054 5.5951486 5.120396 5.241183 7.8509483 6.826468 5.8139215
1367812_at 7.2521243 7.2917404 7.566507 7.5225205 7.6448393 7.2674723 7.6364264 7.5712667 7.3399377 7.4949493 7.721571 7.1958904
1367813_at 8.424886 8.136212 8.228272 8.53924 8.111155 8.053953 8.080614 8.224045 8.17051 7.5134 7.9063315 8.027909
1367814_at 8.939967 8.664995 9.303158 8.978198 8.999684 8.803743 8.870329 8.938947 9.134118 8.615865 8.705912 8.761574
1367815_at 8.883196 8.911401 8.521697 8.883411 8.759987 8.592148 8.8990555 8.594321 8.630544 8.446779 8.644855 8.759356
1367816_at 5.4244514 5.720111 5.759421 5.2201266 5.9696064 5.270702 5.715848 5.3519087 5.8881044 5.9282584 5.869292 6.672882
1367817_at 7.202749 7.226722 7.0899086 7.2671123 7.200669 7.302695 7.299008 7.1681514 7.359322 6.592076 6.633273 6.737375
1367818_at 9.157265 9.295925 9.100199 9.201862 9.139217 9.049469 9.162644 9.109731 9.150197 8.791921 8.737427 9.076524
1367819_at 12.073539 12.050442 12.086991 12.062404 12.025271 12.060297 12.081086 11.967416 12.000549 11.652296 11.884912 11.996483
1367820_at 9.506814 9.437297 9.434799 9.427822 9.495007 9.33835 9.664792 9.437259 9.357399 8.972954 8.977666 9.351582
1367821_a_at 3.649365 3.7541225 3.9701917 3.9967265 4.082095 3.9907475 3.8159285 3.9891357 3.9088137 3.8460326 3.8976467 3.9388819
1367822_at 5.867579 5.5763226 5.7723 5.6384687 5.576042 5.632735 5.625112 5.6677322 5.728406 5.7826076 5.5112147 5.55545
1367823_at 5.0920076 5.1603284 5.5090013 5.2134256 5.3100133 5.300324 5.105842 5.40991 5.1223493 5.4854374 5.2018456 5.376583
1367824_at 8.966621 8.940674 9.013654 8.942 9.043342 8.8704405 8.952079 8.964441 8.949748 9.050154 8.831754 9.064579
1367825_at 6.3962255 6.4706383 6.20572 6.5237436 6.332779 6.3304152 6.256046 6.413142 6.412106 6.7933855 6.36586 6.558332
1367826_at 9.773893 9.471951 9.91308 10.145872 9.351969 9.890052 10.135527 9.8782625 9.671763 9.624255 9.283161 9.670013
1367827_at 10.114645 10.195137 10.151455 10.148986 10.114223 10.027891 10.017195 10.157305 10.087422 10.015871 10.002993 10.027385
1367828_at 9.531128 9.508696 9.43929 9.52378 9.533079 9.348968 9.655069 9.533566 9.460251 9.379991 9.303574 9.495811
1367829_at 11.475391 11.650145 11.472993 11.577033 11.55448 11.564761 11.638691 11.451161 11.4384985 11.220292 11.416255 11.557128
1367830_a_at 7.480437 7.5459013 7.702719 7.744276 7.6107965 7.7103977 7.7290354 7.7663684 7.616049 8.419686 7.9726996 7.9692054
1367831_at 8.880387 8.789146 8.847174 8.948252 8.806954 8.888275 8.959852 8.912449 8.968839 9.35998 8.707775 8.93098
1367832_at 11.329886 11.135535 11.21025 11.17987 11.13923 11.408515 11.060779 11.170531 11.289235 10.419517 10.803272 11.04861
1367833_at 9.735642 9.674727 9.865539 9.846255 9.838427 9.857031 9.7926035 9.91999 9.882504 9.655538 9.584534 9.71187
1367834_at 7.9524336 7.941535 7.782167 7.866633 8.067598 7.943854 7.760906 7.7936406 7.969193 8.664767 7.981767 8.10594
1367835_at 5.4433737 5.6577883 5.367602 5.1200323 5.5964427 5.164442 5.393125 5.560783 5.2236357 6.0281377 5.5596447 5.4934673
1367836_at 9.602765 9.601623 9.596665 8.999793 9.08481 9.556718 9.978139 9.884453 9.698773 11.414484 10.394432 9.406375
1367837_at 10.0821905 9.900229 9.931985 9.955357 10.140974 10.026564 10.095256 9.905858 10.015255 9.716225 9.831085 9.936527
1367838_at 12.389972 12.709651 12.490342 12.770985 12.399709 12.639787 12.62239 12.415579 12.62367 12.166469 12.685989 12.591039
1367839_at 10.473511 10.616378 10.358953 10.776798 10.886824 10.394379 10.62504 10.620211 10.548253 11.029952 11.50498 11.091652
1367840_at 8.072269 8.080991 8.097861 8.185218 8.193298 8.06894 8.199359 8.238212 8.086827 8.412894 8.119322 8.058466
1367841_a_at 3.5142972 3.7243142 3.7719305 3.4539292 3.4608288 3.6956959 3.7083201 3.5981743 3.640965 3.6688085 3.6881561 3.360154
1367842_at 6.224894 6.20661 6.2014294 6.1225533 6.303871 6.2363453 6.536772 6.2419047 6.2668543 6.475635 6.0364347 6.435193
1367843_at 10.807315 10.7505245 10.521542 10.681807 10.821559 10.51305 10.781886 10.734379 10.46717 10.026122 10.451225 10.555487
1367844_at 9.095181 8.796152 8.767441 8.895448 8.72745 8.967169 8.98554 8.966883 8.98719 9.5495205 9.056138 9.247788
1367845_at 3.920836 3.7677124 3.680537 3.669861 3.5808163 3.6949682 3.4197245 3.7292008 3.3973174 3.5864606 3.7615478 3.5510485
1367846_at 6.672145 6.1517563 6.5065393 6.274119 6.41297 6.2322965 6.268775 6.8620253 6.8649216 7.299782 6.578551 6.9502277
1367847_at 9.253107 8.3153715 8.535755 8.441043 8.883764 8.503025 7.9387054 9.354628 8.897977 10.621892 10.258698 9.6946535
1367848_at 7.683426 7.809764 7.818226 7.7374754 7.8120685 7.695632 7.899724 7.701775 7.6683393 7.7277846 7.475725 7.529442
1367849_at 9.460148 9.571337 9.915158 9.799993 9.292543 9.894653 9.926021 9.824561 9.947798 9.0369215 9.363608 9.357059
1367850_at 8.32688 8.327823 8.361101 8.118423 8.519157 8.046723 8.3886385 8.252326 8.250646 8.712786 8.972533 9.209653
1367851_at 3.866402 4.314769 4.187496 4.070964 3.7624485 3.711085 3.9703467 3.9632952 3.958758 4.294059 3.9072454 4.180643
1367852_s_at 4.862687 5.0849786 4.9531865 4.7658353 4.7460356 4.958117 4.9476366 4.818994 4.6757245 4.9371967 5.587965 5.111528
1367853_at 8.136293 7.9887786 7.9542775 8.006905 7.9713974 8.006498 8.118422 8.15761 7.7417407 7.873086 7.875664 7.9065166
1367854_at 12.1443 11.453788 11.799002 12.052895 12.534121 12.154648 11.231085 11.947824 12.550729 9.985024 11.256232 11.380842
1367855_at 9.22145 9.4310665 9.272766 9.239543 9.263137 9.278675 9.542527 9.525185 9.424223 9.601689 9.701003 9.279744
1367856_at 9.734767 8.60165 9.55421 9.363093 9.414297 9.465807 8.806429 9.677129 10.556607 8.934022 8.811497 9.136997
1367857_at 12.355905 11.936263 12.199942 12.017699 12.069231 12.113402 11.928487 12.182451 12.298634 11.640711 12.18406 12.201188
1367858_at 3.7654567 3.8598382 3.605506 4.0303974 3.9247513 3.9450214 3.8667922 4.066416 3.8442266 3.925536 4.203164 4.1028266
1367859_at 5.305051 5.9275274 5.2680497 5.5007496 5.729187 5.6537194 5.585097 5.2598968 5.721081 5.3100715 5.485665 5.7920785
1367860_a_at 10.296021 10.262992 10.439546 10.574371 9.933722 10.723679 10.671019 10.202232 10.773421 10.487876 9.966441 10.554345
1367861_at 5.978959 6.0018916 6.0274005 5.650025 5.564893 5.722601 5.649435 5.7908225 5.9312797 5.959309 6.424402 6.2193666
1367862_at 4.344581 3.9667685 4.1559362 4.2752457 4.1561217 4.096972 4.5526285 4.2582474 4.1681266 4.487145 4.185872 4.1455607
1367863_at 8.045834 8.152712 8.063382 8.129636 8.293195 8.11711 8.083023 8.0505 8.043252 8.13012 8.071396 8.149082
1367864_at 6.1796165 5.952109 6.089 6.176474 5.9532447 5.8172398 6.0384617 6.085465 5.831035 6.1813545 6.20412 6.1195807
1367865_at 6.917194 7.278844 6.878906 7.347308 6.889484 7.1318145 7.284322 7.1007857 6.774635 7.310111 7.491797 7.437395
1367866_at 6.4323697 6.2150807 6.200958 6.365177 6.200375 6.59954 6.270127 6.3868756 6.489181 6.115588 5.7872987 5.9188113
1367867_at 9.260891 9.139362 9.092665 9.354492 9.117917 9.090315 9.216686 9.308708 9.230021 8.722848 8.966922 9.1031685
1367868_at 7.672319 7.4769635 7.5768476 7.6486373 7.690015 7.5892243 7.5558553 7.687464 7.540164 7.7916746 7.5090632 7.675374
1367869_at 10.180785 10.057824 10.140829 10.130521 10.062398 10.087086 10.035226 9.990255 10.16338 9.873152 10.239969 9.995607
1367870_at 9.8190775 9.678567 9.695397 9.748083 9.710708 9.639066 9.641182 9.761278 9.724604 9.538117 9.274375 9.564358
1367871_at 13.230162 13.388132 13.513048 13.425494 13.351244 13.3522415 13.602189 13.117083 13.124681 11.721208 12.77869 12.653573
1367872_at 8.404896 8.481129 8.528757 8.558965 8.412073 8.598535 8.393845 8.441663 8.546561 8.567727 8.686232 8.352638
1367873_at 9.446779 9.371099 9.497898 9.418531 9.450608 9.471527 9.443502 9.503496 9.589431 9.49825 9.659072 9.460259
1367874_at 6.4809885 6.557129 6.254822 6.3580165 6.2948847 6.1518416 6.502234 6.3425097 6.549488 6.01133 6.1975784 6.1790943
1367875_at 9.099063 9.11013 9.084533 9.001992 9.070625 9.191039 9.139972 9.163649 9.055115 8.979094 8.979225 8.888575
1367876_at 6.8213696 6.602339 6.712861 6.9013424 6.548593 6.832542 6.8233967 6.895502 6.9340267 6.703124 6.6961365 6.538122
1367877_at 7.9180675 7.8822064 8.028185 8.1515465 8.026262 8.033434 7.721108 8.149761 7.91922 9.075934 8.2974205 8.044657
1367878_at 8.771106 8.71125 8.85777 9.042849 8.968016 8.706642 8.767968 8.866202 8.850232 8.971369 8.797334 8.875925
1367879_at 7.674251 7.648183 7.56627 7.585734 7.3864703 7.609619 7.8111663 7.953964 7.6697006 7.7920523 7.393119 8.036297
1367880_at 5.4542894 5.709216 5.204958 5.473622 5.652898 5.669832 5.078718 5.4449387 5.3095775 5.6047373 5.3381414 5.530468
1367881_at 7.7160745 7.519854 7.6364427 7.9952745 7.6302915 7.4468403 7.7695217 7.8777266 7.796521 8.938713 8.741093 8.613184
1367882_at 6.8294 6.8446646 6.9941444 6.965288 6.7872167 6.795617 6.810581 6.8231764 6.846425 7.0347137 6.8076105 6.9502277
1367883_at 7.119313 7.0857005 7.167754 7.1518936 7.374536 7.0069585 7.115769 6.9968863 7.081958 7.0644655 7.09088 7.123326
1367884_at 11.030459 10.8889475 11.176898 11.093933 11.064275 11.152896 10.989176 11.143306 11.179638 11.001416 10.885253 11.133218
1367885_at 12.0672 12.058186 12.103454 11.988666 12.017046 12.034585 12.050616 12.0189495 12.100287 11.545613 11.838501 11.971882
1367886_at 7.83399 7.636815 7.738991 7.705944 7.7894793 7.695749 7.580727 7.7383265 7.7364016 7.7319756 7.765417 7.7716823
1367887_at 12.9652605 12.782816 12.927728 12.8540745 12.834903 12.853366 12.848766 12.847811 12.843809 12.755067 12.767092 12.914278
1367888_at 4.109824 4.1572385 4.0865703 3.7307642 3.9906788 4.1418085 4.344696 4.2193546 4.138204 4.123995 3.892744 3.9483411
1367889_at 9.360895 9.234983 9.159763 9.17686 9.099293 9.221594 9.225128 9.193789 9.460497 8.63905 9.009176 9.0408535
1367890_at 6.546242 6.931453 6.8933854 6.8936815 6.574286 6.7362165 7.1168613 6.712088 7.029879 6.853464 7.053188 7.183986
1367891_a_at 5.18157 5.6981416 5.4312434 5.2369967 4.978686 5.510705 5.7186823 5.5930257 5.661953 5.852372 5.6804857 5.544427
1367892_at 10.682513 10.390611 10.594093 10.542331 10.620227 10.62148 10.684671 10.531464 10.631974 10.216956 10.0857315 10.4652195
1367893_a_at 7.099155 7.0492887 7.0008645 7.1615486 6.9652414 7.087789 7.1856656 7.104546 7.21967 6.6909328 7.057068 6.9934297
1367894_at 12.721497 12.2248335 12.253878 11.676744 12.57487 12.514983 11.368894 11.953008 12.846825 11.813223 12.4584875 12.551355
1367895_at 11.027256 11.0254 11.043474 11.0806 11.061897 11.156133 10.986868 10.99316 11.046344 11.0554285 11.038212 10.983762
1367896_at 13.433988 13.620464 13.387512 13.611143 13.680612 13.293361 13.623243 13.299198 12.8825245 10.139751 13.113715 13.229404
1367897_at 10.661319 10.715955 10.629863 10.71796 10.754912 10.624068 10.690579 10.649838 10.692508 10.652083 10.443491 10.583228
1367898_at 9.745251 9.755118 9.538587 9.542021 9.660459 9.496627 9.693594 9.687717 9.382618 9.990235 9.888365 9.705651
1367899_at 7.444841 7.3835015 7.3168483 7.621072 6.8542256 7.190638 7.2920866 7.457787 8.037307 7.7930684 7.804708 7.6631436
1367900_at 8.888388 8.682268 8.642437 9.001992 8.316539 8.707539 9.066063 8.70461 8.97984 8.653874 8.516214 8.956947
1367901_at 9.10575 9.133667 8.984399 8.901408 8.745391 9.066795 9.180443 9.046007 9.134453 9.043634 9.154996 9.12413
1367902_at 7.8351326 7.751147 7.571942 7.9271083 7.7235484 7.6844563 7.9105477 7.796385 7.8281226 7.969278 7.7960663 7.582353
1367903_at 9.512976 9.460106 9.271621 9.480784 9.55773 9.345466 9.395639 9.525728 9.357208 9.667356 9.180056 9.426503
1367904_at 6.5868583 6.4670844 5.8271074 6.619628 6.8289466 5.6011586 6.397946 6.568641 6.0512886 5.717327 6.1686945 5.504998
1367905_at 10.6535015 10.758364 10.657836 10.864159 10.797488 10.748899 10.95932 10.5062 10.735804 10.134864 10.825728 10.427559
1367906_at 9.78707 9.719753 9.85027 9.915988 9.909066 9.782442 9.894382 9.858418 9.877367 9.768791 9.674662 9.831602
1367907_a_at 9.1239 8.942567 9.202889 9.094745 8.983808 8.986215 8.993438 9.119893 9.022569 9.324514 9.11051 9.1624365
1367908_at 11.961994 11.890661 11.8116665 11.852149 11.806867 11.779525 11.890465 11.837766 11.803494 11.323957 11.516397 11.732924
1367909_at 11.921944 11.93414 11.767015 12.032102 11.816111 11.881031 11.932046 11.874688 11.604517 10.813094 11.521631 11.449985
1367910_at 7.5237145 7.270417 7.239425 7.325499 7.45062 7.3764963 7.441068 7.5673614 7.604594 7.3340287 7.1317997 7.4432125
1367911_at 8.093483 7.8835573 7.7658706 7.664899 7.7580876 7.7610354 7.655868 7.781748 7.8428655 7.3920445 7.6153765 7.5493503
1367912_at 6.0400615 6.0204844 5.7605453 6.5429153 5.7967625 6.450825 6.269152 6.212213 6.271379 6.803997 6.105651 6.0682263
1367913_at 6.781827 6.580816 6.8458877 7.0163884 6.9189672 6.9603667 7.1228514 7.1719594 6.734464 8.040976 7.1703043 7.3422503
1367914_at 6.690639 6.771869 6.816622 6.773172 6.6918607 6.601682 6.775767 6.764785 6.9137206 7.3886204 7.0538583 7.390436
1367915_at 9.112213 8.940371 9.001969 9.143727 8.996175 8.988013 8.984497 9.18732 9.047013 9.46749 9.13689 9.143698
1367916_at 5.8132305 5.962058 5.8340225 5.774048 5.685128 5.7726917 5.5230203 5.826883 5.771934 5.825889 6.013595 6.117442
1367917_at 13.420764 13.5212145 13.357018 13.395512 13.524582 13.429477 13.517805 13.469432 13.329618 13.116636 13.42709 13.237111
1367918_at 5.0701103 5.153741 5.0143423 4.724684 4.826989 5.021008 5.2589493 5.122353 4.527397 5.1261554 5.177227 5.1373267
1367919_at 5.64715 5.8879304 5.7204885 5.673314 5.686146 5.675317 5.877102 5.9032865 5.7991004 6.070842 5.882743 5.701072
1367920_at 5.7667513 5.7277155 5.500929 5.122283 5.4040465 5.4545765 5.242898 5.7539845 5.743115 5.77697 5.251462 5.6049128
1367921_at 7.489642 7.533213 7.403484 7.465027 7.5486073 7.410573 7.4751625 7.5101438 7.6982975 7.184932 7.4310775 7.6255302
1367922_at 7.774262 7.7782106 7.859211 7.686487 7.8984365 7.860117 7.776975 7.7415657 7.903224 7.958194 8.132493 8.076672
1367923_at 5.190303 5.3781953 5.530673 5.2885213 5.609823 5.4656496 5.4657555 5.2414412 5.223461 5.6606236 5.8203063 5.727775
1367924_at 7.304496 7.2050467 7.4305325 7.2566695 7.193369 7.3890586 7.139201 7.34348 7.219247 7.16063 7.073896 7.3430414
1367925_at 7.9009447 7.868046 7.8017244 7.880059 7.8195777 8.106764 7.9111366 7.878644 8.038769 8.440771 8.311674 8.080141
1367926_at 8.738383 8.657955 8.62586 8.447449 8.590584 8.561274 8.768301 8.777246 8.69798 8.126096 8.373068 8.561504
1367927_at 10.797915 10.762475 10.801986 10.768469 10.646571 10.685588 10.737404 10.713203 10.706384 10.739476 10.5984 10.844046
1367928_at 3.7120442 3.8126419 4.042737 3.846153 3.8842275 3.7094302 3.795654 3.7996085 3.813535 3.6693523 3.8219442 3.7967794
1367929_at 9.864647 9.961645 9.808365 9.767616 9.60766 9.640173 10.152287 9.7265415 9.701366 9.376812 9.892349 9.890848
1367930_at 3.835073 3.732111 3.931833 3.877923 3.9777036 3.6616266 3.7059197 3.8433082 3.8012261 3.8646252 3.9640462 3.712726
1367931_a_at 9.45661 9.358329 9.643069 9.551686 9.681062 9.655236 9.528692 9.488984 9.625454 9.913091 9.356642 9.505338
1367932_at 11.298486 11.793366 11.127814 12.042096 11.963164 11.459763 11.57967 11.914085 11.444013 11.991734 12.808529 12.360034
1367933_at 7.8576016 7.812107 7.701553 7.8499827 7.774852 8.295736 7.948141 7.7787223 8.102228 7.801115 7.2526503 7.47592
1367934_at 5.9247904 5.7672715 5.7949233 5.891021 5.5484705 5.943536 5.8071103 5.990843 5.8311462 6.0307236 5.7237773 5.720089
1367935_at 8.824904 8.683977 8.636665 8.934676 8.735071 8.917677 8.713216 8.828512 8.904566 8.424727 8.659141 8.7709465
1367936_at 7.475304 7.731856 7.402468 7.2665677 7.7570386 7.549934 7.6128383 7.509412 7.689517 7.6282177 7.954763 7.8303204
1367937_at 7.671695 7.969301 8.451103 7.3334103 8.581969 8.060029 8.079606 8.943223 8.69209 8.673506 8.170359 8.389668
1367938_at 10.734188 10.938751 10.564684 10.707296 10.995476 10.974154 10.970053 10.497789 10.583536 10.065163 10.437613 10.557936
1367939_at 11.151545 11.130376 11.451205 11.215881 10.755382 10.80892 11.153695 11.205044 11.107234 11.413059 10.9350605 10.802948
1367940_at 6.069472 6.1002226 6.289134 6.652656 6.0566034 6.0448923 6.018295 6.2042475 6.3707795 7.4334745 6.255351 6.502425
1367941_at 9.233864 9.215916 8.957017 9.014141 8.833639 9.035477 9.223888 9.065244 9.087802 8.982565 8.99911 9.113742
1367942_at 7.8298287 7.7023897 7.687572 8.0060005 7.191621 7.624336 7.7480955 7.5552197 7.8295274 8.592295 8.642826 8.087582
1367943_at 7.8023787 7.6631856 7.762354 7.887369 7.820071 7.6523824 7.692162 7.806714 7.684965 7.7137904 7.6772656 7.740914
1367944_at 5.5252576 5.436522 5.676531 5.68983 5.315974 5.4705157 5.5784245 5.6132727 5.3563824 5.412826 5.4315023 5.5542564
1367945_at 11.177784 11.372419 11.353442 11.218799 11.279348 11.339949 11.391381 11.365597 11.068171 11.129702 11.02214 11.19211
1367946_at 9.732715 9.295435 9.520331 9.7336445 9.545184 9.71563 9.442405 9.42975 9.444517 9.686395 9.199303 9.693194
1367947_at 8.714196 8.49866 8.663502 8.708211 8.567953 8.68581 8.629777 8.648898 8.704614 8.608772 8.527894 8.817911
1367948_a_at 10.239164 10.552798 10.301012 10.434128 10.392347 10.389969 10.432295 10.211376 10.283932 9.688328 10.604285 10.101129
1367949_at 5.80406 6.0149565 6.38501 6.0812516 5.9472322 6.0404453 6.0384965 5.988608 6.0186462 6.572801 6.166711 6.415751
1367950_at 7.708636 7.618092 7.6152787 7.8638062 7.1468854 7.1889668 8.229822 7.6057863 8.007669 8.656317 7.449822 7.385144
1367951_at 4.541977 4.6031466 4.645113 4.69473 4.6900663 4.51182 4.396927 4.6232743 4.667793 4.800641 4.6362867 4.7118754
1367952_at 6.2532277 6.4407167 6.480194 6.734285 6.750663 6.359002 6.691519 6.4041977 6.379468 6.01894 6.6215534 6.1027865
1367953_at 5.3893094 5.3007464 4.841092 5.123742 5.0169396 4.722692 5.307511 5.057394 4.88481 5.2445 5.23055 5.2223096
1367954_at 6.676212 7.2257195 6.6922727 6.329455 6.48376 6.787755 6.8416123 6.574112 6.18402 7.0213666 7.149528 6.734074
1367955_at 6.777366 6.58469 6.4174423 6.599054 6.290341 6.3431554 6.1920505 6.4318104 6.6546965 6.816005 6.387596 6.55417
1367956_at 5.27191 5.3670206 5.520196 5.1436195 5.3081503 5.1107225 5.5359116 4.8337054 5.2195873 5.251799 5.2476697 4.9302583
1367957_at 8.345287 9.104425 9.493205 8.498895 8.611179 8.540796 9.551939 8.580896 8.308204 7.9832153 7.5362177 8.330495
1367958_at 9.379411 9.169293 9.190067 9.332606 9.294129 9.35197 9.282848 9.2987995 9.192567 9.142352 9.160383 9.188099
1367959_a_at 6.151253 5.805767 6.004051 5.7359486 5.8473105 6.1461263 5.921227 5.9383245 5.768461 7.419585 7.064615 6.666955
1367960_at 8.855844 8.752478 8.176884 8.192694 8.992165 8.590957 8.249337 8.5617895 8.455195 8.456807 8.610882 8.716622
1367961_at 4.588716 4.3369913 4.316621 4.2853355 4.216672 4.22734 4.0615273 4.304329 4.28932 4.1990824 4.2433825 4.25206
1367962_at 4.6022525 4.3781323 4.2860227 4.666355 4.523015 4.504426 4.5703077 4.480975 4.5681987 4.4335437 4.4201374 4.516933
1367963_at 7.097528 7.2404537 7.192256 7.0780606 7.027081 7.050323 7.095894 7.198899 7.1951017 7.0710254 7.041645 7.4222083
1367964_at 5.0789623 4.9376736 4.9793453 4.899459 5.0542088 4.9343386 4.8631153 5.086123 4.8954926 4.9554634 4.7694125 4.7562156
1367965_at 6.041492 6.4050646 6.290628 6.247309 5.842683 6.150635 6.3316092 6.303406 6.0463266 6.9629836 6.5038285 6.329872
1367966_at 9.774429 9.676416 9.662731 9.776125 9.796669 9.656456 9.750996 9.75989 9.75519 9.55813 9.581909 9.644184
1367967_at 6.943113 6.977373 6.936348 7.3611417 7.213878 6.901157 7.0336585 7.402404 7.14328 7.7849665 7.390782 6.987446
1367968_at 3.5744045 3.7423847 3.659253 3.6972136 3.5571055 3.7798216 3.6232083 3.6266017 3.5936363 4.013079 3.7346218 3.654594
1367969_at 10.908574 10.714534 10.820301 10.828678 10.79896 10.805526 10.909598 10.890046 10.867273 10.944208 10.974533 10.85614
1367970_at 4.3758826 4.174304 4.158597 4.291492 4.314286 4.2465878 4.2064757 4.324733 4.4317613 4.5589156 4.435283 4.1490984
1367971_at 10.199785 10.129546 10.130325 10.233507 10.156255 10.194122 10.255862 10.340652 10.126967 10.347921 10.372612 10.362642
1367972_at 9.903044 9.996176 9.9381485 10.046919 10.069294 10.101211 9.818098 9.813135 10.049482 9.964379 9.888456 9.840782
1367973_at 4.2628474 4.205363 3.9149036 4.742667 4.1800976 4.224575 4.273774 4.644592 4.416081 4.350862 4.295448 4.3775215
1367974_at 9.121985 9.309369 9.495782 9.078571 9.8089485 9.583721 9.610928 9.301001 9.419159 9.555731 9.951683 10.222085
1367975_at 5.830561 5.9313955 5.923776 5.2308517 6.766826 6.358709 6.131122 5.4670067 5.6469603 6.445506 6.536383 6.6976285
1367976_at 7.14378 7.0301666 7.03574 6.999038 7.337708 7.387642 6.894533 6.855867 7.132197 6.655652 6.748959 6.7068515
1367977_at 3.830418 3.8965979 3.9929242 3.7648692 3.8902738 4.1468205 4.004795 3.9510434 3.9945202 4.1035767 5.0098934 4.061825
1367978_at 5.765486 5.791107 5.923776 5.8817525 5.8010087 5.738292 5.658724 5.6966667 5.595087 5.924456 5.610249 5.598341
1367979_s_at 11.376898 11.6462 11.218457 11.665418 11.56487 11.34433 11.394622 11.524532 11.390526 12.167218 12.728334 12.037
1367980_at 7.9819474 8.023092 8.244022 8.372257 8.104111 8.148809 8.3388 8.305761 8.334759 7.5868597 8.232334 8.071884
1367981_at 7.1983004 7.311223 7.2559094 7.4197555 7.2277355 7.345891 7.5310354 7.519747 7.5080414 7.1968307 7.659406 7.288311
1367982_at 10.884933 11.100416 10.194925 10.215422 10.583487 10.280666 9.918348 10.196254 10.406798 11.167209 11.002188 10.791898
1367983_at 5.3995004 5.2017365 5.6327963 5.743252 5.674205 5.565324 5.4147387 5.50423 5.6709237 5.7711687 5.6465287 5.636395
1367984_at 5.935295 5.8679395 6.0031743 5.955342 5.8790774 6.0910835 5.816311 6.0423813 5.916067 5.9477353 5.6587567 5.9250073
1367985_at 7.2990804 8.541072 7.934908 7.913012 8.008377 8.895842 8.7839155 7.903493 7.5564 9.398668 10.031653 9.293585
1367986_at 7.1300445 7.165589 7.0288296 7.0153775 6.9197974 7.2552757 7.320559 7.4410625 7.5819726 7.245882 7.1304984 7.1231813
1367987_at 8.794097 8.733544 8.725639 8.897078 8.7767725 8.824154 8.84582 8.958386 8.791425 8.832998 8.872976 9.093872
1367988_at 13.066925 13.138724 13.122498 13.114507 12.870647 13.063301 13.107968 13.0756235 13.127864 12.5747175 12.888082 12.975422
1367989_at 4.257697 3.9013956 4.513754 4.4980345 4.1872025 4.1452985 4.158182 4.4142866 4.1529894 4.3016825 4.104973 4.0753336
1367990_at 5.3911223 5.1111794 4.871115 4.9517565 5.0047946 5.144957 5.161022 5.162819 5.0549083 5.5249414 5.2231326 5.132379
1367991_at 9.03936 9.085567 9.057981 9.226109 9.14621 9.174757 9.170789 8.955261 9.08944 9.328893 9.211282 9.018274
1367992_at 4.4057574 4.698597 4.609467 4.853166 4.913066 4.459018 4.659518 4.6561556 4.538962 4.773275 4.502899 4.7916737
1367993_at 7.2364197 7.345658 7.235893 7.175859 7.2771444 7.4309783 7.370352 7.3160706 7.3349714 7.2197175 7.3595443 7.026377
1367994_at 10.601399 10.56896 10.539584 10.371403 10.399477 10.5189085 10.631795 10.260102 10.444987 9.35634 10.265199 10.450426
1367995_at 12.962066 13.092562 13.090692 13.06924 12.968798 13.156476 13.0712595 13.034254 13.049834 12.69177 12.974373 12.815702
1367996_a_at 6.7096157 6.6242366 6.558334 6.802474 6.348605 6.7873187 6.7652607 6.7927017 6.218928 6.20604 6.467152 6.127568
1367997_at 8.115588 8.171925 8.154882 8.226461 8.173076 8.249124 8.202731 8.301949 8.115492 8.144413 8.003797 8.291838
1367998_at 9.603262 8.884599 6.3594837 6.2374845 8.621508 6.484826 6.2009454 9.721276 10.108427 7.8538685 6.6548142 10.555801
1367999_at 12.210859 12.284462 12.136386 12.203992 12.297333 12.20688 12.304383 12.236902 12.138502 11.960084 12.064371 11.957419
1368000_at 14.272707 14.277591 14.249049 14.33131 14.268503 14.277916 14.244534 14.294159 14.316996 14.391293 14.402851 14.363301
1368001_at 4.189281 4.273709 4.132144 4.1227055 4.0432777 4.14406 3.938213 4.199644 4.0719166 4.0709777 4.2246237 4.2387786
1368002_at 7.2257996 7.737077 7.508144 7.5966854 7.134576 7.53612 7.343384 7.500635 7.594545 7.4940925 7.6186934 7.4121428
1368003_at 5.592438 5.494327 5.4056935 5.7339854 5.6152864 5.746876 5.421918 5.652258 5.7835956 5.6460643 5.6465154 6.061239
1368004_at 10.0082 9.866619 9.930922 9.872363 9.93065 9.789391 9.919762 9.987693 9.861979 9.573918 9.695775 9.940696
1368005_at 5.7419305 5.482989 5.4716525 5.549681 5.7219777 5.5976763 5.627273 5.4019713 5.8657794 6.10768 5.770957 5.8872037
1368006_at 7.7898545 7.814647 7.975102 7.706621 7.9686275 7.7728596 8.0887985 7.8399053 7.9236526 8.2667465 8.513577 8.670649
1368007_at 6.342627 6.849035 6.46092 7.0437517 7.1116676 6.1801696 6.303431 6.5711484 6.8812447 10.346173 9.00391 8.423035
1368008_at 5.411429 5.238995 5.401776 5.4498158 5.501317 5.102354 5.2049017 5.195707 5.439971 5.5364776 5.4553766 5.6375556
1368009_at 9.192883 8.926832 9.009347 9.144531 9.630828 9.43553 9.269663 9.050282 9.408676 10.438783 9.739094 9.329349
1368010_at 7.725244 7.5814023 7.786961 7.7629514 7.911832 7.798761 7.824577 7.8460145 7.7405605 7.855695 7.8445945 7.9581766
1368011_at 7.749441 7.8438506 7.575926 7.793027 7.539958 7.6031313 7.690809 7.633105 7.6687937 7.431533 7.466036 7.449188
1368012_at 6.0960197 6.323325 6.2401485 6.4268975 6.191448 6.4493165 6.304329 6.3265166 6.8137236 6.637725 6.5673203 6.4909053
1368013_at 4.0451183 4.3035045 4.3767767 4.710148 4.4871893 4.1833277 4.1863804 4.525505 4.581683 4.3591385 4.280031 4.5653563
1368014_at 4.038189 4.1483746 3.8245301 4.101266 4.4141207 4.027705 3.891934 4.336564 4.294903 4.142737 4.1229134 4.2584076
1368015_at 5.7906957 6.0255513 5.9811764 6.120379 5.962705 5.8265734 5.9536753 5.845138 5.735999 6.337243 5.9597373 5.8456492
1368016_at 12.890902 12.890133 12.79314 12.87217 12.765093 12.813631 12.836549 12.915979 12.8738985 12.4854765 12.639888 12.666954
1368017_at 4.874081 4.7855687 5.1939983 5.0069585 5.033889 5.0342736 5.095312 4.9513206 5.3315363 5.1993012 5.1890144 5.148729
1368018_at 8.989433 8.911986 8.999153 9.001826 8.887072 9.007906 8.934498 9.006463 9.069102 8.530111 8.727145 8.783564
1368019_at 7.5555086 7.336865 7.5492144 7.5329676 7.4058075 7.625853 7.5060205 7.533865 7.544978 7.465685 7.3220534 7.205629
1368020_at 7.10076 7.012009 6.5115876 7.362494 6.905644 6.9550505 6.8615875 6.9969993 7.3363776 6.75239 7.938301 7.550243
1368021_at 13.738353 13.779354 13.924869 14.019757 13.64173 13.895763 14.053232 13.996839 14.088939 13.769976 13.837735 13.970196
1368022_at 6.7292337 6.934093 6.6105537 6.750748 6.685124 6.596605 6.657979 6.7665176 6.734259 6.6725864 6.880991 6.628046
1368023_at 6.7618623 6.8397164 6.253755 6.7699833 6.764587 6.7478337 6.708768 6.7463956 6.7337446 7.7525773 6.8930287 6.870373
1368024_at 6.3154263 6.4820433 6.2635236 6.507527 6.514933 6.543272 6.4197183 6.542603 6.658486 7.4455075 6.501676 7.051745
1368025_at 7.586612 7.22212 6.7771764 6.7264357 7.5243587 7.3185873 6.363212 7.1779428 7.2831597 7.936275 7.213595 7.1096573
1368026_at 7.324124 7.371354 7.52325 7.582159 7.5174336 7.3338213 7.389559 7.6354127 7.669309 7.331193 7.127805 7.501845
1368027_at 6.680854 6.690743 6.913043 6.654774 6.652667 6.6825 6.691247 6.6123176 6.7190404 7.316047 6.8976526 7.162143
1368028_at 4.530135 3.945454 4.343883 4.2860155 4.1110487 4.4046955 3.886027 4.196027 4.0995264 4.272197 4.448392 4.4539165
1368029_at 10.668454 10.640072 10.547359 10.656142 10.520081 10.606102 10.662751 10.620932 10.639554 10.331109 10.595226 10.457837
1368030_at 8.98265 8.874494 8.74398 8.738808 8.687085 9.063037 8.938872 8.930071 9.096256 8.724029 9.095634 8.85335
1368031_at 7.269864 7.1924925 7.466483 7.4527216 7.509081 7.617254 7.3275704 7.2160373 7.3530283 7.4547086 7.2983174 7.34664
1368032_at 6.491634 6.183159 6.2745667 6.592005 6.365098 6.5608916 6.021465 6.0202856 6.6567507 6.250727 6.249463 6.434301
1368033_at 5.9811087 6.0006537 5.915144 6.0153513 6.4089212 5.8199725 5.9003386 5.893468 6.06198 6.199658 6.2733116 5.958728
1368034_at 4.476881 4.1319685 4.2729254 4.3513794 4.456191 4.0571394 4.2053127 4.14462 4.3754277 4.017932 4.361679 4.3876705
1368035_a_at 10.33926 10.054877 10.753955 10.383377 10.484415 10.731874 10.422352 10.758448 10.67656 9.73854 10.142976 9.682208
1368036_at 9.931364 9.853384 10.324135 10.020015 9.960654 10.162873 10.21963 10.181551 10.324592 9.026077 9.592789 9.4173
1368037_at 7.296919 6.852759 7.0916853 6.909064 7.2474127 6.9136133 7.1420403 6.7480373 6.9137516 7.068313 7.043802 7.0098567
1368038_at 8.365296 8.605558 8.288502 8.211699 8.308617 8.360377 8.485546 8.3983345 8.152046 7.5871 8.220664 8.181883
1368039_at 4.6838164 4.9484334 4.9635863 4.47693 4.8533764 5.089418 5.3285627 5.0505233 4.8379893 4.956403 4.9472604 4.8246293
1368040_at 7.9423113 7.9849625 8.00848 8.029576 8.244385 7.9673886 8.044067 7.9282913 8.07151 7.891014 7.8846164 7.7086573
1368041_at 9.805573 9.887472 9.7441225 9.808214 9.77257 9.707663 9.797047 9.876512 9.743726 8.976119 9.482627 9.807807
1368042_a_at 10.840175 10.890634 10.662712 10.691137 10.926913 10.746558 10.8368845 10.886965 10.944192 11.080565 10.948955 10.854746
1368043_at 8.172 8.059975 8.035311 8.114336 7.995858 8.065039 8.196037 8.074106 8.228696 7.9707155 7.933923 8.173398
1368044_at 3.426434 3.593433 3.5068963 3.490064 3.1673038 3.4670165 3.3450773 3.1610527 3.3349984 8.5244 3.5404975 3.2226617
1368045_at 10.05737 10.115424 9.990662 9.766012 9.987943 9.977049 9.847102 9.857685 9.92841 9.458225 9.795211 9.911713
1368046_at 9.824278 9.882785 9.723924 9.661523 9.76714 9.942442 9.908979 9.815759 9.901194 9.398336 9.767156 9.74795
1368047_at 6.8242807 6.3311596 7.0908675 7.290992 7.3148046 6.7590322 8.000596 7.146218 6.937911 9.948659 8.25112 8.428467
1368048_at 14.033984 13.902931 14.111098 13.983389 13.960148 14.079756 14.020624 14.021756 14.039388 13.596766 13.975982 13.885296
1368049_at 11.169546 11.310143 11.089397 11.198217 11.370574 11.17658 11.128554 10.9252 11.009344 10.872807 10.863872 10.851561
1368050_at 7.330484 7.6450443 7.752207 7.557587 7.553162 7.4428706 7.5334826 7.2413554 7.2788067 6.6237035 7.234217 6.9900513
1368051_at 11.555123 11.464574 11.554166 11.618441 11.540996 11.3994875 11.429714 11.468315 11.395921 11.1805725 11.412701 11.523002
1368052_at 5.1320486 5.3692536 4.719923 5.5730963 5.320747 5.0262766 5.2323 5.104848 5.128465 6.11045 5.3472524 5.8490796
1368053_at 6.0598807 5.600327 5.5364733 5.787662 5.609823 5.6901827 6.027034 5.9572864 5.5410957 5.8337297 5.6563263 5.45544
1368054_at 6.7820807 7.154213 6.8797703 7.1339483 6.8449316 6.962775 6.834711 6.819695 6.966615 7.0028358 6.893726 6.9333673
1368055_a_at 8.049336 8.263487 8.103749 8.508795 8.115648 8.298041 8.2387495 8.177433 8.155654 8.277302 7.923993 8.16311
1368056_at 7.1806526 7.21878 7.274416 7.264674 7.3628855 7.2434998 7.3268046 7.3930745 7.340251 7.065138 6.9429884 6.969754
1368057_at 8.4396925 8.49345 8.750182 8.480019 8.816595 8.979278 8.514654 8.27294 8.376886 8.230324 8.590434 8.610831
1368058_at 7.328363 7.2423916 7.273367 7.1598434 7.3369827 7.2620354 7.157621 7.1832824 7.2368846 7.3842154 7.1028476 7.0148244
1368059_at 9.554517 9.007553 8.382649 9.24327 7.858482 9.071982 9.650377 8.62556 8.160854 7.7241645 7.9145045 8.389886
1368060_at 12.85356 12.982492 12.849105 12.971386 12.907689 12.861081 12.86481 12.846349 12.814814 12.356384 12.743397 12.872003
1368061_at 5.7751017 5.7886896 5.885419 5.358835 5.402046 5.1857405 5.66988 5.371731 5.1712675 5.4704638 5.2723784 5.2223096
1368062_at 9.057516 9.224842 9.189856 9.190665 9.225056 9.086288 9.181661 9.087673 9.184389 8.986132 8.738411 9.128372
1368063_a_at 8.324326 8.287713 8.40312 8.330589 8.481178 8.310178 8.041541 8.302983 8.326244 8.382632 8.377376 8.332763
1368064_a_at 10.75296 10.748225 10.788714 10.649263 10.783573 10.75557 10.651311 10.575053 10.90466 7.344052 9.183781 10.158987
1368065_at 7.4999895 7.6100845 7.82194 7.4859495 7.292831 7.6475472 7.5297093 7.4201474 7.5433483 7.94768 7.5073586 7.612198
1368066_at 5.4485903 5.741447 5.499711 5.673314 5.5938263 5.56685 5.6417603 5.5240884 5.7895436 5.883556 5.677566 6.106837
1368067_at 9.212636 9.216518 9.289304 9.098413 9.254682 9.164517 9.198977 9.2388 9.209859 9.307482 9.197854 9.001659
1368068_a_at 7.46354 7.63863 7.5658083 7.3535633 7.2218294 7.302695 7.5255427 7.3257003 7.3198066 7.3702555 7.2153234 7.2901163
1368069_at 8.005978 7.9649906 8.016757 7.9448743 7.9203343 7.9735823 7.9111366 7.919137 7.951605 8.206994 7.9402423 8.066949
1368070_at 8.403226 8.201572 8.206593 8.153683 8.177909 8.201725 8.338526 8.225271 8.22092 7.8975377 7.8704977 8.256231
1368071_at 11.922392 11.906766 11.892521 12.037361 11.731815 11.942547 12.088912 11.908366 11.779012 12.20448 12.102313 11.962174
1368072_at 6.2876596 6.1813817 6.037099 6.0157046 6.1124425 6.1801696 6.1325307 6.03042 6.1515994 7.512356 6.767787 6.4793816
1368073_at 7.770287 7.986025 8.536368 8.676042 7.758578 8.315182 8.783603 8.135954 8.441056 8.56867 8.132916 8.565727
1368074_at 6.832708 6.498414 6.912377 6.8150434 6.8234954 6.7629576 6.596938 6.751088 7.0176573 6.781872 6.705894 6.8387737
1368075_at 10.799522 10.7932625 10.800547 10.644486 10.801618 11.110058 10.985418 10.756341 10.972088 10.867563 11.006598 10.91827
1368076_at 7.2737236 7.456569 7.437201 7.252839 7.3539796 7.2510285 7.496368 7.2166862 7.2450347 7.2736635 7.4021063 7.242011
1368077_at 13.27487 13.1570635 13.243578 13.173897 13.324571 13.13672 13.068046 13.107019 13.223742 12.776014 12.829505 12.857471
1368078_at 5.123983 3.9011827 4.1742496 4.7916164 3.8765929 4.6159782 4.1139097 4.7431855 6.297925 4.0834503 5.8046436 5.0678315
1368079_at 9.762939 9.318733 9.160328 9.266465 9.300356 9.429421 9.197092 9.510235 9.663227 8.64387 8.907316 9.2755
1368080_at 3.7596507 3.9048572 3.9875605 3.8330796 3.6899824 3.5944374 3.6449566 3.630106 3.561432 3.9834192 3.7336786 4.0145855
1368081_at 6.9559793 6.9865003 7.1484814 7.082494 7.0370445 7.1806474 7.15833 6.585708 6.892551 7.1788883 7.336613 7.1377053
1368082_at 8.145588 8.098825 8.286511 8.253071 8.200363 8.158415 8.080087 8.235618 8.274596 8.274868 8.251512 8.2651205
1368083_at 9.159058 9.156562 9.108701 9.227935 9.091503 9.037195 9.196902 9.102659 9.050295 9.108567 8.953273 9.094942
1368084_at 6.0393133 5.9714704 5.859847 5.9126415 5.985167 5.9291763 5.8904376 5.8265567 5.9584274 5.885131 6.0107017 5.9760165
1368085_at 10.675643 10.668087 10.791219 10.684267 10.714127 10.64789 10.727997 10.643232 10.702672 9.718321 10.053879 10.223145
1368086_a_at 8.308609 8.224221 7.66378 8.359462 7.865495 8.335373 7.894163 8.209115 8.314916 7.8084164 9.042793 8.588975
1368087_a_at 7.883671 8.012427 8.114533 8.111143 8.327204 8.27665 8.04743 7.8495226 8.182712 7.980041 8.00967 7.854375
1368088_at 7.171065 7.3402176 6.9303794 6.930734 6.9772706 6.7351356 6.7652087 7.1953473 7.0523686 6.9895267 6.8732476 7.01294
1368089_at 8.392027 8.37353 8.290268 8.350605 8.294427 8.339059 8.400974 8.492438 8.38839 8.573214 8.748316 8.551881
1368090_at 7.1336465 7.1010575 7.3601427 6.9133244 7.0578156 6.9341903 7.2303843 7.2235174 6.8804708 7.0999665 7.115663 6.854207
1368091_at 8.666491 8.500778 8.477236 8.960456 8.522766 8.639412 8.760902 8.617998 8.40066 8.216753 8.639446 8.264031
1368092_at 12.452825 12.489972 12.455501 12.457892 12.466449 12.470682 12.535506 12.441142 12.521494 11.951803 12.131506 12.289298
1368093_at 3.6029587 3.6429973 3.49306 3.829788 3.831566 3.5503156 3.687383 3.6721926 3.7370694 3.6141276 3.6703897 3.773897
1368094_at 6.8398485 6.8695097 6.9216647 6.8499484 6.9194307 6.7625475 7.090641 7.000271 6.832677 6.584103 6.6574826 6.914107
1368095_at 9.81398 9.8755665 9.903372 9.6817465 9.769102 9.713054 9.9242325 9.861973 9.566548 9.714762 9.743084 9.769754
1368096_at 9.56947 9.684363 9.393859 9.537955 9.470403 9.442196 9.57893 9.572638 9.540496 9.170057 9.591212 9.713153
1368097_a_at 4.4512196 4.7115574 4.389756 4.737714 4.571175 4.558148 4.2579446 4.425083 4.667282 4.8398185 4.5737867 4.6631937
1368098_a_at 7.3908315 7.205577 7.824261 7.8074346 7.00938 7.147592 7.3913918 7.747893 7.7846384 7.521664 7.249275 7.7119265
1368099_at 7.2704034 7.609967 7.4394183 7.3016686 7.0488067 7.4291773 7.3505855 7.2473645 7.2838078 7.197236 7.172641 7.4701385
1368100_at 10.788551 10.675266 10.71548 10.798939 10.727521 10.788911 10.70796 10.902401 10.808074 10.686683 10.852132 10.857124
1368101_at 7.703256 7.5642986 7.7575336 7.752692 7.537352 7.5357165 7.5676336 7.7907233 7.708133 7.295297 7.315166 7.6164217
1368102_at 8.399738 8.27219 8.328823 8.444181 7.9121175 8.522479 8.348234 8.5700035 8.610567 6.747482 7.5276985 7.2808204
1368103_at 7.3529515 7.207363 7.535311 7.232322 7.5417275 7.2981734 7.4052916 7.1306615 7.4861436 8.093054 8.164377 8.101781
1368104_at 5.963401 6.1696987 6.2428455 6.133948 6.2781796 6.118361 6.241432 6.0237103 5.920678 6.540255 6.1892633 6.0042753
1368105_at 4.488318 4.889138 5.030175 5.055011 4.7821145 4.8047743 4.748273 4.7826686 4.782136 5.176372 4.9571724 4.6384
1368106_at 8.615709 8.379633 9.677603 9.547635 7.96838 8.616344 9.51392 8.5016365 8.591014 7.983404 8.240121 8.106436
1368107_at 3.6527662 3.6375659 3.5545115 3.7051458 3.7255676 3.6995485 3.5891175 3.65065 3.6733844 3.8399608 3.9744177 3.8313773
1368108_at 4.69135 4.7684283 4.521645 4.741519 4.677632 4.814446 4.819997 4.5960984 4.5623393 4.7107015 4.8737845 5.1878486
1368109_at 7.005363 6.9054823 7.0997047 6.935877 6.7761183 6.901195 7.1594353 6.9192743 6.8800735 7.336006 7.224316 7.288719
1368110_a_at 3.9495437 4.329523 4.1760707 4.063699 4.375921 4.1453724 4.399211 4.1927643 4.2575746 4.1800003 4.071937 4.1179585
1368111_at 8.098722 7.6526575 7.687223 7.7331915 7.7343087 8.113547 7.594325 8.034052 8.043415 7.582107 7.6263475 7.535425
1368112_at 5.2220564 5.138486 5.014023 4.909205 5.302849 5.2419696 5.2862353 5.2623672 5.268375 5.0850296 5.178809 5.3915873
1368113_at 4.219409 4.478858 4.224507 4.2992935 4.0769906 4.264481 4.0509887 4.3838687 4.2226243 4.529887 4.409588 4.46246
1368114_at 4.3500905 4.3104963 4.3283663 4.105465 4.5699697 4.519773 4.1428013 4.1341457 4.1129017 4.42019 3.9902227 4.260924
1368115_at 10.756454 10.803844 10.472211 10.368556 10.864302 10.320519 10.261267 10.475174 10.1654825 10.486657 10.440604 10.566618
1368116_a_at 7.4987307 7.258038 7.492972 7.265025 7.246337 7.587124 7.5806975 7.3021493 7.3363776 7.2789826 7.2343173 7.220083
1368117_at 9.007168 9.015954 9.00757 9.074028 9.179238 9.173435 9.225613 8.998681 9.066034 8.935911 8.96803 8.869771
1368118_at 8.731323 8.484135 8.709658 8.339708 8.525797 8.359272 8.811773 8.465372 8.590763 9.06397 8.494901 8.635349
1368119_at 5.5950274 5.7027893 5.668127 5.669902 5.8244967 5.670251 5.729353 5.7982583 5.619645 5.5720515 5.78817 5.795404
1368120_at 4.264656 4.1080832 4.1408057 4.212149 4.1692195 4.122551 4.1272726 4.414525 4.3958406 4.471014 4.3103967 4.3048725
1368121_at 10.272895 10.391182 9.592607 10.526676 10.079743 10.495963 10.284758 10.161546 9.982918 7.2280264 9.206043 9.640932
1368122_at 10.185627 10.126382 9.862065 9.977129 9.905636 9.927168 10.065767 10.022095 9.989326 9.637886 9.821977 9.894514
1368123_at 6.008022 5.702976 5.974644 5.7985106 5.7924123 5.8816476 5.6752305 5.9297113 6.0314755 6.152133 6.098132 5.972837
1368124_at 7.034708 7.5578504 7.477249 7.4506187 7.131013 7.0603313 7.7808857 6.9926744 7.1937933 7.5579453 7.4381785 7.249981
1368125_at 6.0727096 6.386936 6.433449 6.3540697 6.3331676 6.169876 6.1813164 6.4185143 6.1736445 6.656304 6.170194 6.3595533
1368126_at 6.099747 5.888333 5.826805 6.011717 5.661841 6.075465 5.480074 5.798004 6.127554 6.871218 7.710513 6.547006
1368127_at 6.223314 5.7988605 6.0785575 6.5510883 6.708217 6.3022614 6.3904905 6.095547 6.423195 6.2791452 6.354218 6.394811
1368128_at 6.9021873 6.485067 6.3208714 6.3338976 6.0512166 6.5031285 7.16718 6.403613 6.184943 10.03997 7.2239943 8.126683
1368129_at 7.408617 7.1713176 7.259122 6.9833817 7.1012425 7.255342 7.0512843 7.1529465 7.129011 7.0659156 7.3642035 7.4306216
1368130_at 4.6687756 4.1318655 4.331731 4.217594 4.549008 4.2757254 4.3545384 4.3902316 4.4317617 4.8492002 4.687539 4.397451
1368131_at 4.403984 4.402594 4.4364924 4.3058195 4.3517323 4.2229533 4.3546968 4.4608636 4.461883 4.38706 3.8205776 4.503686
1368132_at 10.416092 10.541262 10.155683 10.124981 10.69796 10.240201 10.252188 10.133468 10.288838 9.916614 10.229351 9.8668585
1368133_at 7.5198026 7.6740656 7.363316 7.615993 7.0713506 7.4385724 7.564843 7.5406537 7.971022 6.874114 7.675647 7.3420873
1368134_a_at 8.413064 8.641738 8.515262 8.788059 8.35593 8.440426 8.876919 8.7819195 8.575827 8.806928 8.534685 8.435825
1368135_at 5.944226 6.063181 5.5126233 5.7809505 5.4402337 5.614714 6.186746 5.804686 5.80952 5.5914693 5.496985 5.6569695
1368136_at 7.7449427 7.777732 7.4443507 8.069984 7.7710733 7.7221794 7.4420757 7.5210714 7.7279563 7.152339 7.3909845 7.1388183
1368137_at 6.078721 6.259684 6.042959 6.067708 6.0239453 6.111093 6.11489 6.1496716 5.9961395 6.186096 5.953209 6.156139
1368138_at 5.8698077 5.427117 5.548725 5.4834223 5.444104 5.618774 5.246166 5.3455896 5.1299915 5.319414 5.544634 5.7145014
1368139_s_at 5.551486 5.650098 5.8626885 5.614541 5.5452785 5.278385 5.534437 5.0051103 5.0984 6.1611834 5.703978 5.4276853
1368140_at 5.9695435 6.024388 6.436772 5.501588 6.4938164 6.290387 5.9260225 6.115509 5.754499 6.7043514 5.610249 5.436459
1368141_at 11.59662 11.54472 11.495179 11.596025 11.5833645 11.559332 11.493631 11.514658 11.630823 11.238892 11.496367 11.385712
1368142_at 5.1824284 5.295398 5.378352 5.3082457 5.1947436 5.1375566 5.271082 5.2268896 5.3003874 5.278378 5.232559 5.598937
1368143_at 7.5549927 6.895053 7.053493 7.272694 7.196651 6.993424 7.0793557 7.0405736 7.2498755 7.462543 7.3592963 7.892475
1368144_at 5.6772923 5.7411184 5.742646 5.6814737 5.691739 5.6444845 6.2481213 6.0521793 5.7747126 6.7415915 5.961364 6.1340075
1368145_at 5.428253 5.3315287 5.287183 5.2938457 5.2696323 5.493437 5.5198164 5.395241 5.4394226 5.505184 5.097185 5.610283
1368146_at 10.3647175 10.915389 10.333748 10.256512 11.299038 10.598183 10.327158 9.825778 9.956018 9.088559 9.499923 9.92169
1368147_at 8.122003 8.974892 8.090936 7.94071 9.411188 8.302359 8.209963 7.5353203 7.5916724 7.0910945 7.2723093 7.4637346
1368148_at 4.6519036 4.4767737 4.3843822 4.470972 4.2030973 4.464539 4.3030057 4.738987 4.3862805 4.7969446 4.396383 4.7915573
1368149_at 6.0167108 5.892642 6.1625323 5.8963666 6.0983424 5.8205614 5.8885794 6.102588 6.104356 5.876546 5.628334 5.68187
1368150_at 12.692843 12.630539 12.530084 12.76475 12.337933 12.699828 12.864285 12.82597 12.770576 12.801168 12.779275 12.695912
1368151_at 10.358976 10.267656 10.449825 10.29664 10.304996 10.393327 10.348976 10.242533 10.430981 9.894095 10.025185 10.107173
1368152_at 7.583758 7.1886396 7.38877 7.390771 7.481786 7.383229 7.447301 7.4777155 7.650848 7.904602 7.850653 7.6606946
1368153_a_at 7.063927 7.203452 7.120293 7.147705 6.9875126 7.139857 7.1094847 7.2555103 7.020618 7.011562 7.181915 7.1456313
1368154_at 8.259978 8.177074 8.191353 8.360127 7.952957 8.161896 8.239054 8.428726 8.241597 7.9080524 7.65567 7.863986
1368155_at 12.154633 8.066063 10.005819 12.569035 12.343008 11.918228 12.416282 12.265687 10.829455 12.129209 12.126788 12.253024
1368156_at 5.5381413 5.4310102 5.4678183 5.603266 5.327968 5.5718074 5.4360704 5.625932 5.453396 5.451625 5.522389 5.8583674
1368157_at 5.865634 5.800072 5.613095 5.8747573 5.582822 5.867672 5.952616 5.621874 5.920038 5.592415 5.7051673 5.890289
1368158_at 9.209638 9.204888 9.214806 9.226016 9.349059 9.287868 9.060761 9.124663 9.318617 8.830402 8.773706 9.016232
1368159_at 8.54811 8.634293 8.383141 8.537921 8.488143 8.3993435 8.648236 8.4619665 8.228807 8.013472 8.287832 8.2985325
1368160_at 9.806954 9.38675 7.3400908 10.499905 9.46189 9.149382 9.458389 9.280964 8.065955 12.256715 12.13471 9.941809
1368161_a_at 13.9231 13.952226 13.97257 13.968483 13.964268 13.977676 13.974453 13.957049 13.965796 13.71253 13.832815 13.856242
1368162_at 5.075717 4.755042 4.7317953 4.6747456 4.8713665 5.0606422 4.8299217 4.9529657 4.641469 5.492717 5.3330097 4.987209
1368163_at 10.203475 10.34314 10.190498 10.413683 10.026996 10.4782095 10.289669 10.357313 10.428274 9.617262 10.280215 10.320591
1368164_at 7.9326735 7.9820685 7.8222265 8.018065 7.8863554 8.0336 7.9607577 7.7368045 7.92366 7.509826 8.180265 8.315849
1368165_at 7.997012 7.804628 7.834539 7.886275 7.8873777 7.8354096 7.917289 7.8097343 7.962349 7.7057705 7.648283 7.75543
1368166_at 6.531238 6.1175504 6.179771 6.1699176 6.222278 5.904754 6.314923 6.012025 6.297927 6.100398 6.208643 6.4243846
1368167_at 6.079657 6.172298 5.873861 6.240409 6.0040436 6.0757194 6.2252903 5.8083434 5.917073 6.12889 6.488882 6.579772
1368168_at 8.409578 8.482072 9.096498 8.889161 8.73515 9.324215 9.206329 9.163111 9.271987 5.8827662 7.4041495 8.025789
1368169_at 6.956262 7.049514 6.795687 6.9918017 6.765366 6.8847632 6.75354 6.8199553 6.883197 7.111467 7.0388665 7.1375456
1368170_at 4.0253735 3.9011743 4.008538 4.1079464 3.9425378 3.7530203 3.958848 4.303646 3.9053617 4.1261435 3.6690562 3.658992
1368171_at 9.310123 10.118319 9.538721 8.175976 8.1755495 9.911541 10.226912 8.638985 7.3149967 7.5665107 5.623998 5.889599
1368172_a_at 7.3794513 8.064689 7.6154404 6.4282455 6.046398 7.906566 8.284409 6.4543514 4.9144926 5.658326 3.5575635 3.9201515
1368173_at 7.794235 7.483287 7.805186 7.6990533 7.881023 7.797143 7.5051804 7.356023 7.6912503 7.7963758 7.255236 7.262713
1368174_at 3.6516004 3.9304223 3.865595 3.719709 3.8282204 3.9420419 3.9168963 3.9068387 4.012665 4.5575914 4.3448143 4.0459146
1368175_at 7.3443675 7.0993896 7.2148066 7.422314 7.2716513 7.3683386 7.1476917 7.136278 7.388376 6.8811255 7.1239185 7.339795
1368176_at 7.5999713 7.7628317 7.624253 7.858661 7.570207 7.484931 7.8692865 7.7368045 7.857182 7.62217 7.8448157 7.790664
1368177_at 7.8129807 7.4359965 7.8565288 7.8158584 7.7616243 7.6971693 7.6692514 7.9025345 7.612693 7.6881485 7.7729363 7.789126
1368178_at 9.179459 9.119224 9.000043 9.159771 8.962828 9.035477 9.127939 9.07131 9.40612 8.876022 9.077892 8.936055
1368179_at 7.4778757 7.407545 7.4760494 7.504805 7.4757137 7.2814817 7.602708 7.647709 7.4301815 8.172925 7.959841 7.8306093
1368180_s_at 13.265925 13.367119 13.048618 13.487908 13.452502 12.915888 13.012888 12.833505 13.227148 12.183046 13.05866 12.731085
1368181_at 10.586805 10.899186 10.835117 10.759046 10.819948 10.719672 10.703607 10.777703 10.756989 10.603193 10.924091 10.613907
1368182_at 4.357583 4.350335 4.429866 4.2874937 4.2975025 4.4015865 4.110973 4.462816 4.1103764 4.504792 4.2293863 4.3916078
1368183_at 7.846166 7.9345407 7.899267 7.825939 7.8564515 7.9456615 7.990574 7.9052315 7.8982296 8.05172 7.8832026 7.7075586
1368184_at 8.877882 9.070563 8.919995 9.142763 9.069624 9.01105 8.982782 8.944479 9.065531 8.157482 8.263236 8.580983
1368185_at 5.001255 5.1401668 4.7628813 5.0315666 4.704253 5.263269 4.864097 4.9533987 4.776425 5.554853 5.3213553 5.098693
1368186_a_at 6.197551 6.3995967 6.2496233 5.9588995 6.4715714 6.3206735 6.315268 6.3800797 6.1515994 7.0117836 6.76413 6.5033603
1368187_at 8.848524 7.9480104 8.337917 7.9678583 8.247838 8.026334 8.126345 8.797615 8.857248 8.651629 9.509377 9.052509
1368188_at 13.615506 13.74551 13.678174 13.66041 13.657987 13.689422 13.713715 13.473784 13.784078 13.010249 13.380363 13.475275
1368189_at 10.475877 10.440638 10.355606 10.666337 10.392685 10.424156 10.479941 10.484087 10.615581 9.827345 10.926411 10.681235
1368190_at 4.9766955 5.0967355 5.1969237 5.4956584 5.3210807 5.245924 5.083499 5.2531853 5.3955874 5.838218 5.580197 5.567203
1368191_a_at 10.942382 10.731042 10.692995 10.786481 10.674202 10.680831 10.831451 10.871902 10.657858 10.123331 10.517516 10.685881
1368192_at 4.6423492 4.9080906 5.067399 4.8993998 5.0074944 4.79136 4.8506827 4.8253765 4.8752327 4.3940573 5.125591 5.0187397
1368193_at 5.011308 5.189715 5.1903067 4.9441776 5.013034 5.210648 5.003604 5.1189785 5.1704626 5.212581 5.055668 5.039795
1368194_at 4.719757 4.6397176 4.641393 4.5743914 4.456007 4.565503 4.6383204 4.9041486 4.5292225 4.6739097 4.7804384 4.773421
1368195_at 6.4290023 6.3764396 6.471079 6.528746 6.043631 6.448502 6.4074435 6.3669553 6.2027364 6.4441533 6.3699765 6.5384307
1368196_at 4.777246 4.804748 4.8191595 4.863535 4.8156333 4.805009 4.8767056 4.885103 4.76597 5.2089944 4.881166 4.8960853
1368197_at 4.2826996 4.244569 3.9785755 4.170769 4.400357 4.317774 4.1092377 4.1947517 4.286272 4.037531 4.30779 3.993457
1368198_at 4.750978 5.2542753 5.2530594 4.9471865 5.0576468 5.1048694 5.0313396 5.2163577 4.83667 5.1199417 4.986539 5.208034
1368199_at 8.606275 8.500983 8.526331 8.479097 8.623425 8.509815 8.572481 8.59511 8.622049 8.291266 8.238163 8.403125
1368200_at 5.6244783 6.042587 5.7558346 5.8461595 5.7116957 5.6438475 5.7116256 5.659809 5.8940406 5.5937867 5.566366 5.8137746
1368201_at 6.1570787 6.2010684 6.2193203 6.2443824 6.1722546 6.2128024 6.443779 6.3974733 5.9212155 6.5253267 6.6297607 6.2222443
1368202_a_at 8.53648 8.391502 8.30544 8.582943 8.406048 8.333832 8.43621 8.530672 8.301011 8.894727 8.503601 8.145034
1368203_at 5.1487713 5.1516314 5.3135643 5.033562 5.1107197 4.9673896 4.8692226 5.106024 5.1861677 5.373589 5.283573 5.0785046
1368204_at 6.437707 6.712405 6.5875 6.677438 6.7211804 6.5447507 6.6128435 6.4225783 6.8143 6.7625318 6.604315 6.804012
1368205_at 13.51744 13.424425 13.492488 13.590779 13.488392 13.495393 13.501585 13.542241 13.426114 13.714181 13.71343 13.676429
1368206_at 8.760792 8.752566 8.644486 8.812195 8.697843 8.762434 8.731625 8.76544 8.720352 8.74121 8.58758 8.63709
1368207_at 6.2794456 6.164908 6.3551235 6.114095 6.436131 6.090355 5.881656 6.066829 6.9520226 8.578363 6.833871 7.0992036
1368208_at 6.053157 6.056442 5.6923943 5.754516 6.104421 5.650209 5.5278664 5.638556 5.5306787 5.7202687 5.6639285 5.863239
1368209_at 5.836122 5.785469 6.0495143 5.735523 5.6987705 5.704115 5.568819 5.9899054 5.6852875 5.781424 5.9641037 5.915646
1368210_at 4.741967 4.867852 4.522296 4.720391 4.4645734 4.4318233 4.8664756 4.9673533 4.727589 4.7970567 4.779139 5.009925
1368211_at 12.427598 12.440253 12.440779 12.444567 12.353703 12.344131 12.41422 12.504298 12.408483 12.651713 12.390609 12.511319
1368212_at 8.244347 8.14255 8.100744 7.941882 8.119019 8.213856 8.16787 7.9406056 7.8480988 7.8776417 8.037537 7.6299105
1368213_at 9.665673 9.029579 9.435808 9.204394 9.743647 9.307394 8.948156 9.377721 9.506049 9.753702 9.617578 8.972397
1368214_at 7.832046 7.870875 7.8323116 7.817796 7.8138375 7.983154 7.774222 7.860694 7.911628 7.6415687 7.841479 7.8925824
1368215_at 9.836993 9.966287 9.876075 9.8977995 9.86429 9.9773245 10.062725 9.960402 9.79958 9.956215 10.044492 9.863588
1368216_at 9.45348 9.453215 9.417355 9.346964 9.2845545 9.377887 9.308067 9.3134985 9.5193815 8.92039 9.274069 9.232956
1368217_at 8.336109 8.535364 8.320882 8.374533 8.343372 8.501987 8.561832 8.325382 8.43166 8.393208 8.471054 8.242279
1368218_at 5.7908 5.677341 5.88262 5.614825 5.850957 5.5939193 5.7293487 5.6081543 5.8005185 5.4581704 5.498046 5.7079015
1368219_at 6.3262024 6.260172 6.2304215 6.512392 6.2240286 6.601311 6.6781955 6.47379 6.368179 6.1181197 6.300168 6.1409225
1368220_at 8.849049 9.015604 8.81995 9.0405 8.821812 8.885912 9.231932 8.8138275 8.961401 9.931343 9.12311 9.014973
1368221_at 10.214349 10.193495 9.692662 9.722546 10.187598 10.016157 9.981547 9.797445 9.910921 9.189728 9.5767975 9.558771
1368222_at 6.435524 6.5004106 5.8715963 5.92408 6.287627 6.4861174 6.1412554 5.641433 6.330186 5.597515 5.973901 6.2851934
1368223_at 7.785959 7.8328943 7.391834 7.7107315 7.8223634 8.126584 7.2684355 7.0210996 7.641105 7.864327 8.158976 7.3053465
1368224_at 13.347926 13.135034 13.331117 13.224412 13.418678 13.009357 13.048893 13.359977 12.79667 13.926202 13.670156 13.647912
1368225_at 7.4383864 7.607827 7.557131 7.658494 7.4319353 7.531996 7.6080217 7.286766 7.57941 7.2591085 7.160691 7.5632677
1368226_at 8.239852 8.34423 8.3047285 8.285198 8.117113 8.100319 8.398184 8.18547 8.247591 7.9155436 7.670034 8.029062
1368227_at 8.591075 8.062058 9.063036 8.222408 9.130357 8.674284 8.337538 8.686181 8.619528 7.803721 8.905203 8.748339
1368228_at 8.470812 8.518314 8.285304 8.260233 8.416544 8.395178 8.338573 8.297545 8.335967 8.149034 8.423999 8.482146
1368229_at 6.745239 6.9248633 6.7571096 6.86745 6.6117167 6.5305862 6.7410555 6.7730193 6.7440233 6.6896634 6.5007653 6.708643
1368230_a_at 9.122098 9.096024 8.986445 9.153341 9.187189 8.978957 8.996679 9.099406 9.208312 8.697826 8.843993 8.987642
1368231_at 6.9108963 6.9061427 6.785087 6.9092693 6.9305763 6.997142 7.0700693 6.8986897 6.987523 6.532882 6.7179217 6.739124
1368232_at 8.31524 8.273525 7.9366174 8.444269 8.38713 8.164576 8.288647 8.145635 7.9820375 8.216542 8.931187 8.858394
1368233_at 8.20986 8.10938 8.310932 8.402683 8.303567 8.397014 8.176268 8.27992 8.349209 7.9997063 7.90944 8.22227
1368234_at 8.568051 8.643833 8.675226 8.541758 8.476655 8.967184 8.565765 8.398876 8.799131 8.082602 8.360014 8.07555
1368235_at 7.6707563 7.71828 7.548354 7.4737945 7.6531363 7.5729003 7.657531 7.8466415 7.4201365 7.281282 7.4094996 7.471343
1368236_at 3.8288605 3.9676118 4.11177 4.2568965 4.0683336 3.9552102 4.0577826 4.1374764 4.0720396 4.1695023 4.169532 4.158125
1368237_at 4.6487865 4.4567204 4.61266 4.3207116 4.5601807 4.4492464 4.3067 4.4020944 4.498843 4.532164 4.319542 4.435676
1368238_at 4.6672893 4.615148 4.80182 4.8453264 4.8950777 4.6564417 4.8698297 4.6903377 4.9729958 6.9466567 4.4352207 4.939322
1368239_at 8.547523 8.525108 8.14623 8.663446 8.359203 8.458439 8.537647 8.477993 8.34729 8.132014 8.433072 8.299997
1368240_a_at 4.8987923 4.675389 4.6333694 4.403445 4.841529 4.636124 4.758528 4.7433515 4.838123 5.1206794 5.2409005 5.1960416
1368241_a_at 8.887754 8.752371 8.563849 9.065518 8.297065 8.441367 8.637412 8.681877 8.750915 9.236124 9.218571 9.117082
1368242_at 4.5443707 4.516205 4.704446 4.698904 4.87564 4.542165 4.8378916 5.023859 4.666706 4.815669 4.7420897 4.8080654
1368243_at 5.288086 5.460886 5.439353 5.1558337 5.1606073 5.066042 5.691588 5.6668897 5.3440514 5.244391 5.6765385 5.656914
1368244_at 10.382139 10.222489 10.132248 10.173941 10.40408 10.032801 10.200135 10.224756 9.9843645 9.826305 10.134666 10.004271
1368245_at 12.343211 12.230904 12.487604 12.573589 12.547992 11.223254 12.321979 12.215479 12.503433 12.128743 12.475858 12.558005
1368246_at 5.2270923 5.208071 5.2405887 5.178704 5.179744 5.251478 5.0012836 5.317118 5.5233207 5.739859 5.587826 5.1988487
1368247_at 7.371359 7.96647 6.31068 6.2850027 6.9129095 7.0829887 7.107278 6.3866963 6.715604 6.49007 6.4957705 7.019108
1368248_at 6.334753 6.3258877 6.0966315 6.27183 6.6243196 5.6674895 6.195662 5.981012 5.390764 5.530621 6.401559 5.8544726
1368249_at 10.014212 9.878902 9.435724 9.554537 9.94911 9.992746 9.437714 9.941315 10.229713 9.860797 10.205727 9.777117
1368250_at 3.9387233 4.071226 3.9345295 3.9386768 4.0325246 3.9955463 3.9871392 4.028668 3.974422 4.0269437 4.1283555 3.9738886
1368251_at 5.9770446 5.850709 5.5251813 5.9427567 5.808025 5.964597 5.7906814 6.281025 5.8751283 6.8448553 6.4929314 6.3444877
1368252_at 3.4850914 3.5810258 3.5902267 3.739953 3.5421193 3.679999 3.5763583 3.6016958 3.6246014 3.5529208 3.7220068 3.5235193
1368253_at 12.383311 12.334828 12.372605 12.217392 12.324367 12.323685 12.329788 12.332464 12.312462 11.925355 12.072036 12.265204
1368254_a_at 4.7842135 4.9899306 5.159871 5.009639 4.706076 4.9789276 5.136802 5.044273 5.2395434 5.131328 5.2527966 5.289449
1368255_at 4.0808997 4.3972335 4.2408075 4.3087554 4.472916 4.381644 4.301618 4.161961 4.2696605 4.523378 4.342959 4.2346554
1368256_at 3.8393466 3.4980383 3.5720763 3.4800298 3.497123 3.8173614 3.6183605 3.6066334 3.6946566 3.449791 3.5075746 3.5307505
1368257_at 4.113117 3.9653842 4.39194 4.246603 4.095086 4.176057 4.2439165 4.1423283 4.339816 4.0092587 4.213554 4.3280935
1368258_at 5.2211885 5.195145 5.238973 5.193776 5.0411124 5.2784758 5.4594984 5.550829 5.3537617 5.4028797 5.287018 5.334388
1368259_at 7.8320584 7.7089295 8.018366 7.4731145 7.9719863 7.7273173 7.9837303 7.4395456 7.807923 8.0296335 8.536527 8.738823
1368260_at 4.62381 5.2291517 5.175998 5.581295 4.9633427 5.4151187 4.8065767 4.7049756 5.4335337 5.5254707 4.34832 5.253623
1368261_at 4.201274 4.253244 4.1879435 4.2208204 4.340473 4.2020454 4.3189645 4.2823153 4.329767 4.5498495 4.346868 4.4323716
1368262_at 6.3961997 6.5482664 6.449458 6.8409057 6.556158 6.6573133 6.7955637 6.9239535 6.639601 6.49767 6.489227 6.4393187
1368263_a_at 4.2992177 4.238992 4.144545 4.1340117 4.277789 4.170767 4.0404305 4.092673 4.1305804 4.047599 4.3619995 4.16319
1368264_at 7.6657333 7.530026 7.4057217 7.681054 7.255948 7.6596847 7.7250905 7.8266835 7.795212 7.8411026 7.383051 7.6529913
1368265_at 9.08053 9.459415 8.4777775 8.593391 8.85588 8.99637 9.171587 8.841847 8.769998 7.1817107 8.02008 8.48252
1368266_at 13.350752 13.171075 13.228624 13.191912 13.29856 13.233227 13.039566 13.109921 13.293393 12.845964 12.980971 12.902053
1368267_at 7.8863 7.7463937 7.873668 7.861037 7.681925 7.9281654 7.929079 7.86977 7.816222 7.783077 7.8528457 7.7499595
1368268_at 7.859873 7.7010875 7.571971 7.5555816 7.57129 7.6207767 7.7609134 7.4749436 7.4025087 7.661966 7.289085 7.248398
1368269_at 3.5846064 3.7044075 3.875959 3.8151593 3.793402 3.7187726 3.8241165 3.6571841 3.8678994 3.9039729 3.7821 3.7791047
1368270_at 7.2039638 6.9870133 7.720893 7.784111 8.000873 7.6616106 7.7250485 7.9440517 7.810266 8.3552475 7.6007504 7.7408876
1368271_a_at 5.501671 4.5951023 4.3839827 5.266471 4.6881046 5.031805 4.4097905 5.040882 5.205503 7.3306885 5.5558443 4.755796
1368272_at 11.225197 11.03895 10.564086 10.236659 10.941974 10.442311 10.385699 10.216699 10.95824 9.966783 10.359522 10.426942
1368273_at 9.771156 9.597494 9.608851 9.670898 9.792548 9.635264 9.434906 9.602826 9.7537155 9.116711 9.371705 9.580095
1368274_at 8.242671 8.261063 8.490979 8.442962 8.37296 8.333551 8.386229 8.329422 8.431932 8.442284 8.529424 8.451548
1368275_at 10.071977 10.659968 9.771826 11.200536 10.776138 10.188602 10.1905575 10.54551 10.533533 10.89413 11.8739605 11.350821
1368276_at 7.366604 7.317284 7.0557733 7.230282 7.2093973 7.2344894 6.975541 7.2228804 6.9901342 7.3195133 7.521017 7.3393674
1368277_at 8.609054 8.452383 8.526355 8.683526 8.554009 8.839324 8.858957 8.598086 8.926566 8.437409 8.668112 8.257058
1368278_at 6.6585727 6.622709 6.230863 6.6289396 6.8477845 6.1804214 6.5318666 6.4155674 6.7176924 7.5424833 6.517537 7.0302014
1368279_at 5.0106544 4.9082947 4.6550503 5.0973296 4.674918 4.567634 4.9713383 4.9479494 4.9705954 4.2066855 4.943249 4.68499
1368280_at 12.138151 12.295067 12.26932 12.443527 12.319708 12.356527 12.411631 12.467595 12.259228 12.137734 12.410615 12.474379
1368281_at 5.710351 5.943114 5.7708144 6.235504 5.883866 5.8449726 5.624053 6.100973 6.0282354 5.907786 5.4689903 6.1843505
1368282_at 3.9831855 4.226414 4.382667 4.175417 4.0956726 4.3479056 4.509538 4.3781314 4.307041 4.2391877 4.1243625 4.184741
1368283_at 11.4524145 11.411421 11.475923 11.297077 11.2222395 11.555508 11.662813 11.467866 11.631148 11.323778 11.144527 11.275703
1368284_at 7.9999003 7.8562093 8.5362835 8.211678 8.478834 8.140818 8.198061 7.726026 8.379728 8.455044 8.897636 8.905853
1368285_at 4.594081 4.773375 4.5938463 4.5316563 4.9922137 4.829443 4.6329226 4.4410696 4.648123 4.697981 4.7093563 4.6705246
1368286_at 7.0173893 6.9957223 6.899676 7.2332654 7.2658653 6.8698454 7.163705 7.095202 6.91167 6.5761437 7.070966 6.973601
1368287_at 4.7321095 4.9676886 4.9110737 4.9208174 4.5545306 4.805653 4.702195 4.7550783 4.637638 5.107236 4.9988484 4.834707
1368288_at 14.198942 14.2271805 14.234141 14.171885 14.223842 14.193146 14.188964 14.191386 14.138344 14.134343 14.183555 14.168716
1368289_at 11.489556 11.662266 11.957396 11.637854 11.740831 11.566304 11.976262 11.901596 11.337983 11.680198 12.038228 11.627578
1368290_at 3.690832 3.8306763 3.8266163 3.7615051 3.7918406 3.7531257 3.8821995 3.683916 3.7526653 3.8514552 4.072379 3.7566562
1368291_at 9.237274 9.478274 9.264203 8.78908 9.459635 9.266666 8.84942 9.198661 8.859309 8.857193 9.0244055 9.346173
1368292_at 7.0660453 7.159075 7.400038 7.0544176 7.009381 7.119381 7.0963163 7.29229 7.15889 7.574307 7.4596615 7.286402
1368293_at 6.215091 5.908201 6.0693007 6.036913 5.8354554 6.313835 6.1856885 6.2192993 6.2481585 6.312811 6.0919776 6.1340637
1368294_at 10.586371 10.701576 10.517818 10.660986 10.516785 10.627809 10.789686 10.656765 10.748981 10.343991 10.8938 10.781837
1368295_at 9.367313 9.421113 9.445693 9.589415 9.462247 9.281175 9.327534 9.727372 9.523976 9.19876 9.436855 9.331325
1368296_at 8.863252 9.15465 9.109526 9.003909 8.854704 8.928481 8.964894 9.384047 9.251959 8.597595 9.013813 9.068387
1368297_at 4.780367 4.808667 4.636712 4.7164793 4.8197823 4.7018137 4.7022104 4.6286497 4.7044506 4.825345 4.670944 4.6450367
1368298_at 5.6428285 5.814759 5.7850657 5.455592 5.494836 5.7509055 5.5356584 5.5299006 5.572883 5.717327 5.720567 5.9231596
1368299_at 4.0513744 4.104877 4.1411753 4.3537107 4.3609095 3.858687 4.0024614 4.25681 4.3606634 4.2564406 4.466815 4.1350565
1368300_at 6.087082 5.8617735 5.823705 5.696946 5.6243734 5.8880057 5.9347434 6.045124 5.857068 6.3109555 6.68893 6.430669
1368301_at 5.962348 5.9397855 6.09006 5.8469768 6.195682 6.114742 5.8990436 5.9136453 5.974383 6.5023446 6.3486953 6.276739
1368302_at 5.226521 5.3566046 5.1602283 5.2820554 5.3804793 5.483825 5.0398993 5.094374 5.139806 5.3868175 5.251628 5.2788224
1368303_at 7.081603 7.342715 7.6055245 7.448268 7.176017 7.1701493 6.79068 6.9721546 7.19585 5.4812584 5.8190465 6.3584337
1368304_at 12.033843 12.121968 11.822091 11.613265 12.113772 11.877836 11.706037 11.757962 11.740985 10.889129 11.625937 11.612268
1368305_at 8.240445 8.531017 8.293135 8.549194 8.233414 8.080912 8.620504 8.436865 8.32329 8.355003 8.314664 8.586332
1368306_at 5.9805527 6.1025696 5.7537694 5.973227 5.9760365 5.927062 5.9682794 5.973393 5.758982 5.8714314 6.0539303 6.2331204
1368307_at 6.065501 6.4599743 6.5286264 6.145426 6.546913 6.2624807 6.434717 6.562193 6.1476183 6.6044335 6.3833275 6.4869766
1368308_at 7.573184 7.7730126 7.581716 8.412279 7.6430273 7.0968075 8.507971 7.258198 6.5175476 8.161381 7.4975133 7.3667426
1368309_at 7.6271815 7.5913835 7.50916 7.6737494 7.1757593 7.409666 7.465597 7.3999944 7.4879146 7.3376737 7.3009133 7.3748817
1368310_at 5.6897774 5.7825384 5.505121 5.5378265 5.621724 5.509535 5.7209044 5.477504 5.5027637 5.82628 5.6904078 5.3551617
1368311_at 8.992333 8.677193 7.9155436 8.855116 7.9863453 8.378289 8.591327 8.690662 8.571204 8.689944 8.243013 8.470003
1368312_at 4.9876795 5.206452 5.023251 4.9956074 4.9216375 5.034851 4.8836274 4.958065 4.9367476 5.212581 5.258773 5.373355
1368313_a_at 4.247403 4.253821 4.2305365 4.5504365 4.3131857 4.42208 4.493395 4.3893294 4.3323536 4.491519 4.275493 4.312128
1368314_at 10.127408 9.781116 10.073817 10.139846 9.925816 9.839907 10.211665 10.331881 10.117702 10.585624 10.249593 10.212592
1368315_at 6.6797147 6.7367525 6.8177547 6.873688 6.849641 6.8585286 6.8584347 6.775321 6.8423386 7.1417613 6.8507886 6.8252387
1368316_at 11.277116 11.265821 10.971427 11.28049 10.878822 11.270528 11.361661 11.28699 11.371226 10.40093 10.83766 11.156009
1368317_at 5.5463047 4.838911 4.9321623 5.0749855 4.667589 4.805653 4.9320803 5.2831225 5.220718 6.6797805 5.6304893 5.2198105
1368318_at 7.5553403 7.772806 7.608285 7.74128 8.040632 7.682168 7.9652996 7.094722 6.7346754 7.9002533 8.062 6.9683285
1368319_a_at 5.0043855 5.1374803 5.0764236 5.410795 5.4973936 5.2563343 5.175364 4.756177 4.7448077 5.315406 5.0170193 5.303403
1368320_at 4.3578124 4.5949726 4.601652 4.6621118 4.457973 4.62757 4.43957 4.5120325 4.5988092 4.7867656 4.589743 4.6282334
1368321_at 7.2948093 8.587474 7.1360006 8.979758 6.28472 7.6786366 9.746586 8.398884 7.1062274 9.945688 9.904804 8.422588
1368322_at 8.3600235 8.292963 8.277865 8.337889 8.050949 8.298141 8.523454 8.331738 8.1186905 8.504028 7.959841 8.133385
1368323_at 7.0464754 7.5874686 7.276927 7.2395897 7.4194636 7.47101 7.6720557 7.133014 7.658554 7.808759 7.6095195 7.715485
1368324_at 5.397369 5.295052 5.1090126 5.337083 5.2842865 5.3448195 5.234781 5.3188233 5.386014 5.536944 5.350254 5.6596627
1368325_at 7.8496575 8.316341 7.8864393 8.276468 8.056714 8.058994 8.305874 7.8395658 7.730335 6.354113 6.9242425 7.2917037
1368326_at 7.130744 6.6745987 7.2729855 6.982297 7.3371644 7.251529 6.9262915 6.933605 7.0631137 7.2560573 6.89298 7.2078023
1368327_at 6.0183945 6.152938 6.235024 6.149306 6.0944424 6.4082236 6.167702 6.2169456 6.2336564 6.5659146 6.3575706 6.536915
1368328_at 8.753006 8.790739 8.575055 8.790557 8.864916 8.679889 8.39884 8.49353 8.793567 8.770305 8.781306 8.736211
1368329_at 5.446789 5.5910177 5.3789573 5.519384 5.4603376 4.9995737 5.514799 5.3989234 4.9693265 5.39387 5.5543447 5.2843227
1368330_at 7.0417523 7.0335994 7.0663514 7.300484 6.9039803 7.051436 7.3019094 7.16263 7.1163406 6.272754 6.599338 6.674643
1368331_at 12.00858 11.748589 11.904919 11.949811 11.752331 11.7095375 11.935993 11.826459 11.906385 11.724807 11.92522 11.905115
1368332_at 7.2469325 6.8961163 7.3390326 6.5224676 7.375128 7.079948 7.00921 6.8736115 7.545841 5.700556 7.9519467 8.295559
1368333_at 4.465213 4.718843 4.6081986 4.4845634 4.334656 4.460665 4.5560946 4.589736 4.4589067 4.7623196 4.6399746 4.4396553
1368334_at 7.0834923 6.767416 6.8013234 6.7561297 6.774353 7.109612 7.1134686 7.3367605 7.200759 7.0623446 6.995858 6.7281475
1368335_at 13.670771 13.477962 13.816873 13.294815 13.624318 13.562823 13.603188 13.766341 13.678693 14.015803 13.859313 13.717494
1368336_at 11.2829075 11.452746 11.459514 11.662691 11.284461 11.714369 11.682339 11.648635 11.917171 11.284228 11.159749 11.36762
1368337_at 5.6378765 5.8669186 5.7168565 5.6562576 5.7857323 5.8728933 6.049907 5.9968038 5.6379786 5.838672 6.176622 5.819882
1368338_at 4.548367 4.6900887 4.5760207 4.313784 4.610881 4.4177027 4.5591908 4.5773935 4.6326084 5.58758 6.598426 5.2023153
1368339_at 4.277318 4.456664 4.829981 4.6845064 4.687521 4.3836246 4.104579 4.4730635 4.561555 4.173909 4.0860195 4.370825
1368340_at 7.725717 7.9316416 7.816114 7.598533 7.6475863 7.796107 8.110071 7.9328566 7.7462115 8.345053 7.928879 7.711935
1368341_at 7.7658243 7.5737233 7.8820806 7.919433 7.8180923 7.7460394 7.67874 7.7110267 7.7530255 7.7443056 7.5808344 7.9641047
1368342_at 4.3621693 4.2256823 4.042842 4.2672763 4.168786 4.223959 4.0910845 3.99747 4.3365107 4.6023245 4.385024 4.1927633
1368343_at 5.2379217 5.1891623 5.180828 5.3213377 5.308725 5.380807 5.38364 5.2703924 5.365323 5.3113904 5.188226 5.418422
1368344_at 3.3956518 3.5880547 3.5174565 3.5641205 3.5740788 3.4821277 3.5305476 3.5189426 3.435697 3.6832922 3.5825753 3.5680556
1368345_at 4.6115055 4.575169 4.291453 4.52559 4.373104 4.558148 4.5156274 4.660386 4.697547 4.839812 4.4986854 4.5768495
1368346_at 6.5941215 6.928958 6.8463554 6.8987956 6.6442933 6.6018043 6.88186 6.84011 6.6609807 6.5174327 6.616149 6.830792
1368347_at 5.0502124 4.964049 4.966659 5.1600094 5.2554736 4.8216305 5.008581 5.0348988 5.2253666 5.2097225 5.0800147 4.9203854
1368348_at 4.574008 4.6058173 4.3806887 4.375745 4.441074 4.3308935 4.4592967 4.570241 4.0218973 4.7308054 4.252452 4.0848327
1368349_at 5.5484643 5.6761084 5.7562943 5.4735394 5.796628 5.6704597 5.519386 5.745305 5.476838 5.715457 5.790186 5.6439447
1368350_at 3.4895682 3.5590022 3.6847844 3.619173 3.6366506 3.5849378 3.6741424 3.4843137 3.6863751 4.0091124 3.7733464 3.5274458
1368351_at 6.154765 6.3416896 6.3566065 6.1402507 6.159191 6.2051573 6.2527814 6.129597 6.3159003 6.2843404 6.285585 6.5018992
1368352_at 4.5655594 4.639917 4.594496 4.2791204 4.6052275 4.65546 4.658003 4.7216268 4.447007 4.527402 4.7807674 4.5233545
1368353_at 5.2272434 5.3529563 5.37423 5.688102 5.662788 5.5192957 5.6005564 5.6007137 5.44082 5.47491 5.6358557 5.898601
1368354_at 10.598817 10.11843 9.660977 10.202968 9.732469 10.106359 10.644486 10.639204 10.131084 9.707188 9.936486 9.922089
1368355_at 4.6525083 4.714479 5.2626963 4.5833073 5.0852056 5.120959 5.0482574 4.8308334 5.1860547 4.8992496 5.172976 4.480114
1368356_a_at 9.85918 10.009832 10.122081 9.848232 9.827414 9.950364 9.955809 9.89359 10.126452 9.818744 10.32202 9.914635
1368357_at 5.816639 6.155442 5.694659 6.023947 5.9275665 5.7761655 5.9950104 6.20773 5.9648805 6.2645636 6.1327343 6.3449965
1368358_a_at 3.9494848 3.764856 3.708918 3.5972183 3.5364985 3.5051885 3.524761 3.7226062 3.8613143 4.483122 3.9751477 3.8931603
1368359_a_at 4.3055153 4.431899 4.3813195 4.435744 4.4058933 4.463866 4.202957 4.464305 4.5965133 4.2120237 4.2528267 4.1100883
1368360_at 13.612501 13.686457 13.627868 13.675678 13.614332 13.644897 13.65201 13.682492 13.656321 13.611912 13.626594 13.661562
1368361_a_at 7.971575 7.9444895 7.8300414 7.761338 8.027136 7.8054366 7.9094076 7.9434066 8.067979 8.62982 8.223087 8.199516
1368362_a_at 10.713956 10.623642 10.644254 10.6961565 10.505283 10.489377 10.754537 10.560445 10.532264 10.413857 10.822551 10.603006
1368363_at 4.1480894 3.8866432 4.258147 4.137776 4.089327 4.283665 3.692494 3.8988683 4.0228834 3.6988425 3.8346436 4.0753336
1368364_at 4.886106 4.816776 4.8963027 4.817089 4.710354 4.8519526 4.8435717 5.010907 4.7050586 5.2236795 4.9591646 5.033926
1368365_at 12.231267 12.062417 12.077121 12.077397 12.015618 12.1690855 12.134156 12.145815 12.153214 11.800727 11.97007 11.895676
1368366_at 4.9338923 5.277194 4.8372593 5.3086815 5.1946387 5.14567 5.142913 5.115417 4.838252 5.04939 5.030726 5.1693945
1368367_at 5.583318 5.7967057 5.7251043 5.540038 5.7385607 5.5886717 5.786442 5.699788 5.5950866 5.700165 5.6595883 5.8938756
1368368_a_at 9.867422 9.991112 9.976114 10.050657 9.835397 9.86393 9.960724 9.894617 10.152075 9.879433 10.128132 10.209538
1368369_at 4.6943436 4.847251 4.6409497 4.5364895 4.817896 4.682598 4.591095 4.286668 4.46173 4.8958387 4.610488 4.5356627
1368370_at 5.5654087 5.2806907 5.4967327 5.4386053 5.4601145 5.5388803 5.7968884 5.2831225 5.3795557 5.435048 5.7053995 5.9231596
1368371_at 5.1669035 5.127728 4.8119698 4.7136855 4.9684258 4.990872 5.0539293 5.0489645 4.7591977 4.7010484 4.9615846 5.3494744
1368372_at 8.14226 7.389829 8.060757 7.318331 7.5740485 6.8722463 7.230861 7.005546 6.4922748 6.62036 6.878323 6.7183414
1368373_at 4.4306564 4.2619815 4.42723 4.6689243 4.6375127 4.4115877 4.5951967 4.6314254 4.452297 4.6560717 4.445191 4.449545
1368374_a_at 5.856638 6.0587835 5.752812 5.8482013 6.0365496 5.96949 5.869461 5.8946705 5.8867393 6.0755367 6.101728 5.859432
1368375_a_at 5.3424797 5.367292 5.2228065 5.068095 5.395603 4.9471593 5.5398226 5.430277 4.960426 5.054289 5.188226 5.2518806
1368376_at 9.631039 8.399935 6.628737 6.342836 8.376833 9.075189 6.513881 9.228161 9.411114 9.157617 9.511725 9.525828
1368377_at 5.0147 5.3427734 5.0873003 5.052172 5.197462 5.1136036 4.8380623 4.9739604 5.4223266 4.9136114 5.150316 5.04831
1368378_at 11.675512 11.971087 11.627773 11.931038 11.806122 12.114046 12.0918455 11.701347 11.9121895 10.36615 11.632882 11.512171
1368379_at 8.233711 8.341533 8.0125475 8.351675 7.9872046 8.296992 8.141392 8.29779 8.224632 8.936223 8.723953 8.516527
1368380_at 13.990425 14.013511 14.003045 14.043998 14.020463 13.943184 13.957242 14.04724 13.954997 14.017184 14.069242 14.081589
1368381_at 5.1639605 5.010889 4.872059 4.716776 5.1373434 5.248112 5.0691595 5.0740447 4.9651556 4.9746294 5.15955 5.1780453
1368382_at 5.4542894 5.272891 5.4212885 5.397542 5.1456017 5.2812757 5.2138414 5.611307 5.3703804 5.7774577 5.8113804 5.315214
1368383_at 6.090601 6.1786385 6.1991 6.2170577 6.1734853 6.1706047 5.9590607 6.1647263 6.1337523 6.5568357 6.147665 6.4676127
1368384_at 4.242041 4.133167 4.2245913 4.1100106 4.1345644 4.057139 4.3156486 4.0455775 4.245357 4.389186 4.200308 4.269412
1368385_a_at 9.180828 9.279894 9.139685 9.083563 9.036604 9.09115 9.250156 9.236799 9.272566 8.759899 9.12963 9.121006
1368386_at 9.964593 9.819477 9.759373 9.755642 9.738663 9.727925 9.965665 9.886347 9.826966 9.400263 9.776186 9.662606
1368387_at 11.122507 11.216669 11.155757 11.277097 11.073919 11.227748 11.472837 11.309051 11.272139 10.297374 10.864498 11.084384
1368388_at 5.105864 5.154305 5.287451 5.1314445 5.0069737 5.1553006 5.054177 5.040177 4.972125 5.3886905 5.595987 5.1558595
1368389_at 9.081641 8.972379 8.970275 8.938869 9.078366 8.852381 8.981187 9.127405 8.921538 8.837223 8.623431 8.822689
1368390_at 9.426165 9.371483 9.08547 9.265182 9.256865 9.313405 9.604043 9.113639 9.170041 8.602201 8.9165535 9.074278
1368391_at 4.809132 4.942911 5.0347285 5.294617 4.87564 4.964299 4.967615 5.019743 5.1315713 4.9979215 5.3163595 5.366864
1368392_at 6.4953704 6.5572243 6.5120935 6.754824 6.5886865 6.601199 6.4886293 6.568308 6.5889263 6.7586393 6.611714 6.7007275
1368393_at 5.7917075 5.6443167 5.6109853 6.1414323 5.8837595 5.9158 5.941992 6.0634375 6.423195 6.5527225 6.129952 6.407398
1368394_at 5.9902086 6.0739045 6.2067804 5.8323526 5.931681 5.8135242 5.920295 5.87632 6.0251927 5.900672 6.0343614 6.321172
1368395_at 5.3406844 5.693474 5.415529 5.236866 5.691116 5.2658567 5.3811693 5.5196314 5.2798095 5.2083282 4.9839897 4.8365207
1368396_at 5.6518426 5.7117586 5.3627596 5.6322966 5.408073 5.6072702 5.4507265 5.584193 5.4476013 5.41194 5.7275114 5.6496563
1368397_at 12.822121 12.562475 12.783798 12.782136 12.853689 12.854315 12.923864 12.839543 12.565823 12.57937 12.91196 12.651778
1368398_at 4.3671374 4.5102577 4.323092 4.5031576 4.74362 4.6762705 4.284127 4.6963654 4.5764046 4.3081427 4.794279 4.7084146
1368399_a_at 11.710327 11.793128 11.546746 11.6956625 11.548622 11.604181 11.726707 11.66937 11.407006 10.778958 11.536107 11.474712
1368400_at 9.143334 8.94331 8.980062 9.058692 8.745908 8.893284 9.028263 8.920685 9.066699 9.202885 8.833766 9.072559
1368401_at 4.7684164 4.8286777 4.46544 4.4369483 4.553267 4.4215856 4.5713086 4.5637455 4.5908575 4.6482344 4.425993 4.372821
1368402_at 9.007386 8.893622 8.976131 8.9105015 9.123314 9.073453 8.942195 8.9256935 9.031044 8.699044 8.950495 8.635407
1368403_at 8.902232 8.855046 8.848944 8.824014 8.890747 8.809249 8.883637 8.731372 8.721267 8.766186 8.771873 8.926982
1368404_at 4.7616777 4.7048116 4.6041517 4.776069 4.74331 4.839056 4.662638 4.646273 4.7105317 5.023371 4.5724735 4.807229
1368405_at 7.776411 7.6371503 7.800088 7.8100643 7.8660164 7.664296 7.6915383 7.80615 7.8814254 7.472065 7.401598 7.6467967
1368406_at 4.4453945 4.162387 4.3728743 4.294977 4.1599283 4.1679087 4.529706 4.2072296 4.33767 4.1636353 4.290103 4.1895866
1368407_at 5.5763235 5.4730825 5.2684245 5.566153 5.43581 5.090514 5.4222183 5.4120784 5.6052094 5.280712 5.423819 5.1580133
1368408_at 4.7705636 4.7708473 4.9293365 5.158243 5.178792 4.9816008 4.6733932 5.0676274 4.7665763 5.808272 5.238574 4.9996467
1368409_at 10.243139 9.933556 9.910166 10.062637 9.97382 9.440712 10.247452 10.020571 9.533922 9.858479 9.86375 10.135897
1368410_at 7.000462 7.1328235 6.6005764 6.9418554 6.59418 6.6042066 7.0674624 6.5711484 6.685225 6.997222 6.8683558 6.666955
1368411_a_at 4.1088 4.1537356 4.1273236 3.8880801 3.9913678 4.0165734 4.0577826 3.9779258 4.011397 4.13018 4.258073 3.9944997
1368412_a_at 5.4007845 5.1008 5.2525134 4.7640214 5.1049805 4.6909237 4.9034677 5.1536613 5.6201816 4.9444165 5.610249 5.8360815
1368413_at 5.3065968 5.4991207 5.362281 5.359171 5.356083 4.9758706 5.0895643 5.292181 5.394515 5.8830338 5.3496275 5.8128405
1368414_at 5.5793877 6.1668406 6.141369 6.0400877 5.8742275 5.837075 5.5694985 5.831781 5.709651 6.1050506 6.010286 6.022557
1368415_at 4.234333 4.0449347 3.9564967 4.2345905 4.121999 4.139973 3.7859647 3.9628868 3.9216144 4.2561307 4.0493355 4.1764755
1368416_at 3.8099287 3.8556628 3.8162177 3.7658794 3.7235093 3.8168201 3.8666089 3.8145125 3.8689854 3.925187 3.659701 3.8633683
1368417_at 4.6487865 4.765401 4.840455 4.782838 4.703708 4.8341284 4.876706 4.9240465 4.7145987 4.829096 5.0091314 4.9613514
1368418_a_at 12.950393 12.9562845 13.02802 13.138662 12.919575 13.117164 12.920694 13.249282 13.180727 14.010996 13.950703 13.701862
1368419_at 9.128669 9.452834 9.233458 9.265998 9.07829 9.1642685 9.39301 9.323461 8.829805 8.478711 8.991457 8.755443
1368420_at 13.320535 13.290362 13.3534155 13.362064 13.277692 13.388994 13.236549 13.413085 13.433533 13.946088 13.702439 13.5705185
1368421_at 3.940849 4.14069 4.17589 3.964394 4.054767 4.209499 4.2257566 4.0879617 3.8448353 4.538172 4.4713144 4.2333813
1368422_at 6.4518948 6.116886 5.8877807 6.943507 6.1134644 5.471779 6.7414727 6.097435 5.7507706 4.9437685 5.9038243 5.287842
1368423_at 5.8353395 5.7465515 5.7955885 5.6272182 5.90071 5.805165 5.9154205 5.753638 5.900158 6.0978713 6.120423 6.101857
1368424_at 7.657283 7.5848613 7.845453 7.8438787 7.669882 7.7067175 7.455727 7.6400557 7.9456644 8.617456 8.151484 7.897624
1368425_at 5.0779743 5.2176943 5.220832 4.843114 4.996113 4.8102865 5.083499 5.284718 5.3731484 5.2109146 4.8495646 5.2518196
1368426_at 10.865221 11.199316 11.50294 10.914297 10.036519 11.742832 11.466345 11.892257 11.87614 10.124863 11.174661 11.103211
1368427_at 8.220301 8.237611 8.281557 8.228506 8.262401 8.184341 8.166299 8.157455 8.188386 8.402662 8.023111 8.188945
1368428_at 8.56904 8.66663 8.81546 8.817211 8.684105 9.015065 9.008353 8.581635 9.046508 5.7548575 7.2507606 7.584581
1368429_at 3.5800002 3.563133 4.045206 3.538423 3.4701881 3.8536334 3.7924478 3.6036975 3.7057202 3.7393878 3.5404975 3.6139169
1368430_at 9.409839 9.4934 9.536558 9.611596 9.577934 9.470297 9.666397 9.598112 9.781293 10.273692 10.02767 10.435967
1368431_at 11.278379 11.181462 11.144383 11.267361 11.071172 11.217558 11.326983 11.223292 11.169699 11.375512 11.283037 11.276094
1368432_a_at 4.5121903 4.660141 4.4063673 4.713938 4.542619 4.50799 4.5742407 4.4967833 4.568818 4.692479 4.757964 4.730915
1368433_at 9.921706 9.941425 9.809035 9.919189 9.863099 9.729163 9.72763 9.851066 9.836053 9.662422 9.867881 9.998542
1368434_at 7.5598907 7.25236 7.661982 7.3109508 7.7931466 7.5851502 7.2193274 7.180569 7.4414077 6.845181 7.188019 7.340062
1368435_at 11.206759 12.069344 11.101929 11.952922 10.935996 11.290144 11.694904 11.7424555 11.796096 11.113428 11.278857 11.688542
1368436_at 9.429523 9.435616 9.358741 9.352112 9.365147 9.274115 9.499898 9.356748 9.339578 9.304181 9.457082 9.266057
1368437_at 5.0808296 5.0485578 4.980269 5.0144296 5.127131 4.9789276 5.209461 5.2599545 5.0089707 5.2589326 5.093982 5.082059
1368438_at 4.7247305 4.588171 4.747168 4.710616 4.3580227 4.466025 4.592456 4.7356973 4.7699003 4.739176 4.6402516 4.7882676
1368439_at 5.7123623 5.7466865 5.6748996 5.8007154 5.5876765 5.6923923 5.7778935 5.6893067 5.8995395 6.2573037 5.6960254 5.9787965
1368440_at 7.1177664 7.498976 7.0557733 7.670709 7.358222 7.175586 7.1080084 7.2981286 7.2862973 7.0468545 7.2677674 6.896006
1368441_at 5.926802 6.140828 6.304203 6.754824 5.9197307 6.1386495 6.1109776 6.3128204 6.016161 7.3181086 6.151844 7.135477
1368442_at 13.416955 13.43811 13.477182 13.501995 13.44509 13.511664 13.511167 13.500067 13.46073 13.738254 13.680278 13.648702
1368443_at 5.6882067 5.650098 5.74328 5.573422 5.725612 5.704794 5.7575574 5.8317494 5.696573 5.7533426 5.892788 5.8076286
1368444_at 8.204331 8.235307 8.127772 8.175862 8.2530155 8.238634 8.223925 8.272539 8.220662 8.367796 8.127968 8.228134
1368445_at 5.664865 5.8439145 5.789218 5.985994 5.7084045 5.7270145 5.8248653 5.6616526 5.9335275 5.782629 5.939054 5.540313
1368446_at 7.542584 7.268789 7.5027065 7.681054 7.129092 7.029499 7.728974 7.586457 7.16008 8.118153 8.441615 8.322941
1368447_x_at 6.5149193 6.9745255 6.409849 7.0224795 6.7543545 7.236493 7.6171575 6.833789 6.6035566 12.000174 10.286133 10.030753
1368448_at 6.6736345 6.550996 6.66025 6.545572 6.618123 6.2971125 6.544321 6.5669594 6.5744824 6.8641663 6.523801 6.6288104
1368449_at 4.628304 4.656577 4.35775 4.7259274 4.7145376 4.68196 4.565752 4.798541 4.54396 5.2125816 4.658347 4.634246
1368450_at 5.2213173 4.988286 5.2149386 5.2996135 5.7650228 5.2318225 5.078187 5.045784 5.595087 5.1073694 5.6853633 5.6596346
1368451_at 6.441208 6.4997215 6.440155 6.371698 6.2381334 6.6070824 6.6822295 6.4269443 6.494252 6.3609495 6.478527 6.463744
1368452_at 8.978548 9.24942 9.165999 9.011953 9.282974 9.279482 9.229201 8.883052 8.918979 8.555889 8.873134 8.467509
1368453_at 11.192501 10.659126 11.290312 11.296041 10.60628 11.093259 11.163575 11.43252 11.602541 11.559924 11.040726 11.698465
1368454_at 4.3353415 4.52604 4.359443 4.1254363 4.4849544 4.099808 4.4076166 4.3059063 4.5112348 4.550507 4.2266955 4.630495
1368455_at 5.2018766 5.328733 5.45528 5.063365 5.5551124 5.366372 5.421801 5.200532 5.4201975 5.347174 5.5144353 6.0627475
1368456_at 3.8906393 3.9577034 3.976087 3.6462588 3.9035006 3.8411007 3.950308 3.816641 3.8416667 3.8706234 4.027731 4.1531024
1368457_at 3.7809174 3.8683891 3.8299906 4.0292845 3.932318 3.8478782 3.7146993 3.8080628 3.7073812 3.834623 3.5752318 4.0753336
1368458_at 9.37866 8.848553 9.307785 10.486431 10.205667 9.757845 8.629267 9.743574 10.218119 10.720351 10.50154 9.074269
1368459_at 3.6989005 4.526715 4.4277244 4.5042386 3.9854746 4.0402355 4.3601093 4.427904 4.3241262 4.2270627 4.407444 4.2672987
1368460_at 9.216976 7.649175 8.06259 8.167058 7.977183 8.384796 7.9144144 8.592752 9.027481 7.561478 7.574686 8.206976
1368461_at 11.200773 11.007265 10.952102 11.300996 11.4680605 10.3868885 10.945702 11.059941 10.102254 10.536938 11.471509 11.292407
1368462_at 5.5857515 5.495849 5.264906 5.314764 4.9388824 5.513143 5.468034 5.6106596 5.489831 5.0397873 5.4043446 5.6672597
1368463_at 7.1630807 7.152054 7.0939336 7.2778316 7.1152754 7.2332273 7.304813 7.0706263 7.2160025 7.594056 6.9934545 7.1864862
1368464_at 5.8371997 6.2852135 6.222104 6.40093 5.881882 6.1009426 6.0162783 6.474908 6.387928 6.235802 7.0087175 6.496532
1368465_at 3.6963031 3.703143 3.6446962 3.7798843 3.551332 3.7854145 3.8613772 3.7036629 3.5587056 3.6880322 3.7113543 3.7521486
1368466_a_at 5.4870706 5.529136 5.654494 5.5730777 5.3180704 5.5588207 5.7290564 5.6576443 5.552018 5.621332 5.3791695 5.589699
1368467_at 12.761009 12.736797 12.699569 12.782905 12.777791 12.769054 12.774118 12.817387 12.660092 12.119513 12.561888 12.540878
1368468_at 4.8609114 4.9158807 5.0234814 4.7368603 4.802439 4.5559487 5.0382333 4.646273 4.752335 5.0095387 4.9508452 4.80919
1368469_at 5.5424976 5.5596013 5.673266 5.4979167 5.4063983 5.8031335 5.681934 5.5822926 5.7534623 5.189118 5.545255 6.0387883
1368470_at 8.587039 8.497992 8.654602 8.644885 8.532128 8.479203 8.484081 8.689025 8.457783 7.927146 8.375742 8.653755
1368471_at 5.4682817 5.497858 5.496221 5.3295436 5.623791 5.489407 5.4315543 5.4319534 5.2307916 5.262961 5.8203063 5.4599915
1368472_at 4.981089 4.8788657 5.0477843 4.684705 5.0505023 5.0667195 4.9462094 4.9320564 4.7593966 5.0023503 5.1093216 4.630495
1368473_at 4.910798 5.0274296 4.9729385 5.114668 5.082498 5.1460285 5.438042 5.151161 5.1060433 6.5911465 5.3142567 5.024181
1368474_at 7.4850764 6.747979 7.4594812 7.494783 7.2205834 7.205218 6.954335 7.1447296 7.461859 8.096319 8.084048 7.615616
1368475_at 4.8540554 5.0796576 4.9901285 4.7250814 4.755888 5.192594 4.9844427 5.019978 5.003961 6.007965 5.0415673 5.0354414
1368476_at 6.702629 6.545448 6.5394983 6.2972016 6.584298 6.511241 6.49562 6.6252904 6.4229884 6.0067906 6.52379 6.154567
1368477_at 6.758398 6.9600215 6.952647 7.182614 7.1313186 6.881125 7.1675773 7.087393 6.9331503 7.2939663 7.388498 7.508889
1368478_at 3.9317954 4.135972 4.3353796 3.829788 3.7508652 3.934129 3.989416 3.9232204 3.7872434 3.9111493 3.7541897 4.0161963
1368479_at 3.5046527 3.770317 3.593554 3.5783803 3.5913699 3.5061734 3.7939625 3.5424922 3.7394524 3.8754578 3.5820389 3.7990987
1368480_at 6.5039606 6.2542095 6.2883263 6.4882503 6.418809 6.271113 6.2015133 6.3015494 6.381542 6.7039957 6.1717005 6.5070586
1368481_at 5.177471 4.880307 5.276475 5.0908184 5.483882 4.860469 5.014818 5.2468653 5.2381682 5.1124134 5.188226 5.2233515
1368482_at 6.7450776 6.698299 6.9910007 6.5961585 6.6287975 6.5683203 6.7734966 6.720149 6.9040046 6.452869 7.1755652 7.225749
1368483_a_at 4.471327 4.3442492 4.2521486 4.3398533 4.412841 4.3919935 4.2064757 4.5531893 4.153687 4.499012 3.9970117 4.4733167
1368484_at 4.981089 4.9444633 4.571741 5.577829 4.9404864 4.594778 4.977572 5.430004 5.08962 5.187919 5.2162247 5.1572165
1368485_at 4.6546555 4.554719 4.7217045 4.885577 4.858098 4.820529 4.7808657 4.6203995 4.66199 4.657753 4.9053736 4.8015966
1368486_at 6.8445873 5.721848 7.0312366 6.7246222 6.2742877 6.6497355 6.953226 7.0970073 7.988438 5.4967184 5.6165204 6.6164184
1368487_at 3.6991332 3.4733074 3.2821944 3.3968296 3.3904312 3.306863 3.6467032 3.4253905 3.2598014 3.2498689 3.5227382 3.3519673
1368488_at 8.955726 9.237964 9.365418 9.692584 8.893677 8.868499 9.654453 9.042735 8.899337 9.055759 8.868021 8.461
1368489_at 4.9054213 5.3595085 5.1740227 5.03364 5.1239233 5.081487 4.937229 5.197257 5.0846014 5.1998816 4.686237 5.289449
1368490_at 10.339616 10.612544 9.62747 10.248661 9.996669 9.888668 10.509589 9.060297 9.494432 9.873217 10.540112 10.022194
1368491_at 6.3265815 6.2456365 7.0344763 6.778057 6.5768733 5.3254247 6.3777 6.0945253 6.618063 6.3517594 6.166746 6.5186114
1368492_at 7.407177 7.4632773 7.5881076 7.4762254 7.785797 7.5266128 7.427434 7.382709 7.241684 6.9573956 8.033738 8.277797
1368493_at 4.981089 4.664861 4.8543463 4.565279 4.674236 4.5516605 4.369469 4.8870506 4.773409 4.973711 4.920948 5.0490985
1368494_at 4.106474 5.007081 4.237894 4.1000586 4.2481585 4.4039783 4.637607 4.6276546 4.494795 9.206674 7.1045656 7.3877506
1368495_at 5.500532 5.683535 5.6607866 5.6092353 5.630513 5.5631533 5.4652452 5.3141375 5.396236 5.630047 5.7951555 5.6641192
1368496_at 4.501545 4.274432 4.1867433 4.4894543 4.2307405 4.11944 4.2844753 4.404855 4.196623 4.45566 4.43944 4.4832535
1368497_at 10.3527 10.422706 10.618331 10.428514 10.917791 11.089303 10.639716 10.484534 10.39772 9.45923 9.940323 10.221236
1368498_a_at 3.4047105 3.2695374 3.2568877 3.2455182 3.1940966 3.1988695 3.5009353 3.2559419 3.2768543 3.2298532 3.2747962 3.2927947
1368499_at 3.4307215 3.3404322 3.4699237 3.1241946 3.3468325 3.4958344 3.208644 3.0263247 3.2261624 3.424622 3.2447462 3.4565544
1368500_a_at 6.518101 6.7183523 6.8898573 6.8342075 6.868115 6.7472935 6.7064214 6.799654 6.680111 6.852419 6.68052 6.8734403
1368501_s_at 6.739014 6.8745804 6.658811 6.448659 6.191448 6.6535954 7.004304 6.7480373 6.984215 7.5823073 7.3304253 7.7970266
1368502_at 4.051134 4.2228155 4.044484 4.0062695 4.0217786 4.070937 3.7176228 4.256622 4.2495213 4.630897 4.2602277 4.3057923
1368503_at 7.6964245 8.376562 7.671224 8.282724 8.347563 8.267155 8.129098 8.075869 8.023413 7.7549515 7.9398026 8.08761
1368504_at 10.95427 10.805858 10.85339 10.792021 10.900162 10.986571 11.074903 10.628769 10.611707 11.191219 10.842842 11.014212
1368505_at 5.8652744 5.704274 5.1073637 5.514419 4.925522 4.647291 5.7095175 6.006634 5.0699434 6.7777696 6.2103624 6.04109
1368506_at 5.522936 5.164564 4.8299813 4.881253 4.912308 4.7009683 5.191621 5.3316975 5.013753 5.9508095 5.3385944 5.1969643
1368507_at 11.487102 11.262271 11.510594 11.368476 11.509559 11.409936 11.311293 11.433741 11.414683 11.2537365 11.272776 11.436112
1368508_at 8.556076 8.323664 8.557694 8.334819 8.591214 8.379589 8.437721 8.379504 8.485651 7.9532785 8.204639 8.254309
1368509_at 5.437277 5.7217827 5.60644 5.8335176 5.433711 5.4999313 6.5368805 6.0424476 5.5214553 5.8830338 5.9982204 5.479048
1368510_at 4.5715027 4.5828514 4.5896997 4.6442585 4.7312536 4.769602 4.7313128 4.56707 4.660037 4.7278194 4.767293 4.853798
1368511_at 4.1656446 4.424612 4.2088833 4.3305693 4.121069 4.2174926 4.361514 4.336564 4.4024954 4.406372 4.342883 4.379775
1368512_a_at 10.1436205 10.299336 9.789645 10.042247 9.952434 10.375448 9.776349 9.887991 10.384569 8.493385 8.777552 9.141279
1368513_at 6.347831 6.2348356 6.208288 6.136177 6.5355773 6.2186785 6.208231 6.1864634 6.1860747 6.4639378 6.2995076 6.1354356
1368514_at 11.3456335 11.498496 11.385115 11.3828945 11.383161 11.467417 11.526913 11.489865 11.283267 10.634984 11.34937 11.342765
1368515_at 5.1669035 5.167124 5.3034782 5.14616 5.6191034 4.9899426 4.9989233 4.986208 5.039562 5.318121 5.227749 5.477709
1368516_at 6.734767 6.4270396 6.4897356 6.5413785 6.7058525 6.5596046 6.690981 6.624559 6.535631 6.512575 6.479969 6.312122
1368517_at 6.425088 6.5111127 6.287619 6.8005104 6.5525374 6.781957 6.666136 6.652654 6.554159 6.78176 6.417126 6.6862803
1368518_at 8.0347805 8.087794 8.171255 7.9751425 8.107765 8.095877 8.208618 8.153285 8.532164 8.495768 8.927358 9.247206
1368519_at 5.6877785 5.287052 5.228865 5.2893405 5.3261185 5.0164437 5.149514 5.118873 5.146164 5.458141 5.1430655 5.5010614
1368520_at 13.260688 12.961135 13.191683 12.870233 13.250863 13.181589 12.76625 13.025661 13.053131 12.1338215 12.615437 12.489157
1368521_at 6.6811914 6.4305873 6.8704667 6.689497 6.8481574 6.632521 7.102007 6.7053056 6.679646 7.03919 7.4584 7.541118
1368522_at 4.262926 4.478984 4.110046 4.34292 4.2235546 4.390596 4.4774137 4.0864763 4.0386796 4.6554303 4.376848 4.194169
1368523_at 4.231659 4.1950555 4.279519 4.1133432 4.2127743 3.881607 4.1209803 4.323928 4.0390835 4.204005 4.145381 4.1964507
1368524_at 3.6222029 3.7153516 3.703575 3.67139 3.9531024 3.7752929 3.5286906 3.6956718 3.7629635 3.9023616 3.77096 3.679915
1368525_at 6.995494 6.616565 6.648345 6.9146748 7.1794434 6.702664 6.8339086 6.605633 6.724299 6.677703 6.4641013 6.5116186
1368526_at 7.4455333 7.4413886 7.2600164 7.4615965 7.404948 7.51502 7.321943 7.5424643 7.6363525 6.625822 7.0496416 7.363002
1368527_at 3.411952 3.2073255 3.2707381 3.2209015 3.25303 3.3093677 3.2642314 3.3154967 3.3531725 3.4981866 3.2518716 3.2519438
1368528_at 8.885352 9.063417 9.008917 9.082107 8.724205 8.999308 8.869272 8.6693325 8.46486 8.222365 8.564903 8.110844
1368529_at 4.866807 4.7872286 4.545585 4.37886 4.3975835 4.674999 4.584577 4.5133433 4.4375825 5.0715694 4.7014847 4.389828
1368530_at 4.5804014 4.5278206 4.415544 4.107544 4.2019835 4.2465878 4.3885036 4.5274134 4.6109376 4.4726505 4.573574 4.5681305
1368531_at 3.6252203 3.8092957 3.6144602 3.733501 3.7107372 3.590194 3.5759387 3.57999 3.3560274 3.5937614 3.5840507 3.7097006
1368532_at 4.0307117 4.0854063 3.7572932 3.8677635 3.723035 3.838238 4.023603 3.8779304 3.8169744 3.7332807 4.1143565 3.9972408
1368533_at 5.7263484 5.1942577 5.707567 5.772732 5.433343 5.257739 5.4180984 5.5492086 5.6626873 5.3132057 5.506233 5.3357763
1368534_at 5.8643723 5.745598 5.964599 5.6806 5.7180753 5.717656 5.754882 5.7382264 5.5328016 5.6997123 5.7139 5.935672
1368535_at 5.5574574 5.6301403 5.712402 5.4008455 5.313487 5.4255915 5.1711483 5.5687375 5.654023 5.530794 5.5770555 5.280758
1368536_at 10.494676 10.616446 10.411613 10.693157 10.55902 10.524106 10.551638 10.475911 10.175113 9.536564 10.03649 10.529021
1368537_at 6.2775135 6.1761513 6.255403 6.492912 6.1325 6.588316 6.3498693 6.400998 6.5888963 6.304831 6.689234 6.329754
1368538_at 7.978479 8.052777 8.062736 8.140757 7.9423656 8.141481 8.092775 8.23334 8.039104 7.9589696 8.165268 7.943487
1368539_at 3.465648 3.5911849 3.517309 3.4789875 3.411861 3.5225606 3.5482526 3.2897956 3.593198 3.4554174 3.271125 3.3761067
1368540_at 3.9040384 4.456416 4.7103577 4.319502 4.413904 4.4540653 4.4196334 4.1156406 4.628526 4.851873 4.6236887 4.3327656
1368541_at 6.2869997 6.5054226 6.2843375 6.28148 6.287522 6.646897 6.5777917 6.3404164 6.2043366 6.830385 7.236437 7.0623803
1368542_at 4.9126487 4.7923737 4.488886 4.7882004 4.6411433 4.6304016 4.449747 4.6091237 4.859665 4.3815937 4.783967 4.4601145
1368543_at 7.599507 8.043264 6.5798 7.349726 7.570356 6.5930157 7.7191916 6.8902993 5.7337813 4.453186 6.7710953 7.1019816
1368544_a_at 4.5804014 4.6608872 4.44857 4.8372393 4.929563 4.558148 4.58239 4.62139 4.835401 6.8039207 6.167932 5.2980576
1368545_at 5.3845463 5.823274 5.434604 5.464603 5.2004333 5.1711035 5.691377 5.1811705 5.332788 4.990044 5.253012 5.4109154
1368546_at 4.666498 4.7122383 4.7839327 5.0253825 4.906045 5.144957 5.0513883 4.97239 4.943859 5.053903 4.8460655 4.8467255
1368547_at 4.0420065 3.81604 4.130423 3.9462686 3.9362502 3.8924394 3.828777 4.151802 3.9912202 4.3982124 3.7896926 4.0563293
1368548_at 3.32313 3.2341454 3.3721719 3.1648402 3.4837596 3.3378847 3.3858778 3.4363713 3.2387388 3.4021263 3.3288002 3.27814
1368549_at 9.040307 9.183987 9.120418 9.2432575 9.141448 9.139224 9.149197 9.292675 9.175116 9.087364 9.015613 9.053818
1368550_at 4.8650274 4.9132185 4.9222164 4.63636 4.9341106 5.0008483 4.864045 5.0345297 4.772938 5.834424 5.35437 5.3596163
1368551_at 4.981089 4.7000275 5.1585374 4.9776235 4.824856 5.2759542 5.1263227 4.8876343 4.9084506 5.1432276 5.068123 5.2319098
1368552_at 10.923216 10.838526 10.833297 11.0586 10.892426 10.770589 10.921069 10.792795 11.027433 10.725192 10.664877 11.023923
1368553_at 5.247402 5.173357 5.2966785 5.194762 4.945204 5.15547 5.320797 5.214058 5.382412 5.185975 5.341217 5.222084
1368554_at 5.525523 5.5107465 5.3713875 5.3140383 5.5019503 5.287452 5.514799 5.390857 5.218653 5.502517 5.0806274 5.538477
1368555_at 5.515823 5.7534556 5.6486006 5.342171 5.6143603 5.524692 5.624053 5.7821474 5.5727844 5.993995 6.2101407 6.178078
1368556_at 4.476494 4.59184 4.4753256 4.6382313 4.5771484 4.771316 4.5004864 4.432164 4.4543676 4.3772306 4.4823685 4.641052
1368557_s_at 4.755066 4.6807384 4.829828 4.633686 4.6532683 4.711177 4.584577 4.695454 4.7808657 4.8287525 4.2839537 4.788413
1368558_s_at 8.401529 8.160292 8.656553 8.27796 8.592731 8.350317 8.618311 8.353325 8.554199 7.978147 8.750252 8.999405
1368559_at 5.5235987 5.709684 5.612311 5.4700346 5.7444806 5.4841833 5.3432574 5.550968 5.3040113 5.7487683 5.8441367 5.625939
1368560_at 4.930628 5.166183 5.2289696 5.070573 4.7745514 4.946429 5.1527977 5.1767817 5.1503 5.408507 5.3363914 5.1688976
1368561_at 3.9040058 3.9547958 4.0982447 4.081814 4.0073347 4.3485494 4.2310877 3.796443 3.9435246 4.230155 3.956569 3.994409
1368562_at 5.071988 5.027187 4.842369 4.9627366 4.6440687 4.950095 4.906719 5.1313047 5.3633227 4.9902763 5.0234184 5.402714
1368563_at 6.653894 7.917967 7.5027065 7.481476 6.65174 6.666898 6.656378 8.243768 7.031011 5.893099 7.6962457 7.2246923
1368564_at 4.564699 4.8265705 4.843541 4.808811 4.7808514 4.8408284 4.686199 4.6124 4.8370132 4.5501924 4.781632 4.853828
1368565_at 4.1149426 4.3144436 4.1508074 5.0341606 4.8415728 4.0902143 4.205432 5.243272 4.702647 5.189875 4.4103336 5.525576
1368566_a_at 11.473084 11.582467 11.686797 11.779424 11.554032 11.561638 11.450188 11.495607 11.465845 11.379948 11.529214 11.58039
1368567_at 7.677472 7.645834 7.390803 7.5058937 7.6675158 7.4482293 7.742504 7.5788317 7.5221744 7.6137238 7.581653 7.6390333
1368568_at 5.7473397 5.7336397 5.975077 5.9104357 6.081897 5.773265 5.8323216 5.961758 5.8754263 6.1639986 6.1052732 6.0077186
1368569_at 4.419432 3.7092774 4.1375313 3.8264954 3.998088 6.1106563 4.0707746 4.133354 8.356847 4.3074 3.9983249 3.911648
1368570_at 7.693405 7.7998743 7.3724527 7.979823 7.4824567 8.147407 7.9949884 8.23454 8.118335 7.3809786 7.543701 7.215611
1368571_at 4.8004174 4.432612 4.5846796 4.4208093 4.702711 4.738061 4.9470015 4.9040823 5.0802937 5.1148915 4.7328186 4.555951
1368572_a_at 5.2342505 5.4052134 5.2839785 5.2484455 5.3967247 5.283937 5.2983046 5.2963142 5.1625705 5.7098565 5.2216034 5.3417892
1368573_at 8.371177 8.138454 8.353557 8.194575 8.261522 8.429708 8.371003 8.372428 8.474126 7.938421 8.225178 8.186291
1368574_at 10.054921 10.225585 10.144162 10.197163 10.128068 10.117285 10.128537 10.203612 9.985095 9.674643 10.076321 9.872938
1368575_at 5.3082094 5.3343754 5.2778854 5.442541 5.499489 5.1984715 5.259968 5.29058 5.361949 5.625142 5.7375374 5.399842
1368576_at 4.219327 4.12891 4.3396893 4.0984645 4.156941 4.012732 4.018648 4.1038356 3.9847674 4.180491 4.232142 4.3243346
1368577_at 3.5982451 3.3752494 3.3908203 3.3696601 3.3731797 3.4853494 3.4116116 3.2634141 3.3279994 3.7978055 3.700799 3.4720235
1368578_at 4.870618 5.089437 4.7544394 4.8096614 4.9469876 4.799225 4.9342256 4.872237 5.181899 4.808318 4.937276 4.8612213
1368579_at 4.3458104 4.6678367 4.4593124 4.6540174 4.5788727 4.5218034 4.60867 4.4544277 4.831749 4.7094097 4.6812563 4.699111
1368580_at 6.323218 6.1963086 6.2796273 6.2984924 6.4785295 6.531291 6.1862698 6.348357 6.4286766 6.6388197 6.3566866 6.7886024
1368581_at 5.789771 5.82366 6.0657268 6.0406904 6.019376 6.0165367 5.7135267 5.991599 5.9184237 6.0998526 6.0215616 6.3834105
1368582_at 4.328732 4.1085377 4.5261755 4.01947 4.2975035 4.144068 4.131192 4.224639 4.335661 4.1815357 4.199627 4.3117476
1368583_a_at 13.997493 13.910792 13.900743 13.746712 13.911427 13.699477 13.772466 13.767112 14.03277 13.884358 13.900195 13.900743
1368584_a_at 4.7219744 4.619737 4.651867 4.6557956 4.3382626 4.8925014 4.806104 4.742898 4.28016 4.999097 4.6468024 4.7079916
1368585_at 5.682439 5.792285 6.01754 6.026088 6.145331 5.9033356 6.131122 6.044796 5.6106377 6.1037364 5.7795615 6.06726
1368586_at 5.1923347 5.179316 5.1963825 5.191861 5.0913587 5.1093793 5.2816157 5.053856 5.0969677 5.2829695 5.164262 5.208052
1368587_at 13.879992 13.83959 13.866219 13.872081 13.941188 13.835899 13.878572 13.883665 13.857866 13.58719 13.68113 13.768268
1368588_at 6.466201 5.865782 6.261799 6.0651083 6.3128405 6.112109 6.0216913 5.859233 6.0336733 5.56732 5.582533 5.830465
1368589_at 9.4223385 9.525157 9.611891 9.53681 8.816085 8.669544 9.220192 8.989861 9.202376 8.429834 9.868149 9.18044
1368590_at 4.3836536 4.13756 4.266135 3.9069226 4.3893247 4.5043745 4.378477 4.267274 4.2850456 4.4273105 4.1738214 4.3931246
1368591_at 9.230914 9.04494 9.152765 9.280697 9.104586 9.173927 9.291501 9.347599 9.008418 9.126753 9.024245 9.025174
1368592_at 6.554992 6.911127 6.9539256 7.808073 6.7496076 6.7700076 7.4394803 6.6911817 6.955097 7.134511 6.9352865 6.808694
1368593_at 8.811493 8.818979 8.675226 8.755985 8.362682 8.778952 8.73366 8.660219 8.865225 8.2679615 8.560713 8.675554
1368594_at 5.2675056 5.2620535 5.45256 5.4426227 5.0914664 5.113801 5.4105935 5.086123 5.0529075 5.280712 5.137133 5.304555
1368595_at 4.4438953 4.3221664 4.4932466 4.4468565 4.5157022 4.374007 4.4469557 4.1851697 4.8019266 5.003456 4.9546204 4.781398
1368596_at 7.238974 6.878914 6.6007257 7.2069793 7.3223658 6.8554244 7.1330967 7.2230544 7.17539 7.1829457 7.2995086 6.7020516
1368597_at 6.181246 6.358987 5.955355 6.2447824 5.99867 6.301428 5.921227 6.3669553 6.011992 6.481001 6.470701 6.275565
1368598_at 6.427919 6.48729 6.2720737 6.4686584 6.399361 6.645484 6.2989755 6.5017986 6.3902435 6.7991943 6.323709 6.512421
1368599_at 5.7524176 5.858115 6.0214744 5.772782 5.922081 5.860575 5.83207 5.850898 5.5104904 5.6964693 5.4772205 5.6626215
1368600_at 10.944957 10.730897 10.810502 10.73018 11.025924 11.046377 10.884238 10.826484 10.904094 9.738729 10.534525 10.266911
1368601_at 4.6017013 4.6983786 4.7113914 4.7521605 4.636008 4.5739527 4.636103 4.5758586 4.5365505 4.739816 4.8047304 4.837545
1368602_at 4.0939345 4.145427 3.9551456 4.0613065 4.0396404 4.117941 3.9513843 3.9510434 3.8160071 4.0532084 4.106939 4.127158
1368603_at 4.626094 4.8267403 4.821501 4.683975 4.6762924 4.864334 5.2779193 5.014541 4.650133 4.990635 5.17777 5.154458
1368604_at 4.8190246 4.80911 4.78349 5.135959 4.6387253 4.614457 4.868186 4.8725953 4.789213 5.130613 4.794181 4.8869624
1368605_at 5.1164007 4.869989 5.0161247 5.1940556 4.9041843 4.8936625 5.1823707 5.3931575 5.1523733 5.545926 5.09472 5.064869
1368606_at 4.1762543 4.625173 4.2578635 4.1727657 4.0397944 3.9869127 3.9850454 4.1009517 4.412638 4.424101 4.2062874 4.253607
1368607_at 10.07996 7.5506215 8.365925 8.845725 7.3379955 7.068446 7.554372 8.268218 7.260923 8.765078 9.612305 8.0518265
1368608_at 9.9302 9.971417 9.968193 9.936201 9.959499 9.837462 9.889415 9.928705 9.731317 8.595822 9.185684 9.6139965
1368609_at 12.625952 12.623403 12.510754 12.590591 12.583065 12.5836735 12.66227 12.6101885 12.576172 12.505621 12.799638 12.533087
1368610_at 4.2271338 3.9072287 3.9083319 3.7701418 4.2545238 3.933065 3.6914582 3.8014965 4.2333694 4.449089 3.8397253 4.0753336
1368611_at 3.8783674 3.8387804 3.9310615 3.886133 3.9095204 4.130831 3.8291132 3.654834 3.746274 4.438496 3.8415754 3.7661047
1368612_at 5.3979263 5.272891 5.1891665 5.0618305 5.0775175 5.3616414 5.321919 5.4894614 5.2953234 5.48948 5.5472403 5.591191
1368613_at 4.670554 4.1118507 4.1795177 4.2074184 4.240281 4.1007266 4.106847 4.4031186 4.0936594 4.439544 4.4017863 4.4952793
1368614_at 7.3141155 7.3166037 7.248872 7.5419893 7.5448384 7.6000957 7.2637615 7.4070807 7.3711452 6.72078 6.7254043 6.604799
1368615_a_at 4.8702736 4.7645755 4.700098 4.5483937 4.443822 4.4376335 4.897255 4.6122646 4.472569 4.8422437 4.783967 4.5730376
1368616_at 6.0618534 6.1656713 5.9609737 5.9615965 5.970678 6.0429068 6.024555 6.246668 5.9599757 6.238318 6.283215 5.907714
1368617_at 3.9383435 4.2784877 3.7051764 4.4769564 4.229323 4.3500853 4.6358614 4.5116034 4.7991896 3.954598 4.4123435 4.2687273
1368618_at 9.523793 9.280176 9.28406 9.345155 9.263379 8.97786 9.1626425 9.220638 9.371923 9.393901 9.180641 9.258087
1368619_at 5.3800745 5.210676 5.306041 5.306671 5.2919693 5.301134 5.1127834 5.3859997 5.4885917 5.080924 5.2594557 5.4045086
1368620_at 5.78034 5.4965487 5.6185575 5.493862 5.793149 5.529032 5.407728 5.3762703 5.5367975 5.54077 5.878954 5.9434
1368621_at 10.808389 11.124735 10.918395 11.017434 10.6092 10.789201 11.053666 11.000879 11.154231 10.859047 10.770072 11.21468
1368622_at 4.319002 4.3763533 4.372979 4.3514204 4.4090166 4.3307734 4.2833753 4.506852 4.4120293 4.2726307 4.324915 4.257495
1368623_at 4.634016 4.5079403 4.378827 4.4200606 4.5650606 4.2949 4.2434072 4.454509 4.4765425 4.5688996 4.275844 4.2363014
1368624_at 3.7601407 3.8422241 3.8489325 3.9627883 4.060328 3.860541 3.8873606 3.7392952 3.900445 3.8499055 3.833183 3.7491672
1368625_at 5.337879 5.1310368 5.1708875 5.149257 4.9248543 4.805653 4.89852 5.2100997 4.9962006 5.336647 5.421885 4.9940615
1368626_at 4.129181 4.351053 4.2521486 4.282575 4.2857633 4.4094825 4.177845 4.2821627 4.3340135 4.1882176 4.459428 4.62352
1368627_at 12.849842 12.792207 12.8388195 12.840052 12.74967 12.893089 12.722191 12.802624 12.720662 12.224548 12.402594 12.7086735
1368628_at 3.7510726 3.867099 3.8786728 3.76287 3.7321417 3.8534093 3.8583512 4.0200315 3.7971916 3.7247872 4.048607 3.8562484
1368629_at 4.9343863 4.3345695 4.3310227 4.6708355 4.5610423 4.566852 4.688624 4.464554 4.391802 4.5950513 4.510104 4.8262053
1368630_at 3.5807872 3.5414543 3.4945078 3.4586117 3.4436128 3.438992 3.7014794 3.4321764 3.6246014 3.6413612 3.767678 3.7194605
1368631_at 4.3566413 4.6356974 4.5319943 4.4582577 4.297503 4.2537336 4.3197293 4.4891925 4.542023 4.3631496 4.2731614 4.550947
1368632_at 3.5496485 3.284828 3.3876548 3.5093822 3.8168333 3.3081248 3.3184118 3.5460627 3.5359423 3.2961183 3.6613066 3.981218
1368633_at 3.4632053 3.680136 3.6994035 3.6246696 3.5971763 3.317693 3.8007324 3.4613178 3.6962373 3.6020157 3.5992808 3.5967627
1368634_at 7.8856864 8.074366 8.055746 7.9538717 7.89817 7.9501734 7.9489784 7.8875937 8.002924 8.48757 8.041634 8.132462
1368635_at 4.102357 4.139193 4.356243 3.9710612 4.4863586 4.3272915 3.9433727 4.188942 4.334135 4.63004 4.1864605 4.411515
1368636_at 5.720825 5.771733 5.6447067 5.742657 5.768282 5.6298018 5.374876 5.9509077 5.6854506 6.194983 5.9608274 6.1022153
1368637_at 4.3913116 4.1383286 4.3802967 4.413968 3.9393837 4.0895557 4.0577826 4.353627 4.102297 4.1281886 4.346868 4.487005
1368638_at 5.457165 5.374533 5.3632994 5.4962397 5.4999247 5.4252844 5.59966 5.6480675 5.510559 5.5450063 5.430168 5.2373924
1368639_at 4.0349207 4.1750975 4.1133394 3.8654828 3.9186263 4.0715075 3.9250088 3.8961792 4.146444 3.9374409 3.8732977 4.0526
1368640_at 5.1946907 5.321351 5.2582893 5.2166533 5.2996874 5.349665 5.1094527 5.2969217 5.369446 4.9520087 5.1114397 5.4621754
1368641_at 4.3886065 4.432612 4.561005 4.201089 4.480577 4.3741813 4.861049 4.8777575 4.637638 4.7967644 4.055196 4.104867
1368642_at 9.644578 9.666017 9.476909 9.662697 9.596242 9.848669 9.778309 9.764591 9.689294 9.332421 9.572775 9.414044
1368643_at 4.4885616 3.995664 4.2645044 4.348793 4.4039717 4.1793394 4.6230717 4.3687334 4.6255455 4.3541994 4.3717017 4.486392
1368644_at 4.3534994 4.338121 4.321785 4.25075 4.0929813 4.1593323 4.2876506 4.353926 4.6388474 4.823287 4.541722 4.489379
1368645_at 6.0530844 5.745598 5.992152 5.741333 6.3627167 6.4141493 6.109626 5.7135205 6.1986628 6.505808 6.4576845 6.2641845
1368646_at 8.331774 8.181214 8.360985 8.12541 8.430929 8.839179 8.673528 8.406692 8.643786 7.862066 8.584468 8.5355015
1368647_at 7.7201576 7.5464506 7.397544 7.4384127 7.7088237 7.2981806 7.6397924 7.565598 7.5283284 7.954206 7.842303 7.5989456
1368648_at 4.56905 4.5846167 4.676593 4.56995 4.9194994 4.4946218 4.5085225 4.560865 4.6894875 5.0229063 4.5327797 4.607911
1368649_at 8.041916 7.852058 7.7063494 7.888849 8.057463 7.588278 7.855093 7.6767254 7.778776 7.5683703 7.524012 7.5847354
1368650_at 7.556553 7.504566 8.270127 6.861623 7.7838187 8.025041 6.691237 7.798878 8.589313 7.8762226 7.9538164 7.75283
1368651_at 11.534027 11.008779 10.557391 10.831491 11.467973 11.323077 10.841113 11.285999 11.301843 9.54624 9.888223 10.354043
1368652_at 6.967503 6.8493667 6.967324 6.957007 6.753386 7.0753174 7.20019 6.867683 7.088775 6.9153233 6.897479 7.0301356
1368653_a_at 10.851379 10.942982 10.918554 11.003198 10.99429 10.781423 10.814479 10.8445215 10.767591 10.314135 10.448769 10.652229
1368654_at 6.563895 6.2499814 6.697025 6.5030575 6.7245865 6.592054 6.4646764 6.2942443 6.62013 6.3514066 6.4129024 6.276289
1368655_at 9.540221 9.547352 9.432763 9.392397 9.442746 9.34422 9.570463 9.420312 9.875491 10.028137 9.75939 10.199197
1368656_at 4.071582 4.1626816 3.98842 3.9727018 4.1786184 3.8716319 4.1636963 4.0254884 3.9547513 4.0478706 4.055196 3.8014636
1368657_at 3.6616378 3.6314068 3.4761062 3.7989838 3.667082 3.9252617 3.7558587 3.893247 3.8039343 3.9064484 3.9526865 3.7989655
1368658_at 5.017439 4.707459 4.685014 4.788606 4.994818 4.913882 4.904438 4.3998647 4.715317 4.477689 4.346868 4.220462
1368659_at 10.35014 10.47565 9.864014 10.883791 10.272574 9.718247 10.525394 11.153639 10.5350275 10.795277 10.944401 10.849399
1368660_at 4.710925 4.6754045 4.9623747 4.7894516 4.8726687 4.7654037 4.8000383 4.706681 4.9933004 5.085676 4.8076634 4.714658
1368661_at 7.3694124 6.5914145 6.66837 6.9338474 7.137247 6.6827497 7.0422225 6.691589 6.836188 7.073819 7.0355144 6.729055
1368662_at 7.1589003 7.632787 7.223054 6.987334 7.4184923 7.291691 7.4703016 7.202588 6.9843154 6.560034 6.8420506 6.987331
1368663_at 3.858696 3.8991556 4.104521 3.7624085 3.9979541 4.0031643 3.905634 3.8336825 3.5120718 3.5380132 4.0000353 4.2483416
1368664_at 5.5892677 5.580527 5.25268 5.6594577 5.6535883 5.483982 5.6653204 5.695835 5.4617195 5.67148 5.5915704 5.777533
1368665_at 8.366409 8.191261 8.375191 8.354446 8.446802 8.307924 8.347694 8.487054 8.504602 7.996486 8.26277 8.3008
1368666_a_at 3.7960157 3.7677124 4.002743 3.9114103 3.6847162 3.9489005 3.849848 3.7794929 3.8755572 4.3081427 3.927555 3.930016
1368667_at 5.504804 5.1935883 5.194073 5.2449374 5.444104 5.5540476 5.3926716 5.204206 5.4211216 5.4098597 5.3243103 5.4937887
1368668_at 8.859693 8.7678795 8.944115 8.928292 9.055738 8.946918 8.640435 8.616012 8.862147 8.935194 8.623803 8.545052
1368669_at 7.7898545 7.7167716 7.8413 8.034279 7.94568 8.125927 8.121355 8.041454 7.812166 8.671739 8.748529 8.929084
1368670_a_at 5.502004 5.4981666 5.8731036 5.6547284 5.624101 5.6732035 5.4997783 5.95733 5.509109 5.695359 5.347002 5.6054306
1368671_at 6.1662664 6.438844 6.383615 6.5182166 6.4605618 6.1587787 6.3364406 6.317921 6.457063 7.146063 6.8954034 6.5421624
1368672_at 4.7167053 4.560836 4.788152 4.680255 4.701112 4.612526 4.3987174 4.796921 4.5366287 4.850545 4.9505816 4.9366255
1368673_at 4.063448 4.0312824 4.0380516 3.9567301 4.050814 4.080613 3.66093 4.02645 4.1272235 4.3110933 4.070128 4.125141
1368674_at 11.545367 11.557737 11.413897 11.287586 11.610376 11.484459 11.224565 11.350286 11.550735 10.835244 11.192845 11.05397
1368675_at 7.3189383 7.1320667 7.229281 7.109961 6.9223733 7.144901 7.390339 7.316408 7.2995596 7.283675 7.5195336 7.5962763
1368676_at 5.105864 5.136949 5.13247 5.33267 5.4285393 5.0817103 5.0814447 5.1344066 5.388522 5.251902 5.331767 5.479519
1368677_at 3.9017284 3.5880547 4.1144404 3.73663 3.826251 3.5300484 3.4634953 4.010438 4.188938 3.9998386 3.821572 4.1018496
1368678_at 4.5816975 4.4121017 4.402555 4.3658247 4.4593325 4.413188 4.3712416 4.4887466 4.4019895 4.702764 4.408219 4.5280366
1368679_a_at 7.275684 7.377336 7.2130003 7.4306183 7.334885 7.4037085 7.3357315 7.4836626 7.617902 7.6502347 7.938824 7.8430877
1368680_a_at 4.266224 4.6189036 4.409674 4.3678565 4.516318 4.3271465 4.5294604 4.4023314 4.412832 4.393118 4.5013733 4.5109687
1368681_at 6.2517896 6.255345 6.1327715 6.3722777 6.3416443 6.2747808 6.136921 6.2719555 6.386627 6.6394644 6.4369206 6.485936
1368682_at 4.5290813 4.7327366 4.7682347 4.4447107 4.616043 4.587262 4.610884 4.6670156 4.6453624 4.6814356 4.7329993 4.710681
1368683_at 3.103315 3.2534244 3.4066172 3.3773508 3.3049293 3.315893 3.3713346 3.259137 3.5450401 3.9350016 3.37149 3.4577153
1368684_at 5.339285 5.429104 5.3429527 5.741186 5.0826797 5.630993 5.752638 5.335414 5.4784 5.5896378 5.449395 5.4237604
1368685_at 4.792324 5.013277 5.095051 5.130599 5.1850476 4.977401 5.012443 5.0391493 5.0554132 4.872807 4.879352 5.2647047
1368686_at 14.028574 14.047755 14.022333 14.002095 14.015024 13.946171 14.023744 14.003107 13.929401 13.905696 13.882557 13.9432335
1368687_at 6.4077535 6.3986964 6.3478694 6.2554803 6.349514 6.4749475 6.328532 6.3970575 6.198174 6.30135 6.095104 6.3977895
1368688_at 4.733611 4.8160133 4.6013794 4.6456556 4.819225 4.634939 4.8622575 4.6492066 4.5008507 4.822381 4.9349756 5.051907
1368689_at 3.9580872 4.4273877 4.1056213 3.9450874 4.0801992 3.8683352 4.0666857 4.0123625 3.8719661 4.34242 3.890115 4.32895
1368690_a_at 4.3107896 4.3096633 4.326191 4.4314094 4.271367 4.1582623 4.5002303 4.358736 4.3343973 4.2844863 4.267174 4.4923897
1368691_at 4.7842135 4.8597164 4.953622 4.8856573 4.7184286 4.806348 4.609038 4.8160458 4.7054396 4.488218 4.8372025 4.662818
1368692_a_at 8.875909 8.737269 8.852301 8.487293 8.994215 9.173514 8.657952 8.755988 8.484463 8.027982 8.272728 8.37817
1368693_at 7.4735055 7.1797185 7.2944727 7.0725803 7.1601095 7.1489367 7.4458747 7.2783475 7.1093154 7.8930507 7.8372874 7.482435
1368694_at 4.228306 4.246168 4.2741985 4.247444 4.305224 4.193611 4.0566616 4.150548 4.2627506 4.155761 4.1144342 4.33914
1368695_at 12.353194 12.30632 12.476413 12.595581 12.205608 12.235891 12.211269 12.564144 12.427886 13.211973 13.0462475 13.004166
1368696_at 4.951523 5.222839 5.0322046 5.1005545 5.2630496 5.4078903 5.3609266 5.044639 5.1581216 4.810954 5.21549 5.072745
1368697_at 3.7582486 3.8927386 3.9133315 3.8603058 3.8141503 3.8719325 3.810947 4.1233444 3.7347488 3.858307 4.231762 3.6991851
1368698_at 6.185418 6.2847743 6.572874 6.105017 6.5269547 6.5328145 6.226858 5.94688 6.8929596 5.524067 6.083539 5.940061
1368699_at 4.006826 4.303402 4.1530113 4.02054 4.2306366 4.1695886 4.32561 4.3077393 4.2913876 4.366307 4.173807 4.4579983
1368700_at 4.7167053 4.468256 5.0373874 4.7658353 4.64917 4.558148 4.4327645 4.5523486 4.582835 4.7765045 4.574877 4.894576
1368701_at 5.227914 5.2534785 4.9993 4.948815 5.042039 5.051987 5.057542 5.3987017 5.3808227 5.47491 5.2909985 5.516381
1368702_at 9.410431 9.287609 9.213919 8.677589 9.416476 9.34757 8.936361 9.205805 9.04254 9.015415 9.161585 9.073555
1368703_at 7.1177664 7.27465 7.253824 7.3867526 7.4396744 7.5018625 7.3763123 7.265615 7.661959 7.59181 7.3702726 7.134318
1368704_a_at 4.529331 4.639718 4.4697056 4.363659 4.2958364 4.645851 4.416853 4.393798 4.345675 4.770276 4.4154177 4.607877
1368705_at 5.0679674 5.293451 4.9466143 5.209507 5.306301 5.1704664 5.2834787 5.1315165 5.160306 5.3861847 5.01158 5.4369655
1368706_at 12.103877 12.158924 12.338509 12.248933 12.006371 12.090704 12.237636 12.292907 12.107598 12.175393 12.058466 12.037659
1368707_at 13.545796 13.527723 13.5407915 13.681568 13.458278 13.551637 13.490928 13.662426 13.572436 14.0837965 13.994343 13.9204445
1368708_a_at 4.8836417 4.789297 4.721962 4.704023 5.0243397 4.682598 4.6629543 4.7345476 4.6847515 5.069934 5.0324755 5.1036787
1368709_at 4.068178 4.003659 3.9288077 3.8393164 3.9542367 3.8827631 3.894448 3.9419749 4.0707035 4.1202445 4.3814974 3.7471514
1368710_at 6.7773204 6.6595616 6.6567063 6.633185 6.701054 6.7136264 6.7398295 6.9036994 6.714811 6.800016 6.7146225 6.642358
1368711_at 8.14526 8.735086 9.755207 9.623104 8.435464 8.311229 9.560668 8.734287 8.42696 8.092529 8.511403 8.358885
1368712_at 7.359042 7.2784476 7.3191476 7.417493 7.3539796 7.216417 7.137389 7.0527015 7.252135 7.0011015 7.0261545 7.153298
1368713_at 4.410193 4.432612 4.6930666 4.47693 4.580306 4.7462792 4.4429016 4.6700106 4.630865 4.540783 4.200806 4.677399
1368714_at 3.5935972 3.4462204 3.6087532 3.572873 3.5955136 3.4369094 3.4295487 3.5447 3.6039364 3.9379327 3.572458 3.717103
1368715_s_at 4.283092 4.387204 4.1907177 4.193946 4.3665943 4.1843305 4.412408 4.280615 4.082966 4.4333 4.16679 4.4324083
1368716_at 4.1772184 4.2878933 4.1879435 4.121693 4.48347 4.429981 4.0851355 4.2682095 4.2048817 4.273782 4.2843757 4.3063426
1368717_at 10.614849 10.592571 10.268607 10.505185 10.525412 10.303312 10.477901 10.38695 10.617453 9.1564865 9.91223 9.925161
1368718_at 6.6244564 5.6948795 8.222054 9.000986 5.4493937 8.621603 8.014294 9.628608 9.447591 9.158609 8.983614 7.946148
1368719_at 5.237364 5.0226865 5.3438697 5.1759524 5.7558746 5.2821507 4.9470015 5.278302 5.893947 4.984253 5.1694674 5.097431
1368720_at 13.050613 13.117367 12.9809475 12.8341 13.112568 12.89253 12.975793 12.886021 12.874052 13.039513 13.09002 12.929787
1368721_at 5.9156823 6.068346 6.111129 5.908778 6.3522563 5.781855 6.1989536 6.061826 6.144128 6.082275 6.2083097 6.546073
1368722_at 3.4890969 3.7795935 3.7690575 3.8418486 3.7265792 3.9953713 3.6504524 3.7392952 3.8979046 3.6649325 3.7583957 3.6764827
1368723_at 5.0107455 4.9992285 4.9573636 4.645426 5.0500674 4.8185387 4.931485 5.440688 4.975643 5.4084005 5.1613345 5.3574233
1368724_a_at 5.978412 6.0251513 6.1035075 6.213903 5.893858 5.9485955 6.1608334 5.962856 5.8288207 6.0924454 5.703517 6.086835
1368725_at 4.849736 5.0238104 5.252926 5.564391 5.214796 5.0200987 5.4538546 5.068323 5.418144 5.3961105 5.1986246 5.0703955
1368726_a_at 6.047484 6.4463305 6.167259 6.1922083 6.2128286 6.1889524 6.195533 5.9778214 6.218137 5.5652514 5.555394 6.06726
1368727_at 3.725758 3.5946617 3.6634383 3.663137 3.8913417 3.6733663 3.7258446 3.4646974 3.5545788 3.7619715 3.8139217 3.8077955
1368728_at 5.2192554 5.263315 5.421481 5.57961 5.6098156 5.3175607 5.462902 5.4698043 5.7854576 5.381601 5.8080864 5.650045
1368729_a_at 4.162339 4.682918 4.2457185 4.473879 4.2481985 4.4340067 4.4355836 4.428656 4.3677435 4.5488377 4.7766814 4.1270776
1368730_a_at 4.464502 4.7376647 4.525926 4.4296575 4.55216 4.6648674 4.474653 4.6453896 4.3166146 4.297844 4.5317636 4.4815235
1368731_at 13.478506 13.414173 13.379057 13.583166 13.688375 13.402865 13.395756 13.449479 13.625624 14.288049 14.22271 13.974126
1368732_at 6.449317 6.3751397 6.6216683 6.709433 6.589506 6.518948 6.5833106 6.4554234 6.713335 6.4355197 6.4033675 6.709266
1368733_at 12.989568 12.868298 13.201326 13.355449 13.003739 13.3069 13.140156 12.851744 13.082349 12.389597 12.73948 12.861219
1368734_at 4.4460897 4.5568533 4.6333637 4.601964 4.2884684 4.648143 4.5874605 4.5510635 4.7685356 4.625493 4.505497 5.0249815
1368735_a_at 4.0939345 4.1491294 4.2517633 3.994938 4.3304167 4.231987 4.180874 4.044854 3.8944151 4.4462233 4.203163 4.20648
1368736_at 3.8989024 3.6605132 3.9220705 3.6344461 3.502735 3.632004 3.681903 3.6831212 4.418359 3.3937411 4.136957 3.773782
1368737_at 5.261956 5.0698175 5.161068 5.35319 5.2453537 5.0680285 5.0011864 4.9194183 5.098179 5.265729 5.3577576 5.152789
1368738_at 3.6475208 3.582611 3.8553553 3.805663 3.830156 3.5887306 3.590184 3.6445096 3.730604 3.7064245 3.8299363 3.7115066
1368739_s_at 4.8286695 5.1396675 4.9351115 4.433489 4.8918395 4.5569825 5.2489867 4.9309006 5.133017 5.2656546 5.001639 5.062078
1368740_at 4.1235266 4.2408476 4.078027 4.6720777 4.198565 4.2215614 4.270841 4.258211 4.233514 4.3646536 4.3177667 4.458942
1368741_at 13.508545 13.373533 13.514418 13.591584 13.413728 13.428512 13.4302435 13.592632 13.416896 14.006768 13.872146 13.8553505
1368742_at 7.04566 7.0195756 7.311049 6.886438 7.097057 6.7494802 7.310443 6.966861 7.1261883 7.9209676 7.5006657 7.9281754
1368743_a_at 4.171685 4.266078 4.1979446 3.922653 4.2175074 4.1767387 3.923745 4.0542755 3.8547194 3.904207 4.054981 4.1510677
1368744_a_at 4.046776 4.1750765 3.9586632 3.9698899 3.89659 3.9070272 4.010159 3.903538 4.065147 4.1674767 3.8973708 4.1531024
1368745_at 6.9954977 6.654539 6.7901635 7.1601553 6.825515 6.6923347 6.7478156 6.691589 6.0791717 6.824152 7.487947 7.056308
1368746_a_at 5.56312 5.428734 5.311916 5.1527205 5.4779615 5.129531 5.675368 5.4903746 5.3477244 5.373174 5.603776 5.420087
1368747_at 4.916666 4.72002 4.7258406 4.9623675 4.3916836 4.612457 5.1259685 4.828568 4.723639 4.7499933 4.8598366 4.8702426
1368748_at 6.196477 5.67521 6.049855 5.8520246 5.9899864 6.0575666 5.9427304 5.926484 5.8292 5.830192 5.6188807 5.780877
1368749_at 5.955996 5.8253493 6.032528 5.8437963 5.8745613 5.7500553 5.875578 5.877074 5.85265 6.154972 6.1811843 6.035861
1368750_a_at 4.4287534 4.0672894 4.1548476 4.1730914 3.865304 4.119658 3.93528 4.041106 4.387439 4.481009 4.2987294 4.4036436
1368751_at 3.8379157 3.7462118 3.7517185 3.6792138 3.8653548 3.794326 3.7139266 3.7970839 3.9723146 4.3844924 4.1805277 3.8929987
1368752_at 4.011012 3.9905155 3.9288077 3.9580026 4.000968 3.8143632 3.9043367 4.102489 3.9037104 4.0365973 4.3697095 4.0422273
1368753_at 4.062664 4.2770824 4.09525 3.950842 4.246143 4.17725 3.9652016 4.1327696 3.8218586 4.18207 4.2065163 4.520817
1368754_at 6.373541 6.101 6.5516734 6.4246883 6.142702 6.39591 6.4149957 6.4532905 6.6716065 6.656601 6.628567 6.7537823
1368755_at 10.722301 11.074742 11.103808 10.9071865 11.157903 11.070087 11.101636 10.766176 11.13115 10.765451 11.495726 11.990753
1368756_at 5.1478553 5.1245303 5.4222174 5.3463497 5.157789 5.584805 5.07891 5.4444532 5.49747 5.430851 5.3020935 5.2223096
1368757_at 3.7656968 3.716566 3.9416738 3.9514859 3.8854547 3.8018155 4.0577826 4.013568 3.910453 3.7458801 4.127997 3.9139857
1368758_a_at 4.901201 5.109561 5.044054 4.8101473 4.9486017 4.8455467 5.006595 5.123597 5.1437206 4.9001856 4.8018227 5.288841
1368759_at 5.0905724 5.25519 5.2592463 5.253253 5.3985424 4.9931006 5.114354 5.188241 5.243239 5.316098 5.206463 5.329474
1368760_at 4.273851 4.201523 4.1480007 4.233723 4.182744 4.123038 3.9154 4.008323 4.153319 4.081508 4.2962475 4.046018
1368761_at 3.7348385 3.6888654 3.7651842 3.9731252 3.8116136 3.617801 3.8479006 3.9892437 4.0148096 4.0934906 4.114579 3.842675
1368762_at 11.184331 9.793019 11.11328 6.104926 9.951732 10.68932 11.36192 10.785467 10.6563425 10.612885 10.136074 5.8476996
1368763_at 4.848169 5.1266766 5.12153 5.265189 4.908379 5.019325 4.9229937 5.064349 4.868661 5.2251554 4.7130246 4.878935
1368764_at 3.7339058 3.458022 3.3672042 3.4629216 3.2924762 3.3916159 3.2553551 3.715125 3.3353977 3.4505131 3.5853453 3.2215674
1368765_at 4.621193 4.60618 4.9531865 4.7724066 4.7410583 4.6526446 4.949853 4.6132336 4.9189606 4.966153 4.925005 4.948544
1368766_at 4.5804014 4.7297153 4.533983 4.5976763 4.3558445 4.5574083 4.654015 4.791404 4.7288184 4.7589145 4.7708015 4.3651667
1368767_at 5.547838 5.238944 5.3052244 5.6180496 5.551455 5.305428 5.5224867 5.5263214 5.1133986 5.6188717 5.554344 5.5754566
1368768_at 5.5730076 5.645997 5.9190655 5.642403 5.5661645 5.5187197 5.620038 5.8745165 5.9550905 5.3623056 5.859273 5.8433123
1368769_at 10.762 10.801839 10.685096 11.026059 11.108758 11.155608 10.904443 10.94455 11.019982 10.987663 11.129598 11.019952
1368770_at 4.2654524 4.3908978 4.279668 4.0264144 4.3710136 4.3229265 4.371995 4.1596975 4.135006 4.247901 4.841175 4.841851
1368771_at 4.7002897 4.5891514 4.8701134 4.398733 4.581743 4.8286953 4.7668853 4.548432 4.580191 5.0998883 4.946379 4.6927595
1368772_at 5.0410447 5.2044215 5.2128806 5.172199 5.178723 5.053024 5.010302 5.4159822 5.3551354 5.077548 5.094795 5.407633
1368773_at 3.7141259 3.952376 3.864888 3.9089944 3.856007 3.7570322 3.6492884 3.6858397 3.8737385 4.1917415 3.8606906 3.7027366
1368774_a_at 5.422682 5.4543853 5.5097094 5.6326323 5.5893188 5.4921126 5.3733997 5.2831225 5.3964543 5.6753173 5.4383993 5.5230656
1368775_at 4.5283737 4.2936788 4.1355877 4.6444626 4.3945494 4.1950254 4.347654 3.6469567 4.196124 4.4000697 4.1820726 4.312128
1368776_at 4.4609065 4.5088983 4.605192 4.607593 4.36539 4.7659016 4.5244274 4.879351 4.376468 4.592148 4.4836316 4.593601
1368777_at 4.361621 4.201915 4.491761 4.4816494 4.284594 4.450492 4.4919806 4.4451923 4.179508 4.2512093 4.22101 4.3908243
1368778_at 7.5579934 8.178328 9.586803 9.009613 9.664396 8.325556 9.197767 8.3328705 8.537336 6.210187 7.478808 7.917071
1368779_a_at 7.4705553 7.786871 7.805661 7.5593057 8.087257 7.4495964 7.889201 7.6006365 7.5241184 6.290758 6.9988117 7.294792
1368780_at 5.2545156 5.1920686 5.1468897 5.182918 5.204653 5.4078903 5.093184 5.0870385 5.10797 5.1944985 5.361143 5.294872
1368781_at 4.7193766 4.821121 4.69711 4.7552357 4.919319 4.7822437 4.588475 4.866846 5.1097035 5.1586604 5.0532866 4.739336
1368782_at 3.533256 3.8784988 4.097452 3.9094188 3.9456587 3.871196 3.4871726 3.779867 3.8254325 4.511999 3.990455 3.9219134
1368783_at 4.3915944 4.5084124 4.3233624 4.0477405 4.4168506 4.090327 4.00297 4.207894 4.2127895 4.428859 4.4063606 4.5004277
1368784_at 9.186815 9.474342 9.465651 9.334176 9.646772 9.803911 9.573741 9.578081 9.707028 9.236243 9.685973 9.38661
1368785_a_at 3.62256 3.7815566 3.7297015 3.614288 3.4730537 3.6037166 3.4423802 3.4871347 3.5849347 3.767596 3.4510093 3.7433178
1368786_a_at 4.3006573 4.1848044 4.4565277 4.2304115 4.4587955 4.296483 4.163245 4.233858 4.0725327 4.3125067 4.3761635 4.4408393
1368787_at 6.225147 6.0868306 5.9021373 6.136724 6.067133 6.109892 6.147378 6.365882 6.2592955 6.446341 6.3819733 6.3184657
1368788_at 4.842312 4.6885157 4.671169 4.765835 4.9944887 4.9230146 4.8487587 4.7763405 4.9369 4.6839743 4.722699 4.933466
1368789_at 6.2346964 5.336106 4.998971 5.1759863 5.328782 4.93968 5.780003 5.103116 5.599569 5.2914543 5.440151 5.603842
1368790_at 12.018903 12.010212 12.056973 12.162205 11.858909 11.888139 11.966542 12.134687 11.8733425 13.099049 12.669608 12.587658
1368791_at 5.032217 5.4286995 5.1246586 5.2885895 4.9731293 4.933983 5.2138414 5.3082075 5.084552 5.5248985 5.518487 5.2876806
1368792_at 6.2590346 6.4020844 6.552161 6.548427 6.5596585 6.633511 6.213994 6.406082 6.1941843 6.5995197 6.3029876 6.703577
1368793_at 4.6880035 4.6384 4.625476 4.701247 4.734191 4.8379507 4.5588055 4.6296024 4.5582323 4.877654 4.721264 4.7693653
1368794_at 11.219459 11.09979 11.059408 11.256659 11.161533 11.054794 11.097579 11.145764 11.153822 10.866098 10.843482 11.047681
1368795_at 6.526377 6.7005777 6.587058 6.6395345 6.8234954 6.6528807 6.3396425 6.622917 6.6009474 6.61344 6.550298 6.582465
1368796_at 6.0376754 6.226507 5.8931 5.9261494 6.1468697 6.056059 6.1619916 6.186434 6.113267 6.031301 6.111397 6.041918
1368797_at 7.000462 7.095258 6.93649 7.266423 7.399752 6.8542366 7.456387 6.5013328 5.9975986 7.0869393 7.500436 6.484655
1368798_at 3.9737232 3.9713964 3.7587981 3.569845 3.8626509 3.7123663 3.847416 3.787676 3.7841425 3.668219 3.8233328 3.6657026
1368799_at 5.210058 5.3315287 5.2073164 5.574743 5.0908356 5.5392838 5.1581974 5.5822926 5.1102858 5.5458083 5.1608086 5.5166636
1368800_at 4.13645 4.0918713 4.2529187 4.1641326 4.1991587 3.896605 3.953727 4.1467433 3.9076986 4.0453153 4.3560767 4.1562634
1368801_at 4.21756 4.053955 4.3576317 4.43462 4.1858025 3.7655306 4.4865637 4.2390423 4.350752 4.567931 4.448488 4.25233
1368802_at 4.6543875 4.8121185 4.6887493 4.463025 4.8043633 4.800748 4.7636614 4.948453 4.6096306 4.434164 4.586227 4.5748672
1368803_at 5.0251822 4.5947657 4.588135 4.7314343 4.6880627 4.4961677 4.5932274 4.45109 4.543719 4.8484497 4.6622972 4.5836263
1368804_at 4.1028905 4.125003 4.1406775 3.8404205 4.1850595 4.265895 4.137136 4.2436953 4.025921 4.3927555 4.1320343 4.3920717
1368805_at 5.1280966 4.6351347 4.887062 5.048505 4.830761 5.1482897 4.8158393 4.9456873 4.755254 5.122159 4.8618183 5.082059
1368806_at 13.43166 13.428295 13.421935 13.446097 13.359798 13.51878 13.368953 13.411119 13.396725 13.383091 13.470094 13.422414
1368807_at 5.5477304 5.4037533 5.6087217 5.684594 5.5568237 5.592634 5.603027 5.622751 5.5644493 5.7701225 5.4383993 5.6811733
1368808_at 8.472913 8.608259 8.540331 8.3601265 8.53289 8.620933 8.508991 8.488968 8.803074 8.353605 8.787979 8.7852745
1368809_at 9.059029 8.939451 8.999863 8.955525 9.02419 8.940125 9.012864 9.026356 9.102624 8.8357525 9.053886 8.922335
1368810_a_at 4.296597 4.088321 4.0599985 4.168967 4.394232 4.178684 4.23274 4.238022 4.2098045 4.294205 4.0669913 4.313259
1368811_at 5.236874 5.564926 5.3025074 5.573186 5.286067 5.1984715 5.223422 5.3887396 5.3362713 5.4117436 5.2913647 5.5126934
1368812_at 4.877881 4.670868 4.397 4.656596 4.655038 4.598116 4.6886435 4.7339573 4.697255 4.946212 4.7873964 4.4254346
1368813_at 6.0759106 5.8774967 5.434568 5.400893 5.679939 5.680244 5.776369 5.8616085 5.5978312 7.1353984 6.568293 6.3584337
1368814_at 11.1546755 11.206945 11.048147 11.030618 11.001133 11.293419 11.233711 10.994068 11.047347 10.496259 11.079313 11.100403
1368815_at 5.4703164 5.4810348 5.155261 5.486499 5.2531624 5.4515123 5.273711 5.5917964 5.521655 5.4982324 5.4383993 5.2223096
1368816_at 4.183856 4.0464773 4.0548687 3.9472907 3.8626506 4.3332744 3.9850452 3.9598916 4.333098 4.512308 4.055196 3.9230862
1368817_at 9.583039 9.601169 9.48004 9.47689 9.657115 9.635738 9.595797 9.439766 9.651244 9.313678 9.321011 9.377044
1368818_at 8.384165 8.426944 8.21902 8.308115 8.41761 8.39613 8.382975 8.222618 8.420787 7.82131 7.9838595 8.138435
1368819_at 10.420226 10.258622 10.301954 10.382729 10.22162 10.326944 10.296076 10.2738 10.536247 10.49942 10.691692 10.374721
1368820_at 7.2914157 6.8988795 7.0934834 7.318331 7.2169766 7.339977 7.144846 7.115006 7.4068537 6.856307 6.898663 7.0313654
1368821_at 6.0350647 6.051181 6.013506 6.44904 5.7849565 6.14759 6.0542374 6.176183 6.3745165 6.394962 6.1811547 6.0441914
1368822_at 7.0985303 6.771869 6.8422704 7.028209 6.709596 6.9023986 6.9405584 6.803938 7.2438245 7.3170652 6.958826 6.769629
1368823_at 3.8249314 3.5590436 3.7676218 3.481871 3.6347728 3.540912 3.6834297 3.7115867 3.5589633 3.9091394 3.806278 3.5842967
1368824_at 10.262732 10.206406 10.265601 10.142539 10.229046 10.342391 10.149425 10.313297 10.355161 9.815205 9.936164 10.041006
1368825_at 3.6576934 3.6663797 3.548416 3.6915693 3.5891984 3.6133676 3.4292738 3.6727295 3.5185676 3.7554538 3.659701 3.5387797
1368826_at 13.042359 13.282315 13.407171 12.950994 11.679383 12.925931 12.893048 12.9690895 12.945796 12.994765 12.770659 12.963261
1368827_at 6.148168 6.270414 6.61688 6.447893 6.3688087 6.3222513 6.7863913 6.4460287 6.445485 6.8159957 6.2364926 6.5707464
1368828_at 5.1202965 5.835078 5.770153 5.6177087 5.6506996 5.7089906 5.6890626 6.0256486 5.6157327 5.911926 5.605936 5.754339
1368829_at 6.505228 6.3440905 6.968325 6.7740655 6.529498 6.87503 6.504011 7.261823 7.125841 7.63277 7.045301 6.7281475
1368830_at 4.902528 5.2744656 5.5190077 5.1055183 5.143491 5.1310644 5.331482 5.4422436 5.1034393 5.413822 5.4525476 5.2133236
1368831_at 9.411849 9.238059 9.187061 9.282807 9.258742 9.22644 9.0356655 9.183741 9.113436 8.849414 9.00713 8.997225
1368832_at 7.830222 7.7101035 7.693697 7.7278786 7.905903 7.977751 8.040654 7.7368045 7.929076 7.616322 7.7241297 7.765911
1368833_at 4.805572 4.964523 4.852271 4.7764525 4.80634 4.8362355 4.9003706 4.6771564 4.8042502 4.76307 4.8051286 4.7504735
1368834_at 6.442688 6.0746894 6.376338 6.375424 6.1845727 6.3210745 6.1684203 6.080167 6.2949233 6.4473295 6.7231445 6.971859
1368835_at 9.636307 9.46892 9.717747 9.391441 9.720169 9.808535 9.63022 9.533348 9.922165 8.918135 9.436493 9.803312
1368836_a_at 5.6301637 5.4502535 5.6085663 5.6212435 5.373272 5.4617124 5.400416 5.5800214 5.445271 5.448044 5.5646505 5.678508
1368837_at 7.3143077 7.4017334 7.134211 6.7290435 7.35566 7.3778996 7.3440976 6.690489 6.842283 6.9320016 6.861084 6.6846194
1368838_at 7.203518 7.393317 7.1568456 7.081073 7.317177 7.244386 7.1542583 7.4024343 7.527887 7.5249786 7.309257 7.4186397
1368839_at 7.369577 7.5627575 7.0921764 7.54361 7.628372 7.557406 6.947806 7.391467 7.535723 7.5045037 7.935653 7.5596447
1368840_at 12.248282 12.384283 12.125786 12.25539 12.172189 12.075272 12.268881 12.33135 11.758678 12.851663 12.708688 12.667153
1368841_at 7.1177664 7.063947 7.0118666 7.0671697 7.0432363 7.223149 7.0610867 6.9130416 7.0547185 7.236633 7.137073 7.0935254
1368842_at 7.4163003 7.4046564 7.437581 7.52023 7.2850304 7.379085 7.602708 7.7097516 8.007129 7.8895707 8.091919 7.254544
1368843_at 9.7926655 9.746657 9.70584 9.799564 9.693648 9.928942 9.764517 9.682027 9.708321 9.449802 9.436493 9.500367
1368844_at 8.36246 8.474479 8.478891 8.571687 8.655914 8.4575405 8.19738 8.22983 8.409012 8.464812 8.304719 8.178432
1368845_at 3.7601407 3.983849 3.9142873 3.93539 3.8626509 3.9953713 3.9578085 4.03374 3.8918376 4.0920753 3.9239073 3.6910732
1368846_at 4.859392 4.7933006 4.8971786 4.684252 4.517316 4.761341 4.733619 4.816246 4.97593 5.0136647 4.9747963 4.7934365
1368847_at 9.210737 9.296168 9.163622 9.219697 9.377689 9.19328 9.310728 9.17026 9.3427725 9.069283 8.96738 9.162501
1368848_at 8.75678 8.642855 8.776647 8.72746 8.907813 8.979261 8.698591 8.527168 9.08518 8.731868 9.054418 8.91269
1368849_at 8.037355 7.8655186 7.957885 7.6933584 8.039413 8.113547 7.9068995 7.959471 8.02706 7.6749516 7.8763285 7.805872
1368850_at 5.1379557 4.8415666 5.066391 4.852666 5.285331 5.030457 4.8775496 4.8208904 5.307301 5.256489 5.043671 5.039592
1368851_at 8.474499 8.74457 8.657482 8.745043 8.606892 8.734638 8.62044 8.750366 8.720537 9.409943 9.171812 8.42774
1368852_at 10.557644 10.726985 10.531513 10.5136175 10.5386 10.344612 10.475536 10.415818 10.3445635 9.87915 10.23007 10.330101
1368853_at 3.5043023 3.307032 3.4232085 3.4959874 3.563638 3.6064978 3.469245 3.386886 3.3361285 3.5078244 3.504744 3.3773243
1368854_at 3.6033182 3.707083 3.465935 3.4542832 3.5235603 3.5198197 3.5548627 3.3141782 3.5807602 3.516242 3.8776047 3.6177926
1368855_at 5.8806624 6.0395293 6.099861 6.160742 6.1174245 5.9195433 6.149164 6.095991 6.036423 6.153197 6.157295 6.373574
1368856_at 5.823441 5.755538 6.1343317 6.1060705 5.932849 6.0106153 6.162004 5.850898 5.747569 5.881981 6.4207234 6.298623
1368857_at 3.4143162 3.1598005 3.210732 3.2983851 3.2683847 3.1669185 3.424329 3.2179759 3.2885644 3.3049486 3.1707828 3.3326392
1368858_at 3.6349196 3.7770247 3.7615714 3.6624968 3.5806801 3.6506534 3.693529 3.8464208 3.714545 3.8903022 3.633334 3.80087
1368859_at 8.976231 8.6693125 8.947746 8.953913 8.985242 8.940275 9.127613 9.097511 8.845757 8.659526 8.804414 8.938511
1368860_at 4.3038435 4.104641 4.21511 4.1428022 4.331541 4.2498565 4.382514 4.4437304 4.085905 4.506085 4.4593153 4.101538
1368861_a_at 4.5121903 4.808662 4.6256394 4.5920873 4.7337904 4.7604156 4.366833 4.864788 4.4315634 4.461058 4.5124054 4.575697
1368862_at 8.333141 8.1146965 8.169434 8.017257 8.01499 8.248007 8.095589 8.063876 8.275187 8.289431 8.156527 8.225891
1368863_at 9.575996 9.529697 9.475873 9.338061 9.316255 9.242822 9.502663 9.523814 9.317023 8.701925 9.288218 9.340455
1368864_at 3.6245136 3.8168077 3.6338153 3.8750284 3.7939248 3.5075173 3.5262513 3.5350184 3.642193 3.794191 3.5437589 3.841387
1368865_at 3.5766654 3.4109917 3.6499527 3.5123703 3.5016432 3.5135891 3.5184107 3.4629304 3.4162533 3.5044682 3.5642369 3.5630817
1368866_at 6.3752904 6.3347044 6.5835776 6.4936295 6.6436563 6.9513874 6.7640176 6.614752 6.5364594 7.264155 6.6891136 6.512529
1368867_at 7.110244 7.030831 7.2136264 6.963111 7.1284804 7.1725 6.8507037 6.8052893 6.909694 7.4047036 7.051871 6.6070294
1368868_at 5.3768997 5.4804144 5.086439 5.6363535 5.265173 5.187129 5.354807 5.4639435 5.6190214 5.010977 5.252161 5.2282066
1368869_at 6.234653 6.0038953 6.2993436 6.298684 6.140077 6.195024 6.179314 6.0033913 6.126002 6.1092854 6.255351 5.832541
1368870_at 8.352855 7.465717 8.07422 8.413658 7.8157845 7.7943053 8.475687 8.182354 8.258536 6.3048687 6.797219 7.555989
1368871_at 8.175701 8.557442 8.4886265 9.06847 8.283153 8.503918 9.119298 8.555811 8.477442 8.632563 8.725063 8.563496
1368872_a_at 5.483701 4.796996 5.489768 5.2241974 5.3035436 5.273458 4.9299107 5.1347356 4.9834375 5.348569 5.0797367 5.0440197
1368873_at 4.222599 3.8876593 3.8904958 4.1607428 4.1894875 3.8294158 4.021026 3.8933887 4.162182 4.017185 4.1195855 4.1218147
1368874_a_at 5.5361376 5.6483574 5.310254 5.1725025 5.7720127 5.6706934 5.773753 5.477435 5.599345 5.737925 5.4035525 5.3551617
1368875_a_at 7.3591394 7.2775292 7.4192076 7.339112 7.412326 7.4928975 7.3431535 7.396826 7.5043125 7.5019975 7.395104 7.6467967
1368876_a_at 5.283913 5.2763257 4.8600216 4.835113 5.164591 5.126928 5.2252426 5.1261654 4.9632263 5.1670065 5.255309 5.268349
1368877_at 10.44791 9.5516 7.22202 6.2760677 10.200427 9.6328125 6.710912 9.385884 8.968233 7.0092263 9.048766 8.22227
1368878_at 9.594883 10.259069 9.000439 10.411642 10.059635 9.605755 9.84748 9.379283 9.335106 10.30836 11.421328 10.643898
1368879_a_at 4.0646734 4.4817533 4.1644278 4.2397275 4.2614794 4.27252 4.2465267 4.476164 4.3168926 4.322569 4.25055 4.3576546
1368880_at 4.737865 4.6038857 4.3813195 4.393542 4.4866524 4.2653913 4.2634497 4.582149 4.472022 4.727269 4.537939 4.4721274
1368881_at 8.614828 8.725049 8.685373 8.714954 8.65086 8.536416 8.6558075 8.658687 9.006848 8.430124 8.418638 8.586094
1368882_at 4.9029946 4.5786066 3.8655949 4.574106 4.5888977 5.306219 5.7832522 4.5878634 4.0614142 4.622649 4.287854 4.622968
1368883_at 5.0624084 4.6493573 4.860452 5.0071735 4.6418624 4.7026057 4.584577 4.9081645 4.7421103 5.020152 4.6260877 5.0168185
1368884_at 4.806507 5.407957 5.0977545 4.9139123 4.949205 5.0342736 4.8180823 5.041311 5.2293572 4.9979215 5.05095 5.2524257
1368885_at 5.6234894 5.7449207 5.3537517 5.7409267 5.9363866 5.9063625 5.771849 5.8649797 5.890176 6.0487404 6.4350843 6.697962
1368886_at 9.585426 9.398026 9.583735 9.537785 9.64924 9.553622 9.593099 9.5847225 9.457487 9.742593 9.585701 9.398556
1368887_at 3.6523416 3.8457236 3.569081 3.3866513 3.5740557 3.5885954 3.5893207 3.8654232 3.8987143 3.7205856 3.5977805 3.597319
1368888_a_at 8.055256 7.5242763 7.777223 8.305926 7.633506 8.171757 8.425612 8.793616 8.693873 8.202227 8.538711 8.224465
1368889_at 7.0476 7.0701065 6.976015 7.2036324 7.1476126 7.0505943 7.181507 7.0342894 7.3157063 7.1712956 7.0372906 7.3270683
1368890_at 7.716733 7.868941 7.5310183 7.8837028 7.8369775 7.813776 7.934315 7.8423615 7.739329 7.08932 7.542595 7.6049433
1368891_at 5.6828637 6.0017934 5.641556 6.0106664 5.754889 6.059896 5.9569664 5.5841575 5.9596825 5.486088 5.74868 5.2946534
1368892_at 4.2877617 4.065261 4.0196056 3.9197245 3.9829795 4.10882 3.8908265 3.9407492 4.167042 3.9930124 4.095742 4.232859
1368893_at 4.6487865 4.47433 4.532277 4.360549 4.5656633 4.411469 4.307637 4.3322897 4.4687166 4.3081427 4.533139 4.706999
1368894_at 4.5323133 4.6834087 4.612438 4.4876423 4.7972684 4.6285553 5.000599 4.8789454 4.596594 4.436467 4.6700144 5.062942
1368895_at 4.5439725 4.2135763 4.244442 4.316047 4.491375 4.21511 4.3543186 4.216074 4.3474255 4.689395 4.623939 4.4187927
1368896_at 6.9368567 6.353269 6.1597896 5.988415 6.7440176 6.7387733 5.9934816 6.720638 6.564639 6.4423833 5.6901684 5.6569695
1368897_at 5.1747675 4.3642817 4.373931 3.935251 5.129877 4.8544703 4.6656647 4.948098 4.499613 4.538172 4.24957 4.2345695
1368898_at 5.0054474 4.9467497 5.132222 5.0314956 5.0942717 5.0518794 4.678862 5.0087705 4.7384953 4.7702756 5.042799 5.146127
1368899_at 7.7858415 7.474569 7.635895 7.7408757 7.6339755 7.706372 7.751219 7.5721545 7.7220597 7.8293347 7.6707067 7.6561656
1368900_at 4.8202133 4.8544855 5.3052244 4.550436 5.2293577 4.6191845 4.876728 4.9144936 5.192767 5.8830338 5.1996565 5.621535
1368901_at 5.101585 4.9528136 4.6576576 4.9186244 5.364691 5.007927 4.61811 4.8546524 5.2998757 6.859011 5.3285575 5.684856
1368902_at 5.7222037 6.063559 5.4309587 5.637718 6.0409846 5.764482 5.5562983 5.8769507 5.9947877 5.79677 6.096937 5.7275686
1368903_at 7.6231723 7.712592 7.5323963 7.9120655 7.545368 7.6681046 7.5948424 7.624726 7.3794637 7.3974414 7.447644 7.4313917
1368904_at 6.062385 6.131621 6.244674 6.00591 6.167549 6.2696576 6.134802 6.2509227 6.1600046 6.5110927 6.087883 6.3957615
1368905_at 7.3712444 7.5786953 7.5751367 7.905312 7.792781 7.302695 8.069164 7.334549 7.5374656 9.288828 8.772264 7.815141
1368906_at 3.3977168 3.3645535 3.4735677 3.4086876 3.6508055 3.4272294 3.3972678 3.434294 3.3996742 3.530738 3.312768 3.49547
1368907_at 4.7273273 4.366727 4.3839836 4.510075 4.5966163 4.5355973 4.666727 4.6657815 4.4058986 5.173786 5.1831746 4.8904343
1368908_at 8.258471 8.211868 8.31079 8.062838 8.1693325 8.185798 8.385517 8.346854 8.641949 7.8518844 7.972097 8.398035
1368909_a_at 6.6543126 6.5218043 6.902343 6.675311 6.7621784 6.7656164 6.5504885 6.48599 6.644308 6.465545 6.8345513 6.4262576
1368910_at 5.62102 5.8509645 5.7402472 5.517888 5.8287826 5.6438475 5.5143905 5.5388837 5.6962805 5.8552895 5.426245 5.539339
1368911_at 6.645002 6.6940904 6.4099894 6.8154564 6.1054854 6.3562202 6.7397084 6.3935037 6.53337 7.322453 6.885315 6.9333057
1368912_at 4.320785 4.090193 4.089492 4.4097443 4.5243535 4.279791 4.2871647 4.553741 4.106187 4.3004107 4.280591 4.466147
1368913_at 3.6609898 3.8473492 3.5478132 3.4950423 4.0575457 3.763654 3.758063 3.8976455 4.1100807 4.0524044 3.8409803 3.8078961
1368914_at 4.2813373 4.3951597 4.307963 4.5344768 4.519264 4.3688326 4.2842965 4.403207 4.4441013 5.212581 4.8103642 4.423976
1368915_at 10.795918 11.001032 10.896212 10.993473 10.70852 11.008765 11.098639 10.725929 11.080243 10.135055 10.74234 10.892412
1368916_at 10.585093 10.684755 10.64787 10.618913 10.57237 10.580069 10.642299 10.500642 10.664435 10.624257 10.437136 10.470305
1368917_at 5.4826503 5.479 5.3591557 5.773484 5.3581433 5.090514 5.1264286 5.1536613 5.435314 4.916715 4.898861 5.1652427
1368918_at 5.158252 5.255061 5.264264 5.3447285 5.2868414 5.2464447 5.3398113 5.3792114 5.291129 5.564761 5.3054314 5.7142105
1368919_at 4.662275 4.695983 5.0508175 4.8166385 4.847338 5.000548 5.0271106 5.11219 4.8404894 5.092565 4.9631934 4.667673
1368920_at 5.316734 5.143793 5.236716 5.0175443 5.3864446 5.1197686 4.989115 5.1536613 5.080125 5.7294955 5.137199 5.275752
1368921_a_at 5.872606 5.7252645 5.890906 5.7069926 6.0559163 5.7759113 5.756354 5.77928 5.9256496 6.056358 6.0539303 5.985766
1368922_at 4.366561 4.3628664 4.4089746 4.6494684 4.4063683 4.428177 4.3469954 4.3483953 4.3606634 4.435489 4.2731614 4.5545053
1368923_at 4.7257295 5.008337 4.737735 4.755472 4.7103415 4.7927823 4.4377756 4.4631443 4.795631 4.5207763 4.7451105 4.697459
1368924_at 10.350019 10.446547 10.355817 10.266034 10.141866 10.57089 10.410082 10.293518 10.684107 9.675721 10.304827 10.321093
1368925_a_at 4.4338827 4.36893 4.456411 4.4448276 4.3767395 4.8828564 4.6822715 4.452535 4.6077576 4.424012 4.4659324 4.232164
1368926_at 4.3373375 4.6148415 4.4074326 4.502794 4.5108905 4.5759463 4.6843486 4.328391 4.381949 4.5718946 4.819076 4.794776
1368927_at 6.8020654 6.7963305 6.6090426 6.8781824 6.804755 6.671347 7.193518 6.939337 6.8681836 6.849207 6.779572 6.8727293
1368928_at 6.1405873 6.0963 6.1002154 6.047626 6.372693 6.3459554 6.2452755 6.307405 5.666155 6.5206137 6.2604628 6.0250964
1368929_at 7.4305897 7.2222676 7.1288233 7.0124936 7.5964317 7.4360557 7.360004 7.179252 7.3685637 7.448681 7.1397777 7.1173415
1368930_at 4.212953 4.2936788 4.077805 4.174642 4.3317504 4.205722 4.1387744 4.2723193 4.4520698 4.384158 4.5115504 4.3128405
1368931_at 8.183382 7.5949078 7.8861027 7.721939 7.4500065 7.839658 7.7853823 7.930317 7.734077 7.682187 8.081275 7.9880905
1368932_at 5.494297 5.4467955 5.6428065 5.836243 5.661841 5.645708 5.535617 5.7982583 5.743115 5.6227694 5.7357416 5.6700554
1368933_at 7.4005446 7.221418 7.2395363 7.3522406 7.433209 7.5068884 6.8894825 7.0840425 7.291838 7.290912 6.874308 6.856911
1368934_at 10.963857 10.683666 11.111764 10.777489 10.577616 11.28653 11.2161455 11.039695 11.724338 11.142304 10.509135 10.649844
1368935_at 4.109116 4.104328 4.1567287 4.2562957 4.183915 3.8451512 4.2686386 3.9864814 4.131884 4.340493 4.13107 4.103092
1368936_at 10.702892 10.566674 10.651259 10.665965 10.75963 10.777417 10.559796 10.743249 10.778061 10.726483 10.565099 10.7330675
1368937_at 5.476716 5.6626725 5.5249352 5.5336585 5.423855 5.7381964 5.6989965 5.7227845 5.529935 5.834457 5.906597 5.701784
1368938_at 5.1866865 5.4262524 5.4884505 5.6571074 5.351325 5.1859 5.1251245 5.352032 5.0664225 5.0061555 5.37615 5.537002
1368939_a_at 4.412288 4.5146804 4.4606123 4.347838 4.48234 4.5232153 4.529406 4.5141788 4.5216336 4.8200936 4.6207438 4.533923
1368940_at 10.025454 9.559567 9.500679 10.048716 9.881031 9.86845 9.914624 9.722065 10.16296 9.61549 9.200459 9.474258
1368941_at 3.9530184 4.1969013 4.440653 4.054623 4.003909 4.0784664 3.9419878 4.236356 4.122109 4.3118954 3.949299 4.1990595
1368942_at 4.9140697 4.8224854 4.660275 4.5528355 4.8096385 4.89656 4.721325 4.5292177 4.58825 4.441266 5.0181727 4.791895
1368943_at 13.151241 12.933201 12.878493 12.891833 13.100059 12.986132 13.131663 12.843614 12.892106 12.572432 12.837572 12.7856865
1368944_at 7.1234374 7.0027337 6.8549438 6.8249617 7.010515 6.974256 6.8622036 6.9401264 7.164975 6.890912 7.044836 6.9944286
1368945_at 5.470005 5.650098 5.250446 6.1632967 5.311802 5.4078903 5.6336293 5.6913757 5.093682 5.3525615 5.6225853 5.648273
1368946_at 5.587824 5.484466 5.327717 5.774029 5.4927998 5.8823547 5.516676 5.775337 5.7655334 5.3846045 5.377201 5.5836544
1368947_at 7.4159517 7.54933 8.947818 8.625242 7.372783 7.029629 8.37664 7.479979 7.060903 8.648507 7.2530766 7.426678
1368948_at 5.969521 5.8530216 5.999302 5.5352855 5.7887487 6.1044893 6.126099 6.0564537 6.2314854 6.475629 6.868658 6.787229
1368949_at 4.332432 4.5202484 4.3525867 4.4570756 4.2630043 4.2992964 4.518427 4.5619345 4.5928564 4.277608 4.3648105 4.4804983
1368950_a_at 5.5258875 5.7184916 5.639659 5.673314 5.8134985 5.957341 5.729348 5.604891 5.816078 5.7071342 6.128666 5.8840294
1368951_at 4.2678423 4.4069057 4.325749 4.2440176 4.2320967 4.4030046 4.320277 4.51198 4.22608 4.232915 4.350267 4.3557725
1368952_at 4.234333 4.5711794 4.490707 4.5322266 4.466537 4.395731 4.6026535 4.6163087 4.8488073 4.5694904 4.577239 4.560079
1368953_at 7.9905314 7.6055336 7.8388805 7.9527903 7.797601 8.068115 7.6456127 8.010813 8.083973 8.399132 7.933615 7.972365
1368954_at 4.750423 4.8702683 4.627405 4.770546 4.5046678 4.811701 4.80377 4.678242 4.62731 5.039997 4.887787 4.593908
1368955_at 7.2222276 7.1227727 7.219018 7.317732 7.233127 7.311089 7.338726 7.200116 7.2757096 6.509365 7.094141 7.156635
1368956_at 5.1837764 5.5016756 5.2486377 5.293404 5.3052945 5.2657247 5.307882 5.209681 5.3168426 5.3863473 5.377201 5.3730383
1368957_at 5.011137 5.1616716 4.8784494 4.765455 4.522208 4.84262 4.8149858 4.80824 4.685149 4.846221 4.5672183 4.9366255
1368958_at 3.914253 4.0512257 4.0920563 3.650107 3.8916495 3.9865677 3.9107795 4.135224 3.903284 4.3770475 3.9742725 3.9734209
1368959_at 4.4437547 5.008518 4.7321463 4.424879 4.8230844 4.7139196 4.704944 4.721584 4.6393733 4.5880556 4.8542466 4.810558
1368960_at 9.203224 9.305895 9.104543 9.322083 9.200768 9.317229 9.388776 9.180698 9.157208 9.133931 9.131365 9.281919
1368961_at 5.728938 5.624654 5.9597363 5.7187333 5.549637 6.0144725 5.6919017 5.9985623 5.958972 6.7139745 6.010279 5.6983595
1368962_at 5.0084414 4.6642437 4.9366813 5.0185876 4.8634443 4.938963 5.2138414 4.8499002 4.7555466 5.3101354 4.9619184 5.0551453
1368963_at 6.406446 6.3057475 6.074366 6.374539 6.2116733 6.1260357 6.351221 6.1775723 6.090217 6.0787296 6.5302653 6.0219564
1368964_at 4.6649327 4.50066 4.258039 4.244354 4.1172357 4.3668776 4.141221 4.283828 4.7743673 4.4988446 4.1410446 4.1480465
1368965_at 5.3289423 5.318871 5.336937 5.511568 5.327968 5.335123 5.18423 5.2723036 5.275582 5.544548 5.5030394 5.4836483
1368966_at 4.1053514 4.1167 4.054557 3.9099045 4.1497436 3.9324486 3.8628848 4.120746 3.8818421 4.015376 4.156088 4.0900493
1368967_at 6.755103 6.415307 6.710091 7.0582843 6.8261285 6.9358277 6.6028543 6.505764 6.61442 6.503515 6.6338687 6.7477446
1368968_at 4.404384 4.393072 4.0443993 4.250141 4.6207223 4.3752923 4.564324 4.4771814 4.302953 4.399276 4.506972 4.551307
1368969_at 4.3232794 4.3366003 4.3791633 4.142579 4.24745 4.3578477 4.710325 4.259914 4.197233 4.3817525 4.4108534 4.5465536
1368970_at 4.976316 4.9030704 4.918005 4.9349184 4.8241625 4.864334 4.956519 4.8817315 4.9377337 5.037817 4.5750055 4.91025
1368971_a_at 4.95283 4.973489 5.1298428 4.778387 4.881712 4.873479 5.133475 4.8872275 5.092632 4.8828692 4.81805 4.7599516
1368972_at 3.4839287 3.7677124 3.6296766 3.6371675 3.643603 3.6390746 3.6441529 3.3667986 3.7398505 3.9492958 3.6995552 3.729552
1368973_at 7.3353696 7.30219 7.31857 6.9185185 7.4818068 7.7357073 7.5706916 7.30039 7.747071 7.4812756 7.4229636 7.43086
1368974_at 4.551761 4.7948885 4.5103517 4.658575 4.7121367 4.657716 4.431326 4.7881603 4.5747905 4.710026 4.5672183 4.66131
1368975_at 6.578376 6.391219 6.4914255 6.4542975 6.5845833 6.697047 6.178513 6.362265 6.6632485 6.9960265 7.4101977 7.5876803
1368976_at 4.811974 4.804371 4.9563007 4.731295 5.0429773 4.9443874 4.4207897 4.7623806 5.1233935 4.952431 5.1449785 5.0376844
1368977_a_at 8.352249 8.23214 8.08135 8.08914 8.047267 7.961886 8.413553 8.267052 8.098554 8.740383 8.172874 8.120728
1368978_at 5.5310183 5.490617 5.485357 4.920458 5.293432 5.422295 5.4026456 5.357022 5.275582 5.7268243 5.3464413 5.5444427
1368979_at 6.043101 5.6569004 5.8350677 5.96557 5.9352827 5.970943 6.1488605 6.1761074 5.8392143 5.8525887 5.8584495 6.118496
1368980_at 5.173805 5.3421607 5.6097646 5.400601 5.6898136 5.5099907 5.634308 5.4114847 5.327962 5.830192 5.496985 5.4077473
1368981_at 3.4732542 3.5071714 3.4458034 3.5123703 3.6187515 3.6238625 3.686334 3.5488093 3.621108 3.666009 3.5752203 3.513818
1368982_at 5.149741 4.725197 4.6077604 4.9930944 4.6811986 5.1180515 4.8146334 5.0387964 5.0006003 4.9121923 4.6399746 5.376281
1368983_at 4.2595654 4.110292 4.535286 4.396201 4.516318 4.2363176 4.5396166 4.256622 4.30517 4.3017917 4.2735195 4.474599
1368984_at 7.2414684 7.2948947 7.1189556 6.970433 7.2927456 7.417984 7.1871066 7.1710806 7.525761 7.514916 7.3662004 7.3071947
1368985_at 4.279172 4.382675 4.3817053 4.5085764 4.3962297 4.214306 4.2833757 4.5396624 4.381628 4.932824 4.2952976 4.5389986
1368986_at 4.6621356 4.7302866 4.8767548 4.8637795 4.906579 4.776361 4.809477 4.722698 4.9604263 4.7095027 4.964284 4.8029537
1368987_at 5.442051 5.650098 5.535039 5.562374 5.6722603 5.630156 5.921227 5.4515796 5.5539947 5.616532 5.7657223 5.624131
1368988_at 5.145552 5.236842 5.01509 5.1276484 5.223525 5.198472 5.052081 5.0792866 4.772938 4.97646 5.0441427 5.3732533
1368989_at 4.7329288 4.826815 4.577643 4.6865935 4.799587 4.7483025 4.8499827 5.077515 4.7973504 5.0708575 4.9163218 4.8612213
1368990_at 5.6596236 5.5755258 5.6777916 5.7756987 5.7777157 5.6621566 5.720281 5.7369323 5.681604 5.974689 5.702803 5.77166
1368991_at 6.437563 6.1671143 5.802012 5.9984226 6.04095 6.008329 6.1620154 5.6447754 6.131637 6.0902724 5.8754296 5.446864
1368992_a_at 9.699407 9.853823 9.526248 9.688989 9.732531 9.566691 9.825304 9.2948265 9.644895 8.789902 9.520179 9.204342
1368993_at 5.135368 5.1920376 5.354534 4.965562 5.79159 5.03874 5.2218485 4.7520676 4.6660833 5.0701823 4.6233215 4.884203
1368994_a_at 5.446224 5.5904684 5.641753 5.5262995 5.407703 5.7418604 5.524368 5.488322 5.4791665 5.9181285 5.704563 5.6857247
1368995_at 3.6051424 3.659743 3.7516809 3.8581793 3.7955453 3.489663 3.847416 3.5155973 3.4483147 3.4768326 3.6040952 3.522875
1368996_at 4.8621454 4.47767 4.3290176 4.519529 4.3841105 4.4247913 4.6023874 4.5530043 4.563641 4.5589266 4.4483585 4.5644093
1368997_at 4.314942 4.133153 4.045963 4.1382303 4.146813 4.135507 4.1265926 4.433577 4.053351 4.352056 4.146919 4.439424
1368998_at 3.567108 3.6670086 3.6468945 3.8318884 3.7649221 3.6199174 3.551193 3.5444572 3.405544 3.8627765 3.8208742 3.528914
1368999_a_at 5.1365376 5.0906634 5.355121 5.1522503 5.1732483 4.9942317 5.18647 5.493693 5.2730265 5.4310975 5.527899 5.3368454
1369000_at 5.342281 5.287822 5.3358555 5.3386106 5.19586 5.1195917 5.2060385 5.0722313 5.2140913 5.077651 5.2778683 5.356577
1369001_at 4.006132 4.0639143 3.9436047 4.123488 4.118429 3.9352767 3.997381 3.9733555 3.7883997 4.1557603 3.7797422 4.1017504
1369002_at 4.280099 4.475498 4.3934035 4.2733164 4.4477315 4.392579 4.3032517 4.6602554 4.450678 5.0329657 4.788818 5.074891
1369003_at 5.964088 6.191806 5.7841787 5.669111 5.897013 6.0565243 5.9574556 6.1753354 5.9232364 5.6569586 5.4747233 6.0918627
1369004_at 4.89759 5.1993194 5.1248007 5.5581446 4.971054 4.9770403 5.083499 5.4670067 4.988229 5.445389 5.3639565 5.082059
1369005_at 4.2973156 4.5498247 4.4951916 4.6336064 4.6609964 4.579831 4.244243 4.390129 4.500104 4.4462705 4.5242143 4.5825367
1369006_at 4.071048 4.082906 4.182687 4.110046 4.184929 4.1751614 3.7734745 3.996718 4.194515 4.0730047 4.4378543 3.9354265
1369007_at 5.421733 5.3799086 5.7065563 5.880914 5.760336 5.458867 5.7211227 5.217244 5.4782286 5.5720797 5.134199 5.603978
1369008_a_at 4.5728955 4.7681923 4.169944 4.237514 4.2078595 4.1549463 4.271556 4.429351 4.3500023 4.961942 4.8187943 4.2812395
1369009_at 3.841809 3.7293165 3.6608608 4.0373726 3.845813 3.8489082 3.8809264 3.8301911 3.7260902 4.129861 3.7876158 3.9655135
1369010_at 5.2568045 5.040639 5.20683 5.2996492 4.935011 5.1665115 4.8536277 5.205226 5.158121 5.186781 4.9326277 5.0520315
1369011_at 12.412704 12.415554 12.404381 12.242672 12.402268 12.426411 12.362324 12.496497 12.4286375 12.464553 12.604518 12.5118475
1369012_at 5.9175997 5.8508615 6.0742903 6.2048793 6.053578 6.099856 6.060251 5.95647 5.813049 5.737974 5.8725514 5.9299073
1369013_a_at 10.24567 10.289291 10.195923 10.34393 10.209556 10.1195345 10.369924 10.248936 10.282085 10.309166 10.014115 10.251395
1369014_at 4.243176 4.698236 4.8030205 4.623234 4.726555 4.682598 4.790553 4.4223013 4.6164455 4.6641436 4.4202127 4.607547
1369015_at 4.603073 4.5213757 4.558182 4.5099792 4.6896496 4.5106797 4.7964835 5.0308204 4.426194 4.441656 4.8116865 4.630495
1369016_at 5.0910606 5.067719 5.0492105 5.142042 5.132444 4.923015 5.125306 5.2203774 5.055195 5.1903877 5.1183105 4.9860697
1369017_at 4.3791656 4.265424 4.4504547 4.3111706 4.4409676 4.3279104 4.2470064 4.509197 4.4873347 4.533287 4.534968 4.478405
1369018_at 5.3717914 5.3955426 5.235377 5.5563383 5.7231307 5.455794 5.247013 5.472471 5.5463347 5.444149 5.349333 5.358954
1369019_at 3.6585853 3.5719538 3.8227599 3.4003098 3.7288485 3.4467309 3.6165588 3.7412066 3.5837057 3.727219 3.573773 3.5384817
1369020_at 4.5784607 4.4354324 4.518846 4.5689125 4.4943123 4.473648 4.28253 4.7362423 4.543447 4.861147 4.703783 4.3413424
1369021_at 5.8401065 5.889765 5.9863124 5.848545 5.9284134 5.932229 5.799171 6.018357 5.617202 6.100265 6.0507846 5.791187
1369022_at 5.6765175 5.8719935 5.915992 5.8662443 5.6803293 5.676672 5.7339 5.997727 5.759263 5.9096165 5.9291377 6.266959
1369023_at 9.854164 9.887733 9.906963 9.919174 9.980824 9.819449 10.024175 9.763882 9.867666 9.441737 9.7269 9.735061
1369024_at 6.5520215 6.7934475 6.8311872 6.7926474 6.6941233 6.898219 6.7202487 7.040063 6.848118 6.5823455 6.7330823 6.8000903
1369025_at 4.1864696 4.1735334 4.455177 4.750083 4.6445637 4.5455885 4.2095585 4.16941 4.1380916 4.3081427 4.6038146 4.699799
1369026_at 5.9319205 5.9368854 5.9920588 6.3167076 6.193787 6.1461263 6.0664425 5.7957816 6.129849 6.1360044 5.696308 5.8743606
1369027_at 4.0855303 4.3592815 4.145301 4.235683 4.6316123 4.2431126 4.336234 4.15274 4.0871267 4.524349 4.316989 4.7084146
1369028_at 4.8854947 4.840206 4.833412 4.782915 4.611808 5.0594378 4.939355 5.1276674 4.97495 5.0709834 4.69986 4.801153
1369029_at 5.767805 5.213775 5.627382 5.5855427 5.93371 5.6574273 5.912654 5.4050813 6.1515994 6.878998 6.583818 6.4554677
1369030_at 4.087512 4.2821107 4.029153 4.13738 4.2234273 4.1904035 3.9887006 4.3432465 4.05494 4.030105 4.124901 4.123172
1369031_at 8.324895 8.402731 8.662629 8.431522 8.32672 8.442425 8.405858 8.529426 8.777353 8.094586 8.562251 8.898497
1369032_at 7.637561 7.5320168 7.626928 7.420065 7.614104 7.4127564 7.6177287 7.539732 7.479454 7.723063 7.7033005 7.3291464
1369033_at 3.6390631 3.7606583 3.8080938 3.5321398 3.9436347 3.6566448 3.3874893 3.6086438 3.6132526 3.6493256 3.7183661 3.5549836
1369034_at 4.658867 4.8048315 4.92494 4.5609207 4.9538603 4.411584 4.5833406 4.7416153 4.6941223 4.640151 4.7709837 4.790662
1369035_a_at 3.7562613 3.7150764 3.5962431 3.72631 3.3606508 3.4967475 3.5691445 3.5877783 3.7073226 3.4319165 3.6232927 3.5581913
1369036_at 3.675906 3.5495028 3.5607624 3.579056 3.6046436 3.831045 3.4994462 3.6013596 3.8778274 3.7378132 3.622052 3.8231313
1369037_at 4.3686943 4.4225864 4.371981 4.2162695 4.371013 4.5850043 4.68351 4.4149284 4.3920565 4.763761 4.720317 4.6232233
1369038_at 5.4922256 5.6163464 5.390129 5.5855017 5.5869484 5.6067934 5.3538446 5.5067415 5.6419535 5.2125807 5.7378855 5.461186
1369039_at 7.7566533 7.5808625 7.6357584 7.707849 7.573321 7.7428074 7.9476132 7.827674 7.562263 7.7056117 7.672548 7.6259737
1369040_at 5.2909236 5.290793 5.490685 5.225557 5.3807726 5.52955 5.526621 5.3813267 5.427377 5.024431 5.224905 5.3412166
1369041_at 3.5353308 3.5787292 3.515082 3.6433992 3.4502082 3.645527 3.548228 3.6251817 3.4479573 3.9192293 3.574545 3.7754395
1369042_at 6.823573 6.7702045 6.8608413 6.898386 7.414719 7.0224185 6.554018 6.898755 6.9725647 6.7952204 6.9237833 6.8984656
1369043_at 3.6194243 3.8608263 3.6805742 3.6987097 3.5997427 3.8410685 3.6366186 3.5533683 3.4336421 3.6010838 3.5139165 3.6831195
1369044_a_at 6.6047707 6.024503 6.444078 7.412616 6.646539 6.1445374 7.6162963 6.330346 6.596499 5.8530498 6.360825 5.7519517
1369045_at 6.7697697 6.8066535 6.732403 6.758075 6.565525 6.7019835 6.6586933 6.708417 6.7069187 6.8774567 6.6889434 7.0913157
1369046_at 4.196703 3.8305066 4.2082953 3.7439368 3.8196154 3.8241236 4.022356 4.042311 4.0284038 4.2057095 4.1035776 3.9131203
1369047_at 3.162502 3.2638009 3.139857 3.220215 3.2034173 3.1830666 3.261514 3.0765274 3.231461 3.1374025 3.0696 3.3424375
1369048_at 4.4428844 4.810504 4.6278114 4.5665236 4.6914625 4.57068 4.6433935 4.6778755 4.629342 4.621486 4.463057 4.864801
1369049_at 3.7147303 3.821847 3.7611787 4.11917 3.8845491 3.9569042 3.8622117 3.8729172 3.6928272 3.7604322 4.106542 3.8369334
1369050_at 8.367072 8.160772 7.9791718 7.8364286 8.3153515 7.9658403 8.441958 8.22941 7.8963823 6.0642953 7.9662294 7.481002
1369051_at 6.3490043 6.7426457 6.572798 6.535493 6.518161 6.853516 7.0317044 6.7472734 6.647974 6.721245 7.2554994 6.2797437
1369052_at 5.336874 5.3315287 5.277649 5.0260987 5.365206 5.3153925 5.1431623 5.418318 5.257636 5.0899158 5.0171065 5.274142
1369053_at 4.4636393 4.502307 4.378552 4.562871 4.4260497 4.2311115 4.300296 4.3085155 4.511324 4.6249986 4.660584 4.941561
1369054_at 4.095786 4.1509686 4.4194994 4.1249957 4.2175713 4.2669477 4.3923416 4.3603926 4.2469416 4.0988483 4.2591 4.107451
1369055_at 3.893706 3.8744192 3.865595 3.8217523 4.003909 3.72591 3.8876364 3.7861438 3.9391716 3.816486 3.8456762 3.921707
1369056_at 3.5900266 3.5645664 3.5477657 3.6432652 3.3634691 3.4161794 3.4826002 3.3886442 3.4152448 3.7911074 3.387781 3.7642891
1369057_at 7.454986 7.5321665 7.4811134 7.4967 7.573396 7.5371904 7.8111534 7.8596125 7.5990458 7.59248 7.674822 7.657853
1369058_at 5.5100493 5.3375955 5.093869 5.081497 5.193265 4.82884 5.039682 5.2543545 5.029297 5.387167 5.1857996 5.161742
1369059_at 7.4593325 7.388859 7.0789704 7.44196 7.442204 7.433796 7.543272 7.610034 7.3008137 7.293969 7.491408 7.5257807
1369060_a_at 8.161306 8.090624 7.973127 8.011093 7.9570723 8.080236 8.158939 8.215475 8.005077 8.107845 8.139009 8.136662
1369061_at 8.448105 8.553427 8.320787 8.40592 8.338575 8.5902815 8.506092 8.388594 8.425035 7.5492616 8.074427 8.250046
1369062_at 5.2903204 5.1969156 5.438958 5.0428905 5.0695496 5.006961 5.1567965 5.3448095 5.0118866 5.658326 5.3201895 5.562066
1369063_at 8.956112 8.86568 9.108701 9.062017 9.02875 9.010501 9.081625 9.095311 9.349751 8.464949 8.790014 8.800128
1369064_a_at 3.8253977 4.0245504 3.7736688 4.0812902 3.9462035 3.9648438 3.812134 3.8073728 3.9192586 3.954289 3.796846 4.022084
1369065_a_at 8.413955 8.598558 8.504987 8.655596 8.901195 8.643203 8.288921 8.48759 8.7833805 8.507761 8.335998 8.232355
1369066_at 5.556112 6.0395293 5.8261642 5.6475153 6.0045824 5.805014 6.25684 6.061957 5.6728063 5.9901433 5.748907 5.9544425
1369067_at 3.4871707 3.960018 3.7574484 3.776673 3.9666207 3.3696718 3.603009 3.6895087 4.3154845 3.6141288 3.8179083 3.662828
1369068_at 4.392689 4.0230536 3.9776673 4.075059 4.3328648 4.434006 4.264942 4.201562 4.3072615 3.988347 4.475401 4.601218
1369069_at 7.5002785 7.7367525 7.51699 7.656186 7.426851 7.412964 7.8020706 7.4921536 7.6339984 7.8762226 7.600227 7.500571
1369070_at 7.8351326 8.0077715 7.7060404 8.040619 7.9423656 7.7513523 8.039659 7.9503093 8.008268 7.8207254 7.798417 7.9849606
1369071_at 4.435567 4.219025 4.3136377 4.0893197 4.0729303 3.7726655 4.026432 4.1676006 3.9585395 4.3032265 4.180216 4.361701
1369072_at 5.5533524 6.120288 6.058955 6.834691 5.495618 6.2461658 7.8335104 7.023996 7.5761685 5.7996287 6.84287 8.131532
1369073_at 10.009468 10.097945 9.927279 9.661184 9.441487 9.895637 10.076683 10.042712 9.839527 10.223247 9.729641 9.824463
1369074_at 12.59222 12.615795 12.720136 12.565677 12.721865 12.589162 12.617108 12.41277 12.516854 12.342698 12.533934 12.47055
1369075_a_at 4.6705065 4.706791 4.6260586 4.4387503 4.7285166 4.4034324 4.5048018 4.848137 4.2409 4.6382217 4.5618606 4.5819983
1369076_at 8.701095 8.739155 8.692661 8.803638 8.754299 8.879912 8.565898 8.682146 8.75797 8.02584 8.499452 8.704599
1369077_at 7.2065277 7.0745997 7.1327085 7.3214426 7.2289906 6.9662294 7.203965 7.156484 7.2533984 8.445577 7.9812784 7.881428
1369078_at 7.6840477 7.753143 7.7508335 7.8518395 7.937274 7.9292207 7.8851395 7.8259926 7.947418 7.8467107 7.7659407 7.8980694
1369079_at 4.7112417 4.9242706 4.9314547 4.5076694 4.6133385 4.766193 4.733619 4.7045875 4.8913374 5.3090606 4.6263084 4.9183855
1369080_at 4.7219567 4.8227243 4.8824205 4.7658353 4.3852634 4.6720514 4.472319 4.422874 4.425361 4.3092804 4.494437 4.5636206
1369081_at 7.423623 6.9722443 6.9058685 6.7710056 7.0713506 6.7238817 7.1272445 7.151377 7.182006 8.267612 7.952485 6.986229
1369082_at 4.980882 5.1014934 4.6262217 4.686846 4.8072867 4.9792595 4.9210296 5.071664 5.163917 4.736089 4.9248686 4.852512
1369083_at 6.274242 5.8540134 5.9327245 5.543231 5.7116957 5.8747783 6.177976 5.7982583 5.346538 5.7034717 6.174757 5.4608846
1369084_a_at 7.2260904 7.046696 6.9302835 6.8322597 7.078493 7.047699 7.005049 7.0186152 7.16587 7.1272845 7.0257883 6.8887033
1369085_s_at 5.601572 5.3359423 5.9011397 5.8866415 4.397937 4.485111 5.389738 5.394128 6.28975 5.1383553 5.6326256 5.791904
1369086_a_at 5.363246 5.282462 5.426178 5.345888 5.1969953 5.2573786 5.076799 5.0194836 5.4557824 4.8856716 5.542533 5.3451324
1369087_at 4.976118 5.088563 5.301882 5.0964675 5.284153 5.312185 5.355915 5.0868464 5.2125874 5.3804836 5.735235 5.5846767
1369088_at 7.106903 7.2732487 7.283837 7.1285715 7.1030684 7.3189197 7.6022425 7.47287 7.156088 7.409677 7.422562 7.0495563
1369089_at 4.3547387 4.186229 4.4393826 3.9661486 4.297503 4.1270256 4.3103786 4.511291 4.2724056 4.3169255 4.106731 4.529471
1369090_at 3.9786332 4.063815 4.2791123 4.0819793 3.9280405 4.362566 3.8721318 4.0528226 3.734757 4.101612 4.1528144 4.307811
1369091_at 3.870673 3.8760893 4.0041685 3.80646 3.9620528 3.928494 3.8681831 4.102489 3.8957138 3.835235 3.8822558 3.932051
1369092_at 8.139782 8.169061 8.411366 8.121256 8.067843 8.097789 8.205075 8.186897 8.131189 7.615521 7.96972 8.425218
1369093_at 7.1428742 7.0424314 6.930187 7.2359514 6.967893 7.4441643 7.086292 7.3299417 7.3329325 7.502536 7.2633834 6.7209983
1369094_a_at 5.707443 5.676174 5.8427296 5.91921 5.646939 5.74388 5.592422 5.8747993 5.8921175 5.693948 6.010286 5.871376
1369095_at 4.5163317 4.606696 4.597045 4.2640495 4.6220856 4.5632143 4.4159145 4.485223 4.224044 4.676736 4.6212444 4.312128
1369096_at 4.1969395 4.087122 4.250123 4.137791 4.2779098 4.0925007 3.8922963 4.256622 4.09748 4.3987317 4.347251 3.987593
1369097_s_at 6.4032393 6.3687596 6.3953147 6.6302557 6.1224475 6.7546964 6.493171 6.700817 6.606876 6.2411704 5.9370694 6.0211887
1369098_at 3.9889941 4.2046585 4.303744 4.3091083 4.1596684 4.2084036 4.2750316 4.079514 4.0915565 4.9225574 4.106515 3.9996867
1369099_at 7.198164 7.395826 7.454215 6.990303 7.4687743 7.6357822 7.2640066 7.2954717 7.38766 7.4943027 7.5349646 7.5403714
1369100_at 4.1624393 4.2491245 3.9946396 4.3499613 4.2303743 4.021816 4.535389 4.21163 4.0152884 4.0602093 4.414631 4.108018
1369101_at 8.14869 7.985795 7.9002557 7.956993 8.143108 8.236986 7.987599 7.931216 8.162795 7.9704885 8.258541 8.04627
1369102_at 3.9842663 3.8895392 3.865595 3.790102 3.9144583 3.6241739 3.76329 3.6725776 3.8184404 3.7899592 3.7817774 3.7791047
1369103_at 5.2526374 5.0231752 4.822526 5.233113 4.7647805 4.838273 4.895102 5.0874286 5.2704406 5.2066536 5.5119934 5.5175896
1369104_at 5.5574574 5.8933444 5.371174 5.62481 5.274262 5.908169 6.448383 5.5862923 5.4234223 5.4253345 6.0212965 5.212784
1369105_a_at 3.7471204 3.9132075 3.6847844 4.393173 3.9009624 3.5026605 4.5644217 3.7257562 3.9329023 3.6108751 3.8642912 4.6556015
1369106_at 4.3155947 4.703078 4.462612 4.327071 4.475131 4.2320514 4.923415 4.487456 4.573702 4.8520103 4.5599537 5.063626
1369107_at 3.8129048 4.0758157 3.9741807 4.2160945 3.6199782 3.6956959 4.162457 3.8181825 3.76132 3.697429 3.8429017 3.7882404
1369108_at 3.8578124 4.1195135 3.9845476 4.168969 3.9682324 3.7859375 3.7699876 4.118248 3.9759693 3.740501 3.8868175 3.8049467
1369109_at 3.7478 3.5776732 3.7661684 3.5308032 3.6807985 3.4606326 3.6106126 3.5714824 3.5121183 3.5955617 3.5990286 3.5375397
1369110_x_at 9.374794 9.340973 10.323324 7.4740243 10.327583 10.485701 10.375938 10.112629 8.168344 8.232636 9.1431675 9.832511
1369111_at 13.9696045 13.93135 13.939096 14.014246 13.879046 13.982954 13.931774 13.996338 14.084574 13.611206 13.777157 13.933021
1369112_at 4.3810596 4.378665 4.4572277 4.2181206 4.287587 4.308425 4.167636 4.2583923 4.3606634 4.288692 4.193755 4.3036156
1369113_at 3.4544737 3.3152192 3.347266 3.4543507 3.276439 3.338643 3.4138808 3.3749704 3.2850223 3.3734455 3.2268395 3.6411471
1369114_at 3.0916 3.0833185 3.170495 3.1774633 3.2304878 3.0417151 3.212035 3.4258122 3.281673 3.2513304 3.180858 3.2928174
1369115_at 5.1994343 5.207004 5.0970125 4.6232333 5.130244 4.8628764 4.8255086 4.8756547 4.973056 5.1960235 5.315178 5.3841705
1369116_a_at 5.8389707 5.8774967 5.9014964 5.7727323 5.9813337 5.5331354 5.695786 5.832475 5.684213 5.66219 5.9372334 6.0033484
1369117_at 4.0970297 4.1489215 4.275171 4.065108 3.960016 4.057139 4.0078363 4.1470733 3.8833902 4.044071 4.208866 4.169323
1369118_a_at 4.733708 4.297165 4.3970504 4.620621 4.788068 4.274936 4.315971 4.6953554 4.542554 4.4637647 4.4211345 4.57322
1369119_a_at 4.4839325 4.6933546 4.5090575 4.819049 4.4050303 4.231559 4.452323 4.636072 4.8123283 4.8396025 4.572631 4.91459
1369120_a_at 6.910212 7.1138015 7.2543817 7.1446595 7.016355 6.872564 6.9775867 7.215808 7.1213384 7.150419 7.0646996 7.249981
1369121_at 4.9531493 4.8944025 5.1016994 4.9719887 5.028362 5.0087433 5.1093388 5.219365 5.2013664 5.328558 5.149213 5.269211
1369122_at 7.7400866 7.4639616 7.6321406 7.650513 7.610604 7.5042877 7.6035113 7.470446 7.6112733 7.3718457 7.4619555 7.3960443
1369123_a_at 5.956275 6.0083723 5.936508 5.974355 5.808025 6.0096583 5.912337 5.9927197 5.89401 6.113295 5.676615 6.0476713
1369124_at 4.279104 4.1822233 4.2844114 4.061756 4.206689 4.397444 4.265069 4.254472 4.1060925 4.3069963 4.251437 4.3475
1369125_at 3.5147235 3.4188325 3.5120735 3.4342105 3.4727383 3.4188497 3.1768975 3.3446996 3.3138626 3.5454826 3.3046207 3.3216114
1369126_at 3.8871605 3.6920464 4.0252094 3.7570949 4.0369196 4.5084944 3.8767579 3.9208617 4.294077 3.8120751 3.659701 3.6984203
1369127_a_at 6.4742794 6.286128 6.539252 6.585778 6.341436 6.70381 6.634018 6.331528 6.778238 6.429914 6.583434 6.640976
1369128_at 4.410589 3.9706078 4.171108 4.099416 4.0552616 4.2075176 3.9595642 4.3587437 3.7833376 4.2726 3.8242493 3.9320874
1369129_at 4.048994 3.901023 3.9319484 3.6543734 3.8540246 3.743768 3.7629976 3.8829284 4.039526 3.862295 4.0052395 4.1531024
1369130_at 4.861333 4.54807 4.9444785 4.6951914 4.840288 4.649721 4.8192005 4.826709 4.6329827 4.769997 4.8989606 4.858288
1369131_at 3.9092479 4.241331 4.0633287 4.1738377 4.0769906 3.9370174 4.1415887 4.020527 4.082966 4.059407 4.135771 3.8116903
1369132_at 5.727053 5.3657713 5.381972 5.5470543 5.424066 5.2401376 5.247409 5.42462 5.303503 5.5984197 5.368644 5.414967
1369133_a_at 3.7104046 3.6947503 3.6946769 3.7865853 3.7392323 3.878044 3.9128308 3.8682158 4.0871515 4.0476904 3.8004334 3.8443046
1369134_x_at 3.5730026 3.4188325 3.4012108 3.6021945 3.375376 3.3246229 3.4604003 3.3265293 3.335346 3.5811582 3.3982904 3.5123518
1369135_at 6.1755366 6.1126685 6.2728558 6.23162 6.084061 6.081707 6.0199766 6.203707 6.191262 6.35876 6.2660904 6.295997
1369136_at 4.365473 4.052887 4.074646 4.310093 4.062187 3.985332 4.304286 4.149469 3.9579134 4.3286676 4.14829 4.6598883
1369137_at 5.105864 5.213032 5.125374 4.7982416 5.0078254 4.784242 4.882331 4.961498 4.711856 4.735567 4.8768067 4.783985
1369138_a_at 3.6363716 3.9123538 3.966362 4.0734205 3.8626509 4.094962 3.816917 4.0518103 3.9732873 3.5951865 3.8153594 4.0990705
1369139_at 3.7469249 3.6215913 3.5737236 3.744988 3.815155 3.7536669 3.3844445 3.6145158 3.6015747 3.715204 4.2196693 3.718492
1369140_at 3.9580867 4.1151114 3.8035514 4.0986032 4.003909 3.91371 4.2005625 3.9895623 4.090995 4.4741907 4.105853 4.0007877
1369141_at 3.5081775 3.684094 3.6863108 3.802739 3.4887779 3.587453 3.8125906 3.7333822 3.6224473 3.7042298 3.7769995 4.0405083
1369142_at 3.8095355 3.6934214 3.8149722 3.8144853 3.794671 3.6164777 3.5317938 3.7532728 3.5725653 3.8000498 3.7852309 4.0753336
1369143_at 4.1443224 4.028414 4.514971 3.9633632 4.254097 4.138513 4.3431797 4.1782045 4.1266017 4.4237304 4.059489 3.9929488
1369144_a_at 4.330427 3.9178236 3.7169042 3.8973203 3.8568203 3.7590404 4.0022373 3.7459238 3.8353603 4.2153378 3.9390912 4.0248256
1369145_a_at 4.5804014 4.694805 4.5898647 4.583603 4.9519644 4.5979004 4.563087 4.616244 4.7054396 4.4479203 4.638857 4.491163
1369146_a_at 7.040094 6.995752 7.233354 7.1400847 7.195571 7.463427 7.3285456 7.128761 7.534559 8.023296 7.7431912 6.962985
1369147_at 4.916666 4.9562163 4.694797 4.8459945 5.0775175 4.912086 4.733619 4.8715467 4.747685 4.797658 4.7400455 4.8389535
1369148_at 8.167713 8.180435 8.028702 8.114597 7.9559007 7.9079185 8.243471 7.9039073 7.9207263 7.975798 7.8928046 7.799726
1369149_at 4.9333878 5.2739005 5.2816434 4.8405633 4.9433336 4.9793453 5.1596622 5.1427813 5.000681 4.691422 5.054274 5.1757045
1369150_at 8.057534 8.095987 8.29687 8.0734215 7.481806 8.588849 8.436187 8.403283 8.398615 7.4706187 7.8300858 7.7263117
1369151_at 5.373043 5.336531 5.2076154 5.2605734 5.102346 5.1298156 5.1571035 4.834342 5.113968 5.216672 5.224519 5.479519
1369152_at 7.1409307 6.8956194 6.851819 6.6906247 6.90062 7.2722898 6.862996 6.773004 7.289698 6.5614076 6.78279 7.0043
1369153_at 3.664203 3.6713438 3.7664506 3.4036834 3.6674805 3.5483723 3.5412393 3.621495 3.6353474 3.7614944 3.8112903 3.8215818
1369154_at 4.0136595 3.9939978 3.72881 3.7651203 3.9378748 4.358113 3.6568716 4.3265924 3.8630564 4.28872 4.116269 3.7636597
1369155_at 4.8992767 4.720747 4.9274483 4.8556285 5.1092596 4.7647223 4.6860266 4.8629484 4.7025566 5.0468535 4.635645 4.9396844
1369156_at 6.8404794 6.7453327 6.976408 6.8850784 6.8234954 6.792048 7.1265826 6.603926 7.149446 7.8079667 7.7412534 7.2876043
1369157_at 8.33972 8.25359 8.500343 8.375252 8.26704 8.612747 8.199291 8.32678 8.514505 8.204004 8.342941 8.185913
1369158_at 4.1361284 4.1533594 4.543189 4.1771526 4.3710136 4.382904 4.3903475 4.451291 4.1167564 3.9857767 4.173868 4.011174
1369159_at 5.1397686 5.48995 5.4998856 5.318553 4.837608 5.177094 4.8767056 5.4363356 5.166658 5.2442174 4.9861684 5.279484
1369160_a_at 4.7150197 4.964523 5.1558013 5.1499887 4.7498326 4.848617 4.9711623 4.783356 4.82673 4.936351 4.783967 5.088473
1369161_at 8.430542 8.800316 8.562149 8.050713 8.6922245 8.53683 8.781827 8.559783 8.505946 9.236638 9.133476 8.243488
1369162_at 4.042093 4.148162 3.7840533 3.888462 4.0769906 4.106654 4.0891747 3.8652768 3.7153487 7.949446 4.11205 4.238161
1369163_at 4.9466815 4.806173 5.234267 5.2836666 4.866433 5.0313416 5.1141376 4.983453 5.1040745 5.176055 5.0360003 5.602229
1369164_a_at 4.4729967 4.2975254 4.3153954 4.452567 4.361353 4.4358096 4.2341137 4.5263405 4.189269 4.4778976 4.2731614 4.279231
1369165_at 4.241351 4.228636 4.0733676 4.173443 4.0974693 3.9728687 3.98589 4.07772 4.0772667 4.231845 3.998126 4.0068946
1369166_at 4.1638417 4.0539536 4.1230726 3.9661486 4.0122147 4.107746 4.335701 4.231052 4.1140313 4.6468515 4.281823 4.3526807
1369167_at 5.8285847 5.4237356 5.784209 5.706654 5.8666654 5.652928 5.6455383 5.8972206 5.6469603 5.828549 5.480623 5.724863
1369168_a_at 4.719872 4.8382115 4.4646025 4.6471796 4.6330266 4.941726 4.861971 5.0504746 4.7379007 4.9412684 5.3505325 4.856045
1369169_at 9.2956295 9.380302 9.4225645 9.306994 9.364833 9.524094 9.452088 9.0711 9.4890785 7.7618623 8.9511595 8.744943
1369170_at 4.073144 4.02631 3.9530518 4.06948 4.220126 4.144394 4.096408 4.1393366 3.9956357 4.2958717 4.088192 4.105047
1369171_at 11.190217 11.253697 10.481443 11.400779 11.203327 11.265497 11.292601 11.290933 10.492589 11.438198 11.516499 11.33004
1369172_at 4.431361 3.9546726 4.146823 4.0978994 4.1497436 4.1681848 4.1584144 4.1480713 4.033805 4.548832 4.397439 4.538787
1369173_at 5.1217957 5.271686 5.396304 5.1296926 5.1845555 5.4883747 5.3242407 5.2385774 5.2484765 5.3113337 5.644946 5.7602663
1369174_at 7.1554117 7.0568357 7.013906 6.935697 7.015075 6.9133296 7.103708 6.9837785 6.987523 6.721245 7.0627723 7.146229
1369175_a_at 3.8172023 3.861923 3.7623777 3.775188 3.982635 3.6105075 3.8242118 4.1281557 3.7568562 4.0697565 3.9285264 3.776625
1369176_at 6.5430427 6.5197225 6.3026934 6.4736476 6.3445487 6.434531 6.513881 6.6267095 6.3984637 6.2642665 6.5564184 6.5668445
1369177_at 7.243168 7.23974 7.11474 7.136313 7.2114673 7.2341814 7.4358444 7.144127 7.128409 7.5167327 7.512778 7.1887803
1369178_a_at 4.094536 4.1572385 4.1091733 4.1169667 4.358305 4.2568 4.2300663 4.2743177 4.2088394 4.5817003 4.296793 4.2475276
1369179_a_at 6.403452 6.2197104 5.8741302 6.3476663 6.031856 6.6024175 6.653812 6.238225 6.221505 5.4818172 6.2935357 6.0211887
1369180_at 4.99205 4.7804937 5.001356 4.7512016 5.034901 4.8631763 4.6954293 4.872237 4.7054396 5.280712 4.946444 5.0280457
1369181_at 6.556307 6.305144 6.4216514 5.897381 6.031907 6.0745034 6.483136 5.9999366 6.103584 6.5940895 6.9540343 6.215213
1369182_at 3.9378502 4.4165344 4.101793 4.08177 4.159392 3.9214296 3.8853784 4.356709 3.859264 4.3583946 3.7226758 4.0470576
1369183_at 4.9770346 4.8585405 4.6641073 5.265325 4.970001 4.6160173 4.479949 4.898897 4.7056875 5.1318398 5.2178507 4.96952
1369184_at 4.053528 3.8596954 3.8903434 3.8973198 4.2975025 3.7531257 4.060843 4.1024885 3.9629295 3.8826976 3.986898 4.049225
1369185_a_at 5.086031 4.995614 4.9866295 4.8712163 5.076915 4.9795375 5.1921034 4.9614587 5.0572953 5.151668 5.018547 5.2659793
1369186_at 7.259021 7.4508257 7.568618 7.20966 7.712982 7.4119244 7.597453 7.2814436 7.764393 7.6568794 7.9304924 8.349485
1369187_a_at 6.913329 7.537692 6.949935 7.2595196 6.979953 7.2652 7.572294 7.0317774 7.1362667 6.5198607 6.982128 7.265323
1369188_at 4.1045775 3.941112 4.461812 4.108878 3.9382482 4.2465878 4.0744734 4.1937513 4.1603165 4.429629 4.3222656 4.4090986
1369189_at 5.471491 5.427711 5.1018596 5.4687295 5.501317 5.326836 5.401352 5.7433543 5.177045 5.4483323 5.5677357 5.7634425
1369190_at 5.5714817 5.6235147 5.450189 5.7727323 5.643435 5.5976734 5.452576 5.5822926 5.645517 5.8126 5.905148 5.96368
1369191_at 3.5748909 3.9452617 3.6282313 3.6505556 3.7122097 3.6629584 3.6194608 3.7713985 3.5884645 3.3597121 3.832675 4.0457067
1369192_at 4.8615317 4.630023 4.622115 4.9488244 4.63791 4.6540914 4.93082 4.604641 4.785182 4.703239 5.00527 4.491598
1369193_at 5.83166 5.3399553 5.5106373 5.642094 5.534966 5.5664406 5.5208383 5.6450505 5.433996 5.6238666 5.397751 5.4350395
1369194_a_at 3.8837247 4.0947633 3.914979 4.0228176 4.0434365 3.834251 4.107652 3.8853052 3.7485876 3.8747625 3.6215234 4.1289263
1369195_at 6.3788295 5.5637445 6.8062525 5.6893053 5.5784984 6.403164 5.8760643 6.468137 6.7416945 5.9622283 5.909398 6.452578
1369196_at 5.54597 5.5102816 5.1385403 5.6719704 5.395252 5.684209 5.456496 5.8733244 5.3216734 5.4586306 5.5780215 5.5071096
1369197_at 5.961656 5.769188 5.663044 5.5457697 6.1277685 5.9922285 5.658629 5.7745 6.020438 5.775068 5.7607527 5.6102858
1369198_at 5.2767572 5.110774 5.033983 5.160422 5.38607 5.3550663 4.9642973 5.2664013 5.386776 5.450688 4.876706 5.2565775
1369199_at 4.6530504 4.8953595 4.901538 4.716055 4.886408 4.6670485 4.8873057 4.671598 4.921135 4.8992124 4.6505747 4.8440695
1369200_at 8.963264 9.11808 9.445936 9.3616495 9.146583 9.298591 9.451294 9.417141 9.33844 8.898859 8.726175 8.757126
1369201_at 5.186452 5.045315 5.472807 4.8121395 5.2011256 5.3791766 5.0828753 5.459745 5.143571 5.5147967 5.3925433 5.093087
1369202_at 3.3705566 3.4188325 3.7050316 3.5607102 3.4144893 3.7304265 3.847416 3.3227613 3.5543845 3.704065 3.4679744 3.5123518
1369203_at 3.9822443 3.8473072 3.9281187 4.243951 3.884289 4.0644884 3.7139266 4.256622 4.033303 3.9292798 3.8029482 3.9286768
1369204_at 7.4658475 7.230398 7.5756617 7.217923 7.517607 7.2852764 7.4814157 7.187825 7.827021 7.7734866 8.229021 8.343613
1369205_at 5.404602 5.176691 5.5780883 5.319326 5.2933574 5.237132 5.181212 5.1425242 5.300901 5.1881814 5.32963 5.402535
1369206_at 12.639486 12.750366 12.653037 12.556611 12.518641 12.643982 12.670314 12.730211 12.60996 13.129061 13.047644 12.823105
1369207_at 4.6004276 4.4552593 4.5119557 4.784814 4.5158377 4.6126823 4.6494694 4.6692767 4.2681446 5.574855 5.155814 5.5313764
1369208_at 6.903406 5.947173 5.869901 7.0026774 6.8208365 6.5228553 6.640828 6.2549877 6.2643533 7.6561365 7.5453887 7.959667
1369209_at 6.436653 6.473959 6.707111 6.5747743 6.55461 6.6040444 6.5145516 6.6618953 6.76481 6.6428723 6.301132 6.538122
1369210_at 3.4628878 3.2040412 3.4045722 3.364027 3.1710896 3.3084497 3.4597416 3.3331497 3.123752 3.3115754 3.6048665 3.4096851
1369211_at 5.980316 6.096279 6.1390643 6.034509 6.0645814 6.0191584 6.3755474 6.182322 6.071756 6.1784706 6.131704 6.3197527
1369212_s_at 7.30763 7.2489276 6.8088193 6.7934775 7.36467 6.933746 7.3949184 6.9817967 6.8951073 6.728879 7.029105 6.581734
1369213_at 4.9514093 4.6583023 5.058126 4.812335 4.8889003 4.8288355 4.908288 4.939416 4.8546853 5.097053 5.059295 5.1432257
1369214_a_at 5.8416934 5.757837 5.923776 5.860258 5.8251405 5.6191497 5.531717 5.7578273 5.7871156 5.8979597 5.8465276 6.219806
1369215_a_at 10.311708 10.472319 10.498741 10.362158 10.292718 10.392164 10.436172 10.487418 10.4334545 10.66214 10.679299 9.935137
1369216_a_at 5.474219 5.3968143 5.2219377 5.44804 5.5903893 5.243923 5.3660107 5.560873 5.3243484 5.6780295 5.5104795 5.359628
1369217_at 4.2874107 4.162506 4.0507383 4.226178 4.239668 4.410345 4.1157913 4.150467 4.2226243 4.3338313 4.157177 4.175495
1369218_at 6.9608693 7.678856 7.039511 7.1648707 7.4688606 7.4978266 7.6795597 7.3116183 7.707862 7.4666276 7.951683 7.427619
1369219_at 5.842363 6.008155 5.874634 6.1098957 5.858566 6.0757194 6.131122 6.101387 6.1203003 6.182244 6.1720634 6.043588
1369220_at 7.0231867 6.830345 7.129669 7.1476297 7.1705213 7.195946 6.850058 7.034098 7.1040473 7.085194 6.974308 7.248899
1369221_at 5.786295 5.8964796 5.903381 5.888165 5.9334683 6.397303 5.911505 6.154706 6.323381 5.9358287 6.6999865 6.1143517
1369222_at 5.420049 5.4916925 5.3052244 5.201077 5.1894774 5.1803713 5.295778 5.061019 5.1946254 5.220919 5.644306 5.543626
1369223_at 6.6371756 6.6884623 6.737273 6.6547875 6.5833206 6.3527837 6.3878884 6.6549177 6.6092134 7.0105424 6.5936856 6.697962
1369224_at 11.049333 10.495957 10.259759 10.139181 10.585061 10.642977 10.424677 6.7631054 8.448968 10.360309 8.2270355 8.170802
1369225_at 12.341125 12.289064 12.0726385 11.975671 12.222376 12.0202675 12.179706 11.988952 12.316157 12.517903 12.610992 12.503192
1369226_at 8.048544 7.9502606 7.8271036 7.727828 8.04348 8.138876 8.181093 7.701809 8.192532 8.768444 8.796469 8.5222645
1369227_at 6.0724716 5.7088223 5.7379313 5.725995 5.906857 6.1461263 5.8183455 5.3935347 5.893594 5.7015085 5.8141885 6.058839
1369228_at 5.6127977 5.5562763 5.9223676 5.3424306 5.6473284 5.770753 5.200137 5.5063257 5.6360807 5.6778708 5.4381733 5.651517
1369229_at 5.643799 5.621249 5.7724376 5.400893 5.6724176 5.7105985 5.6777935 5.8473845 5.8734655 5.8285737 6.010287 6.111601
1369230_at 4.482647 4.514553 4.568699 4.5504365 4.7293787 4.793638 4.6084356 4.646273 4.6301165 4.8494415 4.7940483 4.8388534
1369231_at 4.5623136 4.509746 4.5714035 4.3557353 4.4747877 4.499376 4.695275 4.771775 4.6287823 4.562213 4.796431 5.1182346
1369232_at 4.591194 4.3314595 4.6396194 4.8138514 4.747267 4.6985035 4.550783 4.571011 4.353909 4.8733664 4.753539 5.0009685
1369233_at 3.8860924 4.02631 3.802923 3.5653052 3.877946 3.6712713 3.8101618 3.89838 3.679209 3.681028 3.7465441 3.9214482
1369234_at 7.6778636 7.8042536 7.8027983 7.5605526 7.681531 7.809383 7.982651 7.9128456 7.9053 7.9918966 7.9259496 7.6592007
1369235_at 4.849513 4.8498507 5.064795 4.6951914 4.9397197 4.8271685 4.733619 4.945402 4.8211517 5.0181723 4.7900643 5.2853556
1369236_at 5.1650457 5.0168967 5.237239 4.9909344 5.247266 5.067252 5.0166035 5.187338 5.2886896 5.3235974 5.0466247 5.060613
1369237_at 5.120129 5.180773 5.2138314 5.1086936 5.1070538 5.157218 5.2272243 5.292192 5.171059 5.432064 5.199196 5.3059654
1369238_at 9.781447 9.293126 9.853776 9.656986 9.438809 10.191654 9.689737 9.810652 10.273446 7.837181 8.613328 9.50764
1369239_at 4.054682 3.8427682 4.0878234 3.976967 3.8626509 4.045005 4.131192 3.837089 4.121835 3.722075 3.8395839 3.8835905
1369240_a_at 5.8130054 5.746749 5.8571215 5.6352453 5.739324 5.7537727 5.6777935 5.7618494 5.7375956 5.4716177 5.795807 5.6508074
1369241_at 5.3924065 5.0274296 5.2060785 5.220271 5.3926497 5.130122 4.9023566 5.422392 5.2240605 5.142243 5.0759583 5.418422
1369242_at 3.5804071 3.4188325 3.5354705 3.606814 3.3085103 3.37196 3.469245 3.4858813 3.521785 3.6300437 3.408202 3.760543
1369243_at 4.1064906 4.082167 4.0372243 3.7160492 3.9788616 3.8978622 3.8118682 3.7987685 4.0778646 4.1192074 4.209947 4.3127584
1369244_at 6.7227597 6.4820433 6.397571 6.0934043 6.5491443 6.6453547 6.544321 6.285616 6.7668123 6.369818 6.0737033 5.9950914
1369245_at 4.029356 4.3330717 4.288027 4.2129145 4.3474054 4.187087 4.266082 4.1863003 4.179369 4.340273 4.357108 4.3134546
1369246_a_at 3.7623272 3.6920545 3.8887208 3.6077383 3.763944 3.709781 3.8726664 3.6406984 3.8015206 3.943195 3.659701 3.6584246
1369247_at 6.324015 6.175739 6.2134757 6.3772073 6.398968 6.6332345 6.2500973 6.1209893 6.3619347 6.074934 6.2161036 5.8367424
1369248_a_at 8.220845 8.257916 8.375759 8.197488 8.1614485 8.701602 8.6831 8.090666 8.4012375 7.6322565 7.931338 8.253363
1369249_at 8.412297 8.491126 8.406199 8.120696 8.367065 8.4045105 8.306583 8.759943 8.45891 7.765857 7.8309617 8.061003
1369250_at 5.043769 4.994662 5.0957794 4.9633384 5.0447497 5.0559006 5.268796 4.6631036 4.938035 4.9651537 5.0621123 5.085673
1369251_a_at 5.5510654 5.4755406 5.3382626 5.375963 5.389206 5.6156826 5.568963 5.4884405 5.595087 5.5024295 5.3698435 5.4910173
1369252_a_at 5.3462014 5.168611 5.419185 5.561912 5.5359163 5.090514 5.3562145 5.394952 5.4077463 5.3085847 5.651865 5.281888
1369253_at 3.8320572 3.8873372 4.0546083 3.8325388 3.9806306 3.871196 3.7119195 3.8811467 3.8828857 4.12992 3.8193755 3.9035983
1369254_a_at 3.713167 3.9259832 4.2610025 3.7727349 3.8309946 3.7200305 3.558234 3.8320744 3.9005566 3.7399116 3.8214686 3.8469522
1369255_at 6.1085143 6.7005777 6.412932 6.168813 6.6795425 6.173209 6.335545 6.3871408 6.7080603 6.718781 6.7394953 6.4288883
1369256_at 5.688995 5.596966 5.4987326 5.458197 5.4767547 5.7129364 5.3268027 5.871292 5.8651166 5.9830947 5.896355 5.1527886
1369257_at 4.7769923 4.7026353 5.0132465 4.86358 4.9230676 4.6336155 4.7544084 4.7944975 4.7495008 4.93153 4.9934206 4.480766
1369258_at 3.2244015 3.344983 3.16218 3.1595266 3.2801666 3.3398347 3.1114802 3.3305702 3.400099 3.495062 3.2899203 3.3927913
1369259_at 6.5422263 7.553832 6.4075603 6.781234 6.6430697 7.2555585 6.4419556 7.400507 6.075318 5.953678 6.607595 6.2190933
1369260_a_at 4.2568836 4.178562 4.102973 4.4601703 4.297503 4.4084544 4.375837 4.416583 4.132579 4.3776627 4.399313 4.4373794
1369261_at 4.8879876 4.7817144 5.0858636 4.8773017 5.148262 5.007864 5.206291 4.900112 4.884197 5.1665115 4.990489 4.9628663
1369262_at 6.909266 6.828533 6.569379 6.743791 6.452754 6.6684713 7.0610867 6.908441 6.9452724 7.0300493 6.857331 6.9207745
1369263_at 3.4023936 3.7055876 3.4717977 3.3761542 3.612028 3.4890895 3.5837078 3.5019736 3.4479573 3.5885289 3.6373322 3.451545
1369264_at 4.9099574 4.9569426 4.9531865 4.702082 4.9487295 5.247227 5.1153374 5.260437 4.986454 5.2118006 5.046976 4.9726863
1369265_at 6.3626184 6.4199266 6.5066514 6.442172 6.5092525 6.6040444 6.251832 6.422808 6.707816 6.470699 6.7263207 6.154567
1369266_at 5.830051 6.2681174 5.4217234 5.673314 6.0660515 5.8908277 5.8880353 5.860681 5.689246 6.1986103 5.626822 5.6015196
1369267_at 4.0801034 4.0837326 4.0932136 3.8489513 3.958851 3.9199884 4.137306 3.8874285 4.056715 3.915947 4.3054566 4.0284567
1369268_at 4.2405763 4.109229 4.203027 4.006197 3.9662683 4.208722 4.670204 4.4559627 4.249589 4.0637274 4.407016 4.020629
1369269_at 9.051959 9.107367 8.951774 9.019791 8.980916 9.24316 9.076862 9.01881 9.076223 8.533239 8.974312 8.860585
1369270_at 8.735488 8.809926 8.639774 8.551042 8.6007 8.643502 8.858423 8.710176 8.75966 8.793147 8.675211 8.751546
1369271_at 4.0706277 4.1572385 4.084302 4.1151767 4.0964446 4.2109804 4.2442265 4.163845 4.083556 4.4567795 4.2705445 4.2248554
1369272_at 5.2359385 5.2765355 5.656857 5.470268 5.735735 5.3383117 5.678794 5.468251 5.8393464 5.3787994 5.8966775 6.1580877
1369273_a_at 4.3658056 4.484506 4.4661827 4.5246487 4.592738 4.5429144 4.5073137 4.6347675 4.1310697 4.4869604 4.603997 4.357665
1369274_a_at 4.5639043 4.5387278 4.494931 4.1282616 4.3079324 4.439346 4.215987 4.57395 4.322524 4.268575 4.4040823 4.1985345
1369275_s_at 12.758012 12.682368 12.582613 12.596251 12.568071 12.708922 12.734364 12.736363 12.709516 12.410487 12.77665 12.741731
1369276_at 4.811736 4.997983 4.85316 5.0673475 4.7446656 4.7899914 4.8802958 4.8868318 4.9986086 4.6180644 4.6535754 4.3981276
1369277_at 5.773579 5.848859 5.614965 5.7955413 5.6134005 5.778885 5.774934 5.66251 5.8494153 5.533505 5.610249 6.2424846
1369278_at 8.288896 8.275852 8.172394 8.026344 8.184091 8.163269 8.148549 8.248797 8.02394 8.455757 8.58019 8.40127
1369279_at 5.8216877 5.9538717 6.0705447 5.816911 5.9003954 5.958198 5.8992476 5.7674184 5.813103 6.10105 5.6289554 6.070299
1369280_at 4.2282734 4.3639154 4.2883687 4.3300433 4.336687 4.2027206 4.32102 4.239114 4.0925713 4.286666 4.3367343 4.359825
1369281_at 3.5434878 3.4455671 3.5265453 3.5398414 3.3625538 3.6081827 3.4875145 3.6717443 3.5529914 3.9165118 3.5583942 3.7975304
1369282_at 3.4134064 3.3339927 3.5139358 3.57179 3.4287417 3.5190203 3.3258696 3.4206905 3.412509 3.7881799 3.3108323 3.3900054
1369283_at 3.8832912 3.7866924 3.721186 3.8973203 3.9775236 3.6153786 3.840666 3.9284644 3.394462 3.6848593 3.739812 3.831997
1369284_at 5.4987335 5.2855663 5.250646 5.4921427 5.321829 5.2899933 5.231639 5.2333107 5.1053476 5.428808 5.337817 5.212023
1369285_at 5.652981 5.6913424 6.2170897 6.0197864 5.4767733 5.929232 5.9536405 6.179866 6.057105 5.8457394 5.5535307 5.6884174
1369286_at 12.484944 12.64659 12.491508 12.634675 12.542752 12.4644 12.538725 12.606078 12.39544 12.3025675 12.494759 12.505888
1369287_at 4.4661274 4.7078424 4.786776 4.4715867 4.6653285 4.843623 4.9470015 4.9995875 4.6164064 4.75524 4.511852 4.630495
1369288_at 4.432208 4.3074975 4.4435825 4.22338 4.245265 4.2802763 4.4336343 4.504384 4.270154 4.008561 4.571968 4.3920717
1369289_at 9.250677 9.428059 9.230377 9.140777 9.369831 9.63777 9.540846 9.363158 9.22923 9.474305 9.278834 9.352894
1369290_at 5.339259 5.038007 5.184535 4.856208 5.0202174 5.012088 4.8853397 4.7374487 5.1184216 5.2125807 5.524254 5.302145
1369291_at 10.157012 10.258259 10.338049 10.325047 10.089386 10.300474 10.428688 10.36795 10.510118 10.358292 10.353 10.28006
1369292_at 4.333315 4.256077 4.211337 4.229188 4.5538187 4.2867594 4.4375772 4.42509 4.2911367 4.4164095 4.554787 4.708414
1369293_at 5.8301306 5.6818943 6.0363584 5.939738 5.7768326 5.5844626 5.649411 5.745305 5.8381166 6.004985 5.9693775 5.8549056
1369294_at 4.52801 4.506587 4.614285 4.8328967 4.717356 4.653799 4.8413715 4.796921 4.8997393 4.980096 5.1849933 4.8004627
1369295_at 4.7761717 4.5310807 4.8579183 4.7493443 4.5733013 4.5243 4.565506 4.774549 4.5620337 5.235564 4.704977 4.686858
1369296_at 12.857 12.873838 12.7417555 12.721054 12.869356 12.746253 12.869423 12.737454 12.401678 12.510149 12.906531 12.813488
1369297_at 4.0834336 3.8860261 4.0017004 3.7682095 4.1171885 4.119658 3.996204 3.9703405 4.0914106 3.991783 4.126471 3.9638636
1369298_at 4.226829 4.160821 4.2521486 4.0002766 4.208914 4.175317 4.1938224 4.012475 4.0496826 4.023306 4.400468 4.1042614
1369299_at 4.463526 4.5165625 4.581727 4.4729004 4.767793 4.5733004 4.7111073 4.336564 4.7172623 4.7572956 4.797423 4.9086256
1369300_at 4.148957 4.222341 4.224493 3.9999254 3.965806 4.099541 3.8849375 4.111617 3.9181414 4.238062 3.9856284 4.351865
1369301_at 4.8615484 4.787756 4.902212 4.7836776 4.532308 4.682598 4.584577 4.680901 4.6605153 4.315239 4.577114 4.784643
1369302_at 4.5121903 4.48499 4.150776 4.4490414 4.4274635 4.5181293 4.395452 4.7444053 4.4967613 4.5542316 4.496416 4.528555
1369303_at 3.536312 3.6921377 3.77303 3.6186788 3.563895 3.627191 3.7638638 3.6926136 3.5402956 3.7204177 3.599397 3.7920926
1369304_at 7.206646 6.622709 6.5467854 6.6804686 6.5728273 6.9392524 6.978927 6.8021703 6.618063 6.721245 6.666368 6.943481
1369305_at 4.571517 4.7518454 4.4115434 4.6828175 5.0188 4.6679373 4.785326 4.8525667 4.556239 4.963213 4.7793903 5.1237917
1369306_at 4.5121903 4.313708 4.3308487 4.3565674 4.4022903 4.389493 4.617505 4.0771008 4.0599933 3.729571 4.310928 4.89346
1369307_at 4.788499 4.774912 4.819865 4.884059 4.9114075 4.912063 4.922651 4.974352 4.824147 4.8196154 4.9224596 4.888451
1369308_at 5.2364397 5.5380673 4.843932 5.4735065 5.3154106 5.213309 5.1301527 5.4867105 5.1391354 5.47491 5.610249 5.5280933
1369309_a_at 4.9044466 5.026853 4.932455 4.968435 4.846286 4.630212 4.985469 4.579773 4.9458623 4.663498 4.688731 4.9111423
1369310_at 4.882575 5.2313595 5.052911 5.386121 5.324646 5.348171 5.0329857 5.205435 4.986315 5.9458256 5.2085056 5.018589
1369311_at 3.8190465 3.8303947 3.7936847 3.6177485 3.6699688 3.8590744 3.6630392 3.868493 3.780816 3.6836183 3.5480926 3.5226445
1369312_a_at 8.572893 8.643488 8.813708 8.612311 8.552558 8.713998 8.6967945 8.677568 8.779401 8.5398855 8.691336 8.685568
1369313_at 4.570874 4.6001105 4.7866983 4.9900103 4.693744 4.6468453 4.9677505 4.7587295 4.744786 5.5669103 4.5782704 4.9172482
1369314_at 4.3758826 4.2936788 4.406937 4.205594 4.242669 4.4143677 4.206678 4.40191 4.4280615 4.050596 4.2081947 4.2243967
1369315_at 4.3055153 4.1175575 4.04284 4.450655 4.022435 3.933065 4.2194886 4.194337 3.9458063 4.34239 4.60931 4.4395437
1369316_s_at 5.997257 5.804476 5.8861785 5.609271 5.7116957 5.824856 5.785958 5.8405266 6.184197 5.8915324 5.8346586 5.9774485
1369317_at 3.7369084 3.9598413 4.0231533 3.8514564 3.8048003 3.895766 3.6527145 4.0406876 3.9413939 3.8858225 4.006272 4.2776012
1369318_at 5.9696994 6.0425806 6.0355496 5.9359694 5.8913302 5.8097024 6.0325403 5.9861903 6.342822 5.9625216 5.8295994 6.050846
1369319_at 9.059693 8.93742 9.083104 8.920394 9.006863 9.010148 9.119283 9.035833 9.081187 8.4354925 8.692748 8.891605
1369320_at 4.383868 4.050991 4.1463556 4.139184 4.0111914 4.1408606 4.2233953 4.469859 3.976118 4.508169 4.273162 4.418247
1369321_s_at 3.5072935 3.6498532 3.215786 3.3630006 3.31985 3.2383304 3.3596659 3.2412856 3.312744 3.347322 3.4283688 3.4022636
1369322_at 4.959612 5.284896 5.504778 5.200893 5.369614 5.4575906 5.0349593 4.9255986 5.501023 5.4568367 5.2396946 5.498645
1369323_at 6.5849233 6.894449 6.823622 6.789188 6.8499336 6.846974 7.1041265 6.8137217 7.0690756 6.7981544 6.8730106 6.9438386
1369324_at 3.520642 3.572889 3.5723922 3.966038 3.5924497 3.7635162 3.5048616 3.4833064 3.6246014 3.3790102 3.432754 3.5872471
1369325_at 5.9825635 6.242739 5.9181123 6.1569376 5.996106 6.401091 5.992289 6.370183 6.18003 5.531221 5.970723 5.6569695
1369326_at 3.953745 3.8303947 3.7001433 3.9555254 4.1497436 4.0382156 4.141902 3.8876977 4.040064 4.0265784 3.7220068 3.954204
1369327_at 4.6678543 4.5031714 4.105537 4.416483 4.22499 4.6545086 4.142753 4.2858515 4.215648 3.9791064 4.4359627 4.4721274
1369328_at 6.11802 6.108202 6.570359 6.453725 6.539046 6.528901 6.413222 6.6327024 6.9487486 6.0594907 6.3093557 6.2629237
1369329_at 5.471341 5.574578 5.568314 5.522234 5.3815775 5.5830116 5.6486 5.5169907 5.5380516 5.386181 5.351726 5.524965
1369330_at 5.0213003 5.165803 5.033001 5.0055776 5.068381 5.0378447 4.997906 4.9343023 5.0144773 5.204983 5.1964655 5.1781645
1369331_a_at 5.015887 4.8472366 4.839278 4.607456 5.0638695 4.7800617 4.531195 5.1789804 4.9241033 5.163213 5.353634 5.365214
1369332_a_at 3.6506345 3.9902542 3.9533045 4.105007 3.75723 3.8808942 3.881757 3.8376536 3.6257813 4.1369495 3.7579608 3.8182156
1369333_a_at 3.2554376 3.3462493 3.2973628 3.5484517 3.5039456 3.231436 3.2561083 3.246262 3.3984354 3.5933824 3.5951002 3.3794944
1369334_at 3.7601407 3.9534738 3.9704616 4.069643 3.9767077 3.8312669 4.038871 3.83162 3.796193 3.8423119 3.7561417 4.184065
1369335_at 3.7496786 3.453369 3.944993 3.4542832 3.7443357 4.0022173 3.7552767 3.6622822 3.813535 3.755854 3.6412957 3.8732622
1369336_at 5.386259 5.298128 5.43474 5.4092693 5.345222 5.1777706 5.217869 5.5002904 5.543255 5.4960804 5.344486 5.7950554
1369337_at 4.4659805 4.5433674 4.306515 4.4479504 4.334243 4.3994446 4.236013 4.0592732 4.2918386 4.5259166 4.5672183 4.4716372
1369338_at 5.774094 5.724059 5.7210274 5.7807226 5.8112154 5.8205576 5.6557674 5.881963 5.8701124 5.7362213 5.8723783 6.0885262
1369339_at 5.5855293 5.5332556 5.905997 5.9171968 5.611347 5.3629456 5.523881 5.803687 5.5451174 5.745787 5.5688343 5.5723286
1369340_at 4.4853024 4.5056767 4.3673844 4.221156 4.5623093 4.436969 4.506741 4.3116016 4.294985 4.6155705 4.517839 4.6159716
1369341_a_at 4.0996246 4.1129317 4.2747355 4.264914 4.1076217 4.1697836 4.2064757 4.141816 4.185686 4.3023863 4.1574936 4.312128
1369342_at 5.1729975 5.656827 5.4348526 5.239849 5.458079 5.3641706 4.94298 5.2040462 4.8295054 5.9681234 5.3619194 5.418422
1369343_at 3.371427 3.5627997 3.4682264 3.4542832 3.332477 3.3030653 3.4577613 3.253569 3.5645804 3.5174127 3.8498456 3.3738878
1369344_at 5.1807094 5.224948 5.169046 5.2201266 5.091152 5.295295 5.275489 5.2203774 5.156953 5.053911 5.0199533 5.168263
1369345_at 3.7871554 4.1402407 4.1575294 4.1097307 4.0972157 3.9953716 4.4117002 4.084159 4.085063 4.43085 4.0518613 4.153103
1369346_at 3.6090202 3.5555332 3.4814765 3.5894465 3.357791 4.057139 3.5870476 3.4843137 3.5751767 3.8573878 3.5999568 4.0389843
1369347_s_at 5.5574574 5.8052697 5.880029 5.462551 6.1469736 5.7468596 5.8785543 5.997727 5.7452784 5.6257334 5.6652694 5.6538887
1369348_at 4.093934 4.341214 4.165554 4.2056036 4.5642924 4.1470776 4.275307 4.227172 4.2945113 4.7086306 4.371671 4.245365
1369349_a_at 3.8661113 3.5933418 3.6689634 3.739263 3.6643796 3.5114164 3.847416 3.6910262 3.6515203 3.7514052 3.4859846 3.6825802
1369350_at 5.361378 5.716508 5.6001387 5.522003 5.5427475 5.4950914 5.7221236 5.6620617 5.3760715 5.5509768 5.5543447 5.608877
1369351_at 4.568128 4.150441 4.585557 4.6987734 4.627145 4.437747 4.4965067 4.351015 4.587366 4.601465 4.2733765 4.721732
1369352_at 5.676189 5.905968 5.8278527 5.7082787 5.804288 6.1295104 5.885967 5.901869 5.790374 6.07662 5.791863 5.6648297
1369353_at 4.4128933 4.596327 4.3657794 4.407115 4.4328666 4.411748 4.237732 4.6495166 4.273636 4.6160903 4.356931 4.6612077
1369354_at 6.499766 6.456611 6.5382047 6.558594 6.4999857 6.603311 6.5290384 6.3219028 6.382614 6.4078403 6.286482 6.5712295
1369355_at 4.819447 4.7655087 4.890444 5.010444 4.7112236 4.836261 4.736641 4.937029 4.8048472 5.007444 4.987062 5.0900474
1369356_at 3.6875224 4.195565 4.179903 4.1198807 4.272084 4.002156 4.0639553 4.0761833 3.9391727 4.0832415 4.076442 4.061879
1369357_at 5.1483865 4.950355 5.299387 5.0220633 5.1983953 5.2767773 5.1095195 5.240231 4.9283214 5.1828 4.7502003 5.1637754
1369358_a_at 6.274053 6.4976687 6.3670535 6.307157 6.102525 6.2412696 6.090996 6.452788 6.2994003 6.3501706 6.327621 6.2767725
1369359_at 4.1685896 4.206054 4.3178763 4.473302 3.9532175 4.0299478 4.2623167 4.383753 4.177913 4.146905 4.505415 4.4221888
1369360_at 5.95886 5.8948917 6.0393157 6.010076 5.9240623 6.0363693 5.807063 5.7982583 5.790281 6.2573037 6.0262103 6.2485666
1369361_at 3.7510157 3.4600096 3.584704 3.6611755 3.5968318 3.477052 3.6203642 3.792108 3.5000453 3.434218 3.5910714 4.113636
1369362_at 5.172774 5.0217843 5.179226 5.311405 5.222756 5.1678867 4.960251 5.265662 5.0765376 5.3726363 4.978744 5.348383
1369363_at 3.5347953 3.7677124 3.7800903 3.6350274 3.5421193 3.7022784 3.9373853 3.79949 3.6263463 3.4733696 3.558938 3.6350088
1369364_at 3.510958 3.6337283 3.5031164 3.6438406 3.6005912 3.497714 3.745769 3.5293846 3.458144 3.3993678 3.7424972 3.4075978
1369365_at 4.195632 4.6706724 4.6272316 4.3458443 4.516318 4.266275 4.592122 4.044153 4.2662272 4.5621295 4.6399746 4.7084146
1369366_at 4.7560096 5.014415 4.704591 4.905269 5.046868 4.682598 4.9803267 4.4068575 4.743644 5.249978 4.9518576 4.9704123
1369367_at 4.6426787 4.556947 4.476412 4.4706388 4.3598666 4.4863772 4.5085225 4.6292996 4.6024475 4.651691 4.1657777 4.3727202
1369368_at 4.3712473 4.3776665 4.390011 4.437467 4.128706 4.3500485 4.3643475 4.3307476 4.356633 4.5278625 4.6367064 4.634797
1369369_at 4.970457 4.8970795 4.8534346 4.8702035 5.263625 5.2310805 5.099089 4.8084884 4.9635906 5.212581 5.200222 4.699994
1369370_s_at 4.916666 5.026821 4.7680497 4.583143 5.001036 5.019919 4.793397 5.024846 4.83983 5.0696683 4.804861 5.0851583
1369371_a_at 3.975638 4.51468 4.55974 4.0754614 4.4287324 4.377769 4.3582544 4.4610767 4.304125 4.1719093 4.0766234 4.2985106
1369372_at 4.876384 4.9970164 5.0376415 4.8773193 5.033045 4.8628173 4.8177266 4.8448277 4.9596105 5.077181 4.9914865 4.9951625
1369373_at 5.5574574 5.745598 5.533973 5.343342 5.896732 5.2967753 5.580717 5.863422 5.811149 5.646072 5.718992 5.477758
1369374_at 3.7702196 3.8934412 4.0880256 4.0062943 4.0806446 3.8269372 4.011383 3.964715 4.0252333 4.1953106 3.7008371 4.0196166
1369375_a_at 3.929033 3.6462681 3.5723922 3.858048 4.031851 3.7209563 3.834124 3.7091444 3.597779 4.0134373 3.67713 3.9983037
1369376_a_at 4.3124323 4.4708357 4.177638 4.3834124 4.0486617 4.3691998 4.3582544 4.2581034 4.351933 4.4192986 4.1596556 4.4732785
1369377_at 3.6463494 3.5429916 3.6847844 3.6026523 3.5755932 3.424952 3.6563625 3.5720649 3.512527 3.65749 3.510312 3.7097006
1369378_at 4.540877 4.873931 4.713216 4.874449 4.6203656 4.9382696 4.7803593 4.810658 4.665915 4.690026 4.8579025 4.754651
1369379_at 4.9775896 5.325183 5.147425 4.767301 5.0767426 4.6964602 4.9100623 4.785145 4.9718285 4.815748 5.2997484 5.2904463
1369380_at 4.4230623 4.414577 4.551361 4.5705853 4.1767473 4.554393 4.7024655 4.6732674 4.6073675 4.4390717 4.4009633 4.43044
1369381_a_at 3.6949303 3.8241475 3.8655033 3.7836468 3.9288917 3.6438043 3.6904101 3.762829 3.7361023 3.390383 3.5950012 3.651885
1369382_at 6.098669 5.745598 5.9149895 5.7913857 5.8984523 5.965892 5.781375 6.096499 5.848615 6.112435 6.3437033 6.083061
1369383_a_at 4.591919 4.706791 4.9667773 4.7359886 4.881282 4.676882 4.7202396 4.6879454 4.9589634 4.6168118 4.8674355 4.8767223
1369384_at 3.9185731 3.9630375 4.0002375 3.7329233 3.7634158 3.921568 3.7370985 4.0741167 3.7296054 3.994245 3.6379023 4.0333233
1369385_at 4.5452166 4.785033 4.450349 4.4886575 4.377212 4.51226 4.561521 4.570241 4.5240064 4.7926316 4.753608 4.6124125
1369386_at 3.9981625 4.1914244 4.2426543 4.011877 3.9661455 4.229909 4.2538953 4.351487 4.0780144 3.946825 4.1057944 4.177445
1369387_at 5.910276 5.3854437 6.0355716 5.7529774 5.652773 5.73051 5.6325297 5.853726 5.73247 6.3282933 6.131084 6.707046
1369388_at 4.1755924 4.1941366 4.2326527 4.3467984 3.719636 3.8045049 4.473234 4.0175333 3.7342532 3.845719 4.201889 4.189583
1369389_at 4.425066 4.690501 4.3110785 4.4055543 4.5307045 4.7375784 4.50242 4.3693323 4.5332785 4.6392956 4.4024467 4.690594
1369390_a_at 4.7156286 4.493145 4.550502 4.3216696 4.55136 4.0111537 4.471428 5.1824813 4.4354715 4.2968416 4.0493116 4.1425586
1369391_at 4.063545 4.1264524 3.900124 4.23423 4.0085597 3.9953713 3.9216573 4.3651333 4.0585494 4.08165 4.0798798 4.3177104
1369392_at 4.867933 5.009533 5.0989456 5.0973296 5.2052326 4.9390593 5.166492 5.2302833 4.9235015 4.9033093 5.156946 5.046937
1369393_at 4.1836033 4.0264497 4.058623 4.110046 4.0079784 3.9493961 4.1303043 4.001891 4.0964236 4.846221 4.494437 4.297905
1369394_at 4.564168 4.8444986 4.5318475 4.814958 4.6227064 4.6760874 4.301856 4.7096615 4.586958 4.7702756 4.421816 4.2808156
1369395_at 3.7601407 3.705959 3.9955282 3.6068828 3.7053785 3.4526205 3.4672666 3.6266258 3.640505 3.5072296 3.659701 3.671681
1369396_at 5.4117146 5.5828094 5.663414 5.603116 5.55044 5.663866 5.4366016 5.496813 5.5715227 5.452422 5.7201843 5.576729
1369397_at 5.1338634 5.228164 5.1357965 5.1270046 4.9452043 5.150113 5.185419 5.3156357 5.177655 4.9921637 5.332031 5.118648
1369398_at 5.5574574 5.430432 5.8602777 5.4724426 5.4312654 5.500796 5.257 5.2920094 5.397679 5.38291 5.407117 5.6162004
1369399_at 3.602734 3.4248078 3.4258413 3.4819517 3.6357305 3.2852597 3.5503178 3.6100183 3.622532 3.3456511 3.591125 3.575725
1369400_a_at 5.0963144 5.2483034 5.161121 5.185737 5.2321634 5.113708 5.339868 5.254736 5.108117 5.055545 5.39755 5.222309
1369401_at 3.4609294 3.302866 3.4736283 3.4030354 3.3524008 3.5816174 3.4488528 3.457941 3.3126523 3.5016372 3.39768 3.4311526
1369402_at 6.915981 6.843016 6.9698877 7.036134 6.8477845 7.1273217 7.043307 7.0597157 7.1171746 6.910537 7.0683975 6.861332
1369403_at 4.4853163 4.5539145 4.6368203 4.0957775 4.5666304 4.478301 4.6406374 4.6345043 4.499592 4.5965786 4.580383 4.8280644
1369404_a_at 4.2056074 4.545908 4.523918 4.693846 4.5035133 4.594534 4.8679442 4.7460814 4.5186234 4.776775 4.894329 4.6929283
1369405_a_at 4.4364157 4.122814 4.1764307 3.9661486 4.17005 4.0687766 3.9918408 4.299143 3.9614697 4.1358747 4.3553267 4.2068005
1369406_at 4.093495 4.2792444 4.1129284 4.110046 4.1680465 4.379778 4.0535755 3.988603 4.106094 4.063693 3.9329064 4.332253
1369407_at 6.4516883 6.386406 6.903442 6.728758 6.042552 6.0446963 5.903452 5.9646835 6.590649 7.2862134 6.762617 6.8985004
1369408_at 4.611321 4.1093693 4.291239 4.274015 4.4722624 4.030598 4.3256965 4.0165734 4.4829025 4.5153265 4.657694 4.519429
1369409_at 8.753576 8.451163 8.469896 8.527406 8.341415 8.504265 8.5797825 8.5541315 8.562746 8.75734 8.803704 8.724776
1369410_at 7.286978 7.644354 7.4516387 7.4808135 7.389488 7.773603 7.3335333 7.4032974 7.6798267 7.241352 7.7287345 7.4494677
1369411_at 4.1356645 4.2204638 3.9956028 4.0733433 4.329561 3.9330654 4.0426655 4.283147 3.8159673 3.7642877 3.7558773 4.012134
1369412_a_at 6.7172294 6.6579747 6.734616 6.760603 6.7814465 6.7514253 6.5729156 6.512412 6.6345067 6.6586814 6.7982116 6.695941
1369413_at 4.561092 4.6480575 4.7201304 4.623913 4.6383824 4.565081 4.5185323 4.6308155 4.421466 4.1671643 4.3866234 4.9130735
1369414_at 8.855909 8.787308 8.54072 8.721731 8.641857 8.6609745 8.741734 8.845596 8.622773 8.529579 8.541292 8.576027
1369415_at 8.325962 7.3978786 8.586384 8.076099 7.6727033 8.523191 8.067362 7.425557 7.8747287 7.569775 7.393421 8.063614
1369416_at 6.3144574 6.225059 6.1827555 6.307387 6.2722287 6.2182293 6.159353 6.129597 6.392178 6.168252 6.2949157 6.2474685
1369417_a_at 4.0780573 4.2121496 4.286804 4.164186 4.616448 4.3709955 3.9774864 4.340572 4.102934 4.592174 4.654916 4.409498
1369418_at 4.2318535 4.470313 4.311636 4.314891 4.241125 4.165413 4.380296 4.336564 4.579201 4.262082 4.578849 4.102063
1369419_at 5.193528 5.2282486 5.243393 5.455134 5.638436 5.372243 5.3390226 5.5100303 5.286425 5.559684 5.357445 5.539966
1369420_at 4.5121903 4.502307 4.694899 4.344427 4.5868316 4.481407 4.584116 4.460628 4.3917737 3.8000498 4.1996264 4.443273
1369421_at 6.3143835 6.1185565 6.415756 6.27183 6.337208 6.41871 6.1725583 6.205525 6.512551 5.981342 6.2048693 6.155395
1369422_at 5.451596 5.2803006 5.035826 5.177791 5.513939 5.0954046 5.1386456 4.7002144 5.328646 5.092714 5.2745647 5.1527886
1369423_at 4.6476903 4.60534 4.5124784 4.4192505 4.2805543 4.381438 4.1779976 4.3981857 4.514581 3.9956386 4.3697853 4.5956354
1369424_at 12.748196 12.662125 12.598724 12.721122 12.614966 12.719432 12.794637 12.780754 12.652058 12.263091 12.755583 12.655614
1369425_at 4.1574183 4.0119247 4.118224 4.0555143 4.4974957 4.2081203 4.1557236 4.346961 4.249769 4.955988 4.1607265 4.17947
1369426_at 4.740777 4.997321 4.5294743 4.9756536 4.7188034 4.8953724 4.911774 4.952257 4.72799 4.776098 5.00548 4.9890165
1369427_at 8.968351 8.85152 9.086311 8.818005 9.305312 9.431606 9.181794 8.990839 9.214192 8.671835 9.893653 9.708228
1369428_a_at 4.3316846 4.6397176 4.32892 4.2137327 4.118831 4.4342184 4.6368465 4.8170805 4.581117 4.6558642 4.3478804 4.441762
1369429_at 3.8768635 3.6458282 3.9450793 3.9830053 3.7310655 3.8116877 3.7554624 3.9510434 3.665523 4.0794344 3.5920732 3.7480772
1369430_at 9.658927 9.637196 9.838645 9.053435 8.867117 9.6537895 9.676303 9.7929 9.869423 9.611628 9.721728 9.898468
1369431_at 4.608938 4.7985277 4.7660437 4.755413 4.3112926 4.7943664 4.501444 4.6670947 4.3826065 4.6606092 4.6419363 4.7629013
1369432_at 5.2580104 5.1086864 5.1357965 5.2074075 5.376127 5.0974083 5.1077433 4.848309 5.134625 5.6476717 5.333668 5.1030216
1369433_at 4.979719 5.063047 5.244582 4.926457 4.7781034 5.1016126 4.9242916 5.068901 5.111156 4.9853477 4.9234743 5.1931915
1369434_at 3.83859 4.177267 4.03092 3.9135826 3.895937 3.9637284 3.931601 3.6857424 3.9392323 3.8617828 3.914198 3.9517105
1369435_at 12.311102 12.213832 12.268509 12.186243 12.189971 12.376068 12.195719 12.276835 12.258968 11.156434 12.148308 12.207268
1369436_at 4.0885124 4.2149105 4.25045 4.1381598 4.3737392 3.9930835 4.2259464 4.384059 4.149913 4.489461 4.4297447 3.9479918
1369437_at 4.464244 4.9128737 4.608612 4.47693 4.4499817 4.7030535 4.3582544 4.241263 4.611322 4.4469166 4.7908974 4.416345
1369438_at 4.8639674 4.8690696 4.942326 4.765061 4.9360914 4.874631 4.8441305 5.060641 5.0117784 5.154189 4.980184 4.9826922
1369439_at 3.6377702 3.4042742 3.7358203 3.7729897 3.7448006 3.4921181 3.6033478 3.7622757 3.7658308 3.5415614 3.6531255 3.5963023
1369440_at 5.82829 6.7846723 4.7397985 5.4615974 5.5480356 6.034499 7.1354713 4.9721313 4.7649345 5.551874 6.9969554 5.8726172
1369441_at 4.6369863 4.782951 4.584602 4.4396005 4.6953483 4.374515 4.419379 4.7186213 4.402025 5.123585 4.3254128 4.5247817
1369442_at 3.4556003 3.6687973 3.5169418 3.568628 3.4205847 3.684142 3.469877 3.5094304 3.378313 3.5069027 3.605144 3.5834987
1369443_at 6.6989717 6.72034 6.758586 6.6198883 6.5774693 6.4814725 6.481532 6.6473804 6.559653 6.928819 6.5833664 6.5842733
1369444_at 3.9898703 3.940611 3.7601476 3.8434274 4.024317 3.9180648 4.1534004 4.068041 3.8665729 3.7132995 3.9856284 3.9063065
1369445_at 5.598149 5.710928 5.599341 5.7264013 5.979089 5.839414 5.8346395 5.292614 5.729171 5.5211473 5.7760324 5.6302004
1369446_at 6.7096157 6.8658066 6.7248383 6.872019 6.8618207 6.9157796 7.2365685 6.9767184 6.9924507 6.801622 6.8888674 6.8776083
1369447_at 5.842124 5.646266 5.586875 5.6699886 5.661841 5.722472 5.641705 5.6507607 5.7235613 5.9156785 5.6448 5.8819747
1369448_at 6.0322943 5.9661784 6.1084604 5.88359 6.102543 5.991361 5.7039213 6.1560583 6.0764966 6.306983 6.288967 6.076609
1369449_at 4.784213 4.906204 5.218231 4.9968805 5.2694235 4.8434114 5.253455 4.9128437 5.0233107 5.1792526 4.821866 5.042347
1369450_at 11.160552 11.371027 10.969865 11.118431 11.223141 10.687446 11.166188 11.001637 10.312894 10.909344 11.420361 11.215618
1369451_a_at 3.734317 3.5304205 3.6847844 3.5240607 3.5836077 3.7682483 3.878249 3.691566 3.6055713 3.4666615 3.7220068 3.6701581
1369452_a_at 7.8951826 7.791647 7.857143 7.7952685 8.178505 8.03121 7.8636947 7.8368278 8.106997 7.6706634 7.898424 7.9550147
1369453_at 7.4922423 7.230124 7.2245665 7.360649 7.1239023 7.509391 7.524089 7.481675 7.2840996 7.609675 7.409298 7.654167
1369454_at 4.1528125 4.5833426 4.2000036 4.209515 4.276745 4.4178457 4.5631533 4.3434525 4.250926 4.405038 4.332549 4.42533
1369455_at 7.1241455 7.6830544 5.393317 6.4597387 6.195695 7.3418355 8.066455 5.571611 6.0189347 6.555462 8.45636 7.186861
1369456_at 3.367841 3.7538238 3.4499958 3.341931 3.4141424 3.332594 3.4135296 3.2711585 3.381509 3.1713629 3.2294507 3.6161942
1369457_a_at 4.507957 4.350301 4.484213 4.169236 4.2901287 4.30441 4.256219 4.479353 4.4788704 4.5520844 4.2969522 4.5415463
1369458_at 4.87596 4.5819144 4.5720544 4.634584 4.61046 4.593713 4.4682894 4.701979 4.538484 4.86271 4.587821 4.7507744
1369459_at 5.7400103 5.931143 6.101138 5.973886 6.045063 6.1329293 5.6777935 5.951008 6.220319 6.3779025 6.3311205 6.168801
1369460_at 5.344266 5.3513584 5.511486 5.2782936 5.395988 5.3897324 5.3671703 5.1434374 5.2979803 4.4503927 4.9041367 5.052862
1369461_at 4.135322 4.194266 4.187457 3.8654478 4.2311363 3.9167185 4.029105 4.338117 4.011675 4.009058 3.7852309 4.06223
1369462_at 4.5914183 4.065352 4.0713606 4.082143 4.003045 4.100728 3.9797385 3.929757 4.082966 4.189541 3.9261296 4.0753336
1369463_at 5.39932 5.5840197 5.342158 5.592224 5.311244 5.355395 5.345292 5.5096874 5.617328 5.5954194 5.539053 5.5910916
1369464_at 4.5012665 4.3527822 4.660838 4.4576597 4.5026236 4.5275593 4.52687 4.416045 4.7427216 4.6842966 4.523101 4.464369
1369465_at 12.780362 12.938302 12.847508 12.8926 13.0734415 12.892652 12.810896 12.584995 12.5620575 12.886273 13.0258665 12.97257
1369466_at 3.5181212 3.7756946 3.7230072 3.864886 3.604695 3.627665 3.651988 3.912157 3.8123932 3.9459283 3.9674463 3.6569111
1369467_a_at 9.912192 9.668602 9.605132 9.416267 10.234953 9.536252 9.050725 9.48187 9.819858 9.518029 9.204062 9.531891
1369468_at 6.512201 6.8280787 6.5169215 6.7480345 6.556848 7.005258 7.20019 6.776267 7.5578485 5.536944 6.465317 6.2733903
1369469_s_at 3.3141084 3.3517306 3.5690029 3.441969 3.601996 3.5448716 3.6243675 3.5633652 3.634903 3.485692 3.4361079 3.6875951
1369470_at 4.622851 4.564199 4.3922186 4.8595133 4.489051 4.5655766 4.493393 4.6620216 4.4151106 4.157323 4.4796114 4.424097
1369471_at 4.743239 4.409888 4.3813195 4.968435 5.0687685 4.521876 4.5040374 4.9832363 4.719757 5.5410438 5.030454 5.061631
1369472_a_at 6.318649 6.286991 6.63247 6.5054417 6.6442933 6.7553334 6.363576 6.4614873 6.6389294 6.2641344 6.524564 6.5706854
1369473_at 10.0164385 9.888757 10.057077 10.023815 10.015415 10.070476 10.035636 10.0809 10.130299 9.588467 9.850633 9.8888445
1369474_a_at 3.6963031 3.7617824 3.7459428 3.641315 3.8175976 3.5698624 3.8084595 3.7651124 3.785061 3.7717848 3.6923728 3.8406236
1369475_x_at 3.9602342 3.941265 3.9149542 4.1272373 4.001646 4.015993 3.9558566 3.9598439 3.93307 4.021429 4.032273 4.153592
1369476_at 4.768159 5.030823 4.8675985 4.761017 4.612652 4.923015 5.1460094 4.896296 4.8631496 5.1280107 4.8050632 4.929813
1369477_at 4.4833913 4.23191 4.03967 4.1925583 4.0333576 3.9330654 4.399756 4.116377 3.8343997 4.5622745 4.576207 4.1620913
1369478_at 4.124074 4.020685 4.490324 4.1967688 4.1984224 4.055235 3.8934224 4.326028 4.09333 4.3081408 4.3496113 4.0536776
1369479_at 6.3442674 6.392953 6.549054 6.474393 6.531032 6.631292 6.379528 6.332039 6.5544887 6.4260244 6.543425 6.5636153
1369480_at 3.5854132 3.7658172 4.044359 3.7093277 3.7677808 3.7786684 3.723967 3.9296498 3.5578148 3.790021 3.8065567 3.952034
1369481_at 3.6787891 3.8943057 4.031967 3.705812 3.7235425 3.5460744 3.7992587 3.912219 3.6439447 3.9823127 3.9650414 3.9226966
1369482_a_at 4.023366 4.04039 3.798368 3.6192632 4.314723 3.7980773 4.0342007 4.0254884 3.7903411 3.9657896 3.9740276 4.088066
1369483_at 6.2794456 6.0868416 6.33855 5.885472 6.6818037 6.2425137 6.4486265 6.227895 6.1886787 6.8734703 6.889134 6.7879415
1369484_at 4.5868444 4.573828 4.340295 4.273342 4.508465 4.442605 4.3047457 4.378791 4.203442 4.347704 4.237753 4.5248785
1369485_at 9.815722 9.796063 9.695183 9.549278 9.898952 9.597017 9.977497 9.674991 9.6602 10.0616045 9.957224 9.834396
1369486_at 3.6505308 3.453898 3.6710773 3.6523163 3.4955015 3.529645 3.6456137 3.8644853 3.505149 3.5717177 3.6457112 3.7097006
1369487_a_at 4.0206165 4.116289 3.9288075 3.90467 4.0272856 3.9647937 3.9705565 4.0243382 4.0355377 3.795954 3.9396472 4.2070427
1369488_at 3.9161482 4.18068 4.039027 4.0373726 4.0769906 3.9440217 4.0174766 4.232152 4.0813646 4.015977 3.8746705 4.227523
1369489_at 6.158938 6.058438 6.127266 5.921133 5.9615088 6.1072636 6.2452755 5.9396176 6.12485 6.387785 6.0718174 6.144702
1369490_at 3.827254 3.8503187 4.02977 3.8208756 4.100145 3.9073746 4.1068525 4.060117 3.9776018 3.8789814 3.9595008 3.9471943
1369491_at 9.248289 8.925268 7.6668234 7.809427 8.538616 8.077586 8.47435 8.444115 8.143876 7.0797434 8.102425 8.329937
1369492_at 11.053385 11.046868 11.200977 11.144824 11.038995 11.141971 11.147635 11.135332 11.3736725 9.287409 10.41016 10.876013
1369493_at 7.882985 7.8389907 9.259479 8.407721 5.8336782 10.123355 8.706305 9.532273 10.251873 8.575944 9.175448 8.071038
1369494_a_at 5.8158584 5.8399487 5.9824433 5.6277995 5.8127155 5.85762 5.6962366 5.912475 5.7769675 5.717327 5.886124 6.0809116
1369495_at 5.857245 5.6832514 5.6046305 5.5790215 5.632823 5.5325356 5.41889 5.928902 5.50589 5.6765604 5.747246 5.6600294
1369496_at 7.3032246 7.3158517 7.249536 7.137309 7.308399 7.423317 7.3166385 7.193487 7.0504155 7.2627015 7.188161 7.1474633
1369497_at 4.473024 4.682591 4.687346 4.4629726 4.6770396 4.6039424 4.8906035 4.818069 4.664459 5.146783 4.5000067 5.4387193
1369498_at 4.197441 4.5574803 4.3722143 4.5004625 4.4374666 4.449787 4.519797 4.6226835 4.4628468 4.2982736 4.665662 4.2683945
1369499_at 5.2802067 5.6027026 5.3928084 5.7107034 5.420792 5.4286127 5.406255 5.5859656 5.8122096 5.3061705 5.471729 5.598937
1369500_at 5.4090843 5.468479 5.5178885 5.3173037 5.481974 5.24753 5.043851 5.5399203 5.593465 5.6750493 5.3903866 5.4476304
1369501_at 5.7188497 5.6078014 5.835565 5.9085927 5.7369475 5.8822575 5.751294 5.739955 5.872931 5.6409187 5.8699207 6.197814
1369502_a_at 12.662102 12.698966 12.725041 12.635987 12.67276 12.7678795 12.228973 12.864374 12.694542 12.123463 12.408456 12.52057
1369503_at 3.309476 3.3173778 3.22631 3.1918626 3.1952984 3.2199228 3.3596659 3.3736675 3.385523 3.2750347 3.3528428 3.3799062
1369504_at 5.2857256 5.098998 5.1438985 5.033745 5.4562216 5.5390396 5.1153164 5.1917777 5.345579 5.47491 5.026352 5.1996317
1369505_at 5.5292206 5.413493 5.764641 5.4935627 5.370385 5.3574886 5.3412504 6.5129423 5.370728 5.8235464 5.747006 5.162357
1369506_at 4.5286164 4.4606466 4.2691545 4.5339584 4.4611197 4.2839003 4.9148855 4.1795936 4.291137 4.691696 4.374587 4.6712503
1369507_at 4.3615932 4.1870756 4.2862587 4.114394 4.1540947 4.1610775 4.473712 4.0811386 4.2003736 4.5016108 4.094596 4.0528717
1369508_at 4.9439774 5.109515 4.8218336 4.84846 5.0997653 4.864334 4.8576508 4.741023 5.0458574 5.0034895 4.6352506 4.856558
1369509_a_at 4.354864 4.498782 4.5994635 4.675108 4.280102 5.2035565 4.5386705 4.964993 7.2892666 4.698036 4.8542466 4.7874393
1369510_at 6.660174 6.539288 6.489506 6.7925663 6.813359 6.6158776 6.6028543 6.4083824 6.3905363 6.7487745 6.3228307 6.538122
1369511_at 6.3327155 5.665743 6.6885905 6.0586944 5.6476464 5.7927136 5.805349 6.315215 5.9985266 6.3482103 5.7067485 5.425623
1369512_at 5.493943 5.2097597 5.6864386 5.391151 5.321909 5.254014 5.083499 5.5095444 5.5439453 5.346218 5.377201 5.400697
1369513_at 4.790936 4.735892 4.8795657 4.6687603 4.706179 4.6948733 4.9111686 4.8631115 4.840821 5.004562 4.691641 4.9302483
1369514_at 5.849322 5.839712 5.9479194 5.777568 5.8245144 5.907003 5.969358 5.9821415 5.7877264 6.5138245 6.1536164 6.0474205
1369515_s_at 4.4296823 4.4939384 4.384771 4.3618765 4.3643613 4.4467316 4.398469 4.583028 4.2565536 4.5514746 4.6108384 4.573019
1369516_at 3.9643931 4.3628664 4.2920027 3.8829734 4.2615485 3.8065257 4.13774 3.9140186 4.0789948 4.15667 3.8715727 4.227191
1369517_at 5.351943 5.178649 5.301117 5.156727 4.9696836 5.2794676 5.421136 5.3437567 5.20316 5.1314297 5.2521605 5.2223754
1369518_at 5.1092815 5.3966255 5.198509 5.162451 4.9550977 5.006981 5.2106133 5.3457 5.1086864 5.2101927 5.1449966 5.074256
1369519_at 4.195693 4.392501 4.345083 4.580947 4.154356 4.368691 4.367854 4.1795936 4.2291336 4.3715615 4.4509964 4.5042787
1369520_a_at 5.2270923 5.333307 5.304989 5.467531 5.5691323 5.4603343 5.5134726 5.2831225 5.4405813 5.7098284 5.6597514 5.5575695
1369521_at 3.9046795 3.6844895 3.5879858 3.8428226 3.8061063 3.4025908 3.6083148 3.7392952 3.4534786 3.4592364 3.6277459 3.6272843
1369522_a_at 3.6115901 3.1436698 3.5406516 3.378902 3.2694738 3.429684 3.4319344 3.567638 3.3534694 3.338744 3.3166425 3.2299206
1369523_at 5.7407994 5.8774967 5.7638445 5.6258507 5.7059016 5.506054 5.420215 5.618165 5.476118 5.6719236 5.5519357 5.913486
1369524_at 4.5993786 4.9962826 4.7371955 4.4648876 4.373986 4.4340067 4.344245 4.550707 4.3764005 4.4021907 4.55188 5.0456557
1369525_at 5.047785 5.3575373 5.175685 5.0442266 5.1049547 4.9696007 5.235573 5.0484524 5.0350866 5.1516848 5.4037905 5.4549427
1369526_at 8.154552 8.5018635 8.077912 8.220947 8.106722 8.587342 8.685758 8.304624 7.9510064 7.3088775 7.747534 8.170802
1369527_at 5.506703 5.433642 5.4075465 5.2661133 5.381864 5.323702 5.5219827 5.3659463 5.5357823 5.4295254 5.612781 5.7153916
1369528_at 5.5266294 5.242063 5.506955 5.3602476 5.4447174 5.582942 5.2387476 5.416941 5.10768 5.395775 4.960067 5.2330594
1369529_at 4.2107162 4.0918717 4.315822 4.6108775 4.1707582 4.4017863 4.206476 4.2780743 4.0830073 4.3844285 4.199627 4.362371
1369530_at 4.5804014 4.9567885 4.730745 5.092976 4.7363615 4.8567557 4.7438636 4.8272333 4.836892 5.051344 4.7665606 4.7097673
1369531_at 5.565078 7.0342054 5.6801195 6.0026174 7.051006 7.433724 6.6993012 5.9162893 5.605406 5.526168 5.5241632 6.3996053
1369532_at 4.5804014 4.45887 4.997261 4.902309 4.762145 4.578614 4.5736647 4.977562 4.765568 4.6428823 4.5594983 4.7540975
1369533_a_at 5.9345646 5.809969 5.8823028 5.626622 5.545786 5.7996545 5.732617 5.4680037 5.673821 6.1119614 5.7676764 5.9068995
1369534_at 5.0592823 5.2226934 5.2906766 5.054865 5.3870564 5.0571985 5.0161705 5.432396 5.073453 5.5515237 5.1496964 5.4118204
1369535_at 5.1320953 5.1527457 5.1319027 5.2797065 5.171725 5.1711903 5.1574693 5.139147 5.047311 5.0950127 5.2396865 5.4186573
1369536_at 4.6029797 4.8122506 4.700156 4.990692 5.095994 4.6326246 4.712416 4.90116 4.4001136 4.947655 4.5166945 4.6213493
1369537_at 5.015197 5.0274296 5.0242634 5.187664 5.1817436 5.334364 4.981764 5.1479826 5.0975294 4.9907727 5.005192 5.098006
1369538_at 4.5670347 4.8019667 4.6082716 4.6281805 4.874243 4.7102513 4.5893426 4.704907 4.6600947 4.587533 4.5672183 4.4410353
1369539_at 5.619174 5.3304396 5.616593 5.5086613 5.361989 5.5141983 5.4993105 5.5790567 5.3264914 5.4232254 5.206662 5.046735
1369540_at 4.1532903 4.0314093 4.128339 4.1561375 4.1898518 4.239958 3.9154615 4.2767057 3.8672833 4.2396207 4.0470333 4.280405
1369541_at 3.3598084 3.5880547 3.637099 3.3420818 3.6129348 3.6683412 3.6984363 3.448709 3.5874708 3.7171295 3.6597874 3.7921622
1369542_at 5.306372 5.1858797 4.946499 5.409258 5.501317 5.3693943 5.2782063 5.20141 5.09398 5.2753906 5.4151344 5.567993
1369543_s_at 6.7085643 6.731418 6.756041 6.5127683 6.69841 6.634319 6.2561846 6.6024985 6.460252 6.233371 6.053026 6.239893
1369544_a_at 4.129081 4.157239 4.2668924 4.114173 4.2811737 4.3733215 4.2006497 4.2157183 4.2365537 4.1048503 4.3940144 4.4728413
1369545_at 4.8373795 4.5888777 5.0631714 5.03364 4.958549 5.036561 4.852131 5.003675 4.890165 5.0235176 5.064834 5.0811863
1369546_at 10.92423 10.89476 10.898629 10.566961 10.947085 10.992243 10.7593775 10.74797 11.037724 9.536925 10.345411 10.591172
1369547_at 4.266333 4.2735834 4.1626625 4.208025 4.464387 3.7883701 3.8628862 3.984689 4.1447496 4.3383765 4.140499 4.0566406
1369548_at 5.2476573 5.163577 5.2994995 5.267196 5.5271673 5.4718423 5.2212 5.388824 5.382474 5.7022047 5.377201 5.1840677
1369549_at 7.0797224 6.805529 6.973833 6.6840553 7.062817 6.7644277 6.8220043 6.711561 7.0036645 6.9267807 7.1286683 7.2400794
1369550_at 3.8372087 3.7984233 3.7119577 3.6191664 3.9334254 3.6580565 3.6829495 3.6853845 3.4911392 4.053691 3.937115 3.7239203
1369551_at 4.771366 5.330224 5.03162 4.862048 4.699836 4.902418 5.0204926 4.9648 4.7227845 5.2110157 4.843029 4.962433
1369552_at 4.8962164 4.706791 4.6053987 4.458511 4.8256116 4.558148 4.7717304 4.430007 4.652836 4.6316147 4.861077 4.709234
1369553_at 4.67039 4.678827 4.831118 4.760031 4.572337 4.6563406 4.625148 4.505438 4.722707 4.893418 4.506203 4.7267847
1369554_at 9.67618 9.5167 9.582961 9.551201 9.70722 9.525955 9.788701 9.733132 9.69491 9.620241 9.61323 9.711196
1369555_at 4.065943 4.2995043 4.074324 4.497615 3.8818762 4.1759486 4.2782116 4.3135414 4.145311 4.4681487 4.043605 4.3881984
1369556_at 5.044612 5.397768 5.245267 5.1967907 5.273678 5.3262043 5.262786 5.3919744 5.2180367 5.0873766 5.356311 5.3796988
1369557_at 7.1042137 7.0210114 6.9515166 6.889397 6.911316 7.020654 7.0516624 6.8965497 7.1086044 6.560114 7.107343 7.083508
1369558_at 8.987408 8.532884 9.115012 9.015152 8.845894 8.950531 8.796206 8.9746275 9.121599 8.861168 9.231947 9.189957
1369559_a_at 9.802944 9.66612 9.882297 9.739801 9.536922 9.837254 9.900425 9.926719 9.945781 10.29397 10.016726 10.14539
1369560_at 9.829341 9.665402 9.711924 9.728219 9.764667 9.931274 9.67061 9.69279 10.001025 9.041074 9.217847 9.400244
1369561_at 3.9191332 3.561895 3.7114844 3.6344461 3.4979339 3.5963905 3.508109 3.9865365 3.724112 4.0984144 3.8186934 3.9007843
1369562_at 6.310891 6.501747 6.114356 5.985547 6.1631002 6.019126 6.351712 6.2655873 6.101788 6.665279 6.4761753 6.948137
1369563_at 4.2020445 4.320769 4.3655987 4.4429398 4.1322927 4.308425 4.332353 4.466417 4.336357 4.5916996 4.4319353 4.4888687
1369564_at 4.2133713 4.3163056 4.3784223 4.403445 4.1170287 4.3224554 4.2754807 4.369688 4.190195 4.4735794 4.1501374 4.5935993
1369565_at 5.0946727 5.099573 5.202951 5.1218805 4.808408 5.3284307 4.969888 5.221505 5.167474 5.1894865 5.171055 5.035478
1369566_at 4.4479256 4.5806746 4.9029717 4.7099953 4.788664 4.896104 5.1324883 4.6164017 4.6882887 4.9225574 4.8954496 4.7460766
1369567_at 4.803488 4.950751 4.9093676 4.811897 4.8189383 4.923015 4.834873 4.992668 4.840821 5.190727 4.892427 5.0970507
1369568_at 4.8536677 4.9029317 4.7908893 5.2327256 4.899371 4.767087 4.951361 5.0013046 4.875913 4.9239364 5.0586195 4.9089828
1369569_at 4.131562 4.1601815 4.5201926 4.0368376 4.2292514 4.01889 4.2833595 4.2566214 4.176999 4.4071493 4.273161 4.3589673
1369570_at 3.5414436 3.437484 3.2854135 3.3264964 3.219796 3.4074614 3.3902795 3.3370728 3.275707 3.3196247 3.3624938 3.4658892
1369571_at 8.743736 8.519051 8.564192 8.582129 8.603157 8.733398 8.705029 8.590033 8.645068 8.49569 8.618187 8.5177
1369572_at 3.966851 3.9574547 4.092813 4.0300145 4.092783 4.1016035 3.9850454 3.9988308 3.8793364 4.2101393 4.1010184 4.0653734
1369573_at 4.38715 4.244685 4.316621 4.591917 4.113045 4.107896 4.483739 4.4933457 4.178651 4.1701317 4.3217497 4.7283792
1369574_at 3.83474 4.02197 4.0233088 3.7098389 3.7300687 3.7131062 3.8866484 3.8779304 3.809689 3.8931327 3.9166842 3.92946
1369575_at 3.8500159 3.4859955 3.7374818 3.4282088 3.649736 3.529645 3.737849 3.6835942 3.2751946 3.3960223 3.5842626 3.4254706
1369576_at 3.8834426 3.897539 3.865595 3.6158667 3.7552626 3.6560068 3.8803833 3.7389314 3.8165185 3.8083591 3.6508439 3.6683981
1369577_at 7.573216 7.1777606 7.375883 7.1500287 7.494693 7.509228 7.322719 7.6756983 7.3363776 7.4116116 7.160345 7.529532
1369578_at 4.0679474 3.8864508 4.3398952 4.156968 3.9975617 4.163832 4.18926 4.173155 4.269067 4.3020954 4.0129666 4.1775613
1369579_at 5.71869 5.962058 5.9125514 6.1987324 6.0551963 5.8929605 5.828564 6.053052 5.91433 5.769106 5.8831425 5.9917765
1369580_at 4.06426 4.0918713 4.0619287 4.052456 3.9342618 4.204474 3.846199 4.0595884 3.997292 4.083539 4.102733 4.180523
1369581_at 11.788167 11.67273 11.626124 11.643764 11.688362 11.436895 11.6168 11.735718 11.657924 11.721456 11.693364 11.846416
1369582_at 6.0564146 6.177503 5.9499154 5.861727 5.9297924 6.054883 5.6866007 6.3501115 6.1369805 6.135871 6.0633454 6.098226
1369583_at 5.160464 5.3075223 5.19157 5.141255 5.1145597 5.0201535 4.9976788 5.357326 5.253707 4.9568005 5.3049173 5.4773064
1369584_at 5.9477725 5.931391 6.330512 6.034745 6.068245 5.6272545 5.8760643 6.0560493 5.987911 6.7158036 6.3822427 6.1562357
1369585_at 3.5367372 3.600194 3.6140652 3.6483238 3.808343 3.8116877 4.135049 3.7448974 3.7355251 3.7139773 3.7093132 3.6414003
1369586_at 3.5326283 3.082715 3.4536235 3.4092803 3.3044684 3.5379949 3.6136925 3.5859542 3.5038843 4.223648 3.4452775 4.318864
1369587_at 4.3752947 4.2320037 4.2997017 4.41613 4.3638406 4.3291483 4.6087775 4.4160457 4.5312057 4.3528786 4.141708 4.4714165
1369588_a_at 8.155867 8.1847105 7.9855633 8.173091 7.995414 7.8354096 8.008249 7.9410286 8.04703 8.00506 8.08091 8.376224
1369589_x_at 3.8935444 3.888558 4.0267334 3.6753383 3.6389658 3.9696293 3.8651798 3.7426813 3.8599927 3.8459623 3.8318903 3.8272822
1369590_a_at 6.966201 6.970785 6.6296945 6.5520816 6.709745 6.900314 6.7830644 6.76618 6.8486743 5.536944 6.3155694 6.7568917
1369591_at 3.5890644 3.5458856 3.747623 3.6250672 3.5259867 3.650215 3.7367575 3.7655833 3.721002 3.812457 3.8498456 3.7944326
1369592_at 6.7496557 6.565245 6.8048368 6.8678374 6.781904 6.9548035 6.5740814 6.9737816 6.817099 6.9122453 6.871343 6.836918
1369593_at 3.439074 3.506006 3.541951 3.5358012 3.3769362 3.5658865 3.5584128 3.6650982 3.5717342 3.6461964 3.5990286 3.5091581
1369594_at 5.6476126 5.592692 5.3037653 5.5686135 5.622032 5.603415 6.0991554 5.7982583 5.436425 5.5907845 5.528965 5.375948
1369595_at 3.828437 3.8848047 3.7004874 3.6206567 3.7851698 3.926793 3.901002 3.6029181 3.9330506 3.781257 4.142174 3.8842278
1369596_at 4.9145584 4.6374164 4.6917267 4.693144 4.6637926 4.656307 4.2684226 4.4958887 4.84492 4.9455996 4.823312 4.61755
1369597_at 7.8239865 7.8955345 7.731909 7.6003327 7.7561746 7.831461 7.7416043 7.8128753 7.74715 7.601843 7.5170693 7.6574073
1369598_at 4.55238 4.4450226 4.3813195 4.3506794 4.1769667 4.464185 4.2907143 4.3395724 4.2924356 4.2243223 4.022591 4.244588
1369599_at 5.059191 5.11423 5.052227 4.9612703 5.1604323 5.007315 4.789601 5.000728 5.1565146 4.7778645 4.712204 4.93047
1369600_at 4.2237134 4.046166 4.180685 4.335746 4.2986197 4.038275 4.1463737 4.23944 4.073456 4.0619164 4.1544204 4.434668
1369601_at 4.790958 5.3016276 4.9057055 4.831114 4.8417773 5.1619186 4.8963523 5.1929693 4.9828286 5.120322 5.0380626 4.962532
1369602_at 4.565391 4.632099 4.4622874 4.3303905 4.4431934 4.3516207 4.334017 4.713093 4.5260043 4.3580484 4.442674 4.2043743
1369603_at 3.437534 3.7670903 3.464914 3.644858 3.3917332 3.6295981 3.5003812 3.4853938 3.4047525 3.8000498 3.604215 3.8304706
1369604_at 4.442868 4.6164246 4.37414 4.486106 4.713044 4.295291 4.5337486 4.6312656 4.258484 4.7684517 4.6700187 4.472128
1369605_at 5.250284 5.153391 5.1865335 5.1837087 5.47419 5.4260397 5.1785593 5.3895316 5.225233 5.4674354 5.266451 5.2177734
1369606_at 3.7915502 3.8943057 3.9288077 3.7337978 3.779581 3.6207652 3.8161285 3.7670133 3.9164495 3.7630053 3.8881 3.7953517
1369607_at 6.0587626 5.883967 6.22115 5.8708773 5.8909197 5.8516436 5.850226 6.026809 5.6469603 5.801789 5.9338336 5.8894234
1369608_at 4.2422414 4.1483636 4.1884785 4.0721354 4.133746 4.271581 4.1320477 4.122939 4.2577815 4.345297 4.4211345 4.1816263
1369609_at 3.5839062 3.7200663 3.6277835 3.7997544 3.3735898 3.6445992 3.5866783 3.807084 3.4447336 3.605828 3.808741 3.6380692
1369610_at 6.124935 6.0998044 5.9783134 5.7227144 6.115438 6.1461263 5.922658 6.044858 6.266537 6.0313 6.0888224 6.057807
1369611_at 4.97611 5.0906634 4.9211707 5.0871015 5.0400352 5.3408604 5.1360283 5.0872087 5.03755 5.3703527 4.9224596 5.1345263
1369612_at 4.9567575 4.9730535 4.8235416 4.8973694 4.7562857 5.0449657 4.819064 4.915213 4.8106947 4.984968 4.945528 5.0484943
1369613_at 3.5908692 3.6515205 3.865595 4.0355415 4.0769906 3.8530095 3.8452551 3.932204 3.8442237 4.1453576 3.8498456 3.783657
1369614_at 4.1023083 4.018355 3.995328 3.652388 4.0092545 4.015057 3.874873 4.1994467 4.206268 4.2175016 3.9568295 4.0122194
1369615_at 5.8912086 5.5899897 5.7844973 5.957808 5.4670424 5.6703806 5.7540655 6.0077662 5.540018 5.6575594 5.7648516 5.6246977
1369616_at 4.5268774 4.5711794 4.48888 4.4071484 4.516318 4.4121375 4.423294 4.573818 4.3563595 4.8072324 4.6073227 4.38305
1369617_at 7.083727 6.743765 7.167711 7.0256248 7.5200567 7.339793 7.5834923 7.092824 6.9480667 7.1098776 6.865146 7.061492
1369618_at 4.54662 4.371148 4.7790403 4.5999074 4.4067287 4.455984 4.316192 4.336564 4.144866 4.9911313 4.569769 4.4224195
1369619_at 5.070095 5.009844 4.822349 4.84685 5.062613 4.8987627 4.791062 5.0149894 4.9992347 5.164534 4.941785 4.8329215
1369620_at 3.873894 3.9273632 3.802913 3.8537018 3.8385046 3.9394505 3.9086432 4.039481 3.8433948 3.928802 3.9873765 3.9650664
1369621_s_at 9.566459 9.536857 9.407082 9.631843 9.39096 9.532727 9.587466 9.682745 9.547791 9.388736 9.475177 9.74934
1369622_at 4.326574 4.481378 4.4808893 4.373362 4.316477 4.3911643 4.502932 4.359623 4.291137 4.4642177 4.4698896 4.499432
1369623_at 4.455611 4.6486816 4.8853335 4.6890144 4.6670046 4.589851 4.658103 4.3514814 4.509739 4.945751 4.674184 4.630694
1369624_at 5.498014 6.020721 5.7532687 5.886315 5.8343825 5.7463427 5.1557612 5.709484 5.458313 5.9683475 5.918134 5.8336024
1369625_at 6.898205 6.7005777 6.255098 6.445567 6.1610417 6.5450253 6.6934724 5.953431 6.5510573 7.194771 6.9336376 7.0924516
1369626_at 8.447277 8.589412 8.616923 8.592411 8.6746645 8.7062645 8.605627 8.618909 8.727634 8.351049 8.714597 8.462141
1369627_at 3.4627175 4.193496 3.9066417 3.8913827 3.7136402 3.973668 4.2559223 3.6610942 4.2481275 3.5872908 3.6154501 3.582949
1369628_at 7.7205048 8.175805 8.021683 7.900456 8.316704 8.260099 7.753379 7.6831055 7.7103615 7.8574657 7.746725 7.0420046
1369629_at 11.583339 11.658179 11.60417 11.367335 11.584635 11.519976 11.610746 11.439862 11.508894 10.908567 11.277004 11.329135
1369630_at 12.784432 12.848864 12.8476925 12.605119 12.823646 12.721295 12.84336 12.713113 12.628416 12.402578 12.568217 12.52509
1369631_at 7.821644 7.8217607 7.790766 8.081047 7.7882314 7.9094667 7.859395 7.8456173 7.9395494 8.60117 8.11986 7.846077
1369632_a_at 6.5497046 6.212586 6.30289 6.4274764 6.5122743 6.4271445 6.170214 6.50747 6.5422297 5.3240037 6.1241646 5.972837
1369633_at 10.643748 10.977522 10.841873 11.100078 10.408302 10.93252 11.041155 10.995574 10.955368 9.499496 10.379517 10.647651
1369634_at 6.5666475 6.536791 6.4889803 6.6758046 6.214487 6.684855 6.714631 6.699447 6.460205 7.0892644 7.547995 6.9502277
1369635_at 11.854712 11.873567 11.758933 11.832426 11.705718 12.044758 12.015389 11.688604 11.914458 10.573106 11.489489 11.524212
1369636_at 12.48155 12.459721 12.311823 12.402823 12.314916 12.580309 12.589012 12.18899 12.380368 11.23492 12.014135 12.002149
1369637_at 4.9526863 4.985723 4.9894247 4.930189 4.7693586 4.864334 4.615852 5.0899563 4.5771394 5.3742094 4.865137 5.289449
1369638_at 5.5563 5.351861 5.1591663 5.3883567 5.949857 5.366547 5.6048226 5.529983 5.732388 5.2393856 6.0172625 5.8183246
1369639_at 3.6709676 3.7945037 3.6373494 4.170594 3.8057137 3.5986638 3.7201464 3.7243114 3.8055568 3.9724057 3.6350532 4.030862
1369640_at 5.593744 4.993041 5.3257403 5.456576 5.2954903 5.5501056 4.9684973 5.288733 5.577972 5.4610133 5.9469495 5.452695
1369641_at 7.869348 7.8391957 7.9353595 7.807804 7.979412 7.927467 7.894163 7.6589403 7.848518 7.5516167 7.395633 7.7694774
1369642_at 7.5586686 7.380639 7.802485 7.3199854 7.651733 7.558731 7.535161 7.306945 7.4632454 7.1147776 7.2530766 7.4331646
1369643_a_at 7.3938074 7.484808 7.3202024 7.323368 7.5320015 7.8052015 7.6951256 7.5138884 7.4589944 7.456044 7.5914392 7.3692956
1369644_at 9.023182 9.065588 8.869308 8.966113 9.073372 9.3112955 9.1500435 9.052352 9.069433 9.145872 9.175151 8.851455
1369645_at 4.160074 4.096028 3.9919367 3.963903 3.7848184 3.9086916 3.8353672 3.8743742 4.044622 4.28369 3.9134042 4.095455
1369646_at 3.6033082 3.5881405 3.7674508 3.485121 3.7881973 3.6852758 3.7804143 3.4612732 3.8876333 3.465631 3.5286458 3.7511363
1369647_at 6.1745095 5.9681454 5.8386264 6.29024 5.812181 6.228576 5.9654756 6.417644 6.2941523 5.89369 6.5869226 6.14937
1369648_at 6.1695695 6.1577787 6.4633517 6.4154115 5.99015 6.450767 6.1725965 6.2404647 6.378521 6.0229006 6.606095 6.5292463
1369649_at 4.965207 4.920709 5.0764236 5.0739284 4.890547 5.1478667 4.9995933 5.1737986 4.932455 5.7337337 5.0704346 5.082221
1369650_at 6.994177 7.0510387 7.0652714 6.951782 7.4210734 7.161603 7.1000257 7.0601797 7.254596 7.1079354 7.2615175 7.3189244
1369651_at 4.6934857 5.0274296 4.8686504 5.057629 5.0683475 4.8439975 4.7766275 4.936165 4.9067545 5.260453 5.1074977 5.0586867
1369652_at 3.9534526 3.919564 3.964036 3.7567804 3.8388355 3.7968514 3.8001225 3.7543712 3.7747798 3.8306718 3.853302 3.996924
1369653_at 7.0889316 7.217401 7.0639086 6.986749 7.0152426 7.2496347 7.2805753 7.3627377 7.228278 7.567359 7.3948073 7.3899007
1369654_at 10.831769 11.105149 10.79486 10.932447 11.263452 11.01982 10.937635 11.099685 10.98882 10.772304 11.010982 10.893337
1369655_at 8.429258 8.951204 8.118357 8.29229 8.740309 8.38316 8.085217 7.68291 8.494097 7.563063 7.4871125 8.647324
1369656_at 6.9126616 6.6998787 7.063877 6.8046994 6.913656 7.275595 6.5655155 6.824909 7.10596 6.732636 6.974419 7.0875926
1369657_at 4.5326977 4.3784485 4.39043 4.518388 4.307396 4.2493916 4.2064757 4.0610895 4.6638274 4.340276 3.9856284 4.360216
1369658_at 9.280535 8.930407 8.918266 8.229596 8.914764 8.64946 8.319801 8.49212 9.022026 8.35237 8.321165 9.078782
1369659_at 5.5593624 5.512498 5.638059 5.834884 5.856518 5.764033 5.446001 5.6532116 5.3169575 6.156288 5.895636 6.003181
1369660_at 4.5121903 4.706791 4.44739 4.675443 4.467888 4.6179614 4.118992 4.5664525 4.609779 4.5254326 4.46492 4.3782434
1369661_at 7.806227 7.832592 7.814668 7.905616 7.9364285 7.951677 7.8037167 7.857409 7.8201585 7.8149548 7.7718368 8.023157
1369662_at 3.6097028 3.546492 3.6646504 3.3170958 3.5899472 3.488739 3.7711391 3.6472068 3.2945821 3.7699006 3.376203 3.6402037
1369663_at 9.268182 9.308514 8.909344 9.197031 9.228455 6.2092857 9.47527 9.144959 6.263311 8.806151 9.037863 8.372195
1369664_at 10.824304 10.585929 11.158596 10.814388 10.370831 11.083245 10.607497 11.067818 11.460326 10.832202 10.411153 10.851718
1369665_a_at 7.796473 7.5844774 7.591597 7.7033644 8.179862 7.5509725 7.642543 7.5117207 7.6734715 7.1233425 8.221072 8.397761
1369666_at 6.026194 6.115268 6.0133176 5.6024227 6.144824 5.6915383 5.9171076 5.5716133 6.1515994 6.5022354 5.933245 5.972837
1369667_at 6.8579054 6.7498813 6.6143694 6.864869 6.762213 6.714284 6.6028543 6.4029093 6.8945603 6.792638 6.801447 6.781476
1369668_x_at 3.7505925 3.858632 3.8592339 4.0845766 3.8707144 3.8252776 3.8520715 3.7487829 3.940363 4.0623446 3.7889342 3.7578664
1369669_at 8.434666 8.102656 8.158678 8.281994 8.218262 8.348219 8.182366 7.9906735 8.240982 7.7916765 7.996169 8.200357
1369670_at 5.15739 4.821785 5.129415 5.141012 4.6287613 4.6033697 5.093244 4.9726315 4.9164047 5.1439133 4.481141 4.9039807
1369671_at 12.226058 12.490551 12.290981 12.242728 12.4048195 12.37654 12.388735 12.31693 12.288316 10.913296 11.583112 12.028625
1369672_at 6.590625 6.8035526 6.734381 6.547764 6.999276 6.5670133 6.8608937 6.7559195 6.801011 7.510161 7.2148037 7.5156384
1369673_at 3.9018579 3.848853 4.046081 4.5267887 3.9633193 3.922027 4.047352 3.8113952 3.7857041 3.8118823 3.7817912 4.037136
1369674_at 3.6339524 3.6804943 3.7955463 4.9341583 3.601996 3.6941695 3.9445944 3.9067035 3.3957844 3.907529 3.5835433 4.2791004
1369675_at 6.441777 6.3176003 6.463672 6.2530284 6.5045123 6.5288363 6.6750607 6.4390936 6.4545875 6.2036514 6.521717 6.6971326
1369676_at 6.883677 7.1700296 7.1863356 7.000407 7.1573977 7.3396378 7.258307 7.198899 7.1281333 6.6641283 7.129712 7.0191965
1369677_at 3.685846 3.341562 3.51286 3.5885522 3.4449344 3.5444767 3.739766 3.4070497 3.4479573 3.5762186 3.339385 3.5554743
1369678_a_at 7.3725696 7.501372 7.501884 7.435431 7.463486 7.690083 7.565127 7.457787 7.6009216 7.412833 7.4139304 7.2512603
1369679_a_at 9.549936 9.507165 9.4560995 9.352275 9.344337 9.368251 9.433262 9.356932 9.405277 9.112385 9.11307 9.090675
1369680_at 4.89867 4.9594536 4.9295797 5.137171 5.3176346 4.939163 5.1152945 5.243429 4.7979245 5.4141793 5.378458 5.1813703
1369681_at 4.2727385 4.465799 4.34736 4.194993 4.238779 4.308425 4.116172 4.463386 4.4502764 4.7292447 4.454713 4.2778273
1369682_at 6.7638755 6.713997 6.774171 6.628946 6.6084056 6.679968 7.0429635 6.9455776 6.42328 6.8887672 6.6007643 6.5897403
1369683_at 6.940174 6.9745255 6.8706827 6.853758 6.745345 6.87503 7.0040755 6.7533336 6.828534 6.449124 6.864493 6.998987
1369684_at 5.0807595 5.1978035 5.1795235 4.662052 5.2126484 4.844472 4.9270377 5.2539024 4.9463096 5.363867 5.161203 4.9078918
1369685_at 3.7933075 3.8798134 4.133469 4.066587 4.150524 3.9966428 3.9989598 4.022461 3.8329902 4.4434943 4.224562 3.8585818
1369686_at 4.1849585 4.3201194 4.1417084 4.2562957 4.132662 4.1989326 4.273117 4.227671 4.2731075 4.198596 4.341432 4.1950397
1369687_at 4.4898477 4.4138603 4.318826 4.456115 4.235979 4.4671183 4.3047194 4.284938 4.240407 4.461058 4.172089 4.3369946
1369688_s_at 5.018406 4.929391 5.2664967 4.7091017 5.3259068 5.2443976 4.9470015 5.433618 5.1226535 6.359057 5.6942143 5.714211
1369689_at 6.7212024 6.6245646 6.8641605 6.6240025 6.5244384 6.747334 6.6508093 6.550692 6.878541 6.964486 6.8197937 6.6666517
1369690_at 6.8164124 6.6745987 6.901715 6.799213 6.9128942 7.014538 6.9997935 6.706514 6.740997 7.085146 6.8233128 6.8048983
1369691_at 4.535795 4.6044674 4.241746 4.4694366 4.4427414 4.056278 4.1582394 4.5103273 4.4807653 4.5464754 4.748021 4.5369263
1369692_at 3.794905 3.9037454 4.0771027 3.8761733 4.0410337 3.931295 4.025716 3.9626577 3.8390243 3.820144 4.0188417 3.9983037
1369693_a_at 5.59007 5.2270675 5.146036 5.7732105 5.448178 5.139332 5.870653 4.872237 4.371932 5.0869517 5.940267 5.564447
1369694_at 3.7436526 3.6685925 3.8440156 3.6310549 3.6262896 3.7816148 3.842598 3.7130446 3.678951 3.6005235 4.0988936 3.7562318
1369695_at 4.376616 4.5159445 4.3924217 4.183302 4.2951813 4.023317 4.4164886 4.236636 4.2799964 4.4310894 4.252199 4.201149
1369696_at 3.473206 3.7342963 3.5723922 4.0172462 3.5421193 3.7595854 3.4138808 3.6172488 3.5764759 3.7477503 3.7750425 3.7598186
1369697_at 3.8306456 3.856299 4.0248938 4.1051655 4.1775503 4.057139 4.0577826 3.9267564 4.015251 4.3036265 4.1996202 4.2311125
1369698_at 4.833741 4.6125164 4.8299813 4.9979444 5.286348 4.8351626 5.1504292 4.8264303 4.734949 5.5389037 5.058619 5.571074
1369699_at 4.749943 4.7708893 4.641393 4.9464407 4.6204414 4.125842 4.674551 4.6528087 4.6997337 5.0708575 4.7459383 4.7705464
1369700_at 5.96346 5.8370376 5.979032 5.811654 6.009122 5.884804 5.820454 6.0692387 6.121843 6.1002035 5.9076757 5.8004274
1369701_at 12.414871 12.443307 12.558517 12.324073 12.27408 12.425663 12.347289 12.474873 12.657298 11.145344 11.544539 12.150443
1369702_at 7.3531375 7.22316 7.1546807 7.2038627 7.2843623 7.33088 7.2204747 7.3859963 7.349472 7.075359 7.2530766 7.349851
1369703_at 6.9326115 6.881004 7.011182 7.2328706 7.00938 7.249404 7.1398234 7.228909 7.002244 7.947263 7.631952 7.451426
1369704_at 6.2740607 6.3987617 6.539221 6.387413 6.2982826 6.37123 6.143744 6.530863 6.356824 6.5442166 6.625997 6.4069724
1369705_at 5.627997 5.1482744 5.3653708 5.080821 5.3860703 5.1936874 5.263316 5.1825624 5.158202 4.9214897 5.145029 5.2223096
1369706_at 3.5871322 3.586305 3.7107387 3.8292518 3.7857695 3.7057252 3.559215 3.6659422 3.580222 3.673567 3.5404975 3.877735
1369707_at 4.5198793 4.43105 4.607387 4.487595 4.5714965 4.487123 4.3646665 4.974804 4.4996295 4.77329 4.9726725 4.803345
1369708_a_at 5.63664 5.4727945 5.6526685 5.7278223 5.4904437 5.5435205 5.3242188 5.500969 5.661455 5.3038135 5.3129168 5.6569695
1369709_at 4.351758 4.150448 4.4345107 4.3070097 4.0213737 4.3560944 4.3374853 4.23803 3.916577 4.2354183 4.126471 4.1531024
1369710_a_at 3.7704613 3.5583038 3.6533725 3.677053 3.926387 4.024983 3.5853298 3.657166 3.8200154 3.8557863 3.6059718 3.6915615
1369711_at 4.5463786 4.5820184 4.665073 4.6909304 4.4823093 4.7945867 4.5319076 4.7196474 4.5478964 4.5484095 4.3201 4.9262366
1369712_at 7.576847 7.6042657 7.54048 7.591196 7.6711755 7.671941 7.4243746 7.644782 7.8592567 7.6601086 7.4873857 7.584529
1369713_at 5.539504 5.5848947 5.448643 5.4926906 5.2730265 5.5976734 5.4761167 5.665204 5.331757 5.7138634 5.377201 5.7705817
1369714_at 6.998353 7.0506516 6.9089856 7.221166 6.8595505 6.889287 7.062045 6.851205 7.237903 7.0309544 7.133995 7.0006385
1369715_at 3.9657152 4.3653355 4.1306105 4.136705 4.371013 4.455426 4.199271 3.949373 3.8786092 4.132987 3.9029708 4.1536074
1369716_s_at 9.979615 9.707767 10.018094 9.667643 9.874962 10.085916 9.788857 9.726476 10.358444 8.887023 9.721648 10.255554
1369717_at 4.181829 4.317875 4.471454 4.328468 4.4332595 4.328967 4.3582544 4.795426 4.2928977 4.5632744 4.3960466 4.517999
1369718_at 8.514977 8.749987 8.4093 8.685089 8.840218 8.9438 8.545975 8.760355 8.583635 9.0716505 8.709612 8.951887
1369719_at 3.2115695 3.420847 3.1438336 3.172856 3.2309813 3.3330383 3.2523365 3.3454938 3.224785 3.0665226 3.2696586 3.1390135
1369720_at 9.338224 9.357467 9.426854 9.157165 9.52918 9.5799055 9.308334 9.32227 9.447941 9.012639 9.251519 9.166752
1369721_at 4.916666 5.0274296 5.172227 4.714654 4.8703175 5.017999 4.774459 4.742488 4.6550174 4.78669 4.909748 5.183516
1369722_a_at 8.2547 8.267127 8.168965 8.374507 8.298405 8.198224 8.47557 8.234953 8.061253 8.000276 8.23325 8.356306
1369723_at 7.4935865 7.49824 7.150733 7.481054 7.310867 7.323434 7.663452 7.3959813 7.2098284 7.1514874 7.3638945 7.5335217
1369724_at 5.3058643 5.1654663 5.277491 5.318968 4.968985 5.130767 5.5777106 5.291091 5.2417316 5.7532554 5.6365876 5.523377
1369725_at 8.406845 8.280606 8.193338 8.042801 8.165172 8.189359 8.020467 8.230715 8.325248 8.160731 8.16671 8.241362
1369726_at 8.194547 8.831581 8.714311 8.765722 8.573286 8.6675 8.8194475 8.805523 9.12171 8.363717 9.084217 9.182081
1369727_at 13.762838 13.877192 13.694283 13.845054 13.815163 13.771372 13.915582 13.82794 13.822509 13.708597 13.705025 13.90329
1369728_at 5.852618 5.4917245 5.421078 5.4460835 5.4247937 5.5791335 5.889708 5.6033044 5.730139 4.8243074 5.247774 5.2314224
1369729_at 8.598423 8.292 8.207705 8.534358 8.057463 8.743463 8.753232 8.528862 8.522333 8.309418 8.25692 8.255623
1369730_a_at 4.842986 5.1099257 4.8789725 4.836576 4.6494055 4.745109 4.8654704 5.0979767 4.862172 5.031612 4.783967 5.045927
1369731_at 3.7024856 3.4443552 3.553395 3.5043535 3.2768865 3.3791935 3.3294396 3.2838116 3.3042579 3.5449445 3.5990286 3.719814
1369732_a_at 4.6853743 5.0124197 4.957327 4.8565903 4.6617727 4.94405 4.647897 4.9367456 5.1456404 5.625825 5.391608 4.7295084
1369733_at 8.695574 8.796208 8.85844 8.782654 8.802852 8.824253 8.856535 8.959278 9.040515 9.027016 9.027607 8.863686
1369734_at 9.119581 9.161867 8.716942 8.746361 9.075485 9.296836 9.104658 9.062495 9.1510725 8.90802 9.091727 8.900305
1369735_at 6.2108088 5.992544 6.2218823 6.2782054 6.0808234 6.026166 5.89916 6.3116407 5.9957733 6.452869 6.8935394 6.087396
1369736_at 4.8943524 5.1582537 4.9531865 5.2656775 4.9455748 4.68133 5.0454655 5.0051336 5.3734117 5.5121336 5.121719 5.054357
1369737_at 9.480077 9.243349 9.092745 9.167266 9.375023 9.124274 9.251033 9.151953 9.010567 6.8599615 7.837066 8.593422
1369738_s_at 10.14008 10.005613 9.720603 9.732274 10.145168 9.750099 9.836007 9.687266 9.756959 8.739417 9.160383 9.678116
1369739_at 4.232252 4.163904 4.297076 4.2679296 3.8221762 3.9738598 3.8981075 4.2392054 4.1298 4.275858 4.1170235 4.1020336
1369740_at 4.851132 5.155697 4.8110657 5.1994896 4.783399 4.983414 4.9106903 4.918543 4.791343 5.2583733 4.9825263 5.30356
1369741_at 5.558922 5.518028 5.979166 5.598035 5.585324 5.6676207 5.540822 5.5351267 5.2884226 5.5984197 5.702157 5.6242256
1369742_at 4.738572 4.72137 4.713545 4.817217 4.689593 4.7371144 4.9113336 5.1620345 4.547452 4.846187 4.5506763 4.801155
1369743_a_at 8.330307 8.384509 8.222872 8.843169 8.256075 8.696266 8.884716 8.841766 8.352604 9.265745 8.527913 8.672531
1369744_at 4.0162168 4.21167 4.275012 4.270954 4.2134285 4.119658 4.019351 4.2466354 4.0697427 4.461058 4.235103 4.2465076
1369745_at 6.1786747 6.1999135 6.1746454 6.1903853 6.3086557 6.420164 6.222743 6.0345845 6.2003365 6.158888 6.124399 6.342262
1369746_a_at 12.171431 12.092321 12.114671 11.9435425 12.007264 12.1233835 12.0794735 11.824517 12.112255 10.934213 11.718441 11.746452
1369747_at 6.606041 6.6025276 6.5956273 6.432806 6.6580343 6.163463 6.603919 6.239346 6.5500946 6.251913 6.251522 6.3023095
1369748_at 3.5186408 3.4318454 3.583105 3.4297237 3.6958315 3.476276 3.7356474 3.7915184 3.56346 3.814123 3.5670578 3.7097006
1369749_a_at 3.949944 3.9991899 4.1832466 4.117597 4.012869 4.088752 3.692832 4.1568823 4.01402 4.0132694 4.1021557 3.8805165
1369750_at 3.857428 3.6815455 3.9344137 3.9028645 4.1487484 3.8116877 3.9330988 3.5809526 3.8124142 3.86749 4.076518 4.0609446
1369751_at 4.146629 3.7791526 3.6847844 3.8602004 3.9872987 4.103039 3.9026468 4.3034625 4.0589423 4.104681 4.060606 3.9616072
1369752_a_at 4.930891 4.912583 4.8902655 4.795524 4.8066163 4.971792 4.8767056 5.115413 4.7260456 4.892564 4.783227 4.964014
1369753_at 3.9809666 4.2681236 3.864766 4.014273 3.9584625 4.000201 4.0543513 4.120076 4.122059 4.113693 3.963097 3.9252026
1369754_a_at 7.906191 7.942229 7.90103 7.8307757 7.80289 8.162302 8.063507 8.027339 8.150057 8.120954 8.146901 8.237711
1369755_at 4.013121 3.6742363 3.7754138 3.6911633 3.846064 3.6316133 3.8049383 3.7737439 3.674923 3.7677293 3.95094 4.176688
1369756_a_at 7.612877 7.495101 7.601661 7.712443 7.13976 7.727345 7.8347583 7.800456 7.683263 9.398876 8.485134 7.751453
1369757_at 5.4509344 5.7469835 5.652906 5.677596 5.7112465 5.8037405 5.8054657 5.628553 5.582263 5.935029 6.0926175 5.6709714
1369758_at 8.298676 7.844142 7.8026333 7.8775635 7.963323 8.232238 7.873989 7.887833 8.860246 7.9456444 7.8368998 8.009095
1369759_at 5.210306 5.377173 5.4618106 5.418706 5.4094286 5.1895432 5.3051248 5.3487964 5.4227695 5.344823 5.5725203 5.883408
1369760_a_at 3.6345425 3.7634382 3.6948495 3.585149 3.6429312 3.7434704 3.7104778 3.6732943 3.7846646 4.007494 3.913959 3.8350954
1369761_at 3.8650947 3.8845315 3.7289422 3.9173703 3.821693 3.6851287 4.079901 4.067523 3.7987914 3.8087282 3.8229907 3.7077157
1369762_at 4.010899 4.3858757 4.009837 4.1736603 3.9588184 4.1497545 3.8610752 4.1450343 4.08345 4.3844037 4.1368823 4.1243033
1369763_at 4.118478 4.1274395 4.2384806 3.9404888 4.1890297 4.194662 4.11119 4.179329 4.1182203 3.7937818 3.9517963 4.099877
1369764_at 13.294274 13.222517 13.282691 13.440782 13.255588 13.1553545 13.270264 13.359215 13.126617 13.732657 13.706361 13.751792
1369765_at 3.9408019 3.7814586 3.7194283 3.6513436 3.8500314 3.6908712 3.6254606 3.6970408 3.557805 3.5841656 3.6688695 3.813151
1369766_at 5.4699516 5.42994 5.4170847 5.5964246 5.6768074 5.3237596 5.4199266 5.096366 5.6731024 5.33017 5.379524 5.3499064
1369767_a_at 3.7454646 3.9057972 3.8300316 3.829788 3.9665792 3.9696777 3.873896 3.8201456 3.7685275 4.081508 3.71348 3.9905357
1369768_at 6.4634776 6.614895 6.4164176 6.4867816 6.41603 6.2215915 6.334055 6.470238 6.1370697 6.2720265 6.206804 6.495379
1369769_at 4.5905104 4.581192 4.743395 4.575883 4.5256753 4.400939 4.404051 4.7074237 4.3739266 4.784501 4.7700043 4.727706
1369770_at 3.9978087 4.2564244 3.9288077 3.829788 4.2296724 4.1868005 4.099441 4.03207 4.1782513 4.316844 4.3856006 4.1993856
1369771_at 4.7770042 5.5968447 5.0805025 5.3439217 5.2009773 5.4705133 5.602105 5.273054 5.1641655 4.635954 5.0453835 4.912674
1369772_at 7.46287 7.0711417 7.166926 7.057618 7.0491643 7.223149 7.2793155 7.835008 6.9429555 7.391078 7.5293827 7.122755
1369773_at 3.8264365 3.9874067 3.7558947 3.8805573 4.0462737 3.906022 3.8307385 3.8142421 3.8270667 4.076595 4.0825415 4.224642
1369774_at 4.3127494 4.4221067 4.346533 4.354404 4.1537366 4.1957774 4.303848 4.1471596 4.291137 4.4553084 4.5130196 4.77012
1369775_at 8.372458 8.283419 8.41453 8.356501 8.482483 8.366577 8.236038 8.433008 8.490643 8.373038 8.413662 8.321902
1369776_a_at 6.618849 6.7005777 6.616755 6.633485 6.620495 6.628499 6.449666 6.852643 6.5385637 6.191835 6.5305123 6.763894
1369777_a_at 7.5882916 7.4544926 7.3621783 7.2378497 7.3161855 7.5487356 7.7817745 7.671047 7.5914235 6.721245 7.7152286 6.93304
1369778_at 3.8144557 3.644659 3.732349 3.8415086 3.7218552 3.5539844 3.799895 3.9357164 3.781667 3.9695053 3.8712332 3.788794
1369779_at 6.0651097 5.8491125 5.910403 5.5854273 5.4916153 5.941003 6.154035 5.950988 5.972238 5.9027615 5.9560895 5.968483
1369780_at 6.345424 6.02543 5.882619 5.7838283 6.1203475 5.958061 6.1062193 5.954497 5.91433 6.1881633 6.0135183 6.0176325
1369781_at 3.7138474 4.104411 3.6859686 3.623056 4.021454 3.9765956 4.0627947 3.9604301 3.9812653 3.9304776 3.9027114 3.7915714
1369782_a_at 6.054516 6.096441 6.042327 5.878627 5.8838596 5.8929605 5.9434233 6.108617 6.07627 5.8571615 5.913695 6.02741
1369783_a_at 5.4524736 5.007176 5.01492 4.661519 4.984171 5.2147136 4.99628 5.017408 5.251748 5.939158 5.8256483 5.4468164
1369784_at 3.9230192 3.822894 3.636333 3.7406065 3.957085 3.5985506 3.7983322 3.6066334 3.991032 3.896455 3.8879375 3.7888608
1369785_at 7.7581415 7.7909546 7.9909883 7.9765472 8.195055 8.206569 8.03557 7.6887164 7.848872 7.5789423 7.58652 7.4692693
1369786_at 5.8054214 6.0060205 6.098689 5.8303313 5.7208776 5.8184 5.5390816 5.8018 5.682876 5.736029 5.821932 5.819882
1369787_at 3.5339236 3.8634887 3.905601 4.009633 3.7142463 3.6107447 3.7930622 3.8669446 3.713258 3.9544053 3.7717838 3.905569
1369788_s_at 7.167267 7.72523 8.404035 8.240047 7.7737226 6.8685226 8.052481 7.6488075 7.4003534 7.7359204 7.8595576 7.407688
1369789_at 3.320547 3.407182 3.2266877 3.4542832 3.4828064 3.3520699 3.6048405 3.3112872 3.368932 3.6107128 3.3108668 3.3413513
1369790_at 11.89121 11.591671 11.336674 11.101318 12.226588 11.846549 11.306854 10.995697 11.868348 10.970203 11.377914 11.029157
1369791_at 7.933613 7.99974 7.9905095 7.6672163 8.069771 8.090595 8.062891 7.970332 8.042095 6.928668 7.792168 7.86968
1369792_at 5.949977 5.9181633 6.0027533 5.8346715 5.778313 6.0148916 5.7410173 5.8588896 6.0429883 6.0662875 5.9783397 6.0000043
1369793_a_at 4.1979103 3.8139927 4.1909647 4.125903 3.7683556 4.106857 3.9223588 4.081628 4.110219 5.2194624 4.421135 4.0784893
1369794_a_at 4.600565 4.6389804 4.701621 4.5844574 4.704475 4.4779587 4.6234236 4.589346 4.346843 5.17966 4.557808 4.7336006
1369795_at 4.304914 4.613521 4.362926 4.509422 4.2923174 4.351985 4.500947 4.5571823 4.388238 4.625684 4.4471874 4.3498316
1369796_at 4.4592695 4.7315035 4.8149886 4.3652325 4.811499 4.439715 4.6149635 4.7418995 4.5758014 5.0172906 4.474539 4.7801476
1369797_at 4.1264853 4.2576203 4.4400597 4.1961637 4.1497436 4.273341 3.939685 3.9786663 4.1437526 4.28451 4.31964 4.615902
1369798_at 4.40442 4.8660154 4.508148 4.5686855 4.589901 4.3709955 4.623763 4.365281 4.6965256 4.8543806 4.389018 4.7302675
1369799_at 10.262702 10.645935 10.412554 10.272815 10.43145 10.418402 10.562155 10.416618 10.441019 8.96012 9.748371 10.170602
1369800_at 3.9505987 3.9708414 3.824656 3.76287 4.0653024 3.6352372 4.0779815 4.102489 3.9047005 4.457491 3.9094236 4.111107
1369801_at 4.236086 4.5072484 4.8298144 4.693349 4.5057826 4.3790097 4.596158 4.5837564 4.462281 5.04701 4.625004 4.8612213
1369802_at 3.5858188 3.727749 3.9810143 3.810083 3.52322 3.7320902 3.8615408 4.1111894 4.0342064 3.7357259 3.8994222 3.7667935
1369803_at 4.682787 4.432612 4.8704023 4.5668406 4.4996524 4.433642 4.5373917 4.583932 4.1463423 4.5950074 4.4622655 4.5553746
1369804_a_at 5.118079 4.61325 5.1583996 4.5618725 4.878569 4.8905954 5.120929 4.7929754 4.511647 5.292467 5.000092 4.701597
1369805_at 4.024495 4.02631 4.0392036 3.882442 3.933161 4.110609 3.9621992 4.208047 3.9663262 4.09144 4.247474 3.8784034
1369806_at 5.6138 5.0977926 5.343728 5.341799 5.3458624 5.1803455 5.1631145 5.1340046 5.144381 5.4545937 5.222416 5.3491507
1369807_at 4.4709544 4.586755 4.6026855 4.3984156 4.5634027 4.2249165 4.2047367 4.3240685 4.5096865 4.62328 4.7655587 4.4322567
1369808_at 4.916666 4.601065 4.949346 4.610912 4.7994585 4.8810606 4.81133 4.437737 4.4516444 5.1833663 4.541131 4.5829964
1369809_at 4.7180605 4.782407 5.141489 5.0755424 5.163175 5.142827 5.217679 5.214056 4.831348 5.3038025 5.0653977 4.940859
1369810_at 6.49313 6.2927504 6.186697 6.528497 6.3193064 6.1971326 6.5951867 6.6243343 6.5770864 6.536551 6.6297607 6.487465
1369811_at 4.784214 4.7801294 5.059552 4.5603275 4.743005 4.918456 4.8625298 4.68435 4.698533 4.91354 4.618663 4.463702
1369812_at 5.664941 6.036746 5.635231 5.7159967 5.8546686 5.747924 5.775796 5.8339224 5.8494463 5.7878966 5.8442307 6.275099
1369813_at 6.7876587 6.7795105 6.80338 6.829061 6.8196034 6.7752757 6.780783 6.947956 6.925925 6.5682907 6.7278705 6.9942703
1369814_at 4.2764444 4.492921 4.4053826 4.4828176 4.530203 4.296444 4.5632663 4.764725 4.3156657 5.133259 4.5058613 4.4888983
1369815_at 5.6452603 5.824173 5.679481 5.2135644 6.025249 5.400469 5.910426 5.6788783 5.7922606 5.770472 5.751826 5.7069664
1369816_at 4.7230983 4.8443794 4.429889 4.6232333 4.651972 4.36161 4.8614745 4.400654 4.6253843 4.2690287 4.414795 4.4555316
1369817_at 4.3758826 4.329714 4.2696867 4.2525034 4.0873 4.446957 4.313551 3.9420273 4.148439 4.9985595 4.408791 4.2862926
1369818_at 4.846773 4.6188836 4.9531865 4.9376316 4.679184 4.7467937 4.7992244 4.6529317 4.634953 4.848792 4.712257 4.7994256
1369819_at 4.8659496 4.76348 4.4854107 4.6792355 4.8484116 4.7453566 4.808531 4.6124253 4.890666 4.590713 4.824028 4.537954
1369820_at 4.098437 4.3628664 4.4222016 4.1384883 4.223393 4.119658 4.3686256 4.3483477 4.4256763 4.916379 4.4774776 4.519513
1369821_a_at 4.850441 4.860177 4.7805996 4.806736 4.8062134 4.7058344 4.6241064 4.6185617 4.7013574 5.0030813 4.8226585 4.755206
1369822_at 4.3107805 4.255746 4.179863 4.176737 4.338294 4.4307218 4.5170383 4.388021 4.529848 4.754069 4.411762 4.6312094
1369823_at 4.907653 4.632022 4.671668 4.924328 4.634778 4.77341 4.632399 5.091502 4.522559 4.829109 4.9046183 4.566077
1369824_at 4.3854 4.8060465 4.665162 4.7428036 4.709226 4.6285267 4.915804 4.446459 4.512517 4.7136583 4.5622396 4.569154
1369825_at 4.6797686 4.8987894 5.051256 4.9345136 4.8827276 4.76912 5.0745883 4.7216005 4.7968874 4.8740463 4.8781424 4.734852
1369826_at 5.694066 5.7627387 5.820449 5.485944 6.00905 5.984075 5.922617 5.3437567 5.876973 5.6296062 5.76147 5.731219
1369827_at 5.423442 5.4332523 5.6510963 5.421544 5.1720266 5.5680532 5.517273 5.4676714 5.574851 5.476383 5.559183 5.3641233
1369828_at 5.5139275 5.6003265 5.652588 5.253958 5.5855665 5.772211 5.39408 5.5270176 5.4933014 6.06721 5.879075 5.7181435
1369829_at 4.6379423 4.811702 4.9315624 4.933017 4.601764 4.566776 4.468522 4.869813 4.8964853 4.854849 4.844303 4.996901
1369830_at 5.2278733 4.662718 4.3804264 4.468303 4.668878 4.939458 4.8041887 4.9298053 4.8016405 4.8269844 5.1239552 4.74471
1369831_at 5.515416 5.45785 5.40222 5.1935225 5.2533407 5.325568 5.2393064 5.6086025 5.369597 5.41313 5.4129114 5.410267
1369832_at 5.537578 5.5135183 5.4665875 5.3837066 5.276352 5.261265 5.589108 5.456672 5.372654 5.7994967 5.6303244 5.745409
1369833_at 4.382579 4.1572385 4.442939 4.303643 4.4784226 4.1833277 4.5208197 4.3082857 4.4483266 4.470106 4.188015 4.278691
1369834_at 7.610636 7.7995114 7.6291394 7.931598 7.86931 7.4472084 7.8314757 7.4243245 7.7550583 7.3003335 7.3304253 7.579241
1369835_at 5.9868364 6.1033497 6.506613 6.243911 6.4160466 6.4234576 6.1884456 6.2360106 5.998165 6.5979247 6.5284543 6.4008255
1369836_at 5.9124813 5.835627 7.6572986 6.641915 6.765636 6.3036118 6.1249785 6.0262475 8.301727 6.3590703 7.233736 7.899392
1369837_at 12.401417 12.440623 12.445844 12.165874 12.511958 12.212828 12.358632 12.19782 12.372643 11.065362 11.480532 11.70835
1369838_at 4.179961 4.325418 4.310359 4.1922727 4.495921 4.1213946 4.314373 4.1795936 4.1529894 4.2673798 4.3220468 4.4674516
1369839_at 4.415225 4.365611 4.688613 4.589593 4.4426937 4.3916664 4.451804 4.596884 4.5147038 4.876464 4.5090456 4.457857
1369840_at 9.147331 9.351177 9.663902 9.75932 6.664425 10.168547 9.99506 10.041122 10.557577 10.047639 9.919376 10.023007
1369841_at 3.6640258 3.5304205 3.7563174 3.8443632 3.6494706 3.7644532 3.5167196 3.5317883 3.454793 3.9374409 3.436306 3.8758523
1369842_at 3.8393502 4.043975 3.8443537 3.7344124 3.794671 3.8738627 3.9084778 3.9102907 4.079262 4.3202515 3.971391 3.7100987
1369843_at 4.301166 4.186583 4.6222897 4.183302 4.1500063 4.0705566 4.4653444 3.9310615 4.2132416 4.141193 4.1858997 4.2824936
1369844_at 4.025277 4.202112 4.228257 4.256295 4.257861 3.9953709 3.998414 4.464407 3.8820305 4.3712444 4.265809 4.424459
1369845_at 5.319309 5.5482883 5.5178885 5.3816404 5.6327167 5.4312706 5.314657 5.4263144 5.165975 5.747163 5.43093 5.537717
1369846_at 3.5699983 3.5203555 3.631486 3.5393057 3.3282764 3.5271378 3.5273728 3.6071804 3.4254463 3.633724 3.3416724 3.3330595
1369847_at 5.6152077 5.3993936 5.5563464 5.5236692 5.22275 5.1881204 5.4385295 5.0201626 5.408136 5.5787044 5.5173626 5.6003733
1369848_at 3.7817664 3.7012975 3.8425777 3.4743276 3.6651464 3.711948 3.5866783 3.6721926 3.5674875 3.6559105 3.6340327 3.847528
1369849_at 5.2228203 5.272891 5.3750877 5.0584373 5.0184603 5.314659 5.36176 5.2664785 5.329672 5.2348223 5.3371296 5.110272
1369850_at 5.81302 5.80033 5.7145967 5.5364966 5.669752 5.7979774 5.8074875 5.6979613 5.956937 4.983324 5.450265 5.66465
1369851_at 7.0734916 7.2775292 7.242273 7.15297 7.190881 7.126608 7.3819733 7.1870675 7.23246 7.3892946 7.382287 7.27076
1369852_at 12.36301 12.204519 12.31469 12.297102 12.224359 12.240524 12.306378 12.301549 12.351207 12.488198 12.533238 12.453527
1369853_at 4.9810853 4.869801 4.6939383 4.8849344 4.803656 4.869559 4.6904683 4.801294 4.6954026 5.0708575 4.788485 4.7081847
1369854_a_at 8.36066 8.485149 8.795037 8.305044 8.647535 8.8917675 8.80075 8.383176 8.808216 7.735656 8.496276 8.099906
1369855_at 3.7380464 3.502581 3.6692152 3.6397398 3.8247824 3.7825673 3.6492884 3.6799998 3.6708057 3.7747612 3.7220068 3.9016335
1369856_at 4.6404247 4.5753336 4.482744 4.4348335 4.583809 4.3669214 4.131192 4.594256 4.2922783 4.7056036 4.6711197 4.6211004
1369857_a_at 5.5135646 5.6562476 5.720381 5.531093 5.9524174 5.8185616 5.816589 5.6330075 5.645802 5.997871 5.86961 5.7190285
1369858_at 4.0839405 4.2946806 4.552338 3.963716 4.0769906 4.186834 4.4014874 4.336564 4.233464 4.1452994 4.200223 4.2233987
1369859_at 4.5566397 4.426233 4.599605 4.329673 4.6376796 4.4647985 4.735612 4.256622 4.3496513 4.4096155 3.9998775 4.2150106
1369860_a_at 4.8366504 4.96049 4.8918314 4.7648277 4.9042053 4.5565443 4.974017 4.6872387 4.8898687 5.125744 4.9481287 4.893364
1369861_at 4.491802 4.2673607 4.4959416 4.5338097 4.5135555 4.372018 4.427492 4.308603 4.191905 4.1709633 4.2231045 4.2998266
1369862_at 4.5525885 4.5525236 4.590376 4.4879255 4.661773 4.4963484 4.654154 4.5625496 4.383506 4.505954 4.773567 4.5776997
1369863_at 8.14441 9.157278 8.628991 8.909856 8.027136 8.732405 9.52062 9.238597 8.296666 8.378931 8.587153 7.8896527
1369864_a_at 11.351084 11.218409 11.196499 10.076508 11.720262 10.687573 10.291466 9.489302 10.599092 6.4987392 8.25419 9.039029
1369865_at 4.106775 4.25582 4.32199 4.1849895 4.1412883 4.361809 4.2234883 4.4042788 4.2517095 4.3005424 3.9611392 4.363725
1369866_at 4.708314 4.656653 4.6389074 4.4260397 4.594866 4.448226 4.5110064 4.6085744 4.5493355 4.3058004 4.3599186 4.4409847
1369867_at 5.935744 5.9206886 5.840416 5.101568 6.735853 5.084025 5.307083 5.7557416 5.453904 4.7315264 4.7419724 5.294296
1369868_at 10.0405655 9.681771 10.065447 10.058195 9.71208 10.092289 10.005683 10.197586 10.01519 9.510939 9.718014 10.019481
1369869_at 3.9167013 3.9598413 3.7116718 3.6548944 3.4522722 3.728688 3.5992932 3.5509794 3.9191554 3.9901881 3.8435884 4.026778
1369870_at 7.1177664 7.074247 6.9695864 7.349508 7.0072184 6.9839497 7.1529584 7.070526 7.1463804 7.579316 7.3201427 7.121509
1369871_at 3.7324688 3.8144095 3.7102988 3.7814386 3.6492076 3.5834074 3.6788645 3.491081 3.5914042 3.6110616 3.5525773 3.552168
1369872_a_at 4.3197994 4.8157806 4.3884816 4.6951914 4.4669476 4.6211667 4.355369 4.637041 4.2334027 4.3709707 4.274626 4.728554
1369873_at 5.0334697 4.760798 4.4846716 4.456385 4.657565 4.5930653 4.3928766 4.7111235 4.254198 4.751189 4.6188955 4.9060345
1369874_at 4.6087947 4.6466637 4.6982174 4.785027 4.7313523 4.440874 4.4595776 4.6974864 4.5274153 5.0710993 4.9155083 4.6485167
1369875_at 4.918295 5.0378323 4.973281 4.930972 5.035987 5.198471 5.216814 4.8516264 4.8873844 5.372942 5.2111483 5.479519
1369876_at 3.8093183 3.887004 3.7737699 3.829788 4.1360226 3.9345086 3.7474346 3.908516 3.825206 3.9383583 4.143431 4.1548176
1369877_at 4.9892974 4.964523 4.796523 4.71918 4.7622647 4.6200776 4.848946 4.9584002 4.7002945 5.0288634 5.0119762 5.3391476
1369878_at 4.3971004 4.254684 4.421229 3.8081117 4.2090607 3.950717 3.8824196 4.0648627 4.5339966 3.9972026 4.1388845 4.3920717
1369879_a_at 12.795725 12.862488 12.808106 12.852188 12.757219 12.81651 12.852034 12.828814 12.77579 12.543088 12.741007 12.835596
1369880_at 4.204742 4.502826 4.316766 4.4766016 4.408611 4.146867 4.1873827 4.123363 4.323559 4.1557603 4.1855426 3.786809
1369881_at 4.458555 4.516964 4.5650735 4.413891 4.430771 4.6366024 4.2952833 4.562236 4.5600934 4.449299 4.4096003 4.3672953
1369882_at 4.6456423 4.381283 4.5536942 4.4684386 4.5997148 4.7249413 4.277382 4.256622 4.377058 4.4993887 4.783908 4.485803
1369883_at 3.3800414 3.3802702 3.5451596 3.439156 3.3065343 3.4366512 3.4315155 3.5256224 3.721823 3.5557637 3.7992747 3.5242155
1369884_at 4.5463324 5.152731 5.1172953 4.674981 4.7530613 5.065865 4.7677016 4.8217697 4.832976 5.100127 5.1192255 5.1007886
1369885_at 5.371381 5.3102818 5.1149616 5.3723574 5.09986 5.5118337 5.3229833 5.3708754 5.2312493 5.238893 5.342477 5.564213
1369886_a_at 5.656436 6.043898 6.0274444 6.267353 5.833956 5.9098067 6.07939 6.442439 5.8267517 5.340955 5.6652694 5.6850195
1369887_at 4.5783224 4.761206 4.583831 4.4310513 4.524174 4.5687447 4.7669563 4.444496 4.3155575 4.6160903 4.5119867 4.6641636
1369888_at 4.0536437 4.2936788 4.098877 3.9793792 4.6342154 4.2808313 4.106064 4.009559 4.084776 4.3050375 4.202665 4.2273674
1369889_at 4.139834 4.293679 4.244479 4.352851 4.1679974 4.0562773 4.046195 4.1946173 4.0557528 4.2754107 4.195265 4.475156
1369890_at 3.4084346 3.2810888 3.1712475 3.0904193 3.154887 3.2225358 3.1502454 3.2089539 3.1201982 3.0278106 3.2280314 3.5396626
1369891_at 5.181639 5.289733 5.15472 5.427723 5.1919036 5.2250204 5.353087 5.157377 5.234624 5.276955 5.314555 5.289449
1369892_at 3.719807 3.5052462 3.7422788 3.87871 3.679849 3.8265517 4.228372 3.872687 3.7495213 3.8148031 3.6366174 3.9541872
1369893_at 4.619872 4.5811524 4.6422176 4.709134 4.75963 4.792004 4.55767 4.59631 4.6750736 4.636881 4.4954853 4.6346364
1369894_at 3.4953423 3.3651922 3.464914 3.3968296 3.3542244 3.2110536 3.6037424 3.6075032 3.3228095 3.6973345 3.492375 3.433979
1369895_s_at 6.199962 6.060054 5.9431534 6.0389814 6.0382743 6.2519126 5.9654756 6.1844034 6.284463 6.470909 6.60825 6.048265
1369896_s_at 7.415528 7.362386 7.434951 7.2915015 7.3823104 7.477193 7.286849 7.256455 7.262855 7.420244 7.27258 7.1398954
1369897_s_at 12.116024 12.009254 11.948796 12.106894 11.94497 12.007005 12.102596 12.126029 11.94127 12.166268 11.968862 12.060319
1369898_a_at 5.087282 5.1471014 4.9184055 5.03364 4.9910955 4.953257 4.9393463 4.911433 4.612207 5.0893526 4.826161 4.953726
1369899_s_at 6.061168 6.0878806 5.624853 6.172328 6.1134644 5.71622 5.935141 6.0761304 5.9550905 5.72882 5.9397964 5.951948
1369900_at 3.937602 3.9446213 4.077147 3.9179268 4.146246 3.9504871 4.1128235 4.0706253 3.8901048 4.2485337 4.084482 4.0402427
1369901_at 4.153639 4.3628664 4.3448763 4.441599 4.365771 4.285587 4.513567 4.3071346 4.372321 4.55562 4.3583345 4.633341
1369902_at 7.394201 7.1700296 7.189451 7.1924253 7.014728 7.1222005 7.6244974 7.376204 6.758609 6.410909 6.7273626 6.8259125
1369903_at 4.0799046 4.149874 4.2872825 4.01997 4.1325235 4.0697985 4.3131638 4.394567 4.1413145 4.110631 4.193687 4.2001443
1369904_at 4.7035246 4.5023065 4.5647078 4.567149 4.691747 4.521041 4.663274 4.6819434 4.532104 5.064038 4.6644955 4.5977182
1369905_at 3.4610975 3.8966024 3.6639955 3.7414677 3.7626925 3.5834074 3.5723858 3.834045 3.667079 3.831399 3.7220068 3.619759
1369906_s_at 12.091401 12.021122 12.10448 12.189099 12.093088 12.001296 12.052298 12.053887 12.057002 12.058304 12.058613 11.957095
1369907_at 5.8029194 5.666356 5.5534735 5.645436 5.4828424 5.720153 5.637126 5.853496 5.4933014 5.747524 5.471903 5.8376575
1369908_at 3.6309152 3.4571128 3.6651614 3.4895985 3.4712012 3.6536098 3.3269913 3.6495812 3.647682 3.4350963 3.5764732 3.452245
1369909_s_at 10.860711 10.858611 10.6798115 10.869966 10.760508 10.589213 10.848189 10.829109 10.51415 10.811273 10.895359 10.900006
1369910_at 3.8262496 3.9085984 3.799643 4.333504 3.6289864 3.9679773 3.8757691 3.969088 4.1161795 3.9751682 3.8498456 4.0753336
1369911_at 5.058553 5.272891 5.246262 5.0299253 5.0340767 5.057139 5.1809793 5.036067 5.0506206 5.317605 5.5510707 5.307145
1369912_at 6.1418624 6.0771203 6.160599 6.0724964 5.997139 6.2479873 6.2655396 6.0281396 6.315267 6.198991 6.1567483 6.2672863
1369913_at 4.437533 4.3724394 4.4974055 4.4055767 4.389444 4.36961 4.602524 4.5576577 4.02792 4.658495 4.3468676 4.578504
1369914_at 3.805204 3.7275023 3.6358774 3.761568 3.633121 3.7797594 3.7610862 3.807084 4.0769806 3.9410498 3.8781495 4.092127
1369915_at 6.6545215 6.720783 6.7480392 6.7105393 6.6456337 6.723498 6.6515727 6.789972 6.6906667 6.5627356 6.483656 6.5712237
1369916_at 5.3444967 5.2472544 5.102374 5.3589134 5.009619 5.1153073 5.171035 5.2831225 5.0969677 5.41194 5.4475746 5.161497
1369917_at 5.097649 5.116448 5.2882023 5.061532 5.2294426 5.20631 5.0679617 5.0118036 5.2389803 5.141699 4.8718824 5.1894107
1369918_at 3.9110615 3.878844 4.0822773 4.0245733 3.9727247 3.9688969 4.118638 3.7671478 3.853972 4.0053596 4.188018 4.013224
1369919_at 4.9507375 4.6057158 5.0902815 4.5504365 4.516318 4.978776 4.7479897 4.97658 4.7110457 5.158563 4.8971314 4.9970584
1369920_at 4.5140495 4.530296 4.8693156 4.54722 4.785837 4.664914 4.614609 5.040097 4.6448994 4.9512324 4.7677073 4.698389
1369921_at 6.107879 6.1801844 5.826264 5.8897667 6.4854894 6.3053303 6.255682 6.4300294 5.789398 5.2734423 5.513052 6.0211887
1369922_at 8.772341 8.573895 8.594774 8.931382 8.389126 8.889564 8.853751 8.91347 8.679369 8.891315 8.787647 8.852338
1369923_at 5.57586 5.694005 6.0412574 5.5495353 5.8080254 5.5608907 5.661612 5.798259 5.343451 5.7173276 5.2903914 5.328458
1369924_at 5.674494 5.4518585 5.6466575 5.6508045 5.661841 5.6470623 5.4710364 5.5043354 5.9558024 5.9343204 5.539461 5.958687
1369925_at 3.853262 3.9418483 4.067625 4.0023837 4.109912 3.9350996 4.0577826 4.0455575 3.860594 4.021822 4.192462 3.8926475
1369926_at 7.560195 7.828165 7.752955 8.064009 7.473026 7.7475767 7.803533 7.842135 7.79684 8.275601 7.3273873 7.881428
1369927_at 11.344086 11.334142 11.39563 11.424132 11.378683 11.246386 11.257522 11.46894 11.461908 11.202557 11.254149 11.38811
1369928_at 3.6741657 3.6807802 3.5177033 3.66273 3.4080064 3.7422879 3.7887158 3.6721926 3.3219697 3.7054815 3.5714378 3.809354
1369929_at 11.009793 11.03725 11.153851 11.070089 11.140349 11.049853 11.098329 11.031825 11.178684 11.290569 11.246171 11.314961
1369930_at 11.855151 11.808806 11.800744 11.810797 11.858232 11.78141 11.788134 11.824251 11.881204 11.815973 11.787672 11.871264
1369931_at 7.472966 7.389656 7.6604524 7.355935 7.370355 7.4182496 7.523734 7.4243245 7.669339 9.048725 7.931096 8.123301
1369932_a_at 10.013924 9.977557 9.940163 10.23051 10.131748 10.051112 10.017929 9.985434 10.062898 9.757271 9.823386 9.92316
1369933_at 11.157947 11.185291 11.200647 11.245283 11.114084 11.0963 11.182224 11.241488 11.365148 11.226586 11.114575 11.309553
1369934_at 12.175327 12.042401 12.091398 12.262897 12.069217 12.005765 12.023714 12.237969 12.115359 12.773481 12.213358 12.524883
1369935_at 7.846034 7.979737 7.8234067 7.859823 7.9349747 7.9533405 7.8863544 7.8951654 7.885599 8.590399 8.084026 8.089574
1369936_at 10.754253 10.7389765 10.8284445 10.801155 10.957538 10.9202795 10.713996 10.827298 10.763182 10.917033 10.716879 11.011077
1369937_at 10.924638 10.956895 11.02981 10.906375 11.070734 10.99706 10.750074 10.899627 10.766105 10.871247 10.850426 11.123304
1369938_at 7.474259 7.313563 7.4184318 7.246784 7.3414903 7.098577 7.35536 7.560872 7.3303785 7.0570726 7.170443 7.409252
1369939_at 12.115882 11.96076 12.094789 12.046523 12.091408 11.941008 11.832653 11.982755 11.954588 11.447137 11.699137 11.706093
1369940_at 10.530527 10.518575 10.297314 10.384348 10.40408 10.386944 10.335574 10.519859 10.580846 10.108715 10.256017 10.515707
1369941_at 10.957177 10.888939 10.819278 10.796205 10.403894 10.828646 10.919334 10.980859 10.470508 11.753828 11.297154 11.219389
1369942_at 8.67828 8.687034 8.778289 8.661409 8.559088 8.708624 8.823138 8.783302 8.627783 8.808983 8.689738 8.610427
1369943_at 10.037768 9.991119 10.094767 10.203352 10.2946825 10.280535 10.355819 10.189423 10.135954 10.824359 10.097635 9.917329
1369944_at 8.687348 8.659927 8.747176 9.12348 8.492992 8.799572 8.791084 8.899732 8.795309 8.9582 8.611743 8.901305
1369945_at 4.8642693 4.670996 4.79388 4.6773033 4.7413397 4.696257 4.769906 4.883004 4.8374085 4.8187103 4.613029 4.848213
1369946_at 6.5520215 6.4437146 6.1385818 6.7165394 6.25749 6.4896827 6.3909516 6.6285863 6.6620245 6.5790753 6.3545957 6.393853
1369947_at 5.6314893 5.873508 5.512364 5.586244 5.4523606 5.475247 5.5960326 5.4559546 5.1609726 5.87571 5.7387247 5.2223096
1369948_at 7.8408003 7.763706 7.8908386 7.999281 7.538543 7.4164143 7.655266 7.91183 7.9075155 8.535825 7.9224415 8.537323
1369949_at 7.1022115 7.013832 6.9078236 7.1022744 7.1668344 6.8993845 7.0931945 7.380596 7.1531415 7.9225698 7.3666363 7.378053
1369950_at 9.641414 9.582158 9.617674 9.596924 9.454459 9.522234 9.621171 9.603063 9.624645 9.78579 9.450181 9.646021
1369951_at 4.190319 3.9598413 4.062282 3.8973203 3.9993424 3.9677458 4.156239 4.1054163 3.999443 4.277874 4.0368237 4.0135202
1369952_at 11.91347 11.961304 11.929636 11.837006 11.827233 11.868366 11.959998 11.900095 11.839131 12.745621 12.3563595 12.119362
1369953_a_at 4.7219234 4.9060807 4.4519467 4.5572877 4.3816705 4.693588 4.880993 4.2505417 4.6281786 4.456355 4.495692 4.658169
1369954_at 12.880163 12.923269 12.869704 12.951036 12.723695 12.902659 12.876972 12.931004 13.074756 12.933266 12.8820715 12.991172
1369955_at 6.131064 6.115268 6.1668906 6.373333 6.5470343 6.5006685 6.1008267 6.500273 6.546806 6.9220057 6.401982 6.2144136
1369956_at 9.538852 9.398492 9.4611845 9.485779 9.511323 9.416233 9.503108 9.527494 9.501892 10.049331 9.758033 9.918204
1369957_at 5.6489196 5.9324203 5.3173075 5.8201356 5.808025 5.5976734 6.314257 5.7448716 5.643653 9.03443 6.836236 6.6588883
1369958_at 8.241238 7.8572707 8.189991 8.342983 8.520401 8.241062 8.156555 8.433008 8.582315 8.834724 8.349819 8.472187
1369959_at 11.436813 12.040379 12.023568 12.254909 11.994032 11.921308 12.242719 12.05534 11.885318 11.718277 12.149251 11.740318
1369960_at 9.976403 10.049335 9.86573 10.020365 10.123986 9.8040495 10.257556 10.114641 10.046132 8.698216 9.516225 10.07615
1369961_at 8.9975 8.896337 8.810413 8.944261 8.931862 8.685392 8.864496 8.944127 8.928099 9.598164 9.259323 9.244234
1369962_at 8.276085 8.400142 8.350254 8.292088 8.338879 8.348657 8.314788 8.200831 8.383564 8.569487 8.457821 8.254552
1369963_at 5.5104666 5.3430977 5.1151752 5.1360626 5.043094 5.086359 5.2149477 5.465727 5.3044662 5.2535353 5.271121 4.994338
1369964_at 7.1143746 7.292115 7.1213927 7.0715194 7.084242 6.8964267 7.2240434 7.2779994 7.501682 7.975494 7.6610723 8.148432
1369965_at 8.020841 8.15846 7.7576556 7.9354978 7.9064407 7.567932 7.818709 8.0984125 7.8259687 7.6757255 7.388834 8.18714
1369966_a_at 12.251247 12.201505 12.239979 12.297991 12.21551 12.145321 12.2779455 12.313275 12.315309 12.669795 12.3173685 12.511434
1369967_at 8.364433 8.511975 8.411035 8.410273 8.545119 8.579962 8.428754 8.552291 8.52657 8.144413 8.070422 8.396675
1369968_at 6.0810575 6.278488 6.142143 6.6689844 5.7384615 6.310141 6.041555 6.2809587 6.72421 5.800133 6.0506673 6.2381845
1369969_at 9.243716 9.251126 8.962756 9.27368 9.175018 9.362485 9.123066 9.231362 9.363366 9.106227 9.25393 9.272887
1369970_at 10.768148 10.553355 10.609218 10.670908 10.589641 10.368986 10.724429 10.723544 10.501555 10.305596 10.614301 10.800012
1369971_a_at 8.369807 8.265374 8.329175 8.338315 8.41605 8.365968 8.5550995 8.180874 8.629718 8.14303 8.577678 7.9617224
1369972_at 6.7896175 6.3258877 6.5152764 6.390596 6.715767 6.4026356 6.59947 6.608163 6.5205655 7.1336374 6.8324213 6.400794
1369973_at 10.876901 11.175919 10.883349 10.866325 11.22127 11.177048 11.20749 10.720599 11.126166 10.821922 11.177387 10.931196
1369974_at 6.781827 6.71108 6.745582 6.875727 6.7418137 6.725236 6.7135615 6.8185363 6.683399 6.603742 6.466709 6.7439675
1369975_at 8.734049 8.487744 8.501501 8.694357 8.547075 8.613003 8.625021 8.742942 8.514851 8.637623 8.428465 8.606577
1369976_at 10.208855 10.275724 10.0836115 10.363575 10.300773 10.206555 10.129759 9.906462 9.972879 10.5700655 10.343728 10.384249
1369977_at 4.335595 4.1568594 4.2168508 4.1241226 4.156988 4.407325 4.3403845 4.2393966 4.4317613 4.1263657 4.253475 4.456162
1369978_at 7.733328 7.642512 7.6748753 7.7940226 7.7409506 7.5602436 7.5916677 7.504521 7.3333373 7.0808716 7.3601236 7.4106545
1369979_at 9.003002 8.711035 8.750143 8.828749 8.76203 8.815005 8.913454 9.026957 8.97348 8.82115 9.096788 9.151821
1369980_s_at 9.261087 9.211035 9.202359 9.230852 9.246137 9.28776 9.320916 9.123443 9.274303 9.203441 9.270253 9.147817
1369981_at 8.510048 8.480295 8.649931 8.641903 8.476163 8.526052 8.775743 8.685934 8.737941 8.32151 8.539082 8.744743
1369982_at 9.779559 9.807503 9.472646 9.548295 9.824462 9.63737 9.888236 9.803227 9.750388 9.369231 9.613628 9.6972065
1369983_at 8.116979 8.445605 7.983112 8.008082 8.637344 8.060062 8.516734 8.071016 7.975499 7.8142624 8.850744 9.100613
1369984_at 9.717107 9.615724 9.636327 9.712965 9.6181 9.450704 9.666574 9.5778265 9.641582 9.653897 9.528052 9.751759
1369985_at 5.914022 6.2083445 6.090204 6.014808 6.1729593 6.39429 6.2249985 6.222016 6.003232 6.345228 6.076006 6.1490912
1369986_at 11.831831 11.779847 11.778145 11.961015 11.685215 11.648953 11.733988 11.738953 11.845483 11.284484 11.441098 11.674669
1369987_at 4.896167 4.914131 5.0756717 4.9261084 4.9867816 4.9325156 4.899892 4.9703255 4.9677763 5.3701863 5.134289 5.1974897
1369988_at 5.7247906 6.0057898 5.9043026 5.928981 5.7116957 5.739765 6.040797 5.9434137 5.929884 5.52363 5.8614664 6.0493193
1369989_at 9.658056 9.708793 9.317003 9.51017 9.806658 9.6988945 9.564634 9.725486 9.42297 9.37665 9.468025 9.562238
1369990_at 10.745311 10.737103 10.683713 10.674801 10.592682 10.543017 10.835263 10.691065 10.683838 10.43627 10.65398 10.812538
1369991_at 10.069345 9.986733 9.900043 10.0677 9.985458 9.932206 10.011918 10.017598 9.959069 10.217027 9.962962 10.243293
1369992_at 8.604024 8.275721 8.647482 8.654276 8.725665 8.7093 8.475674 8.690259 8.540913 8.184549 8.179126 8.275039
1369993_at 6.427442 6.6395774 6.4128036 6.280801 6.2525544 6.296286 6.6108274 6.662365 5.9025173 6.682044 6.488348 6.099558
1369994_at 7.7362914 7.5162086 7.5588617 7.5540085 7.486094 7.4481697 7.6675053 7.7441564 7.7873125 7.3057556 7.2964206 7.6266284
1369995_at 8.73866 8.633297 8.662966 8.59995 8.628013 8.654667 8.696959 8.588581 8.581146 8.543549 8.555925 8.419491
1369996_at 8.588621 8.715115 8.477258 8.477367 8.525637 8.496562 8.557127 8.696414 8.364685 8.030242 8.212472 8.350056
1369997_at 8.717142 8.647801 8.736496 8.736595 8.656736 8.808117 8.713743 8.838959 8.685972 8.52717 8.709262 8.759271
1369998_at 8.967799 8.837073 8.865768 8.860169 8.872563 8.7874565 9.010976 8.881334 8.921808 8.98042 8.822717 8.818268
1369999_a_at 4.0933013 4.291304 3.9546976 4.244369 4.181502 4.0935736 4.124455 4.1142926 4.1270804 4.197048 4.142105 4.3200846
1370000_at 9.852823 9.760862 9.73242 10.003803 9.590883 9.95664 10.10789 9.753289 9.480542 10.807038 10.641815 10.19276
1370001_at 9.451658 9.472886 9.46804 9.424345 9.55282 9.337535 9.279693 9.396685 9.457307 9.363241 9.293227 9.446239
1370002_at 7.9830294 7.8976293 7.847235 8.03894 8.0372925 8.20785 8.205762 8.089204 7.997731 8.2082405 8.043887 8.217919
1370003_at 12.060502 12.042382 11.951236 12.10856 11.895895 12.021845 12.043975 12.12265 11.979321 12.693288 12.2503805 12.25667
1370004_at 9.567602 9.495752 9.46928 9.617785 9.498459 9.443917 9.463189 9.531842 9.383323 9.20571 9.271715 9.35574
1370005_at 9.942374 9.695594 9.9102745 9.689597 9.922574 9.799068 9.450332 9.896757 10.1349325 9.382104 9.644924 9.827994
1370006_at 11.307738 11.313437 11.279922 11.404426 11.190562 11.093421 11.21493 11.270532 11.234565 11.177631 11.182059 11.376951
1370007_at 11.979634 11.716364 11.780746 11.910544 11.906165 11.735944 11.538212 11.923889 11.884422 12.378364 11.8363285 11.956336
1370008_at 5.9569664 5.523588 5.5189705 5.524645 5.7404385 5.457471 5.4375973 5.622039 5.847835 5.7738557 5.7527623 5.7644835
1370009_at 14.241193 14.255527 14.213432 14.206145 14.270989 14.245337 14.218658 14.230919 14.195514 14.030962 14.1421585 14.190993
1370010_at 12.175401 12.202483 12.18233 12.067109 12.124788 12.128111 12.083781 12.077108 12.123721 12.00443 12.131696 12.002387
1370011_at 6.2236495 5.8193555 5.903101 5.7242804 5.99015 5.838833 5.7539015 6.099686 5.8692403 6.200573 6.3425555 5.9291034
1370012_at 6.5643754 6.694417 6.391054 7.0274444 6.72068 6.5809326 6.170214 6.149367 7.1261883 6.576507 6.77369 6.695557
1370013_at 3.6621697 3.4452841 3.4633877 3.5562797 3.4096525 3.453935 3.7347946 3.5554965 3.5645804 3.2950878 3.619753 3.981842
1370014_at 8.150043 8.392441 7.9785776 8.41515 8.542217 8.15733 8.3787985 8.114489 8.310339 8.087125 7.9992948 7.854374
1370015_at 8.243335 8.163593 8.243963 8.133184 8.023299 8.130549 8.214876 8.324183 8.159344 8.698953 8.286557 8.051575
1370016_at 3.8764548 3.5138583 3.5723922 3.5705974 3.757369 3.7402842 3.8907356 3.6686313 3.7225413 3.9232109 3.8916283 3.9065244
1370017_at 8.099371 8.049385 7.9115458 8.105759 8.159291 7.9141183 8.051861 7.8667903 7.8886724 8.040806 8.166733 8.149082
1370018_at 4.561413 4.4650593 4.6136565 4.361829 4.3957624 4.682598 4.82584 4.796921 4.480233 4.6784563 4.686482 4.681548
1370019_at 13.1563015 13.232814 13.217117 12.941436 13.312195 13.102924 13.149599 13.018774 13.036393 12.83207 13.099594 13.037949
1370020_at 10.573849 10.17429 10.327772 10.411648 10.382334 10.353059 9.950873 10.29096 10.319221 10.684731 10.39179 10.321421
1370021_at 3.6411142 3.7275138 3.9219728 3.6189854 3.7200518 3.6956336 3.8150337 3.807084 3.7053132 3.743266 3.7175817 3.6006868
1370022_at 4.2054405 4.2215595 4.127313 4.091506 4.2506256 3.8036394 4.419221 4.441312 4.315794 4.074672 4.304274 4.2156973
1370023_at 7.110428 7.037255 6.7240357 6.7290435 6.974587 6.87503 6.5707793 7.2940297 7.200101 7.640022 7.0901194 7.446476
1370024_at 11.048495 10.871334 10.977353 11.15321 11.002343 9.634691 11.309542 10.006483 10.792524 11.894505 11.86073 11.361619
1370025_at 7.9013143 7.6796684 7.7127695 7.7101636 7.7681775 7.719268 7.770064 7.806714 7.7344255 7.5526447 7.8781805 7.8305907
1370026_at 6.911415 6.944311 6.9613028 7.1395907 6.7417364 6.8446355 6.771777 7.197783 7.1312385 7.5476875 7.380936 6.952631
1370027_a_at 14.019583 13.922786 14.210412 14.198839 14.149459 14.270399 14.20704 14.256926 14.239185 13.8406515 13.952825 13.980932
1370028_at 4.615103 4.4896593 4.7517147 4.296975 4.818671 4.4138775 4.8838143 4.553504 4.610044 4.9706717 4.6989393 4.648073
1370029_at 9.4837475 9.34339 9.383248 9.572881 9.489066 9.47526 9.546542 9.527453 9.416264 9.616208 9.704514 9.516774
1370030_at 10.273491 10.389587 10.1543455 10.05707 10.376159 10.331962 10.372761 10.158576 9.862866 9.427768 10.1162405 9.94978
1370031_at 7.998101 8.04325 8.034375 8.220283 8.039601 7.8402967 8.029459 8.1275625 8.078812 8.161808 7.893 7.986621
1370032_at 8.124566 7.940258 7.7069287 8.144471 8.026818 7.844341 8.257573 7.9638777 7.381441 8.342412 8.287965 7.7858834
1370033_at 3.919058 4.0189385 4.3813195 3.7278697 4.019912 4.0752764 4.057002 4.028576 3.7884152 3.9893847 4.1257052 3.7999763
1370034_at 5.0479035 6.4140735 5.466284 5.643072 5.5288925 6.509935 6.3545313 5.4923477 5.3146324 6.407936 7.2467237 6.432418
1370035_at 9.0969515 8.942421 8.975374 8.77039 9.383534 8.939924 8.665034 8.744654 8.855578 8.350651 8.604137 8.659508
1370036_at 10.033083 10.037496 10.140278 9.966292 10.094633 10.16768 10.162235 10.119775 10.279019 9.321291 9.717783 9.869699
1370037_at 4.0884852 4.2936788 4.0320706 3.7837236 4.3769183 3.8972995 3.856139 4.012476 4.073269 4.1557603 3.8417244 4.0838633
1370038_at 6.566955 6.4826446 6.3413363 6.2144165 6.4212823 6.2314 6.333411 6.4586577 6.275892 6.378887 6.3009896 6.442549
1370039_at 6.586688 6.600362 6.5880857 6.4235067 6.441594 6.4484787 6.5299397 6.527756 6.5697007 6.6468563 6.605207 6.519846
1370040_at 7.3347526 7.337455 7.190311 7.266037 7.0747614 7.1460066 7.187083 7.2656 7.386164 7.2045846 7.1021476 7.27076
1370041_at 3.7778938 3.714 3.547479 3.753209 3.6575007 3.7811809 3.703104 3.7314506 3.5997581 3.490489 3.5718725 3.5082836
1370042_at 3.9478395 3.9518418 3.9165647 4.0655327 3.932075 4.057139 3.8022785 3.939803 3.82667 3.8000498 4.0063877 4.1373453
1370043_at 9.896264 9.923418 10.1011 10.028351 9.907073 10.207412 9.972272 10.1017 10.121938 9.527101 9.736195 9.524271
1370044_at 7.025044 7.1014266 6.9100704 7.093935 6.921177 6.798591 7.0104866 7.195871 6.9877777 6.745006 7.1230507 6.882238
1370045_at 8.832992 8.570315 9.156447 8.697974 8.838565 8.578863 9.053073 9.152688 8.604944 9.568448 9.190128 8.724043
1370046_at 6.1696205 6.1295977 6.362544 6.003478 6.2240434 6.212709 6.3894215 6.083196 6.29359 6.530842 6.395243 6.264027
1370047_at 10.03349 10.07596 10.000667 9.9408245 9.684984 10.182166 10.114098 10.04179 10.079202 9.464478 9.79389 9.907696
1370048_at 4.3858643 4.6943445 4.5832567 4.4814625 4.484232 4.329503 4.6746063 4.337178 4.7054396 5.3808084 4.539407 4.842664
1370049_at 5.783199 5.91673 5.880423 6.0812516 5.834236 5.8293095 6.2038846 6.1724586 5.9550905 5.8581767 5.5383043 6.0679684
1370050_at 8.852526 8.884115 8.861601 8.859631 8.864142 8.955677 8.909214 8.8753805 8.873899 8.881848 8.96986 8.684676
1370051_at 4.8998256 4.8074346 4.9106016 4.8301506 4.855799 4.8222337 4.819748 4.7665324 4.4317613 5.8830338 4.9025707 4.743367
1370052_at 5.272892 5.4896293 5.4506054 5.634519 5.889066 5.729785 5.5934644 5.3966994 5.5360017 4.753105 5.553794 5.354611
1370053_at 3.8656437 3.7695122 3.6563497 3.687083 3.9005706 3.8302448 3.8037035 3.8054152 3.758005 3.7332807 3.6998222 3.9230862
1370054_at 7.677427 7.77305 7.77039 8.129253 7.453651 8.022224 7.7585545 7.97753 7.8476686 7.5402193 7.363793 7.572903
1370055_at 6.4609003 6.5103188 6.216127 6.658247 6.036195 6.2685366 6.3873973 6.6378245 6.457489 6.4073586 6.542223 6.4889045
1370056_at 6.8288603 6.895689 7.7852054 6.328686 7.4275136 7.20342 6.8859563 6.801726 8.493248 6.6080093 7.3176174 9.0750885
1370057_at 10.311533 10.046063 10.370938 10.351957 10.351235 10.2965145 10.164268 10.232989 10.25462 9.364324 9.390019 10.179395
1370058_at 3.6246018 3.5648248 3.562477 3.3022316 3.3837469 3.447286 3.3721807 3.5668633 3.562745 3.5435631 3.5857396 3.6089156
1370059_at 3.7104387 3.513307 3.468226 3.7020924 3.601996 3.5746598 3.4865696 3.5770562 3.571938 3.6835787 3.4726093 3.5260231
1370060_at 9.873114 9.889166 9.78338 9.930246 9.834677 9.866642 9.93995 9.910215 9.917444 9.699987 9.873878 9.85576
1370061_at 5.910557 5.791107 5.8393316 5.813068 5.7603354 5.6908393 5.8562803 5.7363553 5.945092 5.934139 5.6386147 5.9300613
1370062_at 10.571221 10.399695 10.459112 10.621818 10.541272 10.37346 10.342151 10.436182 10.447086 10.165538 10.179191 10.36702
1370063_at 7.769033 8.012539 8.01533 8.156277 7.8181224 7.940367 8.192369 8.082322 7.825531 8.251394 7.9097457 7.7688527
1370064_at 7.9429727 8.009192 7.6841607 7.97466 7.854074 7.7769356 8.248202 8.070854 8.090816 8.326698 7.914907 7.959631
1370065_at 13.847677 13.790955 13.831307 13.871254 13.842717 13.86687 13.786788 13.853936 13.852344 13.986013 13.98728 13.915449
1370066_at 8.364192 8.645712 8.362958 8.515135 8.490971 8.4902315 8.517077 8.558714 8.467904 8.679337 8.550748 8.492733
1370067_at 9.910774 8.424229 9.161193 9.01255 9.382967 9.373289 8.574408 9.104561 9.604803 8.134859 8.03693 8.7431965
1370068_at 4.4562173 4.2980366 4.7499933 4.5168343 4.4887686 4.2915344 4.4778767 4.7020607 4.291137 4.8291116 4.4351296 4.6451225
1370069_at 5.088277 5.3313904 5.166527 4.8327603 4.9629526 4.9575434 5.0756245 4.7485437 5.1133595 5.180933 5.117491 4.829876
1370070_at 7.101857 7.0148826 6.96712 6.8896637 7.0660653 6.810374 6.70905 6.6989074 6.7393312 7.1817107 6.858082 6.9583535
1370071_at 6.3919525 6.4579697 6.5994663 6.653182 6.5112424 6.608721 6.8938136 6.8110676 6.888418 6.8296785 6.7333026 6.761406
1370072_at 4.6683207 4.773375 4.5415225 4.5839205 4.368264 4.012028 6.328046 4.721584 4.749696 3.9992542 4.648955 4.426159
1370073_at 11.413159 11.4324465 11.254139 11.470649 11.293395 11.320009 11.224705 11.389785 11.282538 11.455852 11.411146 11.545512
1370074_at 5.897072 5.9025936 5.663509 5.8308463 5.957671 5.890809 6.085051 6.162636 5.9109874 6.0425572 5.9714346 5.7671843
1370075_at 9.472234 9.394804 9.6548815 9.751038 9.01031 9.362142 9.6094475 9.799727 9.876187 9.214099 9.178945 9.991984
1370076_at 3.733279 3.6476698 3.953862 3.687637 3.8460975 3.5407069 3.8976634 3.9158094 3.940452 3.86749 3.6007893 3.6444619
1370077_at 5.8912086 5.573391 5.7705307 5.8610435 5.715707 5.7134075 5.757899 5.6676507 5.7206 5.705224 5.6730056 5.7444053
1370078_at 6.0909715 5.845807 6.3715525 5.9271545 6.028841 5.6182294 6.1304975 6.1904235 6.073865 6.2122526 6.0046186 5.6907926
1370079_at 4.6378374 4.8392158 5.0008492 4.8648396 5.032276 5.0342736 4.9582973 4.646273 4.674774 5.890668 6.010286 5.444099
1370080_at 8.716942 8.339456 8.417119 8.369305 8.6324215 8.532588 8.341437 8.149862 8.466652 9.281752 9.521303 9.831724
1370081_a_at 7.570198 7.691526 7.489701 7.594081 7.8042355 7.7513 7.6553893 7.652761 7.638093 7.670663 7.4003325 7.4303913
1370082_at 6.476412 6.167575 6.3685617 6.474393 6.060789 6.5161543 6.5364103 6.714323 6.5006256 7.038042 6.796772 6.659554
1370083_at 4.6601934 4.783973 4.5237117 4.5818105 4.1423526 4.5781064 4.659518 4.933564 5.083019 5.1734495 4.8815565 5.2625675
1370084_at 6.2794456 6.4185658 6.3660746 6.099503 6.231124 6.132147 5.9573426 5.5823507 5.3925924 6.784463 6.6546946 6.4164057
1370085_at 7.0608006 6.7788525 6.976015 7.1332936 6.954079 7.0952764 7.116675 6.976823 7.146658 6.898471 6.805595 6.8936996
1370086_at 13.965248 13.961177 13.980009 13.992473 13.956304 13.964454 13.97064 13.946798 13.921813 14.133742 14.059558 14.091353
1370087_at 10.307488 10.188173 10.19123 10.25131 10.216495 10.240497 10.230188 10.250595 10.255797 10.103263 10.098815 10.332682
1370088_at 7.3471055 7.0398135 7.138668 7.446217 7.1920047 6.975962 7.309674 7.2357883 6.894997 6.7918544 6.4785037 7.0784297
1370089_at 3.8910208 4.079093 4.0566473 3.772373 4.3623 4.014516 3.9550512 4.0262423 4.0516644 4.146302 4.4772096 3.8469343
1370090_at 5.343012 5.608351 5.5372176 5.3963 5.3774185 5.4373894 5.5461383 5.5822926 6.078093 5.715298 6.517915 6.3785934
1370091_at 5.028101 4.9472656 5.0707703 4.6274567 4.9978976 4.9970036 4.922369 5.357932 5.379829 5.280712 5.3944445 5.492326
1370092_at 4.8338766 4.417983 4.5119557 4.6165457 4.443822 4.575826 4.743612 4.7832346 4.5008507 4.638137 5.0349526 4.630495
1370093_at 3.8592355 3.9524448 3.9451842 3.805791 4.0050077 3.9515295 3.9375775 3.8814995 3.6447756 4.0407934 4.0686626 3.842293
1370094_at 4.491103 4.138792 4.334988 4.017376 4.20856 3.8116877 4.007597 4.2616873 3.9707608 4.482601 4.197301 4.3530984
1370095_at 6.1381507 6.045341 6.2710447 5.8453836 5.989074 5.8600802 6.008293 5.987197 5.9198036 6.401347 6.003768 6.019476
1370096_at 4.995281 4.8085403 4.8790293 4.787393 5.1864395 4.974308 5.084193 4.8599124 4.822718 4.8801775 5.1551785 5.3220344
1370097_a_at 4.82844 4.360059 3.992099 4.329673 4.3977823 4.315859 4.2003136 4.3039417 4.29685 4.729315 3.9460793 4.672491
1370098_at 10.442993 10.571124 10.4394455 10.370415 10.654642 10.49075 10.483372 10.368686 10.411975 10.253305 9.996099 10.210899
1370099_at 7.3646617 7.2145367 7.38691 7.249314 7.1556325 7.2367563 7.377964 7.3284545 7.240057 7.2602882 7.3856187 7.26546
1370100_at 6.6553593 6.600177 6.457736 6.5919285 6.440071 6.5613947 6.9352713 6.68576 6.447816 6.4775963 6.7430344 6.7117786
1370101_at 3.6963031 3.6166518 3.5435638 3.6892226 3.3281949 3.6963995 3.389124 3.4108348 3.4345229 3.4759595 3.7592137 3.7776065
1370102_at 6.939037 6.87065 6.830261 6.8393636 6.796208 7.049102 7.0401564 6.7938776 6.9269633 6.8526025 6.69084 6.7833776
1370103_at 4.8502917 4.893012 4.8184896 4.7649174 4.681093 4.706915 4.760085 4.7597113 4.734573 5.148368 4.6272955 4.8844075
1370104_at 4.415127 4.4856873 4.2105923 4.460311 4.5521126 4.426038 4.4697804 4.71807 4.6604834 4.885768 4.6376944 4.7986755
1370105_at 5.1596975 5.0834575 5.272272 5.171643 5.200835 5.401156 4.9470015 5.2203774 5.2852306 5.142243 5.111148 5.2414575
1370106_at 3.8922875 3.572417 3.5225978 3.7501736 4.1445293 3.7215514 4.147116 4.0254884 4.04473 3.8535953 3.9166842 3.8941512
1370107_at 5.1753063 5.4240475 5.32701 5.379846 5.336198 5.048856 5.074361 5.476807 5.387621 5.3300047 5.342463 5.5348816
1370108_a_at 8.16646 8.258787 7.6357584 8.10844 8.16169 7.803489 8.19393 8.083172 8.036139 8.060289 8.499647 8.536158
1370109_s_at 12.860288 12.9561615 12.990778 12.954297 12.904464 13.10132 12.984157 13.014303 13.075341 13.04544 13.044029 13.085666
1370110_at 4.509108 4.708103 4.466332 4.47693 4.5749006 4.402857 4.3857884 4.635505 4.568818 4.4186726 4.3809533 4.5717974
1370111_at 6.734083 7.0762057 8.5104065 7.3931866 6.122952 7.8952556 7.514032 7.99806 8.504894 5.470026 5.6728163 6.103017
1370112_at 9.490855 9.515538 9.387285 9.436659 9.466626 9.555124 9.557418 9.598803 9.540051 9.432335 9.6272 9.594857
1370113_at 6.512652 6.1932206 6.566286 6.266452 6.266762 6.1015253 6.2688923 6.1620164 6.208141 6.0606823 6.277074 6.396717
1370114_a_at 8.604845 6.9745255 8.658043 8.5648 10.13163 9.4961815 8.045759 8.225271 9.347829 8.210242 6.5347958 8.104427
1370115_at 4.5127854 4.58058 4.6191783 4.6926427 4.528375 4.155201 4.6719623 4.6508965 4.4310975 4.509359 4.712257 4.6918406
1370116_at 3.9679327 3.9208193 4.034749 3.708704 3.8318872 3.9060762 3.649289 3.9822357 3.7483778 3.9855177 3.9286458 4.0638075
1370117_at 3.6865473 3.6462681 3.3323038 3.6486557 3.8183367 3.7010033 3.8266068 3.7193136 3.4508474 3.8943448 3.6304936 3.6230295
1370118_at 6.1332307 6.3565097 6.2302427 6.156103 6.149681 6.3499722 6.3894043 6.360565 6.2276473 6.3517385 6.3665547 6.196452
1370119_at 8.005895 7.890875 8.103457 7.911326 8.155419 7.8866663 8.142016 8.069772 7.7574034 8.198778 8.289869 8.289923
1370120_at 4.053507 3.8141658 3.998008 4.1746655 3.731645 3.7743924 3.8954167 3.9375703 3.8806207 3.9457161 3.9179685 3.9735615
1370121_at 7.5255017 7.6367073 7.4648466 7.4708986 7.4962606 7.3476954 7.455634 7.459076 7.2568607 7.690111 7.4448676 7.331809
1370122_at 4.303059 4.1902466 4.057667 3.8998587 4.235587 3.8842928 3.8363495 3.9024212 3.9216185 4.1557603 4.090198 3.999449
1370123_a_at 6.9960546 6.905746 7.286397 7.055237 6.972338 7.050241 7.1303396 6.857379 6.92683 6.9233136 7.0736346 6.9757423
1370124_at 6.8202143 6.617948 6.777658 6.7290435 6.601967 6.6419597 6.614222 6.6024985 6.780091 6.998207 6.8373847 7.071355
1370125_at 4.4381623 4.4844623 4.810696 4.6754866 4.398199 4.558148 4.5892806 4.573063 4.5114784 4.829083 4.626475 4.836995
1370126_at 3.6149108 3.8450062 3.9033237 3.44348 3.558665 3.8115845 3.5989747 3.6651077 3.6125588 3.8637283 3.5627098 3.6037455
1370127_at 6.231877 6.0955706 5.9224157 6.090809 5.9924707 6.3286157 6.0178485 6.239931 6.274176 6.182928 6.007634 6.1062584
1370128_at 6.550018 6.637572 6.634874 6.6207004 6.6634526 6.7669716 6.5635653 6.475444 6.469332 6.6933384 6.447143 6.6231
1370129_at 6.5451226 6.89786 6.634539 6.72765 7.0348754 7.094868 6.890498 6.61799 6.7241054 6.716418 6.7604156 6.9225883
1370130_at 9.011943 9.119167 9.202264 9.197664 8.938914 9.250233 9.384355 9.24684 9.355138 8.774939 9.003552 9.11942
1370131_at 5.0490165 4.9647264 4.9492483 5.12194 4.7541556 5.0859656 4.9277015 5.417802 5.30168 5.152553 4.729436 4.649024
1370132_at 4.161253 4.048794 4.096936 4.183302 3.9940407 3.9627974 4.16106 4.256793 4.0142994 3.914549 4.10275 3.9910872
1370133_at 6.161955 6.108206 6.1045256 5.9604015 6.129478 5.608073 6.033244 6.205424 6.0758934 6.3205805 6.298084 6.3606806
1370134_at 10.154212 9.977607 10.054138 9.983353 10.128822 10.041058 9.898302 10.086085 10.078456 10.003873 9.763679 10.033491
1370135_at 6.3245373 6.1916127 6.236606 6.2530823 6.0029573 6.2750497 6.853402 6.9534063 5.927469 7.1893797 7.5963902 7.311506
1370136_at 6.7308707 6.301185 6.5043974 6.440459 6.6446357 6.2979813 6.395917 6.3463764 6.9358187 7.020439 7.0906057 7.068782
1370137_at 4.94885 4.897649 4.8829403 4.791046 4.8471684 4.985966 4.8778863 5.173657 4.9822183 4.776649 4.7997975 4.8405085
1370138_at 4.385251 4.5092487 4.802101 4.760145 4.656501 4.7702813 4.712476 4.645836 4.6325264 4.6046286 4.5701313 4.8484554
1370139_a_at 3.8576915 4.0334673 3.8853762 4.0583906 3.5553908 3.9917803 3.9707026 3.822614 3.876664 3.766599 3.5225587 3.6414003
1370140_a_at 4.3758826 4.6484323 4.7168355 4.79358 4.79766 4.704273 4.4295006 4.9813 4.9234276 4.4273257 4.6976852 4.7766204
1370141_at 8.72125 8.618654 8.664916 8.617038 8.723469 8.864454 8.788491 8.8149185 8.792386 9.377511 9.078951 9.136633
1370142_at 5.382426 5.537984 5.3178787 5.3841805 5.4949427 5.4770646 5.624053 5.3807173 5.31249 5.922349 5.7554674 5.7668996
1370143_at 5.11141 5.036029 5.348134 5.2386284 5.0824103 4.986049 5.3938146 5.1893125 5.036955 5.6245327 5.2093453 5.5838327
1370144_at 8.014315 8.070314 7.7868724 7.883999 8.027136 7.943728 7.7127347 7.661161 7.9474325 8.649335 8.00419 7.9910164
1370145_at 4.2775087 4.18876 4.1554337 4.1524673 4.2937474 4.41399 4.1700516 4.1957073 4.3034115 4.105918 4.2678986 4.16436
1370146_at 3.465648 3.4733074 3.2707381 3.7281709 3.406233 3.4127123 3.377227 3.332153 3.346767 3.5022316 3.4615433 3.349412
1370147_at 8.143738 8.596178 8.443764 7.272187 8.228014 7.8219457 7.871024 7.5845094 7.126334 6.882593 7.23339 7.2879725
1370148_at 14.216812 14.220394 14.278513 14.295154 14.279279 14.165674 14.217257 14.275333 14.146305 14.462773 14.408033 14.383433
1370149_at 11.240037 11.154321 11.013643 11.129337 11.056353 10.812865 11.072747 11.096242 10.849935 11.027122 11.087625 11.130408
1370150_a_at 13.398708 12.472957 13.150516 12.949823 13.35598 13.261702 12.456759 13.030106 13.467218 12.405999 12.907433 12.891772
1370151_at 12.864856 13.004061 13.072613 12.982623 13.145447 13.107263 12.920626 12.818244 13.152394 12.1319895 12.696026 12.531662
1370152_at 4.3727713 4.4281707 4.4794006 4.750613 4.654105 4.4874654 4.6320877 4.485098 4.556823 4.6191473 4.620865 4.490815
1370153_at 5.7970066 5.6619487 5.7969613 5.6501265 5.841608 5.9104457 5.717891 6.122803 6.064106 5.714356 5.7721424 5.820726
1370154_at 10.262746 10.566729 10.543763 10.934264 10.937946 10.500642 9.687766 10.499545 10.420814 11.521583 10.9778185 11.274223
1370155_at 7.414634 7.351826 7.4305325 7.8438787 7.204285 7.8393373 7.3588142 7.866571 8.08778 9.130743 7.3710318 7.1774826
1370156_at 8.059598 7.233463 8.082212 7.1325874 7.04348 7.384364 7.1426663 8.120222 7.749257 8.637424 7.677417 7.406757
1370157_at 3.807372 4.04889 3.5583906 3.502397 3.9579294 3.8079576 3.7423735 3.938757 3.8408146 4.0612 3.8752627 4.1992598
1370158_at 5.936211 6.2406917 6.326948 6.293938 6.097986 6.094952 6.0995183 5.9803143 6.3276477 6.9624853 6.3398957 6.5083203
1370159_at 7.359432 7.1737046 7.195129 7.351402 7.164178 7.471504 7.3084917 7.010763 7.2362065 7.1066284 7.227434 7.064491
1370160_at 8.704408 8.566607 8.868195 8.827091 8.7110195 8.7300625 8.783006 8.872428 8.764668 8.4745655 8.675064 8.6670265
1370161_at 9.325954 9.533974 9.280146 9.683199 9.257221 9.5019 9.634266 9.458187 9.579306 10.079462 9.40756 9.726744
1370162_at 7.5324874 7.1138015 7.2164826 7.225686 7.4703937 7.456102 7.274152 7.207034 7.3109045 7.1098776 7.1431093 7.290251
1370163_at 9.346882 9.48483 9.289381 9.266677 9.372122 9.386757 9.446703 9.254182 9.394208 9.103482 8.9673395 9.024666
1370164_at 10.885887 11.017273 10.976601 10.968631 10.835709 10.955058 11.165669 11.033828 11.0950985 11.065982 10.976777 10.904379
1370165_at 3.778068 3.775576 3.865595 3.8649755 3.760625 3.7477884 4.013587 3.99637 3.8456204 4.1039367 3.9062726 4.005548
1370166_at 11.973956 12.022336 11.9016695 12.056055 11.936455 12.032017 11.90525 12.009814 11.84801 11.644029 11.861285 11.88447
1370167_at 12.386952 12.416212 12.324766 12.332331 12.294988 12.357475 12.364131 12.415699 12.310708 12.269728 12.47806 12.546118
1370168_at 9.903593 9.817458 9.784461 9.76279 9.749707 9.777882 9.572162 9.656743 9.647533 9.917074 9.882217 9.996393
1370169_at 9.400717 9.503774 9.40281 9.587373 9.425624 9.633037 9.53484 9.437544 9.481241 9.283951 9.410371 9.432203
1370170_at 10.092876 10.367035 10.307959 10.378146 10.461881 10.427768 10.216338 10.170301 10.361689 10.717785 10.522791 10.255529
1370171_at 8.300506 8.493608 8.625174 8.598373 8.584665 8.764599 8.402264 8.264674 8.530621 8.29044 8.270544 8.336246
1370172_at 10.882332 10.83673 10.86732 10.790032 10.801631 10.780182 10.88733 10.846026 10.722616 12.431758 10.7776 10.773329
1370173_at 8.121029 8.027817 8.009643 7.8527603 7.9543495 8.188081 8.182525 8.026854 8.049812 8.689944 7.879487 7.471058
1370174_at 6.726538 6.3413215 5.9714336 6.3092976 6.4531317 6.183767 6.0478888 6.121706 6.1413813 6.238636 6.16086 6.016003
1370175_a_at 8.324837 8.147056 8.21265 7.849384 8.275654 8.355891 8.138725 8.149618 8.1391115 8.272627 8.125332 8.185259
1370176_at 7.112298 6.918615 6.9853606 8.157693 7.989727 8.0647545 7.1626825 8.545013 6.9832253 6.9004316 7.2530766 7.0924
1370177_at 5.6153584 5.2947817 5.4318037 5.400893 6.0186977 5.6953106 5.5319347 5.598278 5.4201736 5.435396 5.4663186 5.715539
1370178_at 4.7228794 4.664339 4.8954034 4.966504 4.586093 4.5562215 4.6132545 4.63321 4.606813 4.751229 4.5197067 4.4416924
1370179_at 10.350742 10.279444 10.233676 10.296146 10.221168 10.200961 10.234967 10.223775 10.192387 9.916284 9.969651 10.180665
1370180_at 11.427067 11.450929 11.247333 11.241501 11.36351 11.4605055 11.332118 11.334993 11.412321 11.93808 11.733468 11.403347
1370181_at 7.467074 7.1700296 7.347249 7.3061147 7.1873736 7.2552757 7.310443 7.307874 7.0403986 7.023602 7.116512 7.1922836
1370182_at 5.2373724 5.1829033 5.085041 4.6019354 4.9328437 5.0536575 5.01071 4.822301 5.060951 5.3427286 4.94538 5.125457
1370183_at 7.48264 7.354644 7.421008 7.3012743 7.2251763 7.654314 7.4647417 7.4726434 7.342788 7.6976137 7.5412207 7.2805305
1370184_at 10.277062 10.052182 10.2021 10.183588 10.132433 10.168463 10.157411 10.323457 10.2102165 10.568559 10.268575 10.411761
1370185_at 4.939615 4.4892616 4.5377 4.881387 4.8020973 4.7904162 4.7226152 4.7803106 4.7060494 5.0531783 4.758914 4.9636908
1370186_at 10.425604 9.749556 10.2933 9.685535 10.280192 10.309535 10.340193 10.096637 10.041404 9.160596 9.846002 10.119788
1370187_at 10.747499 10.906696 10.745253 10.823591 10.772687 10.744006 10.890197 10.771005 10.625349 10.803414 10.732502 10.738856
1370188_at 9.867662 9.794746 9.996538 10.046265 9.965492 9.977789 9.79597 9.889766 9.821115 9.800338 9.823123 9.725084
1370189_at 9.891429 9.828264 10.173755 10.200992 10.096994 10.060873 9.821373 9.92508 9.927546 9.859656 9.657392 9.682208
1370190_at 11.553624 11.627282 11.765128 11.701288 11.720467 11.648776 11.533109 11.539802 11.664393 11.285088 11.442408 11.464081
1370191_at 8.189925 8.070314 8.13719 8.357308 8.210541 8.363734 8.130535 8.257196 8.407563 7.851393 8.051625 8.045435
1370192_at 8.362527 8.083262 8.172379 8.343901 8.318319 8.27437 8.172324 8.169685 8.342137 8.269703 8.182127 8.215321
1370193_at 10.799442 10.847945 10.704457 10.665965 11.0539875 10.698659 10.864681 10.472253 10.625829 11.514373 10.998836 10.802425
1370194_at 8.182545 7.794681 7.8450985 8.110058 8.051594 7.9176416 7.946196 8.035746 8.10767 7.878817 7.826521 8.345617
1370195_at 7.5027266 8.029528 7.9457383 7.847609 8.026054 8.235567 8.152771 7.8537984 8.217009 7.8619294 7.9216566 8.170802
1370196_at 6.7064867 6.9300923 6.875094 7.3387256 6.692439 6.775375 7.0251336 6.8350234 6.836827 6.784203 6.5718026 6.6511
1370197_a_at 6.8378882 6.670867 6.320846 6.56748 6.271513 6.487906 6.3701725 6.737435 6.827549 6.713819 6.6628833 7.126073
1370198_at 3.607373 3.3420677 3.6879106 3.510323 3.4049141 3.3916874 3.2088668 3.4843137 3.2645836 3.220029 3.223033 3.3699896
1370199_at 10.148457 10.294362 10.155956 10.303635 10.080419 10.334037 10.354385 10.339403 10.266371 10.21594 10.089129 10.208325
1370200_at 11.845856 11.916904 11.699485 11.5407505 12.017584 11.849831 11.800732 11.74248 11.697832 11.452188 11.52903 11.229435
1370201_at 3.6103528 3.557619 3.972724 3.6586206 3.816904 3.8382204 3.895031 3.5674899 3.8251615 3.8801074 3.8931086 3.8499062
1370202_at 9.745845 9.777791 10.592844 10.2039 9.498372 9.9346485 10.0431795 9.850436 10.991099 10.171438 10.194291 10.408992
1370203_at 7.9475994 7.76223 7.8374276 7.7284966 7.625491 7.763568 8.114938 7.9693975 7.9029665 8.2331085 7.7930245 8.143085
1370204_at 9.2006645 9.286744 9.071837 9.1191845 8.978077 8.988188 9.392908 9.394104 9.174089 9.39391 9.254372 9.361892
1370205_at 3.8491125 3.9657955 3.5796394 3.956627 3.7875893 3.9995258 3.7987177 4.0605803 4.043091 4.1605177 3.7321985 4.3079233
1370206_at 4.3680587 4.449942 4.543665 4.28386 4.827802 4.533965 4.1812973 4.561072 4.4692726 4.7356443 4.5440445 4.7026005
1370207_at 11.498468 11.561538 11.477592 11.472075 11.405342 11.26013 11.563764 11.555992 11.389374 11.55869 11.432316 11.563819
1370208_at 8.390504 8.275225 8.344635 8.301956 8.320688 8.216375 8.463004 8.310139 8.222921 8.22591 8.271089 8.303425
1370209_at 9.972889 10.125765 9.842643 9.203788 10.457513 9.98593 9.409365 9.895286 9.811693 9.803818 10.256508 9.916584
1370210_at 5.421589 5.0348835 5.199908 5.457327 5.2549944 5.381386 5.3628197 5.421796 5.2945085 5.4107924 5.377201 5.5404296
1370211_at 6.1566257 6.3917828 6.4064302 6.288482 6.2258916 6.4118013 6.3534017 6.42801 6.3759418 6.489429 6.506964 6.5495872
1370212_at 5.116089 5.029294 5.0359964 5.158243 4.887369 5.253965 4.9319277 5.3534727 5.17302 5.8527293 5.5419626 5.157988
1370213_at 11.992371 12.003068 11.909148 11.976351 11.886073 11.924627 11.950012 11.96929 11.865004 12.266962 12.036539 12.122641
1370214_at 5.043769 4.947541 4.6483603 4.8847356 4.9372187 4.8789225 4.858552 4.702649 4.784804 4.9225574 4.975387 4.9289436
1370215_at 10.068805 9.978432 10.336615 9.991036 10.253533 10.054146 10.102626 10.104571 10.382279 10.817376 11.060088 11.211003
1370216_at 4.484665 4.3683167 4.5251255 4.3144217 4.661773 4.523637 4.620997 4.923726 4.509048 4.461058 4.789116 4.306905
1370217_at 5.390867 5.3235836 5.0134306 5.5303025 5.4736247 5.1562834 5.353354 5.586613 5.5048747 6.0489874 5.5091267 5.825955
1370218_at 6.522468 6.1743593 6.416582 5.7584705 6.5900826 6.340899 6.8611116 6.2288475 5.8056884 7.2371607 5.7673707 6.2273045
1370219_at 8.540632 8.40197 8.623004 8.386839 8.581264 8.293861 8.594954 8.398019 8.538792 8.764381 9.153109 9.308334
1370220_at 10.143241 9.158911 10.0372925 9.395222 10.043336 10.164268 10.82383 10.72876 9.479382 10.858757 10.224263 9.765025
1370221_at 4.5046434 4.665677 4.7682347 4.609136 4.2213736 4.3941007 4.475526 4.420296 4.5784445 4.538172 4.6361666 4.9277477
1370222_at 4.5804014 4.900922 4.9804997 4.7061343 4.8526745 4.895875 4.784016 5.2366414 4.7881565 4.80818 4.421339 5.4491277
1370223_at 7.944157 7.8333025 7.7999644 7.7517753 7.7209315 7.8259754 7.8574805 7.867948 7.8279734 7.7536798 7.692496 7.5748725
1370224_at 10.048871 9.965145 10.144464 10.304081 10.520234 10.00822 10.004598 10.3266 10.1501465 10.981467 10.865946 10.521911
1370225_at 4.9754543 5.0891705 5.016424 5.008384 5.378436 5.0342736 4.884131 5.2888374 4.9618607 4.705061 5.2753553 5.1527886
1370226_at 10.191481 10.122015 10.142122 10.1612625 9.968525 9.996498 10.0957775 10.193132 10.206602 10.156002 9.941458 10.2350025
1370227_at 3.4162617 3.27147 3.360596 3.3039746 3.1860201 3.2496035 3.4130604 3.504874 3.3394485 3.4244452 3.3796597 3.361359
1370228_at 14.43606 14.395235 14.403312 14.410516 14.436101 14.417257 14.408315 14.450311 14.433501 14.433501 14.400346 14.43846
1370229_at 4.971369 5.108225 5.2108727 5.333414 4.9034433 5.0550857 5.201257 5.200168 5.0234838 5.4452114 4.9778366 5.337071
1370230_at 11.331423 11.230516 11.252978 11.254188 11.248697 11.157413 11.270844 11.304291 11.272098 11.006351 11.10605 11.311012
1370231_at 7.2659187 7.215905 7.2642956 7.2811112 7.2955723 7.234374 7.2447376 7.286811 7.0791154 7.3809786 7.401598 6.9883556
1370232_at 10.738905 10.608873 10.84249 10.637461 11.100721 10.649516 10.823039 10.540745 10.365501 9.162976 9.743476 10.033421
1370233_at 4.9937024 4.937472 5.2579427 5.1259217 5.1731796 5.0399632 4.956422 5.0386486 4.8292437 4.9560394 5.152686 5.1310043
1370234_at 12.459348 12.601482 12.639858 12.668772 12.746246 12.776708 12.566273 12.694552 12.636893 13.148901 13.079934 12.514655
1370235_at 13.000232 12.695712 12.993749 12.94159 12.659394 12.9149885 12.748349 13.040665 13.173094 12.901593 12.767741 13.044543
1370236_at 8.818556 8.88917 9.115171 9.111141 8.757491 9.034989 9.2022295 9.264128 9.165133 8.942812 9.254632 8.887254
1370237_at 12.034873 12.104845 12.149799 12.02895 12.121607 12.095936 12.188462 12.13192 12.112538 11.497918 11.601479 11.804506
1370238_at 11.897468 11.813021 11.862471 11.882399 11.865897 11.646574 11.811011 11.826827 11.76497 11.805826 11.714693 11.957032
1370239_at 13.243763 13.864954 13.703491 13.613608 13.639469 13.963193 13.8017435 13.554421 13.414565 13.981701 14.253119 14.230106
1370240_x_at 13.161514 13.8577795 13.703412 13.608067 13.628525 14.003693 13.822003 13.514692 13.384459 13.947533 14.278326 14.215094
1370241_at 13.9305725 13.856711 14.066429 13.895965 13.694576 14.099591 13.921475 14.031994 14.108825 13.809607 13.826029 13.914004
1370242_at 12.681467 12.632248 12.725661 12.806166 12.664297 12.5339155 12.734766 12.7616 12.671895 12.982357 12.745436 12.867362
1370243_a_at 10.798295 10.391207 10.433556 10.170006 10.438367 10.600657 10.417363 10.154393 10.468816 10.8107605 10.487026 10.492744
1370244_at 12.144452 12.231605 12.05888 12.2646885 12.137059 12.19041 12.292399 12.083413 12.220273 12.626559 12.444457 12.288031
1370245_at 10.257064 10.43527 10.277978 10.57837 10.31966 10.361872 10.587902 10.334057 10.447945 11.039984 10.640321 10.333436
1370246_at 11.882969 11.795397 11.959793 11.959595 11.711364 11.755286 11.806338 11.882669 12.120065 11.64132 11.806676 11.935801
1370247_a_at 6.212384 6.3803835 6.119139 6.4811244 6.3865666 6.3426385 6.3680525 6.475341 6.483371 6.5681744 6.3721476 6.3019195
1370248_at 6.5812445 6.565068 5.8131833 6.296233 6.092596 6.3047314 6.163746 6.283435 6.338313 6.966867 6.352437 6.5038314
1370249_at 7.216294 7.6071935 6.979281 7.8700767 7.1984825 7.344219 7.199553 7.3380504 7.7485323 8.712818 7.868277 8.104813
1370250_at 9.216976 8.9217415 9.274866 9.226663 9.400345 9.064889 9.141336 9.333771 9.081041 9.480337 9.045338 9.258746
1370251_at 6.284233 6.531291 6.281738 6.3427653 6.1712956 5.9676533 6.410312 6.427055 6.2204027 6.1255307 6.172394 6.2791266
1370252_at 8.234093 8.777619 8.475925 8.696562 8.383764 7.895237 8.713601 8.547127 8.259697 8.090709 8.760495 8.769154
1370253_at 11.733474 11.664733 11.734674 11.837867 11.665028 11.634064 11.741234 11.884389 11.733474 12.0617695 11.817672 11.9375
1370254_at 3.7732692 3.4269164 3.8343072 3.8444817 3.6778617 3.687225 3.783081 3.8094237 3.5078158 3.9616387 3.551001 4.0753336
1370255_at 4.5980515 4.2936783 4.530095 4.5528536 4.3664865 4.54278 4.4643507 4.374502 4.4766283 4.443717 4.3468676 4.523822
1370256_at 8.974464 8.297963 7.875246 7.6419706 10.214116 8.016376 8.267782 7.9906735 7.8328185 8.141212 9.16128 9.051868
1370257_at 4.211603 4.3628664 4.4598637 4.373515 4.3049517 4.5499315 4.245961 4.438714 4.581602 4.511469 4.450064 4.2248716
1370258_at 5.4081125 5.1307235 5.392518 5.2945943 5.545216 5.5175433 5.387942 5.119787 5.267228 5.598878 5.1643972 5.3726683
1370259_a_at 7.580111 7.5434227 7.5183043 8.065915 7.5186796 7.5671906 7.8555527 7.789535 7.5087385 7.047937 8.021212 7.6698766
1370260_at 6.839581 6.8497753 6.6758766 7.0901556 6.7646794 6.556329 6.9537516 7.0114965 6.9150486 6.6251936 6.827843 7.1398954
1370261_at 8.415848 7.8952603 8.164292 8.038716 8.243788 8.108391 8.0844345 8.338032 8.300817 8.270439 8.24704 8.105841
1370262_at 9.429375 9.241548 9.286581 9.358221 9.22357 9.404961 9.390526 9.29706 9.466478 9.250553 9.275082 9.031488
1370263_at 5.63346 5.9253855 6.1953325 5.900572 5.9566107 5.9552007 5.9341865 5.8972073 5.642976 6.1255307 5.916702 5.868226
1370264_at 7.2002444 7.2982807 7.575776 7.423899 7.534528 7.2262225 7.582707 7.460756 7.211838 7.670663 7.6942525 7.0278296
1370265_at 6.307681 6.064611 6.009866 6.0380116 5.788119 5.9126973 6.1082563 6.3842154 6.391455 6.384494 6.401969 6.6105795
1370266_at 6.9657416 6.976981 6.723813 6.7479854 7.0713506 7.194787 7.1260614 6.576358 6.9873443 6.5992975 6.8579445 6.839919
1370267_at 6.580552 6.3175144 6.1035748 5.9981046 6.335506 6.4763856 6.327875 6.2724533 6.49025 6.489702 6.1712375 6.693371
1370268_at 4.3125124 4.546975 4.3250637 4.429689 4.273886 4.3749113 4.191642 4.4160457 3.9519703 4.0545616 4.441204 4.301545
1370269_at 4.834342 5.074835 5.004293 5.4643283 4.789796 5.0294266 4.8733077 5.2621446 5.0765786 7.2821593 6.6101856 6.280376
1370270_at 3.5518703 4.088294 3.7351742 3.6344461 3.8258991 3.9309707 3.8116446 4.1025176 4.121769 4.091218 3.946979 4.336293
1370271_a_at 7.1673927 7.011536 7.2699685 7.2498064 7.13259 7.0989733 6.9826884 7.093577 6.927425 7.400477 7.3514023 7.133025
1370272_x_at 5.797661 6.1213017 6.0656366 5.998876 5.847543 6.109675 5.8743224 5.950255 5.842932 6.1186376 5.9783506 6.155851
1370273_at 3.6460068 3.6019983 3.5925202 3.6251504 3.4111578 3.411394 3.5396235 3.3562112 3.4574041 3.4014301 3.6173341 3.454604
1370274_at 12.701294 12.837378 12.917209 12.761805 12.837887 12.764114 12.814209 12.822133 12.697594 12.83319 12.877651 12.829181
1370275_at 12.933376 12.932191 12.930356 12.963738 12.90186 12.926599 12.900834 12.930856 12.993409 12.720212 12.603104 12.905487
1370276_at 11.91037 11.8481245 11.943703 11.884403 11.896928 11.761206 11.864063 11.908217 11.9174185 11.718669 11.810007 11.968213
1370277_at 11.971149 11.9465685 11.949828 11.931908 12.0028105 11.876051 11.9279995 11.979016 11.950781 11.901541 11.745423 11.95444
1370278_at 11.4172535 11.393148 11.303444 11.3921 11.372201 11.242155 11.348818 11.402601 11.402217 10.938215 11.071467 11.253879
1370279_at 5.8010755 5.131521 5.5929694 5.52206 5.5277343 5.5266676 5.349329 5.4670067 5.39655 5.8856688 5.4583883 5.871376
1370280_at 10.611493 10.610233 10.564693 10.599604 10.519329 10.542722 10.888298 10.521961 10.560713 10.591543 10.621308 10.704017
1370281_at 11.839519 10.399212 11.507992 11.497048 11.04927 11.013435 10.153699 11.152758 11.830817 11.482225 10.57737 11.090852
1370282_at 6.647837 7.0018134 6.883854 7.076638 6.695711 6.6575284 6.5740814 6.941568 6.6929727 7.40649 7.154125 7.0319033
1370283_at 12.3168 12.523448 12.3744335 12.458968 12.482349 12.444495 12.102481 12.236095 12.564129 12.577169 12.385031 12.483274
1370284_at 12.088134 12.066627 12.084579 12.087097 12.112715 11.909666 11.974168 12.0729065 12.088183 11.861048 11.819883 12.079222
1370285_at 6.506134 6.5111127 6.1692576 6.4859276 6.1419554 6.4493165 6.7292633 6.8213415 6.224361 6.7997904 6.400045 6.530621
1370286_at 9.815306 9.784952 9.057981 8.995108 10.608984 9.242456 8.825119 9.176107 9.161426 9.113152 9.821975 8.839753
1370287_a_at 9.326233 9.222223 9.191127 9.180317 8.977117 9.315281 9.375781 9.25637 9.159894 9.597321 9.608596 9.204342
1370288_a_at 8.537987 8.538078 8.4404125 8.312006 8.150257 8.427507 8.595205 8.554497 8.239563 8.617485 8.67593 8.470684
1370289_x_at 3.6648114 3.6462681 3.6695082 3.5673795 3.6309972 3.5261517 3.6561499 3.715851 3.7967157 3.5770316 3.7771273 3.6680048
1370290_at 8.647181 8.760892 8.816258 8.898144 8.657252 8.90844 8.568075 8.752022 8.827868 9.376989 8.800674 8.731309
1370291_at 5.343012 5.407659 5.4343863 5.1887636 5.346719 5.505213 5.6189237 5.299154 5.5161667 5.5984197 5.2863503 5.871376
1370292_a_at 3.798843 3.907376 4.1248446 4.110046 3.7104146 4.001602 4.1904383 4.0943303 3.8784065 4.1510663 3.9505 3.8499062
1370293_at 5.327397 5.607872 5.250446 5.344053 5.417628 5.487756 5.534715 5.262465 5.3355165 5.545277 5.2895794 5.840299
1370294_a_at 6.449091 7.0819187 7.2241416 7.424628 6.470226 7.2577014 6.7414756 6.786797 7.286653 7.1584873 6.4859385 6.7152176
1370295_at 8.719366 8.49698 8.541296 8.872073 8.60228 8.556676 8.48053 8.62556 8.468282 8.76038 8.519973 8.7905445
1370296_at 13.491517 13.511024 13.452797 13.41819 13.461385 13.470405 13.4048605 13.441251 13.518044 13.209585 13.28491 13.360809
1370297_at 6.268253 6.491466 6.5130963 6.6086955 6.3025217 6.4702826 6.2276073 6.3021865 6.3340077 6.55597 6.2617106 6.2608304
1370298_at 10.070996 9.9403 9.797412 9.777106 9.926735 9.819432 9.960585 9.881772 9.958969 9.546406 9.758033 9.945019
1370299_at 13.778633 13.668131 13.688276 13.605378 13.742198 13.696907 13.607716 13.632337 13.6867895 13.232213 13.370439 13.46591
1370300_at 8.360052 8.222043 8.317009 8.345997 8.493286 8.186851 8.197938 8.147014 8.186212 8.228018 7.950119 8.1641655
1370301_at 7.174166 7.0621104 6.61002 7.3188457 6.946847 7.16045 7.426511 7.190652 7.425833 7.3376737 6.4692297 6.968219
1370302_at 7.8714986 8.02684 8.1428585 8.061073 8.2233 8.173881 8.274036 8.033833 8.258427 7.996375 8.0871725 7.7903566
1370303_at 6.8346224 6.771869 6.706794 6.3661017 6.751307 6.7244544 6.7181244 6.4951916 6.6038036 6.8778605 6.6607795 6.872126
1370304_at 8.858339 8.757315 8.822833 8.876623 9.029701 8.710304 8.77046 8.788799 8.994271 8.751258 8.70698 8.769858
1370305_at 9.733461 9.801736 9.517026 9.744728 9.696425 9.56262 9.706146 9.842933 9.660021 9.928537 9.679236 9.785191
1370306_at 9.221521 9.007553 8.889153 9.129305 8.949309 8.925608 9.116999 9.119829 8.944759 9.006856 8.741404 9.087017
1370307_at 6.7340665 7.0427103 6.844623 6.9154587 6.8622355 7.0671663 6.9381356 7.063643 6.851085 6.4823685 6.846577 6.373149
1370308_at 7.7559276 7.936418 8.062972 8.034405 7.5417275 7.76186 7.7574854 7.732186 7.758421 7.758369 7.3340545 7.647257
1370309_a_at 11.0693865 10.938751 11.096802 11.052094 11.05412 11.15624 10.863068 10.904389 11.1451645 10.987379 10.889188 10.939849
1370310_at 12.769242 12.876987 12.843651 12.7855 12.862768 12.880506 12.954088 12.906096 13.0127125 12.625103 12.671683 12.636571
1370311_at 8.113119 8.258686 8.111653 8.366835 8.393915 8.138002 8.212018 8.246521 8.203123 8.241535 8.05233 8.1982975
1370312_at 4.0717735 3.9139407 4.169724 4.0421224 4.0400524 4.361864 4.3044786 4.1673007 4.24463 4.211643 4.0483003 4.232164
1370313_at 9.281681 8.988883 9.086395 8.967127 9.069033 9.021004 9.246286 9.135642 9.172407 8.812244 8.939571 9.001734
1370314_at 7.968615 7.536123 8.157438 7.7823977 7.9804187 7.7192197 7.484643 7.677267 8.010933 8.081722 8.188928 7.7400446
1370315_a_at 5.639358 5.9103165 5.9423943 5.910156 5.803844 5.973441 6.0973196 5.84084 5.865958 6.3541136 5.9641037 5.9231596
1370316_at 8.068884 7.8236413 7.9800253 7.9132133 7.8692975 8.024773 8.125479 8.030614 7.9203873 7.5526223 7.7267604 7.7872996
1370317_at 6.8078113 6.454032 6.3620124 6.625391 6.766244 6.7957573 6.4729266 6.34418 6.485225 6.9830823 6.766298 6.502758
1370318_at 7.5214257 7.54017 7.0929112 7.4329286 7.4525037 7.3357663 7.1893783 7.5680428 7.3997817 7.756745 7.5809994 7.313065
1370319_at 9.769323 9.6500635 9.688337 9.40381 9.721762 9.71441 9.667026 9.116603 9.5491085 9.112153 9.048605 9.328521
1370320_at 10.921271 10.704469 10.527415 11.091343 10.972159 10.370417 10.828462 10.467372 10.622333 10.801643 10.714127 11.025859
1370321_at 10.184279 10.220074 10.143458 10.208157 10.229963 10.268864 10.246089 10.207296 10.253805 9.891585 10.117878 10.10179
1370322_at 9.909803 10.016711 9.9466505 9.881059 9.830916 9.80081 10.015228 9.828181 9.778404 9.564818 9.744712 9.922769
1370323_at 5.9451704 6.229888 6.0577793 6.1000795 6.0168095 6.014438 6.208231 5.873226 6.0927715 6.2869525 6.233371 5.9745927
1370324_at 7.375272 7.2297163 7.3065686 7.557942 7.286647 7.4526925 7.370954 7.517694 7.096493 7.70538 7.4870286 7.409187
1370325_at 9.875585 9.883979 9.791698 9.84905 9.936536 10.000845 9.922709 9.907526 9.9907 9.87634 9.769995 9.848461
1370326_at 7.094821 7.036067 6.9830647 7.165878 7.265423 7.01841 7.148925 6.7706575 7.036431 7.141729 7.025525 6.9215603
1370327_at 7.906235 8.000822 7.7662272 8.107272 7.8469996 7.739965 7.970268 7.9196167 7.7297487 8.084627 7.810923 7.7301054
1370328_at 5.7878766 5.6739283 5.749227 5.514228 5.639027 5.7481117 5.750799 5.639438 5.8446813 6.3066263 5.9065166 5.871376
1370329_at 9.062214 9.362348 9.065929 9.001992 9.322815 8.684371 8.926825 8.71525 8.554274 7.708766 8.456546 8.248735
1370330_at 6.998402 6.9488015 6.9505033 7.07639 6.903762 6.988389 6.8525186 7.1410403 6.9496593 7.0983734 7.0627723 6.852641
1370331_at 7.6804624 7.608344 7.48977 8.027928 7.456597 7.8850965 7.8169556 7.962344 8.156262 7.751887 7.710997 7.805932
1370332_at 5.1663933 5.306151 5.466857 5.208007 4.9223957 5.2191677 5.1491632 5.343953 5.2824306 5.3452353 5.375736 5.341244
1370333_a_at 13.183471 13.235478 13.082451 13.221317 13.209978 13.295541 13.141728 13.254177 13.289142 12.715295 12.607071 12.965071
1370334_at 8.66434 8.945565 9.072134 8.333626 8.767723 8.029217 8.977806 8.8530655 8.7591915 10.044937 9.781166 9.493664
1370335_at 7.920782 7.7949862 7.64791 7.8390474 7.6775465 7.722856 8.0294075 7.92299 7.8577375 7.810167 7.8593917 7.522299
1370336_at 10.14496 9.94405 10.132524 10.97716 9.242497 10.149813 11.088734 10.897791 9.539738 10.726269 10.681766 10.398239
1370337_at 7.76512 7.956659 8.023289 8.02602 7.963828 7.9073625 7.829113 7.837395 7.8678493 7.654342 7.751946 7.871623
1370338_at 3.4629564 3.4661183 3.7464254 3.4933562 3.3509908 3.7701159 3.77606 3.4256175 3.280891 3.3683312 3.538091 3.4112718
1370339_at 10.274574 10.378741 10.375891 10.359406 10.2545185 10.268571 10.361303 10.290626 10.407691 10.31992 10.355312 10.454331
1370340_x_at 9.227307 9.234983 9.342711 9.1726055 9.150871 9.270657 9.234359 9.16204 9.523263 9.303613 9.345202 9.445134
1370341_at 3.6719024 3.6129525 3.6016004 3.6208246 3.5739043 3.7323303 3.6970103 3.6666038 3.722421 3.565798 3.6825416 3.5962393
1370342_at 3.594486 3.6860292 3.4618394 3.2991126 3.6643796 3.5615103 3.3491547 3.4968736 3.374113 3.430509 3.6643033 3.5265527
1370343_at 7.040094 6.9253073 7.01338 6.9233475 7.0656676 6.9689193 6.797755 7.071666 6.978369 7.138809 6.867884 6.799004
1370344_at 7.927898 7.9327264 7.9724317 7.821916 7.639421 7.7943053 7.789479 7.8091 7.846555 7.511432 7.349494 7.5068393
1370345_at 5.9002323 6.393834 6.823352 6.639327 6.0456038 6.8212852 5.965476 5.914354 6.491192 6.215095 6.041868 6.4328403
1370346_at 5.7145705 5.791107 6.1040688 6.5332193 5.444104 6.3078494 5.6238775 5.745305 6.0813856 5.485966 5.159587 5.951235
1370347_at 5.405044 5.5854034 5.594521 5.8028493 5.297158 5.798753 5.826204 5.4160805 5.4032326 6.3302712 5.509912 5.650141
1370348_at 10.698314 10.459118 10.70347 10.75648 10.491398 10.622865 10.792406 10.648643 10.5324135 11.053119 10.797621 10.973526
1370349_a_at 13.935285 13.954203 13.966581 13.986759 13.940787 13.988462 13.946463 13.975659 13.987804 13.914861 13.988079 13.927735
1370350_x_at 9.152368 10.397907 10.841904 10.980898 9.794002 9.861648 9.9641075 9.760587 9.042463 6.9974527 9.120951 9.148214
1370351_at 8.804793 8.727495 8.640145 8.605087 8.60339 8.619984 8.575518 8.546204 8.953389 8.717077 8.82143 8.996349
1370352_at 11.71318 11.522362 11.095712 11.589994 11.399965 11.536131 11.596714 11.395869 10.981121 8.705289 10.95886 10.733664
1370353_at 7.7260475 7.638849 7.756476 7.9190865 7.7983127 7.6649027 7.9510646 7.73913 7.7096896 7.183066 7.202618 7.5385313
1370354_at 8.0525875 8.047407 8.120697 8.183277 8.132004 8.139681 8.042065 8.047287 7.978147 7.616114 7.680113 7.73624
1370355_at 13.193669 12.268629 13.045063 12.926368 13.157476 13.297356 12.394 13.095042 13.095167 12.274687 11.3464775 12.388027
1370356_at 7.602584 7.3795877 7.3953047 7.6558585 7.5713167 7.5849733 7.341913 7.241844 7.344201 7.671183 7.4358735 7.384301
1370357_at 8.202555 7.9640193 8.087807 8.1684675 8.189824 8.236645 8.107265 8.259288 8.197365 8.577121 8.199836 8.265615
1370358_at 8.8643265 8.837073 8.705924 8.781503 8.765382 8.661116 8.956714 8.655418 8.634477 8.682369 8.740655 8.539699
1370359_at 12.503069 12.502923 12.514329 12.369417 12.46909 12.562723 12.368839 12.642218 12.471785 12.208371 12.291174 12.367845
1370360_at 8.924717 9.079838 8.689673 8.991689 8.770881 8.713101 8.873245 8.928089 8.603892 8.62775 8.73786 8.763036
1370361_at 4.6641245 4.748012 4.934314 4.7712193 4.7426085 4.909729 4.8125124 4.7778263 4.9074907 5.142243 4.7684402 4.93002
1370362_at 7.207189 7.537602 7.395191 7.499618 7.220288 7.4283915 7.5224586 7.507371 7.7276683 7.315311 7.11767 7.486067
1370363_at 11.583772 11.847912 11.741681 11.913276 11.747465 11.436953 12.196325 11.706852 11.03498 7.6782436 11.209362 10.857353
1370364_at 7.673417 7.5037494 7.66863 7.7030168 7.650817 7.6460514 7.7036943 7.895871 7.587726 7.7837887 7.3079996 7.4860854
1370365_at 9.063796 8.86479 8.714232 8.976608 8.691593 8.940407 8.819011 8.778237 8.95218 9.276098 9.090575 9.050326
1370366_at 10.133087 10.285779 10.010511 10.15845 10.097736 10.153459 10.208764 10.12879 10.239831 10.197491 9.842601 10.300203
1370367_at 4.662839 4.4792123 4.990841 4.4578953 4.54479 4.7381244 4.6649237 4.570241 4.4226294 4.541067 4.6464014 4.7059636
1370368_at 6.833257 7.1201315 7.029028 7.0696287 6.9537725 7.101156 6.890606 6.960435 7.211875 6.9041142 7.0769863 7.038888
1370369_at 6.421138 6.590957 6.4258804 6.04078 6.6442933 6.359913 6.6028543 6.4442506 6.494493 6.550097 6.745234 7.1461487
1370370_at 7.93702 8.139462 7.8429556 7.8991585 8.231855 7.930122 7.9414 8.202216 8.127277 8.60758 8.481228 8.338632
1370371_a_at 8.312929 8.1784725 8.55292 7.9354978 8.35761 8.54606 8.533933 8.142676 8.645859 7.9781466 8.566677 8.620899
1370372_at 4.701816 4.7121773 4.643218 4.434347 4.359991 4.592621 4.586374 4.4933457 4.674 4.731193 4.368911 4.663616
1370373_at 5.762601 6.095076 6.127112 6.0933075 6.15659 6.2012954 5.8058944 6.214492 6.125359 6.071857 6.078871 6.3266053
1370374_at 8.543608 8.424553 8.552898 8.537765 8.319085 8.630839 8.72091 8.983319 9.037357 8.088372 7.8511977 8.088377
1370375_at 11.770274 11.795167 11.802822 11.544762 11.8816185 11.761431 11.799521 11.378693 11.628791 9.934983 10.748899 11.120966
1370376_a_at 8.517189 8.821112 8.673342 8.801521 8.467026 9.023298 8.921 8.688801 8.550203 9.489834 9.517743 9.20602
1370377_at 12.897085 12.8955965 12.115404 12.897443 12.725626 13.030022 13.107571 13.045095 12.60539 12.654249 13.062551 12.761432
1370378_at 12.22862 12.244153 12.232809 12.210768 12.284514 12.228672 12.223559 12.229924 12.257958 12.204715 12.194677 12.289095
1370379_at 6.012568 6.028026 5.633204 5.789414 5.9887156 5.816756 5.5542455 5.780621 5.830999 5.8414965 6.000889 5.8936768
1370380_s_at 7.359349 7.2048535 7.215742 7.20838 7.2404027 7.1303153 7.310443 7.687351 7.2368402 7.4515705 7.3895793 6.9304504
1370381_at 10.831303 10.870203 10.907099 11.159502 10.787629 11.206382 11.111672 11.2400465 11.192747 10.67408 10.958926 11.01602
1370382_at 3.407582 3.6045752 4.5648117 3.538583 3.5978916 3.4278643 3.3802643 3.375503 4.338793 3.6371796 3.6180122 3.5244374
1370383_s_at 8.537519 8.541641 8.866366 8.921341 9.066677 8.607789 8.447265 8.448003 8.95475 9.164844 9.697251 9.022934
1370384_a_at 6.1722817 6.03313 7.726211 7.4766126 5.126401 9.15373 7.134943 8.377849 10.129983 7.88332 8.402637 5.819882
1370385_at 5.4738626 5.6045675 5.593652 5.3666754 5.4242926 5.447569 5.267605 5.6027875 5.352927 5.768198 5.4674025 5.554636
1370386_at 7.4722705 7.6418514 7.571506 7.784792 7.5683646 7.5814886 7.645661 7.5436215 7.652691 7.1836777 7.1594996 7.5297995
1370387_at 10.0579815 11.179191 10.329332 10.797189 11.066596 11.736191 11.445239 10.651156 10.949934 6.6512337 8.613956 10.174304
1370388_at 4.498471 4.4510784 4.467786 4.1235485 4.6255455 4.261114 4.136924 4.5311213 4.193819 4.3390284 4.0582 4.2596893
1370389_at 3.6349196 3.7356987 3.860306 4.028858 3.7629807 3.9944153 3.9799144 3.7851958 3.8785005 4.3279414 3.860133 4.264292
1370390_at 5.0072823 4.681859 5.027776 4.810181 4.9098167 5.169962 4.9201407 4.852549 4.6856217 5.065605 5.033687 4.872592
1370391_at 5.2931147 5.2209496 5.268693 5.23122 5.058056 4.979935 5.09192 5.401012 5.169594 5.4701376 5.20156 5.2408543
1370392_at 5.078936 5.145054 5.1717143 5.078944 5.113103 5.020959 5.4505854 5.2387805 5.149758 7.824304 6.786385 5.841878
1370393_at 5.280993 5.4867473 5.3471036 5.8323727 5.25166 5.36574 5.4502206 5.2384043 5.1260495 5.142243 5.1602974 5.187583
1370394_at 5.9994326 7.344278 7.307129 7.946185 6.400336 6.4441247 6.3358297 6.691589 8.318249 8.246811 6.040538 8.563496
1370395_at 6.763178 6.8756256 6.9445443 6.806498 6.8647065 7.1208115 6.674815 6.747583 6.816141 6.7006392 6.773655 6.67035
1370396_x_at 14.0408125 14.059016 14.098121 14.089477 14.026255 14.066779 14.034732 14.0739975 14.028456 13.95059 14.012527 14.076146
1370397_at 11.636342 11.480916 11.849409 11.404737 11.366031 12.218975 12.204379 12.13628 12.143254 12.08456 12.354986 12.062824
1370398_at 6.34469 6.1545706 6.3203974 5.9113073 6.2297873 5.7715635 5.8464375 6.0754414 6.027163 6.37582 6.095656 5.903174
1370399_at 7.6050744 7.342167 7.4434657 7.2735596 7.3160434 7.1185956 7.4389563 7.6990924 7.543084 7.1346736 7.0627723 7.2307367
1370400_at 5.3143444 5.24057 5.7181425 5.0006166 5.2470646 5.4078903 5.468109 5.1493196 5.6481905 4.740475 5.2557774 5.7458925
1370401_at 3.9614418 4.02631 4.329523 3.9560297 3.7451973 3.866274 4.015072 4.06503 4.2522306 4.3081427 4.1176977 4.491227
1370402_at 7.475913 7.615431 7.5830626 7.642583 7.656909 7.4709234 7.653556 7.535302 7.4233847 7.640597 7.5836043 7.7396965
1370403_at 5.041817 5.0485115 4.987668 4.9878407 4.801447 4.9213333 4.816669 4.980521 4.8160644 5.7513294 4.7925353 5.379522
1370404_at 3.8782928 4.0874634 3.9813247 3.8967285 3.827734 3.7827244 3.9452393 3.8430867 3.8923519 4.0681095 3.807581 4.2511005
1370405_at 3.8499675 3.6162932 3.779374 3.516415 3.6553254 3.6768117 3.8073351 3.6450682 3.6101139 3.822042 3.656044 3.4825435
1370406_a_at 3.5184526 3.6163845 4.1225004 3.3894145 3.601996 3.7891262 3.8468406 3.6229424 3.557503 3.9842107 3.6677005 4.034067
1370407_at 8.550714 8.408929 8.427531 8.644518 8.362302 8.621181 8.40141 8.621686 8.312034 8.340291 8.474946 8.181046
1370408_at 4.5627637 4.544803 4.5771627 4.2941136 4.5076823 4.308425 4.8699646 4.7778673 4.9348087 5.1503267 4.3161945 4.9250817
1370409_at 4.4432783 4.4852033 4.8776984 4.9027014 4.547514 4.8171053 4.612667 4.8207483 4.700967 4.738693 4.878118 4.77292
1370410_at 4.285536 4.041386 4.318698 4.489614 3.9491172 4.3496056 4.2833753 4.4361415 4.1221104 4.589055 4.2603097 4.227339
1370411_at 5.991287 5.8870397 5.7422104 6.086627 6.0834227 5.8683023 5.9535985 6.0685825 5.8338027 5.7334976 5.8889294 5.816625
1370412_at 4.4335136 4.0614424 4.1778107 4.011471 4.1666565 4.1112657 4.206476 3.9529898 4.104638 4.176256 4.1927743 4.6124687
1370413_at 6.7469316 6.3820477 6.526292 6.4081855 6.599585 6.6483727 6.707983 6.7224 6.6561704 6.806914 6.5602355 6.602954
1370414_at 9.368495 9.327625 9.369521 9.48306 9.266201 9.334105 9.521606 9.246624 9.558281 9.118845 9.075613 9.617734
1370415_at 6.044481 5.802465 6.0031743 6.0001583 5.80684 6.198609 6.2588415 5.7368164 5.8476315 5.992302 6.5180883 6.154567
1370416_at 4.851132 5.142115 4.7130938 4.6081343 4.7735972 4.4075575 4.7089996 4.788907 4.6414075 4.718958 4.889392 4.6380563
1370417_at 4.1049676 4.373661 4.3558993 4.4504147 4.2681174 4.2577763 4.098197 4.1584187 4.602101 4.4295597 4.346868 4.2775297
1370418_s_at 5.23707 5.4423885 5.3427076 5.474449 5.2740583 5.4980016 5.26839 5.3476005 5.5447965 5.5149746 4.9265676 5.227276
1370419_a_at 5.84402 5.5879097 5.912987 5.8483133 5.735779 5.7138147 5.7648983 5.584917 5.8729315 6.171451 6.050131 5.9313555
1370420_at 12.211599 12.07262 12.45366 12.2608595 11.688345 13.036236 12.593738 12.496779 13.246979 12.096867 12.454846 12.725358
1370421_a_at 6.3280554 6.3246617 6.3448715 6.195062 6.4815946 5.8387723 5.99064 6.3527308 6.2953997 6.3163967 6.1942635 6.4820013
1370422_at 6.535221 6.3418274 6.575597 6.6726074 6.691179 6.608964 6.240909 6.414513 6.644308 6.7265 6.9646955 6.866593
1370423_at 5.7638903 5.73948 5.670969 5.8728414 5.991824 6.0333886 6.073465 6.036352 5.857841 6.033334 5.924598 6.27118
1370424_at 4.260723 3.9013505 3.8149755 3.8127105 3.8740044 3.9873593 3.9146464 3.8828685 3.9437263 3.7304554 3.7053778 3.8614
1370425_at 12.23581 12.444169 12.1464815 12.360413 12.455659 12.2032385 12.287224 11.830179 11.462877 5.994368 10.332725 11.357526
1370426_a_at 10.907841 10.869137 10.9960375 11.140768 11.297066 11.080234 10.851706 10.915181 11.062568 11.21768 11.02348 10.842578
1370427_at 4.9230456 5.037261 4.8542957 4.910926 5.000413 5.031346 5.065898 5.0139613 4.98351 5.074756 4.774949 5.1389303
1370428_x_at 11.780907 11.851796 11.212077 11.718693 12.127173 12.199579 12.103621 11.906439 10.465381 11.363893 12.033995 12.025476
1370429_at 9.251346 9.436349 9.587219 8.7679205 9.383323 9.685873 9.76643 9.555904 8.795802 9.017294 9.633936 9.7482815
1370430_at 5.2218494 4.857621 4.7682347 4.938261 5.12121 4.9789276 4.8583155 5.2203774 5.0061736 4.830237 5.096911 5.3724957
1370431_at 3.8910208 4.546344 4.2982054 4.4376163 4.163942 4.447921 4.095546 4.2754726 4.340637 4.330547 4.6020703 4.439369
1370432_at 3.310166 3.4421556 3.4797952 3.4475234 3.2859635 3.4910855 3.4712305 3.3550816 3.4119594 3.6042457 3.7881405 3.5452697
1370433_at 9.8422575 10.404491 9.061158 9.981927 10.727521 9.924241 10.579558 10.097979 8.67356 9.207427 9.038103 9.119858
1370434_a_at 3.544839 3.6033382 3.8368526 3.4785144 3.4993072 3.477052 3.6300023 3.4442954 3.6791663 3.442684 3.6143208 3.40246
1370435_a_at 7.2353625 7.312113 7.037295 7.3156605 7.186937 6.929306 7.2920866 7.187436 6.938838 6.809209 6.793014 7.094018
1370436_at 5.9523234 6.427142 5.6835275 5.5166197 6.299785 6.0811715 6.2280946 7.0768127 5.1106462 6.2529206 9.378051 6.136568
1370437_at 6.4041185 6.253522 6.4945903 6.1381817 6.310607 6.5288363 6.138096 6.3464303 6.097286 5.9361544 5.6612124 6.008786
1370438_at 5.5518203 5.2063336 5.583884 5.472317 5.470326 5.8050885 5.4412584 5.645023 5.4212103 5.7521386 5.6652694 5.4560976
1370439_a_at 3.6456985 3.277924 3.385324 3.3719132 3.4199965 3.5986633 3.8508794 3.349624 3.3704593 3.3679187 3.3414254 3.2581012
1370440_at 7.563709 7.4710584 7.459013 7.5561314 7.4972515 7.6096416 7.574308 7.6481447 7.3789206 7.502293 7.4939904 7.431841
1370441_at 3.9842327 3.7405183 3.8389313 3.6475701 3.806168 3.8986645 3.5434945 3.8716054 3.8924406 3.8000498 4.0206766 3.7097006
1370442_at 3.5216763 3.219458 3.3821306 3.366966 3.1810675 3.1798568 3.847416 3.398838 3.335594 3.4285872 3.335814 3.3475006
1370443_at 7.6840477 7.5696745 7.523117 7.2665677 7.555111 7.1888905 7.7853823 7.460031 7.501682 8.367937 7.9611 7.8065944
1370444_at 4.655271 4.849429 5.109591 4.3874063 5.012147 4.7203913 4.7557282 4.396735 4.7122717 5.042406 4.8976974 4.8799634
1370445_at 6.1979237 6.6559715 6.4753675 6.409877 6.390924 6.1854653 6.3534017 6.2024784 6.910311 9.123011 8.554799 7.435148
1370446_at 6.602766 6.8379936 6.6631966 6.627771 6.857178 6.582043 6.7652607 6.5711484 7.000535 6.9073353 6.4571767 6.831587
1370447_at 4.6907425 5.1746407 4.725091 4.8686223 4.75424 4.7445135 4.6175756 4.6923895 4.643441 4.762108 4.6399746 4.748377
1370448_at 4.4690814 4.657635 4.426479 4.64387 4.29188 4.37711 4.1380405 4.233267 4.3142962 4.3293023 4.5005827 4.596745
1370449_at 7.8881254 8.030398 8.032441 8.049806 7.9140563 7.8718214 7.8171654 8.008274 8.223963 6.9573956 8.041289 8.200956
1370450_at 4.513041 4.3864794 4.5067286 4.384988 4.4302454 4.5560474 4.55764 4.7048244 4.259866 4.375765 4.3367205 4.4108863
1370451_a_at 5.105864 5.038122 4.9046226 4.6050053 5.122684 5.0276904 5.0541196 5.1147933 4.4429 5.171498 4.916216 5.1064215
1370452_at 3.7559297 3.939384 3.80648 3.8321865 3.9633298 3.7328608 3.7419138 3.807084 3.7578664 3.9328458 3.7277327 3.9454365
1370453_at 4.7749577 4.846367 5.0074625 4.9320626 5.0008492 4.949851 4.9221244 5.0707254 4.941955 5.486871 4.9989285 5.0029655
1370454_at 4.590868 4.59945 4.6926565 5.0184746 4.8928547 4.500489 4.731326 4.6133957 4.440298 4.7421484 4.4295387 4.6840997
1370455_a_at 3.3006165 3.2587483 3.316558 3.296182 3.2141979 3.1352146 3.1524172 3.2492936 3.1109102 3.3852642 3.3428614 3.1934085
1370456_at 3.8554208 3.8757184 3.9969342 3.7648175 3.6807191 4.070203 3.719726 3.7392952 3.7500167 4.2024612 3.7362683 3.6876316
1370457_at 3.989863 4.011593 3.6815825 3.7839715 3.8772035 3.9397504 4.4989944 4.056678 3.8768456 4.0506635 4.1391554 4.240469
1370458_at 4.076471 4.0918713 4.3087454 4.049957 4.055481 4.318294 4.130781 4.218078 4.2226243 4.4564505 4.1746535 4.1207895
1370459_at 4.0327125 4.03098 4.0871706 4.0167956 3.941289 4.04096 4.03257 4.3025904 4.122361 4.505007 3.965635 4.0709395
1370460_at 7.6023574 7.2969365 7.4172187 7.390677 7.369667 7.586432 7.278821 7.3824363 7.441066 7.177057 7.384288 7.333552
1370461_at 5.3879595 5.5041656 5.2642255 5.1711884 5.1259 5.3574886 4.970024 5.208164 5.1650662 5.452642 4.9977055 5.2445717
1370462_at 5.0343003 5.358958 5.5412474 5.5743074 4.513919 5.4623933 4.2577147 4.988726 5.600366 4.9023933 4.494437 4.9370117
1370463_x_at 5.914386 5.9712133 5.4885573 7.2323804 5.4870224 5.672069 5.301821 5.4341645 7.2992387 6.015507 5.5654006 5.8355103
1370464_at 4.6736984 4.87952 4.219967 4.9393353 4.327303 4.6838474 4.8501515 4.5914984 4.704258 4.291475 5.256058 4.3861656
1370465_at 4.884841 4.653615 4.735992 5.3379817 4.9047065 5.0882697 5.0228024 4.9474163 5.325062 4.461622 5.5614667 4.9580164
1370466_at 4.140298 3.9998634 4.2556095 4.0373726 3.9763806 3.8116877 3.9761648 3.632539 3.9768229 4.1531725 3.9037533 4.0646124
1370467_at 4.526179 4.663224 4.5919952 4.7049613 4.8209047 4.767157 4.3763056 4.6258907 4.5578294 4.6160903 4.588722 4.51814
1370468_at 3.3499706 3.1366205 3.2873542 3.427604 3.2175918 3.406356 3.5652037 3.618147 3.3587122 3.567122 3.3488162 3.7284262
1370469_at 5.4675856 5.6357274 5.724255 5.7563386 5.4058967 5.749336 5.389233 5.750634 5.3031945 5.452814 5.845434 5.974618
1370470_at 4.0253735 3.8117578 4.0194054 4.0588 3.932075 4.017372 3.6836128 4.0465107 3.9893126 5.0846014 4.18991 4.8797565
1370471_at 3.928922 3.9097998 3.8615468 3.8916268 4.087395 3.9527814 3.7992647 3.8801143 3.6811824 4.1564817 3.9166842 3.9735618
1370472_a_at 4.8449936 4.768635 4.974929 4.4374905 4.8499045 4.5474415 4.618764 4.6165323 4.926139 4.844411 4.851221 4.7134705
1370473_a_at 6.1852145 6.424129 6.3658023 6.444921 6.438629 6.3587976 6.343284 6.4192085 6.474141 6.488192 6.234117 6.2634377
1370474_at 5.5747786 5.6669536 5.680443 5.7729244 5.552578 5.3496423 5.5444174 5.6421623 5.6617446 5.1617723 6.0792565 5.6082115
1370475_at 13.300205 13.21538 13.314492 13.238114 13.202889 13.292393 13.271413 13.23055 13.327257 12.952329 13.045284 13.125225
1370476_at 7.3898 7.2055693 7.1529036 7.2665677 7.1788297 7.09433 7.302036 7.2598453 7.2191267 7.1195135 7.1405153 7.260037
1370477_at 3.7089112 3.649861 4.053864 3.76287 3.8856852 3.437049 3.6031964 3.6801085 3.9917624 3.8000498 3.43636 3.7006204
1370478_at 5.4957223 5.715478 5.781783 5.955342 5.5525002 5.660162 5.501172 5.741446 5.643143 5.869716 5.761773 5.9231596
1370479_x_at 12.854912 12.892136 12.611587 12.80519 12.903234 13.007116 12.776592 11.722044 11.556948 5.563507 11.1779 10.177162
1370480_at 3.9164896 3.9533947 4.0468073 3.9880898 4.1054716 4.2714996 3.7250059 3.9550118 3.9823763 3.73122 3.9715822 3.9844773
1370481_at 5.4024973 5.3219624 5.130774 5.2493434 5.322474 5.5541716 5.4892426 5.5756135 5.104581 5.911248 5.727564 5.279447
1370482_at 5.5097375 5.4792795 5.481821 5.4227905 5.651969 5.3574886 5.4256 5.602687 5.2948484 5.59842 5.334215 5.3939924
1370483_at 3.438397 4.005827 4.1015825 3.6220129 3.8421443 4.054081 3.882099 3.8939555 3.891486 3.9455168 3.988742 4.0175533
1370484_at 5.309835 5.021623 5.1499434 5.09395 5.1016355 5.0842323 5.1193953 5.207268 4.9377685 5.1330557 5.2301755 5.276808
1370485_a_at 5.0380344 4.761884 5.115044 4.650391 4.6162724 4.581658 4.9342947 4.40684 4.531716 4.9550314 5.059809 4.652018
1370486_a_at 5.3847585 5.3542266 5.250446 5.4956756 5.335201 5.144957 5.102258 5.358905 5.6619515 5.512983 5.377201 5.4799075
1370487_a_at 6.1423116 6.1810064 6.1266327 6.12376 6.3683953 6.1604576 6.062503 6.06728 6.1515994 6.2854266 6.192851 6.2173457
1370488_a_at 6.3265185 6.4436646 6.2426524 6.245964 6.2323422 6.769972 6.1012807 6.6174083 6.5848475 5.814571 6.176622 6.394841
1370489_a_at 3.891416 3.7682283 3.6049957 3.7394722 4.0928497 3.8960795 3.875131 3.8923454 3.8272557 4.093668 3.8498456 4.045019
1370490_at 4.1861444 3.965095 4.2042265 4.0536556 4.0161877 4.1098027 4.0362 3.836814 4.286407 4.371359 4.199293 4.197367
1370491_a_at 5.713501 5.927054 5.257785 6.3459444 5.0884743 6.0379977 5.729348 5.984781 6.220809 5.8136616 5.6685314 6.050662
1370492_a_at 4.287277 4.447361 4.4310346 4.0658464 4.534315 4.505514 4.3237734 4.277886 4.3259516 4.939883 4.815608 4.4957576
1370493_a_at 4.038913 3.5518239 3.6121674 3.408498 3.81477 3.533774 3.713065 3.798579 4.1392727 3.812098 4.239402 4.279489
1370494_at 4.483535 4.381778 4.6087303 4.5217924 4.5163183 4.593502 4.539222 4.4379177 4.450552 4.691133 4.6206884 4.824813
1370495_s_at 13.376541 13.323114 13.320628 13.33705 13.310918 13.308563 13.302434 13.300945 13.193917 13.042281 13.430265 13.339678
1370496_at 12.7827215 12.876646 12.552424 12.762065 12.617149 12.577858 12.797732 12.5979805 12.614069 11.687373 12.663559 12.529322
1370497_at 4.1531515 4.0514097 3.9822407 4.2646713 4.07699 4.24671 4.502976 4.169635 4.0447073 4.0431757 4.0055513 4.2101755
1370498_at 3.2825038 3.302987 3.22844 3.2946782 3.5645514 3.2959104 3.3618765 3.209666 3.1679733 3.4622304 3.3915038 3.3916185
1370499_at 4.719195 4.0818415 4.0809407 3.9616597 4.3717933 4.194749 4.2833753 4.185113 4.107479 4.086816 4.3670855 4.8838363
1370500_a_at 3.8516424 3.7697313 3.8459918 4.0290833 3.7510662 3.9153488 3.7709923 3.653915 3.938336 3.8365908 3.8440151 3.687343
1370501_at 9.441589 9.397136 9.389841 9.394053 9.437419 9.382288 9.533388 9.463354 9.525242 9.224512 9.280673 9.406951
1370502_at 4.1069226 4.224893 4.022908 4.102466 3.8584185 4.1216855 4.1976414 4.348942 4.1529894 4.138844 4.121946 4.056502
1370503_s_at 4.2984886 4.4714727 4.67192 4.5626554 4.604654 4.6981897 4.412754 4.535244 4.6719885 4.6197834 4.789188 4.4440937
1370504_a_at 6.1711 5.8901796 5.997953 6.1854076 6.0967727 6.0309467 5.8533936 6.1988916 6.1478405 6.375019 5.9502797 6.303795
1370505_at 6.466201 6.503827 6.249964 6.779955 6.273325 6.075706 6.4171844 6.379802 6.423195 6.416646 6.350416 6.3710766
1370506_at 6.9203253 6.9000473 6.9547405 6.880828 6.8118153 7.034868 6.9166017 6.8325806 6.9385405 6.569477 6.385185 6.5951066
1370507_at 5.935823 5.664281 5.394007 5.7251167 5.285897 5.825615 6.071423 5.692951 5.755272 5.8843827 5.5634947 6.0925665
1370508_a_at 5.1976514 5.1553297 4.960035 4.8927727 5.0657225 5.1113534 4.804288 4.857067 4.9297237 5.480521 5.058619 5.082059
1370509_at 6.929887 7.13222 7.087169 6.921423 7.2177205 7.1623435 6.8850875 6.885974 7.19996 7.2953997 7.0481997 6.6077366
1370510_a_at 7.9102435 7.724662 7.6513953 7.618961 7.9207125 7.947213 8.0685835 7.760056 7.6906734 7.373561 7.5530386 7.446495
1370511_at 13.877093 13.881802 13.885349 13.882154 13.902003 13.866565 13.886324 13.867774 13.902847 14.2687845 14.221356 14.131242
1370512_at 7.3690553 7.657032 7.748461 7.7401843 7.858988 7.927683 7.906145 7.5793633 7.6564283 8.041651 8.202282 7.3243437
1370513_at 3.602319 3.4031353 3.5456996 3.6685042 3.5863402 3.5817242 3.584792 3.7268248 3.4773092 3.6416025 3.5703328 3.4083574
1370514_a_at 3.574016 3.7332656 3.644639 3.3703303 3.5337596 3.4206378 3.40791 3.510787 3.5282488 3.6800692 3.6530879 3.5818722
1370515_x_at 4.131106 4.291475 4.212867 4.27422 4.3565016 4.149337 4.1473384 4.4199677 4.179259 4.298693 4.2595453 4.4084477
1370516_at 6.5879383 6.501134 6.401144 6.5830507 6.258486 6.325231 6.5301285 6.317901 6.9022703 6.9287357 6.9606867 6.793384
1370517_at 3.95639 3.6778681 3.6039925 3.6042008 3.7023351 3.6323187 3.469245 3.7037926 3.7306373 3.8068655 3.7852309 3.7375095
1370518_a_at 4.1390324 4.02631 4.113744 4.06801 3.9555573 3.89748 4.2378926 4.108716 3.7796988 4.1761007 3.6391616 4.102685
1370519_at 4.6973248 4.452229 4.380739 4.4322796 4.560687 4.4029484 4.6228147 4.238126 4.546266 4.977585 4.488023 4.341741
1370520_at 4.239169 4.070463 4.327452 4.2571483 4.055969 4.2582088 3.982491 4.1795936 4.16883 4.1196775 4.3391194 4.154647
1370521_at 6.5520215 6.519125 6.475465 6.758885 6.4572353 6.500249 6.6398196 6.591459 6.4227877 6.2456303 6.579846 6.4648566
1370522_at 9.209528 9.134139 8.896968 8.9950905 8.91465 9.11317 9.218939 9.095092 9.123716 8.668171 8.585652 8.992119
1370523_a_at 8.070818 7.8732524 7.9822574 7.902079 7.9262533 7.996507 7.8962193 7.92862 7.993885 7.6194897 7.8040023 7.711064
1370524_at 9.207255 9.174461 9.188101 9.15802 9.24172 9.285084 9.24803 9.223218 9.216952 8.954554 8.980513 9.087276
1370525_at 8.314672 8.08872 8.091009 8.238886 8.1382065 8.06451 8.1703415 8.1617985 8.044739 8.237509 8.065132 8.362621
1370526_at 6.4897914 6.2480793 6.0031743 7.6916976 6.215295 6.1503506 6.170214 5.873708 6.058547 6.474112 6.255424 6.9169364
1370527_a_at 8.798653 8.765947 8.860121 8.39848 8.79921 8.7087 8.794607 8.696239 8.760037 8.676805 8.522543 8.6399555
1370528_at 6.4234138 6.4922066 6.4753675 6.177941 6.4591312 6.314608 6.387774 6.4096475 6.312153 6.4828873 6.0539303 6.5043707
1370529_a_at 7.319087 7.470632 7.334411 7.155169 7.5825844 7.5021114 7.5433645 7.3659163 6.8671894 7.0092263 7.4170027 7.3176637
1370530_a_at 7.7412577 8.022483 7.9730997 7.830597 8.174469 7.8277497 8.38784 7.888441 7.396095 7.6674404 7.935234 7.947491
1370531_a_at 5.61021 5.6003265 5.303422 5.372094 5.7138615 5.2267704 5.516942 5.3437567 5.3360205 5.250565 5.3323936 5.325077
1370532_at 5.6639724 5.5924816 5.615936 5.6382713 5.7776217 6.015765 5.730666 5.652986 5.6783476 5.6757164 5.737165 5.97185
1370533_at 4.46278 4.382879 4.4135838 4.235976 4.3856316 4.2676544 4.491961 4.4134216 4.367693 4.4145985 4.3968315 4.460423
1370534_at 7.646193 7.9772224 7.5835304 7.9235353 7.910621 7.7313495 7.627698 7.6328816 7.6627483 8.037174 7.8872185 7.6675897
1370535_at 4.118284 4.1224813 3.922177 3.9852562 3.9680336 4.170747 3.7852442 4.0904436 4.2002096 4.1784706 4.188188 4.1813445
1370536_at 5.2730455 5.355777 5.319421 5.585047 5.3442173 5.358332 5.1735125 5.071148 5.2314825 5.320115 5.1273317 4.771695
1370537_at 7.1042967 7.184849 7.128295 7.102109 7.208489 7.158889 7.0401564 7.0625362 7.0928626 7.4606376 7.192763 7.3518133
1370538_at 7.7209983 7.661255 7.7321033 7.775147 7.44736 7.2902484 7.7027693 7.418119 7.499109 6.8306575 7.291247 7.2946744
1370539_at 7.2237926 7.115916 7.011033 7.067599 7.036397 7.192803 7.086818 6.9873147 7.345923 6.669078 7.174453 7.21403
1370540_at 4.0901484 4.0478363 4.033265 4.0373726 4.2019296 3.8783815 4.105289 4.20999 4.035022 4.1777024 4.580787 4.376903
1370541_at 6.3359137 6.6460495 6.063172 6.0653467 6.272866 6.256772 6.320731 6.4238586 6.427841 7.170777 7.148352 7.0059814
1370542_a_at 6.8768606 6.6492763 6.710091 6.495716 6.6442933 6.861676 6.6948314 6.6935735 6.669386 6.4088144 6.7208977 7.0150332
1370543_at 6.2668896 6.5569534 6.8909616 6.639689 6.3688135 6.8550587 6.546374 6.435937 6.3883457 6.2755356 6.773189 6.6227293
1370544_at 5.901081 5.861808 5.244055 5.5708976 5.6284933 5.5350666 5.5902767 5.564777 5.6711216 5.8949504 5.52709 5.587414
1370545_at 4.930386 5.0408435 5.043576 4.658436 5.128186 4.9708347 4.622767 5.031997 4.9458017 5.0767794 5.058619 5.151767
1370546_at 3.9014354 4.097244 3.7523704 4.3324766 4.083106 4.0574923 3.7694545 3.761948 3.9555173 4.164473 3.992865 3.964007
1370547_at 13.938704 13.93663 13.888053 13.991603 13.905349 13.952968 13.901889 13.960313 13.889367 14.197745 14.163275 14.022443
1370548_at 7.5593514 7.9893646 7.307129 7.4659157 7.2899227 7.967198 8.078507 7.2507887 7.0901747 6.604194 6.9085646 7.0159097
1370549_at 5.886326 5.617686 5.9978156 5.76472 5.934626 5.9866285 5.9291763 5.7475233 6.017208 5.645411 5.591132 5.7443895
1370550_at 5.8146687 5.8762074 5.688938 5.9321847 5.8073525 5.6241527 5.508086 5.7429748 5.7832766 5.507894 5.6422563 5.549939
1370551_a_at 6.9034567 6.8885503 6.8282046 6.8914533 7.0207314 6.854081 6.976657 7.1324973 6.9055886 7.184733 7.1573567 7.035011
1370552_at 5.558717 5.213448 5.3436613 5.4267693 5.2679024 5.361286 5.568819 5.468915 5.4645224 5.8074536 5.2809057 5.4565306
1370553_at 7.3564534 7.398456 6.972801 7.0300345 6.9099274 6.889144 7.419221 7.384625 7.217458 6.389025 7.008522 7.120245
1370554_at 9.266571 9.139675 8.961451 9.00914 9.12132 9.077381 9.161543 9.10568 9.053743 8.434549 8.636826 9.111734
1370555_at 4.179143 4.1839495 3.9615371 3.924375 4.067526 3.8614013 4.2578535 4.2185497 3.868789 4.182205 4.107851 4.2371273
1370556_at 4.3968205 4.570279 4.698309 4.3375754 4.666403 4.699567 4.3582544 4.9000134 4.568818 4.7163367 4.693747 4.7293525
1370557_a_at 3.9377656 3.7677124 3.8563519 3.6622367 3.8705995 3.5476804 3.7383356 3.9361966 3.8311553 3.8178792 3.968704 3.9784048
1370558_a_at 3.3584235 3.1531148 3.4403458 3.5260763 3.2391305 3.1774523 3.2259777 3.2539816 3.139331 3.2429695 3.3726504 3.3538556
1370559_at 3.7985 3.8232493 3.9136832 3.8685386 3.8530092 3.7807322 3.7035942 3.7723637 3.7881796 3.9012702 3.622505 3.954452
1370560_at 4.0939345 4.206683 4.2906404 4.183302 4.4439054 4.3898945 4.2372437 4.2040367 4.4301667 4.641923 4.2201157 4.2506104
1370561_at 4.0253735 3.9230027 4.0658326 4.0750594 3.8633628 3.949359 3.9819305 4.158125 4.1529894 4.4730783 4.2552624 4.5134015
1370562_at 4.5056353 4.2453556 4.527291 4.2330794 4.588898 4.2562027 4.3188276 4.7583485 4.3988695 4.7596426 4.744856 4.3262234
1370563_at 11.544726 11.575174 11.459128 11.515023 11.411043 11.650756 11.354148 11.319798 11.811501 11.089623 11.122067 11.200167
1370564_at 4.3346343 4.342206 4.3319793 4.221022 4.2454343 4.1041384 4.586879 4.223777 4.291137 4.472744 4.2723646 4.7664456
1370565_at 4.1503553 4.3311763 4.303823 4.215285 4.2923126 4.2691407 3.9208918 4.2360144 3.9357572 4.317158 4.189903 4.5505853
1370566_at 10.078187 10.308489 9.261821 9.347057 10.507217 9.271653 9.934502 9.862086 8.186581 7.2320285 9.524843 9.345431
1370567_at 6.865309 6.861106 6.930258 6.8987956 6.6280193 6.846615 6.796597 7.004832 6.8531456 6.930811 6.9545035 6.7321434
1370568_at 5.2749977 5.7454877 5.660472 5.5962076 5.352104 5.5454865 5.542646 5.775606 5.5636106 6.0415936 5.925018 5.4639783
1370569_at 4.954169 5.114576 4.7682347 4.8704176 4.6504984 4.9872694 5.041687 4.8533106 4.972125 5.1956453 5.143461 4.9790993
1370570_at 7.275653 7.484808 7.319622 7.6547756 7.283922 7.654537 7.444759 7.473666 7.6426826 7.6702895 7.4985247 7.380881
1370571_at 5.2449584 4.8114605 4.9188085 4.9059033 4.661773 5.1387568 4.9470015 5.2363744 5.7963057 5.718273 5.1146345 5.5403132
1370572_at 3.745998 3.5064642 4.0543785 3.8481796 3.9313967 4.0387707 3.5889478 3.4400156 3.804683 3.7155445 3.722355 3.598979
1370573_at 9.588193 9.65043 9.555393 9.436649 9.788183 9.751881 9.732687 9.424547 9.696244 9.526463 9.580648 9.688532
1370574_a_at 6.6105103 6.7835736 6.4984837 6.4937325 6.5224257 6.5332785 6.6423354 6.529521 6.722088 7.420825 7.1776624 7.11373
1370575_a_at 8.699388 8.4328165 8.540723 8.592411 8.896417 8.841085 8.449249 8.646899 8.72457 8.187642 8.536818 8.554571
1370576_at 5.847139 5.5121593 5.664007 5.696322 5.6858654 5.4873433 5.854871 5.495704 5.5811267 5.8030214 5.696198 5.3866625
1370577_at 6.3539314 6.1283746 6.427306 6.3384366 6.1135063 6.169315 6.2821746 6.253476 6.345523 5.8301415 6.016196 6.0850534
1370578_at 6.9867234 6.9059668 6.868378 6.894816 6.9729404 6.8464375 7.1407332 7.1476665 7.3189726 7.2802505 6.8532553 6.792105
1370579_at 9.069279 8.842867 8.925758 8.912819 8.904018 9.030693 8.94413 9.048994 9.015549 8.940141 8.968134 9.0575695
1370580_a_at 13.370426 13.188808 13.40249 13.344711 13.106501 13.431887 13.284503 13.240579 13.419664 13.384371 13.484111 13.435868
1370581_at 3.9381642 3.910285 3.828575 4.2225056 4.0879326 3.8230667 4.1061325 3.7781284 3.9458065 4.333818 4.0519238 3.999972
1370582_a_at 3.389664 3.3370907 3.2428236 3.2737176 3.413758 3.1821496 3.31576 3.4176097 3.2514143 3.1065552 3.2432156 3.2771945
1370583_s_at 5.8930087 5.406369 5.487639 5.582852 5.423684 5.885363 6.1549187 5.9244585 5.7388396 6.1358366 5.8832293 5.1864166
1370584_a_at 6.0778103 5.726984 5.3490314 5.5958047 5.7116957 5.8174906 6.2489758 6.114981 5.112812 5.3257837 5.40083 5.2734337
1370585_a_at 6.322618 6.439028 6.6965957 6.261685 6.7014985 6.26693 6.2998962 6.206068 6.675712 6.542987 7.2921653 6.765655
1370586_a_at 6.0163317 5.814845 5.943483 5.7523375 5.9876413 5.50618 5.506874 5.7453947 5.908392 5.6787357 5.9953194 5.8004065
1370587_at 4.8276997 4.8395224 4.7828493 4.9161263 5.075719 5.164542 4.8758783 5.095978 4.68062 4.9706144 5.0785193 4.71321
1370588_a_at 3.9523935 4.0159225 4.1428175 4.2457695 3.9698052 4.0459847 4.128864 4.234908 4.0704584 4.410116 4.3924713 4.403232
1370589_at 4.866579 4.985527 4.973187 4.8362274 5.1278887 4.9952245 5.482242 5.1728973 5.221993 5.2000875 5.0390983 4.883805
1370590_at 7.2613497 7.319448 7.261438 7.1750927 7.303081 7.3687 7.1160913 7.458316 7.282619 7.4003515 7.3366838 7.4714556
1370591_at 7.385233 7.576508 7.475964 7.4275136 7.544572 7.5933094 7.4307714 7.685592 7.500298 7.3376737 7.563023 7.4050193
1370592_at 6.090851 6.568248 5.876372 6.264361 5.6974826 6.3371973 6.0139627 6.3589435 6.2341466 7.060402 6.5045443 5.443275
1370593_at 13.180716 13.298681 13.274431 13.411435 13.332617 12.227546 13.528708 12.915046 12.843873 13.30288 13.595362 13.352821
1370594_at 4.736023 4.686263 4.829917 4.694213 4.6627083 4.8675566 4.695695 4.6762724 4.6659446 4.5106997 4.4565735 4.785983
1370595_a_at 3.7533739 3.7430704 3.5102515 3.7060642 3.7056286 3.5546126 3.728753 3.9427724 3.9668548 3.6674826 3.6497102 3.5843868
1370596_a_at 4.2041245 4.1365 4.1879435 4.3571696 4.1753287 4.2321405 4.2173843 4.1795936 4.4419694 4.4670043 4.4147897 4.167446
1370597_at 6.0455127 5.6583986 5.741515 5.900031 6.3672595 5.457106 5.502008 6.0171165 6.2191157 5.911622 5.865839 6.3197527
1370598_a_at 4.4715176 4.432612 4.5232186 4.5240593 4.5431395 4.4963484 4.455927 4.297206 4.3110304 4.7065573 4.494437 4.588101
1370599_a_at 7.2914157 7.4801564 7.3540235 7.390471 7.486635 7.79745 7.6111646 7.7430973 7.623053 7.060402 7.2935495 7.080453
1370600_at 5.131447 5.2767916 5.187707 5.0923233 5.1410213 5.4801493 5.2887645 5.2073836 5.3143244 5.0708575 5.2457438 5.409727
1370601_a_at 4.3973575 4.5236974 4.592632 4.6518893 4.401485 4.480345 4.4095764 4.427782 4.6586556 4.6166058 4.311694 4.640855
1370602_at 4.5003176 4.599615 4.5613127 4.397377 4.7137094 4.620405 4.5001535 4.314004 4.637638 4.6977444 4.477066 4.639414
1370603_a_at 5.6040416 5.6303415 6.207536 5.669348 5.8623157 5.7970014 5.568819 5.7957973 6.2592955 5.7288694 6.4560714 6.3761444
1370604_at 3.842333 3.4913974 3.9190485 3.8961234 4.1591835 3.91646 3.83995 4.192276 4.1801243 4.688704 4.067821 4.326988
1370605_s_at 6.091427 5.9519186 6.3137817 6.2098093 6.258396 5.986531 6.000124 6.751874 6.1111226 8.6719885 7.473633 7.237803
1370606_at 6.0183945 5.989037 6.2576203 6.5697584 6.3965764 6.451284 6.5142183 6.4415646 6.5767245 6.0163994 5.9096313 5.5391426
1370607_a_at 4.684629 4.369006 4.532471 4.6232333 4.2873936 5.1487885 4.733771 4.5533714 4.512165 5.3388953 5.148069 4.617691
1370608_at 3.6990633 3.6517165 3.8613198 3.824289 3.827273 4.008626 3.9674265 3.7897236 3.5585368 3.548655 3.8972163 3.635242
1370609_a_at 10.037756 10.158049 9.966599 10.116089 9.98149 10.112863 10.244821 10.003147 9.918069 9.146669 9.94423 9.736691
1370610_at 4.8082414 4.616353 4.3646617 4.7713 4.735268 4.677646 4.512452 4.8917727 4.6557155 4.4401674 4.8300004 4.50103
1370611_at 6.1382017 5.8777466 6.056054 6.046448 6.0340095 5.9529943 6.2546377 6.253102 6.037328 6.784463 6.13397 6.1054916
1370612_at 5.948149 5.796896 6.056612 5.7610974 5.7588186 5.605832 5.5917664 5.9933867 5.6396923 6.37582 5.938887 6.1868715
1370613_s_at 12.620017 12.55494 12.480484 12.90296 12.497773 12.53869 12.746862 12.4761095 12.292511 12.949369 12.940867 12.581998
1370614_s_at 5.4090533 5.497121 5.6112576 5.6034293 5.4977365 5.340669 5.4202495 5.6939836 5.6034017 4.8085513 5.648794 5.60256
1370615_at 5.0829544 4.8578606 4.7995214 5.000546 5.0575686 4.796238 5.3013973 4.889419 4.9074907 4.782105 4.9226875 4.717821
1370616_at 4.8895707 4.91941 5.068347 5.134268 5.246846 5.294087 4.675125 4.848811 5.011524 4.930977 5.0254955 4.900874
1370617_at 4.8437366 4.9148254 4.882659 4.6348124 4.6244335 4.815753 4.790244 4.8630085 4.77211 4.6080627 4.927947 4.837803
1370618_at 7.811596 7.8088727 7.728087 7.6959176 7.7787404 7.7838397 7.867931 7.972553 7.8604026 7.756393 7.8190756 7.442615
1370619_at 5.1282477 4.9535103 5.0665355 4.833586 4.783105 4.877103 5.042199 5.2078533 5.0884695 5.089355 5.0751753 5.2932816
1370620_at 4.4346094 4.34484 4.754597 4.6951914 4.4637566 5.0443625 4.752666 4.796921 4.9809947 5.2703843 4.8352885 4.8508935
1370621_at 4.892609 4.962382 5.024372 5.046491 5.236041 5.1587443 5.2212276 5.0288453 5.2180367 5.616563 5.2247086 5.2482
1370622_at 4.283413 4.44385 3.9752316 4.4154267 4.476585 4.2380524 4.122073 4.1899834 4.1974382 4.2883434 4.18369 4.437859
1370623_at 6.729922 6.6864033 6.754216 6.6545877 7.090312 6.91585 7.0130625 6.704028 6.95082 6.8897934 7.4856224 7.659955
1370624_at 4.4955935 4.6241975 4.3681374 4.2613487 4.381833 4.487285 4.595385 4.534899 4.5510526 4.8097105 4.591878 4.433803
1370625_at 3.8288395 3.7417598 3.6457675 3.8957727 3.8626509 4.000621 4.0537443 4.065481 3.7063444 3.798795 4.448144 4.0036116
1370626_at 3.5356107 3.436189 3.4932714 3.4120655 3.418568 3.328794 3.4036465 3.6721926 3.337682 3.4588735 3.4082808 3.525291
1370627_at 4.7802253 4.760958 4.6813045 4.8123064 5.0260906 4.8691 4.548033 4.8842564 4.803937 4.3880796 4.889559 4.8684564
1370628_at 5.5238905 5.043447 5.1468854 4.838088 5.004807 4.924972 5.008644 4.796921 5.5933323 4.810686 5.46277 6.111246
1370629_at 3.8189287 3.8675957 3.619483 3.9400837 3.664909 3.7849286 4.0509963 3.6609375 3.819864 3.9704306 3.8334634 3.896684
1370630_a_at 6.645857 6.721325 6.757739 6.725654 6.7684283 6.8922844 6.4536223 6.674312 6.6753793 7.1494765 7.2551117 6.8764277
1370631_at 4.2419105 4.130314 4.0062065 4.1267586 3.9191275 3.9274154 4.2591023 3.825819 4.243968 5.498739 4.1280284 4.1803927
1370632_at 4.648118 4.3731756 4.5119553 4.3579817 4.2975025 4.31999 4.158103 4.19508 4.1206484 4.4965067 4.417408 4.2992606
1370633_at 4.9143524 5.1663737 5.0951376 4.8253303 4.9512234 4.900542 4.721607 4.845108 4.759554 5.0492845 5.154619 4.962294
1370634_x_at 6.433215 6.5904813 6.710091 6.5637865 6.4530654 6.4876666 6.5770583 6.751015 6.553442 6.457094 6.663384 6.6379223
1370635_at 4.758152 4.9661546 4.977533 4.766802 4.6708302 4.860829 4.838944 4.9864078 4.9914703 5.4179873 5.1658454 5.1338677
1370636_at 4.3600883 4.734417 4.369857 4.6502104 4.581314 4.490537 4.545144 4.5916066 4.5981617 4.6208305 4.5227118 4.672867
1370637_at 4.200353 4.188374 3.9550107 3.8902786 4.516318 4.2378154 3.81368 3.9912417 4.0224123 4.053157 4.1324334 3.8714075
1370638_at 5.133036 5.1468678 4.914001 5.03364 5.1407595 4.660436 5.083499 5.2676272 5.064068 5.261938 4.9224596 4.860496
1370639_at 7.612894 7.6361217 7.669298 7.6416144 7.639421 7.8211946 7.5232973 7.8210106 7.6844296 7.9771724 7.857519 7.837018
1370640_a_at 5.081429 5.238924 5.1909647 5.248657 5.3135376 5.249609 5.0612135 5.397553 5.1593533 5.455768 5.380043 5.4859486
1370641_s_at 6.648474 6.5814643 6.2936134 6.4792356 6.799293 6.3882465 6.380232 6.809049 6.608105 6.911015 6.3946404 6.61925
1370642_s_at 6.9593496 6.9621716 7.3380823 6.934479 7.1262355 7.342647 6.8811536 7.121548 7.3260126 7.3179655 6.606155 6.744218
1370643_a_at 5.027934 5.240486 5.3763733 5.1448746 5.2075753 5.0338717 5.262291 5.1764135 5.168757 5.127474 5.1778855 5.1325593
1370644_at 3.8521948 3.6558664 3.5578957 3.4203904 3.794671 3.6738875 3.8517087 3.492356 3.6863751 3.98342 3.7129965 3.89002
1370645_at 4.2870603 4.259939 4.309845 4.344238 4.2234273 4.2641354 4.0978875 4.256622 4.1357446 4.425111 4.502051 4.224864
1370646_at 6.621461 6.4939885 6.533243 6.492722 6.680179 6.233531 6.4958553 6.4164195 6.2760515 6.1902027 6.370421 6.2889214
1370647_at 4.3177505 4.382024 4.628902 4.403445 4.277386 4.5302057 4.6286864 4.5811653 4.267621 4.5103607 4.6097965 4.6634827
1370648_a_at 4.9101458 5.133029 4.9006214 4.9962234 5.1523337 4.9752893 4.909919 4.989609 5.00245 4.758915 4.8662386 5.0624857
[truncated: 3,480,174 more chars]
