# Supplementary material for: Transcriptomic point of departure determination: a comparison of distribution-based and gene set-based approaches
Source: Front Genet. 2024 May 9;15:1374791. doi: 10.3389/fgene.2024.1374791 (PMC11112360; doi:10.3389/fgene.2024.1374791)
Supplement: Supplementary file 6 [file DataSheet1.zip › Data Sheet 1/tetracycline_29day_Rat_Liver_rma.txt]

ProbesetID V2 V3 V4 V5 V6 V7 V8 V9 V10 V11 V12 V13
Dose 0 0 0 100 100 100 300 300 300 1000 1000 1000
1367452_at 9.949914 9.962397 9.97648 9.987662 9.913111 10.052068 9.99492 9.928309 9.952592 9.918668 9.795548 9.659133
1367453_at 9.927811 9.776602 9.905787 9.920791 9.897872 9.772727 9.899264 9.872651 9.9194355 9.839445 9.85934 9.911998
1367454_at 9.4610615 9.69357 9.64678 9.712806 9.437722 9.578263 9.477169 9.57497 9.533923 9.487633 9.449259 9.525842
1367455_at 11.188073 11.135348 11.189902 11.417583 11.309784 11.375219 11.380397 11.34592 11.189859 11.229144 11.321476 10.911603
1367456_at 11.767309 11.626004 11.706267 11.563353 11.616198 11.623526 11.687975 11.531368 11.619343 11.564124 11.74473 11.6726265
1367457_at 8.717358 8.455458 8.512413 8.576688 8.482483 8.792222 8.801271 8.406142 8.588585 8.790354 8.614454 8.622461
1367458_at 8.660056 8.749483 8.67821 8.602631 8.5560055 8.579002 8.577798 8.690321 8.719067 8.5905485 8.78685 8.624893
1367459_at 12.146765 12.119959 12.205303 12.149588 12.11787 12.224706 12.209973 12.101992 12.217263 12.24992 12.214711 12.096326
1367460_at 11.120314 11.258562 11.227307 11.108254 11.098384 11.230079 11.22119 11.136748 11.193997 11.130507 11.2084055 11.109772
1367461_at 9.97962 9.966286 10.078611 9.972641 10.016138 10.108171 9.964663 9.893205 9.865003 9.819269 10.087066 9.905357
1367462_at 10.717255 10.727299 10.907875 10.717405 10.845705 10.345683 10.641376 10.606674 10.658151 10.638601 10.783544 10.350989
1367463_at 10.578294 10.900425 10.815682 10.857028 10.822204 10.810339 10.792143 10.512921 10.879662 10.839877 10.9383 10.588907
1367464_at 9.029753 9.184126 9.332932 9.036221 9.00145 9.070509 9.080849 8.875742 8.989871 8.935094 9.062033 9.169022
1367465_at 9.907782 10.114822 10.176924 9.850048 10.079678 10.098227 10.175934 10.081352 10.272967 10.090258 10.090905 9.952863
1367466_at 9.9513445 9.945769 9.736039 9.89267 9.809463 9.984102 9.830104 9.868686 9.849859 9.725892 9.60109 9.637034
1367467_at 11.373608 11.395335 11.49061 11.3819065 11.119672 11.347483 11.452284 11.423227 11.433618 11.340462 11.52793 11.484903
1367468_at 9.455283 9.508426 9.56016 9.107546 9.350846 9.314825 9.493066 9.321782 9.196564 9.166724 9.765045 9.4302435
1367469_at 11.598845 11.495611 11.539825 11.866559 11.664957 11.821395 11.798799 11.726399 11.746789 11.746287 11.707669 11.689891
1367470_at 10.147688 10.263299 10.365834 10.190856 10.2727585 10.422205 10.2560625 10.368693 10.1559 10.162165 10.374851 10.019419
1367471_at 8.599929 8.6656275 8.648568 8.593793 8.725223 8.712619 8.705674 8.572228 8.655357 8.582409 8.829879 8.69005
1367472_at 9.931351 9.91993 9.896208 10.069118 9.978476 9.912426 9.995424 9.853988 9.942582 9.8913555 9.988217 9.733651
1367473_at 9.679057 9.502263 9.842531 9.323437 9.597146 9.646907 9.734924 9.66667 9.577852 9.56978 9.67407 9.574158
1367474_at 9.627034 9.694642 9.600591 9.469399 9.415707 9.625249 9.454202 9.423168 9.397741 9.404166 9.511088 9.311028
1367475_at 10.166733 10.1899185 10.155291 10.161438 10.138245 10.180426 10.172486 10.211242 10.121513 10.050717 10.302812 10.190887
1367476_at 10.79237 10.998764 10.874682 10.696827 10.758239 10.921448 10.991769 10.94462 11.105138 10.827665 11.036987 11.026804
1367477_at 9.522174 9.963315 9.926055 9.700514 9.594012 9.461661 9.833386 9.603838 9.76091 9.620246 9.715765 9.89968
1367478_at 8.200118 8.215952 8.116152 7.9884024 7.9971147 8.049625 7.9990554 8.194622 8.180115 7.9696465 8.207703 8.143547
1367479_at 10.832611 10.938693 11.0831585 10.91783 10.962584 10.96122 11.041497 10.786509 11.173189 10.877532 10.970122 10.875349
1367480_at 9.416036 9.430962 9.453688 9.265819 9.237297 9.421998 9.298872 9.36179 9.152243 9.379257 9.26713 9.167121
1367481_at 8.606341 8.665466 8.6375265 8.700142 8.814516 8.6311035 8.689674 8.638098 8.826376 8.605929 8.873499 8.833754
1367482_at 9.300972 9.2923765 9.262514 9.253392 9.188335 9.134888 9.391515 9.193915 9.456734 9.266716 9.394695 9.362095
1367483_at 8.312105 8.462889 8.38268 8.282919 8.29114 8.189465 8.259439 8.149242 8.434838 8.20805 8.462704 8.471183
1367484_at 8.964043 8.931147 8.80306 8.606721 8.716448 8.915041 8.878942 8.73327 8.871704 8.676434 8.671089 8.453852
1367485_at 9.45896 9.217492 9.381007 9.324708 9.267908 9.613845 9.53205 9.316706 9.392985 9.441007 9.43048 9.2599
1367486_at 9.567263 9.446585 9.346554 9.509486 9.372432 9.360613 9.559214 9.359308 9.434578 9.409717 9.316768 9.21683
1367487_at 7.35012 7.632717 7.735937 7.7854 7.7390122 7.604889 7.781089 7.568383 7.7236457 7.703725 7.764227 7.6337423
1367488_at 7.8397264 7.9337397 7.72174 7.6828322 7.679446 7.929142 7.6989436 7.8359017 7.7335114 7.449099 7.409907 7.447161
1367489_at 6.6213307 6.8177953 6.5263867 6.7182875 6.580537 6.626358 6.4793024 6.635264 6.641262 6.484382 6.569077 6.469095
1367490_at 6.9795175 6.6895967 6.814875 6.8917894 6.798126 6.934177 6.9070544 6.573094 6.948575 6.7244925 7.113108 6.8242035
1367491_at 8.969079 8.91377 8.889104 8.706199 8.990662 9.05378 8.876752 8.921611 8.87607 9.044622 8.928795 8.897153
1367492_at 8.8482 8.733992 8.892907 8.796579 8.639903 8.734865 8.834441 8.753075 8.804579 8.731205 8.858321 8.730404
1367493_at 9.568218 9.376665 9.66347 9.680168 9.667299 9.711311 9.72382 9.424817 9.578904 9.756912 9.631284 9.419392
1367494_at 9.697745 9.417378 9.6444235 9.579051 9.554924 9.51802 9.693924 9.5394535 9.8209915 9.299411 9.591712 9.684607
1367495_at 6.993343 6.65122 6.9175806 6.6799855 6.953669 6.727539 7.0906453 6.646336 6.860179 6.820385 6.813529 6.7356834
1367496_at 10.981613 11.091831 11.046071 10.92943 11.06126 11.196341 11.218341 11.068269 11.096262 11.279844 11.155013 11.039637
1367497_at 8.385947 8.525029 8.294922 8.354273 8.33029 8.46299 8.429365 8.329973 8.593867 8.141954 8.087914 8.455923
1367498_at 8.474205 8.5504055 8.571438 8.593214 8.525591 8.620556 8.321957 8.46673 8.613334 8.475422 8.518787 8.212048
1367499_at 8.189013 7.972476 8.3636675 8.160292 8.145109 8.403818 8.20923 8.256267 8.186804 8.204485 8.075203 7.9762278
1367500_at 9.6733055 9.745074 9.840408 9.602069 9.648998 9.7922125 9.79008 9.687044 9.694812 9.631724 9.754463 9.640231
1367501_at 8.27944 8.253849 8.2432785 8.231211 8.252892 8.409666 8.118938 8.234903 8.204524 8.2741585 8.257169 8.343585
1367502_at 7.8210096 7.9113617 7.9900093 7.681864 7.9853945 7.995891 8.016977 7.804245 7.9484835 7.9107285 8.103731 7.741105
1367503_at 10.661024 10.680353 10.8109865 10.616055 10.754153 10.610927 10.71777 10.536405 10.804994 10.655546 10.823484 10.528167
1367504_at 8.125723 8.088688 8.059303 8.078136 7.9984584 7.990939 8.070494 8.108045 8.055937 8.205984 7.955025 8.152916
1367505_at 7.647009 7.7386227 7.6586876 7.6124334 7.6809955 7.595737 7.6604347 7.611735 7.6684737 7.5083942 7.7816696 7.7294226
1367506_at 9.212787 9.34292 9.42637 9.229862 9.293343 9.301194 9.434934 9.346143 9.451113 9.366573 9.441619 9.357846
1367507_at 7.085819 7.171056 7.0401564 7.079553 6.9877048 6.876385 7.2690463 7.0525265 7.1606936 7.0491886 7.1455364 6.996567
1367508_at 8.641142 8.514666 8.639489 8.311746 8.49075 8.5034895 8.498808 8.385609 8.490171 8.504549 8.634932 8.44931
1367509_at 9.4083605 9.445305 9.427803 9.141931 9.243523 9.296922 9.343899 9.389931 9.56379 9.282762 9.593108 9.378603
1367510_at 9.280155 9.226717 9.373937 9.103011 9.203274 9.289745 9.326618 9.249215 9.410506 9.159052 9.464555 9.327421
1367511_at 7.9511356 8.021155 7.8653092 8.059194 7.911199 8.045828 8.039891 7.938681 8.110267 8.102532 8.276221 8.02903
1367512_at 10.781708 10.73297 10.90163 10.525382 10.664979 10.772538 10.702676 10.803478 10.829758 10.771774 10.844955 10.82128
1367513_at 7.512695 7.7342367 7.7173924 7.618413 7.757546 7.5735345 7.9390135 7.58695 7.5185127 7.830569 7.582544 7.848924
1367514_at 7.3668594 7.4110603 7.450356 7.2857614 7.3805585 7.5664377 7.4478626 7.3012633 7.4289784 7.4386134 7.5286236 7.367209
1367515_at 7.455617 7.0999217 6.9210963 6.840041 6.68217 7.442221 7.4945655 7.3848495 7.341957 6.987881 7.1741614 7.3059473
1367516_at 8.589664 8.309491 8.485204 8.406724 8.127505 8.411895 8.637652 8.418183 8.579763 8.292999 8.364746 8.431248
1367517_at 7.3430233 7.547237 7.5231023 7.444492 7.3007565 7.418289 7.163951 7.367141 7.255647 7.253443 7.1846933 7.179444
1367518_at 8.3025055 8.383306 8.245718 8.310569 8.409954 8.351704 8.220444 8.336374 8.3576145 8.257211 8.358077 8.246779
1367519_at 8.261515 8.240041 8.019966 8.114061 8.187029 8.188671 8.228831 8.049496 8.241867 8.164675 8.302536 7.998607
1367520_at 9.741071 9.5639105 9.5066185 9.3443575 9.553965 9.342049 9.659715 9.40604 9.431917 9.491137 9.668564 9.574627
1367521_at 6.9815683 7.0027657 6.8210897 7.0384874 6.8189616 6.852882 6.9608746 6.7937407 6.7189584 6.910321 6.773104 6.849887
1367522_at 9.0716915 8.967897 9.22728 9.059095 8.932118 9.021852 9.285834 9.075797 9.162314 8.908563 8.948879 9.16134
1367523_at 7.8752975 8.059715 7.9655538 7.734809 7.7339573 7.7097793 7.73388 7.8441715 7.9099283 7.854233 7.8791933 7.920295
1367524_at 7.3009257 7.455688 7.528221 7.6037645 7.368323 7.2835937 7.4401364 7.386643 7.4966073 7.2563195 7.5590663 7.063231
1367525_at 9.371222 9.35189 9.302145 9.307581 9.224097 9.383489 9.2226925 9.145797 9.253714 9.266859 9.129216 9.232323
1367526_at 8.461331 8.676121 8.675205 8.35257 8.377245 8.366908 8.579216 8.205139 8.550461 8.629457 8.363234 8.353732
1367527_at 7.6138763 7.828766 7.792605 7.6166487 7.3931212 7.894107 7.569657 7.708876 7.6699743 7.5249977 7.6117463 7.4846854
1367528_at 8.670008 8.837455 8.85947 8.490092 8.533089 8.5185995 8.76303 8.569297 8.537849 8.443503 8.599916 8.41063
1367529_at 8.988441 9.041613 8.965926 9.142219 9.080119 9.087191 9.181153 9.06401 9.222769 9.098298 9.082038 9.130648
1367530_at 7.3463173 7.388217 7.4328265 7.439126 7.3612146 7.5155916 7.4150095 7.4507957 7.3211775 7.496938 7.386568 7.4348903
1367531_at 10.619114 10.669992 10.558796 10.570323 10.496195 10.54066 10.555085 10.429277 10.563115 10.322538 10.640394 10.513109
1367532_at 10.941449 10.782156 10.746836 10.67641 10.804949 10.908907 11.012413 10.892529 10.992502 10.817813 11.018491 11.087003
1367533_at 7.8947988 8.171442 7.9192433 8.152402 7.956453 8.0363245 7.878086 7.8168497 8.064938 8.164693 7.931466 7.739504
1367534_at 7.438784 7.2657757 7.514453 7.3868737 7.355148 7.248601 7.3191557 7.5675178 7.655258 7.290261 7.5003257 7.1610494
1367535_at 8.648378 8.715031 8.742401 8.575557 8.917126 8.928325 8.746176 8.762419 8.759051 8.76961 8.787716 8.826692
1367536_at 7.790021 7.6190004 7.649922 7.430912 7.603935 7.4544044 7.4178443 7.579662 7.485484 7.502488 7.572762 7.6393433
1367537_at 7.4131746 7.377236 7.5626426 7.5349946 7.4422336 7.4489565 7.3382626 7.484035 7.350667 7.0124254 7.3760123 7.282894
1367538_at 6.437365 6.8593855 6.541992 6.5648813 6.366989 6.7194057 6.2576604 6.529852 6.4856935 6.568496 6.6036777 6.2249937
1367539_at 8.704699 8.712483 8.597371 8.538604 8.454998 8.572285 8.498749 8.638983 8.606822 8.650207 8.442635 8.308804
1367540_at 6.7641153 7.1885734 7.243875 6.9274874 6.9111505 7.1052384 6.768292 7.2598357 6.9111714 6.658368 7.0657563 6.641644
1367541_at 7.252239 7.5040903 7.322408 7.4225426 7.192637 7.4614916 7.3994126 7.1622567 7.429622 7.4488835 7.6935453 7.611695
1367542_at 7.8066397 7.7085156 7.6922135 7.779535 7.498054 7.7986917 7.709908 7.697452 7.7644362 7.661209 7.8442483 7.554125
1367543_at 8.04904 8.348559 8.294358 8.1160755 8.219446 8.180235 8.424578 8.042683 8.206568 8.283464 8.168812 8.121781
1367544_at 5.9452896 6.0361547 5.944393 6.0515904 5.9234686 6.0312505 5.6832232 6.09689 5.978504 5.794492 6.0507684 5.8159275
1367545_at 7.1915245 7.2585187 7.0912576 6.6832013 6.7595935 7.259796 6.8611307 7.0572057 6.873533 6.85518 6.913712 6.83846
1367546_at 9.906935 10.108758 10.072801 9.853191 9.7280245 10.069063 10.063236 10.010898 10.101851 9.827505 9.985203 9.704214
1367547_at 7.473038 7.4965696 7.681547 7.5514436 7.488616 7.546468 7.4394884 7.614167 7.534538 7.3691835 7.581267 7.311975
1367548_at 8.772815 8.557001 8.467802 8.274914 8.305986 8.662658 8.722846 8.381107 8.426668 8.585825 8.38768 8.219639
1367549_a_at 10.104633 10.0102825 10.087466 10.007614 10.132982 10.162072 10.120766 9.996307 10.030102 10.099399 10.093053 9.696569
1367550_a_at 8.556081 8.557049 8.452421 8.362154 8.2819395 8.542601 8.341153 8.566584 8.56359 8.434335 8.414647 8.691646
1367551_a_at 8.361898 8.574524 8.396776 8.167145 8.211042 8.479783 8.528084 8.193714 8.44154 8.311485 8.529332 8.446056
1367552_at 4.5034275 4.3722153 4.5995016 4.499146 4.6751814 4.548474 4.6194053 4.417717 4.484095 4.7619624 4.5732136 4.4309354
1367553_x_at 12.309763 12.091367 12.222273 12.158323 12.681793 12.1032915 12.940189 12.7675705 11.796531 12.711905 12.262788 12.708695
1367554_at 3.852313 3.959281 3.9951508 3.8780403 4.0012646 3.9047167 4.1532726 3.9214716 3.8165627 3.8685286 4.0631714 4.1600027
1367555_at 14.663037 14.648148 14.709865 14.698438 14.682107 14.67577 14.674649 14.681142 14.696177 14.686906 14.696714 14.664438
1367556_s_at 14.464714 14.47998 14.458875 14.516786 14.595528 14.493231 14.55304 14.450745 14.520707 14.559159 14.49024 14.497487
1367557_s_at 12.882886 12.827027 12.833609 12.994946 12.839872 12.939696 12.796495 12.795398 12.965986 13.002251 12.817532 12.795535
1367558_x_at 2.9994547 3.0057287 3.1026685 3.0394402 3.0751503 3.165148 3.225364 3.0858939 2.9989722 3.0420256 3.2289848 3.0359993
1367559_at 13.327398 13.097815 12.980157 13.058455 13.047252 13.008353 12.999628 13.1499 13.168147 13.076998 13.129654 13.228896
1367560_at 11.8798485 11.902986 11.676256 11.570212 11.831695 12.036206 11.999611 11.749889 11.904556 11.802966 11.912586 12.007808
1367561_at 12.172829 12.250769 12.199975 12.1276245 12.316488 12.270791 12.369483 12.173101 12.296131 12.24828 12.383717 12.253985
1367562_at 8.204396 8.204672 8.161421 8.07896 7.9593177 8.0237 8.253952 8.447002 8.02736 8.303394 8.18143 7.8850756
1367563_at 8.563927 8.822909 8.561366 8.575577 8.493631 8.494125 8.569769 8.723664 8.237767 8.647295 8.63638 8.55315
1367564_at 6.2704935 6.2028027 6.3414516 6.1977 6.3568544 5.9901824 6.679621 6.0996976 6.451429 6.3299026 6.3378158 6.243026
1367565_a_at 13.738716 13.742533 13.785307 13.739807 13.777927 13.825079 13.771963 13.826027 13.852292 13.768317 13.701647 13.69291
1367566_at 4.169877 4.3468094 4.371184 4.2980704 4.0765924 4.2779856 4.3155746 4.291379 4.1884575 4.3055534 4.54027 4.449106
1367567_at 11.736154 12.046251 12.069354 11.769077 11.809639 11.858469 11.928792 11.64387 11.687462 12.055527 11.77696 11.656133
1367568_a_at 8.291696 8.74303 8.123843 8.467142 8.645351 8.273855 8.715312 8.3853 8.891598 9.041372 8.504222 8.751751
1367569_at 11.636901 11.859266 11.657184 11.7049055 11.701383 11.566089 11.844446 11.649392 11.567747 11.7101965 11.836787 11.794349
1367570_at 6.3623886 6.4802327 6.0103893 6.1994867 5.890446 5.978638 7.011879 6.48161 6.3859 6.5305533 6.1037188 6.0599365
1367571_a_at 5.511982 5.7689447 5.5309153 5.469225 5.5015135 5.29099 5.6062174 5.5744905 5.5675993 5.499264 5.6607227 5.70541
1367572_at 5.042551 5.1650763 5.31659 5.1928306 5.232849 5.072872 5.3485947 5.229712 5.104045 5.1102443 5.2744493 5.104458
1367573_at 12.446956 12.522429 12.435424 12.423539 12.509016 12.49501 12.642102 12.420958 12.355959 12.547941 12.596793 12.599556
1367574_at 7.8884106 7.886718 7.8765287 7.5661454 7.512494 8.0954 8.300161 8.1562 7.8157234 8.193683 8.064023 7.6394
1367575_at 11.490034 11.522721 11.287479 11.4962225 11.445261 11.270199 11.410986 11.289547 11.525914 11.429811 11.28256 11.409556
1367576_at 13.795759 13.632746 13.466199 13.67092 13.471434 13.523275 13.689451 13.590541 13.528603 13.575804 13.70734 13.855577
1367577_at 5.3985243 7.5697427 7.3225956 6.112399 7.5562134 6.6149926 6.5371213 6.4465632 6.7088175 6.764202 6.4350815 6.1190844
1367578_at 10.22671 10.300561 10.275486 10.201864 10.326163 10.203788 10.34671 10.19501 10.336348 10.254992 10.296802 10.172002
1367579_a_at 11.028157 11.012987 11.344703 11.375666 11.167042 11.473806 11.350712 11.204601 11.118065 11.337458 11.208906 11.042166
1367580_at 10.85341 11.034836 10.695512 10.848773 10.904702 10.958646 11.11584 10.859078 10.816075 11.044595 11.029206 11.117233
1367581_a_at 5.63352 6.348494 6.078076 5.871399 6.0593414 5.823955 5.62008 6.119513 5.9215627 5.312563 5.860799 5.9572973
1367582_at 11.191425 11.412324 11.173958 11.136284 11.144335 11.240524 11.412005 11.17906 11.220905 11.334726 11.356152 11.323161
1367583_at 13.115094 13.321989 13.166466 13.065844 13.195953 13.179281 13.330637 13.173178 13.173756 13.335371 13.360376 13.216686
1367584_at 7.873657 7.7486997 7.55011 7.5948114 7.6181293 7.4461093 8.022441 7.989385 7.607331 7.94027 7.742864 7.770002
1367585_a_at 10.756596 10.821524 11.023723 11.016738 10.825908 11.140962 10.912446 10.780635 10.9593115 10.821438 10.800526 10.721461
1367586_at 12.9693985 12.768148 12.853317 13.014375 12.731726 12.794988 12.979364 12.9431925 12.971167 12.890064 12.832376 12.829836
1367587_at 3.7028146 3.673461 3.7970085 3.6650047 3.6249382 3.6720357 3.693572 3.5544033 3.6063242 3.6416793 3.7320576 3.928563
1367588_a_at 11.095512 11.290196 11.114659 10.97364 11.140276 11.437576 11.334601 11.208559 11.2567215 11.201449 11.309398 11.047641
1367589_at 9.20964 9.333837 9.391912 9.282336 9.254208 9.195873 9.376334 9.209968 9.290628 9.444335 9.390318 9.307673
1367590_at 10.864457 10.723783 10.72154 10.855965 10.75259 10.778102 11.058986 10.8550205 10.794691 10.9204235 10.778116 10.745482
1367591_at 9.960618 10.039579 9.745784 9.699855 9.806391 9.724336 9.895496 9.744788 10.037023 9.781191 9.9632845 9.900434
1367592_at 3.37387 3.3174195 3.3704507 3.4655368 3.4710126 3.3979535 3.3747199 3.3478088 3.378545 3.540556 3.5823326 3.3283045
1367593_at 8.255508 8.33296 8.09062 8.00122 8.51661 8.480163 8.139456 8.148247 8.402107 8.201717 8.08198 8.687772
1367594_at 9.320284 9.425171 9.309034 9.416897 9.423048 9.238825 9.258165 9.296518 9.193907 9.471132 9.256699 9.16592
1367595_s_at 13.675719 13.545068 13.635533 13.614914 13.637291 13.642192 13.647517 13.692725 13.660898 13.652764 13.622235 13.619708
1367596_at 11.855309 12.150898 12.023089 11.775851 11.9363985 12.269326 12.109166 11.968413 11.954072 12.073601 12.207497 11.987531
1367597_at 11.874469 12.096794 12.023941 11.967765 12.078252 12.075615 12.07391 12.002067 12.054941 12.107298 12.139759 12.021827
1367598_at 14.222433 14.209787 14.168276 14.256717 14.164751 14.210002 14.173979 14.256817 14.227764 14.155775 14.182845 14.26887
1367599_at 12.175842 12.0313 12.225692 12.079336 11.963074 12.225026 12.221595 12.049784 12.347457 12.195385 12.288869 12.006281
1367600_at 5.3141646 5.2980247 5.1812663 5.4076176 5.5463734 5.451157 5.4926257 5.157627 5.455393 5.462125 5.662997 5.3623004
1367601_at 8.674757 8.357512 7.7114015 7.5281243 7.9754395 8.445534 8.372717 7.740938 8.181652 7.1123734 7.8854547 8.028666
1367602_at 9.865328 9.41924 8.950667 8.735647 9.008463 9.409078 9.438645 9.092223 9.18519 8.47263 8.986328 9.307889
1367603_at 11.199096 11.076601 11.138284 11.03217 10.942011 11.0364065 11.017147 10.802796 11.059016 10.876865 10.872714 10.739135
1367604_at 11.134116 11.260926 11.308683 11.295962 11.50159 11.211559 11.168736 11.127914 11.157619 11.129074 11.38392 11.24051
1367605_at 10.48811 10.21112 10.2908745 10.3518305 10.234294 10.242404 10.543424 10.252633 10.419953 10.359066 10.3798895 10.265934
1367606_at 12.084955 12.256853 12.137099 11.972569 12.137273 12.1728325 12.25549 12.030544 12.075247 12.225124 12.225653 12.178128
1367607_at 12.689644 12.705402 12.656049 12.62036 12.406504 12.673758 12.580078 12.452802 12.592461 12.552748 12.649712 12.618755
1367608_at 5.11782 5.29195 5.279007 5.3521004 5.300811 5.309737 5.4658146 5.213249 5.0921774 5.191266 5.1415615 5.1180935
1367609_at 11.404924 11.817532 11.6937 10.885192 11.224473 10.965993 11.888734 10.901414 11.053572 11.484551 11.72631 11.500129
1367610_at 12.315637 12.363348 12.31696 12.180925 12.300046 12.377321 12.402618 12.232113 12.197728 12.411856 12.315476 12.349617
1367611_at 5.337053 5.469432 5.5594316 5.6595244 5.3656387 5.473731 5.527807 5.609058 5.593434 5.5457616 5.5974126 5.7146873
1367612_at 14.085231 13.98751 13.982497 14.055505 13.988418 14.030184 14.015515 14.070863 14.058171 14.043839 14.012976 13.937928
1367613_at 12.769155 12.79698 12.843969 12.729709 12.811229 12.867129 12.79855 12.914767 12.696184 12.777811 12.713505 12.672169
1367614_at 7.168413 7.2311535 7.0673175 7.247346 6.8594937 6.908088 7.5779085 7.4659944 7.2178545 7.2626147 7.1011834 7.159701
1367615_at 4.3421593 4.309717 4.2966657 4.4894123 4.4496083 4.2028856 4.342986 4.2863398 4.46459 4.337038 4.4737577 4.272784
1367616_at 4.3635244 4.660816 4.6428666 4.6089363 4.7308736 4.657976 4.6676316 4.6051655 4.688678 4.8569565 4.6818767 4.6246433
1367617_at 9.47041 9.375143 9.622037 9.259974 9.254593 9.669479 9.616253 9.504252 9.414341 9.390472 9.305466 9.135562
1367618_a_at 11.094122 11.138317 11.205311 11.067636 11.227744 11.24918 11.274504 11.08742 11.06325 11.295296 11.207628 11.122727
1367619_at 12.706017 12.60651 12.569393 12.531635 12.593063 12.49386 12.548598 12.607273 12.641747 12.590704 12.583425 12.45002
1367620_at 12.701304 12.78844 12.9104 12.924876 12.842392 12.85482 12.916011 12.806553 12.922239 12.896597 12.859946 12.732497
1367621_at 8.580294 8.694139 8.594779 8.156582 8.458026 8.456981 8.609548 8.4052 8.472727 8.503922 8.746294 8.493799
1367622_at 12.189231 12.166374 12.202525 12.228975 12.033622 12.081202 12.252878 12.066083 12.22742 12.0567465 12.333669 12.072075
1367623_at 11.858032 11.799223 11.820565 11.8504305 11.778316 11.820504 12.085164 11.721595 11.862878 11.828765 11.965599 11.699657
1367624_at 10.454519 10.440198 10.430887 10.597577 10.407216 10.132783 10.078223 10.534263 10.198373 10.149221 10.518634 10.116098
1367625_at 13.254179 13.363763 13.308215 13.15831 13.328002 13.309205 13.368126 13.210995 13.287453 13.353269 13.327697 13.174966
1367626_at 4.8725286 5.1260448 5.1922746 5.129834 5.220546 5.226415 5.13363 4.9100227 5.0709896 5.124114 5.27494 5.203589
1367627_at 8.370205 8.172911 7.853754 7.791057 7.7506356 7.824354 8.281368 7.9670153 7.7939034 8.199149 8.177645 7.9757833
1367628_at 6.1213856 5.963726 6.156579 5.802151 5.8260455 5.5303526 6.2989483 6.0376806 6.0062017 6.0157943 6.0255737 6.0975575
1367629_at 11.891637 11.985828 12.25506 12.105681 11.876348 12.005169 11.991788 11.856374 12.095522 11.985958 12.111987 11.948346
1367630_at 12.135593 12.2872505 12.218579 12.177919 12.176534 12.259581 12.299697 12.245436 12.209058 12.257739 12.35989 12.063309
1367631_at 5.29932 5.223255 5.058607 5.376939 4.7300377 4.8907633 6.046059 6.144361 5.0040617 6.247557 4.500556 4.6187096
1367632_at 10.087106 10.907645 10.4254055 10.541232 10.544899 10.858767 10.391592 10.604244 10.579171 10.663872 9.852748 10.231162
1367633_at 8.995306 9.824993 8.900489 9.534796 9.761857 9.424138 9.480073 9.467641 9.662128 9.744375 8.928692 9.152493
1367634_at 12.009435 12.163841 12.111385 12.099662 12.086228 12.263623 12.32089 12.047647 12.0915785 12.314283 12.323193 12.059859
1367635_at 13.093795 13.18748 13.027795 13.139141 13.149788 13.206511 13.096429 13.135921 13.250525 13.125437 13.240798 13.056613
1367636_at 7.71161 7.7621155 8.045677 7.6823997 7.8564596 7.807455 7.7373266 7.7518544 7.5192933 7.5982075 7.813076 7.459202
1367637_a_at 10.50743 10.45636 10.500733 10.434025 10.282757 10.557754 10.551079 10.43955 10.558816 10.338806 10.559827 10.489387
1367638_at 9.39301 9.53622 9.706631 9.485657 9.59559 9.62652 9.695739 9.489423 9.539547 9.490018 9.7412405 9.340568
1367639_a_at 12.533033 12.495835 12.41799 12.600656 12.496936 12.4838 12.535357 12.583311 12.459816 12.476705 12.606089 12.7028885
1367640_at 12.425707 12.71348 12.639432 12.441318 12.492572 12.680455 12.64158 12.5733185 12.537577 12.612554 12.653636 12.638485
1367641_at 13.475284 13.471382 13.540034 13.440828 13.4324665 13.645234 13.5013685 13.462396 13.468767 13.459427 13.57896 13.445047
1367642_at 10.788394 10.677435 10.582111 10.555008 10.613546 10.505096 10.743195 10.56752 10.638943 10.614873 10.611811 10.699452
1367643_at 11.438247 11.529653 11.530639 11.497839 11.485764 11.373621 11.564252 11.396096 11.443092 11.444772 11.720232 11.48646
1367644_at 7.1319933 7.504583 7.476269 7.3770976 7.6176195 7.486062 7.3251395 7.440614 7.604174 7.391312 7.42069 7.3458195
1367645_at 12.462571 12.669484 12.63367 12.605026 12.632453 12.798771 12.862362 12.665366 12.731965 12.758049 12.92607 12.735168
1367646_at 12.095405 11.796689 12.147442 11.887145 11.941118 11.986897 11.921571 12.029952 12.141734 11.74349 12.159324 11.681635
1367647_at 14.192564 14.102845 14.105473 14.116798 14.125125 14.192906 14.157167 14.156028 14.173808 14.159803 14.141694 14.099074
1367648_at 6.3353868 7.2310553 7.112778 6.5166836 7.902421 6.8018074 6.4411464 6.873386 6.148475 7.214541 6.680879 6.304646
1367649_at 5.937274 5.886206 6.090696 5.9389205 6.240211 5.9497514 6.4296727 6.1259894 6.15691 6.1582766 6.2093086 6.154967
1367650_at 6.3036723 6.6356816 6.2984138 6.295313 6.098381 6.2120876 6.460435 6.5927176 6.3441133 5.94243 6.1897154 5.9111505
1367651_at 10.311308 10.202483 10.044085 10.040145 10.1132 10.122343 10.20477 10.0521345 9.979426 10.135145 10.461793 10.011041
1367652_at 9.326848 9.3629055 8.54637 9.165257 9.565517 9.303392 9.119155 8.6756935 8.612343 9.183751 9.275373 8.464409
1367653_a_at 12.210336 12.207743 12.350599 12.315351 12.070142 12.323734 12.316417 12.201281 12.449672 12.242928 12.338147 12.284248
1367654_at 8.329065 8.800893 8.32919 8.519583 8.402287 8.234764 8.668765 8.828874 8.115855 8.775983 8.566906 8.3001
1367655_at 7.4781475 7.3430247 7.554888 6.9481506 6.9595847 7.559882 7.665299 7.460591 7.2005887 7.543807 7.4536853 7.216547
1367656_at 10.358549 10.387712 10.390008 10.345528 10.318631 10.229441 10.476067 10.289121 10.347038 10.336512 10.481577 10.366745
1367657_at 12.535088 12.441621 12.187466 12.364926 12.456144 12.731939 12.694068 12.394559 12.693271 12.431028 12.36408 12.642133
1367658_at 6.260619 6.6268153 6.342675 6.279488 6.0377727 6.117326 6.2760315 6.3522997 6.404253 6.364509 6.325321 6.508471
1367659_s_at 10.885066 10.442914 10.712024 10.454236 10.384481 10.168195 11.070781 10.609993 10.708983 11.258099 10.984501 10.430971
1367660_at 5.879054 6.1138277 5.8822274 6.189377 6.089152 5.8788233 6.134996 5.9684205 6.1384997 5.9112654 6.128887 5.987474
1367661_at 6.2445602 6.1932106 6.357777 6.5307603 6.2709107 6.020071 6.3937054 6.3662143 6.16359 6.3448 6.713625 6.269559
1367662_at 12.315456 12.362655 12.412243 12.231735 12.356528 12.312529 12.345529 12.287321 12.410697 12.241121 12.503679 12.295536
1367663_at 11.592767 11.305357 11.185819 11.304254 11.23411 11.255972 11.480756 11.296114 11.432668 11.506368 11.540327 11.142894
1367664_at 4.265566 4.372614 4.089133 4.4291577 4.243431 4.2015877 4.4538174 4.5316706 4.2789807 4.410058 4.389504 4.4406466
1367665_at 4.279523 4.0902605 4.259389 4.4356027 4.174249 4.1894217 4.259749 4.2370863 4.396695 4.340443 4.260375 4.2215085
1367666_at 8.732683 8.797932 8.756678 8.701888 8.631778 8.808575 8.658639 8.856699 8.496887 8.458076 8.47963 8.343231
1367667_at 11.200936 11.6936245 12.124719 11.938719 12.096222 12.132644 11.884436 11.818896 12.139795 12.370681 12.220193 12.569912
1367668_a_at 6.431798 6.542387 6.1557255 5.995768 5.918701 6.586754 6.372402 6.269148 6.1395197 5.9688334 6.1286397 6.2573433
1367669_a_at 9.3778305 9.353036 9.397331 9.162179 9.494381 9.569 9.468984 9.460712 9.449203 9.393025 9.67234 9.467258
1367670_at 10.606537 10.27222 10.549889 10.222996 10.153997 10.289221 10.378264 10.126214 10.099712 10.513198 10.301364 10.129281
1367671_at 9.1221285 9.062864 9.103143 9.160185 8.944414 9.042132 9.312717 9.087584 9.079679 9.272844 8.997789 9.025982
1367672_at 11.59842 11.609655 11.525798 11.47729 11.448776 11.50543 11.365917 11.492338 11.591068 11.54567 11.547291 11.285667
1367673_at 11.029423 10.797365 10.9158125 10.592971 10.7911625 10.506646 10.713295 10.514845 10.481192 10.497579 10.816816 10.409362
1367674_at 9.26844 9.046644 9.101689 9.040534 9.124491 9.09892 9.421797 9.0829525 9.02573 9.269021 9.328116 9.3104725
1367675_at 8.717276 8.586708 8.814247 8.690279 8.555719 8.624068 8.800579 8.661274 8.905319 8.630016 8.874235 8.628446
1367676_at 6.8026304 6.5475283 6.5023546 6.7135878 6.235839 6.4828525 6.7867527 6.791837 6.2404127 6.790208 6.203702 6.2633896
1367677_at 11.580683 11.431811 11.689022 11.378828 11.19945 11.070449 11.360451 11.382434 11.42841 11.399075 11.35099 11.589029
1367678_at 10.793908 11.081908 10.501119 10.309789 11.100845 10.503958 10.807647 10.652779 11.104359 11.02753 10.670864 10.590441
1367679_at 9.493334 9.198234 9.813736 9.04961 9.149377 10.327107 9.571665 9.932542 9.802072 10.075943 10.110238 9.05579
1367680_at 12.047877 12.050189 12.130407 12.207235 12.140121 11.974538 12.165593 11.972738 12.214589 12.220843 12.251236 12.04949
1367681_at 9.876151 9.799726 9.674334 9.72111 9.574835 9.69115 9.7185755 9.759386 10.012514 9.55289 9.6694975 9.894223
1367682_at 6.7918935 6.7139983 6.4070845 6.414101 6.655826 6.349164 6.5828032 6.5458198 6.5325828 6.6070347 7.067423 6.591127
1367683_at 9.65924 9.379856 9.684352 9.562969 9.651327 9.573984 9.902288 9.875789 9.799105 9.570323 9.638048 9.412861
1367684_at 3.884935 4.3102746 4.4126353 4.220471 4.5529633 4.3629527 4.518823 4.2131057 4.4925847 4.4115176 4.6488094 4.4282355
1367685_at 11.989336 12.139554 12.075218 11.994814 11.915579 12.225509 12.154881 12.070125 11.910784 12.13138 12.126575 11.9613695
1367686_at 11.77317 11.733507 11.748441 11.757675 11.833596 11.972813 11.729599 11.774997 11.743841 11.805849 11.702941 11.761629
1367687_a_at 8.442209 8.532726 8.404166 8.288094 8.347862 8.114364 8.38832 8.27964 8.080113 8.328316 8.308978 8.422941
1367688_at 8.106958 8.089223 8.052287 7.904225 8.371483 8.171818 8.347503 8.08548 8.241086 8.081231 8.280068 8.204806
1367689_a_at 7.4182754 6.7629437 5.978185 6.9988823 6.956561 7.103303 7.3135586 6.9989367 6.8279862 7.3725934 8.080769 6.7794313
1367690_at 11.467032 11.70008 11.419008 11.28682 11.403649 11.295882 11.441045 11.301112 11.350316 11.189494 11.530216 11.4122305
1367691_at 10.243174 10.150396 10.093085 10.824749 10.138094 10.566893 10.327373 10.14431 11.066458 10.295065 10.264483 10.556123
1367692_at 3.7500262 3.6473696 3.9122977 3.6673086 3.8894763 3.7811494 3.8834038 3.9437938 3.7416883 3.9452045 3.8980198 3.7733386
1367693_at 9.480013 9.435273 9.860742 9.632547 9.633782 9.62903 9.992771 9.725865 9.519602 9.671448 9.745763 9.449468
1367694_at 11.03652 10.980274 10.6692505 10.845934 10.458028 10.601147 10.759485 10.688731 10.645947 10.9285555 10.950199 10.746719
1367695_at 12.389752 12.145921 12.3856735 12.201066 12.189915 12.296049 12.260709 12.204861 12.320789 12.092029 12.31238 12.203312
1367696_at 7.8924165 7.968862 7.9006495 7.562975 7.8163657 8.032923 8.198473 7.743265 7.8252296 7.825591 7.8414373 7.699163
1367697_at 10.325453 10.316911 10.455994 10.224354 10.398015 10.523358 10.013954 10.449249 10.233516 10.117023 10.25457 9.838054
1367698_a_at 8.9854145 9.043081 8.433856 8.7481785 8.716115 8.615314 8.70189 8.664745 8.869593 8.7730255 8.652772 8.560038
1367699_at 6.3953815 6.3068933 6.4049172 6.475208 6.475375 6.4067945 6.371738 6.4664636 6.5050077 6.2246594 6.65739 6.217934
1367700_at 4.116974 4.161808 4.1630273 4.2576075 4.148521 4.098553 4.1506777 4.2067866 4.0152893 4.4148912 4.200311 4.486925
1367701_at 6.368996 6.597263 6.5461607 6.217314 6.713978 6.483513 6.754887 6.6690426 6.6826158 6.7369833 6.744784 6.671308
1367702_at 12.628759 12.638844 12.726346 12.624061 12.577035 12.556088 12.700865 12.706968 12.815578 12.523115 12.58539 12.481104
1367703_at 4.102523 4.7139883 4.9583225 4.2937775 4.5554066 4.3197436 4.1729593 4.403964 4.423419 4.6000514 4.326274 4.288436
1367704_at 8.695205 8.96624 9.053236 8.9177265 8.904006 9.012222 8.97574 8.890459 8.7955065 8.979165 8.911548 8.715044
1367705_at 8.614636 8.421669 8.475184 8.362746 8.435647 8.501387 8.639682 8.5210705 8.4098 8.707544 8.7621765 8.490324
1367706_at 10.732263 10.701114 10.395203 10.776234 10.708964 10.261618 10.536533 10.494249 10.830974 10.639263 10.784129 10.764959
1367707_at 8.284566 7.9827933 8.152245 9.415321 7.776719 8.537657 8.723276 8.469749 8.769786 8.428286 7.8875628 8.54179
1367708_a_at 9.867727 9.540306 9.714252 10.726034 9.328411 10.210165 10.20636 10.059164 10.092909 10.102766 9.406603 9.867449
1367709_at 8.993634 10.889658 10.616735 8.674418 10.444849 10.097822 9.860978 9.494284 10.328895 9.76219 10.086768 9.273802
1367710_at 10.028321 9.866423 9.8992 9.986054 9.8360615 10.003737 10.129584 9.872117 10.044521 10.085438 10.199437 9.908129
1367711_at 10.869608 10.991229 11.248801 10.958031 10.865412 11.136509 11.0105295 10.860212 10.799124 10.889978 10.961922 10.714538
1367712_at 5.9605327 5.91128 5.9786916 5.5971627 6.0082293 5.911948 6.1059985 5.9947367 5.6690226 5.9224105 5.837592 5.866994
1367713_at 9.124077 9.056022 9.2280655 8.834708 8.964876 9.200417 9.19407 8.997125 8.835673 9.030034 9.045614 8.893287
1367714_at 7.25941 7.4206467 7.525243 7.332405 7.4484944 7.155567 7.466486 7.4477363 7.433655 7.3305883 7.370797 7.4007607
1367715_at 10.169748 10.035819 10.3332815 10.110604 10.190362 10.150512 10.410251 10.1671715 10.171516 10.260039 10.335565 10.129357
1367716_at 7.892247 7.9662204 7.966587 8.101652 7.771154 8.143991 8.0005665 8.02108 8.130384 8.060947 8.075721 8.070996
1367717_at 12.096448 12.282814 12.41378 12.192004 12.307099 12.494237 12.406752 12.440778 12.345952 12.503414 12.498632 12.377043
1367718_at 8.532307 8.729952 8.539853 8.370913 8.662866 8.495805 8.559744 8.608904 8.528707 8.675327 8.446139 8.559262
1367719_at 9.435089 9.484987 9.433347 9.308538 9.151749 9.428328 9.392793 9.290965 9.177668 9.303444 9.190349 9.205584
1367720_at 11.5277815 11.337289 11.408288 11.144897 11.401592 11.141503 11.430211 11.068135 11.22881 11.476066 11.486578 11.350021
1367721_at 10.890368 11.010942 10.745672 10.63738 11.032069 11.653424 11.019315 10.877538 10.354077 11.179742 10.804931 10.725096
1367722_at 6.6918836 7.2065334 7.1440926 6.829861 7.1664753 6.962138 7.008404 6.8136253 6.8971786 6.898935 7.041837 6.873046
1367723_a_at 7.628935 7.6845293 7.6117845 7.5554256 7.5029607 7.8618236 7.5768547 7.6026783 7.532332 7.487288 7.600949 7.601058
1367724_a_at 9.900754 9.965719 10.196541 9.926837 10.036198 10.175659 10.109543 10.1449375 10.144895 10.047728 10.254727 10.084876
1367725_at 7.348881 7.7681246 7.2651606 7.171967 7.1692963 7.6462336 7.5585413 7.4241686 7.5535064 7.657484 7.2147074 7.086162
1367726_at 6.881687 7.0391755 7.0402784 7.0211987 6.9475923 6.9444723 7.1028814 6.8368797 7.1200967 7.002425 6.8380957 7.0377135
1367727_at 7.5166006 7.3788757 7.811902 7.309663 7.590939 7.5773525 7.618049 7.5074053 7.5802407 7.346181 7.886292 7.606038
1367728_at 7.188259 7.480388 7.215015 7.2711196 7.182158 7.267479 7.401899 7.31652 7.2877345 7.254682 7.2700706 7.512092
1367729_at 11.587794 11.30709 11.734983 12.036823 11.701444 12.040304 12.126135 11.919332 11.816421 12.12348 12.159373 11.844996
1367730_at 9.597842 9.5230665 9.64439 9.705615 9.721641 9.833457 9.632591 9.835988 9.813158 9.603562 9.863409 9.826958
1367731_at 7.396798 7.515957 7.471185 7.169382 7.5344787 7.628703 7.366672 7.4983425 7.554963 7.3654437 7.3322897 7.1106944
1367732_at 8.568956 8.435113 8.364866 8.361882 8.515942 8.458845 8.577439 8.632691 8.348107 8.508625 8.457322 8.351886
1367733_at 6.9530625 6.856543 6.1434183 7.350527 6.479004 6.5962396 6.880076 6.965019 7.06915 6.9149685 6.931728 7.2777085
1367734_at 7.335748 7.526166 7.476956 7.413972 7.3558745 7.5124764 7.5734253 7.334614 7.483297 7.485804 7.614078 7.2763686
1367735_at 11.659649 11.458637 11.493744 11.687195 11.268562 11.364229 11.679425 11.594833 11.641715 11.749277 11.80179 11.634452
1367736_at 9.1921625 9.154151 9.540776 9.418471 9.266785 9.37123 9.326744 9.260883 9.230868 9.438828 9.311605 9.3207855
1367737_at 10.361078 10.445285 10.467688 10.225906 10.533408 10.407051 10.450761 10.2286825 10.356332 10.23985 10.556074 10.150708
1367738_at 7.0347524 6.9912033 7.0757203 6.8206625 6.979611 6.972245 7.169288 6.749337 6.968664 7.129978 7.0084333 6.924484
1367739_at 4.3421054 4.6287603 4.629446 4.512204 4.7006245 4.568575 4.510907 4.3777256 4.425723 4.446461 4.4379735 4.50098
1367740_at 6.1810703 6.045383 5.9891644 5.4916515 6.07816 6.1671686 6.0464325 6.1954527 5.846509 6.3023787 5.988644 5.884652
1367741_at 9.8752365 9.787021 9.824098 9.710086 9.606261 10.193822 9.94139 9.616934 9.645823 9.623839 9.298589 9.936362
1367742_at 5.4653406 5.5029507 5.699462 5.6243954 5.5467167 5.731073 5.591721 5.468004 5.7770157 5.4037848 5.8540287 5.69782
1367743_at 6.4052353 6.53138 6.518987 6.0251665 6.701076 6.207831 6.7249975 6.711509 6.476149 6.723209 5.8361936 6.1088657
1367744_at 5.321841 5.635311 5.674602 6.0487275 5.9466157 5.7143292 5.517254 5.5610557 5.796677 5.8792515 5.6770296 5.6225634
1367745_at 8.388387 8.2911 8.157559 8.367225 8.169819 8.1554 8.479819 8.360211 8.342035 8.460603 8.472204 8.304757
1367746_a_at 8.6243 8.337942 8.430765 8.341272 8.279655 8.292851 8.382226 8.367123 8.471278 8.341164 8.389713 8.339357
1367747_at 7.759247 7.9511247 8.038679 7.6352186 7.983806 7.8192773 8.009224 7.9059324 7.969663 7.6718025 8.283194 8.021555
1367748_at 9.356034 9.2041025 9.024746 9.307642 9.09359 9.142292 9.441299 8.953027 9.3857 8.974403 9.361736 9.141229
1367749_at 3.6050167 3.9372334 3.4854438 3.510115 3.4980302 3.385854 3.3150826 3.516166 3.5744991 3.4537098 3.377956 4.030283
1367750_at 8.893846 8.935011 8.9116335 8.850277 8.794356 8.817881 8.811587 8.771703 9.04909 8.700299 8.838263 8.916715
1367751_at 7.911704 8.016345 7.9657907 7.8173113 7.6126127 7.6556687 7.708707 7.7226615 7.7966566 7.6588874 7.868237 7.5792027
1367752_at 8.628341 8.553491 8.574425 8.651021 8.314242 8.309772 8.454726 8.403102 8.6425 8.2528 8.581253 8.394647
1367753_at 7.591481 7.708123 7.721031 7.3561087 7.523702 7.508012 7.508603 7.5284595 7.258331 7.622184 7.3905325 7.2954044
1367754_s_at 9.959437 9.758565 10.04134 9.710997 9.793378 10.015671 10.093801 9.8337755 9.7982855 9.993382 10.079649 9.906781
1367755_at 13.372318 13.265838 13.360446 13.274951 13.3366585 13.506593 13.380215 13.214009 13.298563 13.190495 13.430551 13.203083
1367756_at 8.948931 9.147217 9.1302595 9.105131 9.05075 8.972197 9.128679 9.154204 9.010131 8.868364 9.166606 9.382026
1367757_at 12.195805 12.228642 12.311015 12.360995 12.0491495 12.333995 12.345208 12.17769 12.35766 12.310248 12.430155 12.178181
1367758_at 7.7729363 7.911274 7.6606317 7.9806185 7.815504 7.8720713 7.8705425 8.006062 8.378443 7.9463277 7.833697 8.218159
1367759_at 8.504671 8.903648 8.535276 8.107185 8.59568 8.498388 8.336697 8.180307 8.503165 8.315274 8.320637 8.277027
1367760_at 8.602583 8.609685 8.773645 8.586024 8.638205 8.642658 8.856029 8.568591 8.673112 8.793687 8.77473 8.710422
1367761_at 6.8506064 6.854333 6.9154687 6.9235964 7.0196247 7.1472597 6.972967 7.0287004 7.4810996 6.70929 7.037376 6.8388543
1367762_at 4.948553 5.0187473 5.0698214 5.124709 5.2217455 5.0405426 5.077016 5.030774 5.032137 5.1044674 5.104724 4.980549
1367763_at 11.065297 11.045145 10.668394 10.821573 10.6473675 10.934652 11.096477 10.940629 11.0848 11.024251 10.877514 10.89845
1367764_at 7.8172755 7.8333025 7.7496223 7.822744 7.720266 8.108763 7.970363 7.9687138 8.3341255 7.9208612 7.858924 8.087475
1367765_at 9.588429 9.793735 9.942974 9.113118 9.790136 10.079725 9.7898655 9.926599 10.184517 10.114545 10.277562 10.240206
1367766_at 10.798849 10.899318 10.895443 10.668097 10.797952 10.789754 10.838892 10.795452 10.907599 10.761357 10.818456 10.555799
1367767_at 10.434338 10.469993 10.391568 10.121861 10.324359 10.184566 10.30637 10.230658 10.289702 10.258271 10.375893 10.326713
1367768_at 5.0471563 5.2629576 5.0359535 5.1059465 5.1158795 5.1260605 5.1786947 5.1749864 5.1646395 5.2623878 5.258057 5.146073
1367769_at 8.289532 8.472849 8.382373 8.167673 8.204922 8.376714 8.31452 8.306816 8.384631 8.2195215 8.291 8.274819
1367770_at 9.681619 9.668645 9.80229 9.573826 9.607189 9.717113 9.814448 9.630685 9.644823 9.78278 9.806508 9.571442
1367771_at 8.998439 9.160419 8.291485 9.166763 9.689983 9.238886 9.766062 9.495537 8.847572 10.152455 8.62593 9.095091
1367772_at 7.7483006 7.782605 7.8071723 7.725038 7.608742 7.711916 7.7704897 7.7244544 7.709103 7.7122235 7.81624 7.610817
1367773_at 10.575271 10.431463 10.652133 10.819719 10.684448 10.65627 10.817514 10.694536 10.868863 10.79434 10.955496 10.649958
1367774_at 13.015553 12.931135 12.922136 13.000712 12.984604 13.166856 13.104083 12.979483 13.239836 13.076089 13.081382 13.021462
1367775_at 11.860908 12.555472 12.22723 12.046385 11.8002 11.921084 11.474805 10.568546 12.072122 10.924479 12.317033 11.727865
1367776_at 6.1362586 6.0738225 5.9214797 6.4732757 6.106278 6.1079874 6.4987254 6.5051603 5.665292 6.4718785 5.763234 6.0488772
1367777_at 11.134589 11.281481 11.138067 10.733668 10.77521 10.683962 11.377875 11.079572 10.643085 11.286322 11.484078 10.865949
1367778_at 9.316278 9.499477 9.644236 9.311232 9.305574 9.553565 9.403654 9.369743 9.47541 9.238359 9.473091 9.205427
1367779_at 6.751028 6.771378 6.8492203 6.600126 6.581754 6.6670947 6.7453895 6.7747555 6.632416 6.6416726 6.5778913 6.753284
1367780_at 7.6346006 7.381791 7.2382255 7.3977723 7.4036818 7.2692657 7.5437865 7.5787134 7.2587233 7.4886074 7.3271604 7.220355
1367781_at 4.1114855 3.9266188 4.113265 3.9769623 3.9615216 3.989011 4.1721005 4.2378335 4.1268225 4.094679 3.943244 3.9416652
1367782_at 4.5690475 4.495046 4.4702272 4.462912 4.511899 4.4265594 4.4675636 4.631076 4.4619455 4.5610247 4.6431437 4.5232334
1367783_at 11.649835 11.820756 12.047328 11.575515 11.99425 11.934764 11.984896 11.840231 11.94599 11.822738 11.849272 11.874259
1367784_a_at 13.067415 13.048034 12.970495 12.64493 12.951164 13.0139675 12.793765 12.959172 12.928868 12.678972 13.0025835 12.617466
1367785_at 4.3624244 4.442852 4.4709406 4.5736866 4.386403 4.385893 4.5692577 4.361335 4.4377604 4.4624023 4.4239645 4.452443
1367786_at 10.201152 9.667406 9.525467 9.8807535 9.603818 10.382219 10.103189 9.99306 10.135341 9.8945055 10.148701 9.191733
1367787_at 5.5002384 5.670957 5.7965894 5.925797 5.9681907 5.6539984 5.860399 5.6129074 5.6643906 5.683823 5.9064217 5.8180385
1367788_at 7.641037 7.302708 7.474356 7.304178 7.518746 7.593054 7.6140594 7.5333576 7.6207347 7.3936396 7.4723916 7.631688
1367789_at 7.508935 7.25403 7.440155 7.2470202 7.5296025 7.3573503 7.4998655 7.419133 7.326165 7.4272704 7.421067 7.3756704
1367790_at 9.465223 9.711822 9.600401 9.680461 9.698249 9.706554 9.592397 9.563312 9.644777 9.631989 9.745151 9.488314
1367791_at 6.817119 6.9380736 6.8621306 6.7029366 7.0391707 6.8736806 6.926728 6.7441983 6.828712 6.873366 6.9366307 6.714116
1367792_at 5.0046673 4.857304 4.7204943 4.951966 4.9144244 4.7628136 4.726427 4.8340807 4.925797 4.7340255 4.772941 5.1203737
1367793_at 12.960572 12.942454 12.96926 12.912095 12.92594 12.791015 12.951686 12.886926 12.890679 12.909157 13.045424 12.956106
1367794_at 6.3584757 6.6951647 6.194043 6.210304 6.869946 7.538688 6.9613605 6.569418 6.4694233 6.873808 6.5677695 6.8952007
1367795_at 6.423608 6.7162457 6.2393622 6.9536676 6.7174306 6.4441175 6.8060846 6.9208255 6.0811043 7.176485 6.4400206 6.3540244
1367796_at 8.411087 8.189832 8.015312 8.15893 7.9440203 8.179926 8.355312 8.224651 8.278331 8.141991 8.127367 8.2668495
1367797_at 6.3348603 6.380436 6.111184 6.1155467 6.397979 6.3240376 6.392989 6.3650427 6.5589476 6.1957645 6.4081364 6.4840417
1367798_at 12.335157 12.333779 12.465277 12.42056 12.4356 12.461868 12.404042 12.230044 12.571653 12.495147 12.434595 12.493976
1367799_at 5.709466 5.6213455 5.582205 5.652813 5.6236806 5.332737 5.6399055 5.518202 5.6317086 5.3970475 5.5989776 5.6777387
1367800_at 6.4999623 6.429002 6.177364 5.9295216 5.980221 6.035447 6.1748714 6.0164747 6.0899696 6.278136 6.242241 6.106601
1367801_at 9.172324 9.212836 8.965918 9.080317 9.105677 9.32531 9.08289 9.100248 9.16883 9.254021 9.033559 9.041879
1367802_at 9.028811 8.535725 8.1242075 8.842247 8.07786 9.592762 9.075872 11.026831 10.6729765 8.543541 10.906592 8.538345
1367803_at 6.3382907 6.268769 6.3303957 6.1845665 6.083605 5.8792653 6.0699015 6.5725756 6.115874 6.3717785 6.0974298 6.314013
1367804_at 12.76864 12.842084 12.859303 12.873919 12.753522 12.891481 12.879765 12.57414 12.627058 12.753911 12.922214 12.884064
1367805_at 5.156455 5.263657 5.0584645 5.2999396 4.9643264 5.0168324 4.9933896 5.0932927 5.273548 5.124307 5.238136 5.344871
1367806_at 5.7186165 5.871282 5.715053 5.755944 5.6421204 5.7545347 5.7444053 5.718929 5.6919637 5.920119 5.758906 5.8683534
1367807_at 8.108902 9.04702 8.86175 8.850035 8.946582 8.952917 8.914596 8.961019 9.134295 8.911446 9.03912 9.043463
1367808_at 9.904686 9.849275 10.053767 9.921408 9.929675 10.068081 10.227287 10.006162 10.057388 10.040386 10.034823 10.043161
1367809_at 4.9091215 4.8362703 5.1500616 5.091002 5.0355163 5.108639 5.09228 5.0104995 5.0671816 5.0207396 4.965831 5.049759
1367810_at 6.29429 6.35395 6.5152454 6.5905313 6.615743 6.2485404 6.254018 6.7155495 6.7090592 6.2458286 6.407034 5.9561625
1367811_at 5.0073414 5.357645 5.3978615 5.2442474 5.3781533 5.3594337 5.4666996 5.0042596 5.166232 5.708035 5.662107 5.827216
1367812_at 7.243945 7.49078 7.531876 7.5348916 7.5696917 7.358488 7.4573526 7.2787466 7.3122697 7.2685566 7.4239826 7.4565253
1367813_at 7.239148 7.133332 6.986725 6.9718184 7.0110116 6.888965 6.8044047 6.8154745 6.995825 6.4755893 6.5357485 6.5407653
1367814_at 8.503721 8.10636 8.28646 8.301467 8.028879 8.317859 8.612416 8.0799 7.9699244 8.275616 8.367495 8.13634
1367815_at 8.5640135 8.533387 8.630789 8.454711 8.432518 8.397967 8.607619 8.458397 8.548844 8.463501 8.553333 8.276308
1367816_at 5.285006 4.9811773 5.5149426 4.874296 5.008955 5.829841 5.3438835 5.1922708 5.0204525 5.56531 5.0682673 5.031495
1367817_at 7.4943957 7.2538905 7.5673685 7.2961984 7.2694087 7.4290204 7.3018336 7.0901346 7.2335715 7.326977 7.244839 7.12067
1367818_at 8.78552 8.699289 8.627049 8.596066 8.487926 8.533816 8.784924 8.685775 8.741573 8.683264 8.716228 8.350943
1367819_at 12.009074 12.082888 11.915598 12.047436 11.972886 11.858825 11.989315 11.963781 12.005337 12.01844 12.064796 11.902607
1367820_at 9.072584 9.051119 8.982372 8.963565 8.881116 8.897052 9.206747 8.991773 9.332936 9.173348 9.062134 8.854218
1367821_a_at 4.0663004 3.9937723 4.0436735 4.1432767 4.180518 4.0963626 4.0085936 4.1275845 4.093438 4.181424 4.1204586 4.018032
1367822_at 5.5526714 5.332839 5.4920397 5.514348 5.6249223 5.4535193 5.6465015 5.602319 5.5107903 5.4704304 5.529403 5.3658824
1367823_at 6.5188518 5.9742 6.1967206 6.4008584 6.403767 6.0502143 6.14666 6.0622735 6.221561 6.415778 6.1679797 6.4515953
1367824_at 8.86995 8.687972 8.860568 8.63334 8.550223 8.639136 8.823869 8.760428 8.750168 8.687831 8.785469 8.518903
1367825_at 6.750944 6.9494166 6.8390255 6.6006646 6.768433 6.6153984 6.6888137 6.79676 6.954164 6.817674 6.708474 6.8069487
1367826_at 9.978083 10.029372 10.2133875 9.968077 9.74598 9.890756 10.050139 10.31511 10.212522 9.863616 10.10508 9.864177
1367827_at 9.654465 9.646818 9.720081 9.492224 9.505117 9.464897 9.674577 9.691928 9.610976 9.664884 9.612381 9.462161
1367828_at 9.435664 9.275472 9.330886 9.203685 9.278541 9.056498 9.2775345 9.243979 9.476952 9.154244 9.441922 9.081796
1367829_at 11.574948 11.421322 11.373046 11.33764 11.439015 11.417132 11.463545 11.464001 11.602852 11.373644 11.663863 11.480962
1367830_a_at 7.1020374 7.286272 7.383983 7.319665 7.515923 7.2486124 7.5176415 7.1877546 7.328731 7.41142 7.453158 6.8240623
1367831_at 8.682164 8.649206 8.516047 8.593125 8.643752 8.599669 8.718782 8.657703 8.526395 8.5918865 8.612543 8.330853
1367832_at 11.155088 10.856258 10.762312 10.865606 10.699536 11.006402 10.95673 10.984801 11.094434 10.765441 10.888264 11.085575
1367833_at 9.171531 9.10828 9.343212 9.1549225 9.17987 9.335678 9.225276 9.1896515 9.10455 9.107981 9.206214 9.029255
1367834_at 7.6819863 7.8016133 7.8974214 7.5995364 7.6087427 7.916919 7.7455354 7.6354403 7.4559383 7.7797794 7.7063546 7.743276
1367835_at 5.534047 5.5322366 5.5377636 5.584577 5.770548 5.5980415 5.657886 5.4754057 5.734848 5.593701 5.4749746 5.482029
1367836_at 8.780567 9.477422 9.024399 9.106359 10.136128 9.756973 9.356362 9.681743 9.805384 10.144942 9.897384 9.824309
1367837_at 9.338236 9.481297 9.588635 9.593799 9.461167 9.52031 9.60207 9.2758875 9.448928 9.523724 9.446149 9.124541
1367838_at 12.868024 12.752318 12.3712015 12.596927 12.894967 12.438403 12.467143 12.476835 12.379509 12.394053 12.451208 12.393649
1367839_at 9.986468 10.229045 10.4306755 10.031547 10.608607 10.392537 10.16096 10.134468 10.468001 10.715474 10.635903 10.818159
1367840_at 8.021258 7.760639 8.025411 7.8519397 7.8293552 7.7384744 7.9179397 7.733706 7.9982157 7.8915586 8.025379 7.7479305
1367841_a_at 3.674644 3.5916326 3.8509357 3.7148335 3.7771583 3.772334 3.7679355 3.8660252 3.6451485 3.7424428 3.8647037 3.8100965
1367842_at 6.113128 6.244478 6.316487 6.337021 6.327705 6.2150187 6.3297515 6.2097588 6.243611 6.230971 6.189448 6.24359
1367843_at 10.566692 10.731331 10.592313 10.37351 10.386657 10.403981 10.308747 10.375721 10.67091 10.472137 10.563699 10.440609
1367844_at 9.039212 9.002823 8.96057 8.694224 8.939193 8.91815 9.1402645 9.004967 8.927797 9.054466 8.860167 9.044898
1367845_at 3.778304 3.8724415 3.7647445 3.6717587 3.8954456 3.570884 3.6566048 3.6911545 3.560696 3.501178 3.8518565 3.756182
1367846_at 6.0927696 5.7886596 6.1219425 6.0128307 5.643941 5.7597227 6.0942807 6.0256453 5.876399 5.8627553 6.044154 5.918237
1367847_at 7.8760448 7.7313843 7.490791 6.456728 6.779229 7.3843136 7.7266617 6.3428907 6.274669 6.9198856 7.5185065 7.522109
1367848_at 7.505174 7.8532095 7.5053444 7.3668447 7.415002 7.730983 7.403278 7.5514994 7.4517484 7.341164 7.459657 7.2699575
1367849_at 9.525124 9.443207 8.869094 9.443543 9.4215975 9.302316 9.693763 9.606194 9.509189 9.355762 9.421143 9.4741
1367850_at 8.401262 7.8139253 8.3595 7.6949143 7.5918818 8.54608 8.452186 8.289303 8.43379 8.201569 8.337347 8.023497
1367851_at 4.0845175 4.093581 4.056718 4.1831436 4.196727 3.8837142 4.048624 4.0460653 3.966975 4.137697 4.1097136 4.2087126
1367852_s_at 4.67486 4.7971377 4.907627 4.907851 4.794592 4.9523478 4.919967 5.018327 4.708578 5.046476 4.8743305 4.829886
1367853_at 7.492439 7.7060113 7.7888575 8.06678 7.752649 8.037462 7.7857637 7.874066 7.8622956 8.076241 7.798697 7.699296
1367854_at 11.528987 11.00695 11.426252 11.9255085 10.750324 11.413432 11.394893 10.793854 11.463085 11.56324 11.049854 11.450039
1367855_at 8.969244 8.895181 8.49022 8.84647 9.52976 8.925672 9.326474 8.767954 9.200195 9.534727 9.572931 9.30457
1367856_at 8.902779 8.960621 8.938706 9.078167 8.91005 9.065861 8.890634 8.6692505 8.809077 8.800855 8.687686 8.828306
1367857_at 11.227276 11.664457 12.252774 12.124808 12.02996 12.424485 11.95587 12.109582 12.190122 12.227615 12.15212 12.038547
1367858_at 4.425029 4.4198027 4.267151 4.3215456 4.37368 4.151427 4.271452 4.4202623 4.161857 4.2877874 4.4107146 4.32089
1367859_at 5.345686 5.413371 5.2141037 5.306697 5.2601004 5.292374 6.141435 5.4693084 5.547839 5.5174975 5.2872767 5.3379416
1367860_a_at 10.098402 10.331468 9.972702 10.335601 10.320811 10.373909 9.9117 10.261095 10.061948 10.402611 10.220205 9.958943
1367861_at 5.6355166 6.191482 5.214533 5.322556 5.344207 5.6288767 5.327581 5.362327 5.519352 5.261931 5.685331 5.4706063
1367862_at 4.1117287 3.990909 4.0790634 3.9997103 4.0867715 3.9526844 3.9339118 3.9835021 4.0119076 4.0080423 4.070487 4.046104
1367863_at 8.176903 7.859579 7.751348 7.7976413 7.7992177 7.7697625 8.048234 7.987605 7.858921 7.7799215 8.073402 7.7160816
1367864_at 5.9948764 6.6517835 6.5961103 6.1713347 6.4439745 6.2258234 6.152154 6.1260614 6.476833 6.270777 6.0772367 6.113428
1367865_at 7.067833 7.2066226 6.7706575 6.7143903 6.818922 7.155084 6.528204 7.024503 7.2878895 6.9227667 7.120082 6.7209616
1367866_at 6.309432 6.3033404 6.202116 5.9702334 6.0260043 5.932508 6.2292647 6.1328263 6.2728844 6.2096243 6.128746 5.8569093
1367867_at 8.762183 8.576784 8.585302 8.360899 8.4435215 8.435449 8.706649 8.505517 8.722118 8.506773 8.734996 8.68606
1367868_at 7.771114 7.752786 8.056696 7.8007936 7.7583447 7.700354 7.876255 7.918681 7.511447 7.823751 7.654747 7.7004724
1367869_at 9.384305 9.35602 9.390273 9.335494 9.1713295 9.399279 9.328953 9.340214 9.391655 9.4345255 9.537226 9.323708
1367870_at 9.004476 8.930027 8.92301 8.9135065 8.937068 8.908802 9.1737795 9.018099 9.068446 8.908271 9.110563 8.958045
1367871_at 13.177989 13.368327 13.120182 13.548754 13.515466 13.421498 13.4895735 13.457678 13.17185 13.684924 13.588118 13.542569
1367872_at 8.348891 8.404844 8.563159 8.477287 8.272534 8.543676 8.495831 8.342916 8.356857 8.486732 8.42444 8.232927
1367873_at 9.070634 9.150147 9.1187315 9.1958475 9.051285 9.348758 9.192121 9.027423 9.297091 9.293596 9.218224 9.173376
1367874_at 6.3332624 6.093614 6.002814 5.9920535 5.8402185 6.16658 6.217794 6.106538 5.985895 5.9768925 5.9736614 5.8837276
1367875_at 8.828892 8.863989 8.981543 8.699704 8.938425 8.91101 8.964324 8.825361 8.958822 8.767925 8.86891 8.422245
1367876_at 6.300416 6.5037003 6.4654503 6.5467606 6.4371886 6.599925 6.5637054 6.536077 6.3914957 6.346212 6.68515 6.4011693
1367877_at 7.989539 8.047012 8.066402 7.8488684 7.9169793 7.9731565 7.9773374 7.855408 7.843078 7.85459 7.9272275 7.8053203
1367878_at 8.726232 8.77439 8.767101 8.800755 8.6747875 8.96669 8.734692 8.708876 8.823641 8.740314 8.749227 8.826033
1367879_at 6.9158764 6.5883775 6.720346 6.8749685 7.032475 7.017672 6.869876 6.7471743 7.0101523 6.6849837 6.9959874 6.990715
1367880_at 4.9025044 5.0238338 5.128871 5.1096463 5.2333407 5.0673776 4.808731 5.012983 4.8401375 5.060993 5.196324 5.0149508
1367881_at 7.824903 7.9699345 7.9041066 7.6291795 7.7551565 7.7169185 7.9813504 8.03264 7.735806 7.71542 7.669729 7.8273177
1367882_at 7.044976 7.180177 7.087908 7.587352 7.3272924 7.029873 7.309098 7.068307 7.3822412 7.029657 7.246374 7.122373
1367883_at 7.080091 6.9730725 7.0844426 7.205004 7.01724 7.1519 6.9796824 7.2653904 7.0547557 6.720085 7.189704 6.9482994
1367884_at 10.557373 10.651551 10.564 10.376 10.282691 10.511253 10.751569 10.408823 10.6050205 10.59425 10.623756 10.468174
1367885_at 11.781539 11.693871 11.777361 11.87178 11.976819 11.774455 11.904502 11.951477 11.8465 11.839225 12.009051 11.929667
1367886_at 7.460504 7.496218 7.6079454 7.449572 7.7413406 7.680058 7.570563 7.5576563 7.684579 7.6352897 7.6426725 7.4891295
1367887_at 12.7016 12.670917 12.72754 12.876837 12.780499 12.807541 12.837509 12.827683 12.834073 12.899926 13.021502 12.83922
1367888_at 4.1229167 4.0913157 4.2675924 4.424252 4.2632337 4.1720448 4.250718 4.3875494 4.1499443 4.1778135 4.395943 4.3052273
1367889_at 8.184891 7.8573895 8.440592 8.181585 8.308044 8.097164 8.476757 8.081909 8.266012 8.231422 8.415884 8.137878
1367890_at 6.750405 6.6481395 6.5779977 6.3042626 6.4584584 6.7048473 6.9163957 6.74424 6.821295 6.802353 6.8099566 6.8867407
1367891_a_at 5.561795 5.4324875 5.36128 5.634978 5.6252894 5.5019364 5.541765 5.5514054 5.526874 5.4779997 5.5510597 5.6525064
1367892_at 10.490683 10.439764 10.046018 10.374322 10.290284 10.228641 10.357916 10.193747 10.474014 10.160017 10.355826 10.252713
1367893_a_at 6.908632 7.0855794 6.901667 6.478834 6.6153975 6.825179 6.806493 6.609939 6.9578314 6.7654395 6.889618 6.708763
1367894_at 10.9443035 10.983511 11.131323 12.376668 12.067789 12.222981 11.765404 11.450876 11.50635 12.344724 11.406246 12.023007
1367895_at 10.262869 10.246573 10.019862 10.242915 10.159247 10.337328 10.384246 10.220938 10.155289 10.369861 10.240711 10.1697445
1367896_at 13.51554 13.44343 13.715228 13.296353 13.380165 13.381187 13.771664 13.500268 13.430291 13.471081 13.378137 13.296691
1367897_at 9.886318 9.910722 9.816649 9.865855 9.888329 9.758569 9.984239 9.811356 9.901985 9.910639 10.06215 9.949633
1367898_at 9.418397 9.299691 9.40948 9.196202 9.251857 9.226434 9.2246475 9.322588 9.14821 9.184244 9.264795 9.11845
1367899_at 7.0962806 7.0447235 7.2413006 6.7645755 7.0338426 7.208622 7.005232 7.0458794 7.2032933 7.157934 6.897171 6.8833146
1367900_at 7.929027 8.105013 7.6831098 7.9477725 7.955108 7.734884 8.295399 7.973692 8.043552 8.040453 8.166849 7.7686415
1367901_at 8.527125 8.5376215 8.492303 8.398772 8.425798 8.496234 8.59732 8.341823 8.400339 8.846686 8.616678 8.652287
1367902_at 7.1916146 7.31158 7.105716 6.7326427 6.8242025 6.891355 7.2193637 7.140763 7.1773586 7.203388 7.3759327 7.378884
1367903_at 9.076556 9.077711 9.089324 8.81436 8.979362 8.822266 8.835144 8.742825 8.939391 8.612761 8.882307 8.615806
1367904_at 6.8894715 7.107923 6.065664 6.4138317 6.7765527 6.924338 6.86656 6.4231243 6.6453876 7.040347 6.2029996 6.2890286
1367905_at 10.29679 10.2971325 10.203831 10.126196 10.252305 10.130557 10.178941 9.880782 10.052068 10.0922365 10.176699 9.785931
1367906_at 9.77302 9.870839 9.992219 9.8126955 9.765486 9.82123 9.969684 9.96438 10.038197 9.747346 9.906006 9.943097
1367907_a_at 9.164045 9.009854 9.205807 9.176629 9.102563 9.101249 9.156995 9.033073 9.124783 9.027943 9.168097 9.104379
1367908_at 11.487486 11.348713 11.271526 11.37617 11.267505 11.296599 11.430887 11.495262 11.560883 11.40075 11.546356 11.426522
1367909_at 11.610985 11.424359 11.592016 11.418298 11.665109 11.657214 11.626863 11.416975 11.522519 11.283804 11.530116 11.445103
1367910_at 7.282826 6.901205 7.39145 7.057559 7.345727 7.159525 7.2909603 7.301316 7.293689 7.203388 7.421318 7.397581
1367911_at 7.8269916 7.8942137 7.8350887 7.8239 7.621394 7.7858157 7.8076878 7.6938996 7.6811633 7.92315 7.5486503 7.720881
1367912_at 5.7919397 6.0536113 5.68884 5.6896963 5.556842 5.9454837 5.7433567 5.9132404 5.897313 5.9552283 5.7420654 5.593775
1367913_at 6.841821 6.7269425 6.60798 6.6128817 6.5851655 6.6806765 6.5479093 6.5797486 6.6996255 6.64872 6.5978303 6.6113997
1367914_at 6.2758236 6.4328227 6.6060085 6.435622 6.379385 6.283153 6.448893 6.211576 6.3442926 6.4314685 6.595234 6.277477
1367915_at 8.820787 8.563474 8.5893 8.42255 8.524595 8.670188 8.778123 8.435723 8.46703 8.509131 8.682025 8.486175
1367916_at 6.079398 6.246398 6.050314 6.318006 5.957874 6.1167135 6.0353756 6.349632 6.068407 5.7792883 5.8310733 6.3855643
1367917_at 13.510068 13.479277 13.508413 13.4823265 13.527295 13.40884 13.450694 13.511332 13.513126 13.519031 13.437416 13.539093
1367918_at 5.1077166 4.9716587 5.198494 5.11041 5.219713 5.20701 5.030252 4.8612733 5.257942 5.30532 5.0696383 5.293677
1367919_at 5.2737575 6.188198 5.9277916 5.4358053 5.6178775 5.7198424 5.8076696 5.9380965 5.849929 5.7000203 5.920308 5.7014604
1367920_at 5.725034 5.249714 5.057883 5.669067 5.1538305 5.177842 5.03941 5.7658973 5.61594 4.8943105 5.494158 5.21349
1367921_at 7.36662 7.11836 7.270416 7.015617 7.0331726 7.217892 7.199546 6.9092455 7.150985 7.0098505 7.026546 7.0081043
1367922_at 7.558322 7.6051164 7.710099 7.7963443 7.5039406 7.636061 7.588727 7.764684 7.801575 7.798361 7.839975 7.417226
1367923_at 5.4082947 5.688438 5.7478952 5.5335517 5.519135 5.758911 5.563946 5.500501 5.8177266 5.6208153 5.5516634 5.5242724
1367924_at 7.07946 7.0644517 7.211712 7.018769 7.267761 7.0352993 7.3169904 7.3187075 7.412876 7.2807364 7.2494698 7.1287313
1367925_at 7.3043623 6.9058576 7.0619426 6.8239202 6.8036566 7.287533 7.248335 7.1473093 6.906734 7.2018933 7.1033916 6.786983
1367926_at 8.312471 8.3267765 8.102154 8.326367 8.358166 8.046331 8.22792 8.270729 8.011981 8.254464 8.266485 8.451363
1367927_at 10.171679 10.119465 10.058173 10.017604 10.073637 9.970078 10.179198 9.946927 10.187662 10.084802 10.207077 10.225368
1367928_at 3.7879412 3.80467 3.9436412 3.975055 3.9601746 3.8999655 3.97595 3.8965702 3.9503543 3.8686836 4.0833406 3.888183
1367929_at 9.5865555 9.596136 9.432946 9.308377 9.310228 9.361877 9.5697155 9.441092 9.73777 9.581213 9.458113 9.621178
1367930_at 3.9170418 3.918467 3.842465 3.9387586 4.0500894 3.7794602 4.0272255 3.7965677 3.8748858 3.726679 3.9649596 3.9100335
1367931_a_at 9.505169 9.427193 9.538016 9.582584 9.459638 9.509173 9.503766 9.405558 9.474638 9.3789 9.377657 9.474932
1367932_at 11.108251 11.607767 11.944854 11.714625 11.993793 12.071396 11.589183 11.716237 11.8603525 12.708472 12.090667 12.595623
1367933_at 7.7008924 7.980259 8.072281 7.610592 7.636624 8.172554 7.8398857 7.674375 7.607139 7.8359838 7.472891 7.663171
1367934_at 5.578549 5.6309347 5.574463 5.2268705 5.412097 5.654331 5.739334 5.6647153 5.4538555 5.566084 5.7393274 5.6081295
1367935_at 8.3742075 8.322983 8.328851 8.226674 8.110024 8.239865 8.260058 8.116302 8.235734 8.026553 8.298842 8.267713
1367936_at 7.1539817 7.1368732 6.932986 7.184796 6.8637934 7.5323787 7.1160417 7.1845317 7.2098184 7.2216215 7.035193 6.879844
1367937_at 6.7862153 7.290056 7.625724 7.0582094 7.7506905 7.213588 8.126395 7.1593184 7.4797826 7.8876066 7.7148213 7.4695187
1367938_at 10.971399 11.22004 11.266135 10.893814 11.13838 10.891016 10.839997 11.022911 10.936391 10.879801 11.166664 10.736763
1367939_at 9.566201 9.835996 10.2061405 9.65197 10.218955 10.281425 10.269333 9.802771 10.628155 10.301382 10.407062 10.339911
1367940_at 5.49534 5.6312146 5.594303 5.4751143 5.1736493 5.209487 5.9727044 5.986063 5.3248143 5.8536 5.1175575 5.7444863
1367941_at 8.735464 8.809788 8.897448 8.7379875 8.694637 8.920784 8.945866 8.868332 8.863326 8.976294 8.758812 8.519728
1367942_at 6.458384 6.804428 6.5062814 6.76487 6.7326546 7.0224676 7.3714075 6.794066 7.2727237 6.9887986 6.7928805 6.4882026
1367943_at 7.4311624 7.371951 7.573707 7.4467826 7.3756375 7.5164638 7.5754085 7.5808716 7.3768716 7.5517783 7.418873 7.538477
1367944_at 5.683751 5.7164793 5.8996377 5.8733363 5.955656 5.9242744 6.084012 5.9481096 5.8206897 6.2235866 6.1408887 6.0499244
1367945_at 11.209401 11.052484 11.087348 10.676535 11.118551 10.968773 10.952047 11.133878 10.9571295 10.758229 11.411492 10.895549
1367946_at 9.628475 9.49635 9.848466 9.614237 9.563247 9.245234 9.780831 9.535049 9.525454 9.475193 9.460448 9.20004
1367947_at 8.52395 8.388567 8.4427185 8.258437 8.287609 8.274334 8.449307 8.382728 8.395781 8.367997 8.412523 8.357925
1367948_a_at 9.920294 10.050036 9.934891 9.756573 9.932498 10.055644 9.77719 9.588809 9.898502 9.759698 9.912782 9.734866
1367949_at 6.4263697 6.969564 6.974424 7.1692467 6.9162326 6.870823 7.047282 7.050309 6.9035563 7.0924306 6.7992406 7.020168
1367950_at 7.3469634 7.6479445 7.6875806 7.6828322 7.4062862 7.9650946 7.576536 7.383434 8.150167 8.048954 7.9891295 7.348229
1367951_at 4.4371133 4.3474755 4.4968653 4.788005 4.670025 4.5559196 4.5457106 4.4376583 4.7090926 4.6123433 4.7013435 4.7088532
1367952_at 6.008761 6.2864294 6.107469 6.4112105 6.2629304 6.4067006 6.1483 6.279251 6.239525 6.1994386 6.184596 6.048342
1367953_at 4.589687 4.724219 4.826924 4.678987 4.6833425 4.654659 4.8619814 4.711094 4.939956 4.6752605 4.4999685 4.7525206
1367954_at 6.3576508 6.8909116 7.0798383 6.49824 7.391663 6.680126 6.6939974 6.443241 7.663892 6.956223 7.23378 7.2737164
1367955_at 6.1548533 6.303569 6.2875576 6.3743463 6.539896 6.2222075 6.3187494 6.207402 6.3970385 6.294692 6.3404217 6.4172044
1367956_at 5.5467544 5.3701873 5.563384 5.5666676 5.4815946 5.9855294 5.5166607 5.4693866 5.3958707 5.3372293 5.3676143 5.578957
1367957_at 9.294895 8.047029 8.643141 8.206572 7.951537 7.9207544 7.7412004 8.205598 7.8283777 8.914932 9.161875 7.860658
1367958_at 8.920599 8.829124 8.624088 8.842434 8.545364 8.588467 8.689474 8.731415 8.7198305 8.678797 8.442078 8.493914
1367959_a_at 6.471248 6.441787 6.1486135 6.045034 6.2319555 5.9606075 6.2846546 5.948216 6.4234266 6.4007545 6.1735196 6.2330394
1367960_at 7.4262595 7.9329834 7.841384 7.81787 8.144989 8.017417 8.035582 7.9160843 7.665533 8.233237 7.709966 7.906114
1367961_at 4.0314665 4.1034 4.193391 4.226198 4.308445 4.2096825 4.2648644 4.1018286 4.165266 4.1255684 4.2196007 4.190485
1367962_at 4.472657 4.7105217 4.5822926 4.9192696 4.664831 4.562309 4.6263113 4.580474 4.6535254 4.794178 4.6778984 4.6083508
1367963_at 7.076237 7.372219 7.2887692 7.0692987 7.2012286 7.1648607 7.3271947 7.2178073 7.3205676 7.2618437 7.026002 7.3279324
1367964_at 4.8570304 4.8482227 5.010143 5.0591726 5.0358896 5.0271997 5.21517 4.957489 5.037697 4.9220896 5.168432 4.9004
1367965_at 6.6963606 6.61829 6.6320467 6.897611 6.684033 6.7500086 6.6321573 6.854164 6.7864637 6.607279 6.613772 6.675427
1367966_at 9.35865 9.273836 9.417168 9.377773 9.377371 9.491869 9.466148 9.405949 9.605482 9.408579 9.4644375 9.444937
1367967_at 6.2155333 6.5637097 6.5597205 6.410145 6.5394344 6.5985703 6.5568824 6.6586814 6.5857806 6.2366934 6.657369 6.601185
1367968_at 3.8296928 3.850409 3.848529 3.9709477 3.9142282 3.8696196 3.8135831 4.066333 3.953557 3.8207757 3.9466574 3.8902898
1367969_at 10.656901 10.3364525 10.248593 10.261028 10.183236 10.254548 10.40401 10.316999 10.359037 10.457949 10.357357 10.408221
1367970_at 4.204127 4.269133 4.4430094 4.2644777 4.3926215 4.14779 4.5124516 4.1545057 4.0378475 4.239003 4.2925463 4.312038
1367971_at 9.780228 9.798515 9.927255 9.655103 9.813551 9.828165 9.965635 9.885694 9.737393 9.946201 9.7786665 9.623206
1367972_at 9.514811 9.589659 9.606054 9.608902 9.551092 9.499323 9.501188 9.528086 9.431797 9.58065 9.546106 9.34811
1367973_at 4.7872996 4.6815014 4.8376937 4.6721416 4.5016284 4.6198053 4.8333716 5.108096 4.736065 4.9092727 4.60276 4.4426193
1367974_at 8.985507 8.700021 8.717208 8.472065 8.270221 9.234909 9.109896 8.886514 9.184617 9.2819605 9.559116 8.392775
1367975_at 5.924087 5.574015 5.3526354 5.0393763 5.5068765 6.284934 5.4035206 5.506075 6.2354593 5.929526 6.197202 5.636827
1367976_at 6.792977 6.70413 6.7025084 6.667759 6.5860944 6.687456 6.626982 6.8377934 6.7073364 6.58149 6.397846 6.3430567
1367977_at 4.299674 3.9180648 4.080697 3.9472818 4.243578 3.9931772 4.1734157 4.230789 4.097622 4.2321124 4.0802903 4.170082
1367978_at 6.038237 5.9639606 5.8839235 6.110058 6.090111 6.121978 5.7736335 6.031897 5.925685 6.153376 6.078661 6.185801
1367979_s_at 10.277265 10.954539 11.457811 11.053639 11.630554 11.7620945 11.331138 11.378834 11.414534 12.058437 11.560031 11.974816
1367980_at 7.9921474 8.046009 7.7831903 7.7844 7.5606685 7.8458724 7.8625097 7.702241 7.9843845 7.7014465 7.8064756 8.045263
1367981_at 7.0017357 7.029842 6.91278 7.0657964 6.884482 6.892646 7.078062 6.842362 7.054541 6.9704747 6.9979057 7.2892103
1367982_at 9.703855 9.916509 9.974698 10.154877 10.345261 9.704237 10.060007 10.641376 9.642245 10.5830345 9.717115 9.404482
1367983_at 5.329118 5.274092 5.380398 5.4185915 5.4720774 5.468918 5.481337 5.5581055 5.553932 5.4933023 5.499733 5.41332
1367984_at 6.2884197 6.125439 6.4679008 6.187003 5.971766 6.2958493 6.489907 6.0023885 6.0646343 6.3328075 6.1890545 5.8815103
1367985_at 7.7764473 7.2586603 7.4792647 7.447049 7.8611517 7.42338 8.283448 8.259917 7.207558 7.9023304 7.829202 8.201847
1367986_at 6.6127696 6.5527573 6.357507 6.666686 6.264911 6.5941896 6.6906495 6.8942037 6.20039 6.8384194 6.5572934 6.294754
1367987_at 8.5633335 8.569279 8.602662 8.404051 8.395892 8.636871 8.633208 8.492697 8.525376 8.548937 8.6485405 8.527847
1367988_at 12.947957 12.675814 12.501392 12.85134 12.85299 12.824386 12.827828 12.844571 12.913596 12.931783 12.995945 12.758792
1367989_at 4.599757 4.5495787 4.4458394 4.550398 4.5064964 4.378206 4.392908 4.4516993 4.420394 4.349806 4.4288874 4.688271
1367990_at 5.0105352 5.240527 5.668502 5.230765 5.2369213 4.976157 5.5460305 5.0657253 5.245673 5.392386 5.421559 5.142676
1367991_at 9.013394 9.267667 9.305746 9.128721 9.375191 9.315734 9.314781 9.267367 9.125571 9.292702 9.293684 9.048192
1367992_at 4.7932863 4.971423 4.827694 4.8693933 4.818874 4.8151402 4.7215214 4.7661724 5.056408 4.8249307 4.9374456 4.579295
1367993_at 6.95351 6.82628 6.6697845 6.7616577 6.7542424 7.155032 6.748805 6.8198676 6.9688854 6.813413 6.783794 6.723952
1367994_at 10.159327 10.093297 9.789323 9.774029 9.910755 9.79395 9.881595 9.992116 10.25186 10.065832 10.055519 9.794702
1367995_at 13.02277 12.999896 12.922438 12.930554 12.972943 13.000004 13.046571 13.027457 13.099214 12.886625 12.885851 12.980191
1367996_a_at 7.1543484 7.144723 6.8786864 7.015476 6.8813796 7.0866375 6.791299 7.0555077 6.81246 6.966604 6.9542136 6.6348577
1367997_at 7.52139 7.4402695 7.677233 7.3931675 7.4893923 7.4150424 7.5522933 7.3550277 7.3587446 7.3999696 7.6592774 7.5202494
1367998_at 8.614822 8.194635 6.4040728 6.6926107 8.585543 8.669636 8.835842 8.520397 8.47283 8.869365 9.529001 7.846804
1367999_at 12.552979 12.193354 12.378103 12.153933 12.223008 12.310677 12.149578 12.209267 12.226046 11.825311 12.237698 12.144643
1368000_at 14.369053 14.354779 14.341344 14.373545 14.3865 14.392667 14.335161 14.352975 14.362534 14.353292 14.345656 14.311927
1368001_at 3.9069374 4.0225844 4.1533866 4.092329 4.1849833 4.1086063 4.048114 4.0503983 4.0960975 4.2277665 4.1689215 4.0032945
1368002_at 7.1965632 7.15365 7.1339374 7.0692534 7.276325 7.4074907 7.2500324 7.2270646 7.2408495 7.1651974 7.265555 7.1233253
1368003_at 5.7262034 5.9709964 5.6058717 6.130163 6.1744633 5.667632 6.2617116 5.739526 5.647826 5.91362 6.0137086 5.934861
1368004_at 8.896252 8.999044 8.938307 8.972075 9.051678 8.892391 9.1787 9.005158 9.082958 9.021679 9.260641 8.972707
1368005_at 5.833181 5.8163953 6.0379963 6.058633 5.82135 6.041813 5.810299 5.751913 5.9140196 5.8203855 5.998998 5.766393
1368006_at 7.529549 7.2557425 7.328885 6.9677744 7.276986 7.508181 7.499071 7.32562 7.3831525 7.566795 7.598802 7.221383
1368007_at 7.080748 6.9513497 6.9588227 7.1686354 6.6931148 7.14826 6.9153786 7.0335855 7.071342 6.465694 6.695427 7.1875834
1368008_at 5.1558414 5.4289994 5.370942 5.432269 5.349932 5.2027063 5.2702713 4.9863167 5.397725 5.3824234 5.356861 5.22491
1368009_at 9.441916 9.415088 9.184999 9.759796 9.350444 9.587485 9.497159 9.298985 9.252739 9.300323 9.645027 9.280457
1368010_at 7.3060617 7.2922506 7.0798764 6.8781877 6.7958565 7.079874 7.172797 7.1010118 7.0391927 7.0476985 7.256056 7.10338
1368011_at 7.696599 7.7613425 7.7165556 7.4635925 7.637919 7.441312 7.5076714 7.5353956 7.5398045 7.6247244 7.8202505 7.7096715
1368012_at 6.105315 5.871759 5.690892 6.283601 6.0986085 6.293175 5.949178 6.1496043 6.2695575 5.95517 5.796513 6.0624137
1368013_at 4.480691 4.3788357 4.341236 4.40711 4.444047 4.3744383 4.56538 4.4886084 4.443842 4.57176 4.329501 4.3914332
1368014_at 5.057041 4.918063 4.6926346 4.695362 4.5556784 4.7405214 4.7564983 4.741974 4.809026 4.57176 4.822361 4.923709
1368015_at 5.851072 5.9227743 6.1550865 6.242861 6.4684067 6.156889 6.1858993 5.8561125 6.24298 6.035251 6.187436 6.2249556
1368016_at 12.868285 12.667901 12.521519 12.682183 12.497156 12.519461 12.663161 12.623159 12.625527 12.647432 12.8363285 12.747325
1368017_at 4.8570304 5.016308 5.112195 5.0762796 4.964902 5.022328 4.96888 4.997546 5.039239 4.9221077 4.836132 4.9433904
1368018_at 8.665988 8.47024 8.466503 8.339085 8.366258 8.42704 8.5909395 8.280763 8.36987 8.508127 8.433985 8.428765
1368019_at 7.1959834 7.0621285 7.12352 7.1738815 7.1057963 7.3800087 7.045477 6.980611 7.251838 7.1861463 7.117546 7.0827765
1368020_at 5.8431964 6.1118608 7.079639 6.4473786 6.5027018 6.80191 6.6089478 6.477055 6.4614935 7.309925 6.7614045 7.319411
1368021_at 13.832617 13.981229 13.385633 13.83886 13.670543 13.489957 13.609203 13.682477 13.52394 13.597806 13.913997 13.422281
1368022_at 6.4723916 6.6078887 6.4787655 6.849995 6.685461 6.7767067 6.812133 6.7877264 6.7324 6.673628 6.733431 6.2375374
1368023_at 6.910921 6.759629 6.776749 6.76216 6.7659364 7.0011687 6.772079 7.08102 6.8241954 6.8724184 6.640634 6.8384485
1368024_at 6.770157 6.406044 6.6611524 6.845787 6.5423446 6.703369 6.7150497 6.595024 6.8198085 6.7218785 6.6759725 6.668203
1368025_at 6.4999633 6.8606668 6.8202987 6.910636 6.588838 7.174845 6.8014345 6.9601674 7.2166 6.5795293 6.778165 6.6348577
1368026_at 7.097188 6.998376 7.2291102 6.9984317 6.9922643 7.310839 7.53496 6.9990983 7.2655783 7.0074415 7.0752735 6.756317
1368027_at 6.9038653 6.741085 6.7116985 6.5547185 6.8905587 6.827227 6.9033494 6.879859 7.008671 6.9925237 6.8745565 6.820771
1368028_at 4.0842376 4.6067753 4.595683 4.3470054 4.500675 4.339743 4.590553 4.3398294 4.68713 4.5186887 4.479792 4.239143
1368029_at 10.438034 10.408636 10.4096155 10.319303 10.292998 10.312488 10.30511 10.335349 10.46806 10.353535 10.306297 10.284551
1368030_at 8.645747 8.364977 8.06135 8.456959 8.432351 8.075783 8.596191 8.522683 8.628682 8.570806 8.531322 8.502787
1368031_at 7.120394 7.109292 7.3332334 7.214231 7.2735124 7.482752 7.644371 7.1486998 6.974784 7.400406 7.303861 7.1348414
1368032_at 6.4353952 6.0291076 6.215141 5.979875 6.137118 6.577466 6.4762816 6.1347566 5.6854153 6.068014 5.8279543 6.003457
1368033_at 6.2116613 5.978987 5.789615 6.1182017 6.306839 6.1876607 6.257821 6.107613 6.0031548 6.1487207 6.084905 5.9367013
1368034_at 4.1778164 4.1508207 4.2317095 4.228874 4.3407364 4.201771 4.265278 4.2780704 4.1702127 4.3184357 4.2644672 4.294941
1368035_a_at 10.377067 10.137143 9.500873 9.908358 9.825172 9.93696 10.054968 10.121579 10.237797 9.811429 9.752602 9.897691
1368036_at 10.287749 9.940419 9.703225 10.063453 9.774702 9.883045 9.93199 9.786405 9.893353 9.69644 9.893936 9.565246
1368037_at 6.7159853 6.9970207 6.9630513 6.9382534 6.914333 6.8639326 6.907287 6.7721925 6.820067 6.965072 6.7701397 7.164068
1368038_at 7.8560486 8.211056 7.960282 7.914877 7.942545 7.83002 7.976545 7.988532 7.975123 7.951022 7.845791 7.8317833
1368039_at 5.923113 5.7058187 5.2155004 5.5845356 5.6600757 5.677385 5.7045927 5.7557917 5.7671194 5.6483545 5.645812 5.8310366
1368040_at 8.093838 7.999439 8.10861 8.08154 8.133589 7.8461785 8.05168 8.095362 7.978526 8.039885 8.042604 7.8218694
1368041_at 9.390879 9.385292 9.331682 9.26344 9.46268 9.183584 9.410571 9.351844 9.464906 9.3293705 9.631374 9.433969
1368042_a_at 10.699406 10.679733 10.52701 10.443074 10.663391 10.722885 10.697336 10.663269 10.643953 10.579558 10.650588 10.497342
1368043_at 7.872213 7.8138537 7.636038 7.5522065 7.644008 7.786321 7.894662 7.5985084 7.811022 7.6775217 7.908087 7.6368484
1368044_at 3.3697767 3.3773243 3.4214077 3.3799176 3.364088 3.4887156 3.3262029 3.3790858 3.4712217 3.3579292 3.393005 3.424434
1368045_at 9.830079 9.463995 9.368462 9.586867 9.569641 9.420557 9.417665 9.45307 9.691304 9.494837 9.669339 9.669095
1368046_at 9.685207 9.395334 8.939506 9.633184 9.72169 9.310256 9.686749 9.660796 10.045459 9.716263 9.6095495 9.667841
1368047_at 6.613687 7.996021 7.452184 7.269752 7.6997 7.476612 7.509639 7.979419 7.57832 7.9957747 8.298 7.9402347
1368048_at 13.93818 14.087335 14.127955 13.97491 14.032545 14.130175 13.890859 13.818809 14.031444 14.095058 13.87833 14.02401
1368049_at 10.637773 10.838232 11.347475 10.772326 11.12982 10.856394 10.924753 10.936802 10.952835 10.766414 10.99214 10.676432
1368050_at 6.863912 6.910517 6.922444 6.76661 6.4986224 6.9140043 6.1097293 6.541417 6.405306 6.5425415 7.071784 6.516533
1368051_at 11.195456 11.211291 11.285826 11.31829 11.324215 11.592021 11.273048 11.264984 11.475761 11.195665 11.243492 11.272767
1368052_at 4.859846 4.9905167 4.751262 4.591189 4.5529633 4.664177 4.968627 4.8131304 4.981989 5.016203 4.79856 5.252888
1368053_at 6.1130867 5.632038 5.866636 5.6597056 5.8155823 5.8296876 5.851189 5.835049 5.810122 5.60093 5.5902276 5.6955566
1368054_at 6.79952 6.48581 6.7081165 6.4909205 6.8263793 6.535792 6.750286 6.700539 6.476149 6.6160274 6.7048535 6.4249134
1368055_a_at 7.6001687 7.2147946 7.139721 7.3386173 7.362861 7.358488 7.574664 7.3651633 6.9111714 7.2685847 7.438059 7.1223764
1368056_at 7.211223 7.059674 6.811617 6.920299 6.864986 6.913236 6.9009223 6.919652 7.0848413 7.118862 7.0641336 7.059938
1368057_at 7.5902133 8.474979 8.35353 7.8071766 8.744978 8.014388 7.7566295 8.060837 8.063241 8.156115 7.711767 7.963435
1368058_at 6.445053 6.5552096 6.4647217 6.606309 6.6006446 6.584962 6.572032 6.6582193 6.290504 6.499201 6.6464324 6.1195154
1368059_at 8.21841 8.26633 9.10911 8.0083065 9.073052 8.020727 8.233231 7.750616 8.769209 8.466813 8.111161 8.683875
1368060_at 12.784942 12.686853 12.762709 12.701608 12.716507 12.752708 12.794074 12.791288 12.907494 12.541715 12.879014 12.675096
1368061_at 6.705133 6.500866 5.860364 6.0196643 6.1526203 6.271974 5.895543 6.4216223 5.8923993 6.028298 5.8858294 6.670783
1368062_at 8.748723 8.566526 8.6059675 8.678255 8.509887 8.679026 8.5372305 8.545046 8.688755 8.60778 8.827156 8.722908
1368063_a_at 8.4055395 8.384978 8.246653 8.311382 8.129969 8.002182 8.102392 8.317625 8.123797 8.083981 8.09883 7.9916635
1368064_a_at 10.143336 9.913635 9.679727 10.09729 9.802464 9.962833 9.840616 10.236875 10.333404 9.80015 10.33494 9.8840475
1368065_at 7.149158 7.2966056 6.589298 6.6967044 7.2386694 6.82944 7.2837706 6.9006214 7.2512865 7.154399 6.704446 7.044027
1368066_at 5.8048086 5.78607 5.9022074 5.9138465 5.971981 5.826047 5.656063 5.7387094 5.809107 5.849727 5.9650784 5.7419224
1368067_at 8.446896 8.205742 8.17341 8.022297 8.266968 8.228411 8.166133 8.344053 8.261161 8.106002 8.117625 8.127277
1368068_a_at 7.137289 6.98662 6.6119227 6.7247567 6.747819 6.688604 6.9884157 7.017491 6.771646 6.909653 6.9211473 6.9019823
1368069_at 7.991277 7.966198 8.047161 7.9488835 7.9739933 7.826959 7.924748 8.075588 7.8902764 7.8499174 7.9931006 8.206639
1368070_at 7.748 7.736807 7.718354 7.613309 7.657432 7.681716 7.7543845 7.578157 7.7867208 7.7465878 7.7155566 7.674727
1368071_at 11.843306 11.8659 11.750474 11.534341 11.77881 11.714152 11.830695 11.45919 11.841074 11.844828 11.97455 11.732586
1368072_at 6.144755 6.1546435 6.3625603 5.8262258 6.262144 6.2050276 6.212929 6.257121 6.014422 6.0897555 6.107222 6.164204
1368073_at 8.609659 7.8811784 8.106157 7.8026776 7.662547 8.517897 8.18399 8.038055 8.837229 7.967435 8.5294075 7.902968
1368074_at 6.1378508 6.269201 5.9827576 6.3854384 6.3890047 6.5511365 6.358528 6.346945 6.495973 6.587221 6.2419033 6.5382733
1368075_at 10.399939 10.416671 10.608005 10.599478 10.451308 10.857217 10.816082 10.409539 10.664354 10.677026 10.972703 10.430788
1368076_at 7.07618 7.2605443 7.347579 7.210643 7.0102296 7.367195 6.9603786 7.3056393 7.2567472 7.1693697 7.1731424 7.0328155
1368077_at 13.004732 12.798976 12.897638 13.104531 12.817739 12.841599 12.863377 12.697702 12.8897705 12.858175 12.9138975 12.813212
1368078_at 3.8993156 3.7286458 3.8922591 3.8327813 3.570268 3.7965493 3.8846586 3.971675 4.0414934 3.8711667 3.8417814 3.8965228
1368079_at 8.63455 8.147075 8.13903 8.234613 7.574143 8.190552 8.4263735 8.246281 8.5536785 7.98672 8.224995 8.510338
1368080_at 3.6913152 3.7253847 3.7722087 3.7014546 3.6507545 3.8148937 3.8620675 3.8519704 3.8025105 3.983858 3.7200596 3.7282295
1368081_at 6.9851203 7.0595026 7.0533423 7.137333 6.820443 7.0095057 6.833521 6.9549866 7.0713487 7.089076 7.0889564 6.8116035
1368082_at 7.993678 8.118475 8.2548 8.134134 8.088324 8.151965 8.059873 8.041406 8.087896 8.144607 8.286911 8.158443
1368083_at 8.612519 8.758327 8.710532 8.46807 8.4547615 8.848083 8.796962 8.596749 8.701988 8.463852 8.755938 8.616553
1368084_at 6.419726 6.192155 6.502451 6.454168 6.330388 6.0000377 6.1609325 6.173125 6.0352564 6.391078 6.3520374 6.253992
1368085_at 10.143832 10.16251 10.134271 10.156977 9.929529 10.004826 10.070389 10.008254 10.3059 9.806351 10.410177 10.419184
1368086_a_at 7.6793795 8.552131 8.411829 7.8927717 8.738504 8.5348625 8.261234 8.705769 8.636714 8.858746 8.778523 8.967018
1368087_a_at 8.332291 8.022371 8.183773 8.102537 8.031977 8.27067 8.450593 8.189153 8.200698 8.5793915 8.206949 8.041948
1368088_at 6.6059914 6.6557817 6.7482066 6.7651854 6.522375 6.558181 6.864709 6.9176855 6.747241 6.6087537 6.762451 6.7811484
1368089_at 8.236805 8.513098 8.404323 8.38416 8.447428 8.364382 8.292345 8.186544 8.395811 8.128023 8.322774 8.341902
1368090_at 7.1458874 7.0014405 7.161313 7.0677905 6.868821 6.9086194 7.0834146 6.9249563 7.1889167 6.8291435 6.9737267 7.0160995
1368091_at 8.592185 8.798935 8.566965 8.476957 8.327333 8.4188 8.413748 8.248384 8.521824 8.452865 8.500317 8.272822
1368092_at 12.198631 12.097422 12.136357 12.2171755 12.238907 12.215879 12.239382 12.143256 12.280355 12.233684 12.400244 12.104535
1368093_at 3.6503592 3.9107912 3.6246834 3.748333 3.8432956 3.8008237 3.8929536 3.7413435 3.6464896 3.9345412 3.9637291 3.7433784
1368094_at 6.6628494 6.630057 6.5448527 6.4460764 6.2922134 6.843456 6.327071 6.3043303 6.6625795 6.534987 6.3541503 6.562541
1368095_at 9.734971 9.500987 9.510797 9.552527 9.603223 9.800661 9.57104 9.647301 9.595925 9.174245 9.8369 9.490501
1368096_at 9.008342 9.174705 9.263879 9.179304 9.169631 9.163547 9.194789 9.023402 9.310354 9.061685 9.189163 9.047401
1368097_a_at 4.70824 4.8426237 4.6310425 5.0145698 4.9395638 4.5678277 4.8110533 4.90524 4.846526 4.402569 4.8755007 4.941984
1368098_a_at 7.228768 7.667462 7.5110793 7.843047 7.676161 7.4967237 7.52814 7.5533 7.681511 7.602407 7.7837234 7.659991
1368099_at 7.112646 7.117007 7.0100975 7.0045395 7.039099 7.2508416 6.9524846 7.209812 7.0439553 7.121051 6.8926916 7.084438
1368100_at 10.343097 10.241214 10.391292 10.411912 10.457899 10.471415 10.466122 10.280006 10.452204 10.483111 10.741829 10.517629
1368101_at 7.3569307 6.989661 6.758521 6.7191477 6.9801545 6.7973933 7.0030103 6.9981084 7.0682783 6.9742184 7.3061695 7.103627
1368102_at 8.383798 7.4521766 7.281255 7.955793 7.6641707 7.5387397 7.802949 7.6389003 7.639758 7.6317506 7.691253 7.589354
1368103_at 7.046881 6.8933425 6.9856396 6.945085 6.8919115 7.394296 7.149668 7.224992 7.084634 7.2842236 6.8885546 6.8456345
1368104_at 6.4264235 6.4380765 6.2451935 6.6641855 6.386956 6.600987 6.500055 6.205076 6.429927 6.2612896 6.446343 6.4594145
1368105_at 5.6066537 5.6629105 5.1404753 5.551287 5.563017 5.575859 5.34342 5.427426 5.4705353 5.539955 5.2987475 5.5602345
1368106_at 9.754314 8.729224 8.541899 8.794951 8.667746 9.001341 8.524971 8.710681 9.100155 8.169817 8.894624 8.916147
1368107_at 3.8291001 3.8669543 3.9941592 3.9835265 3.9478366 3.9284096 3.9411385 3.917653 3.8616734 3.9285903 3.9557726 3.846846
1368108_at 4.654065 4.7673464 4.861264 4.9199533 5.0082803 4.993987 4.8608236 4.791304 5.017318 4.9782996 4.855903 4.8553634
1368109_at 6.637773 6.8725166 6.7916856 6.722826 6.581679 6.7765083 7.07725 6.7923656 6.7010384 6.9361367 6.7048497 7.161609
1368110_a_at 4.284685 4.101211 4.3171706 4.274815 4.162999 4.035783 4.2010255 4.082161 4.1054726 4.0236564 4.2146235 4.150538
1368111_at 7.5007076 7.9979987 7.667859 7.540555 7.598296 7.1006875 7.035469 7.721992 7.0002747 7.2848063 7.4094453 6.7290955
1368112_at 4.98918 5.032775 5.163905 5.1403694 5.249417 5.128261 5.0828276 5.1190753 5.258141 5.063112 5.00574 5.0279593
1368113_at 4.579983 4.471606 4.5567355 4.6733804 4.7114005 4.502258 4.7412634 4.4628024 4.6847343 4.528706 4.565136 4.6073947
1368114_at 4.4563904 4.6067753 4.807823 4.6904583 4.855749 4.764791 4.56688 4.84514 4.925797 5.078982 4.6303387 4.90385
1368115_at 9.902691 10.035492 9.865036 9.746821 10.078375 10.391787 9.991288 9.995538 9.942573 9.814772 9.896511 9.501785
1368116_a_at 7.176956 6.621235 6.5608435 6.541485 6.644915 6.802343 7.0478153 6.892798 6.7654705 6.9305663 7.12105 6.89382
1368117_at 8.996497 8.757759 8.698303 8.532288 8.676738 8.74946 8.684763 8.537519 8.628746 8.71604 8.816782 8.5938835
1368118_at 8.017965 7.8657312 8.190673 7.75501 7.8017235 8.012425 8.112368 8.295061 8.169716 8.199049 7.8636994 7.955094
1368119_at 5.940791 5.808266 6.0569615 6.0037913 6.031532 5.728119 5.9184384 5.8763914 5.939376 5.791019 5.897076 5.894585
1368120_at 4.923546 4.4667063 4.8495445 4.542289 4.5205803 4.4543924 4.868499 4.6037474 4.6285334 4.5949755 4.5894947 4.758121
1368121_at 10.569926 10.435688 10.282471 9.633022 10.064338 9.059479 9.384387 9.60327 9.805292 9.447892 9.608285 9.449454
1368122_at 9.55876 9.474262 9.57017 9.531604 9.517594 9.438335 9.426437 9.435625 9.652556 9.318183 9.600594 9.413552
1368123_at 6.539717 6.275367 6.5452557 7.144872 6.802348 6.642692 6.5583625 6.7276907 6.937322 6.754076 6.7674108 6.834113
1368124_at 7.297894 6.934934 7.5054812 7.0156426 7.1820755 7.905402 7.1000533 7.0802946 7.3253927 6.9329967 7.737291 7.0552773
1368125_at 6.032859 5.8731413 6.040097 6.0456123 6.0475636 6.4826665 6.1410713 6.2391486 6.375745 6.2014627 6.0828896 6.451881
1368126_at 5.8720956 6.095989 6.3894153 6.2437997 6.3249335 6.6328073 6.299703 6.0367975 6.6591096 6.729371 6.3689666 6.537505
1368127_at 6.6522565 6.5471444 6.7034736 6.3902164 6.7214894 6.8957806 6.389097 6.3414016 6.632416 6.559542 6.8264027 6.71981
1368128_at 6.190736 6.164463 6.2323217 6.280749 6.908114 6.0465937 6.3835893 6.3036456 6.45777 7.05996 6.052967 6.7300076
1368129_at 6.882322 6.9573894 6.9603367 6.8325534 6.712906 6.577366 6.687309 7.029246 6.8196816 6.7983565 6.812896 6.692886
1368130_at 4.520094 4.5089955 4.7874146 4.66605 4.745936 4.887965 4.9339485 4.7461557 4.8702126 4.7699947 4.7675753 4.9356184
1368131_at 4.5785456 4.738989 4.6697626 4.6891956 4.575762 4.745825 4.582157 4.948059 5.1530123 4.5975914 4.466164 4.7671275
1368132_at 9.534025 9.566845 9.812053 9.595088 9.447821 9.978332 9.622015 9.774336 9.568087 9.462659 9.633179 9.510862
1368133_at 6.9274383 7.2369056 7.063601 7.26492 7.028845 7.3339214 7.2438865 6.9239883 7.011953 7.256481 7.3654547 7.1324596
1368134_a_at 8.140988 8.2969055 7.982481 7.9049554 7.9317856 8.282128 8.310869 7.938284 8.18038 8.050727 8.288892 7.879874
1368135_at 6.3845725 6.2592688 6.306972 6.95151 6.5199113 6.1942663 6.269059 6.3538985 6.4332566 6.5055842 6.630656 6.651935
1368136_at 7.5032706 7.5850773 7.4393735 7.444252 7.307795 7.592307 7.624608 7.4465775 7.4286084 7.5769587 7.529183 7.519615
1368137_at 6.433491 6.3648996 6.5078745 6.1058836 6.471653 6.215671 6.3109026 6.503348 6.3025494 6.0869412 6.165431 6.4088435
1368138_at 5.847924 5.8797154 6.059804 6.0962877 6.1259904 6.241566 5.879032 5.961748 5.9654403 5.8752756 5.99873 5.950547
1368139_s_at 5.2782917 5.3667088 5.547912 5.423254 5.5858736 5.528753 5.6576014 5.447218 5.553836 5.472805 5.5728273 5.191039
1368140_at 5.4457564 5.7210145 5.3590255 5.069665 5.651713 5.8333583 4.926338 5.280393 5.249729 5.449195 5.198266 5.421257
1368141_at 11.119632 11.016058 10.997264 10.960395 11.06719 11.025662 11.181871 11.007125 10.937575 11.026265 11.100465 10.98312
1368142_at 5.382499 5.157193 5.3971343 5.3195534 5.2628183 5.1419683 5.454787 5.4389224 5.428894 5.238085 5.149148 5.3566785
1368143_at 6.6159267 6.404788 6.707247 7.010287 6.5186124 6.8592706 6.8364687 7.1846576 7.0434327 7.093297 6.528051 6.518864
1368144_at 5.4088745 5.2689905 5.4785357 5.3105106 5.1091127 5.6500273 5.5412273 5.5530877 5.405648 5.550185 5.5768547 5.365909
1368145_at 5.9963384 6.1588535 6.496792 6.1311903 6.5641036 6.4588523 6.576371 6.142222 6.240931 6.667201 6.626855 6.666528
1368146_at 10.719102 8.442662 8.331766 9.22497 7.519246 8.417927 8.532038 8.825004 8.2196045 9.193416 8.5194435 8.002932
1368147_at 8.972444 5.896477 5.533947 6.449679 5.2126455 5.9438725 6.4136453 6.548084 5.802158 6.4821568 6.2495704 6.030636
1368148_at 4.337537 4.651061 4.6668916 4.4410667 4.859207 4.4993815 4.5653768 4.482525 4.5761433 4.506491 4.567039 4.7310038
1368149_at 6.1795325 6.3251414 6.2272143 6.2979765 6.163892 6.110477 6.0182004 6.1839 6.1116867 6.204776 6.101219 6.0174203
1368150_at 12.803077 12.692532 12.636568 12.6037655 12.620743 12.495632 12.467608 12.663066 12.3891325 12.4003 12.740217 12.613798
1368151_at 9.917931 9.801692 9.760426 9.921639 9.78536 9.9527025 9.923349 9.740492 9.836708 9.819312 9.780158 9.642091
1368152_at 7.20265 7.3595595 7.356188 7.2019043 7.4085693 7.4957743 7.196488 7.2277107 7.546777 7.3019753 7.2661557 7.1735606
1368153_a_at 7.299794 7.158907 7.3567114 7.339475 7.3075876 7.209205 7.3669224 7.3322287 7.1728854 7.4223986 7.250485 7.683132
1368154_at 7.148472 7.4441595 6.999904 7.170946 7.214431 7.0230174 7.125832 6.9687886 6.973999 6.9717145 6.9873395 6.8469863
1368155_at 9.211222 12.152409 11.971646 11.3243885 10.299155 11.478936 11.894697 12.567827 12.930402 10.672274 11.941777 12.160456
1368156_at 5.6262746 5.6282682 5.786223 5.6213427 5.5829506 5.5750055 5.8881946 5.502911 5.642121 5.582583 5.6753483 5.733245
1368157_at 5.8945575 6.3859468 6.4836698 6.502583 6.577674 6.2794266 6.4348373 6.070578 6.0983715 6.1660514 6.527983 6.1650867
1368158_at 8.444327 8.571176 8.60039 8.392922 8.402507 8.706812 8.514074 8.423867 8.492594 8.4848585 8.632095 8.5871105
1368159_at 8.042881 8.391766 8.319221 8.162037 8.300193 8.047418 8.199516 8.384637 8.415453 8.257429 8.542781 8.282006
1368160_at 7.353694 7.8706656 8.494366 6.009303 8.79393 8.079491 9.237766 7.769622 8.058757 9.142193 8.55587 9.276753
1368161_a_at 14.061528 14.079367 14.079367 14.056515 14.096609 14.140867 14.116103 14.15874 14.211164 14.1447735 14.121514 14.131158
1368162_at 4.508896 4.22429 4.6321955 4.4015894 4.5949526 4.4525013 4.5980577 4.6301394 4.5347157 4.4417067 4.7708597 4.4197674
1368163_at 9.718625 9.5915165 9.397264 9.529261 9.708572 9.628102 9.731114 9.729344 9.65119 9.847 9.871939 9.597853
1368164_at 7.2917333 7.012167 6.877825 7.1776876 6.885441 7.2835336 7.189785 6.9508734 6.967693 6.9831643 7.2129564 6.982951
1368165_at 7.6925035 7.785465 7.913418 7.9988317 7.7063637 8.13047 8.03641 7.722504 7.835088 7.862479 7.7370896 7.7240195
1368166_at 5.838613 5.9016767 6.0661955 5.572994 5.7334204 5.662698 5.876936 5.8868146 5.8236065 5.739608 5.773841 5.973891
1368167_at 6.1116548 5.574675 5.775647 5.6392536 5.8164167 5.846385 5.822988 5.8774576 5.734319 5.9829845 5.8280697 5.6398187
1368168_at 8.963508 8.70597 7.1980724 8.464756 7.205294 7.5498576 9.196108 8.210303 7.816521 8.513625 7.779287 7.919311
1368169_at 6.1230073 6.231329 6.4899726 6.4332585 6.439783 6.5142145 6.5653257 6.529852 6.5106735 6.6241493 6.6849504 6.5740175
1368170_at 4.0125117 3.9121795 3.8681657 3.8553078 3.910276 3.876296 3.7884731 3.7552226 3.7759857 3.7789924 3.8524187 4.0976377
1368171_at 8.793718 8.794466 8.138988 9.792841 9.533961 9.275196 9.631054 9.809921 9.895995 9.791969 9.174307 8.746273
1368172_a_at 6.084517 6.0401616 5.4965186 7.197456 7.023643 6.647921 7.0547767 7.326607 7.5500207 7.106227 6.8433595 6.235938
1368173_at 7.8202767 7.7694016 7.8735666 7.75295 7.7749963 8.232348 7.746557 7.8509164 7.414865 7.562209 7.2476597 7.2871847
1368174_at 4.292156 4.1970234 4.1048365 4.0536747 4.066683 4.0466537 4.0750523 4.2720776 4.120139 3.9527726 3.8903713 4.4101887
1368175_at 7.3713503 7.191656 7.104947 7.014384 6.7364235 7.234047 7.0401516 7.11947 6.998417 6.9379554 7.0365925 6.9278197
1368176_at 7.797768 7.6583524 7.896147 7.997646 7.9349217 7.7514253 7.89747 7.843763 7.9716554 7.775827 7.9152684 7.5227714
1368177_at 7.244803 7.2138643 7.4850907 7.1515527 7.6644335 7.719019 7.6748815 7.8399596 7.584845 7.8737736 7.8232684 8.080537
1368178_at 8.556974 8.833883 8.551255 8.845052 8.94293 9.049236 8.843917 8.730296 8.838767 8.926596 9.016455 8.861805
1368179_at 6.898882 7.1446285 7.352669 7.1610637 7.238222 7.1012 7.2050605 7.2534018 6.9999623 6.998378 7.1833925 7.24219
1368180_s_at 13.302586 13.389604 13.429934 12.75318 12.99079 12.613597 13.205307 13.212454 13.060969 13.4049015 13.028642 13.049715
1368181_at 10.395566 10.508531 10.617577 10.398923 10.2337265 10.277243 10.313815 10.262125 9.899042 10.150409 10.348421 10.310604
1368182_at 4.3710594 4.5184646 4.646682 4.683692 4.4741907 4.6159067 4.3785405 4.467269 4.724015 4.632971 4.4753532 4.4612103
1368183_at 7.6531672 7.717427 8.042775 7.601047 7.8276377 7.751244 7.8801804 7.747429 7.6271696 7.7106276 7.93412 7.5925684
1368184_at 8.431338 8.283477 8.31769 8.251829 8.273112 8.264868 8.36184 8.241593 8.295055 8.058892 8.263131 8.309117
1368185_at 4.8790045 4.8073463 5.0189447 5.1672416 5.1142573 5.2486963 5.217758 5.1235585 5.620741 5.305936 5.251611 5.3135796
1368186_a_at 6.4682956 6.4579678 6.613567 6.6036634 6.6908484 6.7639375 6.55194 6.454694 6.780954 6.667659 6.5698714 6.623822
1368187_at 7.690241 7.853614 8.1260605 7.91889 7.7799597 8.611542 8.391462 7.590058 8.718948 7.6875634 7.4864554 7.5170913
1368188_at 13.654886 13.684536 13.571844 13.6245575 13.609481 13.627954 13.594204 13.472533 13.588704 13.495813 13.673251 13.700831
1368189_at 9.945811 10.119392 10.197773 10.667728 10.626967 10.578876 10.496188 10.622671 10.920536 11.126597 10.910885 11.195651
1368190_at 5.214505 5.244391 5.2248125 4.9076376 5.043597 5.282013 5.2942905 5.1761904 5.3259254 5.3379507 5.2234526 5.0844545
1368191_a_at 10.785761 10.7137375 10.745738 10.737612 10.68083 10.522208 10.729941 10.73037 10.833638 10.849006 10.843619 10.726566
1368192_at 5.186571 4.9399033 5.102308 4.9375625 4.9077907 4.977159 4.9782906 5.1761904 5.10773 5.040107 5.0326624 5.124785
1368193_at 5.4023347 5.3622584 5.5832586 5.20587 5.1869345 5.3382735 5.502407 5.23236 5.0999722 5.499046 5.443989 5.3439384
1368194_at 4.706132 4.5672283 4.5007386 4.5296154 4.5161076 4.3965907 4.6739664 4.57658 4.3873034 4.68379 4.464432 4.661151
1368195_at 6.2554684 6.220797 6.262027 6.297034 6.36554 6.3222094 6.114949 6.024543 6.075066 6.019157 6.322376 6.063963
1368196_at 5.201398 4.8684163 5.369162 5.034383 5.3144817 4.8936987 5.17076 5.0161138 4.971444 5.024132 5.1695642 5.012794
1368197_at 4.7325745 4.4535847 4.551901 4.2977457 4.3531175 4.4763026 4.519234 4.6427736 4.3993273 4.3239083 4.3370266 4.694392
1368198_at 5.9312778 5.8693285 5.795966 5.869957 5.817142 5.5448966 5.384182 5.6628103 6.0564985 5.956633 5.7247376 5.8837767
1368199_at 8.048627 8.014273 7.8306108 7.723725 7.5624695 7.5874853 7.823546 7.835398 7.7954288 7.5945683 7.790919 7.654623
1368200_at 5.7913346 5.7920847 6.1119027 6.0927205 6.3107615 5.979222 6.1124396 6.0467825 6.039032 6.2602415 6.039587 6.2277985
1368201_at 5.9509916 6.014874 6.196846 6.071363 6.0990086 5.928149 6.0177526 5.919842 6.2350364 6.2598243 6.176911 5.939112
1368202_a_at 8.236188 8.361892 8.147044 7.943611 7.961989 8.001678 8.023621 7.8658447 7.713215 8.120898 7.887068 7.9850125
1368203_at 5.322645 5.240592 5.423199 5.5028915 5.6860113 5.1072702 5.221696 5.345264 5.5911484 5.716738 5.7518806 5.3790407
1368204_at 5.985581 6.3185134 6.3530726 6.053922 6.089896 5.9748726 6.383821 6.053946 6.426167 6.510767 6.254139 5.9670153
1368205_at 13.251472 13.108837 13.2995615 13.199095 13.210654 13.503652 13.316597 13.243012 13.303786 13.337317 13.463539 13.245751
1368206_at 8.176918 8.1746435 8.165018 7.947397 8.086497 8.015323 8.096098 7.81922 8.040403 8.010586 8.050745 8.021126
1368207_at 6.4022493 6.0207505 6.3886223 5.9498444 5.9860806 6.238325 6.1157017 6.1209598 6.169608 6.3152413 6.245905 6.328872
1368208_at 5.870658 6.1170144 6.141207 5.9640875 6.2313757 5.907746 6.058878 5.999514 6.046706 5.963486 6.3243103 6.262646
1368209_at 5.6973057 5.930631 6.012966 6.081435 5.9779 6.0595202 6.1634088 5.726903 6.311096 6.080369 6.01531 5.959177
1368210_at 4.9213147 4.577672 5.146387 5.0303063 4.9750233 4.8902454 5.0510316 4.787236 5.290234 4.8162637 5.1143503 4.9210687
1368211_at 12.105835 12.115738 12.121025 12.072249 12.115233 12.230399 12.307717 12.127972 12.20155 12.237622 12.234587 12.215303
1368212_at 7.9880686 8.128876 7.9906945 7.7804933 7.78805 8.254752 8.018429 7.970853 7.8562584 7.7126794 7.825473 7.6980853
1368213_at 8.243959 7.7994137 7.780565 8.44294 8.050678 8.491941 8.344286 8.573551 8.44207 8.7522 8.458148 8.678467
1368214_at 7.3323193 7.2169614 7.355513 7.011296 7.0700307 7.2501454 7.3896465 7.4037604 7.4828405 7.3877068 7.312418 7.059117
1368215_at 9.657854 9.764812 9.634078 9.376203 9.579837 9.584827 9.587881 9.666296 9.706242 9.551245 9.694232 9.49452
1368216_at 8.890808 8.914392 9.011659 8.882011 8.885304 9.017585 9.219647 8.95569 9.147479 9.008161 8.931871 8.796137
1368217_at 8.330615 8.413394 8.260908 8.340103 8.157454 8.309685 8.222811 8.661686 8.497667 8.297274 8.48253 7.9100814
1368218_at 5.351057 5.285041 5.2491755 5.4675374 5.378499 5.310934 5.543182 5.480488 5.4948983 5.4610453 5.476217 5.4378905
1368219_at 6.4803185 6.3158693 6.413539 6.218865 6.101898 6.223314 6.4182706 6.070046 6.340428 6.2820544 6.4630737 6.145107
1368220_at 8.53647 8.659325 8.458366 8.268455 8.382366 8.440344 8.443783 8.298375 8.445129 8.408738 8.567254 8.574278
1368221_at 10.06079 10.025343 10.108699 10.053791 10.008121 9.781961 9.630567 10.170292 9.819383 9.22103 9.69838 9.524408
1368222_at 6.645435 6.097912 5.5661097 6.4961653 6.3478684 6.045534 6.163645 6.5969534 6.346027 6.2575207 6.1894755 6.1361227
1368223_at 6.5538 6.8703036 6.574401 7.1623516 7.041197 6.788427 6.453221 6.922702 6.3915114 6.873674 6.2642107 6.524538
1368224_at 13.023417 13.059354 13.340418 12.944409 13.301115 13.306964 13.174907 13.188603 13.430296 12.959579 13.287063 13.09562
1368225_at 7.1096478 7.002162 7.171854 6.8493776 7.0228615 6.9555526 7.0931797 6.6799645 7.129809 7.038562 7.024862 6.817613
1368226_at 7.222667 7.5423837 7.62073 7.4446406 7.248903 7.0786014 7.4994836 7.299512 7.4226146 7.3230906 7.3736005 7.553173
1368227_at 8.327944 8.318496 8.702661 8.469359 7.818347 8.537897 8.678272 8.35666 8.5873785 8.57299 8.137577 8.63272
1368228_at 8.266422 8.206298 8.48506 8.227819 8.01546 8.406052 8.320115 8.086792 8.230646 8.196322 8.251946 8.276894
1368229_at 6.3714633 6.4336166 6.5360794 6.5277 6.558823 6.5551753 6.443341 6.4266 6.645956 6.517254 6.4123282 6.4314647
1368230_a_at 8.430288 8.370671 8.464676 8.308423 8.388744 8.520997 8.552623 8.289408 8.528701 8.373809 8.519843 8.511499
1368231_at 7.4677253 7.2469497 7.1838937 7.5143733 7.0554075 7.3313537 7.1411977 7.166728 7.3463373 7.3673253 7.027036 7.2054596
1368232_at 7.5361013 7.6064925 8.143082 7.983823 7.8752155 8.058216 7.891784 7.957658 8.002192 8.37986 8.323981 8.258006
1368233_at 7.9029827 7.425698 7.778558 7.695127 7.6565666 7.7271028 7.687577 7.580863 7.623828 7.7191668 7.739462 8.039479
1368234_at 8.305748 8.023281 7.991487 8.104696 8.128166 8.587 8.61998 8.09734 8.209509 8.26483 8.285778 7.784359
1368235_at 7.2377915 7.361011 7.320176 7.1736493 7.311654 7.3331876 7.228351 7.2837753 7.272082 7.11865 6.9574685 7.238287
1368236_at 4.314247 4.3950324 4.477228 4.382976 4.289965 4.2272587 4.3443193 4.352661 4.530936 4.5100336 4.121804 4.3269663
1368237_at 4.867698 5.272726 4.958111 4.9568586 5.12165 4.984513 4.961749 4.9223914 5.07073 5.311239 5.179867 5.2120657
1368238_at 5.014181 5.0434837 4.86843 5.050596 4.908658 5.384836 5.086934 5.3250613 5.263056 4.9545107 4.9641466 5.0947146
1368239_at 8.205967 8.284792 8.558161 8.317875 8.460457 8.653549 8.443815 8.47028 8.565706 8.364207 8.303228 8.156816
1368240_a_at 4.868184 4.6686735 4.3313837 4.3504624 4.3866396 4.5284514 4.4643383 4.592059 4.5469923 4.581389 4.7501516 4.3227067
1368241_a_at 8.453929 8.31025 8.397025 8.256409 8.380052 8.368546 8.221255 8.405326 8.248863 8.33226 8.442599 8.211701
1368242_at 4.5522404 4.6284122 4.7676296 4.7917604 4.776411 4.727339 4.910775 4.5947466 4.6605425 4.6849823 4.735016 4.910121
1368243_at 5.0760307 4.987912 5.392922 5.298901 5.2029467 5.100814 5.624107 4.981556 5.2193403 5.4793553 5.0140357 5.0247273
1368244_at 9.579902 9.706634 9.827762 9.541467 9.676273 9.784901 9.497956 9.899469 9.826421 9.755994 9.987891 9.846684
1368245_at 12.443475 11.75981 11.914443 12.2680645 12.349412 12.356408 11.63541 12.269401 12.122539 11.637037 11.96788 10.791751
1368246_at 5.4359603 5.7901473 5.3565497 5.637131 5.5937614 5.34531 5.239559 5.768515 5.499453 5.3187013 5.710135 5.33592
1368247_at 6.0592527 6.226585 6.271187 6.389276 6.268478 6.3573117 6.1593924 6.6039996 6.188444 6.483221 6.061083 6.174027
1368248_at 6.179489 6.3691244 6.8971477 5.834239 6.021158 6.0997734 6.240168 6.2757607 5.8581495 6.0807734 6.0822864 6.1697426
1368249_at 9.603043 9.256756 8.732352 8.968203 9.2649975 9.4773245 9.808364 9.24248 9.088013 9.630913 8.866382 9.112042
1368250_at 4.0060287 3.9482064 3.924235 3.9901066 4.0884895 3.827457 3.9593396 4.205146 3.8677912 3.8711753 4.05558 3.9686136
1368251_at 5.5491514 5.745687 6.0613375 5.627976 5.803982 5.926836 5.4731083 5.7117963 5.758127 5.5469193 5.732561 5.6811647
1368252_at 3.4041698 3.4499059 3.4622269 3.5315742 3.626204 3.5434446 3.5429726 3.5926948 3.6359177 3.5371907 3.582416 3.3651793
1368253_at 12.201478 12.177746 12.092342 12.222285 12.112171 12.087868 12.140697 12.1798315 12.242958 12.281827 12.323071 12.23376
1368254_a_at 5.230874 5.226516 5.498888 5.392793 5.3745914 5.2981253 5.427428 5.5063124 5.4890637 5.49675 5.7569785 5.491223
1368255_at 4.3919964 4.505136 4.582745 4.3858533 4.562168 4.4867225 4.4467497 4.4754558 4.297724 4.425688 4.5215845 4.5136685
1368256_at 3.471066 3.3876877 3.4938388 3.4776402 3.5361388 3.5327864 3.4487262 3.4572752 3.5199404 3.5276012 3.3866773 3.6123824
1368257_at 4.254677 4.217503 4.10969 4.2393513 4.3420863 4.305668 4.381363 4.1712155 4.2889576 4.1039224 4.1253595 4.3095484
1368258_at 5.942334 5.3508105 5.7306366 5.6048026 5.669077 5.3822455 5.7655196 5.6460757 5.9650364 5.719967 5.508688 5.530752
1368259_at 7.4704275 7.2907243 7.368737 6.9145465 7.3187966 7.7747335 7.5408936 7.6711698 7.4908624 7.591419 7.7116942 7.136246
1368260_at 5.0313177 5.352976 5.2804003 5.3673496 5.32819 5.3117514 5.346896 5.19585 5.462823 5.378825 5.2605057 5.1193557
1368261_at 4.4800367 4.614064 4.645699 4.6356893 4.9383154 4.531524 4.552834 4.735498 4.677303 4.601074 4.5344048 4.7197866
1368262_at 6.509238 6.782596 6.9179883 6.093251 6.2983155 6.5919085 6.265494 6.3000154 6.4309473 6.155424 6.5964446 6.305266
1368263_a_at 4.6394634 4.5646677 4.240537 4.51734 4.4354844 4.430485 4.378316 4.4592943 4.341517 4.603033 4.5108542 4.68815
1368264_at 7.2618995 7.088553 6.924331 6.7767553 7.080938 6.934886 6.939698 6.914245 6.975209 7.0730968 7.2705994 7.0586133
1368265_at 8.977998 8.626649 8.47003 8.3519745 8.916811 8.615148 8.604197 8.393959 8.574599 8.23619 8.6365 8.551592
1368266_at 13.367946 13.0466585 13.214466 13.189557 13.243788 13.273695 13.242408 13.179415 13.174504 13.028005 13.152636 13.212415
1368267_at 7.192404 7.2881746 6.976361 7.2068357 7.281372 7.2057023 7.284979 6.906982 7.326256 7.271837 7.2374034 7.0613027
1368268_at 7.154578 7.455688 7.323709 7.6914983 7.6038227 7.3788466 7.6664066 7.393724 7.5339303 7.4241633 7.264356 7.180842
1368269_at 3.656263 3.6579516 3.8098395 3.7013988 3.7068803 3.8710828 3.8470592 3.7861974 3.8659532 3.8546684 3.8766313 3.9176326
1368270_at 6.743195 6.9778185 6.5995865 6.7111206 6.6140275 7.282573 6.7223597 6.58072 7.006179 6.4226117 6.9620776 6.802841
1368271_a_at 4.201355 4.2766056 4.2497616 4.1742167 4.0438786 4.0255594 4.383271 4.213134 4.157238 4.375544 4.2334805 4.3642526
1368272_at 9.608435 9.846712 10.312691 9.692801 10.136805 10.747886 10.070613 9.904734 9.578007 10.16807 9.894812 9.658493
1368273_at 9.389852 9.23201 9.180936 9.369824 9.245431 9.411432 9.217875 9.243203 9.378795 9.409698 9.138464 9.302125
1368274_at 8.227639 8.154952 8.365216 8.084784 8.222403 8.228022 8.453272 8.263384 8.141066 8.058002 8.344249 7.9747515
1368275_at 9.832525 10.026592 10.723054 10.47306 10.678498 10.8305855 10.448237 10.407429 10.6884775 11.697227 10.85067 11.602534
1368276_at 7.891251 8.026827 8.080385 8.016014 7.88485 7.9437456 7.8143277 8.088272 7.904584 7.933166 7.9283032 8.138283
1368277_at 8.546309 8.664383 8.645595 8.368861 8.136858 8.302629 8.391023 8.380892 8.316606 8.245883 8.252615 8.088529
1368278_at 6.280592 6.9661007 6.686431 6.6122127 6.63777 6.611603 6.5187807 6.5264945 6.3764176 6.4831305 6.487732 6.7148457
1368279_at 4.734329 4.660528 4.6334515 4.4391966 4.493276 4.3949327 4.399415 4.658854 4.393822 4.295533 4.439252 4.5630474
1368280_at 12.1282015 11.958176 12.131142 11.978471 12.06435 12.170473 12.227182 12.09637 12.14129 11.949757 12.340589 11.899276
1368281_at 5.8687162 6.117566 5.6503572 5.936947 6.2045956 6.1364098 6.0488353 5.853326 6.0230985 6.154498 5.9643736 6.2264814
1368282_at 4.395815 4.272282 4.35977 4.512068 4.064349 4.437601 4.3881607 4.2312016 4.412679 4.3767204 4.2219243 4.2845783
1368283_at 11.396463 10.711054 10.4744005 10.653735 10.56539 10.665488 10.964955 10.822263 10.613552 11.0455885 11.105391 11.041063
1368284_at 7.966685 7.8187776 8.140312 8.257723 8.266718 8.77356 8.443428 7.8010664 8.292574 8.310038 8.060846 7.5843363
1368285_at 5.2514706 4.9844246 5.292658 5.326138 4.9214077 4.997073 5.305194 5.166528 5.1647425 5.2981005 5.5674047 5.269539
1368286_at 6.7068076 6.8883934 7.1016836 7.0540457 6.9920278 6.988891 6.9956074 7.000255 7.073069 7.124349 6.9312696 6.971985
1368287_at 4.7059646 5.3636107 4.881777 4.910357 5.039721 5.7016745 5.1771345 5.559369 4.8768616 5.0485697 5.516959 5.0988364
1368288_at 14.281469 14.232397 14.177544 14.199059 14.171458 14.185297 14.234444 14.279518 14.13848 14.1934595 14.185429 14.217362
1368289_at 11.642965 9.936941 10.867005 11.369518 11.532222 11.514684 11.450097 11.459348 10.530513 11.175292 11.255337 11.484154
1368290_at 3.5109198 3.7738116 3.63908 3.502777 3.5680993 3.5351644 3.6570146 3.7228498 3.569094 3.6576965 3.6266625 3.5565317
1368291_at 8.792417 8.812028 9.196082 9.098637 8.86205 8.605459 8.406315 8.992103 8.7845125 8.74826 9.163731 8.307245
1368292_at 7.428621 7.622809 7.553311 7.6356006 7.78393 7.4129996 7.476478 7.2536573 7.759242 7.5982075 7.642413 7.493474
1368293_at 5.7953606 6.185215 5.9479566 6.0181084 6.132085 5.7603307 5.824287 5.9765444 5.9423237 6.1709414 6.1559334 5.9571958
1368294_at 10.479973 10.482155 10.488498 10.346436 10.476196 10.516322 10.558619 10.301654 10.538915 10.595505 10.697361 10.260678
1368295_at 8.951807 9.086588 9.246322 9.143051 9.130828 9.178866 8.945415 9.096724 9.446358 9.123575 9.427684 8.970463
1368296_at 8.906414 8.805761 8.706005 9.080118 8.999378 8.940585 8.661493 8.9908 9.20314 8.908824 9.272199 8.957996
1368297_at 4.949833 4.928976 5.1554947 5.149193 5.166728 4.94468 5.277402 5.1949244 5.227168 5.1881323 5.055176 5.2684593
1368298_at 5.553089 5.727986 5.904432 5.771199 5.864395 5.783174 5.936115 5.5588813 5.750391 5.809004 5.7467976 5.716885
1368299_at 4.2337646 4.392542 4.4118834 4.3808556 4.452814 4.2608995 4.337079 4.215049 4.3241816 4.326832 4.3761806 4.3812857
1368300_at 5.969616 6.1332836 6.071673 5.532155 6.134553 6.082267 5.982756 5.9459085 6.0121984 5.8798013 6.098674 5.8275456
1368301_at 6.639331 6.5883 6.5550447 6.780861 6.720745 6.223516 6.5539713 6.490657 6.5412207 6.3425074 6.32383 6.312919
1368302_at 4.9745283 5.2958016 5.136615 5.38325 5.2874637 5.332834 5.220962 5.1752205 5.1860943 5.3944874 5.368783 5.152986
1368303_at 7.1592855 6.512588 6.3111095 7.1635695 6.6646433 6.79518 7.6181536 6.943309 6.954633 7.261243 6.775262 6.890497
1368304_at 11.5855255 11.561693 11.595538 11.3817215 12.038632 11.911782 11.016072 11.533819 11.479707 11.541211 11.373596 11.599447
1368305_at 7.9387927 8.067299 8.032923 7.8264604 8.00304 7.94667 8.011532 7.904467 7.7417603 7.8793874 8.088476 7.8452873
1368306_at 6.2496653 6.3929753 6.3301687 6.630363 6.637787 6.22968 6.3872247 6.2950764 6.523765 6.571078 6.250526 6.014926
1368307_at 6.2563725 6.0932436 6.441313 6.516675 6.550344 6.3330946 6.1252723 6.356192 6.4879208 6.364808 6.47612 6.161356
1368308_at 9.196411 6.206187 6.3064365 6.2953677 6.0548983 6.192444 6.6825604 6.3489423 6.464238 7.691037 6.62628 6.146036
1368309_at 7.252744 7.0298815 7.102746 6.7201934 7.014048 6.9861217 7.241381 6.8952537 7.076634 7.1695304 7.2655997 6.982713
1368310_at 5.969616 5.7806277 6.0401897 5.9821997 6.1155357 5.8303556 5.8667474 5.7987576 5.8796043 5.875531 5.9158015 5.9691257
1368311_at 8.016479 7.800838 7.526591 7.5568295 7.4276547 7.4836497 7.8990097 7.592107 7.6226864 7.7482414 7.790161 7.925019
1368312_at 4.8885136 5.15738 5.19957 4.9485793 5.2070274 4.9803066 5.114433 5.053508 5.056125 5.153726 5.004237 5.3719935
1368313_a_at 4.452734 4.383077 4.3633485 4.558155 4.244547 4.264907 4.3414254 4.4319634 4.3414235 4.4363313 4.5840154 4.543418
1368314_at 9.496972 9.688725 9.719886 9.529513 9.842511 9.671113 9.764645 9.797806 9.889608 9.547548 9.742178 9.526355
1368315_at 6.966987 7.1914577 7.133431 7.257911 7.046572 7.1158633 7.0725913 6.884361 7.1617785 7.1201463 7.0558105 7.268765
1368316_at 10.936983 10.903864 10.688911 10.757805 10.7709 10.562195 11.228496 11.286001 11.145618 11.041724 10.769085 11.311172
1368317_at 5.237593 5.359024 5.2044153 5.124363 5.3214498 5.0504565 5.17663 5.3818655 5.135461 5.307917 5.153714 5.3475847
1368318_at 7.809258 6.873029 6.8690186 6.8177767 6.726839 7.227302 7.2953167 7.2258325 7.264556 7.7101045 7.02183 7.1231513
1368319_a_at 5.711467 4.976227 4.785441 4.978023 4.900918 5.233509 5.4317646 5.2726707 5.0699244 5.5653086 4.955798 5.151047
1368320_at 4.4542284 4.51468 4.4780817 4.7121983 4.6361403 4.494102 4.680617 4.490059 4.5633545 4.578462 4.801247 4.3572993
1368321_at 6.5014772 7.3235636 6.9492044 5.809964 6.9829993 8.380388 7.5341783 6.2062945 6.4650044 8.224445 6.962895 8.2285385
1368322_at 8.176491 8.158349 8.057834 8.007454 8.084007 7.857809 7.998886 8.01074 7.849572 8.181388 8.022153 7.8349104
1368323_at 6.678107 7.022895 6.7143116 6.755711 6.7095428 6.680459 7.1754327 6.96725 6.6238594 7.1981335 6.823183 6.9346547
1368324_at 5.106785 5.05763 5.262057 5.394126 5.3783784 5.0730615 5.360693 5.403477 5.3515935 5.452588 5.3310504 5.4111886
1368325_at 7.643397 8.291107 7.9823995 7.5692005 8.103233 7.8472443 7.826616 7.9696407 7.6576085 7.736108 7.840721 7.8770137
1368326_at 6.7228136 6.5017657 6.4521546 6.621079 6.456154 6.967053 6.6712923 6.6544394 6.7800255 6.4664364 6.3116713 6.70612
1368327_at 6.0998354 6.354216 6.249864 6.47536 6.4711485 6.3189874 6.164742 6.4840117 6.52703 6.594045 6.5346775 6.362938
1368328_at 7.995801 7.95299 7.9468994 7.733515 7.84521 8.026627 7.8549256 7.758878 7.978796 7.770233 8.021233 7.6598554
1368329_at 5.1794906 5.158611 5.52577 5.3223085 5.368461 5.2741117 5.3184643 5.229587 5.192528 5.2246056 5.2499137 5.21349
1368330_at 6.4637823 6.401936 6.436074 6.045387 6.2054634 6.4016786 6.6407027 6.437384 6.170756 6.423894 6.2345514 6.437068
1368331_at 11.513776 11.22397 11.423868 11.285242 11.18646 11.498072 11.430018 11.365846 11.478627 11.383811 11.363389 11.42365
1368332_at 6.598443 6.322814 6.664797 5.7641954 5.966318 7.3351674 7.0705037 6.802437 6.92583 7.0635085 7.0704207 5.8589706
1368333_at 5.033545 5.0276523 5.1552625 5.2492156 5.049251 5.128075 5.0288167 5.0990124 5.121082 4.9439883 5.158467 5.086389
1368334_at 6.2353983 7.095078 7.1269846 7.0980186 7.2539353 7.2858095 7.1072392 7.0215516 7.1420507 6.9722 6.96714 7.0881114
1368335_at 13.510675 13.656212 13.742404 13.622276 13.730816 13.754281 13.794409 13.761197 13.526633 13.790181 13.740749 13.710019
1368336_at 11.331058 11.459758 11.185176 11.176994 10.925487 11.177785 11.178536 10.884982 10.905853 11.327459 11.683171 11.2411585
1368337_at 5.509362 5.5726786 6.033872 6.0240216 6.244339 5.8340297 5.8746586 5.742034 5.5872717 5.8868976 5.9479814 5.7377577
1368338_at 4.6039557 4.5428715 4.76522 4.9111443 4.885046 4.5661077 4.8082685 4.7193913 4.7092953 4.810061 4.555072 4.7722077
1368339_at 4.6032467 4.7377543 4.807823 4.877143 4.577867 4.663266 4.6665354 4.5450315 4.6248913 4.6335993 4.7027426 4.663003
1368340_at 7.5823092 7.678041 7.1442447 7.230698 7.315772 7.5507593 7.3568497 7.4640627 7.1299076 7.117092 7.4032183 7.2288055
1368341_at 7.5000315 7.2576795 7.1458225 7.1051345 6.9367924 6.846612 7.0187807 7.334758 7.1672034 7.022884 7.2011447 7.22586
1368342_at 4.3063784 4.5792675 4.0263577 4.3908024 4.2404995 4.178281 4.237314 4.259406 4.429918 4.212758 4.3198385 4.162922
1368343_at 5.194776 5.275503 5.3519864 5.392863 5.401906 5.3101788 5.376626 5.2538347 5.322136 5.4585023 5.4395437 5.33628
1368344_at 3.6325624 3.746989 3.7730837 3.6193528 3.5363517 3.5893242 3.5830498 3.6983824 3.6402133 3.5796266 3.5148833 3.7390573
1368345_at 4.466853 4.511661 4.4417143 4.585288 4.632276 4.2773657 4.6684456 4.4359083 4.5973277 4.730566 4.617513 4.6915345
1368346_at 6.5617733 6.501893 6.4364505 6.550843 6.6600575 6.6056037 6.4042335 6.3356023 6.607248 6.282841 6.3709526 6.492957
1368347_at 5.885117 5.80642 5.7808714 5.986815 5.884963 5.8628316 5.9043884 5.6375866 5.8581424 5.8298216 5.8301573 5.9885426
1368348_at 5.131028 4.732188 4.9958186 4.6104636 4.7172213 4.670292 4.7102356 5.1739464 4.727462 4.5145044 4.7089996 4.7229004
1368349_at 5.5758886 5.5673304 5.692442 5.588249 5.7601027 5.557565 5.555279 5.61784 5.626231 5.530931 5.691217 5.817473
1368350_at 3.6803672 3.7546585 3.7053142 3.766735 3.66191 3.7371757 3.6942902 3.5544033 3.5589843 3.6082203 3.6584013 3.728868
1368351_at 6.2854133 6.202639 6.2546735 6.9858003 6.353985 6.585413 6.4753757 6.451293 6.8427286 6.3086557 6.4653873 6.5082293
1368352_at 4.306404 4.5121393 4.726386 4.528509 4.6714606 4.6613984 4.667609 4.484297 4.4299254 4.6682577 4.8798504 4.4406548
1368353_at 5.812929 5.8911796 5.9068193 5.8188024 5.9721327 5.8262157 5.509161 5.780014 5.9016867 5.9136944 5.765929 5.7789526
1368354_at 9.646537 9.5274515 9.599037 9.293265 9.20787 8.947555 9.292171 9.063904 9.989021 9.2732935 9.684892 9.305201
1368355_at 5.2290654 4.9805903 5.068977 4.751396 4.897732 5.028626 4.630955 4.876396 4.8684273 4.824641 4.9878755 4.866099
1368356_a_at 9.528121 8.945308 9.392868 9.261158 9.351785 9.615674 9.400786 9.356449 9.472921 9.400105 9.548256 9.250509
1368357_at 6.0569806 6.0828204 6.5344462 6.0761747 6.274227 6.317627 6.471343 6.003485 5.916415 6.2240357 6.560909 6.123541
1368358_a_at 4.2887 4.5533814 4.3487034 4.315429 4.0903797 4.196167 4.1236353 4.0847735 3.9799478 4.284985 3.9158046 4.39536
1368359_a_at 4.7737308 4.3701844 4.5510063 4.4322176 4.686649 4.3628397 4.5608253 4.301026 4.7706785 4.408925 4.6222653 4.601196
1368360_at 13.73066 13.722021 13.706807 13.706307 13.663208 13.75933 13.674464 13.801949 13.719197 13.680518 13.760798 13.69466
1368361_a_at 7.1344438 7.1691875 7.3552527 7.076999 7.1760216 7.074529 7.0636816 7.0418305 7.0445313 7.015414 7.3547735 7.0972767
1368362_a_at 10.426166 10.471597 10.58737 10.487645 10.513769 10.497888 10.5697155 10.460867 10.641212 10.604963 10.833071 10.724657
1368363_at 4.1351924 4.170159 4.0917606 3.9266741 4.068332 4.1065884 4.1562552 4.0467367 4.0522356 4.073329 4.0821705 4.0912294
1368364_at 5.242116 5.0665007 5.092921 5.5241523 5.1831393 5.2959285 5.0968103 5.175871 5.2197995 5.111472 4.973518 5.2751107
1368365_at 11.907048 11.771673 11.778685 11.749596 11.776103 11.783624 11.857263 11.779403 11.882247 11.818316 11.890803 11.775881
1368366_at 4.9815474 4.9808903 5.0660105 4.8850727 5.2153506 5.0565643 5.014329 5.271695 5.004548 5.097543 5.0143423 5.1070027
1368367_at 5.717349 5.787527 5.9655046 6.147746 5.922308 5.851204 5.7678504 5.738657 5.9858947 5.7876673 5.945385 6.025631
1368368_a_at 9.603517 9.546823 9.66855 9.586164 9.661746 9.272528 9.507969 9.425801 9.3495865 9.354631 9.537986 9.512375
1368369_at 4.3498974 4.597686 4.36956 4.623494 4.6445456 4.5645065 4.466281 4.4472837 4.324376 4.597246 4.5633965 4.313513
1368370_at 4.8516665 5.241351 5.2510533 5.1512938 5.2891383 5.2618227 5.2736435 5.1431503 5.0425634 5.3541455 5.1924353 4.851676
1368371_at 5.239624 5.956132 5.771782 5.7010946 5.580062 5.166458 5.6107626 5.5315685 5.552453 5.4537916 5.5418305 5.724059
1368372_at 6.7809734 7.170077 8.113066 7.02033 7.2449503 6.9565587 7.0770226 8.434797 7.218139 7.164746 7.163514 6.923042
1368373_at 4.5377464 4.5561604 4.72692 4.756234 4.8038273 4.6078815 4.578125 4.6502185 4.5961466 4.995549 4.9404507 4.7170277
1368374_a_at 6.3716874 6.3135476 6.228258 6.301625 6.20797 6.0759764 6.0829935 6.0487432 5.999975 6.0069566 6.0870657 6.136623
1368375_a_at 5.507717 5.3966446 5.1215067 5.3099 5.280703 5.6144233 5.427728 5.3979254 5.553533 5.595343 5.6809516 5.7678514
1368376_at 5.815762 7.943789 8.780991 8.799556 9.453824 8.700599 9.020299 8.86805 8.43344 8.8586855 7.9559793 8.570121
1368377_at 4.7644615 4.986589 5.2227426 5.139763 5.272368 5.0597744 5.2405143 5.031014 5.069057 4.926019 5.148275 5.030152
1368378_at 11.870225 11.782894 11.377198 11.540902 11.612285 11.383708 11.37832 11.352069 11.48538 11.471151 11.650714 11.426065
1368379_at 7.4901233 7.812064 7.8722215 7.624902 7.973524 7.8429027 7.921244 7.703487 7.918761 7.7930727 8.070558 7.9355726
1368380_at 14.0573015 14.003593 13.890493 13.987003 13.927443 14.025546 13.947617 14.002173 14.049695 13.997415 14.014518 14.038897
1368381_at 4.676837 4.8283587 4.839986 4.8527946 4.9655294 4.8725805 4.9478903 4.7303786 5.0087376 4.7283273 5.055246 4.8409925
1368382_at 5.930306 6.3726635 6.601071 6.613019 6.7376266 6.5404825 6.5093846 6.085929 6.6538863 6.7217917 6.4800944 6.2807727
1368383_at 6.1501293 6.1538324 6.381529 6.4348607 6.5615635 6.437031 6.3378944 6.2869406 6.4456697 6.367451 6.599286 6.354201
1368384_at 4.283762 4.437065 4.469794 4.5439634 4.4375 4.3663588 4.452594 4.4516993 4.4577274 4.435454 4.344322 4.6469035
1368385_a_at 8.677185 8.440522 8.272097 8.39889 8.405828 8.3827915 8.66519 8.32755 8.397354 8.542557 8.563029 8.455351
1368386_at 9.633831 9.530243 9.528687 9.5816555 9.561278 9.698188 9.566223 9.348387 9.569109 9.612188 9.552397 9.386895
1368387_at 11.019791 11.048534 10.61985 10.600107 10.84379 10.652246 10.903834 10.715238 10.890174 10.915866 11.2646055 11.09055
1368388_at 4.898391 5.0375695 4.635685 4.9342422 4.8383484 4.9316764 4.912759 5.013067 4.954343 5.1315594 4.9065323 5.0037427
1368389_at 8.719018 8.524039 8.954807 8.847031 8.700032 8.769602 8.780051 8.754241 8.81548 8.712034 8.7336855 8.953824
1368390_at 8.772819 8.522602 8.585058 8.52437 8.737409 8.547582 8.740876 8.509993 8.647227 8.500546 8.602255 8.518616
1368391_at 5.114169 5.0283184 4.9451666 4.8860393 5.12165 5.108924 5.1535664 5.075796 4.959092 5.04762 5.0140457 5.022884
1368392_at 7.3562407 7.304694 7.3986635 7.492745 7.513107 7.3909516 7.5237994 7.2910366 7.149775 7.552661 7.505155 7.464473
1368393_at 5.288728 5.8142166 5.0420327 5.574678 5.581365 5.2819896 5.711752 5.804728 5.3156023 5.4616117 5.397579 5.898575
1368394_at 5.748597 5.804523 5.836592 5.9963493 5.783975 5.800078 5.853379 5.926851 6.016408 5.9034233 5.986089 5.867282
1368395_at 5.59227 5.4851966 5.4147754 5.3365355 5.396511 5.375464 5.3673825 5.462427 5.207297 5.2810454 5.149947 5.326265
1368396_at 5.662696 5.670017 5.6968975 5.8276196 5.8875976 5.6413393 5.744439 5.8647623 5.7742767 6.0728626 5.8611755 5.8310366
1368397_at 12.593889 12.575106 12.764361 12.61019 12.711246 12.818674 12.945883 12.729562 12.7038 12.566531 12.563455 12.63387
1368398_at 4.195588 4.2482324 4.525668 4.5339212 4.7775903 4.348665 4.336516 4.184429 4.5968056 4.2117763 4.510458 4.4551935
1368399_a_at 11.5189 11.3924675 11.407521 11.3762245 11.348859 11.198701 11.471751 11.344598 11.502995 11.116086 11.238267 11.352322
1368400_at 8.165581 8.294708 8.18402 8.129869 7.991276 8.446886 8.445533 8.129477 7.9911127 8.2726755 8.326788 8.247711
1368401_at 4.81096 4.864902 4.9035687 4.993826 4.979472 5.0519977 5.0003476 4.9515424 5.179365 5.128557 5.0594664 5.111171
1368402_at 8.776265 8.790523 8.76804 8.887401 8.506933 8.738063 8.706431 8.814687 8.922167 8.591102 8.620668 8.477751
1368403_at 8.326089 8.345555 8.253852 8.089914 8.206753 8.327608 8.103979 8.196447 8.3534155 8.141514 8.336972 8.0419035
1368404_at 5.645191 5.6625867 5.3701873 5.464118 5.3619156 5.2375336 5.4583335 5.177809 5.251197 5.1198683 5.329955 5.54714
1368405_at 7.449197 7.27732 7.3158174 7.024568 7.3633194 7.20703 7.392289 7.4115987 7.1520095 7.2759724 7.2589183 7.194463
1368406_at 4.5801888 4.258069 4.492486 4.6184845 4.7999277 4.577487 4.3487086 4.3752522 4.64927 4.4701304 4.6746426 4.748333
1368407_at 5.2543225 5.4489985 6.015361 5.758633 5.435226 5.2909718 5.705888 5.5343394 5.622266 5.1677938 5.545446 5.229602
1368408_at 4.631964 4.825814 4.4542108 4.7942667 4.446972 4.5493774 4.568307 4.505892 4.7533484 4.673071 4.6383724 4.6225643
1368409_at 9.901716 9.570568 9.125305 9.335333 9.504732 9.193632 9.050396 9.492378 9.581123 9.281729 9.339659 9.225317
1368410_at 6.296987 6.3465304 6.6683183 6.22776 6.3302727 6.349054 6.170386 6.4359803 6.5058093 6.3969126 6.5246797 6.356693
1368411_a_at 4.038238 3.932072 4.034304 4.182212 4.055481 4.1116905 4.004871 3.9018395 3.9526443 4.0424414 4.1271634 4.0852246
1368412_a_at 5.1005774 4.891185 5.105323 4.9488277 5.3445253 4.9022913 5.0524507 4.975327 5.152947 4.9463897 4.926009 4.662095
1368413_at 5.175127 5.281761 5.180587 5.2777433 5.410412 5.1817265 5.3019753 5.0828094 5.4371433 4.930331 5.1391945 5.228319
1368414_at 5.9155855 6.1080847 6.1161294 6.2372675 6.249931 6.2312694 6.140587 6.146599 6.07294 6.122699 6.242735 6.07545
1368415_at 4.15394 4.1972256 4.1509457 4.075014 4.3903027 3.9983585 4.1303625 4.2256694 4.289823 4.137697 4.4384956 4.3272986
1368416_at 4.1209993 3.9910204 4.277964 4.1736994 4.118209 3.9542048 4.228244 4.134284 3.842691 3.973993 3.7539682 4.1037703
1368417_at 5.0706854 5.303966 5.1809206 5.569647 5.426036 5.3516836 5.5192814 5.1676 5.5787144 5.4600363 5.5809927 5.2795706
1368418_a_at 13.127415 13.042163 12.980898 13.107952 13.206346 13.225731 12.985167 13.064332 13.092999 13.2186365 13.263097 13.064251
1368419_at 8.489411 8.973911 8.484167 8.465388 8.441979 8.727421 8.80971 8.558187 8.775304 8.46953 8.70613 8.696466
1368420_at 13.154385 13.087821 13.081977 13.02722 13.119887 13.242378 13.020139 13.12785 13.154385 13.031787 13.091523 13.031398
1368421_at 4.1085124 4.054557 4.234677 4.2279315 4.3525796 4.1566467 4.2121797 4.0024366 4.1922746 4.1528544 4.1684217 4.231896
1368422_at 6.0309644 6.643904 5.731822 5.556837 6.4798913 6.0094957 5.371521 6.5883093 6.561718 5.994494 6.079024 5.478156
1368423_at 5.857824 6.0556817 6.112458 6.3195195 6.589657 6.022733 6.1463146 6.032085 6.281687 6.198295 6.3100343 6.252806
1368424_at 7.225878 7.124417 6.906941 7.1811314 6.992709 7.1076937 7.1258097 7.3251524 6.9176693 7.009036 7.1013465 7.0785584
1368425_at 4.900699 4.9232845 4.826351 4.900196 5.1391897 4.6972036 4.889567 4.818803 4.9077473 5.2055435 4.9681892 4.932203
1368426_at 11.319738 10.996412 10.105521 10.995548 11.149212 10.069375 11.771937 11.046772 10.835933 11.36946 11.296966 10.832297
1368427_at 8.277222 8.283934 8.073887 8.256636 8.190172 8.345724 8.302075 8.292102 8.002948 8.343037 7.98074 8.197085
1368428_at 8.954007 8.436086 7.6839995 8.637645 8.231424 8.569782 8.480369 8.403596 8.394197 8.20171 8.513305 8.341282
1368429_at 3.8406765 3.9217117 3.7033503 3.5792677 3.6536496 3.7988522 3.5976355 3.7572074 3.5890996 3.668311 3.4857783 3.9247453
1368430_at 9.523507 9.518649 9.257823 9.101589 9.158672 9.403074 9.407311 9.103687 9.221558 9.235804 9.223128 8.807134
1368431_at 11.134378 10.852258 10.954717 11.016276 11.011874 11.07292 10.960686 10.937717 11.14078 10.817656 11.094276 10.956245
1368432_a_at 4.771614 4.640524 4.8266835 4.945122 4.832713 4.739935 4.927325 4.772047 4.870592 4.5548196 4.83424 4.8108816
1368433_at 9.137522 9.313381 9.307297 9.204847 9.117465 9.281685 9.248254 9.320027 9.390728 9.458975 9.299815 9.2765875
1368434_at 6.9477897 6.343721 6.9494076 6.7815166 6.669786 6.6657124 6.651745 7.2150693 6.842812 6.346212 6.663219 6.685251
1368435_at 11.822262 11.467449 11.089529 11.146496 10.165106 11.435035 11.063638 11.045669 11.349465 11.56407 11.913523 11.726957
1368436_at 8.961512 8.860028 8.789876 8.571205 8.632011 8.79334 8.890715 8.734904 8.583159 8.666019 8.766008 8.8611555
1368437_at 5.392713 5.335062 5.319479 5.2577734 5.1840267 5.1604877 5.1940184 5.074021 5.359891 5.166434 5.288707 5.0369296
1368438_at 4.6630425 4.672737 4.865597 4.879195 4.9931064 4.6595163 4.9209023 4.556549 4.8426285 5.1417074 5.0217066 4.746315
1368439_at 7.116449 6.7183275 6.497517 6.8593435 6.593972 6.520616 6.615953 6.555879 6.637175 6.680326 6.587663 6.74444
1368440_at 6.8377357 6.739982 6.5695686 6.927045 7.005684 6.8089743 7.1386003 6.8481 7.0626183 7.049865 6.9391007 6.9490523
1368441_at 6.416435 6.2793093 6.3517814 6.219034 6.103957 6.0492244 6.406955 6.312424 6.468376 6.5848093 6.305303 6.218569
1368442_at 13.273639 13.289262 13.257793 13.135131 13.317927 13.301407 13.259579 13.314039 13.270937 13.303391 13.375191 13.312624
1368443_at 5.5431323 5.832252 5.956394 5.894053 5.7043123 5.900404 5.769588 5.8359704 6.0652466 5.6565847 5.9057784 5.771835
1368444_at 8.093289 7.7568274 7.741267 7.8064976 7.852243 7.718236 8.004134 7.6232224 7.9066243 7.835285 7.996322 7.7505956
1368445_at 6.396871 6.9844065 6.5759993 6.853123 6.503535 6.57155 6.5820975 6.7524343 6.338418 6.8475146 6.4139986 6.5781045
1368446_at 7.526541 7.989167 7.701623 7.554016 7.8901396 7.628597 7.53389 7.615054 7.660867 7.731046 7.6938043 7.8006554
1368447_x_at 5.613218 6.775837 6.6072083 6.279129 6.252741 7.1965065 6.725021 7.172682 6.483451 7.0048923 6.627314 7.562758
1368448_at 7.5547204 7.325124 7.3996067 7.4194913 7.3783445 7.4275227 7.296708 7.586098 7.5174794 7.531597 7.3871307 7.527616
1368449_at 4.6044917 4.737012 4.7229867 4.9563093 4.8058844 4.7236223 4.746603 4.6484575 4.707859 4.691868 4.7918015 4.6311164
1368450_at 5.263918 5.1423874 5.1896963 5.5984793 5.2623825 5.2778893 5.2234716 5.3182445 5.3676133 5.2378826 5.4244766 5.1931057
1368451_at 6.62328 6.6188574 6.719397 6.570515 6.424007 6.793406 6.468188 6.935672 6.5512786 6.4794974 6.9212203 6.929371
1368452_at 9.0453825 9.3347435 9.159804 9.207425 9.085135 9.238842 8.9970665 9.183892 9.042103 8.970192 9.199947 8.853043
1368453_at 10.342014 10.08774 10.2901945 10.765274 10.361955 10.734065 10.934684 10.419428 10.630834 11.124948 10.969691 10.90752
1368454_at 4.197276 4.073279 4.3513303 4.3360553 4.330946 4.22657 4.199828 4.4494843 4.3558497 4.3234205 4.3413506 4.1885886
1368455_at 5.9229045 5.8474975 5.7303443 6.025055 5.9940214 5.788407 5.936115 5.8134575 6.0519657 6.1653867 6.0710707 6.0629234
1368456_at 3.95749 4.0664845 4.28505 4.1644244 4.1687803 4.077519 4.228748 4.2779846 4.153463 4.2617393 4.0894017 4.2610044
1368457_at 3.8595018 4.040752 4.241559 4.2197013 4.5123596 4.3189273 4.2160544 4.046066 4.1012077 4.267528 4.04238 4.022556
1368458_at 9.991456 9.181118 8.165141 8.999419 9.250316 9.410554 10.45701 9.531549 9.73461 10.8178 8.993845 10.655656
1368459_at 3.9040027 4.0379276 4.0355673 3.8994858 4.081493 4.2463336 4.065915 3.9931612 4.151373 3.8839579 4.201558 4.1229734
1368460_at 7.9372025 7.2215533 6.8239226 7.1328793 7.261797 7.1095514 7.162493 7.0923734 7.1303053 7.3794246 6.996751 7.0954943
1368461_at 11.14456 11.248031 11.258691 10.884043 11.068081 11.087024 10.767596 10.958133 11.044917 10.776601 10.873372 10.655051
1368462_at 4.8416147 4.727241 5.110795 5.1298156 5.2350044 4.923492 5.24496 5.005596 5.092705 5.36482 5.3824606 4.9626794
1368463_at 6.58435 6.9477787 7.0009375 6.748411 6.3364124 6.66508 6.9297676 6.906837 6.721035 6.8753424 6.5111494 6.6179647
1368464_at 5.224961 5.2136097 5.4780984 5.140917 5.391037 5.284584 5.5827837 5.291585 5.2187576 5.1852255 5.5779867 5.1577535
1368465_at 3.608319 3.9541972 3.7053142 3.9309683 3.942728 3.6774461 3.7761805 3.733301 3.8677912 3.71143 3.4943383 3.8714838
1368466_a_at 5.3045754 5.208077 5.1853714 5.244644 5.2772894 5.2117577 5.195792 5.1785607 5.2437925 5.052725 5.1628966 5.19715
1368467_at 12.641112 12.808349 12.636775 12.733133 12.884999 12.690624 12.652027 12.748492 12.715932 12.608805 12.700662 12.546341
1368468_at 5.34124 5.1029177 5.2619677 5.3445454 5.221079 5.212981 5.197631 5.0092626 5.0756407 5.4908133 4.995153 5.379571
1368469_at 5.3840327 5.283899 5.610091 5.535091 5.6668735 5.438256 5.678913 5.167101 5.62543 5.421923 5.5724716 5.4449644
1368470_at 7.945294 7.880271 7.5147567 7.4922004 7.889746 7.839246 7.9030604 7.842093 8.010039 7.6632085 7.7963834 7.884384
1368471_at 5.6142325 5.8341584 5.92268 5.7044644 6.0152493 5.9750667 5.9077425 5.6805453 6.02452 6.1438317 6.0772805 6.1130333
1368472_at 4.825421 4.983109 5.106922 5.1093826 5.095513 5.080129 5.165884 4.9120765 5.0544252 5.0673 4.9955115 5.037132
1368473_at 5.2815976 5.168146 5.555264 5.4981484 5.42629 5.377671 5.4447775 5.076021 5.457098 5.3427095 5.423412 5.210656
1368474_at 6.445025 6.375151 6.638754 6.2477865 6.2295055 7.12535 6.659647 6.2219706 6.56992 6.8305845 6.5746064 6.51184
1368475_at 4.9354496 4.812185 4.8349767 5.186243 4.9891257 5.0581913 4.9816504 5.148182 5.197726 5.0261455 5.08098 4.8849516
1368476_at 6.3186507 6.3822117 6.2848063 6.351716 6.2567234 6.3611565 6.3267527 6.487875 6.354734 6.536143 6.257351 6.0148554
1368477_at 7.1417294 7.1125984 7.2585087 6.9944086 7.1993937 7.490107 7.0548906 7.227896 7.194792 7.209104 7.2078953 7.1838393
1368478_at 4.012224 3.9540682 4.0384755 4.101841 4.5185738 3.9975228 3.9575257 4.227069 4.1123314 4.094679 4.2376566 4.082374
1368479_at 3.696929 3.8844094 3.8350651 4.015377 3.9516742 3.6654966 3.747326 3.736616 3.814902 3.9051507 3.7840757 3.8019674
1368480_at 6.449909 6.235107 6.6324987 6.240173 6.8173594 6.3218846 6.4702234 6.384315 6.4320974 6.709739 6.4354877 6.405348
1368481_at 5.396178 5.1802597 5.511067 5.0137863 5.43773 5.0725503 5.536123 5.4355574 5.25824 5.4064045 5.450023 5.48618
1368482_at 6.900525 6.3686767 6.57177 6.430099 6.266007 6.711641 6.68015 6.8010716 6.596256 6.477349 6.728778 6.1825466
1368483_a_at 4.0060287 4.06502 4.1484466 4.192438 4.240499 4.155776 4.2679563 3.9614449 4.08249 4.3073206 4.4056287 3.9139924
1368484_at 5.3627954 5.19799 5.1167965 5.0553994 5.1220536 4.786129 5.131404 4.9475965 5.300204 5.0506964 4.938139 5.658857
1368485_at 4.980174 5.047657 5.0296392 4.9797106 5.1370354 4.9352617 5.036006 5.1058455 5.0144453 4.937749 4.988018 5.0463877
1368486_at 5.9030986 5.5672092 5.836147 7.0761113 6.166596 6.5454655 6.4651637 5.692271 6.605479 5.5473614 5.973593 6.106601
1368487_at 3.4445436 3.446333 3.3865967 3.3255177 3.445104 3.3069234 3.348993 3.6002905 3.514682 3.306194 3.3278391 3.6112478
1368488_at 8.823117 8.54694 8.856545 8.325454 7.9679275 8.542824 8.233028 8.04435 8.3810835 8.051892 8.837855 8.341558
1368489_at 5.463953 5.4456024 5.3110514 5.4503984 5.186429 5.2915435 5.2005925 5.407961 5.322521 5.5452404 5.2780423 5.4463053
1368490_at 9.986175 10.181103 9.659557 8.743963 9.490261 9.15728 10.11542 9.77969 9.062356 9.714475 10.010457 9.728092
1368491_at 5.79595 6.1932106 6.012596 6.0434227 5.7976785 6.1175184 5.963885 5.8421645 6.021819 5.658372 5.813317 5.8341255
1368492_at 7.436747 7.2099247 7.3589535 7.3843427 7.1036167 7.5774593 7.275146 7.517445 7.5885706 7.4491057 7.6022906 7.2688107
1368493_at 5.305791 5.1398354 5.253175 5.2357616 5.131916 5.243323 5.127842 5.096848 5.393422 5.0821605 5.240752 5.3103313
1368494_at 3.9483213 3.8455107 3.9441142 3.6969736 3.3852003 3.7654865 3.979254 3.7126331 3.544042 3.8786824 3.4817228 3.7718368
1368495_at 6.214092 6.1551423 6.416251 6.3691554 6.364795 6.1148195 6.381587 6.2811584 6.3454566 6.168939 6.2806463 6.3885336
1368496_at 4.476204 4.7861376 4.6636734 4.8306274 4.658722 4.4830523 4.4865656 4.372588 4.6197042 4.5267878 4.508106 4.5654907
1368497_at 10.445506 10.690766 11.162832 10.662146 10.937732 10.541469 10.303463 10.526949 10.483413 10.482085 10.845309 10.546177
1368498_a_at 3.1618645 3.2375138 3.4530814 3.3466218 3.3010323 3.3008678 3.422818 3.159074 3.266825 3.3200474 3.1938276 3.35384
1368499_at 3.2171273 3.3458705 3.3504665 3.3802054 3.5375404 3.3865428 3.557325 3.4176056 3.392351 3.3147135 3.3321803 3.3292143
1368500_a_at 6.7388105 6.844761 6.9982834 6.8669157 6.888248 6.899706 6.8697248 6.874193 6.9725866 6.885829 7.1158648 6.8267517
1368501_s_at 5.9608407 6.2903175 6.4013495 6.198049 5.8619304 6.128346 6.5171537 6.072401 6.145329 6.5640116 6.172414 6.012863
1368502_at 4.2575016 4.2548075 4.5500464 4.496896 4.367364 4.278314 4.411511 4.178899 4.418721 4.1378345 4.2435317 4.2650986
1368503_at 7.4315944 7.1693835 7.274147 6.7374244 6.6407814 6.75821 7.2116733 7.3361125 7.176977 7.0646443 6.9213676 7.3456073
1368504_at 10.990343 10.912285 11.051725 10.807547 10.883959 10.752918 10.928383 10.915083 11.106769 10.854126 11.069382 10.815201
1368505_at 5.2806883 5.5636306 5.3703785 6.1755633 5.735352 5.716225 5.2979646 5.433778 5.946356 5.9946175 5.197717 5.4573693
1368506_at 4.932186 4.9509478 5.24802 5.1959467 5.02785 4.9790435 5.4061766 4.993104 5.287977 4.9290557 5.004829 5.411617
1368507_at 10.813194 10.759497 10.97474 10.990281 10.927649 11.001252 10.984488 10.881124 11.007132 10.846708 11.1285715 10.82604
1368508_at 7.969598 7.9091415 7.8233647 7.9059577 8.032885 8.151674 7.885632 8.128483 7.8516917 7.744515 7.8662677 7.9735904
1368509_at 5.150207 5.5244803 5.3784294 4.5461426 5.1310244 5.038571 5.551709 5.1303415 4.6910257 5.2028823 5.325836 5.1644325
1368510_at 4.9307747 4.720127 4.8992987 4.999552 4.964183 4.763815 4.9898996 4.976289 4.946149 4.8417335 5.012364 4.909813
1368511_at 4.37029 4.3820066 4.5694923 4.347832 4.4160094 4.5062423 4.5110936 4.4047084 4.362985 4.2937746 4.330509 4.2791967
1368512_a_at 9.96059 10.014408 9.602962 10.309498 9.481132 9.798761 9.70025 9.702386 10.150348 9.54001 9.61318 9.685191
1368513_at 6.2243285 6.2654896 5.8467 5.9927917 6.094415 5.7014966 6.313027 6.061242 5.9510365 6.1072345 6.083393 6.0408144
1368514_at 11.456954 11.449147 11.293682 11.4054165 11.635705 11.279064 11.465521 11.5663805 11.5239105 11.358345 11.326747 11.396799
1368515_at 5.5326138 5.287587 5.4997387 5.1169453 5.1627645 5.808605 5.286931 5.332509 5.1043386 5.335593 5.4194937 5.0840006
1368516_at 6.0580077 6.1317863 6.3539243 6.051766 6.3069596 6.0488176 6.149723 6.140137 6.170845 6.1366324 6.2837768 6.0987453
1368517_at 6.4734097 6.3313546 6.6795745 6.3362412 6.343845 6.1195216 6.2340856 6.046578 6.573979 6.4292493 6.3073006 6.115194
1368518_at 7.7338 7.467668 7.646231 7.23142 7.1679516 7.7736177 7.8519692 7.7663374 7.643943 7.723358 7.668991 7.480708
1368519_at 4.999715 5.033061 5.3761296 4.969097 5.206622 4.996359 5.103452 5.2322435 5.164794 4.9897656 5.1600986 4.9480476
1368520_at 12.990955 12.5688095 12.32089 13.106139 12.345707 12.356223 12.01784 12.788983 12.945194 11.887423 11.563573 12.745534
1368521_at 6.4880567 6.373266 6.6592503 6.599288 6.402721 6.8120775 6.579307 6.6619744 6.8267703 6.6377172 6.7290883 6.055636
1368522_at 4.3624225 4.4351244 4.372712 4.14899 4.4446025 4.173831 4.4675636 4.6426144 4.2627935 4.4508157 4.2512274 4.3362513
1368523_at 4.4291096 4.203472 4.2478714 4.3728185 4.1526213 4.353835 4.3095455 4.1090193 4.3602257 4.243266 4.246757 4.3504524
1368524_at 3.8276937 3.7686565 3.7352664 3.7166946 3.810861 3.6041179 3.8339992 3.6797366 3.6049585 3.801349 3.9101195 3.8663237
1368525_at 6.6969576 6.479768 6.8393965 6.419921 6.543731 6.6828713 6.7433934 6.795981 6.62082 6.540637 6.388809 6.8977785
1368526_at 7.1091766 7.0453353 6.7287607 7.139695 7.0850253 6.95294 7.1553607 6.816182 7.0266376 7.0697026 6.9622855 7.051167
1368527_at 3.3120165 3.3208535 3.1944857 3.1708355 3.2424488 3.2257385 3.2735405 3.2944105 3.2753325 3.2382965 3.1453817 3.1481524
1368528_at 8.4687 8.231634 8.370127 8.318589 8.147883 8.23435 8.379282 8.380381 8.2990265 8.440801 8.264484 8.466743
1368529_at 4.7160673 4.30719 4.352132 4.83015 4.7411194 4.5775013 4.4723115 4.7118487 4.7892246 4.7670684 4.8467126 4.850092
1368530_at 5.045515 4.585165 4.806268 4.799616 4.9999247 4.7564373 4.8333354 4.672051 5.030679 4.6829386 4.7046995 4.9009986
1368531_at 3.558556 3.5604901 3.8305023 3.4783425 3.500152 3.5519133 3.5971744 3.4899228 3.555959 3.5340264 3.5219052 3.4226856
1368532_at 3.9115713 3.7855449 4.0073133 3.7717028 3.9471877 4.1359034 3.9161532 3.9312234 3.8624783 4.000521 4.3105116 3.8687103
1368533_at 5.7083807 5.711443 5.3648043 5.578802 5.3547983 5.586572 5.60207 5.2702603 5.2175903 5.499457 5.2801423 5.719803
1368534_at 6.198893 6.299837 6.2255044 6.080992 6.04115 5.973049 6.074888 6.127651 6.0585966 6.3310556 5.9837165 6.1919045
1368535_at 5.430376 5.773863 5.816305 5.494883 5.855903 5.620971 5.8033442 5.717389 5.6118507 5.6352005 5.739479 5.754626
1368536_at 9.963217 10.058487 10.137723 9.830149 10.212734 10.006068 10.231263 10.033922 10.427323 10.642883 10.471222 10.453637
1368537_at 6.13754 5.9689784 5.6033425 5.9074473 5.807014 5.9039044 5.937264 6.0536647 6.064801 5.8939924 5.884904 5.859182
1368538_at 7.57582 7.449103 7.1746097 7.284363 7.415002 7.3003755 7.3366637 7.235338 7.152161 7.3315644 7.285285 7.1234245
1368539_at 3.419019 3.3367958 3.481182 3.4603415 3.4393988 3.4187 3.439632 3.5528512 3.392348 3.3910625 3.3999436 3.4130588
1368540_at 4.091 4.1227546 4.145905 3.943795 4.105053 4.1230974 4.119694 3.9964576 4.127352 4.0831327 4.1903324 4.385872
1368541_at 6.0962806 5.79627 6.0667095 5.939465 6.139441 6.458296 6.282494 6.302177 6.262784 6.133017 6.43454 6.1625485
1368542_at 4.5364304 4.8097343 4.5999823 4.46713 4.754993 4.438589 4.4463544 4.3984404 4.729069 4.416854 4.525051 4.8673077
1368543_at 7.029116 7.7836466 7.4627585 6.9215875 7.647337 7.095967 7.0642257 7.6025276 7.641801 7.197218 7.327464 7.1973934
1368544_a_at 4.6977735 4.86537 4.64192 4.55698 4.799928 4.9608135 4.6859674 4.6459613 4.6984186 4.682349 4.530195 5.109705
1368545_at 5.9669595 5.8850956 5.89468 5.755542 5.7292643 5.8217807 5.5191174 5.6278787 5.7405643 5.9378357 5.6082745 5.950914
1368546_at 4.854349 4.9061155 4.8676934 5.0787764 4.916709 4.9947453 4.6986675 5.002627 4.8836136 5.071608 5.0417805 4.9403963
1368547_at 4.1539407 4.1506166 4.274957 4.0717816 4.150184 4.160261 3.9967654 4.294412 4.3295565 4.3323383 4.286309 4.285473
1368548_at 3.342743 3.2859287 3.329654 3.2621517 3.3128672 3.2156425 3.2234914 3.3779805 3.346448 3.1514053 3.2680354 3.3356454
1368549_at 8.881843 8.853512 8.831214 8.639339 8.798926 8.952061 8.598925 8.804546 8.914595 8.486755 9.044062 8.837106
1368550_at 5.4145803 5.083841 5.0584774 5.081382 4.9938436 5.0617037 4.955943 5.045065 5.0286446 5.0526 4.9904304 4.851695
1368551_at 4.661279 4.643271 4.7932005 4.8155527 4.7527 4.675005 4.725936 4.6840453 4.850676 4.8707786 4.7326922 4.7957644
1368552_at 10.643506 10.387837 10.375204 10.230076 10.318313 10.299269 10.398384 10.326061 10.40825 10.263882 10.481144 10.401468
1368553_at 5.221094 5.1262097 5.1401763 5.208333 5.4032087 5.395198 5.339552 5.1298485 5.1672544 5.0643635 5.166232 5.3325644
1368554_at 5.3772335 5.4417834 5.5381994 5.505124 5.637812 5.411369 5.3914733 5.3352604 5.535498 5.4530067 5.767744 5.472879
1368555_at 5.298501 5.346051 5.7633843 5.7081366 5.2842226 5.7972717 5.993309 5.627925 5.4534855 5.7655787 6.0610304 5.393514
1368556_at 4.73452 4.583917 4.6258807 4.77604 4.707361 4.7289405 4.910466 4.546276 4.8076496 4.3774576 4.778578 4.7109957
1368557_s_at 4.436676 4.7979064 5.0647755 4.85345 5.1457024 4.689407 5.0735126 4.969237 4.629079 5.086708 4.715198 4.5595565
1368558_s_at 7.981081 7.876757 7.5095096 7.2248816 7.0976396 8.591511 8.258652 8.09948 7.9808116 8.244341 8.254897 7.445148
1368559_at 5.985449 6.1942663 6.156798 6.2080164 5.923013 5.89976 5.9946127 5.792311 5.9824934 5.9904943 5.966037 6.1495504
1368560_at 5.3341303 5.262797 5.7944264 5.5429792 5.6137657 5.479198 5.39435 5.272373 5.5132904 5.626036 5.480586 5.2657795
1368561_at 4.0769687 4.196642 4.2486944 4.1027327 4.021576 4.1655273 4.26861 4.1694956 4.090836 4.3444786 4.0596857 4.282218
1368562_at 4.9025044 5.0457673 5.0756164 5.3575544 5.233335 5.177182 5.24496 5.0829744 5.202796 5.0550013 5.1663585 5.210389
1368563_at 7.005308 7.507996 7.1681976 7.028557 7.5628605 6.6984262 6.502882 7.4143453 7.381186 6.258273 7.687461 7.388018
1368564_at 5.1098623 5.158089 5.225285 5.4194326 5.06058 4.868554 5.3179603 5.0480514 5.1430693 5.251892 5.0906134 5.212338
1368565_at 4.812228 5.5125914 4.2826505 4.324142 5.3481717 4.4000664 4.3630977 5.8821974 4.4956913 4.5434 4.7461977 4.1247206
1368566_a_at 11.026537 10.822031 10.922462 10.795846 10.795902 10.750517 10.803244 10.914463 11.134949 10.585755 11.3777 10.998789
1368567_at 6.993309 6.907793 7.1411433 6.718143 6.646729 7.1297927 7.1940227 6.8907475 6.739214 6.8301044 6.7924566 6.7855415
1368568_at 5.631495 5.912361 6.1177683 5.9317503 5.922187 5.949569 5.936816 5.789518 5.9653387 5.9118247 6.1272216 5.7442813
1368569_at 4.1413045 4.329106 4.048996 4.1904697 4.2075396 4.090743 4.2851033 4.3631115 4.143957 3.9884515 4.021883 4.780516
1368570_at 7.248624 7.731143 7.030511 7.1318765 7.570022 7.2401013 7.2909203 7.152754 7.0067797 7.54009 7.0921464 7.173997
1368571_at 4.862948 5.0049167 4.736684 4.9877334 4.8591933 4.736781 5.0767083 4.957171 4.7958345 4.8370442 5.0536704 4.740132
1368572_a_at 5.245386 5.376432 5.7269645 5.503578 5.686883 5.4594836 5.48623 5.3888936 5.4651694 5.4238048 5.582804 5.4964995
1368573_at 7.87553 7.502177 7.3916016 7.4377527 7.4144797 7.5745735 7.70538 7.4307427 7.3474917 7.2381496 7.656294 7.3514457
1368574_at 10.078718 10.086339 9.891233 9.93104 9.917878 10.089206 10.034283 9.871109 10.061705 9.938601 10.299974 10.147621
1368575_at 5.63078 5.710728 5.707594 5.7765765 5.765429 5.5314436 5.700774 5.5273333 5.696994 5.6036553 5.601063 5.816853
1368576_at 4.650673 4.571679 4.5960245 4.655523 4.714171 4.673852 4.614377 4.548325 4.251126 4.800833 4.8403435 4.760349
1368577_at 3.5468721 3.6138387 3.4694576 3.6293216 3.4670558 3.3919911 3.5190306 3.5188682 3.6400225 3.4108386 3.5522637 3.5296223
1368578_at 5.0554347 4.911488 5.3518767 5.160081 5.0585284 5.049738 5.051198 4.9360623 5.3404975 5.265908 5.2629085 5.0543814
1368579_at 5.0847774 4.891281 4.660124 4.982436 4.975293 4.8002977 4.711233 5.1473455 4.9013715 5.0083485 4.935968 5.352242
1368580_at 6.376688 6.075776 6.218407 6.358284 6.5269747 6.152234 6.583817 6.304864 6.255844 6.331971 6.5583034 6.2976427
1368581_at 6.161297 5.885636 5.78214 6.0979133 6.030009 5.969273 6.0656056 5.9700227 6.138184 6.26882 5.9365516 6.0695944
1368582_at 4.5253057 4.2900963 4.6240644 4.6213646 4.5326996 4.55886 4.5203705 4.500436 4.5994415 4.505184 4.6536913 4.548214
1368583_a_at 13.803271 13.864391 13.852208 13.719144 13.741229 13.885511 13.811465 13.878536 13.774405 13.916206 13.800758 14.000169
1368584_a_at 4.4221463 4.512698 4.8378963 4.5502434 5.0458236 4.406398 5.1108966 4.7403374 4.609524 4.5628395 4.723827 4.837589
1368585_at 5.9623184 6.1404505 6.2236757 6.447558 6.516756 6.372588 6.0975127 5.8267407 6.285348 6.1716394 6.36809 6.1310678
1368586_at 5.5136166 5.2986717 5.390497 5.4275484 5.4623623 5.3760824 5.5101013 5.4346485 5.500346 5.474887 5.5313387 5.135918
1368587_at 13.980003 13.89723 13.915931 13.90143 13.69621 13.873414 13.908679 14.006711 13.889948 13.801771 13.793084 13.746766
1368588_at 6.165528 5.553913 5.661266 5.5795918 5.766479 5.8636775 5.949415 6.4852076 5.957666 5.666807 5.868252 5.894124
1368589_at 7.9844904 7.8987303 8.115961 7.6717615 8.025022 8.249169 8.038696 7.9842253 8.168821 7.948343 8.1997 7.443266
1368590_at 4.0870333 4.159198 4.2814436 4.1347084 4.0810385 4.1514387 4.037323 4.0976644 3.954163 4.1767006 3.9197607 4.014596
1368591_at 9.214853 9.229693 9.35683 9.446819 9.195521 9.278039 9.375696 9.240329 9.447842 9.26745 9.439702 9.293835
1368592_at 7.1902437 7.2539797 6.9565353 7.219076 7.284591 7.228656 6.9404387 7.1443534 7.178135 6.984181 7.134917 7.109456
1368593_at 7.966135 7.914019 7.5687747 7.941274 7.6621985 7.7365403 8.26881 7.8800993 8.108246 7.828915 7.9767823 8.022583
1368594_at 4.894486 5.093136 5.221442 5.3342223 5.254366 5.0963693 5.1683226 4.9445972 5.1241813 5.2778983 5.313173 5.0853047
1368595_at 4.527618 4.7379675 4.6010156 4.626128 4.6760917 4.339313 4.384367 4.6117477 4.508431 4.425742 4.5130897 4.6245804
1368596_at 6.6899247 7.10856 7.2856817 6.8206477 6.5633545 7.2422395 7.391718 7.2048893 7.051433 6.9552803 7.034096 6.9929314
1368597_at 6.1663685 6.1138277 6.231688 6.086545 6.3509483 6.116152 6.6030226 6.260705 6.3764176 6.4303145 6.298376 6.0503254
1368598_at 6.433093 6.455262 6.449637 6.577105 6.6819234 6.440835 6.487342 6.4789476 6.648157 6.5762477 6.5732307 6.5923057
1368599_at 6.300053 6.5671897 6.846408 6.322192 6.2140813 6.6350117 6.214787 6.3232627 6.4662876 6.348825 6.007109 6.4627557
1368600_at 10.605404 10.702151 10.918638 10.95488 10.826935 10.824729 11.01453 10.922134 10.754502 10.943086 10.848158 10.787548
1368601_at 4.644437 4.917911 5.146387 5.273644 5.358872 5.155544 5.1120214 4.8958764 5.2648845 5.2347827 5.1236115 5.134561
1368602_at 4.0904436 3.9525232 4.214554 4.385541 4.2481093 4.297908 4.234912 4.0141516 4.333765 4.255395 4.445797 4.246423
1368603_at 4.7383595 4.8310833 4.900475 4.8560762 4.7162733 4.6239204 4.9806523 4.85548 4.7829566 4.823379 4.8289113 4.6950645
1368604_at 4.822794 4.9080205 5.065301 4.9377956 4.9979653 4.935656 4.9314466 4.827404 4.9242744 4.8358727 4.8736057 5.100169
1368605_at 5.078749 5.013487 5.145633 4.694687 4.9790335 4.853616 4.979095 5.1436334 4.988151 5.0740013 4.9011364 4.7966137
1368606_at 4.3113313 4.172243 4.317982 4.4552135 4.301874 4.6583138 4.446513 4.271206 4.401093 4.2541685 4.5986276 4.458132
1368607_at 7.212992 7.694871 8.672268 7.639937 7.9427376 8.37902 6.2307277 7.9471416 8.828133 6.6382065 6.930895 7.157567
1368608_at 9.805023 9.732643 9.561425 9.504965 9.835488 9.513411 9.56145 9.780275 9.842511 9.476992 9.7158785 9.639978
1368609_at 12.416126 12.491509 12.538559 12.483878 12.459767 12.500146 12.606308 12.478403 12.501306 12.5007925 12.566598 12.691525
1368610_at 4.207851 4.0903926 4.08976 4.1432905 4.262291 3.987196 4.1613016 4.1099253 4.119178 3.999014 4.1328034 3.9580173
1368611_at 4.0500693 3.9472117 4.006156 3.8525665 4.067383 3.9130888 4.052166 3.8215473 4.110582 3.9936888 4.024093 4.146311
1368612_at 5.428184 5.2617064 5.3237677 5.2991247 5.315362 5.227793 5.491811 5.3329263 5.533819 5.541137 5.480586 5.5960917
1368613_at 4.848859 4.9958982 4.7540493 4.832816 4.868149 4.731675 4.7466025 4.96622 4.8226953 4.803452 4.6576614 4.826584
1368614_at 7.430652 7.668544 7.616428 7.787027 7.2723064 7.7148952 7.1960807 7.4378123 7.4043093 7.2715597 7.4418964 7.355849
1368615_a_at 5.018177 4.968482 5.180587 4.8470497 4.8918943 4.788993 4.8262653 4.9695344 4.918339 4.9463897 4.664448 4.9501925
1368616_at 6.23078 6.222172 6.399321 6.311707 6.072065 6.2054834 6.164457 6.142402 6.4962792 6.296971 5.87817 6.2165728
1368617_at 4.198358 4.519704 4.1731863 4.1910233 4.239729 4.392093 4.3300176 4.0503836 4.27108 4.343364 4.1628885 4.0809784
1368618_at 8.84028 8.928778 8.994816 8.857389 8.661774 9.082568 9.054612 8.846474 9.14706 8.915946 9.072855 8.998683
1368619_at 5.553528 5.5959196 5.7783775 5.891433 5.845453 5.6391525 5.769454 5.5330276 5.960431 6.1094112 5.874756 5.7850146
1368620_at 5.784691 5.8113627 5.83485 5.768334 5.8344717 5.82027 5.712096 5.805729 5.9484897 5.7475023 5.9666867 5.914184
1368621_at 10.436851 10.571943 10.359681 10.703697 10.557412 10.875671 10.7838545 10.48196 10.850337 10.898681 11.058802 10.593673
1368622_at 4.2524457 4.1783447 4.3876295 4.350932 4.327497 4.22231 4.4598413 4.407965 4.381601 4.2974243 4.224143 4.225774
1368623_at 4.420497 4.2579966 4.640423 4.935813 4.773695 4.4020267 4.58924 4.592823 4.6103063 4.6820545 4.734498 4.5314093
1368624_at 3.7022648 3.6612372 3.9020925 3.8806286 3.929948 3.8879364 3.827055 3.9533305 4.0459633 4.0168276 3.8889313 3.8976028
1368625_at 5.0606074 5.451254 5.642842 5.4949193 5.6343007 5.3265924 5.5348043 5.5414267 5.5266066 5.517457 5.599449 5.4191346
1368626_at 4.356542 4.304335 4.2595925 4.331027 4.5213494 4.3930225 4.2352204 4.4481287 4.408856 4.2460933 4.370093 4.4212136
1368627_at 12.658567 12.587056 12.216829 12.565529 12.681127 12.593102 12.604321 12.6246395 12.657705 12.642655 12.701931 12.72252
1368628_at 3.87645 4.029257 3.8742356 3.8999388 3.8995497 4.067829 3.9091277 3.9609487 3.9253173 3.9196494 3.7693808 3.8586264
1368629_at 4.7736273 4.7458916 4.879108 5.106744 5.1265426 4.8701477 4.998117 4.790172 4.9289427 4.8776097 4.87952 4.849439
1368630_at 3.1951509 3.3361676 3.6217492 3.480608 3.5327373 3.4469588 3.5263257 3.288025 3.4409323 3.4049451 3.530694 3.3460407
1368631_at 4.2177095 4.2991076 4.2650166 4.4194784 4.310163 4.443656 4.2964563 4.3142495 4.5620446 4.2892547 4.4256945 4.3006077
1368632_at 3.1798337 3.3258917 3.3623784 3.4244914 3.2412171 3.2705386 3.2945533 3.209626 3.397414 3.2615945 3.30705 3.348007
1368633_at 4.1252713 3.6351213 3.898915 3.692515 3.7650025 3.9437218 3.7750795 3.8573651 3.943403 3.8075018 3.5627327 3.8836362
1368634_at 7.9284577 7.9516745 7.9553285 8.149258 8.058056 8.0712185 8.088556 7.9845643 8.014679 8.002657 8.247423 8.076435
1368635_at 4.380663 4.294149 4.4473476 4.3479166 4.299507 4.251503 4.198651 4.4299498 4.141157 4.378995 4.226442 4.5569534
1368636_at 6.1183496 6.437037 6.30476 6.4364605 6.5171227 6.3728995 6.0936427 6.157394 6.323984 6.6222086 6.1406174 6.150652
1368637_at 3.9774046 4.082797 4.1892834 4.2691584 4.267582 4.276794 4.150502 4.075324 4.1570396 4.129488 4.226158 3.9909394
1368638_at 5.164813 5.1906652 5.115871 5.3521 5.453795 5.1821623 5.1999454 5.1741757 5.31688 5.20458 5.301258 5.1373696
1368639_at 4.0053043 3.9057832 4.061364 4.050363 4.0808935 4.054028 4.0769763 3.6972022 3.8654714 4.024831 4.098451 4.1378684
1368640_at 5.743712 5.6620665 6.146197 5.8305387 5.6807227 5.5314703 5.872477 5.90512 5.5205317 5.5292687 5.819635 5.791664
1368641_at 4.0761547 4.0221496 3.9465759 4.026405 4.152302 4.1906023 3.9913034 3.7935421 3.9428346 3.8852906 4.0867214 4.007126
1368642_at 9.31262 9.221192 8.924402 8.908709 8.923924 9.129654 8.859619 8.990706 8.877958 8.86711 8.981793 8.674267
1368643_at 4.3471794 4.4108524 4.244233 4.1289854 4.3585014 4.3690214 4.371443 4.443031 4.3083334 4.3304214 4.0678873 4.4243107
1368644_at 4.602068 4.282194 4.3477592 4.36603 4.5472045 4.358908 4.5110936 4.515315 4.527441 4.718503 4.4798603 4.625771
1368645_at 6.0187874 6.0609555 6.1248665 6.253042 6.20812 6.309449 6.1004324 6.306004 6.0988026 6.184005 6.232442 6.1481357
1368646_at 8.473293 8.452694 8.322406 8.624186 8.832281 8.384138 8.810403 8.563479 8.663417 8.69546 8.503513 8.5160475
1368647_at 7.379528 7.147532 7.397884 7.4222836 7.4049134 7.1685367 7.325462 7.1951957 7.348839 7.38493 7.2005243 7.2276444
1368648_at 4.751274 4.4919877 4.54856 4.8487377 4.813346 4.7078104 4.6409974 4.7292204 4.873393 4.684572 4.840231 4.5747514
1368649_at 7.636362 7.728208 7.502215 7.4173803 7.238468 7.525096 7.430181 6.9845796 7.02633 7.1400166 7.5066047 7.0297165
1368650_at 6.5626764 7.3938375 7.388923 7.745971 6.8809013 8.128261 6.8830733 7.513511 6.5487723 6.9237194 7.6739655 6.586715
1368651_at 11.158747 10.404959 10.287873 10.646809 10.005051 10.307179 10.287882 10.4584255 10.586364 10.129109 10.065044 10.427081
1368652_at 7.166722 6.852702 6.812018 6.9858003 7.1548457 6.907298 7.1190376 7.057461 7.0345435 7.129039 7.133364 6.9819136
1368653_a_at 10.426196 10.523785 10.51545 10.432875 10.354527 10.40694 10.197094 10.322343 10.505065 10.216337 10.527438 10.467528
1368654_at 6.4022927 6.0325847 6.0718737 6.2460337 6.2677197 5.946166 6.3204823 6.4731255 6.3582397 6.2602415 6.291573 6.0934973
1368655_at 9.313169 9.365075 9.398714 9.150806 9.343582 9.572281 9.503232 9.377272 9.438388 9.371384 9.493755 9.155661
1368656_at 3.9207137 4.1596594 4.1455617 4.130228 4.1526213 4.226671 4.1957955 4.1624026 4.117193 4.257676 4.2291875 4.294241
1368657_at 3.7683778 3.7168965 3.7497904 3.6513536 3.6905737 3.7781239 3.6008916 3.6799765 3.784293 3.6910625 3.7436943 3.7580101
1368658_at 4.351575 4.5171785 4.180324 4.2987604 4.055497 4.4947057 4.164573 4.149498 4.2919707 4.3171225 4.3310127 4.0549083
1368659_at 10.727656 10.512463 9.973878 8.909601 9.904879 9.042393 10.488205 10.951478 9.356329 11.035616 9.414255 10.795141
1368660_at 4.901308 4.840129 4.984914 4.951332 5.480466 4.9081526 5.1667166 5.0816774 4.979143 5.0875654 4.7678137 4.8270097
1368661_at 6.8047733 6.8060412 6.9913797 7.261292 6.9315734 6.7151666 6.828827 7.043867 7.074281 6.8956676 7.103215 6.8704696
1368662_at 7.320038 7.250964 7.465729 6.921135 6.929785 7.3159933 6.7131977 7.068553 6.9476056 6.884262 7.3921347 7.27888
1368663_at 3.6996539 3.8002534 3.9688087 4.113823 3.9409316 4.0282555 3.8029895 3.8106952 3.8058286 4.176034 3.8432033 4.1668243
1368664_at 6.171978 6.3008404 6.051618 6.1236134 6.1607747 6.0346193 6.1484385 6.1679034 6.313871 6.222414 6.164954 6.4052625
1368665_at 7.9256196 7.9610653 8.1088085 8.26112 8.019498 8.042797 8.267349 7.9838514 8.181761 8.178021 8.184666 7.991825
1368666_a_at 3.7442517 3.8452342 3.922577 3.876322 3.9554112 3.7395835 4.024912 3.7481503 3.99006 3.8771558 3.8866162 3.8371148
1368667_at 6.0796375 6.295537 6.1698866 6.428559 6.243665 6.1913967 6.0489297 6.268237 6.0576997 6.064985 6.067456 6.6038804
1368668_at 8.514794 8.387734 8.733294 8.660873 8.376212 8.651515 8.4351 8.457899 8.560789 8.628455 8.671872 8.28557
1368669_at 7.8337755 7.741263 7.940619 7.5892544 7.677545 8.238876 8.120981 7.919819 7.936684 8.102741 7.999155 7.81199
1368670_a_at 5.3444414 5.4348717 5.707913 5.91307 5.8828993 5.7152863 5.8202176 5.651651 5.744267 5.6220446 5.84514 5.714315
1368671_at 6.281431 6.122895 6.392836 6.3417015 6.517957 6.522002 6.5993347 6.377811 6.5933414 7.023616 6.482404 6.635391
1368672_at 4.868896 4.6506615 4.8956566 4.759201 4.6346416 4.808968 4.9713454 4.6949115 4.8257585 4.864059 4.667874 4.696208
1368673_at 3.9085166 3.9206192 3.901782 4.0814404 4.285761 4.11961 3.9882052 4.1927404 4.012431 4.0729766 4.0809555 3.867006
1368674_at 11.144295 11.028109 11.261984 11.063673 11.093257 11.045735 10.869235 11.005165 10.904248 10.702608 11.02199 10.920578
1368675_at 7.116274 6.6362834 6.9242105 6.9999943 7.072042 7.1306233 6.6236653 7.0609713 6.96536 7.065349 6.735858 6.9997377
1368676_at 5.3306274 5.4879217 5.4633837 5.6564817 5.444212 5.5420775 5.238355 5.577485 5.3523865 5.506785 5.404323 5.5341487
1368677_at 3.5775385 3.630672 3.909567 3.7971804 3.7572403 3.6366062 3.7520835 3.6519275 3.5851328 3.810758 3.7744522 3.6080477
1368678_at 4.300683 4.3102746 4.439379 4.5045996 4.5249796 4.3189273 4.487144 4.4439945 4.4113817 4.4647427 4.4282303 4.403062
1368679_a_at 7.1699677 6.4168224 6.6539755 6.171361 6.6851974 6.848514 7.251112 6.9933867 6.694656 6.853984 6.537262 6.9287863
1368680_a_at 4.8677583 4.89101 4.9233527 4.938117 4.8117495 4.747618 4.9845347 5.0103273 4.8864236 4.85576 4.6838365 4.8916397
1368681_at 6.61987 6.7789984 6.7727203 6.624336 7.0552025 6.529668 6.8612003 6.46943 6.6053247 6.582311 6.559315 6.8872294
1368682_at 4.5142846 4.38845 4.825033 4.3875775 4.618938 4.67097 4.601951 4.445028 4.506187 4.5003986 4.69802 4.830136
1368683_at 3.2088003 3.150297 3.2762249 3.284892 3.1685193 3.2772143 3.2446446 3.2177963 3.2722828 3.259226 3.1878195 3.1581984
1368684_at 5.404649 5.7708774 5.76291 5.8420806 5.839838 5.7898674 5.5899997 5.62346 5.9133477 5.4649315 5.5542784 5.8524237
1368685_at 5.0590897 5.0100937 5.3041887 5.234274 5.2650504 4.975857 5.249428 5.076101 5.016396 5.028041 5.138687 5.079174
1368686_at 14.091291 14.04714 14.093029 14.034682 14.078192 14.049987 14.093472 14.052276 14.055845 14.064898 14.086166 14.043625
1368687_at 6.0537667 5.87239 6.125015 6.0551977 6.034043 6.022455 6.265684 6.016648 6.082812 5.962327 6.064545 6.1582556
1368688_at 4.588899 4.6363964 4.7851305 4.6793013 4.741892 4.785123 4.9556966 4.7291346 4.8470097 4.880078 4.730033 4.9103346
1368689_at 4.2910237 4.2698936 4.501443 4.4834857 4.6095695 4.355872 4.234681 4.3192644 4.417991 4.5909777 4.392004 4.4516134
1368690_a_at 4.4741125 4.793901 4.779818 4.8642116 4.990243 4.6722026 4.617051 4.683271 4.80317 4.8818817 4.6410904 5.0799584
1368691_at 4.49114 4.602812 4.6671505 4.6685834 4.634057 4.847566 4.5761333 4.68808 4.7907586 4.5739813 4.712886 4.405803
1368692_a_at 8.836459 8.000449 8.497581 8.529121 8.471555 8.572606 8.002365 8.397365 8.2286625 7.9473715 8.427701 8.128227
1368693_at 6.4545145 6.6192546 6.4732895 6.5889654 6.5965395 6.801231 6.525806 6.343994 6.8987994 6.327095 6.508843 6.197345
1368694_at 4.5891104 4.6609516 4.5554466 4.555766 4.447132 4.524666 4.447929 4.6784153 4.760519 4.4727354 4.4052534 4.639614
1368695_at 11.943999 12.065814 11.67398 12.075042 11.879106 12.077489 11.95088 11.938085 12.23815 12.053677 12.115048 12.124311
1368696_at 5.8534813 5.5791874 5.5412874 5.827611 6.0531273 5.4275293 5.619599 5.7645707 5.9521646 5.63721 5.4430995 6.0206914
1368697_at 3.4391506 3.6690967 3.6925766 3.9012492 3.9480147 3.6432967 3.8551538 3.8392894 3.9303563 3.7678173 3.7760675 3.6631846
1368698_at 5.771835 5.9421053 5.3012986 5.8410344 6.0402336 5.815873 5.9602313 5.884444 5.9718947 5.957549 5.7141185 5.526469
1368699_at 4.0563736 4.2395887 4.29255 4.1895494 4.0924816 4.171685 4.2607718 4.1106715 4.084795 4.1893287 4.209286 4.11613
1368700_at 4.273481 4.420997 4.065087 3.9488616 4.377995 4.1453657 4.146839 4.2539363 4.0751996 4.409591 4.216552 4.1941524
1368701_at 5.3592725 5.3204246 5.279198 5.2658367 5.329979 5.2947774 5.4427195 5.3191204 5.5036693 5.595385 5.45492 5.5680637
1368702_at 7.897491 8.2463875 8.359294 8.096992 8.153423 7.930805 7.8957696 8.316177 7.8877716 8.081039 8.034084 7.8030105
1368703_at 6.905254 6.924959 6.624966 6.8801823 6.961495 6.6681886 6.8899684 6.976287 6.8141603 6.9399896 7.011849 6.5548553
1368704_a_at 4.6792765 4.3397503 4.741708 4.739644 4.8158216 4.799597 4.663045 4.7622175 4.8620605 4.8359795 4.6999245 4.74658
1368705_at 4.783934 4.79863 5.077977 5.233009 5.1629214 5.1176333 5.1194263 5.199151 4.971417 4.9813395 4.959412 4.882933
1368706_at 11.623407 11.359354 11.419572 11.346676 11.623466 11.4867735 11.870932 11.53259 11.442288 11.630764 11.546633 11.42345
1368707_at 13.541883 13.45831 13.451479 13.425778 13.4615555 13.617344 13.495582 13.4004545 13.4625 13.54642 13.615287 13.391653
1368708_a_at 5.7900286 5.485878 5.2360578 5.4913483 5.7914543 5.864754 5.682862 5.6446614 5.7168355 5.6597543 5.711629 5.69993
1368709_at 4.2204165 4.243333 4.409911 4.312896 4.3069124 4.2343674 4.27003 4.1697206 4.2138324 4.402274 4.414667 4.1914415
1368710_at 6.6666875 6.733698 6.6478744 6.803188 6.680462 6.746038 6.7199297 6.6864343 6.6334996 6.632597 6.7313776 6.504441
1368711_at 9.023628 8.507611 9.265935 8.431819 7.9448147 8.563822 7.546685 8.573982 8.195837 8.738198 9.541929 7.9866548
1368712_at 7.0268545 7.3155336 6.8535824 7.048432 6.940745 7.1495814 6.933372 7.0835676 7.0310826 7.023616 7.0834727 7.2435503
1368713_at 4.4488783 4.3000937 4.5847206 4.4249463 4.6295214 4.535905 4.388284 4.609648 4.556229 4.4203243 4.6142836 4.6318703
1368714_at 3.6078746 3.586928 3.5554664 3.6905768 3.6513364 3.6524918 3.579085 3.6188889 3.5750346 3.7322536 3.6705256 3.4955697
1368715_s_at 4.7299395 4.625126 4.8116565 4.5315223 4.734317 4.540306 4.4047465 4.6550117 4.5628905 4.6090975 4.770023 4.5159245
1368716_at 4.2186966 4.2076664 4.056175 4.167694 4.2838516 4.1074677 4.2636566 4.1981287 4.2310433 4.137697 4.1589117 4.1830287
1368717_at 10.247706 10.012987 10.063247 10.237233 10.106062 10.020336 10.096231 9.901246 10.239321 10.062181 10.115525 10.179122
1368718_at 8.414936 6.7072334 4.8282127 7.8018246 7.3529935 5.7429237 6.5709543 8.074495 4.6746564 9.006157 8.752413 7.713694
1368719_at 5.1728625 5.1733303 5.236183 5.424167 5.5841675 5.2733574 5.506401 5.4885716 5.3046412 5.269352 5.0325575 5.426758
1368720_at 12.884428 12.714474 12.826263 12.7081995 13.039165 13.157793 13.032396 12.805048 12.877081 12.699233 12.844933 12.756906
1368721_at 6.1592402 6.2718983 6.3535337 6.505196 6.1563654 6.1967516 6.3877974 6.2079153 6.5349364 6.409869 6.4303694 6.478912
1368722_at 3.8039017 3.84349 3.8196366 3.8007302 3.7547977 3.890112 3.8062732 3.8282304 3.756745 3.978529 3.9071922 3.710334
1368723_at 5.1206107 5.0059853 5.0875664 4.898342 5.1698017 4.749789 5.0040803 5.056419 5.060419 4.9855576 5.1179066 5.010979
1368724_a_at 6.2683935 6.3059525 6.255041 5.9803686 6.238792 6.258306 6.182627 6.215905 6.1060605 6.2417135 6.1340475 6.4250607
1368725_at 5.3358154 4.790065 4.836978 4.7969675 4.8316526 4.8954983 4.9373817 4.6904516 4.7015862 5.12527 5.406189 4.676711
1368726_a_at 5.9502387 5.7034054 5.641961 5.545025 5.6579046 5.748459 5.6954985 5.966071 5.7270575 5.586211 5.479926 5.427493
1368727_at 3.7516432 3.9912925 3.992699 3.7439463 3.7528296 3.7470217 3.7538342 3.7731583 3.6933665 3.7730525 3.7668467 4.112388
1368728_at 5.318351 5.2799454 5.3389125 5.336211 5.531872 5.611443 5.4628606 5.2738266 5.5736785 5.257741 5.403599 5.39888
1368729_a_at 4.3460083 4.625126 4.486471 4.47295 4.660125 4.5013866 4.4344263 4.3423424 4.572295 4.440307 4.2948446 4.5123005
1368730_a_at 4.2248135 4.3428497 4.429099 4.3926315 4.5675025 4.098204 4.338456 4.325762 4.4144554 4.5017824 4.3044567 4.385655
1368731_at 13.230047 13.129817 13.209208 13.264321 12.914789 13.005926 12.844505 12.927582 13.328983 12.270525 13.17704 12.910249
1368732_at 6.83979 6.7253985 6.5861263 6.750148 6.602961 6.944868 6.6817317 6.624268 6.8289495 6.5919294 6.7215834 6.516813
1368733_at 13.163271 12.354918 12.837502 13.254712 12.913093 13.093019 12.9316635 13.134702 13.320758 13.17476 13.100192 13.041582
1368734_at 4.586261 4.8164635 4.7627215 4.9526777 4.879734 4.910941 4.90152 4.597932 4.7359295 4.850398 4.8976994 4.7919226
1368735_a_at 4.0979795 4.112251 4.333504 4.115615 4.136629 4.37481 4.096811 4.0961037 4.2425594 4.096156 4.337268 4.1105924
1368736_at 3.7167287 3.806204 3.850888 3.6568663 3.7730472 3.8106434 4.056738 3.9864287 3.7258933 4.1711664 3.917392 4.0479336
1368737_at 5.4367514 5.5118723 5.6408725 5.6307526 5.598852 5.6986485 5.5201254 5.4144173 5.581086 5.542112 5.585419 5.4775057
1368738_at 3.6952302 3.8412273 3.9051635 4.0830936 3.8269095 3.88518 3.760682 4.089348 3.9254994 3.9238708 3.8766313 3.82706
1368739_s_at 4.588146 4.8825603 4.800916 4.61655 5.1552734 4.5434184 4.644715 4.867339 4.853778 4.8618727 4.8127947 4.947644
1368740_at 4.509663 4.6436796 4.5710664 4.611011 4.7165685 4.4891796 4.6638947 4.416438 4.6490784 4.472101 4.797016 4.7287908
1368741_at 13.30022 13.287761 13.334569 13.269745 13.284097 13.324112 13.343235 13.341096 13.359483 13.230476 13.403746 13.17596
1368742_at 6.6003995 6.833882 6.5770617 6.5720677 6.266469 7.1418295 6.7500114 7.140515 6.764447 6.9772644 6.8187895 6.6134977
1368743_a_at 4.5769715 4.5245767 4.715477 4.702908 4.675023 4.386192 4.672247 4.767128 4.6906605 4.6597166 4.603033 4.7651405
1368744_a_at 3.9104025 4.1661863 4.372864 4.430447 4.3528075 4.22004 4.426373 4.3939114 4.117647 4.447765 4.4806643 4.202918
1368745_at 6.5307193 6.083343 6.480028 5.877991 5.9870887 6.032971 6.966493 7.0450053 6.40293 7.024048 6.169702 6.347685
1368746_a_at 5.271492 5.4277153 5.6941166 5.487919 5.443599 5.7155547 5.5754137 5.546035 5.740959 5.444536 5.502733 5.628081
1368747_at 5.0429335 4.900129 4.823306 4.549785 5.3661036 4.8445463 4.858721 5.177573 4.742222 4.8032827 4.9950943 4.756418
1368748_at 5.919583 5.758646 6.0375323 5.5743604 5.8009815 5.781359 5.491157 5.3678164 5.7056684 5.6862216 5.757673 5.90605
1368749_at 5.8842125 5.740097 5.9859853 6.058955 6.1411157 5.8038807 5.9327426 6.1275115 5.87033 5.9433856 6.2441645 5.952648
1368750_a_at 4.038516 3.8886714 4.2026205 4.0422664 4.1855783 3.8999655 4.1382265 4.282474 3.9109237 4.137697 4.231682 3.983107
1368751_at 4.026514 3.8970146 3.899768 3.7711856 3.906406 4.0420637 3.8943522 3.8237078 3.9408712 4.195486 3.886027 3.9847445
1368752_at 4.0143223 4.0126467 4.040861 4.089301 4.074971 3.958938 4.2051845 3.9307306 4.2117434 4.061277 4.0108824 4.054187
1368753_at 3.9820764 3.9434521 4.0081415 4.044077 4.149773 4.221897 4.158348 4.013587 4.0916414 4.0077295 3.9563866 4.066978
1368754_at 6.1467533 6.1829295 6.701776 6.2551727 6.6934714 6.430368 6.622588 6.3699937 6.5129457 6.6116853 6.5799503 6.3571215
1368755_at 10.988129 10.22685 10.801528 10.470572 10.487251 11.13984 11.031099 11.020965 10.813852 10.865678 11.141243 10.2782135
1368756_at 5.2381983 5.208816 5.502202 5.620329 5.269066 5.0890136 5.2176685 5.157646 5.378564 5.4610868 5.370041 5.20062
1368757_at 4.0113506 4.039352 4.228655 4.0830936 3.973881 4.0607853 3.9448545 4.104654 4.07773 4.029663 4.1185126 4.0592318
1368758_a_at 4.760803 5.112953 4.803836 4.9298344 5.220406 4.796048 5.0177693 4.941219 5.1583304 4.807445 5.006596 4.955823
1368759_at 5.6390014 5.5452423 5.672943 6.206858 6.006085 5.945359 5.857509 5.625125 5.681315 5.7019944 5.7829547 5.898996
1368760_at 4.6581607 4.192048 4.3704586 4.292302 4.3385863 4.1906023 4.260772 4.4712443 4.2252684 4.279889 4.199685 4.4300036
1368761_at 3.9563153 3.832519 3.8306005 3.8876798 3.8511765 3.8072164 3.798449 3.930802 4.0296717 4.0439625 4.075781 3.8355503
1368762_at 6.6651525 8.74044 6.791474 9.599122 8.543478 10.478574 6.5577846 9.639849 9.453429 6.4593477 10.085354 9.949898
1368763_at 5.0436606 4.9112587 5.221794 5.388831 5.1015897 5.245096 5.237095 5.112796 5.3939805 5.1728234 5.1175456 5.010388
1368764_at 3.335135 3.376545 3.547333 3.4016435 3.4018044 3.4171329 3.3655157 3.3593442 3.4514177 3.4350212 3.4028726 3.4646716
1368765_at 4.8020015 4.9511933 4.975059 5.1088696 4.9963336 4.96433 4.9799027 4.7940955 4.9020195 4.824641 4.9830317 5.120724
1368766_at 5.04812 4.9486117 4.8235703 5.1219606 4.9996653 5.2927713 5.1622825 4.986109 5.2184253 4.7813993 4.834716 5.0255613
1368767_at 6.439307 6.2354918 5.965045 5.9493327 6.3948755 6.0354786 6.1676416 6.8260155 6.3333607 6.2892957 5.8529887 6.1069107
1368768_at 5.506176 5.5604 5.699689 5.8600307 5.838397 5.5648785 5.661026 5.656786 5.7037992 5.409943 5.4590373 5.5461817
1368769_at 10.959418 11.218642 11.269385 10.790593 11.334742 10.928284 10.83106 11.0701 10.902696 10.929851 11.056247 10.944682
1368770_at 4.0590544 3.9422717 3.9475758 3.694198 3.6281106 4.0805664 4.0008516 3.9473925 3.9462464 4.0072556 4.0425344 3.8962042
1368771_at 4.805582 4.667606 4.9129167 4.809048 4.586298 4.7498784 4.830633 4.8164287 4.585305 4.802683 4.735233 4.9352818
1368772_at 5.513774 5.3667006 5.406844 5.513614 5.841084 5.368714 5.220923 5.316994 5.176259 5.4741745 5.5875936 5.706635
1368773_at 4.2740993 4.018036 3.9194784 4.015586 3.9884517 3.9142406 4.056738 3.9997134 3.8673432 4.059116 4.1220875 3.9165606
1368774_a_at 5.4163933 5.234495 5.603333 5.540331 5.617219 5.402667 5.68817 5.367545 5.7025495 5.528788 5.6107044 5.3329434
1368775_at 4.32165 4.3865757 3.8442926 4.155531 4.2456527 4.254491 4.1709185 4.3736124 4.330002 4.1320796 3.849691 4.1279635
1368776_at 4.4539604 4.4297748 4.525039 4.4871917 4.529651 4.290537 4.6851377 4.6607633 4.371793 4.492053 4.4810405 4.5386896
1368777_at 4.6507416 4.392145 4.467259 4.442669 4.43837 4.3707714 4.3414254 4.4002504 4.3310885 4.362726 4.448372 4.3443947
1368778_at 7.9356813 8.667082 8.405611 8.921129 9.305275 8.21595 8.146708 8.951353 8.089785 8.189541 8.540026 7.7069764
1368779_a_at 7.323156 7.3941693 7.298835 7.2928605 6.8901267 7.115921 7.2436037 7.2913876 7.176505 7.0622206 7.284515 7.1472816
1368780_at 6.064803 5.834957 5.8072906 5.9298887 5.703801 5.4426384 5.697749 5.8613434 5.6143823 5.8819237 5.625377 6.229514
1368781_at 4.9469867 4.4888806 4.8138723 5.095997 4.88194 4.7175274 4.91415 4.8083067 5.02978 4.9735866 4.8852153 5.2018595
1368782_at 4.019146 4.0270233 3.921987 3.9222336 4.024276 4.113823 3.8320248 3.8224423 4.0538645 3.8627043 4.045375 4.133156
1368783_at 4.114752 4.206645 4.5307646 4.4691143 4.604062 4.219026 4.45343 4.242482 4.2148623 4.2612133 4.589112 4.2391624
1368784_at 8.885899 8.287933 7.367683 8.767402 9.147326 8.368744 8.926028 8.749059 9.021976 9.154413 8.922631 8.66538
1368785_a_at 3.578324 3.502966 3.715243 3.4760768 3.4940298 3.4362767 3.582011 3.5168583 3.7100964 3.4623384 3.4887204 3.7032247
1368786_a_at 4.4207354 4.5020766 4.5822926 4.4509807 4.368797 4.416415 4.4617863 4.4747343 4.584819 4.567005 4.5734262 4.499703
1368787_at 6.0279236 6.168076 6.0977583 6.205709 6.256187 6.24128 6.2163134 6.291983 6.3935027 6.2422986 6.1868844 5.856929
1368788_at 4.9629145 4.880663 4.971277 4.934289 4.8084555 5.004965 5.0281544 4.9488773 4.8661575 4.8396597 4.9804134 4.888236
1368789_at 4.81141 5.122974 5.190562 5.1579013 5.2005234 4.9132757 5.088248 5.297945 4.8481336 4.87893 5.253229 5.168087
1368790_at 11.961683 11.880683 11.96461 11.858867 11.994064 12.070033 12.064623 11.776182 11.91789 11.873795 12.176223 11.828462
1368791_at 4.7512074 4.7574534 5.067321 5.125166 5.1359224 5.0204296 5.2256355 5.1053524 5.0556803 5.2058115 5.1772003 4.913932
1368792_at 6.6307373 5.95738 6.057522 6.2325187 6.0833006 6.412221 6.5203238 6.2764025 6.2033157 6.450435 6.2706985 6.3446145
1368793_at 4.7374096 4.7006807 4.780836 4.7529793 4.9549475 4.7512894 4.5799665 4.8376226 4.736227 5.055586 4.7779036 4.847788
1368794_at 11.067033 10.924075 11.122569 10.845802 10.795583 10.82444 10.896702 10.929239 10.866273 10.871472 10.971648 10.769001
1368795_at 6.962043 7.101407 7.2049966 6.835753 7.4798713 6.873709 7.1750383 7.0209866 6.9665723 7.0171995 7.048321 6.901952
1368796_at 6.226145 6.172387 6.326605 6.474829 6.458092 6.122735 6.227334 6.2438626 6.288951 6.518251 6.3686395 6.385751
1368797_at 7.0289207 7.981855 8.0284195 6.954281 7.811117 6.968461 6.8561687 7.674947 7.491897 7.205229 7.4208565 7.4998236
1368798_at 3.704773 3.7190394 3.9143436 3.8480282 3.8424542 3.7395835 3.8620358 3.549401 3.706209 3.7026196 3.8751912 3.5936625
1368799_at 5.454778 5.7396784 5.7861147 5.843857 5.8578844 5.4234905 5.6532235 5.941591 5.57822 6.0227065 5.9132476 6.119919
1368800_at 4.3452387 4.121787 3.9637794 3.9700484 4.220561 4.147329 4.3032875 4.3024344 4.2013426 3.944535 3.9891958 4.2306576
1368801_at 4.2377367 4.143035 4.2300806 4.155263 4.295719 4.142399 4.0770264 3.96468 4.205637 4.1023254 4.2426567 4.16531
1368802_at 5.258848 5.1046786 4.983451 5.2010474 5.170093 5.1155167 5.1262975 5.090873 5.1487784 5.0244355 5.1581335 5.367708
1368803_at 4.550664 4.5637217 4.6821146 4.5476007 4.6021986 4.612736 4.617051 4.5014935 4.70187 4.5165353 4.6778984 4.601427
1368804_at 4.669058 4.7852936 4.6842155 4.469071 5.33352 4.999588 4.6960325 4.606144 4.6516657 4.7403603 5.23569 4.417464
1368805_at 5.497244 5.254285 5.672943 5.7584133 5.7310514 5.5303526 5.509161 5.548234 5.557605 5.64198 5.6686077 5.4463053
1368806_at 13.293502 13.316459 13.353676 13.336382 13.418941 13.439844 13.441732 13.445001 13.397664 13.382366 13.371342 13.358022
1368807_at 6.1108155 6.227023 6.552777 6.5884876 6.6188583 6.176362 6.18713 6.4845266 6.855357 6.292852 6.2449565 6.5793085
1368808_at 8.465801 8.075449 7.9163237 8.30546 8.115719 7.876622 8.188076 8.107937 8.276228 8.1013775 8.334173 8.235233
1368809_at 8.6975975 8.435318 8.373358 8.6862135 8.58767 8.5039425 8.523285 8.485393 8.562054 8.534833 8.6973095 8.402426
1368810_a_at 4.327155 4.4474797 4.189591 4.1649475 4.455561 4.5754633 4.1088705 4.417943 4.0430655 4.3244033 4.352968 4.672013
1368811_at 5.196368 5.193431 5.2437134 5.2935705 5.1649795 5.2391453 5.147838 5.259856 5.27989 5.3089743 5.2602005 5.154993
1368812_at 4.1873035 4.3024964 4.4591084 4.3439183 4.4631677 4.5600634 4.481309 4.4631677 4.4133735 4.300002 4.481409 4.1364794
1368813_at 5.548425 4.982392 5.170574 5.290032 5.1259212 4.977159 5.4988804 5.1775184 4.856491 5.4793553 5.2587266 5.135406
1368814_at 11.527041 10.932553 10.675571 11.259979 11.428602 10.965067 11.244537 11.212551 11.394264 11.303942 11.436826 11.20519
1368815_at 5.3486423 5.298415 5.399747 5.682719 5.5479975 5.4094095 5.64896 5.47379 5.534504 5.58569 5.683768 5.521101
1368816_at 4.7086363 4.1951084 4.1266193 4.2923756 4.4032593 4.3760242 4.2198524 4.3656683 4.098563 4.181735 4.2596803 4.4020762
1368817_at 9.04202 9.155268 9.382037 9.365255 9.362014 9.310741 9.248026 9.268512 9.402146 9.383424 9.563902 9.086361
1368818_at 8.059431 8.110602 7.9131866 8.032658 8.081835 8.14921 7.928359 8.031774 8.197689 8.005833 8.063205 7.8278885
1368819_at 10.016699 10.0107 9.845315 9.61955 9.902212 9.999536 10.345816 10.232691 10.015124 10.230909 10.0182495 9.843288
1368820_at 7.0148654 6.797319 6.5678167 6.6665974 6.702291 6.8015146 7.0022545 6.8242893 6.839204 6.854771 6.780846 6.670441
1368821_at 5.7926927 5.6486735 5.6149683 5.78796 5.878455 5.300613 6.1409655 6.0109663 5.9664497 5.868122 5.8833523 5.8338604
1368822_at 6.6480966 6.846492 6.748677 6.655548 6.6382613 6.4396973 6.8800416 6.971959 6.6590037 6.809351 6.8682666 6.5626693
1368823_at 3.8777199 3.7334595 3.849289 3.7932425 3.8446643 3.6276693 3.854741 3.8153815 3.7761328 3.78372 3.7184782 3.8963704
1368824_at 9.497684 9.45355 9.112989 9.461742 9.418343 9.254547 9.547178 9.468215 9.327592 9.325041 9.53616 9.272757
1368825_at 3.6407912 3.4817805 3.7414265 3.6506054 3.689668 3.6366062 3.6844258 3.5595105 3.707091 3.7208447 3.6067328 3.6415985
1368826_at 12.471081 10.367409 12.24657 11.262266 12.828562 13.027041 12.485051 12.334224 12.658471 12.237256 12.3899765 13.123153
1368827_at 6.2884197 6.4590816 6.370214 6.300493 6.2624316 6.622668 6.340077 6.5362906 6.4931903 6.1932316 6.193933 6.3014264
1368828_at 5.5451007 5.459599 5.516231 5.5415673 5.6863937 5.6980934 5.710433 5.5720673 5.4687023 5.6062827 5.8274746 5.5711303
1368829_at 6.4468617 6.8446145 6.4349065 6.8806763 6.712035 6.674584 6.831639 6.695776 6.4071937 7.103907 6.598076 6.491771
1368830_at 5.079522 5.1041555 5.103194 5.026518 5.325901 5.0879583 5.056546 5.0874777 5.151495 5.2433767 5.140751 5.0057487
1368831_at 8.858332 8.71396 8.760767 8.492117 8.653772 8.755667 8.640266 8.58872 8.68559 8.394617 8.65274 8.393033
1368832_at 7.6046557 7.3954377 7.461774 7.633439 7.7620773 7.7613335 7.693421 7.5942674 7.71007 7.692196 7.7817225 7.633669
1368833_at 5.5344305 5.468977 5.3410873 5.46372 5.4654827 5.4546094 5.4409432 5.515938 5.4733615 5.390906 5.478311 5.396402
1368834_at 6.0820627 6.094102 5.5478554 5.7466645 5.357236 6.1876326 5.5677714 5.953965 5.54991 5.974323 5.504479 5.727302
1368835_at 9.299017 8.696516 9.163414 9.19318 9.185829 9.895586 9.705439 9.487152 9.512171 9.697563 9.472132 9.085487
1368836_a_at 5.324375 5.5970955 5.699735 5.711523 5.710542 5.586815 5.5887265 5.5583687 5.8724575 5.758741 5.6771894 5.6119747
1368837_at 6.3111305 6.629604 7.031813 6.7040386 6.1513367 6.739705 5.8659425 6.754392 6.5298505 6.4808464 6.263834 6.304474
1368838_at 7.119436 6.7755303 6.813074 6.5777154 6.5769167 6.845651 7.061531 7.1072593 6.6298447 7.0790296 6.7117095 6.7791834
1368839_at 7.3446593 7.612916 7.4913535 7.3117337 7.496507 7.7020984 7.210659 7.525646 7.6286335 7.650677 7.6335554 7.4355903
1368840_at 12.069463 12.365214 12.189097 12.27309 12.3071785 12.05305 12.135893 12.0474205 12.083329 11.777901 12.066273 11.757545
1368841_at 7.1045237 7.431313 7.1117144 7.1315136 7.1399555 7.2193203 7.3243284 7.2394776 6.9997463 7.3192096 7.0182486 7.47366
1368842_at 7.1683354 7.0929565 6.8416324 6.9355726 7.033618 6.760653 7.2231536 6.9651494 7.087531 7.19887 6.8160796 7.048931
1368843_at 9.470391 9.241934 9.418895 8.956248 9.172532 9.458541 9.236475 9.200669 9.401186 9.073241 9.341205 9.144116
1368844_at 8.031763 8.116463 8.185112 7.913367 8.011509 8.422665 8.031423 8.189376 7.7791824 7.941789 8.079813 7.8905144
1368845_at 3.9571912 4.066021 4.024066 4.3836327 4.2408047 4.166645 4.1677313 4.0553393 4.2088776 4.2412453 4.0026383 4.1904855
1368846_at 5.1728935 5.282631 5.2996492 5.323844 5.2273183 5.149524 5.022335 5.044139 5.217491 5.4119306 5.049878 5.0769143
1368847_at 9.016265 8.825905 8.893751 8.984749 9.039534 8.902487 9.17009 8.992725 8.863529 8.908215 9.078896 8.782261
1368848_at 8.59537 8.374243 8.037089 8.585453 8.494314 8.304762 8.621751 8.612378 8.599336 8.727967 8.579186 8.897023
1368849_at 7.649575 7.4440393 6.938586 7.3771667 7.417624 7.499493 7.6067176 7.4892454 7.5771008 7.320834 7.606832 7.7244782
1368850_at 5.371471 5.0557547 4.98133 4.9275384 4.9932337 4.961885 5.1701174 5.1761904 5.2936883 5.102385 5.038205 5.592737
1368851_at 8.49954 8.724432 8.584066 8.528681 8.442127 8.549686 8.5902605 8.67169 8.36931 8.659592 8.532768 8.408737
1368852_at 10.193968 10.033407 10.258455 10.295409 10.161343 10.285455 10.298873 10.328668 10.34678 10.423632 10.266176 10.383724
1368853_at 3.5018902 3.4365873 3.7304063 3.6729443 3.8014848 3.681494 3.5719166 3.4609818 3.6585314 3.5960388 3.6154103 3.5087016
1368854_at 3.5329745 3.5219676 3.7507696 3.6096342 3.6662667 3.6423635 3.578574 3.5943332 3.660382 3.6377661 3.552054 3.6124244
1368855_at 5.8333178 5.8387327 6.026292 5.9235177 6.1440587 5.9277062 5.7786975 5.644443 5.9844646 5.8835893 5.934836 6.0081086
1368856_at 5.550806 5.4526887 5.5557456 5.66673 5.604802 5.6054626 5.727159 5.665658 5.5220413 5.7798166 5.557598 5.566388
1368857_at 3.185554 3.180056 3.1932669 3.3081388 3.2575905 3.1436343 3.244821 3.2111356 3.35459 3.2545512 3.3074715 3.2654412
1368858_at 3.9224641 3.9339948 3.9230287 4.092849 3.9160514 4.038595 3.8817396 4.066886 3.823658 3.889305 3.8885088 3.8532815
1368859_at 8.22906 8.078764 8.285561 8.094074 8.323818 8.160877 8.311073 8.244383 8.308207 8.34055 8.271009 8.040859
1368860_at 4.148196 4.2159624 4.2282963 4.208803 4.22849 4.3079686 4.299034 4.1262937 4.1545486 4.1143055 4.2467585 3.976313
1368861_a_at 5.0453 4.931875 5.059254 5.3342223 5.358872 4.8533754 5.1701174 4.7459264 5.168413 5.25605 5.0758066 4.843905
1368862_at 7.8927965 7.752007 7.5626426 8.035539 7.753559 7.718236 7.8851376 7.878416 7.859869 7.9309654 7.7904644 7.5707746
1368863_at 8.937478 8.973889 9.11182 8.822524 8.795174 8.844816 8.918738 8.888974 8.826618 8.780278 8.922873 8.878301
1368864_at 3.4256942 3.5563471 3.5031981 3.5707402 3.6971962 3.607716 3.5082319 3.5793843 3.5451014 3.6244729 3.6952846 3.6897333
1368865_at 3.6398907 3.5731537 3.6653287 3.568683 3.614388 3.5776637 3.5747895 3.5540009 3.6974165 3.6652157 3.646097 3.7309499
1368866_at 6.278501 6.2212076 5.857915 6.1271763 6.421059 6.2813907 6.2129226 6.3847904 5.976489 6.378181 6.162532 6.0024385
1368867_at 6.482056 6.5937686 6.28864 6.2441525 6.3810835 6.5307713 6.346207 6.239873 6.1949253 6.570784 6.1585193 6.128014
1368868_at 5.0844545 5.1075306 5.3929033 5.352234 5.214681 5.186816 5.31975 5.1326394 5.2321634 5.2836885 5.1357017 5.2930923
1368869_at 6.0597982 6.3710604 6.210249 6.0188684 6.049021 6.0851436 6.3444614 6.1291842 5.7350364 6.1905518 5.9464474 6.0985293
1368870_at 8.56236 7.6275997 7.5033646 7.818434 7.5607934 7.873616 8.677499 8.283078 9.306643 7.3038597 7.702392 8.37455
1368871_at 8.122936 7.826358 7.8435817 7.5369234 7.9925737 8.360339 7.9978356 7.9264603 8.076552 7.511152 7.9977098 7.8136272
1368872_a_at 4.9366183 5.1432195 5.2203703 5.336296 5.2067204 5.1327496 5.129089 5.244301 5.4874873 5.307645 5.2599525 5.3849835
1368873_at 4.3647537 4.462447 4.3573956 4.2930317 4.095332 4.4503746 4.1580772 4.2793202 4.5196238 4.137697 4.2326336 4.5516534
1368874_a_at 5.438529 5.4419627 5.57024 5.4163737 5.474118 5.599601 5.558015 5.406868 5.4651694 5.426717 5.5065527 5.365643
1368875_a_at 7.153708 7.495937 7.357551 7.3819313 7.3033156 7.0298877 7.5314593 7.126576 7.0980935 7.27845 7.2414346 6.9610124
1368876_a_at 5.0576315 4.9775796 5.1398096 5.2099094 5.275669 5.1385975 5.174799 5.1190767 5.0467997 5.1255665 5.178604 4.977523
1368877_at 7.489033 8.110527 6.6850405 8.177897 8.4362955 7.9050984 8.906864 8.343131 6.797472 9.4057665 6.2811227 7.1166625
1368878_at 8.400401 9.149111 10.272781 9.421596 9.895789 10.119568 9.667201 9.5924425 9.715686 10.80405 10.3276825 10.716868
1368879_a_at 5.393717 4.8339186 4.731779 4.7934403 4.868149 4.995141 4.7451005 5.177945 4.9005666 5.2015114 4.9878755 5.1166043
1368880_at 4.250896 4.4220037 4.271466 4.597197 4.5126214 4.4314213 4.29891 4.587902 4.35402 4.3483396 4.586651 4.433348
1368881_at 8.279685 8.342871 8.157011 7.905535 8.0280075 8.069636 8.296265 8.178166 8.153373 8.319791 8.45504 8.44625
1368882_at 5.1871552 6.088745 5.724568 5.4920435 4.9437675 5.5099444 5.5792813 5.6524673 5.684573 4.7452617 4.416671 5.527118
1368883_at 4.530635 4.56473 4.7067027 4.8006864 4.9292407 4.6717343 4.654145 4.848544 4.995828 4.7591243 4.6376824 4.7932944
1368884_at 5.0074434 4.7060323 4.9682255 4.8056216 4.9470096 4.709112 4.8991914 4.8346815 4.946322 5.205812 5.2966237 4.8161087
1368885_at 5.9724417 5.6062317 5.7677536 5.4484544 5.356353 6.137953 5.5844474 5.415487 5.6317086 5.602632 5.358122 5.432287
1368886_at 9.304321 9.192913 9.089157 9.270073 9.34061 9.2255 9.396103 9.424595 9.417488 9.314143 9.302753 9.431438
1368887_at 3.5717132 3.6205692 3.82902 3.7068484 3.7581758 3.682502 3.79986 3.7821672 3.665037 3.7237775 3.699085 3.8383534
1368888_a_at 7.769206 7.570446 7.223979 7.1679564 7.1312976 7.439786 7.8816547 7.760367 7.0748825 7.8168783 7.480664 7.293654
1368889_at 6.738033 6.238652 6.354212 6.526754 6.813473 6.651156 6.803353 6.455397 6.649737 6.9507036 6.9117184 6.551592
1368890_at 7.6477075 7.822288 7.42891 7.570867 7.584371 7.523632 7.5398765 7.52632 7.7070208 7.5012674 7.4701385 7.5376444
1368891_at 5.4021935 5.6406364 5.664154 5.493887 5.513944 5.504914 5.487992 5.600024 5.638033 5.642175 5.5859637 5.4580307
1368892_at 4.7694263 4.5350275 4.454752 4.416949 4.622852 4.3189273 4.273794 4.769051 4.4299254 4.191428 4.351913 4.593454
1368893_at 4.4260597 4.4126387 4.581203 4.5370693 4.6018476 4.4795713 4.7287264 4.595027 4.5286293 4.648636 4.584051 4.6514883
1368894_at 5.3606796 5.279791 5.4884152 5.343541 5.327275 5.3678246 5.2499714 5.301839 5.465068 5.522354 5.1562023 5.5701637
1368895_at 4.593935 4.4348264 4.533785 4.6925535 4.7214556 4.5393085 4.8288097 4.6387234 4.4751663 4.844637 4.7442665 4.876246
1368896_at 5.9147487 6.566201 6.5864024 6.9597664 6.5807757 6.9189076 6.350358 6.732512 6.8448668 6.2831564 6.7027273 6.514103
1368897_at 4.8276463 5.092269 4.769462 5.638345 5.2438383 5.602085 4.853942 5.25134 5.129236 5.099945 5.554592 4.977783
1368898_at 5.6842675 5.6985593 5.784475 5.956573 5.916482 5.7531714 5.634332 5.7690907 5.8446803 5.5719156 5.719078 5.7940183
1368899_at 7.6771774 7.5779004 7.565626 7.3843117 7.7193046 7.662968 7.706076 7.5589848 7.6081843 7.5676413 7.591312 7.7478104
1368900_at 5.089178 4.988673 4.840302 4.8549967 4.7286267 4.9357185 5.058077 5.1117144 4.975664 4.8638887 5.1004333 5.1023264
1368901_at 5.9021235 5.4933887 5.268473 5.4402122 5.389972 5.5027595 5.6526074 5.447943 5.1593843 5.456663 5.227965 5.382522
1368902_at 6.8266935 6.8998694 6.9837303 6.9272804 7.173326 6.9652524 6.796893 6.6207376 7.0164886 6.9352016 6.8181324 6.9062057
1368903_at 7.213584 7.0747995 7.1069937 7.2700195 7.287467 7.082937 7.2308917 7.1139646 7.423313 7.051066 7.4958186 7.404734
1368904_at 6.3064747 6.305507 6.1434693 6.3854837 6.4120617 6.1856995 6.2862225 6.3705835 6.5852747 6.39748 6.4087105 6.180019
1368905_at 7.1033106 7.389434 7.4695544 7.4556165 7.5143 7.1002526 7.2451015 7.4626403 6.943862 7.506021 7.330176 7.3104243
1368906_at 3.3365772 3.3683095 3.2437203 3.3026087 3.3399181 3.3090281 3.4044616 3.338694 3.2333453 3.2652135 3.371057 3.3403468
1368907_at 4.425652 4.5206227 4.7629986 4.5656753 4.9006557 4.5762386 4.6712613 4.559099 4.7040977 4.628498 4.849822 4.6452794
1368908_at 7.9485006 7.542489 7.554444 7.532362 7.7998867 7.3576875 7.8797364 7.8257275 7.7404265 7.510878 7.4382296 7.5821996
1368909_a_at 6.74252 6.631222 6.3171215 6.025192 6.412542 6.6294284 6.6647925 6.4505076 6.6455684 6.773296 6.740052 6.2889314
1368910_at 5.341618 5.300654 5.3309298 5.765114 5.4935384 5.2756352 5.2268515 5.537175 5.5024962 5.418558 5.4094524 5.1575756
1368911_at 6.0060024 6.294699 6.047794 5.9004908 6.1514874 5.888401 5.877116 5.9472466 6.0913715 5.8569193 6.238932 6.1950426
1368912_at 4.276964 4.4915133 4.5981016 4.746945 4.3935795 4.2486763 4.5548425 4.4938507 4.4847794 4.427638 4.6303387 4.7285013
1368913_at 4.231157 4.063743 4.1833725 4.0710573 4.3503823 3.9644794 4.096811 4.046066 4.2819386 3.854097 4.232483 4.2428045
1368914_at 4.56262 4.432563 4.553545 4.262904 4.666036 4.4237375 4.5465784 4.5306716 4.526526 4.435227 4.528494 4.458515
1368915_at 10.72388 10.025345 10.044489 10.245094 10.208413 10.173287 10.271159 10.093721 10.49545 10.382633 10.659459 10.2996645
1368916_at 10.316731 10.27574 10.4258375 10.134229 10.247042 10.222557 10.359206 10.184296 10.057275 10.287998 10.457827 10.213609
1368917_at 5.1612487 5.2126493 5.065423 5.0426345 5.2269073 4.963531 4.996929 5.0469475 4.958863 4.9593034 5.086837 5.1404076
1368918_at 5.582116 5.6322536 5.8447 5.4981546 5.6713505 5.5725 5.8940716 5.576503 5.8484955 5.688677 5.738991 5.5290413
1368919_at 4.9022565 4.892347 5.044237 5.013803 5.151286 4.891406 5.1262207 4.8971343 5.097446 5.0048504 5.006641 5.0869317
1368920_at 5.201398 5.0302296 5.36849 5.147385 4.992507 5.0535374 5.1628814 5.2820582 5.0211067 5.2467628 4.994518 5.025524
1368921_a_at 6.1548533 6.177043 6.3264766 6.442125 6.3935633 6.155623 6.2461967 6.574765 5.860636 6.356992 5.906647 5.9610467
1368922_at 4.684903 4.66352 4.889393 4.6056004 4.8015466 4.663914 4.7048516 4.8201313 4.6285043 4.916072 4.604462 5.1409936
1368923_at 4.6651163 4.7454634 4.770269 4.8346562 4.9750233 4.60373 4.489433 4.5931664 5.0249276 4.991377 4.845653 5.1767836
1368924_at 11.061011 10.396983 10.060993 10.532567 10.2351675 10.271087 10.635419 10.684497 10.675319 10.595898 10.629106 10.962734
1368925_a_at 4.4739666 4.3941164 4.2709866 4.4114327 4.6095877 4.4440246 4.5118966 4.4755855 4.563589 4.847778 4.4480634 4.302856
1368926_at 4.478259 4.623425 4.7010903 4.6538615 4.7176194 4.6112733 4.5988493 4.6432347 4.6183147 4.658863 4.7697096 4.696837
1368927_at 6.699214 6.595615 6.365994 6.5645447 6.6843476 6.568155 6.4085407 6.6239552 6.3843284 6.525197 6.4741945 6.736706
1368928_at 6.289493 6.2683816 6.0801077 6.245414 6.373662 6.2454033 5.888164 6.326511 6.1114736 6.1047606 6.243538 6.107786
1368929_at 7.2010183 6.5893273 6.475827 7.273629 7.0602612 6.7069926 7.123069 7.0423822 6.824446 7.29189 7.2522626 7.034709
1368930_at 4.236493 4.369099 4.2894073 4.348106 4.2798905 4.117886 4.058244 3.9934168 4.0954723 4.296354 4.2398896 4.3395677
1368931_at 7.340602 7.485725 7.10238 7.523245 7.4436026 7.0018773 7.35366 7.492332 7.541931 7.5487366 7.2793217 7.6832814
1368932_at 5.936194 5.7904286 5.7013817 5.737822 5.610003 5.7713203 5.7655196 5.887059 5.6977377 6.0018706 5.637475 5.597205
1368933_at 6.6205707 6.848713 6.8795676 6.9273334 6.9178696 6.8046207 7.0326657 6.801199 6.831712 6.8309684 6.949961 6.9728427
1368934_at 10.232767 10.088591 10.159465 10.499893 10.027679 10.334514 10.4552765 10.243222 10.545859 11.014518 10.994872 10.737615
1368935_at 3.9911854 3.835504 4.0255494 4.025398 3.8929358 3.8222969 3.854746 3.8494697 3.9347153 3.8108768 3.9182663 3.7359612
1368936_at 10.031388 9.988234 10.357649 10.203406 10.234999 10.09391 10.194429 10.172265 10.084899 10.0869665 10.176817 10.043723
1368937_at 5.4174213 5.2282453 5.0408473 5.480167 5.398332 5.2817593 5.246506 5.348614 5.5459933 5.3725777 5.6998105 5.3293605
1368938_at 4.72817 5.2454853 5.427349 5.5411773 5.4720774 5.765146 5.3380365 5.223173 5.219156 5.029988 5.4580097 5.1008983
1368939_a_at 4.25281 4.3695025 4.5576777 4.4606853 4.2761726 4.3900156 4.3862114 4.3760166 4.492522 4.311276 4.416959 4.4544992
1368940_at 10.23502 9.514297 9.259337 10.000061 9.4787 9.83966 9.820433 9.73037 9.985984 9.329018 9.524112 9.674567
1368941_at 4.1961484 4.36141 4.1909156 4.2099595 4.1132975 4.2361517 4.1409383 4.0004354 4.277912 4.121205 4.1143703 4.116012
1368942_at 4.365553 4.409282 4.451656 4.5552707 4.575762 4.445747 4.6906543 4.472251 4.2892737 4.4445276 4.653924 4.440034
1368943_at 13.246534 13.060577 13.203186 13.036179 13.18867 13.127197 13.140223 13.210011 13.278424 13.163594 13.415788 13.399014
1368944_at 6.609954 6.545606 5.90742 6.4719715 6.3588643 6.3561044 6.5971904 6.355444 6.268769 6.5003695 6.4763727 6.598394
1368945_at 5.0838356 5.192736 5.4273744 5.168986 5.2354436 5.1762185 5.1031055 5.43109 4.9729156 5.2282977 5.3156233 5.3827486
1368946_at 5.6915255 5.550207 5.61384 5.646842 5.681368 5.6514397 5.695795 5.77549 5.666111 5.5362163 5.717496 5.498905
1368947_at 8.356366 6.583758 6.4676623 6.6411505 6.6742353 7.17722 6.5666533 6.819959 6.745048 7.3960814 7.3610725 6.790298
1368948_at 5.760375 5.5164547 5.316089 5.9252276 5.9957666 5.653592 6.063916 5.7731285 5.8796244 5.9476476 6.0087814 5.882331
1368949_at 4.3022523 4.507564 4.513687 4.493705 4.5384445 4.507709 4.1752777 4.316106 4.4791536 4.349848 4.4540415 4.4735703
1368950_a_at 5.3929253 5.440873 5.836547 5.678582 5.9676204 5.407837 5.8122563 5.2981434 5.3262253 5.637497 5.78254 5.4007893
1368951_at 4.5195217 4.482459 4.4531846 4.6322374 4.4694066 4.510805 4.4373627 4.446379 4.3110533 4.577978 4.4638834 4.63678
1368952_at 4.748184 4.7536964 4.8911357 5.1717825 4.9463177 4.713851 4.8556895 4.5834174 4.8403444 4.7994514 4.8583727 4.7685046
1368953_at 7.3812957 7.379752 6.7997456 7.614562 7.4049144 7.282967 7.5581594 7.4424214 7.4590974 7.5038977 7.421318 7.296379
1368954_at 4.758955 4.7786026 4.740143 5.2073627 4.902299 4.861396 4.9590244 4.8242507 5.012773 5.020287 4.938688 5.0164
1368955_at 7.3130264 7.1482334 7.18236 7.0373693 6.6487412 6.964985 7.10629 7.131131 7.0820875 6.892819 7.036465 7.043783
1368956_at 5.0833244 4.740147 5.2119675 5.1141777 5.2756214 5.253293 5.2350836 5.0781054 5.2648845 5.1117268 5.526543 5.1276684
1368957_at 4.9713554 5.0924244 5.118861 5.301428 5.1400366 5.130308 5.2294574 5.033639 5.363784 5.390564 5.266784 5.009922
1368958_at 3.7846873 3.7241707 3.91388 3.7296684 3.7777114 3.805133 3.7770321 3.753586 3.7772336 3.75556 3.8471842 3.8696756
1368959_at 4.5426245 4.492839 4.756741 4.836784 4.6923733 4.799345 4.763862 4.833763 4.6612325 4.7956295 4.743151 4.685425
1368960_at 9.118078 9.207692 9.05978 8.965673 8.987226 8.79119 9.119169 8.91329 9.057475 9.1944 9.224378 8.946598
1368961_at 5.480369 5.731298 5.624679 5.4519334 5.638361 5.6174183 5.7526646 5.515121 5.543222 5.7380004 5.8611755 5.6837482
1368962_at 4.7210946 4.6522484 4.7218285 4.585998 4.794215 4.618978 4.8950562 4.414219 4.601802 4.75499 4.646139 4.395241
1368963_at 6.3132443 6.05204 5.8394723 6.0064664 5.789292 5.769426 6.2461967 6.1488695 6.012814 5.7680306 6.208701 6.28559
1368964_at 3.979934 4.1675954 4.2829823 4.1416445 4.226377 4.25444 4.069017 3.9939644 4.319911 4.1497684 4.003973 3.8902829
1368965_at 5.78572 5.4125385 5.371193 5.427702 5.765665 5.4219303 5.6335936 5.5446177 5.6681156 5.815559 5.484457 5.3019094
1368966_at 3.9433506 3.9677563 4.042617 4.169389 4.3072405 4.1330223 4.1289372 4.0656652 4.021228 4.0745807 4.041826 4.095357
1368967_at 6.3922944 6.071794 6.600991 6.402669 6.578698 6.5922318 6.610798 6.3935122 5.916008 6.655073 6.575933 5.9453006
1368968_at 4.119806 4.073676 4.17219 4.0504727 4.343354 4.1336284 4.3864784 4.119756 4.1206484 4.3285246 4.339613 4.167682
1368969_at 4.060841 4.0520844 4.114573 3.9493175 3.9437425 3.9810214 3.8903687 3.763154 3.91248 4.054417 4.1557856 4.082259
1368970_at 4.8803616 4.8826733 5.083048 5.2269096 4.948045 5.1211176 5.1647744 5.110021 5.114864 4.831296 5.0305915 5.067931
1368971_a_at 4.531615 4.569623 4.6000223 4.8557253 4.513335 4.755783 4.854453 4.6656156 4.557483 4.5950336 4.867125 4.8009872
1368972_at 3.7726235 3.6378326 3.6041799 3.766735 3.63776 3.637629 3.7030709 3.556561 3.5639687 3.781374 3.633748 3.685919
1368973_at 7.4532094 7.2839384 7.1820087 7.6398807 7.6130223 7.3167458 7.5398083 7.477058 7.637815 7.4068227 7.408665 7.1202188
1368974_at 4.736925 4.777278 4.800562 4.6293383 4.7600718 4.6129117 4.725936 4.6856613 4.7988834 4.608288 4.6312494 4.774425
1368975_at 6.7175307 6.4046493 6.175322 6.0050173 6.3350773 7.188557 6.567356 6.726237 6.682193 6.8422337 6.365436 6.424956
1368976_at 5.984263 5.547962 4.9514747 4.8362727 5.685838 5.8028083 5.6245427 5.315037 5.7084374 5.734673 5.654225 5.4005322
1368977_a_at 7.7878985 7.4687195 7.5721273 7.268756 7.513532 7.5263805 7.5487547 7.523738 7.460348 7.3725934 7.5772405 7.463295
1368978_at 5.758873 5.8007107 6.0386286 5.8609157 5.891471 5.956533 5.7961955 5.6194634 6.039032 5.8141756 5.911165 5.965023
1368979_at 6.010345 6.14902 6.029993 5.940718 5.992615 5.875925 5.941851 5.9860997 6.318567 6.113762 6.1217527 6.106601
1368980_at 5.6144648 5.2126446 5.093918 4.9869075 4.8674064 4.98454 5.1451826 5.66786 5.0685062 4.880955 4.892862 4.93487
1368981_at 4.0705137 4.3052626 3.9793675 4.050084 4.2066936 3.8517404 4.198559 4.2543373 3.8304114 3.9647105 3.9528744 4.0904465
1368982_at 5.1173124 5.1043577 5.1351423 5.1072607 5.354338 4.936423 5.0482225 4.9889507 5.261523 5.2067757 4.964092 5.2720037
1368983_at 4.2375145 4.3611264 4.292929 4.300436 4.24925 4.4062543 4.609107 4.408017 4.3506465 4.395255 4.536548 4.3263044
1368984_at 7.1241803 6.937907 6.548104 6.9934325 7.173289 6.645995 7.2129564 7.136963 7.040338 6.9195046 7.151932 7.2875834
1368985_at 4.2150354 4.0885496 4.395254 4.2621865 4.2799826 4.2489834 4.3914747 4.2808824 4.167366 4.3204393 4.306438 4.261609
1368986_at 4.759721 4.785876 4.893936 5.052269 5.021619 4.852755 4.9124346 4.8491297 4.9913015 4.9708424 5.077056 4.870473
1368987_at 6.1592903 6.0253425 6.280035 6.238272 6.0918546 5.9941754 6.0674343 6.116592 6.1735477 6.157971 5.8984094 6.2754927
1368988_at 5.4019537 5.3858466 5.4194193 5.479578 5.39203 5.252799 5.4151917 5.5066967 5.7049937 5.666194 5.3275447 5.374163
1368989_at 4.832105 4.8005342 4.7977524 5.0462418 4.8421106 4.9986563 5.0964065 4.7212048 4.7228966 5.086065 4.863998 5.1750298
1368990_at 6.124336 5.709502 5.7740803 5.8845325 5.843805 5.729009 5.773363 5.7864084 6.12862 5.91595 6.092249 5.963943
1368991_at 5.6600347 6.0483594 5.6564713 5.821971 6.0832157 5.8732715 5.810385 5.9639325 5.9768248 5.9932966 6.038094 5.8214936
1368992_a_at 9.7395315 9.783417 9.412765 9.548745 9.705098 9.740794 9.620911 9.58312 9.790543 9.599846 9.636961 9.423596
1368993_at 4.7160673 5.14632 5.343751 5.364152 5.2903113 5.4944916 5.6524262 5.416451 5.386926 5.440247 5.359699 5.2830153
1368994_a_at 5.326166 5.4294214 5.2935677 5.8283606 5.5884666 5.2909174 5.5935555 5.4523416 5.47919 5.543056 5.39201 5.633168
1368995_at 3.5883832 3.6813633 3.7525086 3.5722039 3.6356237 3.6847754 3.5821736 3.723375 3.740699 3.5997558 3.607103 3.665817
1368996_at 4.568743 4.5443773 4.441578 4.492679 4.3878527 4.6175947 4.4463544 4.4030433 4.5251937 4.529314 4.291198 4.5402517
1368997_at 5.679164 5.4437838 5.194267 5.20964 5.0758314 5.2376456 4.9121194 5.172784 5.1752176 5.1433535 5.025736 5.4726443
1368998_at 3.6313455 3.592298 3.9023833 3.644747 3.7014222 3.6353018 3.4779654 3.5462303 3.6001976 3.4532669 3.5819502 3.7283947
1368999_a_at 5.2359924 5.2738185 5.382215 5.399787 5.4944973 5.2237887 5.407102 5.506219 5.3826523 5.6559687 5.5664244 5.4390693
1369000_at 5.0020456 5.2318654 5.348147 5.407922 5.334817 5.2496986 5.187749 5.259678 5.466557 5.2795477 5.210374 5.287747
1369001_at 4.073576 3.8928406 3.874447 4.09989 3.878515 3.9381309 3.896632 3.8830018 3.8518646 3.9008372 4.0217104 3.936904
1369002_at 5.151313 4.639729 4.503714 4.77921 4.717885 4.8905644 5.011986 4.84429 5.0463204 4.8828897 5.0345125 5.0680685
1369003_at 4.754171 4.8857594 4.4963965 4.8610554 5.0232105 4.769195 4.5232944 4.9613585 4.6350775 4.803487 4.750073 4.6459103
1369004_at 4.8921156 5.165718 5.061283 5.1038914 5.054581 5.168223 5.0263395 5.105979 5.185976 5.1627293 5.1312747 5.1556835
1369005_at 4.529067 4.7156425 5.024928 4.712488 5.03786 4.7923846 4.669204 4.68259 5.0369368 4.6209965 4.696094 4.719123
1369006_at 4.24804 4.062645 4.493658 4.4458942 4.300561 4.310757 4.4077673 4.1838703 4.377651 4.6552753 4.434723 4.2093296
1369007_at 5.4402695 5.1719217 5.326767 5.406166 5.4716086 5.283786 5.251213 5.1909657 5.3117943 5.3478165 5.5250635 5.3911786
1369008_a_at 4.4871726 4.3954306 4.6608243 4.5075006 4.4528255 4.5833654 4.4675636 4.415809 4.500802 4.3544574 4.5235753 4.6386027
1369009_at 3.9797132 3.7084134 3.6689901 3.8885047 3.589236 3.723687 3.8902361 3.7563996 3.8377519 3.7009327 3.8707438 3.91846
1369010_at 5.0521936 4.852668 4.755068 4.9237766 4.693632 4.997671 4.8982134 4.9874125 4.6979313 4.9896183 4.774699 5.005963
1369011_at 12.361815 12.277005 12.445047 12.410028 12.627537 12.439206 12.042041 12.40455 12.193318 12.339695 12.693505 12.288562
1369012_at 5.5772614 5.5884347 5.51471 5.7804575 5.648986 5.697299 5.475455 5.7281036 5.6249695 5.7761536 5.8455706 5.57064
1369013_a_at 10.0842 10.197807 10.19207 10.033067 10.111037 10.257316 10.249386 10.106687 10.166272 10.285269 10.22156 10.198977
1369014_at 4.9815087 5.080984 5.3673964 5.212878 5.4347286 5.289809 5.2981644 5.1005106 5.6534653 5.2515783 5.402459 5.1595488
1369015_at 4.6347885 4.75341 5.0042644 5.027685 5.0168176 4.7375426 4.952244 4.900937 4.823745 5.0197487 4.817326 4.873062
1369016_at 5.752787 5.663169 5.464019 5.608426 5.190508 5.2963533 5.516517 5.647621 5.41164 5.6129923 5.19223 5.8561463
1369017_at 4.224617 4.1852303 4.413243 4.4726877 4.331356 4.2869506 4.4320207 4.313445 4.3604417 4.382907 4.466164 4.357868
1369018_at 5.2923784 5.3508606 5.2588377 5.837697 5.419164 5.3522615 5.3973475 5.3986516 5.510584 5.265186 5.5629387 5.2288666
1369019_at 3.5519013 3.6487718 3.60579 3.636886 3.7518735 3.8642547 3.4331005 3.6168697 3.6413312 3.7070363 3.5636454 3.6225393
1369020_at 5.129593 5.4977517 5.42377 5.297017 5.2962637 5.2667217 5.2615004 5.035093 5.2419004 5.418977 5.286064 5.3448834
1369021_at 6.129266 6.0457535 6.0902853 6.3725142 6.4584584 6.0436177 6.38085 6.139087 6.339739 6.3732142 6.334434 6.355008
1369022_at 5.8506136 5.8322635 5.761792 6.1755633 6.1151567 5.8512435 6.1038227 5.905438 6.1483383 5.974635 6.2315607 6.0894694
1369023_at 9.609318 9.745524 9.588101 9.683222 9.634705 9.605478 9.721057 9.582083 9.621635 9.802772 9.932114 9.577185
1369024_at 5.9848866 5.920269 6.022916 6.11517 5.958949 5.970078 5.860801 5.830962 5.9427223 5.5758624 6.0579286 5.8524985
1369025_at 4.434705 4.305339 4.354078 4.286068 4.4455104 4.357735 4.0515184 4.423749 4.2293873 4.320291 4.1022854 4.4203453
1369026_at 5.8800144 5.467765 5.6880407 5.843631 5.598933 5.856303 5.7426376 5.9234934 6.0767055 5.8232484 5.6255646 6.006813
1369027_at 4.2455587 4.3085194 4.498371 4.5851398 4.4599285 4.1942205 4.5011616 4.496245 4.4613404 4.4506845 4.4455814 4.457727
1369028_at 4.7044897 4.818865 4.6318827 4.601541 4.919821 4.593017 4.6250772 4.565874 4.5659604 4.8906875 4.759221 4.87656
1369029_at 5.296579 5.202143 5.0236754 5.272139 5.0124507 5.7793126 5.1565485 5.2211857 5.2961946 5.0383124 5.11077 5.1701603
1369030_at 4.712479 4.4784756 4.5189314 4.408071 4.5094547 4.3671227 4.60137 4.4054933 4.5331593 4.278444 4.5159273 4.3985744
1369031_at 7.887047 7.521752 7.6818867 7.950766 7.8825903 8.017231 8.307327 8.04571 8.017506 8.11069 8.445608 7.9699063
1369032_at 7.9093337 7.3479204 7.8038607 7.8393955 7.867853 7.791098 7.915578 7.83535 7.8785357 7.671092 7.817252 7.7762575
1369033_at 4.0290766 3.9564974 4.1643896 3.9025598 3.9097376 3.7566717 4.0993233 4.084799 3.7792437 4.020291 3.8442402 3.951321
1369034_at 4.826646 4.7642517 5.0009995 5.267886 5.4603596 5.2938747 5.268708 4.798999 5.4111986 5.51027 5.234267 5.145394
1369035_a_at 3.5237918 3.4819474 3.5831168 3.635683 3.4750867 3.4564505 3.579085 3.5961344 3.5623035 3.579932 3.5802855 3.5936246
1369036_at 3.5469646 3.5422585 3.6180122 3.5619788 3.6088517 3.435301 3.5827665 3.4352129 3.5224135 3.5047107 3.515472 3.553555
1369037_at 4.531772 4.514574 4.4952755 4.5034676 4.478076 4.3926764 4.4805875 4.5626135 4.6187215 4.3850236 4.5840154 4.625771
1369038_at 5.77864 5.8428545 5.9797 5.8362346 5.9895964 5.7808447 5.841815 5.6808186 5.900646 5.641675 5.722534 5.726966
1369039_at 7.5343575 7.460813 7.1500354 7.284654 7.2324195 7.2730775 7.6207123 7.556344 7.457464 7.302429 7.26177 7.5200005
1369040_at 5.079179 4.9648614 5.066785 4.975813 5.1420054 5.016453 5.138456 4.8616776 5.0043135 4.951854 5.189551 5.056451
1369041_at 3.7418854 3.8715496 3.878044 3.882583 3.944878 3.8437517 3.7261364 3.9913683 4.0932364 3.9173956 3.9197905 3.853219
1369042_at 6.7257824 6.6314073 6.909005 6.809943 6.639728 6.613661 6.8181357 6.800277 6.6085787 6.873708 6.8913574 6.7546473
1369043_at 3.594599 3.6904151 3.666784 3.9190972 3.7794886 3.6531262 3.7590888 3.4989388 3.7931015 3.6591365 3.7332969 3.7178562
1369044_a_at 6.125924 5.460899 5.2382617 5.453997 4.6664805 6.2992535 6.629488 5.9282727 6.331534 6.1472397 5.652586 6.27905
1369045_at 7.0019536 6.992413 6.924292 6.996856 7.029401 6.965176 7.0101957 6.670975 6.884145 7.004063 6.8348517 7.1381907
1369046_at 3.9314904 3.8750012 3.9506586 3.9611807 3.8845098 3.7224946 3.9389832 3.877742 4.0526495 3.8888693 3.985326 3.9128222
1369047_at 2.9934733 3.1166964 3.2101302 3.0093586 2.9838762 3.1307616 3.1362836 3.1616168 3.172899 3.1434746 3.0981808 3.2214139
1369048_at 5.0542297 4.8825603 5.2312317 5.160084 5.12165 5.0863357 5.063102 5.1634445 5.118534 5.047946 4.7934556 5.1118937
1369049_at 4.10419 4.091675 4.0262213 3.7360067 3.8058746 3.9542048 3.8072598 3.9212427 3.9382427 3.8831463 4.1154256 3.930685
1369050_at 7.236252 8.035288 7.5705385 7.3919854 7.782865 7.6636457 7.951504 7.8223543 7.9873085 7.7842445 7.704707 7.6849356
1369051_at 6.902121 6.9189916 6.3103414 6.8658433 6.9692087 6.752773 6.8160715 6.83379 6.8642564 6.9167066 6.930895 6.6348577
1369052_at 4.897288 5.01271 4.7205977 5.198566 4.5097656 4.74846 5.1146245 5.0948176 4.685302 4.985666 5.010847 4.928372
1369053_at 4.5857277 4.5131464 4.5628195 4.882228 4.9667554 4.7038555 4.8432913 4.7879577 4.745176 4.604505 4.735515 4.573156
1369054_at 4.02184 4.013955 4.0632277 4.1127086 4.122616 4.0009503 4.0959625 4.0111885 4.155673 4.0782533 4.056131 4.119204
1369055_at 3.908579 3.7235832 3.9136832 3.822398 3.738965 3.8240173 3.8581038 3.9824302 3.7803197 3.6575963 3.769303 3.8701074
1369056_at 3.476986 3.4898255 3.469572 3.3606176 3.51584 3.3994355 3.4266284 3.6114142 3.6085832 3.4918435 3.4525814 3.565042
1369057_at 7.5087266 7.483404 7.550553 7.5499005 7.619071 7.6008773 7.602324 7.567681 7.546777 7.62957 7.4617076 7.4399204
1369058_at 5.2515807 5.376206 5.2968645 5.260795 5.2299104 5.051385 5.2567897 5.296696 5.3277473 5.2030883 5.467692 5.2257423
1369059_at 7.468689 7.4650493 7.2959623 7.387912 7.5019774 7.3202896 7.36217 7.4598045 7.7708035 7.2638083 7.386983 7.377221
1369060_a_at 7.786745 7.7756515 7.6073017 7.5348916 7.3175592 7.8205156 7.7333384 7.5855846 7.780787 7.393111 7.654747 7.503572
1369061_at 8.022108 7.8216615 7.6365266 7.9524617 7.9656963 7.4615993 7.989964 7.7967362 7.821981 7.813694 7.8674607 7.4226627
1369062_at 5.2723045 5.022105 5.4386053 5.3164682 5.100528 4.932969 5.3278956 5.2445354 5.3989344 5.218793 5.1987553 5.1610794
1369063_at 9.091515 8.895654 8.771081 8.767234 9.225644 9.192079 9.125093 8.755008 9.152973 8.734719 9.137614 8.591687
1369064_a_at 3.879611 3.8377666 3.9223144 3.790962 3.9821987 3.7693286 3.885539 3.9182653 3.84721 3.7653868 3.760671 4.01562
1369065_a_at 7.986359 8.243109 8.374274 8.404469 8.0400915 8.289485 8.119373 8.41272 8.208182 8.406461 8.111688 8.045483
1369066_at 6.3488426 6.4841285 6.4762783 6.7159643 6.7419777 6.6024456 6.4437346 6.5783877 6.781589 6.47959 6.3523026 6.4082165
1369067_at 3.9411252 3.9467618 3.8211646 3.869671 3.9049659 3.7065074 3.8419538 3.86281 3.8155599 4.1912374 3.7603714 3.7386851
1369068_at 3.8669653 3.7330933 3.697779 3.8179212 3.8721097 3.9173124 3.812757 3.965717 3.8212836 3.7648406 4.1733117 3.7580664
1369069_at 7.576038 7.3600755 7.428017 7.4902186 7.363914 7.6615505 7.6858096 7.532511 7.530907 7.5953546 7.674276 7.3331127
1369070_at 7.5258822 7.6092477 7.526756 7.344279 7.3617344 7.5459213 7.492063 7.5979147 7.5673647 7.6136417 7.5314293 7.2766714
1369071_at 4.289583 4.1673317 4.2966423 4.2931647 4.306201 4.3623934 4.212076 4.4621763 4.4934015 4.240712 4.546494 4.221277
1369072_at 6.0056067 6.574028 4.7100964 5.7591586 5.2840266 5.302935 5.323619 5.9417377 5.2957144 4.9661417 6.7434425 5.637311
1369073_at 9.930072 9.95323 10.041724 9.745607 9.671115 9.795291 9.302817 9.574922 9.9088335 9.860069 9.533326 9.880492
1369074_at 12.48819 11.823053 12.023156 12.251054 12.203453 12.227985 12.290588 12.226087 12.435939 12.266017 12.417025 12.186332
1369075_a_at 4.520116 4.5630913 4.6150823 4.924309 4.819988 4.7727327 4.78237 4.8065295 4.4797964 4.6486044 4.8362746 4.4645386
1369076_at 8.409973 8.467459 8.361218 8.20068 8.173154 8.504025 8.388826 8.437338 8.630835 8.345255 8.393204 8.167668
1369077_at 6.709496 6.3369374 6.694992 6.602024 6.627103 6.6580477 6.6552362 6.6049614 6.597125 6.7903976 6.7439885 6.6282907
1369078_at 7.779077 7.868236 7.730278 7.805705 7.917493 7.624846 7.7292695 7.847945 7.9079328 7.777892 7.6511726 7.746459
1369079_at 4.842161 5.2424726 5.3377094 5.431667 5.154257 5.241172 5.178171 5.106483 5.3520575 5.268097 5.07108 5.376392
1369080_at 5.0601363 4.76818 5.137613 4.889447 4.9457874 4.736888 4.871404 4.9819613 5.0370045 4.7624736 4.7402997 4.7290363
1369081_at 6.5675683 6.5569067 6.475555 6.7375226 6.668573 7.188236 6.4662595 6.9479837 6.7129498 6.615894 6.9303317 6.990115
1369082_at 4.8725286 4.841732 4.7219324 4.7822204 4.836627 4.9151397 4.7862525 4.795988 4.9559517 4.577522 5.0845647 5.0607204
1369083_at 5.1604733 5.024956 4.9592443 4.961445 5.327745 4.9188256 5.172355 4.907422 4.879948 5.3511744 5.337112 4.742992
1369084_a_at 6.896082 6.8304353 7.306938 7.5278 7.3871646 6.952488 7.0831323 7.020462 7.2547626 7.068228 7.4227467 7.356324
1369085_s_at 4.8227663 5.2761765 4.645007 5.2155046 5.2889066 5.0453167 5.039116 5.492895 5.430887 5.144866 4.9596353 5.807474
1369086_a_at 5.1082306 5.2813406 4.6739264 5.1788387 5.334792 4.98258 5.023116 5.3348837 5.2354784 5.1589336 5.38177 5.1789474
1369087_at 5.4557347 5.319395 5.046338 5.2059417 5.342019 5.167282 5.009044 5.4627304 5.1487784 5.2415314 5.0184784 5.3737807
1369088_at 7.299386 7.5262327 7.139354 7.3232517 7.527904 7.3162017 7.202385 7.535952 7.49162 7.272777 7.645708 7.5413313
1369089_at 4.889934 4.851625 4.693748 4.852547 4.6468134 4.6966376 4.726581 4.657813 4.812652 4.744424 4.7837014 4.8411202
1369090_at 4.783467 4.502978 4.454328 4.36215 4.2627177 4.4314213 4.3464613 4.7871833 4.151549 4.152194 4.3044567 4.4611163
1369091_at 4.1571846 3.951331 4.285327 3.936423 4.3274555 4.1341352 4.1545258 3.957179 4.1882706 4.0822096 4.076132 4.172147
1369092_at 8.1829605 8.219342 7.4872603 7.7709246 7.923062 7.731553 8.089287 7.984961 8.124268 7.885152 7.9731317 8.398596
1369093_at 6.4802 7.013443 6.5676684 6.4661636 6.648099 6.8200674 6.7232213 6.60172 6.766514 6.7956624 6.579936 6.758037
1369094_a_at 5.1599293 5.5764313 5.375238 5.317097 5.814871 5.3034515 5.5603952 5.5444098 5.1600513 5.540712 5.280307 5.4126663
1369095_at 4.4917955 4.517728 4.4980745 4.4343214 4.7753315 4.2703648 4.2457957 4.415021 4.469839 4.476184 4.4450793 4.339342
1369096_at 4.1183844 4.167854 4.333697 4.160839 4.2356744 4.0238147 3.9991832 4.091762 4.1594496 4.3517137 4.178514 4.0927296
1369097_s_at 6.207227 6.430195 5.6665707 5.9524484 5.816244 5.7829447 5.9893804 6.1816425 6.052376 6.2006836 5.977673 5.7607756
1369098_at 4.0447288 4.1457996 4.221635 4.3160515 4.470117 4.149473 4.1631894 4.2665195 4.2623696 4.3259997 4.2606683 4.0965824
1369099_at 7.4384947 7.2673726 6.910622 7.6556916 7.467173 7.4047294 7.432337 7.657728 7.9030967 7.337132 7.603051 7.582449
1369100_at 4.277776 4.140024 4.489147 4.1395273 4.2848463 4.355872 4.2980404 4.1840076 4.09937 4.143961 4.3522034 4.2429733
1369101_at 7.9135737 7.5727997 7.3072505 8.011377 8.093923 8.056536 8.187092 7.799826 7.934767 8.07353 8.071287 7.8602185
1369102_at 3.6195285 3.772352 3.948767 3.7717972 4.1141367 3.6710305 4.0225406 3.7859888 3.8287506 3.8188508 3.7762663 3.7096865
1369103_at 4.733757 4.68952 4.5008383 4.2917233 4.359183 4.554484 4.577476 4.660018 4.4284244 4.7999034 4.6890144 4.5637617
1369104_at 5.4679303 5.1624146 4.9347954 5.1603537 5.4008627 5.1234493 4.8197417 5.470435 5.379113 4.8845997 4.912147 5.444692
1369105_a_at 3.6610935 4.2103925 4.687315 3.346209 3.519037 3.9582148 4.0202456 4.8277073 4.1904345 4.267248 3.5068288 4.131714
1369106_at 4.19341 4.403044 4.409911 4.5042334 4.411293 4.296017 4.2995086 4.214182 4.3342752 4.495386 4.3469477 4.304505
1369107_at 3.9149952 3.7474308 3.9675052 3.9222617 3.9511724 3.8859053 4.085864 3.9289203 4.0011215 3.9462695 3.8895912 4.0583286
1369108_at 3.8510313 3.9174666 4.0567737 4.1059113 4.0712676 4.1687727 4.028883 3.9719667 4.125362 4.224126 4.066768 4.0885615
1369109_at 3.744712 3.7546585 4.0670924 3.900657 3.7439888 3.803521 3.780635 3.9997609 3.847644 3.779137 3.6723459 3.8473632
1369110_x_at 10.169658 9.554133 10.03115 10.144677 10.236472 8.867052 9.966587 10.584846 10.484384 10.386942 9.923508 9.789335
1369111_at 13.830142 13.805251 13.83625 13.939582 13.795785 13.916724 13.87911 13.860659 13.852487 13.874409 13.947368 13.91867
1369112_at 4.339409 4.3997703 4.39042 4.49455 4.513194 4.1684084 4.5205574 4.4145603 4.3050747 4.194745 4.3184404 4.35909
1369113_at 3.3306026 3.4047174 3.588811 3.3504336 3.382581 3.396608 3.4991252 3.47 3.391588 3.3933523 3.258642 3.3520682
1369114_at 3.1436336 3.11487 3.127857 2.974048 2.9883804 3.0846813 3.103936 3.1089172 2.9802432 3.0322642 3.1901278 2.9872787
1369115_at 5.299443 5.4379125 5.158934 4.9127913 4.7979274 5.2110405 4.9196796 5.3914676 4.7785225 5.039956 5.052925 5.591389
1369116_a_at 5.8668137 5.8100657 5.9674253 5.9495735 6.079252 5.8607802 5.8813214 5.7828584 6.191337 5.771061 5.7611322 5.883761
1369117_at 4.2251606 4.000901 4.2878447 4.2498083 4.0114756 4.2068124 4.1559453 4.2968826 4.2751703 4.288119 3.9700022 4.1678505
1369118_a_at 5.2025223 4.694173 4.9977927 4.934615 5.07685 4.7553453 4.7893314 5.1060877 4.6706667 4.988908 4.643799 4.859911
1369119_a_at 4.556402 4.8163347 4.766699 4.9743805 4.868149 4.784669 5.131193 4.685686 4.7930374 4.8126354 4.875271 4.604944
1369120_a_at 7.494451 7.3752522 7.5231504 7.5487776 7.431181 7.2784796 7.3185697 7.2125497 7.543388 7.239481 7.65146 7.580328
1369121_at 5.201398 5.161315 5.2775216 5.5721583 5.320978 5.16768 5.291383 5.1547465 5.3537383 5.5841374 5.3615746 5.2176037
1369122_at 7.0570884 7.0666685 7.0748825 7.0776668 6.9186816 7.0230174 7.0483246 7.167322 7.0712075 6.999133 6.9230447 6.8425493
1369123_a_at 5.9048634 5.82739 5.886331 5.8864975 5.7427926 5.8555703 5.8940716 5.654854 5.862332 5.8382244 6.027345 5.969623
1369124_at 4.581563 4.903474 4.5822926 4.645794 4.5389957 4.468809 4.6644106 4.515315 4.5436087 4.5793495 4.6145554 4.815284
1369125_at 3.293515 3.1958284 3.3431869 3.3889487 3.2528272 3.3587716 3.400616 3.3729985 3.3180466 3.2603116 3.2277133 3.4208584
1369126_at 3.811103 3.6748514 3.6237295 3.6878686 3.5846786 3.723011 3.8042474 3.6559067 3.7543018 3.75062 3.7418952 3.6137726
1369127_a_at 6.249289 6.4455986 6.4010534 6.644487 6.5504527 6.443494 6.6978498 6.215905 6.4372115 6.680957 6.6399875 6.5254908
1369128_at 3.8572502 4.218012 3.890303 4.221281 4.3131886 4.031254 4.0610027 3.9660451 3.908721 3.955511 4.1066027 3.9989727
1369129_at 4.093727 4.107193 4.0894046 4.016962 4.0957384 4.006606 4.1830726 4.0767784 4.3001986 4.2753897 4.1350536 4.098726
1369130_at 5.226958 4.9687243 4.755327 5.0682006 4.982836 5.1109257 4.809249 5.0240135 5.0324683 4.848265 4.789496 5.096943
1369131_at 4.256001 4.346216 4.2218795 4.132553 4.2339635 4.1975274 4.1079617 4.1548634 4.36358 4.287258 4.2523823 4.30066
1369132_at 5.9786224 6.280187 6.145575 6.1142097 6.085252 6.1808605 6.1000924 6.0067396 6.265361 6.2318745 6.20799 6.376964
1369133_a_at 3.8719552 3.782635 3.926692 3.729116 3.8972018 3.8640525 3.8642201 3.7955043 3.7126393 3.7747278 3.8766313 3.8189962
1369134_x_at 3.43326 3.5205553 3.4989223 3.5201104 3.579106 3.5001252 3.556896 3.4709625 3.6010282 3.5479457 3.5675848 3.3035407
1369135_at 6.806498 6.9909887 6.766743 6.784178 7.042078 6.749163 6.8222265 6.758573 6.7540846 6.5813766 6.917335 7.0314074
1369136_at 4.6307354 4.4226503 4.5065727 4.6666822 4.4560213 4.6269665 4.691785 4.5346546 4.614355 4.8428545 4.4533005 4.6706924
1369137_at 4.957486 4.8598127 4.862995 4.9764414 4.919219 5.078616 4.9295597 4.7450256 4.9672537 5.107933 5.1390777 4.8631034
1369138_a_at 3.8956695 3.8790298 3.6863532 3.886341 3.7507248 4.0386896 3.9193854 3.923605 3.8542392 4.0888453 3.9301028 3.9675717
1369139_at 3.5859067 3.5444121 4.0266476 3.8257613 3.9251583 3.6884353 3.9666526 3.7521653 3.6515944 4.1173573 3.9357836 3.6324217
1369140_at 3.9510438 3.9790635 4.0465784 3.9559672 4.076271 3.9573035 4.061096 4.0998025 4.0288696 3.9612398 4.0272655 4.011427
1369141_at 3.7157216 3.7422097 3.7788117 3.5871618 3.7977877 3.6284459 3.6988504 3.6863973 3.7259412 3.857285 3.6578624 3.652928
1369142_at 3.6857016 3.64031 3.7950542 3.9012365 3.7620633 3.5822563 3.6975975 3.5902581 3.7360518 3.85691 3.773626 3.5738747
1369143_at 4.0657845 4.1596594 4.353628 4.103287 4.063872 4.0603185 4.1666527 4.1090765 4.2940884 4.083268 4.1173716 4.1769295
1369144_a_at 4.330925 4.2591224 4.4789524 4.135789 4.3506956 4.1941347 4.2450976 4.3023033 4.3036385 4.2509413 4.0987935 4.264041
1369145_a_at 4.584727 4.4385495 4.6102595 4.652446 4.674577 4.608192 4.622093 4.7930474 4.6069555 4.651327 4.723146 4.5920334
1369146_a_at 6.690313 7.133332 6.472263 6.2906027 6.8678927 6.917337 7.3302646 6.65896 7.041844 7.4825234 7.0521746 7.1911793
1369147_at 4.789183 5.023053 5.14177 5.276341 5.00895 5.3299894 4.9968214 5.187167 5.1104813 5.145485 5.191077 5.1384244
1369148_at 7.900663 8.023451 7.785137 7.6172376 7.7943306 7.955288 7.9610853 7.604135 7.712409 7.6339884 7.7607884 7.560156
1369149_at 4.821245 4.9542 5.02345 5.130352 5.203444 5.2181845 5.179557 4.935353 5.137856 5.0340276 5.122541 5.1544013
1369150_at 8.224451 7.8058915 7.5833426 7.9975505 7.7385025 7.533591 7.591287 7.543534 7.836011 7.709549 8.465257 8.136438
1369151_at 5.254528 5.3166676 5.427767 5.2906246 5.4270234 5.2912817 5.4536657 5.2938952 5.511004 5.4061046 5.5307555 5.497513
1369152_at 7.0984616 6.4025717 6.0210776 6.6982846 6.75464 6.498448 6.9567823 6.7696085 6.679845 7.0604753 6.7940106 6.8213687
1369153_at 3.4542305 3.4806712 3.501819 3.6521146 3.5906758 3.5908248 3.5580108 3.4966125 3.4535515 3.5745962 3.6469567 3.4579687
1369154_at 3.7983139 3.956327 4.010132 4.0499687 3.9780757 4.0114813 4.003301 3.933015 3.9731314 3.9543433 3.9878643 4.002653
1369155_at 5.1720285 4.9326153 5.3904305 5.1235304 5.3685503 5.183157 5.5423603 4.956173 5.366914 5.2572136 5.164766 4.8616734
1369156_at 6.5923305 6.477119 6.3625603 6.037715 6.049021 6.6323876 6.6503515 6.6036606 6.16359 6.3242893 6.149691 6.593882
1369157_at 8.620426 8.317751 8.020727 8.120245 8.092424 8.15904 8.26512 8.37335 8.286738 8.300884 8.28775 8.019821
1369158_at 4.220193 4.278013 4.5245547 4.371869 4.31357 4.2856064 4.542511 4.136402 4.365124 4.52155 4.4228 4.5695286
1369159_at 5.5407887 5.869149 5.70041 5.8164306 5.7175193 5.456128 5.7384973 5.9409227 5.4857516 5.57401 5.437401 5.9258347
1369160_a_at 4.6402087 4.932293 4.6175814 4.7742624 4.5196915 4.7127256 4.4843493 4.689674 4.57894 4.550578 4.4897003 4.824949
1369161_at 7.8510575 8.767644 8.391958 8.345825 8.982405 8.787611 8.750827 8.56177 8.446768 9.190895 8.867484 8.521558
1369162_at 4.5346956 4.2245812 4.1689053 4.221274 4.3300033 4.2403593 4.294122 4.210171 4.224541 4.4734335 4.295123 4.3600926
1369163_at 4.9056816 5.0595326 5.2087812 5.491928 5.644995 5.212954 5.3536186 5.500501 5.4441714 5.356252 5.1588516 5.205126
1369164_a_at 4.4434195 4.498708 4.693372 4.5740576 4.769411 4.3783646 4.669712 4.556549 4.2422123 4.7424116 4.6477942 4.384956
1369165_at 4.2689466 3.9005954 4.088344 4.228896 4.1526213 4.0562553 4.142059 4.088688 4.033125 3.8839574 4.1379232 4.359011
1369166_at 3.9283435 3.9814448 3.9853494 4.070402 4.0867786 4.0337224 3.9752736 4.0242853 4.188011 4.3247566 4.1028924 3.8726869
1369167_at 5.7962513 6.253241 5.9311843 6.2441525 5.9211316 5.806272 5.612303 5.7117963 5.9593325 5.868196 5.865248 6.073468
1369168_a_at 5.1365314 5.0108876 5.066506 5.109713 5.4865994 5.1127095 5.46898 5.283681 5.3023763 5.1559124 5.517934 5.0171633
1369169_at 9.2478285 9.061191 8.891659 9.105762 9.031009 9.100943 9.105607 9.249493 9.094321 9.14516 9.291761 9.287081
1369170_at 3.745364 3.7045631 3.8034518 3.8632948 3.9959176 3.8862174 3.9331465 3.8318126 3.8380983 4.001026 3.9241498 3.746438
1369171_at 9.922146 10.760515 10.685453 10.899832 10.810418 10.976917 10.782245 10.814856 10.858114 10.9116955 11.149296 11.086254
1369172_at 4.186692 4.116088 4.0543356 4.1292477 4.2697034 4.09971 4.274004 4.342475 3.8763723 4.1861806 4.075781 4.1577086
1369173_at 5.452831 5.354791 5.2963605 5.3814335 5.24304 5.475164 5.5497036 5.41234 5.5661416 5.448293 5.281615 5.282854
1369174_at 7.0008874 6.847708 6.861896 6.6988015 6.559794 6.7050285 6.6561184 6.8794823 6.6203237 6.49295 6.861455 6.5367875
1369175_a_at 4.182601 4.237994 4.515789 4.391528 4.221366 4.618143 4.5330253 4.348776 4.5633545 4.380617 4.3403435 4.3092394
1369176_at 6.411372 6.07942 6.455558 6.6604524 6.70562 6.406935 6.3942432 6.3761206 6.703941 6.4505816 6.5869775 6.2897143
1369177_at 7.2198725 6.881141 6.583759 6.9116693 7.1385465 6.6871786 6.987217 6.9008408 7.07427 7.010968 6.994903 7.0318775
1369178_a_at 4.5075026 4.2379117 4.2627068 4.469634 4.538641 4.402225 4.4086027 4.6184225 4.4708915 4.255696 4.4374413 4.4912877
1369179_a_at 6.6952543 5.954544 6.0465617 5.6984835 6.1226234 5.66886 6.315835 5.969547 5.736635 6.19344 5.910461 5.698015
1369180_at 4.7159805 4.7625103 4.8514047 5.1298156 5.147031 4.7002335 4.992071 4.787256 5.0213165 4.7991095 4.8114767 4.861872
1369181_at 5.754988 5.765034 5.666606 5.7782006 5.8835754 5.87572 5.967856 6.0143156 6.064858 6.1277475 6.3308325 5.763386
1369182_at 3.9406993 3.8934307 3.9988453 4.140113 3.950228 3.9993813 3.936366 4.0028505 3.929044 3.9470253 3.9208465 3.8676703
1369183_at 4.59338 4.5497017 4.630675 4.764295 4.84074 4.7525396 4.7469215 4.77069 4.731776 4.8580093 4.869604 4.591323
1369184_at 4.2194557 4.382105 4.335083 4.5427647 4.4836893 4.2917366 4.7882757 4.453171 4.5135784 4.3764267 4.6767006 4.3998413
1369185_a_at 5.7623043 5.785692 5.6314497 5.6154385 5.7256274 5.35729 5.6114826 5.5384517 5.5002894 5.6057205 5.340046 5.492861
1369186_at 6.988429 7.0397053 7.178908 6.8489017 6.974628 7.217554 7.186443 7.088511 7.222414 7.2574596 6.9379177 7.1101794
1369187_a_at 7.777938 7.4618864 7.205831 7.6267715 7.571988 7.30614 7.31248 7.559291 7.640806 7.4610176 7.2949834 7.4374986
1369188_at 3.8600428 3.9183202 3.9297523 4.021555 4.1078234 3.9794366 3.984653 3.847725 3.9618511 4.0096016 3.958563 3.8390934
1369189_at 5.638356 5.6478586 5.846211 5.977183 5.749053 5.5844584 5.9011836 5.670515 5.977347 5.7108145 5.840475 5.8256226
1369190_at 5.8356147 5.817505 5.9668694 5.8060303 5.823477 5.7508006 5.748819 5.789171 5.8333316 5.996875 5.9815006 5.543206
1369191_at 3.5550468 3.5576124 3.6339343 3.7136302 3.5831845 3.5467675 3.7983513 3.675811 3.6347468 3.6274872 3.8860285 3.6255827
1369192_at 4.505119 4.483323 4.3847284 4.4165273 4.6302986 4.5505557 4.3947506 4.7348647 4.77821 4.5608735 4.7134805 4.734145
1369193_at 5.022333 5.0919104 5.190729 5.2365923 5.3305917 5.002478 5.208725 5.1421933 5.021756 5.2678614 5.223583 5.0145125
1369194_a_at 3.6190107 3.6369193 3.6909113 3.6753426 3.5083787 3.7298236 3.5243926 3.62939 3.600688 3.5561438 3.6438262 3.5157704
1369195_at 5.157304 5.1713223 5.0820537 5.5377655 5.264104 5.6130095 5.7430367 5.57775 5.4219627 6.020735 5.9382973 5.9821777
1369196_at 4.982827 5.1987247 5.298142 5.6440887 5.5359325 5.357992 5.6166096 5.3382254 5.5574646 5.3283195 5.6230803 5.2920046
1369197_at 5.520265 5.7017236 5.588982 5.63574 5.487957 5.6578875 5.452165 5.633571 5.4395165 5.534327 5.687674 5.656491
1369198_at 5.6252003 5.5052924 5.4750166 5.596387 5.7279615 5.608244 5.568021 5.5022345 5.6826572 5.4691143 5.622344 5.6194067
1369199_at 5.454314 5.343876 5.436682 5.5641108 5.602113 5.5502295 5.3715205 5.517568 5.359891 5.4274583 5.5010996 5.45735
1369200_at 8.654919 8.837627 8.6614485 8.563469 8.961107 8.904452 9.237454 8.749422 9.021444 9.196557 8.943616 8.848209
1369201_at 5.411706 5.544148 5.746605 5.700798 5.598933 5.42962 5.5257425 5.3852882 5.324508 5.574636 5.8199997 5.2340417
1369202_at 3.7591755 3.599153 4.248525 4.1449375 4.0312304 6.0791273 4.2808323 3.6837149 3.9104867 4.0221863 3.9722803 3.9055588
1369203_at 3.8966181 3.9818368 3.8884666 3.8415549 3.7768378 3.7486475 3.830184 3.89956 3.9041681 3.9410324 3.8378646 4.053145
1369204_at 7.1000576 7.272514 6.9873834 6.589769 6.8027678 7.2021117 7.005096 7.0180154 6.9851437 7.244676 7.1680193 6.4542146
1369205_at 5.091382 5.044113 5.5253606 5.441871 5.4939384 5.1364574 5.4377365 5.333672 5.361535 5.4438405 5.095275 5.120475
1369206_at 12.457275 12.556737 12.504318 12.412035 12.613823 12.598953 12.772659 12.538861 12.547169 12.5895 12.702781 12.485419
1369207_at 4.2076344 4.1165504 4.2337427 4.329955 4.217271 4.3927727 4.437068 4.5919185 4.29158 4.3504095 4.6010246 4.1786375
1369208_at 6.4999633 5.928246 5.764904 6.0050173 5.724628 6.2141967 5.990291 6.7220964 6.286286 6.2602415 6.350651 6.038753
1369209_at 6.446927 6.3774977 6.53495 6.424115 6.428587 6.5329976 6.6208773 6.564709 6.6330357 6.7842555 6.5096107 6.413117
1369210_at 3.1868181 3.410711 3.3445497 3.4675353 3.4239817 3.3957043 3.1973646 3.2167656 3.3076751 3.4306211 3.2597148 3.3008034
1369211_at 5.8672013 5.8783937 6.0264783 6.127824 6.2413273 5.8523474 6.1409307 6.0253487 6.1205263 6.1494846 6.1723905 6.2025537
1369212_s_at 7.061242 6.985414 6.959946 6.7835507 6.9994597 7.0404763 7.023348 7.4385467 7.465298 6.944072 6.8273997 6.755142
1369213_at 5.505084 5.521037 5.4410186 5.7009053 5.705547 5.542312 5.579779 5.4246078 5.682329 5.7468014 5.484308 5.5523267
1369214_a_at 6.128329 5.9693694 6.035872 6.26718 6.222278 6.174421 6.34972 6.3729553 6.2152114 6.514107 6.168712 6.530636
1369215_a_at 9.432978 9.747858 9.509542 9.764086 9.666607 9.676686 9.597911 9.75713 9.577681 9.493867 9.68508 9.178333
1369216_a_at 5.610151 5.5920267 5.714707 5.81614 5.598933 5.5886216 5.8758397 5.7469797 5.4651694 5.699085 5.7721386 5.606185
1369217_at 4.2880297 4.383297 4.525668 4.4794836 4.5529633 4.4138403 4.4042683 4.3204646 4.420385 4.529314 4.320703 4.35473
1369218_at 7.013338 7.2545342 6.8213034 7.3473945 7.1758633 7.3212104 7.1919875 7.3371353 7.1468334 7.49797 7.383204 7.1420803
1369219_at 6.129955 6.1569114 6.0808654 6.3655615 6.5393767 6.0549283 6.4462147 6.000379 6.436119 6.2820544 6.468298 6.2614865
1369220_at 7.034336 6.8733864 6.72856 6.8863297 6.878428 6.92994 7.1103773 6.9958887 6.8333035 7.119762 7.033029 6.8625417
1369221_at 5.6574 6.080762 6.0775843 6.0124927 6.319575 5.9413548 6.055584 5.9872 6.031084 6.4659624 5.8720007 6.104769
1369222_at 5.340996 5.30744 5.629615 5.5024557 5.6848125 5.4321175 5.4043665 5.5380716 5.2908974 5.425457 5.335018 5.1947002
1369223_at 6.8747487 6.986053 7.0750356 7.2025204 7.059698 7.0707803 6.9972463 6.832468 6.968664 7.0165796 7.0331817 7.088697
1369224_at 9.0175 7.3896785 11.1501665 10.3510065 10.992404 10.308916 10.862509 10.152708 11.235101 9.652152 7.1901584 8.518629
1369225_at 12.187908 12.263824 12.165864 11.648682 11.838731 12.072428 12.133504 11.853916 11.673401 12.332125 12.044077 12.168934
1369226_at 7.495748 7.7298207 7.4214416 7.290771 7.1756663 7.667658 7.694658 7.2745543 7.39245 7.473182 7.460017 7.724532
1369227_at 5.8492265 5.738979 5.3727255 5.6378155 5.7420125 5.6555767 5.5960197 5.6882157 5.702206 5.8362064 5.761639 5.587167
1369228_at 5.7043476 5.7089753 5.633834 5.750642 6.0697756 5.8030944 5.909395 5.7974524 5.7416954 5.853614 5.729289 5.7404327
1369229_at 6.1196632 6.1368413 6.272973 6.16293 6.2544823 6.188698 6.1237297 6.275607 6.2376165 6.2497187 6.23081 6.2770057
1369230_at 4.762575 4.7726164 4.798082 4.7885733 4.7297783 4.6871357 4.733166 4.8931565 4.819386 4.7436104 4.7346025 4.488187
1369231_at 5.3425674 5.4627967 5.3624544 5.617959 5.396511 5.028629 5.3038554 5.464762 5.4651003 5.49854 5.2314954 5.420834
1369232_at 4.521853 4.4420705 4.601659 4.6356807 4.5004873 4.4903297 4.5001163 4.452512 4.4388103 4.668137 4.49467 4.5303807
1369233_at 4.0303736 3.9562519 4.0863805 4.1490993 3.9878705 4.020011 3.9870868 4.0284777 3.889038 3.985452 4.0540905 4.033334
1369234_at 8.036086 7.648628 7.374787 7.742524 7.927845 7.438911 7.9478455 7.6945286 7.8479433 7.812737 7.837389 8.058098
1369235_at 4.8435087 4.9836645 4.9306164 4.9512024 4.868149 4.931175 4.8583307 4.8600216 4.6618495 4.89182 4.6542416 4.884612
1369236_at 4.994883 5.0771446 4.815159 4.961835 4.863238 4.870717 4.749378 4.90257 4.779424 4.696909 4.985621 4.806435
1369237_at 5.201784 5.2119937 5.2202883 5.1672416 5.2653565 5.3177705 5.3015065 5.227003 5.372159 5.1855335 5.247617 5.3219395
1369238_at 9.863712 8.9971485 8.986978 9.7615795 9.100318 9.475757 9.372359 9.584605 9.307617 8.525421 9.363364 9.189329
1369239_at 4.04893 3.8257265 3.8898237 3.9678261 3.9464848 3.8820195 3.99514 3.8701541 3.8944557 4.162715 4.122945 4.0149436
1369240_a_at 5.606928 5.8052454 5.6882424 6.010436 5.79211 5.7446914 5.6790977 5.655641 5.7433825 5.62338 5.8904037 5.7853084
1369241_at 5.3453503 5.2352886 5.3653326 5.340937 5.5563707 5.35574 5.3938985 5.5048075 5.372569 5.4480915 5.4693274 5.345291
1369242_at 3.6970031 3.6473079 3.8028371 3.7298386 3.647313 3.6765869 3.6653483 3.692142 3.760624 3.5099692 3.5989687 3.553853
1369243_at 4.1764774 4.31238 4.0983214 4.2547226 4.2494903 3.8738933 4.1564083 4.4479 4.1126356 4.1812305 4.2342453 4.5226665
1369244_at 6.996639 6.4002695 5.9048405 6.611261 6.665673 6.1954017 6.730335 6.6662555 6.7458267 6.465682 6.609181 6.476968
1369245_at 4.535631 4.6752586 4.7079062 4.651444 4.925489 4.6211576 4.6605563 4.7278605 4.608982 4.811777 4.724371 4.672055
1369246_a_at 3.8154154 3.9212477 4.0067883 3.9941988 4.0856423 3.9386005 3.8184507 3.8392327 3.878308 3.860707 3.8784347 3.9666114
1369247_at 5.839942 5.605042 5.3042245 5.4138303 5.6529427 5.470827 5.570399 5.7760653 5.8651104 5.86106 6.0275846 5.784758
1369248_a_at 8.700359 7.327165 6.3202662 7.9678993 8.213171 7.4231167 8.611951 7.788088 8.526218 8.190202 7.628047 8.002479
1369249_at 7.901768 7.9959393 8.069831 8.220654 8.2859535 8.3904 7.5871115 7.926777 8.075107 7.884973 7.7379794 8.089259
1369250_at 4.730944 4.923538 5.130562 5.044468 4.934313 4.874936 5.0702534 4.8945937 4.982447 4.9898624 5.2047095 4.823157
1369251_a_at 5.710417 5.7270412 5.631344 5.6581583 5.671611 5.5016823 5.570723 5.6363306 5.6033745 5.206691 5.683054 5.9101176
1369252_a_at 5.5099325 5.4747257 5.4955044 5.5172224 5.5376406 5.392842 5.5730333 5.3639774 5.4285994 5.4525957 5.3103323 5.4362974
1369253_at 3.760779 3.8624187 3.9079309 3.993497 4.0092607 3.8844461 3.9674392 3.8212497 3.9318368 4.045803 3.9420614 3.830928
1369254_a_at 3.9247656 3.7192886 3.729862 3.941186 3.847282 3.88771 3.8105354 3.7350888 3.727209 3.8575642 4.028023 3.9505074
1369255_at 5.8879437 5.634528 5.6032944 6.124416 6.174204 6.047287 5.9404974 5.807426 5.838638 6.0648704 6.0860767 5.809975
1369256_at 5.805729 5.6578083 5.7545056 5.9200754 5.7009106 5.886615 5.9559855 5.567991 6.2568474 5.9312387 5.85118 6.230504
1369257_at 4.9650126 5.294697 5.22138 5.11041 5.4110975 5.1560287 5.3563366 5.3075986 5.0851626 5.3550363 5.3890066 5.3512077
1369258_at 3.0691693 3.2706053 3.1083179 3.1751842 3.2689908 3.0985088 3.28527 3.337461 3.1289346 3.1086369 3.1512444 3.1721756
1369259_at 5.659308 6.3470798 7.687815 6.247781 6.2588058 7.152112 7.121241 6.412006 7.881958 7.4755635 6.1806726 6.442682
1369260_a_at 4.1653967 4.0684495 4.1686144 4.080364 4.174531 4.1493964 4.126316 4.139852 4.2859797 4.1428123 4.2091384 4.2122784
1369261_at 4.65364 4.733159 4.888869 4.8539686 4.844183 4.8884406 4.8236046 4.7290545 4.921213 4.6279325 4.853072 4.768282
1369262_at 6.521427 6.2545857 6.230807 6.42351 6.494319 6.32107 6.585237 6.666731 6.4594693 6.413782 6.627314 6.211007
1369263_at 3.3771098 3.3582487 3.4208026 3.320609 3.4355097 3.419209 3.4919677 3.4766998 3.4414008 3.3280294 3.3265991 3.4887214
1369264_at 5.309793 5.209632 5.359254 5.352927 5.40474 5.093712 5.1663933 5.243402 5.123817 5.3527164 5.171744 5.288138
1369265_at 6.504816 6.028483 5.86466 6.017061 6.221056 5.8828316 6.261637 6.304194 6.16359 6.40951 6.2341456 6.385956
1369266_at 5.0840187 6.000198 5.675191 5.5770454 6.036878 5.917626 5.90579 5.7707996 5.3845525 5.867325 5.736623 6.139495
1369267_at 4.2049923 4.2182064 4.1975603 4.218254 4.3494844 4.3400345 4.2163486 4.2367606 4.318476 4.231675 4.3802137 4.3919163
1369268_at 4.3059597 3.9147208 4.0959187 4.061386 4.098181 4.0846376 4.063362 4.4675345 4.030895 4.064292 4.3358827 4.1933103
1369269_at 8.63356 8.399939 8.024608 8.545298 8.527293 8.075326 8.839576 8.737657 8.730548 8.734053 8.756267 8.645101
1369270_at 8.682927 8.358575 8.024126 8.107203 8.366054 8.803491 8.644615 8.002029 8.178631 8.483537 8.2444515 8.544264
1369271_at 4.5672345 4.4793334 4.2863445 4.309965 4.2971554 4.0996313 4.397548 4.2485476 4.176366 4.228212 4.120987 4.3024592
1369272_at 5.3813696 4.817056 4.893798 4.8488107 4.9754596 5.3069673 5.4838467 4.9905615 5.2963824 5.2431865 5.0588923 4.6046133
1369273_a_at 4.1532393 4.3487425 4.257079 4.2093344 4.3943987 4.4323926 4.280861 4.1544757 4.1208043 4.195657 4.1726475 4.134551
1369274_a_at 4.333287 4.403941 4.674834 4.5672884 4.7050905 4.5027466 4.707054 4.430081 4.6942754 4.6973615 4.7738404 4.543418
1369275_s_at 12.611825 12.366864 12.212737 12.313192 12.27546 12.325845 12.370128 12.5337105 12.369083 12.555183 12.5478945 12.622365
1369276_at 4.8125987 4.6027207 4.7802987 4.6968617 4.932056 4.6036143 4.8465405 4.7054143 4.594225 4.735432 4.848481 4.8102627
1369277_at 5.417907 5.384403 5.545793 5.3373384 5.321811 5.5630608 5.4160295 5.514121 5.6814365 5.320896 5.4363585 5.349287
1369278_at 7.8408184 7.4818096 6.929062 7.661814 7.6847496 7.384075 7.852291 7.7939296 8.260315 7.9993587 8.02106 7.971977
1369279_at 5.8422885 6.026636 6.038119 6.2393546 6.003089 6.2322025 6.1640334 5.8163323 6.360957 6.1529055 5.9086103 6.064238
1369280_at 4.1527934 4.51595 4.4869695 4.642907 4.575762 4.4712334 4.3006396 4.5799065 4.8203416 4.422679 4.19741 4.37681
1369281_at 3.4637141 3.3879976 3.586805 3.6924706 3.5906758 3.500701 3.6304529 3.6013267 3.680842 3.5209022 3.6439602 3.58783
1369282_at 3.3107193 3.2721255 3.332519 3.4863777 3.551921 3.43188 3.4060085 3.4572842 3.484802 3.370884 3.3933437 3.2921743
1369283_at 3.847552 3.9910204 3.933346 3.8367767 3.9534504 3.9224362 4.072919 3.898341 3.9104867 3.9162822 4.0578036 3.7321393
1369284_at 5.8666215 5.7788043 5.757518 5.906824 5.955648 5.635556 5.498373 5.747073 5.6908674 5.8759565 5.8086247 5.9811087
1369285_at 6.0087953 5.2174506 5.4003553 5.704826 5.668189 5.4462547 5.591721 5.6088905 5.4803505 5.362486 5.595411 5.238122
1369286_at 12.506816 12.469234 12.405136 12.28636 12.363516 12.328799 12.32825 12.268584 12.2927475 12.307806 12.485155 12.484013
1369287_at 4.8416147 5.101454 5.051378 4.9709516 4.9969316 4.865621 4.832248 4.9273615 4.997011 5.039181 5.10736 4.8064566
1369288_at 4.8725286 4.5917597 4.752028 4.9314985 4.819022 4.600343 4.5630426 4.9642015 5.0999637 4.626052 4.674824 4.933406
1369289_at 9.912772 9.170432 8.683739 9.513348 9.995273 9.310837 9.931674 9.62131 10.010241 9.529581 9.529572 9.648656
1369290_at 4.7207108 4.4455657 4.519885 4.656498 4.505542 4.743557 4.8145714 4.7086077 4.737365 4.946389 4.728031 4.3349485
1369291_at 9.474913 9.849669 9.2663 9.805987 9.850655 9.973154 9.995393 9.56468 9.948411 9.563162 9.919544 10.042357
1369292_at 4.183733 4.32885 4.3408356 4.2284894 4.5472345 4.323453 4.461565 4.29134 4.317749 4.3399925 4.453256 4.308094
1369293_at 5.8880243 6.189363 6.2567253 6.276027 6.363581 5.966071 6.1183066 5.965306 6.2566113 5.9872656 6.1859016 6.125044
1369294_at 4.624412 4.7200418 4.5787826 4.515841 4.809968 4.7534766 4.546127 4.6205583 4.6342435 4.79503 4.57585 4.691148
1369295_at 5.05719 5.0499287 4.9543343 5.071476 5.033129 4.990334 5.24496 4.9866004 5.175394 5.00202 5.0795884 5.1802464
1369296_at 12.465688 12.685066 12.696159 12.687845 12.684855 12.668793 12.672569 12.647538 12.71894 12.601365 12.585008 12.572374
1369297_at 4.05875 3.93327 4.0453787 3.949079 4.0910425 4.0939894 4.235886 3.857198 4.051709 4.0071645 4.013543 3.9287002
1369298_at 4.4530506 4.498602 4.199628 4.349162 4.5582285 4.280144 4.4591184 4.539026 4.59613 4.5971155 4.6203146 4.5910406
1369299_at 4.771566 4.7141957 4.562963 4.577363 4.777252 4.8720694 4.850244 4.7331123 4.927477 4.9065447 4.794963 4.7948627
1369300_at 4.017495 4.076783 4.1588774 4.25267 4.165117 4.0417347 4.1378255 4.0578327 4.1652665 4.175452 4.3026805 4.2341537
1369301_at 5.254839 4.927201 5.333352 5.011386 5.2186913 5.0876117 4.8311768 4.9930134 5.146939 4.9660487 5.340259 5.202197
1369302_at 4.420515 4.493765 4.7335544 4.740575 5.042315 4.735599 4.683535 4.594668 5.114586 4.726208 4.720902 4.407825
1369303_at 3.6060066 3.715974 3.7105808 3.5529807 3.7092996 3.5686417 3.638148 3.5926948 3.6001976 3.6691527 3.6706154 3.7669966
1369304_at 6.411068 6.2096915 6.06322 6.118667 6.2918367 6.265827 6.741784 6.5299582 6.390927 6.2037783 6.592247 6.726506
1369305_at 4.8664255 4.68753 4.6059017 4.7955 4.7329245 4.5785937 4.945904 4.787058 4.6660614 4.6748867 4.7224445 4.765458
1369306_at 4.253054 4.233415 4.3744226 4.05641 4.1347876 4.48764 4.362093 4.3874097 4.339697 4.4795732 4.515257 4.3758636
1369307_at 5.0827103 5.016483 5.134682 5.3775034 5.2724857 5.0510273 5.3305974 5.344124 5.30507 5.3573318 5.324833 5.061406
1369308_at 5.054112 5.0027757 5.1028633 5.028862 5.262248 5.1332784 5.1880703 5.0049624 4.9694996 5.2267003 5.3032155 5.324852
1369309_a_at 4.716506 4.863013 4.901386 4.7157407 4.596737 4.9078574 4.755781 4.7048054 4.8415294 5.0423694 4.765943 4.686187
1369310_at 4.847271 4.7292204 4.8198404 4.8113523 4.9762526 4.9950647 4.8052607 4.87938 4.621414 4.8290834 4.5628986 4.9023104
1369311_at 3.745867 3.6665347 3.7382545 3.6691577 3.7248292 3.7103326 3.9032736 3.8257482 3.947871 3.840518 3.6591504 3.7714849
1369312_a_at 7.964646 7.883225 7.2064247 8.0095005 8.015606 7.823838 8.227071 8.000489 8.145723 8.031281 8.141946 7.8723035
1369313_at 4.5726767 4.6175647 4.5149984 4.6747127 4.4048977 4.2943854 4.4805255 4.6756744 4.2088776 4.8845997 4.469742 4.468787
1369314_at 4.0102596 4.0432825 4.0579376 4.0622573 4.118246 4.020932 4.10681 4.200826 4.0485916 4.1785345 4.1627398 4.1904855
1369315_at 4.202366 4.7783604 4.620246 4.9051304 4.5529633 4.6538124 4.629586 4.598069 4.6069555 4.7019253 4.57864 4.450845
1369316_s_at 6.578316 5.8097925 5.546665 5.576052 6.324705 5.878437 6.175722 6.3442645 5.983066 6.1066685 6.100948 6.061784
1369317_at 3.7248948 3.8085413 3.8738909 3.7663972 3.914359 3.9776585 3.8911753 3.8591363 3.9935248 3.9565172 3.897672 3.835702
1369318_at 5.9814005 5.6097913 5.467589 5.6527576 5.418129 5.602085 5.6640167 5.594228 5.676317 5.6340714 5.9350634 5.50563
1369319_at 8.540958 8.4314165 8.047056 8.3753605 8.339982 8.487904 8.621367 8.3462 8.539085 8.331755 8.342136 8.465607
1369320_at 4.2710066 4.3322945 4.346409 4.4882307 4.4580917 4.230815 4.4580164 4.450901 4.4443626 4.242509 4.5375376 4.5144825
1369321_s_at 3.2121177 3.2950673 3.3985293 3.3878903 3.4419723 3.419833 3.4857423 3.3435664 3.392277 3.3544753 3.4065263 3.3445342
1369322_at 5.3828263 5.2359633 5.509888 5.422977 5.5154486 5.6193457 5.5438724 5.5201745 5.462524 5.3559823 5.779846 5.6251593
1369323_at 6.806234 6.7996063 6.608034 6.647325 6.8439107 6.6687655 6.774432 6.7979016 6.9251537 6.8332787 7.0271993 6.7825828
1369324_at 3.9287803 3.5444121 3.602511 3.7093692 3.71179 3.7544343 3.6058114 3.6765542 3.6054862 3.7468712 3.792201 3.7298162
1369325_at 6.2175884 6.2766457 5.407276 6.5350146 6.4088845 5.817752 6.08147 6.274362 6.407181 6.1665645 6.1861057 5.9424353
1369326_at 4.1209993 4.1345177 4.4030848 4.4631357 4.3637314 4.2217197 4.3307023 4.140194 4.1155663 4.26017 4.1463184 4.4709773
1369327_at 4.1687 4.2587333 4.2733183 4.3750877 4.3471994 4.1367908 4.480075 4.285663 4.3414235 4.3763304 4.4841433 4.176935
1369328_at 5.699392 5.8928003 5.84832 5.9783125 5.9923015 6.1775756 5.7878537 5.7121816 6.0094233 5.9202642 6.051217 5.9859743
1369329_at 6.172789 6.0426435 6.318762 6.2601643 6.4409504 6.1257143 6.1884484 6.251235 6.134317 5.94877 6.0137496 6.441774
1369330_at 4.8801317 5.01092 4.925327 5.0807595 5.281495 5.107276 5.183797 5.0751147 5.0390863 4.9656754 5.1317735 5.0689483
1369331_a_at 5.112963 5.120242 4.995913 5.073406 5.218521 5.00842 5.182289 5.453334 5.1279945 5.0692835 4.9784117 5.2153544
1369332_a_at 4.1799 4.2252197 4.1346884 4.3717976 4.1455293 4.139799 4.2354074 4.241861 4.585703 4.357298 4.032384 4.144313
1369333_a_at 3.2584848 3.2357256 3.2268145 3.3699322 3.3104365 3.2097309 3.2970915 3.291307 3.221078 3.25832 3.2646573 3.2653868
1369334_at 5.189437 5.0417604 5.0062037 4.9370546 4.7775903 4.988078 4.7187867 5.149765 5.1739125 4.7988253 4.8329773 5.178894
1369335_at 3.5346959 3.6121254 3.6428332 3.881673 3.6262367 3.7823992 3.7312992 3.511243 3.7133946 3.6476855 3.845232 3.4080045
1369336_at 5.908434 5.7401395 6.098628 6.28092 5.876253 5.758193 6.013579 5.8319297 6.047842 5.9752626 5.9353967 5.8203344
1369337_at 4.496354 4.54092 4.564747 4.576935 4.5064964 4.5246654 4.5331583 4.5199757 4.5633545 4.592638 4.4495306 4.806855
1369338_at 5.987301 6.091516 5.8743463 5.9047775 6.2844987 5.8491793 6.036181 5.9902983 6.2738485 5.996757 5.897008 6.1252184
1369339_at 5.6017885 5.6769094 5.753934 5.7140074 5.809623 5.607722 5.6571074 5.706153 5.7800355 5.5849786 5.8304205 5.750967
1369340_at 4.7111197 4.5917583 4.4905787 4.6289167 4.631867 4.767016 4.629851 4.5625834 4.6970778 4.5396185 4.675826 4.56145
1369341_a_at 4.1376886 4.1021724 4.226856 4.113612 4.164911 4.1879325 4.1358604 3.9602704 4.0597377 4.069666 4.1773605 4.0572453
1369342_at 5.5849423 5.487808 5.6681986 5.5310555 5.815755 5.505862 5.9399343 5.533456 5.6847873 5.994398 5.8190775 5.5799675
1369343_at 3.4054036 3.5385025 3.54395 3.5092397 3.5376818 3.6376965 3.5382276 3.598934 3.7593188 3.7066116 3.5833158 3.5484037
1369344_at 5.284995 5.1126814 5.3288136 5.683902 5.373159 5.211953 5.4184813 5.295135 5.650315 5.529139 5.541496 5.425018
1369345_at 4.164936 4.165662 4.2025175 4.0660906 4.0957966 4.121088 3.9395485 4.191167 4.461834 4.3385057 4.165901 4.1135955
1369346_at 3.4854503 3.4241164 3.461119 3.58956 3.668751 3.522932 3.3645558 3.5165312 3.6312468 3.819466 3.5671496 3.4425185
1369347_s_at 5.8664107 5.76302 6.0376973 6.021843 5.926021 5.856603 5.917393 5.7426753 5.8802795 5.938059 5.9607024 6.0148554
1369348_at 4.865074 4.933927 4.866213 4.824536 5.0270805 4.749531 4.6987915 5.070095 4.882966 4.8947926 4.857703 4.774501
1369349_a_at 3.7404444 3.7534938 3.667631 3.6353602 3.7373576 3.579176 3.641207 3.7614567 3.7423456 3.7596917 3.8116198 3.8354862
1369350_at 5.581231 5.686974 5.6078277 5.502156 5.767702 5.6822734 5.5757494 5.805001 5.6726694 5.588203 5.781526 5.654124
1369351_at 5.6953015 5.4891977 5.5194693 5.3794622 5.3345985 5.1087456 5.5480175 5.7677155 5.41356 5.3123674 5.115786 5.4105473
1369352_at 5.6769104 5.1302357 5.087637 5.5548315 5.7925816 5.36381 5.5805926 5.4806237 5.7167363 5.6831026 5.586177 5.390049
1369353_at 4.908847 4.8285127 5.0640492 5.333257 4.906844 5.4202256 4.662279 4.7713375 4.9637527 4.9899306 5.0573707 4.7563086
1369354_at 6.7835364 6.9339104 6.9088645 6.9551897 7.016401 6.714277 6.861325 7.075608 6.9029274 6.8391805 6.961869 6.9183373
1369355_at 4.819371 4.576345 4.8460927 4.7048965 4.890171 4.762558 4.9882536 4.884875 4.8204036 4.691729 4.7220945 4.87209
1369356_at 4.0581484 4.033668 4.094121 4.1890063 4.23455 4.219593 4.2109966 4.041548 4.4123526 4.0443115 4.150818 4.007285
1369357_at 5.1051254 5.258593 5.133949 5.14866 5.170628 4.96864 5.1423464 4.954995 5.254543 5.4999976 5.2264113 5.080863
1369358_a_at 6.6273108 6.8923573 6.8393965 7.0440674 6.953669 7.013864 6.799683 6.913087 6.9035563 6.8727465 6.676528 7.0278473
1369359_at 5.726963 5.411916 5.4521146 5.313661 5.148396 5.432977 5.211866 5.4021745 5.193231 5.266907 5.2234526 5.486159
1369360_at 5.756218 5.944535 5.859025 5.979875 5.9003844 6.2288427 6.053498 6.229052 6.221145 6.3221674 6.079187 6.0266237
1369361_at 3.8616643 3.9179075 4.1833725 3.9101253 4.197544 3.7871003 3.7436283 3.8605552 3.788373 3.9705968 3.9637291 4.1633787
1369362_at 5.2857056 5.158384 5.23926 5.3462963 5.213916 5.2568016 5.26547 5.3530564 5.111967 5.12404 5.428245 5.2402205
1369363_at 3.447305 3.5807743 3.6822026 3.6062365 3.697757 3.7580578 3.6970763 3.7654827 3.8236563 3.9445484 3.737783 3.56154
1369364_at 3.3922327 3.4298525 3.4720993 3.4956484 3.4182553 3.4104466 3.5089483 3.504366 3.6032908 3.5219805 3.4855072 3.4324648
1369365_at 4.7103524 4.865996 4.8909745 5.0124793 5.264104 5.1047044 4.995932 4.97582 4.777868 5.0090733 4.763881 4.8964276
1369366_at 4.764637 4.7496758 4.9940066 4.936539 5.0093155 4.6668158 4.8419294 4.7905626 4.883614 4.795898 4.966549 4.6799836
1369367_at 4.661891 4.382535 4.614496 4.659927 5.16813 4.669427 4.4035883 4.578975 4.5832076 4.8694654 4.780127 4.7789183
1369368_at 4.64901 4.4082117 4.575715 4.5439854 4.572728 4.5567484 4.6140127 4.597026 4.889571 4.678812 4.613102 4.6615877
1369369_at 5.478114 5.516468 5.1318126 5.4662485 5.520928 5.30986 5.7267976 5.4023914 5.5315514 5.3689594 5.6215353 5.4463053
1369370_s_at 4.866922 4.513216 4.851942 4.805322 5.1493797 4.8123016 4.567601 4.8563304 4.862747 4.8308268 4.9976645 4.9209347
1369371_a_at 4.112671 4.261663 4.227452 4.5478277 4.37557 4.3687344 4.3006396 4.4322314 4.5762167 4.351749 4.4088054 4.17978
1369372_at 5.0361953 5.1543183 5.120026 5.2624445 5.2239738 4.8706207 5.175899 5.2129793 5.4983373 5.3187146 5.0850205 5.1070027
1369373_at 5.550655 5.2909513 5.1991634 5.233979 5.765356 5.5022254 5.366713 5.7726116 5.783889 5.303165 5.7524114 5.702456
1369374_at 4.1282215 4.1487465 4.1638823 4.2749014 4.2222967 3.9751127 4.0787997 4.02779 4.1289177 4.232524 4.042434 4.1773343
1369375_a_at 3.8134594 3.8452342 3.968091 3.8479598 4.1304116 3.915714 4.0370846 3.7629876 3.7492359 4.0757494 3.7162583 3.831359
1369376_a_at 4.252049 4.1847515 4.3415203 4.415026 4.4176865 4.4507017 4.4745626 4.416355 4.4666405 4.600979 4.5004168 4.239271
1369377_at 3.7296503 3.6193836 3.722168 3.62571 3.7227464 3.5563326 3.520901 4.368844 3.9083464 3.7077131 3.6719356 3.8287637
1369378_at 4.7479753 4.6558075 4.9636416 4.849687 4.9420843 4.8086624 4.8759756 4.9004455 4.9073377 5.111474 4.635619 4.8545575
1369379_at 4.5108347 4.640836 4.5923543 4.697836 4.8191795 5.0773573 4.616705 4.814173 4.8623877 5.063277 4.6591115 4.8254094
1369380_at 4.4954724 4.669901 4.6515408 4.744154 4.727374 4.7828784 4.732302 4.5847583 4.559785 4.664299 4.822115 4.632431
1369381_a_at 3.6804407 3.7368603 3.852118 3.8372087 3.8682597 3.7585664 3.8225434 3.8054392 3.5958 3.711852 3.7173896 3.739452
1369382_at 6.112668 6.0760536 5.8447 5.799376 5.7175193 5.724263 5.9132147 5.934204 5.81177 5.9153414 5.9395046 5.7796392
1369383_a_at 4.838024 4.7437105 5.08004 5.397977 5.3318863 4.7941484 5.0038824 5.132373 5.2962074 5.4159055 4.8659697 4.936331
1369384_at 3.7556353 3.995475 3.889686 3.8275914 3.9536314 3.9788706 4.051865 3.849198 4.0962048 3.9244223 4.056611 3.82379
1369385_at 4.748581 4.7256417 4.656166 4.869496 5.1146965 4.816811 4.856029 5.121297 4.896457 4.97369 4.8777633 4.9007893
1369386_at 4.3269606 4.065154 4.3646417 4.3116393 4.416702 4.277777 4.2778077 4.322199 4.416318 4.526794 4.373027 4.3871326
1369387_at 5.550888 5.8518705 5.6303945 5.524652 5.642724 5.962167 5.6595173 5.6284523 5.759252 5.5721197 5.628962 5.437456
1369388_at 3.8906107 4.041509 3.973721 3.9927506 3.9068937 3.8820195 3.958199 4.128084 4.028679 4.0567646 3.9197905 4.2550783
1369389_at 4.5071464 4.64655 4.839652 4.649665 4.6664805 4.498595 4.494533 4.3807545 4.5171413 4.6724424 4.6054583 4.616291
1369390_a_at 4.3690886 4.3046436 4.310396 4.2484984 4.2196 4.223281 4.480033 4.6382604 4.3307686 4.2298646 4.287209 4.4804535
1369391_at 4.255333 4.208664 4.5541363 4.343567 4.3517175 4.475058 4.3117285 4.240796 4.4078126 4.3818774 4.449536 4.4548926
1369392_at 4.7792683 4.938155 4.964981 5.1613193 4.92647 4.6243744 5.05281 4.864656 5.0297556 5.001836 4.960835 4.8512363
1369393_at 3.924243 4.114373 3.7630508 3.706481 3.7351913 4.040147 3.743416 3.7919436 3.8255146 3.7361553 3.8399398 3.7415135
1369394_at 4.349087 4.704458 4.5675354 5.0024233 4.7496614 4.5370836 4.773614 4.4161196 4.7628565 5.0915003 4.61101 4.5754976
1369395_at 3.6238866 3.5393603 3.707541 3.5920234 3.5792534 3.3862755 3.5827665 3.6264372 3.5535376 3.5146396 3.5729501 3.5073633
1369396_at 5.430559 5.6031446 5.727543 5.7283335 5.6921 5.4712515 5.4748955 5.583647 5.571606 5.6910057 5.423256 5.548134
1369397_at 5.0187454 4.7466574 4.9662247 5.0007114 4.940993 4.99125 5.079975 4.994977 4.825739 5.048356 5.05794 4.814374
1369398_at 5.4931464 5.987641 5.5735345 5.7626963 5.656811 5.7084494 5.8710084 5.7008696 5.9527164 6.1969423 5.94285 5.8027434
1369399_at 3.4581194 3.7036257 3.7207644 3.8567305 3.7733865 3.6987658 3.5049336 3.8555362 3.5603752 3.7608345 3.6076531 3.7621887
1369400_a_at 5.840637 5.838284 5.8661337 6.1331024 5.981009 5.810086 5.721194 5.821212 5.8090706 5.9437656 5.829054 5.9865704
1369401_at 3.478768 3.3140385 3.4638128 3.2770245 3.3903668 3.2940931 3.406881 3.57533 3.3290737 3.3851275 3.4218624 3.4807563
1369402_at 6.67236 6.4757996 5.9637885 6.4658804 6.478996 6.4157004 6.3425546 6.587588 6.530343 6.314138 6.4155803 6.4013505
1369403_at 4.188174 4.37161 4.4850802 4.668534 4.663809 4.4914923 4.741321 4.4999347 4.358146 4.6199813 4.6695514 4.620858
1369404_a_at 4.1570215 4.3664703 4.2603393 4.255392 4.2998247 4.3008595 4.2937407 4.415889 4.3590736 4.186325 4.2609773 4.278321
1369405_a_at 5.4482255 5.3422256 4.9578557 5.0485396 4.868149 4.7093263 4.939659 5.1761904 4.980079 4.9245152 4.7927184 5.329929
1369406_at 3.9633667 3.8547475 4.258958 4.275952 4.1789513 4.2774935 4.1101623 4.4205537 4.4741545 4.523003 4.2780147 4.457537
1369407_at 6.397519 6.2069116 6.017556 6.3553114 6.079616 5.4565296 6.5097704 6.3170495 5.8757095 6.658642 6.11166 5.6936994
1369408_at 4.298689 4.456581 4.4276304 4.510007 4.754993 4.8858614 4.4845233 4.276271 4.4944463 4.7796817 4.5517054 4.4789295
1369409_at 8.064549 7.863301 7.7712164 8.005375 7.9412127 7.718236 8.087634 8.080921 8.016357 8.342627 7.9870214 7.9735904
1369410_at 7.7485003 8.078904 7.6080093 7.8291206 7.6793118 7.698789 7.788604 7.668337 7.766712 7.717537 7.88342 8.012934
1369411_at 3.5963938 3.7466803 3.7125647 3.6193938 3.7624671 3.7376137 3.7542577 3.7545109 3.7998724 3.5713246 3.6778305 3.7221055
1369412_a_at 6.4454145 6.67023 6.6679983 6.8915243 6.4765177 6.672068 6.7173986 6.6724825 6.7616043 6.723799 6.5116124 6.734103
1369413_at 4.575843 4.7479954 4.9209113 5.006359 4.764491 4.5900903 4.824804 4.897229 4.782099 4.622076 4.704438 4.756626
1369414_at 8.154326 8.112323 8.12644 7.9376054 8.150383 7.989559 8.155482 8.1927395 8.11322 8.224884 8.222102 8.004215
1369415_at 7.5752897 5.1601973 5.5265737 6.733053 5.4625077 6.015768 5.0545764 7.013039 6.33093 6.190217 7.215025 5.855381
1369416_at 6.5049176 6.362189 6.472039 6.354517 6.3707128 6.190875 6.311928 6.5456047 6.321149 6.435225 6.4011393 6.4799685
1369417_a_at 4.9181848 5.21183 4.9258876 4.6868286 5.057039 4.5618253 4.910531 4.5803175 5.085163 4.68826 4.976983 4.600005
1369418_at 4.272772 4.1543837 4.176859 4.3121567 4.571926 4.27801 4.336591 4.443358 4.135597 4.4306936 4.2270145 4.369051
1369419_at 5.2918725 5.4070015 5.3564854 5.563044 5.6333427 5.339711 5.6433873 5.4076853 5.200192 5.519662 5.201703 5.234936
1369420_at 4.8725286 4.725754 4.689575 4.532722 4.6633177 4.866561 4.431905 4.6683245 4.584819 4.5522337 4.4314556 4.860724
1369421_at 5.9237795 5.209632 5.1309247 5.667693 5.6379123 5.6983867 5.8544097 5.7808065 5.6468453 6.018655 5.6000037 5.7652626
1369422_at 5.5277247 5.5427985 5.3596187 5.511627 5.598654 5.50159 5.242266 5.5128107 5.6544485 6.176291 5.5038214 5.4312716
1369423_at 4.789307 4.3646665 4.198681 4.369469 4.378937 4.294986 4.53534 4.2097564 4.3071346 4.4882107 4.308898 4.2721486
1369424_at 12.657163 12.426413 12.203065 12.165351 12.149015 12.301229 12.353471 12.331022 12.394141 12.305927 12.49144 12.466849
1369425_at 4.2117825 4.5689335 4.500803 4.165596 4.3841286 4.441141 4.325678 4.546669 4.264942 4.430822 4.3298454 4.2362804
1369426_at 5.3218317 5.1458435 5.320996 5.2299137 5.3949594 5.233 5.254862 5.349956 5.4794335 5.158696 5.16974 5.547752
1369427_at 8.69103 8.352861 8.131819 8.74329 8.923822 9.403625 9.176152 9.008494 9.033316 9.113033 8.946385 8.984626
1369428_a_at 4.581442 4.7714796 4.5964994 4.605192 4.727705 4.531188 4.630883 4.8027115 4.5421076 4.6947384 4.699854 4.6000967
1369429_at 3.6582568 3.6327977 3.6023614 3.6428425 3.7845364 3.681368 3.7113574 3.6562393 3.636409 3.6584022 3.5426235 3.7161458
1369430_at 8.646943 8.772219 8.571381 8.213621 8.820768 8.761997 7.058048 8.922664 8.729151 8.364352 8.987395 8.954211
1369431_at 4.3563037 4.331981 4.6317186 4.5046005 4.5470023 4.685664 4.532939 4.5076995 4.619478 4.6080003 4.567704 4.4898396
1369432_at 4.897144 5.090051 5.10609 5.093191 4.8040395 4.9446383 4.883388 4.919856 4.943893 4.9076176 4.9794617 5.082354
1369433_at 4.641983 4.7428923 4.9236584 4.9612794 4.8236003 4.8713226 5.008518 4.6530256 4.651922 4.822853 4.639763 4.650497
1369434_at 4.2478666 3.911084 4.2317677 4.47635 4.0824547 4.1720448 4.1614637 4.235646 4.073976 4.2375145 4.16492 4.064812
1369435_at 12.37651 12.214923 12.14023 12.054751 12.19666 12.324651 12.203792 12.402053 12.5368 12.209514 12.33779 12.411374
1369436_at 3.9803061 4.215638 4.3359833 4.1358867 4.1936665 4.1846733 4.2467804 4.2374587 4.2699366 4.138982 4.258809 4.168202
1369437_at 4.932759 4.642237 4.815037 4.949836 5.139078 4.876369 4.789312 4.8900657 5.1472983 4.9198947 4.96336 5.15003
1369438_at 5.2735205 5.266415 5.3686404 5.729119 5.543897 5.586898 5.3648973 5.358049 5.280812 5.4252543 5.4166865 5.4063225
1369439_at 3.810201 3.7977786 4.0423136 3.9102035 3.895052 3.980034 3.9193854 3.8960962 4.1012077 4.078274 3.702937 4.2770596
1369440_at 5.464871 6.0578184 6.250087 6.2235703 6.9693966 7.2013454 6.556705 5.774084 6.451533 7.110103 7.136217 7.1668367
1369441_at 4.831335 4.622299 4.7732096 4.691611 4.8540115 4.723732 4.6505604 4.731643 4.622542 4.700967 4.7610765 4.7568517
1369442_at 3.3745136 3.4620194 3.3922136 3.4636512 3.5227265 3.4937735 3.4161959 3.42462 3.4172184 3.3880703 3.3721182 3.4545748
1369443_at 6.2866945 6.4840603 6.3625603 6.2178297 6.548948 6.032706 6.276537 6.654623 6.005708 6.6705556 6.5658355 6.2600884
1369444_at 3.5134964 3.8423703 4.006999 4.1066203 3.9171135 3.9204595 4.0765953 3.7552419 3.9301116 3.9456263 3.9658113 3.718861
1369445_at 5.6395974 5.626756 5.575634 5.8305387 5.8445663 5.477435 5.9222875 5.842863 5.5690603 5.795775 5.7332625 5.732457
1369446_at 7.1549935 6.629604 6.4836464 6.8257794 7.0155516 6.7669663 7.093707 6.883567 7.002336 6.827919 7.0502625 6.9027686
1369447_at 5.7080693 5.736993 5.846966 5.9880676 5.9943137 5.7014675 5.785266 5.9519286 5.946356 5.845 5.7858768 5.79089
1369448_at 6.3535886 6.0236773 6.185527 6.287127 6.298359 6.113784 6.3283653 6.26985 6.4258323 6.280369 6.380444 6.428481
1369449_at 5.11782 5.087675 5.1400633 5.1353016 5.10936 5.045892 5.177106 5.272294 5.1353617 5.27239 5.158684 5.3159075
1369450_at 11.247246 11.117271 11.323316 10.957125 11.117566 10.914258 11.121234 11.2623 11.176755 10.962974 11.322242 11.166774
1369451_a_at 3.692978 3.580404 3.693898 3.8105776 3.6885266 3.6917853 3.726995 3.6936023 3.7847111 3.7974892 3.650887 3.6079779
1369452_a_at 8.1065855 7.7870355 7.711509 7.9508824 7.975809 7.915593 7.9369025 8.044537 7.992219 7.8059573 7.913102 7.9335217
1369453_at 7.735611 7.6585736 7.6777835 7.480993 7.534772 7.6300335 7.748884 7.699305 7.6511188 7.691118 7.7063546 7.338265
1369454_at 4.5668163 4.329727 4.5500164 4.379697 4.7019463 4.321506 4.6680813 4.449029 4.591184 4.5753527 4.5785427 4.3215075
1369455_at 5.830754 7.5134764 7.6632915 7.3823476 7.7766676 8.240225 8.046002 6.8717785 7.453332 8.365738 8.245608 8.490634
1369456_at 3.4304037 3.3669426 3.4772463 3.4378242 3.4762306 3.7059505 3.4965427 3.4240916 3.550367 3.5144012 3.439073 3.4646716
1369457_a_at 4.5322022 4.4259896 4.176363 4.7484293 4.5106797 4.3603964 4.6106524 4.4577084 4.7871084 4.565727 4.3697815 4.5239444
1369458_at 4.6096697 4.6061773 4.6824384 4.7322392 4.751433 4.5062423 4.552604 4.6904035 4.699911 4.6769714 4.4841366 4.5926228
1369459_at 6.543682 6.168713 5.8680162 6.39282 6.264999 6.2987547 6.169778 6.449955 6.3751307 6.366652 6.1269307 6.4844127
1369460_at 5.285261 5.177732 5.15689 5.2044635 5.203444 5.1351895 5.364775 5.1415567 5.1319203 5.3377223 5.1660395 5.3613443
1369461_at 3.9388487 3.9120052 3.9698873 3.9138556 3.9793868 3.8519928 3.9842477 3.9797683 3.9270985 3.8269064 3.7843018 4.099768
1369462_at 4.3385277 4.3933425 4.4276185 4.412773 4.278749 4.414259 4.45112 4.3486986 4.3753085 4.332626 4.41361 4.367062
1369463_at 5.795239 5.5342126 5.7192087 5.713324 6.1802707 5.7501493 5.6828403 5.7482595 5.655161 5.9780197 6.0351586 5.818163
1369464_at 4.457444 4.5602665 4.8307076 4.919236 4.949107 4.6767406 4.711171 4.457089 4.791897 4.844551 4.6151123 4.7329597
1369465_at 12.623046 12.875986 12.929847 12.782653 12.765322 12.692526 12.783116 12.694041 12.837743 12.809718 12.7775955 12.769045
1369466_at 3.9836576 3.8930788 4.0159826 3.881673 3.8538756 3.8999655 4.036101 4.0038114 3.7869918 3.9470978 3.8719947 4.160375
1369467_a_at 8.567142 9.240021 9.758703 9.438174 9.771485 10.045373 8.890598 9.370506 9.021871 8.948513 8.889776 9.719069
1369468_at 6.9554243 6.864666 6.648915 6.7746186 7.0943165 6.6352277 6.6928782 6.436086 6.7774787 6.785438 7.0904937 6.792858
1369469_s_at 3.632642 3.588988 3.6050801 3.5276294 3.5906758 3.602915 3.6139824 3.6719294 3.5673442 3.544727 3.4360807 3.527147
1369470_at 4.9801073 4.7833204 4.9980764 4.7104816 5.286413 5.078754 5.12747 4.6886353 5.02868 4.801712 4.8543005 4.990384
1369471_at 4.721358 4.5917315 4.5552397 4.6075172 4.7509584 4.619222 4.688485 4.6694403 4.7749147 4.7718377 4.773273 4.749284
1369472_a_at 6.682043 6.138556 5.8874497 6.4651475 6.305676 6.060461 6.394389 6.3655415 6.319968 6.5179353 6.4695125 6.5571632
1369473_at 9.732172 9.401243 9.484775 9.563272 9.361378 9.315501 9.621416 9.456262 9.675055 9.505176 9.7201395 9.591907
1369474_a_at 3.6963873 3.7158616 3.6944788 3.747855 3.6356025 3.6707942 3.860683 3.7304125 3.6517344 3.7826874 3.8213277 3.5756016
1369475_x_at 3.9997737 3.8896556 3.885636 3.9817462 4.0907364 3.9196084 3.9773839 3.938735 3.8003027 3.9548323 4.1097164 4.1285005
1369476_at 4.9458427 4.8815312 4.6942587 4.950237 5.0923524 4.83735 5.2446384 5.062806 5.144374 5.1234083 4.996563 5.1679373
1369477_at 4.397082 4.2622056 4.418868 4.457524 4.0840654 4.195204 4.4553432 4.109649 4.7251034 4.303082 4.3499904 4.222618
1369478_at 4.556763 4.3820662 4.5549793 4.7137413 4.63749 4.6140156 4.5255146 4.4721828 4.7069483 4.492563 4.7194343 4.4357576
1369479_at 6.083572 6.224333 6.535481 6.538505 6.501609 6.3124366 6.469357 6.2559524 6.456566 6.2727494 6.5656934 6.386602
1369480_at 3.710587 3.7318058 3.66858 3.7933412 3.8340914 3.827357 3.7451336 3.5945048 4.0246534 3.7958586 3.923096 3.7376332
1369481_at 4.3535943 4.197645 4.1363697 4.2623715 4.004194 3.9878094 4.1574135 4.3283606 4.035385 4.312442 4.278024 4.4092093
1369482_a_at 3.7506206 3.9910204 3.7935858 3.8547184 4.0171137 3.9728801 3.8243854 3.9074087 3.8466096 3.8040812 4.0005426 3.7758381
1369483_at 6.766504 6.8635464 6.77832 6.792295 6.7313933 6.786553 6.7093368 6.6535907 6.7919044 6.893562 6.891411 6.9658628
1369484_at 4.475114 4.611479 4.62164 4.7834845 4.7448254 4.713076 4.5326405 4.4889464 4.6392827 4.698224 4.9643703 4.574499
1369485_at 9.399008 9.220459 8.962488 9.156752 9.456969 9.314285 9.183519 9.502561 9.631059 9.551489 9.777971 9.641791
1369486_at 3.6745036 3.8433971 3.8120914 3.6070347 4.180191 3.6881738 3.973835 3.6604311 3.78531 3.8970091 4.035632 3.965352
1369487_a_at 3.943121 4.04792 3.927659 3.9022665 4.0401936 3.9112236 3.9193854 3.9224598 4.0440054 4.069073 3.9462352 4.0523195
1369488_at 4.1376886 4.2021356 4.119937 4.24109 4.176394 4.0934477 4.1792526 4.320068 4.122193 4.1903443 4.0368395 4.2221546
1369489_at 6.809227 6.7420797 6.825385 7.0822244 7.0631714 6.8177953 6.7343836 6.9079065 7.0498915 6.7478485 6.7930017 7.056974
1369490_at 3.9103312 4.0221663 4.151328 4.153451 3.9814887 3.9304113 3.97681 4.082405 4.147707 4.2000437 4.006917 4.154704
1369491_at 8.970158 9.26315 9.294244 8.732152 9.208817 8.923197 9.063925 9.316976 9.5882 9.215637 9.608217 8.961887
1369492_at 10.628305 10.421016 10.183405 10.408884 10.386386 10.477549 10.750367 10.544256 10.6443405 10.599799 10.969394 10.662611
1369493_at 7.267207 6.954275 6.7174344 8.610016 6.8936844 7.525556 7.9852853 6.4240785 7.1780667 8.736353 8.815242 8.37958
1369494_a_at 5.937876 5.7231607 6.156798 6.4002867 6.2674212 6.075296 6.1310954 5.9287057 6.3048067 6.2428155 6.424782 6.072107
1369495_at 6.251722 6.155735 6.2223754 6.0943317 6.3843446 6.3018055 6.3213043 6.4010634 6.437027 6.245186 6.288657 6.44219
1369496_at 7.33204 6.747146 7.052148 7.102221 7.3550043 7.2282934 7.328686 7.127172 7.1887426 7.043777 7.387317 7.1872025
1369497_at 4.6503763 4.442275 4.636897 4.704769 4.6438437 4.620123 4.5381947 4.498767 4.5196238 4.726943 4.5840154 4.68964
1369498_at 4.3203154 4.4813805 4.422954 4.543618 4.433672 4.3017817 4.455533 4.348053 4.3861103 4.3300815 4.296543 4.529772
1369499_at 5.488664 5.6888394 5.3111615 5.5741878 5.7282534 5.211528 5.936115 5.7222176 5.452925 5.9900575 5.6637907 5.7786784
1369500_at 5.1658235 5.07506 5.083188 5.344447 5.199295 5.1894684 5.09228 5.21967 4.886405 5.2144904 5.4175396 5.179178
1369501_at 5.9437485 5.9245105 5.7485585 6.1454053 6.106394 5.953636 5.981688 5.9890146 6.207959 5.9019346 6.0306244 6.173992
1369502_a_at 11.69125 12.455198 12.534618 12.552759 12.548487 12.528604 12.466798 12.434345 12.487483 12.557604 12.53159 12.536418
1369503_at 3.2598624 3.3218074 3.4150712 3.3958833 3.323338 3.4015517 3.287263 3.509334 3.270343 3.2600458 3.210456 3.3910606
1369504_at 5.7222843 5.332988 5.0655136 5.4845815 5.4885445 5.08339 5.5002074 5.6482654 5.3588243 5.735464 5.372724 5.4278393
1369505_at 5.668336 5.62483 5.556224 5.255617 5.7843523 5.1877418 5.922035 5.704379 5.9143896 5.602196 5.834331 5.5662227
1369506_at 4.631853 4.3567076 4.6884403 4.714142 4.610173 4.5287066 4.6250153 4.603271 4.6220465 4.512836 4.66614 4.681426
1369507_at 4.4918118 4.417678 4.657069 4.6747856 4.416009 4.652127 4.2607718 4.497383 4.519514 4.642744 4.461255 4.578717
1369508_at 5.444398 5.4225197 5.553755 5.3549714 5.5406203 5.411154 5.282966 5.484866 5.415918 5.44548 5.3576994 5.3930807
1369509_a_at 4.303171 4.3525267 4.267473 4.42354 4.279301 4.4756594 4.360174 4.36868 4.2751703 4.442741 4.464753 4.5473595
1369510_at 6.8681765 6.8830857 6.95397 6.8495955 7.089848 6.8952937 6.964886 6.9849577 7.0573378 6.941887 6.9697113 6.9641724
1369511_at 6.5991697 5.99959 6.734765 7.0085363 6.307994 7.087224 6.139581 7.4565277 6.5891266 6.836276 6.9390845 6.604847
1369512_at 5.2688913 5.1995673 5.358436 5.1527042 5.3144016 5.2445755 5.302373 5.1302195 5.0790243 5.3217974 5.4608383 5.178812
1369513_at 4.769312 4.5430226 4.7063684 4.718388 5.016824 4.686863 5.048932 4.6667128 4.7647896 4.744913 4.780988 4.8043733
1369514_at 6.303491 6.5366855 6.5933576 6.859206 6.856848 6.6399536 6.488721 6.4132442 6.8295317 6.6274524 6.4851832 6.59265
1369515_s_at 4.3260884 4.319441 4.255798 4.3430104 4.4472327 4.39303 4.4183226 4.268247 4.333618 4.4092093 4.487259 4.461223
1369516_at 3.959395 4.0668564 4.1132283 4.0694265 4.217048 3.9897969 4.0690417 4.014739 4.1283436 4.1784673 3.9307058 3.9714901
1369517_at 5.4503326 5.064042 5.0769773 5.351318 5.315446 5.2331505 5.499473 5.3224816 5.3944044 5.443657 5.305237 5.6136837
1369518_at 5.109331 4.9994755 5.02943 5.0364876 5.1282125 5.063883 5.0669737 5.075763 5.169069 5.114759 5.141263 5.1594167
1369519_at 4.618151 4.4451847 4.4804497 4.38812 4.42425 4.446991 4.354245 4.5210276 4.604744 4.3583126 4.636413 4.5641346
1369520_a_at 5.2054195 5.564807 5.4381876 5.3646283 5.6712174 5.464538 5.5264883 5.5722656 5.4582953 5.4379096 5.765569 5.643248
1369521_at 3.7083242 3.7293997 3.7813423 3.5759225 3.705113 3.660261 3.7460256 3.733129 3.9532032 3.8077734 3.7494097 3.544022
1369522_a_at 3.827805 3.7562156 3.6406372 3.5102384 3.6107497 3.486695 3.5429726 3.517723 3.64614 3.7208447 3.604082 3.6347752
1369523_at 5.6889915 5.4156637 5.7846694 5.936157 5.9236193 5.914618 5.7527685 5.8628106 6.069161 5.8241587 5.76316 6.2154126
1369524_at 4.7132964 4.636213 4.837714 5.367543 5.0359015 4.6885242 4.8610477 4.606724 4.9365134 5.007802 4.9005613 4.6469035
1369525_at 5.132288 4.8842125 5.0488625 4.9489813 5.4177275 5.1361322 5.0817804 5.08924 5.162779 5.3183737 5.4562426 5.176165
1369526_at 8.626315 8.276901 7.5698714 8.158856 8.94099 7.762418 8.635031 8.385746 8.392052 8.338033 8.614195 8.889255
1369527_at 5.272759 5.613746 5.721867 5.7732954 5.907155 5.7670655 5.8221684 5.54269 5.7845306 5.6325674 5.9361815 5.8158154
1369528_at 5.2866225 5.2429466 5.6313434 5.633962 5.8179846 5.5528793 5.3552504 5.319994 5.872104 5.5107174 5.631279 5.5443134
1369529_at 4.494052 4.244404 4.3582983 4.3900385 4.6537504 4.570705 4.4717875 4.4189916 4.294099 4.3084683 4.4765463 4.3028398
1369530_at 4.583369 4.671386 4.8233185 4.9651365 4.95329 4.788562 4.8921967 4.763095 4.8873625 4.9524727 4.6956925 5.0182986
1369531_at 6.9930573 7.5063896 6.9656663 6.297372 6.392325 7.0978084 6.3916397 6.733073 6.2100677 6.0955877 6.6714897 6.598279
1369532_at 5.1425495 5.1458206 5.026706 5.011922 5.08186 4.827262 4.892037 5.046824 5.208518 4.837049 4.8693132 5.4373636
1369533_a_at 6.0099053 6.1994615 6.4050364 6.7192755 6.3769693 6.2478805 6.180936 6.5437603 6.574038 6.2738237 6.2037683 6.4927597
1369534_at 4.7697725 5.097888 5.128318 5.205942 5.128023 5.1341467 5.0770807 5.1114507 5.137433 5.2603703 5.2038774 5.0173464
1369535_at 4.981394 5.0442433 5.3745446 5.139045 5.31409 5.169972 5.1397114 5.1468954 5.03218 5.225253 5.4291253 5.124584
1369536_at 5.4467955 5.4264903 5.5583677 5.38273 5.5095563 5.487768 5.437744 5.228624 5.430887 5.5019083 5.367611 5.399149
1369537_at 5.8049 5.752027 5.2567663 5.78796 5.6466465 5.543208 5.500787 5.682337 5.516862 5.8319397 5.3250537 5.97583
1369538_at 4.7659764 4.771153 4.8034716 4.9685974 4.8525977 4.8883977 4.972442 4.8164144 5.0204043 4.8644457 5.0642314 4.896104
1369539_at 5.551794 5.2207146 4.9036646 5.12556 5.2234645 5.075839 5.4940805 5.3871326 5.393033 5.1815615 5.3531837 5.306209
1369540_at 4.4013867 4.285737 4.525668 4.4475856 4.454936 4.5001373 4.394794 4.7749496 4.58375 4.4777536 4.6188602 4.5557137
1369541_at 3.547778 3.6453583 3.8094528 3.663563 3.8464346 3.6512938 3.7898355 3.5373192 3.5112758 3.523973 3.8008835 3.8072555
1369542_at 5.260528 5.372945 5.5761156 5.5531645 5.4669657 5.4083757 5.3549614 5.3597417 5.4142904 5.495235 5.310952 5.462327
1369543_s_at 6.2150717 5.943426 6.145681 5.963929 6.1018662 6.1002474 5.9708333 6.2468977 6.116235 6.1408396 5.9440203 6.071871
1369544_a_at 4.103092 4.1432285 4.2800407 4.314451 4.230126 4.2496753 4.1868377 4.196475 4.331873 4.2141523 4.3044567 4.3250675
1369545_at 4.9345245 4.7893987 5.098575 5.312568 5.3175654 5.2909718 5.174808 5.350585 5.302815 5.6091957 5.0877485 4.92848
1369546_at 10.687404 10.439251 10.295796 10.77629 10.539705 10.583641 10.765822 10.645859 10.880373 10.809031 10.771337 10.975443
1369547_at 4.6908236 4.2304506 4.369221 4.668583 4.402109 4.2592325 4.634631 4.4551415 4.750186 4.7928896 4.4252787 4.767948
1369548_at 5.523986 5.1162133 4.95214 5.3164687 5.3015833 5.122899 5.228716 5.3210144 5.3189893 5.2246056 5.292029 5.366438
1369549_at 7.354098 7.0010633 7.3283787 7.2024946 7.323319 7.5760674 7.4690065 7.3023586 7.5446496 7.5046 7.5107946 7.021901
1369550_at 3.872251 3.7893379 3.754747 3.7093692 3.748292 3.650586 3.7313504 3.662673 3.5805292 3.7805 3.736701 4.0168333
1369551_at 4.9878197 4.8105135 5.041709 5.0392027 4.941964 4.85404 5.0140886 5.0591316 5.093437 4.998376 4.9964876 4.964012
1369552_at 4.7200804 4.8669896 4.9499297 4.625804 5.266198 4.6932487 4.98551 4.6125164 5.050905 4.634514 5.138282 4.877062
1369553_at 5.186571 4.9768534 5.1346283 5.2026405 5.291011 5.0485554 4.952897 4.8068523 5.1411695 5.210617 5.014143 5.4751244
1369554_at 9.263858 9.129133 8.965494 9.118834 9.250236 9.13493 9.462807 9.251681 9.482435 9.2590475 9.454122 9.465668
1369555_at 5.1007423 4.3661923 4.55687 4.3670297 4.725651 4.3930397 4.4836392 4.426279 4.7051625 4.821111 4.497151 4.88414
1369556_at 4.9147873 4.859254 5.1057606 5.027192 5.2248955 5.1487646 5.0442247 4.942567 4.955735 5.0378017 4.9780188 5.0677624
1369557_at 6.6089554 6.172378 5.9489684 6.1819873 6.390004 6.2693048 6.773847 6.49324 6.3086705 6.6476693 6.602079 6.4630494
1369558_at 8.66052 8.301428 7.9217935 8.588795 8.2192745 8.373543 8.644251 8.368665 8.541678 8.293043 8.663101 8.642399
1369559_a_at 9.32541 9.131003 9.259257 9.289601 9.545143 9.222659 9.768858 9.456853 9.600605 9.849201 9.631863 9.051287
1369560_at 10.022264 9.04743 8.736379 9.551858 9.323131 8.9539795 9.635639 9.344535 9.240626 9.338794 9.491248 9.323688
1369561_at 4.13212 3.9405541 4.0527964 3.974101 3.8401916 4.150484 3.825032 4.096528 4.136736 3.970917 3.9647117 4.0575323
1369562_at 5.853404 6.0359197 6.1196632 6.0162067 6.096488 6.052946 6.3192306 5.901033 6.088158 6.224337 6.1555595 5.7880397
1369563_at 4.4690847 4.4794054 4.7060475 4.5604014 4.7992473 4.5200973 4.584893 4.6131907 4.5633545 4.576727 4.729231 4.4612103
1369564_at 4.5936537 4.5676527 4.6360292 4.460864 4.7193103 4.676301 4.653806 4.610841 4.4803147 4.507079 4.637615 4.5897026
1369565_at 4.8451095 4.8636556 5.22417 5.084178 5.080126 4.9592247 5.1006536 4.8563232 5.2474155 5.105767 5.117693 5.1104965
1369566_at 5.429224 5.348027 5.358791 5.281495 5.370343 5.3917284 5.2911305 5.161456 5.4034743 5.2586384 5.3099756 5.4954486
1369567_at 5.043906 4.940243 4.837871 4.839793 4.9039707 5.027956 4.901051 4.737246 5.011099 5.007476 5.0073805 5.01268
1369568_at 4.456517 4.3949556 4.659559 4.6247606 4.601897 4.228146 4.5373483 4.329703 4.4924884 4.2965345 4.7441297 4.618383
1369569_at 4.676172 4.5520663 4.916901 4.77673 4.653177 4.468559 4.725817 4.8372335 4.904598 4.815647 4.811476 4.728446
1369570_at 3.5600464 3.3186452 3.5495574 3.51032 3.510621 3.6366062 3.8225434 3.5544033 3.3891778 3.5231028 3.706337 3.4808233
1369571_at 8.46998 8.242022 8.040243 8.471227 8.462938 8.291712 8.581433 8.437727 8.469913 8.55933 8.55478 8.349487
1369572_at 4.4405603 4.6046286 4.562963 4.663147 4.799928 4.470824 4.3626823 4.543025 4.3903356 4.6050453 4.3179626 4.6046133
1369573_at 4.4566774 4.4382463 4.623454 4.497768 4.443205 4.3508263 4.5761333 4.460044 4.319911 4.476876 4.516939 4.6187515
1369574_at 3.8042808 3.9336724 4.1053247 4.1628003 4.1983156 4.055931 4.0378914 4.367723 4.030283 4.048484 4.011717 3.845336
1369575_at 3.7862277 3.7087138 3.6298099 3.6515648 3.8793535 3.7585301 3.7013063 3.7258883 3.7630622 3.5690014 3.7681947 3.7409222
1369576_at 3.798518 3.8501623 3.868744 4.0208073 3.9693358 3.9463217 3.8873746 3.858933 3.9106293 4.16504 3.849379 4.0820913
1369577_at 6.998107 7.632597 8.035807 7.583501 7.62413 6.9374084 5.322388 7.734002 6.7410607 6.646041 7.842368 6.224807
1369578_at 5.0275307 4.678526 4.8000097 4.8358684 4.8803496 4.669128 4.5409403 4.5055146 4.871299 4.828387 4.5523396 4.910003
1369579_at 5.9527802 5.841752 5.749548 6.056575 5.9387875 5.9387956 5.9287667 6.068443 5.975454 6.1278377 6.237166 5.906207
1369580_at 4.4914713 4.6854606 4.392148 4.4063706 4.387992 4.257684 4.334695 4.4080515 4.3437634 4.492501 4.2517724 4.561621
1369581_at 10.813641 10.870183 10.840321 10.837922 11.084249 10.999373 10.953183 10.714091 11.002773 11.080057 11.201901 11.172854
1369582_at 5.938512 5.903268 6.1893272 6.0828514 6.233779 6.014195 6.071372 6.118822 6.0472593 6.1432176 6.2106404 6.292263
1369583_at 5.0223784 5.1282105 5.030319 4.996296 4.8501835 4.9513874 5.1418734 4.9614697 4.8971834 5.0883913 5.1380105 4.974859
1369584_at 6.1753893 5.82715 5.7688036 5.9552937 5.993198 5.867801 5.929053 5.964116 6.1361117 6.1720295 6.024357 6.0599113
1369585_at 3.9378161 3.8603551 3.9563339 3.9249663 3.960112 3.661256 3.793992 3.9168966 4.1400576 3.9516563 3.6704144 3.9664762
1369586_at 3.123155 3.2824485 3.3280082 3.4271295 3.2864487 3.1837761 3.3484206 3.2197857 3.3280203 3.3129303 3.4156637 3.3060222
1369587_at 4.2896285 4.071069 4.315237 4.379241 4.4779363 4.3671885 4.236586 4.16803 4.362985 4.3760834 4.4047117 4.332151
1369588_a_at 7.1227026 7.562193 7.4372005 7.306825 7.3794084 7.2963943 7.445395 7.184869 7.274637 7.23388 7.2716427 7.019637
1369589_x_at 3.771167 3.8372197 3.947526 3.8087604 3.8477268 3.9557543 3.8349912 3.7009156 3.7495978 3.8058236 4.026083 3.867006
1369590_a_at 6.064141 6.3095536 6.0620704 6.3113155 5.8007097 6.19392 6.2562375 6.173894 6.3041615 5.963052 5.9738946 6.278375
1369591_at 4.1421356 4.0946445 4.0643206 3.9601936 4.087098 3.8820195 3.9760334 4.068644 3.9310539 3.958238 3.8090043 4.214726
1369592_at 6.9634056 7.0714855 6.8382688 6.9530272 7.093277 6.8567295 7.1123405 6.7612624 7.025333 7.082421 6.9770713 7.079619
1369593_at 3.4195242 3.5160837 3.4306753 3.5273604 3.6031206 3.517004 3.5256464 3.516064 3.5592532 3.4872537 3.4422543 3.4199166
1369594_at 6.34883 5.6084085 5.5440407 5.6837635 5.6088247 5.531409 5.6639028 5.6271954 5.729419 5.643907 5.5135803 5.357974
1369595_at 3.615785 3.5197148 3.7358344 3.6542094 3.7131507 3.744139 3.5971744 3.712633 3.6303914 3.8201523 3.6733294 3.8069353
1369596_at 4.830244 4.936222 4.9489856 5.0225706 5.119485 4.755022 4.9720755 4.7994695 4.756692 5.0298986 5.200197 5.0341673
1369597_at 7.619539 7.263264 7.139626 7.0954766 7.1397 7.2021465 7.396961 7.298864 7.468694 7.4286695 7.4210405 7.389415
1369598_at 4.452288 4.1481233 4.5444317 4.2605515 4.449272 4.2800875 4.3175144 4.2779846 4.1841474 4.3728156 4.506037 4.2431803
1369599_at 5.6554637 5.4852867 5.4414744 5.524812 5.4743886 5.4212327 5.3017764 5.344156 5.575112 5.7031527 5.5272226 5.535597
1369600_at 4.3364344 4.3102746 4.358817 4.324979 4.458386 4.334713 4.4681425 4.282905 4.507516 4.3958373 4.663965 4.4142733
1369601_at 5.8443465 5.552844 5.3923607 5.480617 5.720135 5.355363 5.7965817 5.8080063 5.618502 5.7126846 5.6837406 5.9357123
1369602_at 4.4767237 4.4451523 4.587459 4.4313645 4.5832744 4.4046073 4.55765 4.4118223 4.5813913 4.3947496 4.5523763 4.468854
1369603_at 3.3668861 3.5857706 3.4573922 3.7445335 3.5388668 3.4480846 3.660033 3.617262 3.5354106 3.5136025 3.5220213 3.4193015
1369604_at 4.4963565 4.816865 4.6974487 4.7923284 4.840106 4.707453 4.6597824 4.6611824 4.7677326 4.7827797 4.6731253 4.7209063
1369605_at 5.2028503 5.06538 5.4989705 5.466974 5.6266546 5.315454 5.357406 5.1761904 5.4828324 5.574018 5.5020814 5.4616213
1369606_at 3.5874817 3.6119993 3.7716768 3.8955216 3.8238192 3.70743 3.8232865 3.7293193 3.76471 3.8218913 3.806155 3.6993637
1369607_at 5.703023 5.82034 5.6768885 5.9600606 6.0002847 5.866777 5.940403 5.871412 5.946356 6.142239 5.8834596 6.071799
1369608_at 4.320328 4.3167944 4.5822926 4.605336 4.5128345 4.3634377 4.3795557 4.3803654 4.3456287 4.3243775 4.3234754 4.490471
1369609_at 3.5675833 3.6609323 3.790484 3.8406336 3.7105002 3.7387304 3.9818647 3.707781 3.634029 3.4691198 3.717758 3.8610396
1369610_at 5.916165 5.5376644 5.709794 5.8961177 5.870676 5.830219 5.9552345 5.9229765 5.7617617 5.9692597 5.951757 5.927067
1369611_at 5.0660753 5.037779 5.146387 5.2442474 5.3355026 5.067728 5.352781 5.2094374 5.2106533 5.1476088 5.404323 5.250375
1369612_at 5.2310886 5.3572855 5.2138615 5.278762 5.4809666 5.0820875 5.357933 5.402174 5.226753 5.375657 5.3307557 5.207562
1369613_at 3.84154 3.7239916 4.0005693 3.987088 3.8636043 3.9173129 4.063751 3.8114502 4.1406136 3.8972049 3.9854004 3.8802054
1369614_at 3.8216705 4.028754 4.080613 3.964627 4.0373516 4.1845813 3.965609 4.0389504 4.16724 4.047476 3.965256 4.3239093
1369615_at 5.7473507 5.727305 5.633959 5.8042946 5.899899 5.85305 5.884995 5.6299243 5.883147 5.833234 5.8421426 5.8664746
1369616_at 4.3574347 4.35528 4.7759542 5.056773 4.744934 4.6050262 4.611391 4.471914 4.5882597 4.646516 4.627015 4.279808
1369617_at 6.879293 6.694564 6.976728 6.807889 6.8727674 6.7262263 7.407441 7.0050335 6.9756804 6.744279 7.034605 6.6784782
1369618_at 4.5987625 4.4374046 4.663123 4.4861917 4.595495 4.461981 4.567679 4.528558 4.4500923 4.404782 4.4273386 4.5407963
1369619_at 5.2561545 5.2426014 5.5516844 5.560232 5.509646 5.3518405 5.3715205 5.566175 5.7156396 5.4039235 5.763432 5.6234117
1369620_at 3.930863 4.04792 3.9800513 4.201932 4.1533337 3.9433956 4.0365963 4.2207727 3.9526227 4.022253 4.0942116 4.068034
1369621_s_at 9.048428 8.847858 8.657792 8.754247 9.05698 8.932284 9.212323 9.115281 9.115791 8.878711 9.029491 9.266954
1369622_at 4.0847163 4.332301 4.432191 4.4597387 4.3542466 4.2132406 4.52659 4.444537 4.4751663 4.5569887 4.3828206 4.4128156
1369623_at 4.839422 4.724889 4.9337006 4.99551 5.399441 4.98394 4.836979 4.862573 5.219578 5.195549 5.087219 5.0121136
1369624_at 5.5748734 5.660323 5.83372 5.812448 5.810265 5.945359 5.8796268 5.8691974 5.6810513 5.603046 6.1079464 5.7652626
1369625_at 6.7556376 6.110151 6.7359133 6.406042 6.080386 6.6134696 7.23416 6.9413266 6.500603 6.489017 6.6312156 6.439774
1369626_at 8.881236 8.732417 8.671712 8.983224 8.70474 8.664941 8.907018 8.884236 8.77384 8.952696 8.737051 8.765745
1369627_at 4.213318 4.113805 4.347801 4.195919 4.3392773 4.3120174 4.3006396 4.639621 4.306819 4.470904 4.3832216 4.759075
1369628_at 7.7018046 8.200458 7.320866 7.122012 7.410768 7.9781 7.8097134 7.366387 7.14873 7.391308 7.1000834 6.8137164
1369629_at 11.522044 11.133869 10.997869 11.194911 11.216038 11.250593 11.269235 11.248553 11.367316 11.230836 11.301354 11.383817
1369630_at 12.632658 12.46497 12.5975485 12.674019 12.667675 12.6038885 12.680116 12.56121 12.702676 12.677942 12.637644 12.714184
1369631_at 7.596927 7.6981573 7.7552686 7.935671 7.8623304 7.66071 7.9187765 7.816947 7.6990166 7.7587147 7.7918577 7.4412103
1369632_a_at 6.7091293 6.4598756 5.861922 5.9706545 5.8940825 5.8355274 5.9169703 5.8374677 5.7316723 5.618677 5.8942456 5.8492265
1369633_at 10.397423 10.317558 9.907317 10.13605 9.844068 9.764741 10.05446 9.829493 10.154229 10.15423 10.156995 9.9359
1369634_at 6.41082 6.319563 6.467528 6.754762 6.838209 6.4248595 6.689299 6.618439 6.887796 6.515495 6.71153 6.4635506
1369635_at 12.002139 11.61618 11.228895 11.733953 11.592803 11.306516 11.748616 11.542793 11.769497 11.800553 11.952125 11.790538
1369636_at 12.473268 12.162744 12.046725 12.246992 12.190154 12.030564 12.285313 12.229287 12.427379 12.360876 12.50809 12.375104
1369637_at 5.216256 5.1380024 5.427473 5.380459 5.479059 5.32224 5.02105 5.16609 5.404962 5.5531425 5.2851887 5.400281
1369638_at 5.7400775 5.6792054 5.4555244 5.392247 5.4980726 5.5133862 5.5318847 5.501385 5.4633827 5.6308513 5.614708 5.4212728
1369639_at 4.0725946 3.8897812 3.99894 3.9611807 4.0406113 3.9620423 3.7935064 3.7921355 3.8677912 4.0908556 3.8661504 3.8931677
1369640_at 5.5127473 5.37405 4.993313 5.532346 5.4577103 5.395565 5.451972 5.521803 5.451772 5.387657 5.429143 5.474388
1369641_at 7.6207657 7.564516 7.380343 7.6826186 7.36209 7.5105915 7.5317435 7.630347 7.509188 7.3848705 7.526179 7.560987
1369642_at 7.067689 7.1193924 6.7830086 7.0383096 6.8963847 7.052345 6.6114154 7.255593 6.847488 6.9664116 7.0667086 6.795127
1369643_a_at 6.8904476 6.91362 6.0729456 6.6157165 6.674728 6.336127 6.4589868 6.963557 6.57854 6.4393187 6.8518357 6.378473
1369644_at 8.770107 8.837029 8.689758 8.658294 8.5390215 8.551804 8.736587 8.766761 8.454469 8.491609 8.559775 8.356755
1369645_at 4.006029 4.1669407 4.20238 4.2198973 4.235817 4.3076086 4.34081 4.501342 4.5182514 4.4916034 4.2552075 4.1937456
1369646_at 3.7467341 3.6836953 3.7859597 3.8838344 3.8764153 3.7224946 3.670134 3.7658987 3.8457284 3.8330255 3.985326 3.7156782
1369647_at 6.406864 6.14416 5.6995125 6.2085824 6.265647 6.195286 6.1865625 6.184018 6.4599385 6.3729796 6.2077694 6.4532075
1369648_at 6.4241204 6.4652195 6.061098 6.42443 6.167074 6.288954 6.111964 6.150448 6.390161 6.4299493 6.3498178 6.5082293
1369649_at 5.05253 5.031502 5.068039 5.380514 5.1470485 5.119343 5.028164 4.972621 5.492341 5.248647 5.187419 5.117278
1369650_at 7.039797 6.7286105 6.781156 7.028399 6.9418077 6.9808197 7.0944657 7.1425123 7.0832443 7.191033 7.04985 7.2059183
1369651_at 5.3135877 5.237872 5.3853703 5.141162 5.1715255 5.0578947 5.390009 5.408458 5.1016393 5.3306265 5.385855 5.8240113
1369652_at 3.621258 3.8268633 3.7072828 3.94037 3.9523048 3.79971 3.8419538 3.778282 3.8930495 3.7721329 3.9335847 3.7266002
1369653_at 6.996058 6.7926025 6.257093 6.843861 7.2247868 6.699472 6.967503 6.8570213 6.849852 6.911022 7.0993333 6.9205046
1369654_at 10.702331 10.473762 10.547999 10.534788 10.640035 10.441832 10.244496 10.698813 10.633424 10.399885 10.741092 10.2325535
1369655_at 7.21928 7.8088956 7.365436 7.529865 6.773981 6.981848 7.4250684 7.3215966 8.382816 7.1383243 7.2642074 7.618521
1369656_at 6.982476 6.5773363 6.4449544 6.726427 6.876342 6.8215885 6.8913264 6.8647733 6.885169 6.859875 6.901892 6.703173
1369657_at 4.0127387 3.9726439 4.2325273 4.2206664 4.074292 3.9587922 4.2197714 4.1068783 4.307964 4.1282997 4.240371 4.0798903
1369658_at 8.661746 8.455009 8.037437 8.56278 8.7178955 8.142387 7.892614 8.702362 8.429168 8.431583 8.299437 8.246719
1369659_at 5.7104983 5.67429 5.7411466 5.9055576 5.8391156 5.883788 5.936115 5.703466 6.026267 5.64198 5.6948833 5.8914013
1369660_at 5.0682573 4.713716 4.7914157 4.843367 5.062103 4.8735967 4.7879887 4.6746225 5.103901 4.853414 5.034705 5.3424234
1369661_at 7.759528 7.8289747 7.76318 7.92961 7.924888 7.618249 7.779123 7.6639123 7.7151656 7.7273293 7.7062273 7.654762
1369662_at 3.5482593 3.4577374 3.5565908 3.568202 3.5638978 3.4346654 3.495095 3.5488706 3.4971952 3.4841707 3.5045848 3.4277904
1369663_at 5.8234572 6.1358933 9.1161 9.550581 9.604324 9.362593 8.923913 9.613788 8.794364 9.010537 6.1279964 8.961439
1369664_at 9.957001 9.901709 8.623956 10.313922 10.2211275 10.051106 10.699392 10.086151 9.764824 10.595051 10.542455 10.877525
1369665_a_at 7.3721538 7.0745745 7.313075 7.2157707 6.997857 7.9706516 7.642218 7.7202277 7.358203 7.4081864 7.6564765 7.209747
1369666_at 6.1034794 5.8397603 6.0719914 5.793555 5.8389254 5.8165483 6.2152405 6.20631 5.852858 6.1980247 5.9214478 5.7695346
1369667_at 6.5832973 6.413613 6.215557 6.655915 6.5604587 6.6657124 6.5577846 6.354586 6.596601 6.6233993 6.806947 6.564168
1369668_x_at 3.803819 3.638126 3.8008616 3.8268313 3.779962 3.8085918 3.9015217 3.80795 3.8107588 3.7955918 3.827847 3.8495698
1369669_at 7.7698894 7.4991293 7.3838906 7.593004 6.9701915 7.5022607 7.4427886 7.5155234 7.5906863 7.3532867 7.391141 7.3994274
1369670_at 5.090044 5.3397236 5.3993015 5.273549 5.0604744 5.209116 5.076124 5.0028586 5.1464586 5.593499 4.9769983 5.0629606
1369671_at 12.400536 12.196281 12.03603 12.223183 12.124529 12.060725 12.274759 11.995366 12.13766 11.980495 12.22597 12.050532
1369672_at 6.1790056 6.0367575 6.3763766 6.1455574 6.324627 6.472486 6.437424 6.330248 6.3989124 6.415663 6.216221 6.217237
1369673_at 3.873552 4.062179 4.0397825 4.316455 4.028186 4.148453 4.07011 4.0545797 4.28325 4.033495 4.0076456 4.0409503
1369674_at 3.6928744 3.5197437 3.9154902 4.3544197 3.6422536 4.233584 3.5640008 3.7011702 4.4082913 3.586121 3.5468075 3.6004734
1369675_at 6.379995 6.437553 6.3136067 6.3692036 6.5700517 6.6150126 6.209091 6.6991158 6.512664 6.2719445 6.210863 6.5150743
1369676_at 6.9710307 7.0716443 6.9625506 7.009725 7.3192515 7.397081 6.80347 7.0911975 7.153199 6.935919 7.0804195 6.7405705
1369677_at 3.5686631 3.5674777 3.5543084 3.6709712 3.6414254 3.5756152 3.6761358 3.600208 3.8030462 3.6630292 3.7613459 3.6104245
1369678_a_at 7.436142 7.3007846 7.3577757 7.2939334 7.2408266 7.402979 7.1686316 7.2333803 7.2110095 7.1639485 7.343179 7.3171706
1369679_a_at 9.30729 9.327104 9.470451 9.03362 9.093618 9.330796 8.801932 9.014319 8.920823 8.8356695 9.129355 8.672316
1369680_at 5.742554 5.382122 5.2326565 5.1891303 5.24374 5.090182 5.4621253 5.2651567 5.274069 5.1292796 5.2163324 5.6913915
1369681_at 4.9990873 4.80387 4.896353 4.7038116 4.7329245 4.7093263 4.724071 5.1060877 4.6815395 4.5862775 4.52989 5.005111
1369682_at 6.878316 6.7058597 6.886748 6.8262553 6.648667 6.6584306 6.678874 6.7962785 7.007455 6.5786533 6.8998585 6.718123
1369683_at 6.7057743 6.2494345 5.712311 6.115211 6.3582387 6.039536 6.615574 6.2373567 6.5375786 6.140666 6.348719 6.508455
1369684_at 4.673152 4.802236 4.685325 5.09398 4.9884424 4.80055 4.942017 4.6854935 4.6678977 4.824046 4.687783 4.840644
1369685_at 3.7261722 3.783346 3.9608924 3.9611807 3.886463 3.9506044 4.01297 3.877742 3.8554273 4.0838623 4.0303903 3.897789
1369686_at 4.336931 4.2702065 4.593568 4.5145345 4.698402 4.1957183 4.4919333 4.3214626 4.2307043 4.441002 4.2660465 4.368097
1369687_at 4.41621 4.213518 4.2110033 4.291114 4.544296 4.4006944 4.3295984 4.2481256 4.382082 4.436805 4.160422 4.249093
1369688_s_at 5.2310886 5.119821 5.1708865 5.1057606 5.217097 5.1008253 5.1634855 5.094286 5.089367 5.442025 5.2935534 5.179531
1369689_at 6.5443707 6.4085717 6.664727 6.8555846 6.566561 6.7123885 6.806586 6.6159124 6.8577223 6.731316 6.7745123 6.7402706
1369690_at 7.0777307 7.1299176 6.91805 6.8607635 6.703162 6.942952 6.9474716 6.9687886 6.7804213 7.0113816 6.851804 7.016603
1369691_at 5.2672024 5.0061736 5.159302 5.488053 4.802866 4.754737 4.7425337 5.152815 4.92564 4.8501086 5.1166954 4.9221616
1369692_at 3.7179253 4.0238533 3.9151294 3.7889385 3.919773 3.8066266 3.8913321 3.8683517 3.7301786 3.8379183 3.9089108 3.8321614
1369693_a_at 5.0721664 5.533591 5.343751 5.3472514 5.6378536 5.427515 5.467226 5.8831162 5.52831 6.0411882 5.760851 5.395805
1369694_at 3.5372732 3.6836953 3.4980724 3.4795716 3.6689935 3.4677935 3.6643865 3.469611 3.5603752 3.651547 3.592578 3.615519
1369695_at 4.577936 4.2539954 4.5287385 4.525118 4.5675297 4.3100357 4.403877 4.1927404 4.5553064 4.3752227 4.5673943 4.409652
1369696_at 4.003972 3.7015092 3.7714264 3.8459451 3.9122913 3.776762 3.7244105 3.7828672 3.6970794 3.9104865 3.7282846 3.7653394
1369697_at 4.1286864 4.2365913 4.2482414 4.7876186 4.2341127 4.1441336 4.159869 4.1069045 4.7178707 4.291011 4.5771136 4.3227434
1369698_at 5.1066318 5.1891847 5.0847497 5.0950046 4.931529 5.0119205 5.108615 5.207279 5.0755434 5.065559 5.0130177 5.0371513
1369699_at 5.136574 4.946619 5.0564766 5.4366856 4.935737 4.976894 4.9311423 5.1454096 5.7295437 5.245702 5.2941833 5.1399937
1369700_at 5.9219933 5.9307466 5.7886004 6.07538 6.062136 5.801895 6.1692996 5.9287086 6.0159173 5.836633 5.9894786 5.9431667
1369701_at 12.03505 11.979874 12.052437 12.224857 12.127721 12.261657 12.157201 12.023683 12.151441 12.107435 12.067784 12.197633
1369702_at 7.195245 6.6061654 6.5433154 6.4845543 6.468845 6.7193108 6.7064853 6.484579 6.614821 6.4069242 6.866324 6.5921893
1369703_at 7.5146794 7.0147567 6.908925 7.4244127 7.4710755 7.4441767 7.6229553 7.3168063 7.4971433 7.714287 7.405992 7.407573
1369704_at 6.8168693 6.798871 6.905241 6.798218 7.10985 6.6802416 7.1243834 6.9345407 6.701023 6.958956 6.633517 7.1054077
1369705_at 5.374818 5.258628 5.301502 5.1836357 5.0199537 5.266653 5.198752 5.3678164 5.2142363 5.438542 5.0957613 5.1715207
1369706_at 3.9216478 3.9183202 3.9173448 3.8379917 3.837429 3.9542048 3.9604018 3.8791656 3.738273 3.9171164 3.9704268 4.0485935
1369707_at 4.7664156 4.573514 4.805197 4.863989 4.6060705 4.4061866 4.9595466 4.69516 4.833099 4.3452215 4.964137 4.5518637
1369708_a_at 5.442041 5.174212 5.1766334 5.433895 5.483951 5.3774314 5.42526 5.398439 5.3401375 5.5229197 5.5110836 5.3205876
1369709_at 4.477784 4.7292852 4.6764183 4.695763 4.454646 4.3193254 4.43659 4.430113 4.4712934 4.7295456 4.452188 4.4656796
1369710_a_at 3.615785 3.4770005 3.6128905 3.7286777 3.653194 3.673904 3.5254195 3.6842637 3.7338617 3.700637 3.602525 3.7075183
1369711_at 5.1271667 5.184931 5.517627 5.555572 5.3772273 5.336334 5.1769724 5.300389 5.5501404 5.2246056 5.2234526 5.261119
1369712_at 7.0496554 7.060509 7.03939 6.9146523 6.8794155 6.9931374 7.201333 6.9813256 7.0884814 7.135243 6.8423414 6.677367
1369713_at 6.2367196 6.312318 6.4450035 6.579993 6.5881495 6.212893 6.1518483 6.3635573 6.4633713 6.3672905 6.2972193 6.3013763
1369714_at 6.739081 6.6545935 6.291821 6.478797 6.3660154 6.6460686 6.4895244 6.664259 6.54402 6.585324 6.456173 6.547776
1369715_at 4.1808033 4.186978 4.2715135 4.2182274 4.694752 4.3098025 4.364019 4.3744626 4.4299254 4.36387 4.4723063 4.4048038
1369716_s_at 9.904647 9.25811 9.599012 9.838984 9.88506 9.63323 9.996746 9.765286 9.879408 9.735055 9.710089 9.31477
1369717_at 4.5005274 4.3609877 4.7009974 4.7476034 4.6318674 4.452461 4.489286 4.3901863 4.774693 4.4031267 4.532388 4.6080875
1369718_at 7.6991205 7.6245713 6.9763436 7.8405547 8.136858 7.9389725 8.009502 7.8089657 8.00417 8.303975 7.5711937 7.7631083
1369719_at 3.2511246 3.2549636 3.2736685 3.1782727 3.2401445 3.2725132 3.3268971 3.352821 3.2842045 3.1736093 3.2163975 3.1554654
1369720_at 9.099396 9.003927 8.878826 9.196937 9.242824 9.297054 9.169742 9.23848 9.147858 9.167205 9.270402 9.187793
1369721_at 5.1728625 5.1205506 4.969114 4.8950887 5.010523 4.950391 4.9321666 5.085191 5.0805407 5.2999325 5.3563356 5.1829653
1369722_a_at 7.552251 7.9695253 7.8198056 7.6621785 7.8474526 7.8286157 7.9051023 7.837259 7.9651265 7.8792 7.8382783 7.602888
1369723_at 6.976661 6.9828153 6.72358 7.015254 7.2161703 6.954664 7.1897335 6.987205 7.0485725 6.97088 7.016139 7.224468
1369724_at 5.5238376 5.519109 5.4234076 5.445881 5.399942 5.453424 5.4669175 5.25985 5.3918214 5.648706 5.440968 5.594497
1369725_at 7.4103 7.570067 7.672873 7.334098 7.5956516 7.3145375 7.539117 7.6341605 7.4318156 7.65961 7.659881 7.217545
1369726_at 8.065953 7.699271 7.954 8.025663 8.070528 8.081303 8.033039 8.02205 7.976957 8.15156 8.065688 7.7868557
1369727_at 13.748095 13.673792 13.653741 13.740128 13.773276 13.808348 13.710083 13.83864 13.78662 13.712789 13.80618 13.959666
1369728_at 5.234898 5.263794 5.2715926 5.308115 5.222448 5.425498 5.0451975 5.4656916 5.4625893 4.885854 5.391019 5.2869186
1369729_at 8.147253 7.9188533 7.9852843 7.977209 8.072239 8.209345 8.079953 7.922484 8.359185 8.149971 8.20858 8.253838
1369730_a_at 4.729948 4.933234 4.999483 4.8874283 5.104826 4.910922 5.023139 4.9095993 4.9013653 4.8811197 5.2369795 4.9452257
1369731_at 3.6307948 3.4961312 3.5918665 3.579277 3.6587353 3.4371586 3.4851735 3.5271075 3.4365876 3.663733 3.4154885 3.6933634
1369732_a_at 4.6484847 4.8664904 4.7226925 4.751954 4.95464 5.000495 4.7399874 4.9866 4.8885 5.071667 4.7471294 4.993039
1369733_at 8.151291 8.018206 7.838338 8.333225 8.41513 8.191299 8.112186 8.145455 7.9725122 8.193216 8.173661 8.198219
1369734_at 8.913648 8.745347 8.3444 8.9146805 8.944676 8.684324 8.660053 8.826567 8.974565 8.822676 8.931975 8.853892
1369735_at 5.7085943 5.8424087 6.1973867 5.976978 5.620149 5.7208185 6.0896497 5.8600087 5.6703434 6.4637628 5.7958326 5.854618
1369736_at 5.3664675 5.126813 5.0052433 5.373969 5.5080514 5.2479744 5.1832776 4.938711 5.212003 5.319366 5.140188 5.19999
1369737_at 9.148029 8.593277 8.625813 8.665884 8.662649 8.608638 8.581358 8.862174 8.669022 8.24085 8.418555 8.149649
1369738_s_at 9.572122 9.406016 9.57318 9.569574 9.45051 9.225771 9.463813 9.502146 9.37146 9.148744 9.4020405 9.137211
1369739_at 4.4382296 4.353134 4.40674 4.1814365 4.3397813 4.364158 4.3983297 4.33628 4.2772183 4.495185 4.4024467 4.5010414
1369740_at 5.574935 5.6500263 5.2148814 5.6505804 5.334053 5.436681 5.377597 5.2209463 5.454073 5.290621 5.257294 5.36856
1369741_at 5.5639353 5.8640943 5.905729 5.9650807 5.8633614 5.675785 5.9470925 5.993856 5.7823696 5.7657785 5.800966 5.814524
1369742_at 4.50676 4.73421 4.7264786 4.8747725 5.0585284 4.8902454 4.855526 4.5629044 4.905122 4.883625 4.83424 4.70345
1369743_a_at 8.596687 8.88852 8.249615 8.070044 8.250275 8.418148 8.139954 8.150488 8.144415 8.495882 8.291053 8.229374
1369744_at 4.821411 4.9064794 4.643635 4.9569297 4.9750233 4.7326016 4.540296 4.485617 4.9104323 4.5384145 4.723827 4.7129087
1369745_at 6.181829 6.2376637 6.2130575 6.347623 6.235887 6.2875957 6.1015325 6.386242 6.174768 6.313471 6.4907503 6.2734737
1369746_a_at 11.108783 11.396121 11.049071 11.351805 11.475912 11.409429 11.083761 11.49247 11.384701 11.481828 11.475579 11.002663
1369747_at 6.6375885 6.3752866 6.225627 6.649069 6.6446123 6.1592603 6.5404687 6.556263 6.6937675 6.1234875 6.6143737 6.593128
1369748_at 3.729805 3.7207472 3.5905957 3.6549625 3.5481915 3.6581326 3.625439 3.8043463 4.0083704 3.5191 3.6528034 3.7670422
1369749_a_at 5.0899115 4.7637854 4.685107 4.631382 4.566872 4.61724 4.57366 4.866097 4.6808395 4.7415705 4.6240253 5.1618176
1369750_at 4.0840855 4.181324 4.1677074 4.15466 4.030649 4.122194 3.8390207 4.0516243 4.001195 4.1171427 4.20975 4.020385
1369751_at 4.8228016 4.6172295 4.5175242 4.4524302 4.3069544 4.0920024 4.310996 4.5457273 4.538981 4.394375 4.466164 4.6350255
1369752_a_at 4.9789324 4.9645424 5.036295 5.0724025 5.020141 4.871766 4.854041 5.0119324 4.8849497 4.89782 5.0234785 4.8847747
1369753_at 4.006857 4.076848 4.1619 4.1443906 4.2848463 4.1336284 4.2797375 4.342475 4.0652905 4.249004 4.2127433 4.4203453
1369754_a_at 7.7706757 7.5347867 7.0990477 7.5554776 7.600766 7.2792764 7.8242683 7.679744 7.6280794 7.6544414 7.7883587 7.6383877
1369755_at 3.5996153 3.6422129 3.683824 3.7858186 4.0133047 3.7798305 4.052672 3.6132777 3.7380378 3.7512388 3.7494097 3.82706
1369756_a_at 7.971359 7.8227367 7.5010853 7.691935 7.9793763 7.532671 7.638617 8.025669 7.3605204 7.736904 7.757725 7.6458435
1369757_at 5.9261093 5.6430945 5.7755356 5.9593496 6.148004 6.0063825 6.017146 5.8089843 6.1107917 6.057511 6.0029187 5.7843766
1369758_at 8.149978 7.097301 7.0344625 7.7521553 7.9155154 7.2531323 7.888049 7.9525347 7.9568167 8.289555 7.8709807 8.244847
1369759_at 5.245828 5.392935 5.4108872 5.370129 5.445275 5.3292537 5.460925 5.248531 5.3774033 5.402497 5.468016 5.333721
1369760_a_at 3.757124 3.8613784 3.9947855 4.147442 4.017082 3.8365185 3.98118 3.9072125 3.9470534 3.8208694 3.9207954 3.8620524
1369761_at 3.9564302 4.054278 4.1171274 4.296342 4.117219 4.194046 4.1323934 4.2940598 4.3100743 4.3043866 3.8943534 4.0883093
1369762_at 4.0610013 4.2332487 4.1281652 4.1944532 4.158185 4.174273 4.14611 4.0877776 4.3398046 3.9568543 4.3472548 4.036084
1369763_at 4.1590867 4.140751 4.1456428 4.2309303 4.2008257 4.102853 4.1709385 4.270072 4.15598 4.1408253 4.2297196 4.218234
1369764_at 13.156219 13.0609455 13.157268 12.982303 13.070386 13.282921 13.120855 13.151759 13.2582035 13.178629 13.25368 13.062636
1369765_at 3.5801394 3.679647 3.4938388 3.4936156 3.6460915 3.6495056 3.635817 3.633869 3.543442 3.6550548 3.5424037 3.5649223
1369766_at 5.9967 5.6665277 5.790764 5.9063835 5.9360867 5.805687 5.9921117 5.695208 6.068435 6.1137424 5.7557187 5.805224
1369767_a_at 3.7907135 3.9862087 4.0803404 4.1932 4.4569883 4.191725 4.1581135 4.165181 4.1207333 4.2363434 4.127678 3.97439
1369768_at 6.288667 6.2047157 6.1738496 6.118102 6.2657757 6.185449 6.402731 6.199484 6.268669 6.167062 6.3681974 6.131212
1369769_at 4.4258957 4.6170006 4.671825 4.7889977 4.675084 4.6030807 4.730271 4.8195777 4.6579304 4.71651 4.617034 4.6515236
1369770_at 4.626625 4.3947973 4.4865775 4.4873 4.335044 4.453615 4.42513 4.315521 4.3629675 4.384438 4.360051 4.351829
1369771_at 5.5393124 5.340598 5.180587 5.179494 5.2467356 5.1947527 5.3705397 5.200465 5.1310034 5.007802 5.272525 5.4616213
1369772_at 6.932539 7.0576878 7.12738 7.3966064 7.2252016 7.273662 7.1791472 6.842722 7.319858 7.030185 6.897651 6.674299
1369773_at 4.8343387 4.5299025 4.497618 4.734312 4.381627 4.4892926 4.377639 4.3641586 4.6824923 4.3918915 4.5600305 4.581963
1369774_at 4.3008146 4.3452005 4.4966483 4.457524 4.4738555 4.195595 4.482543 4.321832 4.4021735 4.3439007 4.4044924 4.4345922
1369775_at 7.7835207 7.9663815 7.9365516 7.8576226 7.8178296 8.03087 7.8701863 7.707541 7.5957336 7.633933 7.720634 7.7068067
1369776_a_at 6.7202573 6.7101836 6.870181 6.642385 6.76685 6.5246577 6.803918 6.779435 6.8121915 6.628393 6.8187556 6.849531
1369777_a_at 6.850915 7.2794147 6.604614 7.183927 7.1038013 7.044562 6.8312774 7.132323 6.983481 6.8713455 6.7904572 6.9136972
1369778_at 4.122836 3.927306 4.1833725 4.4913454 4.0836563 3.9887903 4.0579214 4.1456547 4.2751703 3.943178 4.0729733 3.9070084
1369779_at 6.0759106 5.6799364 5.238665 5.5631084 5.4828844 5.505501 5.9062057 5.9092264 5.5190897 5.6189594 5.7170234 5.8400536
1369780_at 6.6411815 6.705404 6.574106 6.5403943 6.732503 6.1452847 6.4155836 6.437369 6.6164885 6.3763075 6.8122535 6.70571
1369781_at 4.2203684 3.936151 4.0631537 3.8995676 3.9525814 3.7931695 3.9369302 3.8110867 4.0798936 3.8611708 4.1408043 4.0142746
1369782_a_at 6.04548 5.7266617 6.2110186 5.9289246 6.1384344 5.807107 5.9869285 6.0848465 5.920427 5.8121777 6.0568776 5.914065
1369783_a_at 4.6716785 4.898246 4.716431 4.928651 4.99306 4.5261636 4.9321666 5.0230126 5.265405 5.3860674 4.698489 4.6167765
1369784_at 4.2192774 4.104141 4.001111 4.0419426 4.008544 3.7901402 3.856375 3.773279 3.9526284 3.9679487 4.0728436 4.0422945
1369785_at 8.349975 7.687931 7.47434 7.8497953 7.731348 7.7645187 8.024595 7.799656 7.683843 7.6941133 7.706985 7.6789126
1369786_at 6.4814034 6.547375 6.848389 6.7948604 6.798795 6.664975 6.67528 6.6522017 6.9466243 6.594535 6.550254 6.821007
1369787_at 3.9064918 3.8161285 3.847464 3.7887936 4.2575245 4.1152325 3.9904835 3.8873403 4.13008 3.8126795 4.0428085 4.1516175
1369788_s_at 8.206324 6.9477034 7.0700126 6.826586 7.1430387 7.059396 6.8971834 7.2637253 7.108202 7.339307 7.590536 7.33253
1369789_at 3.5283513 3.5967202 3.5871603 3.5578983 3.5024834 3.643871 3.7175107 3.6148126 3.5217671 3.7019207 3.5628614 3.7790594
1369790_at 11.220265 9.784074 10.277327 11.032851 10.463791 10.539065 11.748334 10.731855 10.861863 11.129653 10.745156 10.60227
1369791_at 8.096647 7.462118 7.2156334 7.681699 7.5353203 7.457954 8.000547 7.728191 7.911831 7.5249157 7.7331223 7.9721255
1369792_at 5.8441544 5.980997 6.143157 6.1547384 6.240568 6.16658 6.299878 5.8790073 5.937831 5.9911056 6.1613183 5.8734846
1369793_a_at 4.3108225 4.215638 4.192506 4.189764 4.5126524 4.276973 4.4269085 4.1090765 4.1661005 4.3112764 4.385786 4.5749636
1369794_a_at 5.2493925 4.959494 4.970904 5.155081 5.1688986 4.919087 5.0288973 4.975003 5.1343484 4.953985 5.24451 5.2499003
1369795_at 4.177518 4.230376 4.272826 4.308162 4.286856 4.257907 4.2801504 4.3562136 4.1370716 4.2508917 4.238407 4.1896315
1369796_at 4.7930427 5.1829805 5.179952 4.956181 4.973864 4.81876 4.8291273 4.867339 4.9672537 5.0908737 5.0932093 4.9985013
1369797_at 4.3231716 4.3832016 4.4904985 4.418194 4.3963223 4.374443 4.327774 4.1874366 4.3777776 4.5200405 4.209914 4.223601
1369798_at 4.5073323 4.834674 4.7260666 4.772876 4.6151 4.721326 4.8502436 4.677835 4.861809 4.8490486 4.9355707 4.527237
1369799_at 10.486999 10.197823 10.193159 10.098969 10.193484 9.908637 10.187873 10.245139 10.214305 10.060142 10.589117 10.231642
1369800_at 4.05523 3.936151 3.9433098 3.883284 4.1899896 3.8820195 3.933594 3.962578 3.9481997 4.04803 3.9496665 3.9465594
1369801_at 4.8131742 4.8669534 4.9052334 4.979907 4.9241037 4.8332043 4.8584886 4.9750104 4.7575216 4.828296 4.7194843 4.818624
1369802_at 3.904632 3.7577171 4.1054373 3.9012365 3.8727405 4.0280886 4.042538 3.9818363 3.8729575 4.0205474 4.0451527 4.046548
1369803_at 4.689533 4.652399 4.830452 4.721264 5.019597 4.6517425 4.9721527 4.866186 5.0347915 4.7908506 4.873491 4.6185527
1369804_a_at 4.869476 4.6212087 4.5934925 4.7110705 4.82277 4.5434184 4.6614237 4.650549 4.8426385 4.830264 4.752702 4.674857
1369805_at 4.0885696 4.021339 4.1456428 4.1800065 4.149686 4.0139093 4.183032 4.097705 4.39062 4.1862493 3.964962 4.0885615
1369806_at 4.8979735 4.752392 4.8115664 5.0462227 5.0828037 4.882383 4.979124 4.892623 5.056409 4.830182 5.01537 5.007333
1369807_at 4.738627 4.812185 4.830198 4.964331 5.0661283 5.109783 4.9286814 5.0252023 4.6858034 5.0660653 4.6374903 5.0774937
1369808_at 5.644667 5.6670403 5.6758647 5.909031 5.875001 5.218451 5.3405647 5.302007 6.0032954 5.154643 5.8543515 5.7642164
1369809_at 5.2626567 5.149035 5.3052087 5.101787 5.1682296 5.0769362 5.035225 5.144752 5.0037413 5.169253 5.2430716 5.1067147
1369810_at 6.9391465 6.541381 6.4453197 6.604189 6.988268 6.28676 6.8159757 6.8890724 6.55884 6.790388 6.6345205 6.8091736
1369811_at 4.8069 5.019251 5.127983 5.105214 5.060071 5.021866 5.136739 4.9287424 5.213874 5.0477276 5.0881214 4.9712734
1369812_at 6.0313935 5.830171 5.9690456 5.910322 5.8522778 5.8909373 5.989174 6.030983 5.9827795 5.8197546 5.879534 6.137256
1369813_at 6.606296 6.4314466 6.0787373 6.755651 6.6944914 6.263138 6.7052402 6.5942454 6.636689 6.4601603 6.5467544 6.497138
1369814_at 4.75164 4.9293528 4.7935667 4.8558273 4.6062036 4.8144455 4.9261336 4.6771 4.949193 5.0480943 4.8351007 4.5236464
1369815_at 5.8761396 5.6729817 5.8612113 5.8660855 6.037084 6.0057173 5.9513297 5.7304373 6.1305447 5.822424 6.079648 5.8952804
1369816_at 4.7730465 4.5413036 4.6501794 4.601173 4.5489016 4.5619793 4.6791124 4.575467 4.681692 4.519616 4.5447636 4.6449385
1369817_at 4.250227 4.1911726 4.2361126 4.1266475 4.4388304 4.182356 4.5836143 4.431018 4.0786424 4.345196 4.3722696 4.2572145
1369818_at 4.5964003 4.36591 5.145214 4.7125697 4.666543 4.688704 4.9764447 4.5365458 4.6828403 4.6123433 5.029566 4.726557
1369819_at 4.7266216 4.676935 4.8945484 4.795074 4.9799347 4.84908 4.9340334 4.919319 4.833056 4.8230352 4.9108562 4.9870234
1369820_at 4.002667 4.1697226 3.9856486 4.257651 4.2627177 4.0421724 4.2198524 4.1165037 4.294732 4.1434 4.2440634 4.194697
1369821_a_at 4.311883 4.4395123 4.6851096 4.605342 4.695961 4.4493 4.776845 4.3568153 4.530471 4.6605225 4.738467 4.384918
1369822_at 4.4200535 4.487249 4.3245296 4.395311 4.442847 4.4514613 4.4687495 4.5623493 4.476495 4.7329664 4.417321 4.4436545
1369823_at 5.197499 5.1179676 5.281416 4.941493 4.928379 5.3417635 5.2803516 4.912406 4.9375324 5.0740824 5.3273964 4.8108916
1369824_at 4.68771 4.8809733 4.601014 5.042635 4.9477215 4.5953083 4.8617983 4.770814 4.98697 4.781727 4.601166 4.522711
1369825_at 5.1514997 5.0968637 5.1609383 5.0400677 5.1005282 5.1515617 5.0778065 5.1840334 5.221301 5.032439 5.1943235 5.0894375
1369826_at 6.1874948 5.9834967 5.7689943 5.979875 6.119166 6.0840487 5.994425 6.0090017 6.0940256 6.2821646 5.8956566 6.183496
1369827_at 5.7321005 5.676182 5.9227405 5.766301 5.630041 5.754757 5.666524 5.7673874 5.8445864 5.601323 5.813965 5.7314987
1369828_at 6.055306 6.088748 5.9762683 5.943879 6.014959 5.963995 6.019762 5.912379 6.0081563 5.9342804 6.043039 6.026436
1369829_at 5.2357078 5.1017637 5.2220917 5.1913595 5.295084 5.412388 5.1787453 5.232747 5.2943377 5.2219048 5.1089134 5.3988976
1369830_at 4.362191 4.2539954 4.2595043 4.4750843 4.6400137 4.4314213 4.481901 4.4980135 4.341762 4.528022 4.52573 4.3965254
1369831_at 6.009586 5.707837 5.738081 5.6392984 5.601467 5.4606895 5.883873 6.120903 5.9342484 5.8441763 5.8611755 5.8672767
1369832_at 6.2826867 6.593206 6.265363 6.6091413 6.490522 6.4097433 6.152154 6.0492206 5.9750385 6.3944974 6.3112674 6.6366606
1369833_at 4.494568 4.529982 4.640681 4.973627 4.5255575 4.6538124 4.2391243 4.63739 4.761716 4.807571 4.494267 4.576068
1369834_at 7.1161275 7.062816 6.8264785 6.9094534 6.800894 6.8490005 6.6306252 6.834942 6.9524484 6.663226 7.187459 6.7300806
1369835_at 5.968573 6.1681247 6.177429 6.484189 6.333411 6.308873 6.1881385 6.1002192 6.302042 6.4010043 6.1836605 6.132464
1369836_at 6.854665 6.4619102 6.8778887 7.3270235 6.807213 7.337917 6.465017 7.564253 7.4317784 8.441088 6.6617618 6.8820357
1369837_at 11.958612 12.328889 12.222302 12.615223 12.459195 12.416249 12.262967 12.545806 12.441545 12.456863 12.433719 12.596527
1369838_at 4.0440445 4.215638 4.2425094 4.2203054 4.2250986 4.19044 4.2212934 4.2325773 4.264941 4.1831183 4.101123 4.145323
1369839_at 4.5817633 4.7045546 4.9834557 4.86706 5.036791 4.8142138 4.871215 4.7649927 4.8315144 5.0374117 4.7191315 4.8747263
1369840_at 8.818932 8.710783 6.2690563 9.443254 8.9396515 9.012143 9.5673685 8.331255 8.352196 9.998521 10.097838 9.671049
1369841_at 3.4537861 3.570306 3.5919998 3.6508174 3.65386 3.576807 3.7039955 3.5926948 3.6795368 3.5699105 3.623316 3.5708647
1369842_at 3.9384878 3.8382955 4.013301 3.912763 3.9780757 3.8389287 3.8452432 4.1052575 3.9083636 3.883485 3.9159188 4.0485935
1369843_at 4.8360853 5.0870023 4.8514805 4.8346567 4.8625374 4.663533 4.7791195 4.7250853 5.029566 5.114772 4.7729383 4.8981423
1369844_at 4.0905113 4.0154705 4.3641777 4.0568256 4.416503 4.2077785 4.2904034 4.283528 4.269826 4.191685 4.147092 4.1961966
1369845_at 5.681341 5.926094 6.542895 6.29754 6.1951957 6.4408784 6.0754385 6.0989923 6.537296 6.186672 6.1808314 6.0431523
1369846_at 3.4542062 3.4601 3.6677241 3.6028404 3.7177567 3.5896711 3.6255474 3.5937479 3.447017 3.5426176 3.442402 3.5936625
1369847_at 5.803295 5.8667126 5.9647083 5.818465 6.023205 5.8859334 6.1532364 6.207636 6.095241 6.100498 5.95342 6.1029844
1369848_at 3.5274642 3.610499 3.6676037 3.6834261 3.6564732 3.5829382 3.7111647 3.5944839 3.6098819 3.64089 3.8055785 3.7072105
1369849_at 5.0343394 5.093136 5.113776 5.1099405 5.264104 5.1081247 5.1998653 5.2149825 5.2683625 5.1476088 5.184293 5.0790777
1369850_at 6.245855 6.032562 5.7896547 5.7244616 5.97158 5.715637 5.976829 5.0467825 5.1715574 5.001031 5.002225 5.854593
1369851_at 7.1593027 7.3495474 7.053379 7.4658723 7.3326097 7.233507 7.278411 7.438209 7.4269977 7.5552654 7.1904087 7.3781996
1369852_at 11.818228 11.790405 11.851346 11.618976 11.715346 11.881526 11.67968 11.83706 11.865512 11.940349 11.982907 11.956949
1369853_at 5.01896 4.969203 5.0572805 5.038618 5.1533756 5.047764 5.033884 5.0120897 5.10047 5.094254 5.0097375 5.106661
1369854_a_at 7.9836745 7.8095384 7.1662393 8.440141 8.1150675 7.972742 8.363672 8.111326 8.138895 8.015867 8.0675 8.243856
1369855_at 3.6832335 3.673823 3.7460713 3.641308 3.835607 3.7052538 3.806974 3.8070612 3.7004945 3.6985695 3.8674 3.6408434
1369856_at 5.0432434 4.943387 5.0620937 4.936539 5.217314 5.108725 4.6780276 4.9200115 5.0044165 5.006319 5.0117617 4.859913
1369857_a_at 5.7113805 6.1138277 6.077417 5.8405995 6.1883574 6.0116 6.175722 5.9282727 6.0263534 6.1277966 6.1524014 6.149039
1369858_at 5.466662 5.2518883 5.0915318 5.0809484 4.9961452 5.048667 4.939015 5.287169 5.283665 5.4530745 5.0518966 5.4187574
1369859_at 4.47596 4.6354437 4.3357778 4.330527 4.3720827 4.1828914 4.4093018 4.5048666 4.583357 4.3208637 4.4024553 4.4389186
1369860_a_at 4.9157085 4.8240433 5.064595 4.9782 4.9735813 4.9698515 4.8243275 5.012148 5.0902233 5.046093 4.8212934 5.1498556
1369861_at 5.264736 5.1295195 5.0515738 4.843917 4.7000303 4.9627256 4.6146517 4.9387746 4.7975397 4.8258 4.6811967 4.9069724
1369862_at 4.3123994 4.1783447 4.1929307 4.406046 4.228652 4.2919483 4.311358 4.228988 4.2088776 4.3449197 4.613725 4.3750305
1369863_at 8.423113 8.620454 8.418342 8.37341 8.631163 7.2719884 8.126465 8.172852 7.732383 8.987373 8.79467 8.319785
1369864_a_at 9.975126 8.928989 9.943979 9.854821 9.85184 11.3041725 9.644833 9.804343 9.178196 10.091674 9.760037 9.346999
1369865_at 4.242282 4.2595263 4.2508883 4.5484076 4.5772724 4.362407 4.3414254 4.2609353 4.439049 4.3391657 4.3319793 4.350686
1369866_at 4.3816557 4.496709 4.639975 4.6759872 4.645137 4.5998907 4.6015573 4.579324 4.4774523 4.6853924 4.6910024 4.5502176
1369867_at 5.5815916 5.3707213 5.804983 5.4296002 5.7896657 6.3453975 5.499246 5.7126923 5.757391 5.554582 5.6466894 5.52971
1369868_at 10.180748 10.007379 9.687054 9.76718 10.181108 9.925119 9.903565 10.085021 10.109002 9.768968 10.227042 10.083893
1369869_at 4.095793 3.9427624 3.9404023 3.9422076 3.9457402 3.9746532 4.1043415 3.9505935 3.9681802 3.8686922 4.0593853 4.161864
1369870_at 7.3527627 7.4640193 7.210654 7.4110913 7.47217 7.244076 7.4286947 7.3992105 7.428354 7.428958 7.440724 7.3556967
1369871_at 3.750427 3.7935905 3.629742 3.7505698 3.6714137 3.7051847 3.7683117 3.7386775 3.8299985 3.6850247 3.6028118 3.7291665
1369872_a_at 4.271197 4.203468 4.4694653 4.439977 4.4421806 4.2453885 4.5330253 4.3599925 4.3833637 4.4457755 4.3426743 4.426766
1369873_at 4.567318 4.5942717 4.789458 4.814586 4.8439293 4.8575873 4.8520427 4.6847606 4.892495 4.85987 4.8722796 4.761776
1369874_at 5.614716 5.6747446 5.572696 5.808099 5.5302315 5.293434 5.467599 5.6629553 5.6877713 5.426566 5.4352493 6.062191
1369875_at 5.106365 5.0454173 5.2830772 5.320161 5.342784 5.4057455 5.3112087 5.218319 5.4103346 5.118657 4.9744253 5.237955
1369876_at 3.899908 3.781574 3.824314 4.0409603 3.8037734 3.8051953 3.8571513 3.7696228 3.9214177 3.838301 3.8922825 3.7813284
1369877_at 4.7936416 4.7948666 4.7343726 5.0165067 5.0205417 4.7285066 4.575288 4.8208494 4.918398 4.7628684 4.7823095 4.5596356
1369878_at 4.3186483 4.066082 4.414049 4.6481724 4.6818404 4.3371277 4.319191 4.286351 4.398058 4.705894 4.3812704 4.6232243
1369879_a_at 12.884969 12.785023 12.8006525 12.710191 12.831096 12.748851 12.7900095 12.8952265 12.888686 12.831108 12.85925 12.857454
1369880_at 4.3597226 4.1760936 4.253637 4.140147 4.366318 4.197461 4.458665 4.241968 4.399931 4.281513 4.263581 4.2895308
1369881_at 4.689143 4.7659626 4.6748343 4.672804 4.7549934 4.6167912 4.579361 4.8470373 4.779372 4.858683 4.5025663 4.720529
1369882_at 4.580407 4.571831 5.1181216 4.747221 4.7066307 4.736808 4.9936767 4.685707 4.752896 4.8160157 4.9967847 4.9200726
1369883_at 3.860486 3.6813092 3.802766 3.7591236 3.796355 3.668037 3.670134 3.644805 3.810273 3.8425598 3.6167345 3.951184
1369884_at 4.959236 5.082226 5.0790396 5.010096 5.3184934 4.811532 5.202937 5.1481028 4.9929314 5.0694785 4.97564 5.3503556
1369885_at 5.7191124 5.5117884 5.6656156 5.696297 5.685612 5.5485983 5.694586 5.4558744 5.686527 5.6903033 5.4339767 5.6870003
1369886_a_at 5.656614 5.594738 5.534934 5.636416 5.615929 5.464982 5.7066693 5.496563 5.7542305 5.507245 5.7944236 5.603036
1369887_at 4.457264 4.306916 4.339975 4.515195 4.54163 4.4673486 4.4524183 4.4573994 4.518172 4.281807 4.4077253 4.427334
1369888_at 4.2032547 4.198884 4.20238 4.3704348 4.307028 4.2103987 4.2266026 4.1719866 4.24817 4.332626 4.1774383 4.383257
1369889_at 4.0933475 4.254945 4.4684095 4.3071556 4.2043943 4.300727 4.353553 4.26686 4.3262672 4.246023 4.2528715 4.190486
1369890_at 3.312744 3.1814682 3.3633542 3.1907423 3.1252935 3.1587093 3.1703928 3.212435 3.1089506 3.1139758 3.2638564 3.1988418
1369891_at 5.047905 4.9716587 5.1633296 4.8845067 5.1973653 4.9588017 4.960561 4.9866085 4.9817805 5.2029824 5.2812037 4.9939957
1369892_at 3.3463974 3.5345702 3.530972 3.6450582 3.669561 3.5216644 3.4809587 3.529968 3.5233643 3.5843356 3.4226067 3.475689
1369893_at 4.7054367 4.707692 4.7977276 4.7027764 4.839602 4.747272 4.947626 4.6502976 4.8531494 4.826726 4.7749243 4.763796
1369894_at 3.1124973 3.2046723 3.1131244 3.223476 3.286523 3.1769054 3.0696754 3.1614184 3.1378784 3.1071155 3.106649 3.1332824
1369895_s_at 6.3716826 6.54415 6.2894235 6.5788207 6.3835144 6.2520046 6.539551 6.433656 6.306595 6.3740044 6.568206 6.473652
1369896_s_at 7.051491 7.403269 7.500593 6.8902736 7.185386 7.431413 6.881484 7.1118474 7.0552 7.0051994 6.96842 6.812018
1369897_s_at 12.312005 12.179649 12.078115 11.965473 12.01039 12.019857 12.015102 11.975032 12.124129 11.941987 11.981287 11.861261
1369898_a_at 4.831957 4.6585917 4.8679156 4.8240857 4.712268 4.71635 4.8179393 4.9262905 4.964039 4.812933 4.853283 4.8443713
1369899_s_at 6.3589244 5.751146 5.916336 5.774034 5.622945 6.1439385 5.8720064 5.873703 5.8606567 5.7619457 5.8670177 5.864898
1369900_at 3.9172506 4.0584545 4.017599 3.9710877 3.8964381 4.0239854 4.0362525 3.9195583 3.9939122 4.0060577 3.9623861 3.8487804
1369901_at 4.5261583 4.5346317 5.0554686 4.7036977 4.7967205 4.644697 4.7305374 4.7371616 4.4299254 4.428857 4.760682 4.528451
1369902_at 6.9970846 6.780129 6.9683366 6.6184187 6.7951884 6.878016 6.9781346 6.6953835 7.219603 6.7823014 7.3966985 7.1368074
1369903_at 4.5894804 4.261936 4.5837064 4.646554 4.5529633 4.6356564 4.8686495 4.695438 4.610346 4.633977 4.4169207 4.961235
1369904_at 5.083968 5.2660065 5.157723 5.40307 5.1083374 5.216371 5.121089 5.172375 5.175123 5.2058115 5.146344 5.2147675
1369905_at 3.7047484 3.801581 4.000652 3.884266 3.7865977 3.836052 3.7909796 3.803208 3.8840778 3.8247313 3.8025303 3.836395
1369906_s_at 11.397622 11.812407 11.66779 11.807722 11.86826 11.879483 11.76527 11.744286 11.992576 11.804098 12.1410055 12.085473
1369907_at 5.658556 5.6704483 5.844958 5.852072 5.851067 5.8111453 5.754804 5.720632 5.9724855 5.6338267 5.918074 5.6914573
1369908_at 3.7648828 3.7940037 3.6423872 3.9548988 3.6107497 3.6466916 3.7983603 3.8054016 3.6267307 3.9127622 3.687476 3.8056884
1369909_s_at 10.933959 11.034105 10.984027 10.876078 10.947124 10.568377 10.710317 10.837468 11.08327 10.665891 10.914913 10.394649
1369910_at 3.8441298 4.0398135 3.9279497 4.0231624 4.1340775 3.961156 3.8882802 3.9311516 3.9743364 3.9937246 3.8980198 3.851032
1369911_at 4.892069 5.0033703 5.0231385 5.2059693 5.2561684 5.0075984 5.2190437 5.1169643 5.253163 5.2227964 5.2178755 5.130497
1369912_at 6.1116176 5.7838764 5.6757364 6.043923 5.994605 5.729931 6.0368667 5.9495635 6.084211 6.0320663 6.067762 6.211086
1369913_at 4.3303556 4.697417 4.588115 4.903154 4.9218645 4.8478765 4.972935 4.7770157 4.582627 4.824514 4.7144656 4.9628897
1369914_at 3.8897867 3.8007622 3.8994904 4.114935 4.026487 3.912149 4.0095215 3.9107947 4.0960016 3.9413729 4.115169 4.057556
1369915_at 7.2116523 6.838329 7.344925 7.3868737 7.1332526 7.483865 7.1737037 7.051697 7.265652 7.023065 7.2801437 6.9491267
1369916_at 4.974643 5.1462235 5.258451 5.2611628 5.1749644 5.264531 5.276382 5.317135 5.215621 5.3746924 5.2906933 5.3318205
1369917_at 5.042033 5.1558037 5.171181 5.3764277 5.3057303 5.2243423 5.3672185 5.2164383 5.1878595 5.249744 5.2322154 5.255745
1369918_at 4.1173644 4.015289 3.827302 4.184967 4.1304116 4.0806565 4.056738 3.918882 4.1652665 3.9470978 4.0259733 4.0689154
1369919_at 4.965645 4.963689 4.8818216 4.9871426 5.0886984 4.888604 5.084487 5.10334 5.04313 4.8462405 5.1338167 5.235395
1369920_at 4.8441896 4.825136 5.0420327 4.8041315 4.998859 4.741883 5.004773 4.9365983 4.987366 4.972429 4.926714 4.698978
1369921_at 6.9304633 6.6014404 6.4032483 6.1408863 6.74782 6.2062287 6.7289367 6.7565036 6.4172893 6.4300585 6.4032993 6.6890864
1369922_at 8.30011 8.375207 8.257688 8.284846 8.413038 8.330354 8.38521 8.240088 8.416004 8.376183 8.557103 8.61229
1369923_at 5.5950108 5.5116024 5.4550686 5.729659 5.7377806 5.6515493 5.6860046 5.452342 5.636401 5.3673687 5.6183953 5.406931
1369924_at 5.485493 5.494103 5.95368 5.504118 6.0429745 5.3046336 5.767524 5.3727055 5.5944858 5.740623 5.962247 5.481339
1369925_at 3.7520587 3.9180987 3.9980545 4.0372715 3.9123716 3.8220718 3.9021127 3.835646 3.766175 3.8530552 3.9438972 3.950273
1369926_at 7.564476 7.4961433 7.7374415 7.832896 7.853133 7.603645 7.7047396 7.6021924 7.575593 7.611886 7.6145773 7.6686087
1369927_at 11.037623 11.1983795 11.292044 11.233856 10.947773 11.044371 11.122358 11.081667 11.049655 11.131434 11.361788 11.066687
1369928_at 3.692525 3.5932944 3.746595 3.6431556 3.765874 3.617924 3.7212942 3.7016284 3.6394196 3.7227254 3.7326922 3.6237564
1369929_at 11.334948 11.363098 11.289065 11.246266 11.219095 11.340731 11.260619 11.1858225 11.394466 11.203857 11.287513 11.162708
1369930_at 11.277702 11.288748 11.297326 11.139818 11.203136 11.27821 11.389479 11.163194 11.15234 11.263325 11.222336 11.080162
1369931_at 7.1265297 7.1514835 7.367357 7.0651355 7.121931 7.304559 7.208354 7.223913 7.3446727 7.1996045 7.211314 7.038875
1369932_a_at 9.834554 9.5803175 9.844635 9.6553955 9.584277 9.638369 9.669776 9.742117 9.815578 9.533066 9.889966 9.412017
1369933_at 10.901133 10.908431 11.016129 10.792145 10.832687 10.9631 11.142876 10.875947 10.810958 11.148319 11.041453 10.864878
1369934_at 11.372887 11.814071 11.640534 11.595179 11.602344 11.762814 11.67641 11.79075 11.716445 11.633442 11.910815 11.610912
1369935_at 7.9135575 7.9366093 8.042511 7.9231243 8.021896 7.865666 8.065676 7.8984056 7.7903023 8.049183 7.9342427 7.8320475
1369936_at 10.291836 10.347392 10.571352 10.440505 10.400417 10.495498 11.02898 10.4429655 10.437662 10.566076 10.677509 10.260225
1369937_at 10.393644 10.353833 10.55406 10.395379 10.345279 10.529741 10.649351 10.388197 10.300173 10.395827 10.465866 10.023774
1369938_at 6.541508 6.591885 7.033092 6.6678724 6.911454 6.8945656 7.0761623 6.557177 6.830283 6.81248 6.952354 6.649123
1369939_at 11.669911 11.624718 11.952934 11.75044 11.65118 11.754368 11.835307 11.796216 11.894346 12.016484 11.924328 11.442177
1369940_at 10.214671 10.020215 9.950684 9.768017 9.721201 10.027599 10.103304 9.897362 9.865324 10.009857 10.105595 9.75681
1369941_at 10.886069 10.98565 10.80472 10.920956 11.215567 10.94019 11.161833 10.913729 11.012618 11.180258 11.302977 10.99653
1369942_at 8.842218 9.078474 9.015243 8.995385 8.944229 9.015624 9.043713 9.1066265 9.085328 9.036047 9.00471 8.847737
1369943_at 9.673822 9.819226 9.436727 9.565707 9.637403 9.594373 9.813131 9.399491 9.862943 9.629054 9.849049 9.705368
1369944_at 8.686242 9.021483 8.633186 8.594625 8.643387 8.336435 8.80941 8.619762 8.48133 8.838098 8.416061 8.241963
1369945_at 4.775804 4.728839 4.5182486 4.7029047 4.852597 4.8709993 4.628624 4.534443 4.691309 4.6378765 4.915625 4.8048015
1369946_at 6.1051564 6.1389656 6.08142 6.33504 5.8988895 6.1059136 6.3431597 6.1235037 6.2462535 5.958328 6.174521 6.3010163
1369947_at 5.5506873 5.801523 5.7073555 5.939055 5.9902477 5.6834207 6.143375 5.8532143 5.6480517 5.9955297 5.6677475 6.0503254
1369948_at 7.467922 7.8292513 7.8460674 7.7743397 7.9971256 7.706208 7.9224195 7.7063904 7.6970363 7.916834 7.8085976 7.6898656
1369949_at 6.8692493 6.755124 7.0551004 7.0243134 6.9054556 6.9062943 6.9590993 7.3112946 6.7494793 7.0773077 6.659443 7.104689
1369950_at 9.339813 9.262686 9.127824 9.158428 9.189739 9.271044 9.262821 9.229247 9.287297 9.268076 9.359168 9.185695
1369951_at 3.9737053 3.8467765 3.9766815 4.013792 4.092061 3.975209 3.9407692 4.04788 4.0436163 4.057795 4.274343 3.9162307
1369952_at 12.058069 12.0916815 11.969396 12.045555 11.987043 12.186776 12.166278 11.902973 12.089416 12.139588 12.12252 12.004006
1369953_a_at 4.2678785 4.2206097 4.4535913 4.2756243 4.229287 4.4039087 4.4463544 4.459063 4.365629 4.365036 4.3730154 4.504151
1369954_at 12.797688 12.622639 12.726064 12.759066 12.58323 12.742493 12.831825 12.595196 12.730899 12.963897 12.890025 12.732053
1369955_at 6.108781 6.4230704 6.2640815 5.954881 6.05666 5.925993 6.086492 6.3378344 6.1138463 6.0645676 6.0156713 6.1059318
1369956_at 8.923953 8.873735 8.92093 8.805043 8.754017 9.065413 8.880817 8.912111 8.962582 8.951139 9.048715 8.747407
1369957_at 5.105572 5.8076 5.480124 5.4397354 5.735582 5.745767 5.434577 5.5285273 5.610414 5.4569483 5.710231 5.819364
1369958_at 8.223486 8.079159 7.6483636 7.7250395 7.6624255 8.406612 8.255302 8.397045 8.064682 7.818354 7.8452306 7.8815427
1369959_at 11.687744 11.768156 12.012325 11.682458 11.579126 11.754369 11.853027 11.614872 11.8334465 11.704682 12.225231 11.742553
1369960_at 10.071184 9.9781685 10.055532 9.868804 10.059316 9.720818 9.963577 9.966935 10.152487 9.938706 10.253176 10.016709
1369961_at 8.192232 8.653828 8.647904 8.559871 8.752578 8.544343 8.5897 8.56175 8.453264 8.479568 8.930764 8.549766
1369962_at 8.30953 8.5468855 8.875759 8.171615 8.354773 8.585364 8.619693 8.326569 8.237452 8.589155 8.523155 8.235526
1369963_at 4.807246 4.80381 4.826683 4.575157 4.6679177 4.719783 5.046344 4.757473 4.84085 4.801075 4.91918 4.728446
1369964_at 6.8624144 6.5285015 6.801384 6.0673957 6.032501 6.6648755 6.771482 6.527662 6.7131734 6.3559747 6.516802 6.428279
1369965_at 7.8905525 7.835308 7.9238896 7.9740305 8.338287 7.866016 8.19837 7.786483 8.050458 7.8021626 7.4391074 7.918119
1369966_a_at 11.818168 11.963944 11.71148 11.755476 11.620276 11.821079 11.928605 11.753087 11.7287245 11.8354225 11.754094 11.757185
1369967_at 8.37756 8.154932 8.098256 8.26734 8.215408 8.324867 8.16167 8.348629 8.194229 8.495514 8.433318 8.3286
1369968_at 5.311609 5.7634487 5.1495795 5.5885415 5.7175064 5.9386134 5.371521 5.6899943 5.4824586 5.8641977 5.792302 5.3112297
1369969_at 9.293622 9.190121 9.117657 9.254665 9.08108 9.185903 9.181177 9.235135 8.896017 9.062835 9.130907 9.31796
1369970_at 10.187835 10.118139 10.237357 9.969723 10.108084 10.043999 10.154194 10.079831 10.322806 9.98285 10.362705 10.154514
1369971_a_at 8.442625 8.254 7.881453 7.979211 8.165546 8.353075 8.382878 8.120545 7.908239 7.914713 7.9522743 7.8437963
1369972_at 6.1670322 6.205082 6.243235 5.9521656 6.112725 6.1466484 6.297907 5.8261185 6.1414137 6.102966 6.061114 6.036794
1369973_at 10.836849 10.617413 10.682029 10.579334 10.711026 10.879627 10.657705 10.618285 10.460855 10.561 10.869229 10.118867
1369974_at 6.86913 6.9949493 7.412875 6.7681675 6.8476253 6.822591 6.765489 6.9525704 6.8720746 6.943823 6.7288203 6.9656587
1369975_at 7.9916925 7.872992 7.8888483 7.7401814 7.714204 7.891975 8.039524 7.8026576 8.00355 7.940205 8.066901 7.9477797
1369976_at 9.469957 9.84461 10.000895 9.734754 9.549645 9.599182 9.672598 9.691785 9.713133 9.758013 9.712412 9.376501
1369977_at 4.1355743 4.252541 4.0973897 4.1400805 4.142514 4.1480036 4.201396 4.0238543 4.0417094 4.186631 4.2068157 4.113579
1369978_at 7.3951554 7.3174896 7.403567 7.1763134 7.2870927 7.3296976 7.444248 7.4008617 7.291225 7.178046 7.4555106 7.3626957
1369979_at 8.675983 8.5548 8.527342 8.555901 8.526087 8.764704 8.777906 8.596111 8.734526 8.671593 8.699718 8.586077
1369980_s_at 8.886607 8.863568 8.885096 8.936882 8.879154 8.942538 8.965514 8.986257 8.908418 8.948791 8.970023 8.984839
1369981_at 8.087932 8.262391 7.7157183 8.028266 7.8933606 7.9622765 7.9097013 7.726657 7.8807707 7.673176 8.124582 8.095007
1369982_at 9.455499 9.050421 8.91614 9.1166935 9.171616 8.9274845 9.4182415 9.207842 9.038382 9.139915 9.499504 9.057297
1369983_at 7.908609 7.678377 8.331898 7.6089315 7.6044483 8.443722 8.009695 8.038145 8.164478 8.1310425 8.502271 7.734337
1369984_at 8.709639 8.821297 8.917134 8.759847 8.673441 8.84621 8.928266 8.913843 9.053667 8.8171625 8.888483 9.043373
1369985_at 5.4560995 5.655683 5.7028017 5.8994894 6.013984 5.7645226 5.8646517 5.642962 5.835663 5.8680143 5.8884974 5.5167866
1369986_at 11.545937 11.597808 11.53143 11.5508585 11.384215 11.522371 11.354894 11.451125 11.664159 11.561004 11.585069 11.646409
1369987_at 5.269786 5.2927217 5.0984097 5.340168 5.2239456 5.0744324 5.319459 5.2655754 5.315454 5.2942777 5.4072504 5.6017437
1369988_at 5.8739524 5.9191604 6.156798 6.2648373 6.2285514 6.0458884 6.0534983 5.961937 6.0654144 5.9991465 6.1160393 6.048992
1369989_at 8.885221 9.173185 9.094628 9.071257 9.09941 9.093266 8.794846 9.040588 9.193304 8.992688 9.214728 9.014696
1369990_at 9.75654 9.95314 10.018176 9.820894 10.08043 9.97049 10.023529 10.017969 10.040918 10.091307 10.068139 10.111308
1369991_at 9.753962 9.86982 9.773258 9.638183 9.773191 10.001028 9.789675 9.803661 9.841584 9.752227 9.719507 9.605076
1369992_at 8.324891 8.293461 8.454937 8.3828335 8.152434 8.286238 8.323197 8.2736635 8.165663 8.286825 8.220915 7.966351
1369993_at 6.3583 6.352443 6.0583587 6.229824 6.3142896 6.021429 6.3903203 6.257031 6.393216 6.357489 6.7097964 6.380584
1369994_at 7.40782 7.377249 7.335203 7.2133217 7.2553234 7.615801 7.62349 7.167322 7.4829984 7.3355727 7.634491 7.2161446
1369995_at 8.302251 8.147287 8.403066 8.225171 8.087377 8.189487 8.253495 8.043496 8.257544 8.056955 8.312923 8.05509
1369996_at 8.264391 8.109733 7.875079 7.6743555 7.720912 7.643275 8.028644 7.8563275 8.120412 8.029069 8.118523 8.000476
1369997_at 8.737343 8.5371895 8.670631 8.684185 8.619127 8.6118765 8.796594 8.443869 8.6874075 8.524129 8.698294 8.580161
1369998_at 9.247814 9.040228 9.048876 8.999193 9.000595 9.015717 9.169431 9.144764 9.0938425 9.107061 8.804623 8.876099
1369999_a_at 4.302811 4.423055 4.7819295 4.5963492 4.542648 4.307146 4.4038067 4.4458084 4.473776 4.5565705 4.5125732 4.48556
1370000_at 9.117002 9.5127125 9.301478 9.002891 9.5298605 9.3982 9.647199 9.636036 9.284792 9.509187 9.430844 9.338761
1370001_at 9.411079 9.438533 9.533812 9.341477 9.396946 9.429817 9.4640045 9.342066 9.359525 9.315837 9.442814 9.325455
1370002_at 7.881753 7.9001646 8.067539 7.812944 7.9030137 8.079397 8.058109 7.9178967 7.9182053 8.008581 7.884225 7.93589
1370003_at 11.862801 12.092694 11.884685 11.858671 12.019085 11.996364 11.9402075 11.748907 11.932602 11.889057 11.827295 11.96655
1370004_at 8.733808 8.664132 8.65073 8.368513 8.352855 8.610273 8.566547 8.474144 8.445326 8.460831 8.48701 8.40952
1370005_at 9.56206 9.34204 9.430865 9.921833 9.828763 9.857121 9.64759 9.51698 9.907924 9.801193 9.94894 9.871002
1370006_at 10.836843 10.97018 10.92874 10.89841 11.011604 10.96221 10.959246 10.8842745 10.960666 10.980273 11.14262 10.900861
1370007_at 10.538052 11.121801 10.460794 11.214529 11.084254 11.296902 10.998858 10.869032 11.074322 10.850063 11.086505 10.927197
1370008_at 5.4982305 5.4460135 5.8447 5.851963 5.7878933 5.597205 5.8011255 5.738193 5.694858 5.781868 5.5348783 5.682173
1370009_at 14.2416935 14.164738 14.174277 14.211398 14.139114 14.142508 14.18549 14.233663 14.229279 14.167039 14.153599 14.219352
1370010_at 12.030846 12.122852 12.264483 12.148294 12.310035 12.439419 12.303935 12.295197 12.333306 12.280696 12.293266 12.179407
1370011_at 5.8895726 6.0668674 5.9097185 5.8863263 6.0029 5.909376 5.726283 5.96004 5.990687 5.9064364 6.047582 5.9941854
1370012_at 6.284953 6.18815 6.2100825 6.7987795 6.5886197 6.495121 6.609612 6.09923 6.684089 6.6440716 6.730669 6.9267106
1370013_at 3.4026575 3.5128973 3.600954 3.6168993 3.5975904 3.4978223 3.4471545 3.5511446 3.6506908 3.644348 3.5208652 3.68541
1370014_at 7.926152 8.013554 7.963149 7.962815 8.216357 8.0567665 8.114405 7.932956 7.9304504 7.736327 7.932017 7.6196384
1370015_at 8.01642 8.207586 8.217564 8.140784 8.136766 8.171564 8.124662 8.162257 8.171621 8.155999 8.241284 7.933525
1370016_at 3.9686432 3.7269037 4.0159826 3.8736942 3.9988165 3.8907661 3.895937 3.8633454 3.9814963 3.8696234 3.922906 4.0283103
1370017_at 8.038384 7.9414873 8.169312 7.687828 7.9157386 7.8743067 8.038941 7.9381924 7.938518 8.022225 7.9738812 7.8163767
1370018_at 4.5410786 4.4228234 4.518302 4.3622136 4.5591316 4.4644256 4.57346 4.402617 4.654533 4.3840303 4.5751657 4.493951
1370019_at 13.094214 13.121618 13.140617 13.188167 13.231502 13.25974 13.007091 13.2300625 13.297265 13.213686 13.151866 13.181558
1370020_at 9.638406 9.52513 9.284504 9.270137 9.386038 9.58186 9.848414 9.67725 9.762392 9.521021 9.489715 9.317786
1370021_at 3.5478482 3.609727 3.585926 3.738278 3.708807 3.674446 3.6152656 3.689735 3.7274635 3.820241 3.5817137 3.5381584
1370022_at 4.05523 4.0830812 4.281708 4.1619434 4.365509 4.147575 4.280343 4.0423145 3.9760218 4.1386676 4.2587605 3.9502075
1370023_at 6.580558 6.529361 6.4881163 6.5420156 6.78904 6.500085 6.7368565 6.477731 6.4763637 6.5992107 6.265947 6.4383554
1370024_at 9.0904 10.843156 10.194715 10.416854 9.958393 10.33826 10.80649 10.669249 10.173872 10.942148 10.297763 10.725105
1370025_at 7.4064884 7.415647 7.3646917 7.1586933 7.2293816 7.3887973 7.316984 7.164878 7.343083 7.3184147 7.4232993 7.33253
1370026_at 6.407828 7.2477794 7.0308676 6.5857673 6.8434386 6.627968 6.8237805 6.6167307 6.676412 6.716494 6.9536963 6.3651905
1370027_a_at 14.163323 14.221763 14.096398 14.277423 14.211832 14.244274 14.292848 14.211111 14.221763 14.175498 14.068064 14.12645
1370028_at 4.380716 4.460258 4.544577 4.642397 4.5005426 4.587914 4.5548425 4.582142 4.551567 4.5727034 4.6435475 4.737448
1370029_at 9.204867 9.151087 9.468335 9.198267 9.1893635 9.334738 9.381897 9.250215 9.335799 9.375822 9.464227 9.152723
1370030_at 10.460093 10.416693 10.482696 9.850828 10.167454 9.923538 10.094569 10.420721 10.391032 9.977896 10.160876 10.476585
1370031_at 7.677904 7.5169406 7.568731 7.5446696 7.764315 7.6055536 7.853622 7.4866867 7.7416778 7.615991 7.7462745 7.6502566
1370032_at 7.6185784 7.2587466 7.135097 7.503183 7.701189 7.342095 7.569988 7.593238 7.106146 7.4002547 7.7316732 7.279671
1370033_at 4.033333 4.0152884 4.1680512 3.9207058 4.064349 4.0104475 4.038369 4.0298405 4.057391 4.1108484 4.100209 4.170082
1370034_at 5.3451943 5.156349 5.2135615 5.2323265 5.2614527 5.0767775 5.8381457 5.7687383 5.088236 5.543436 5.243065 5.478826
1370035_at 8.27129 8.176117 8.375513 8.403213 8.308106 8.487882 8.186447 8.524185 8.018211 8.301814 8.160011 8.059954
1370036_at 9.620327 9.432343 9.2368765 9.729676 9.517651 9.502409 9.668691 9.546852 9.713693 9.55824 9.665272 9.658872
1370037_at 4.0863066 4.0578585 4.0974507 4.035745 4.137845 4.046356 3.9080014 4.072636 4.0425177 3.9734287 4.1070557 4.180911
1370038_at 6.591471 6.3389945 6.7839684 6.8914185 6.6388764 6.559309 6.865151 6.2804403 6.5141606 6.3934083 6.487557 6.466673
1370039_at 6.412121 6.5536733 6.675511 6.761382 6.8352494 6.738915 6.591029 6.5693855 6.771951 6.5311594 6.7547855 6.416694
1370040_at 7.1597686 7.074304 7.0968237 7.0888295 7.1472116 7.0222445 7.192844 7.1770244 7.1816173 7.15608 7.1829233 7.243133
1370041_at 3.5262225 3.6630852 3.8429196 3.721731 3.7432382 3.624146 3.8025372 3.743713 3.697045 3.7665756 3.6718297 3.6580272
1370042_at 3.7318463 3.9693363 3.9533868 4.226198 4.024166 4.0749683 3.9545996 3.7385244 4.062728 3.8879771 4.1060314 4.138736
1370043_at 9.23259 9.178614 8.963888 9.261638 8.802129 9.185288 9.088337 8.601548 8.933056 9.077623 9.088397 8.851671
1370044_at 6.7046695 6.6498256 6.579292 6.2209606 6.068031 6.4050007 6.3874135 6.6482973 6.3451457 6.1786017 6.5077453 6.4594145
1370045_at 8.716828 8.931553 8.865861 8.289675 8.913166 8.591796 8.706411 8.79526 8.570246 8.392259 8.890175 8.652663
1370046_at 6.316643 6.0975595 5.710294 5.7737308 6.5460644 5.6418986 6.2052755 6.087005 5.9326673 5.730474 6.2912917 6.1971583
1370047_at 9.357381 9.211749 9.072904 9.367504 9.275438 9.3605795 9.311566 9.558143 9.35416 9.17739 9.579937 9.125602
1370048_at 4.4302564 4.5108194 4.4461913 4.551793 4.754993 4.8257594 4.7147155 4.704773 4.472221 4.6552753 4.3397813 4.814189
1370049_at 5.5482597 6.311871 5.9144406 5.6099443 5.6164722 5.9453554 5.558398 5.870201 5.618642 5.7943997 5.459343 5.5499244
1370050_at 7.95792 8.004372 8.0382595 7.9759607 7.9155154 8.009526 8.041272 7.8868146 7.889976 8.09029 8.048495 7.532212
1370051_at 4.85067 5.2350907 5.3842015 5.0923634 5.4135537 4.959115 5.281902 5.0886054 4.996836 4.9053946 5.0962296 4.990108
1370052_at 4.8570304 4.8784823 4.6708345 4.7347383 4.647719 4.9088717 5.0084467 4.7456045 4.629079 4.7357125 4.83424 4.7039447
1370053_at 3.6175485 3.5901685 3.691124 3.7588463 3.7522745 3.8095102 3.7349901 3.5723646 3.8215735 3.6036038 3.915237 3.6389537
1370054_at 8.257443 8.501943 8.440779 8.475441 8.345856 8.33597 8.381218 8.626865 8.159695 8.369749 8.279942 8.513279
1370055_at 6.695487 6.7083554 6.272688 6.3724117 6.5393767 6.3301253 6.302702 6.2938914 6.6262217 6.48712 6.345801 6.4136314
1370056_at 7.4188976 6.0502276 6.89172 7.174726 7.183984 7.505264 7.880687 7.550166 7.703482 7.6622252 6.213315 6.139051
1370057_at 9.994369 9.668505 10.052263 10.356267 9.859943 10.040218 9.7270975 10.165263 9.849112 9.09298 9.967627 9.890646
1370058_at 3.5410209 3.7192886 3.9231362 3.824345 3.9001737 3.8333488 3.6517894 3.6338115 3.7151732 3.6049802 3.833817 3.5980146
1370059_at 3.7942297 3.6750886 3.8704605 3.6945279 4.050329 3.8010035 3.6692085 3.8311052 3.8179443 3.8727021 3.7114108 3.9776115
1370060_at 9.826155 9.696203 9.710883 9.710142 9.718747 9.709621 9.885784 9.680633 9.976124 9.680552 9.8229 9.694638
1370061_at 5.33769 5.561872 5.5570316 5.7393274 5.64071 5.5018716 5.7231016 5.568652 5.6317086 5.591929 5.708213 5.5455813
1370062_at 10.018287 10.058254 10.277743 10.281652 10.141576 10.306253 10.363567 10.3150215 10.445498 10.301454 10.322907 10.316884
1370063_at 7.565884 7.8319488 7.707885 7.738054 7.743458 7.6533327 7.8414693 7.4586215 7.860776 7.4870715 7.6818 7.354718
1370064_at 7.80246 7.9022484 7.5990925 7.616923 7.665469 7.5889215 7.640669 7.834321 7.607007 7.6047087 7.7420197 7.657722
1370065_at 13.80395 13.7601 13.715536 13.73996 13.701015 13.8429165 13.806175 13.853534 13.811283 13.762141 13.754091 13.79658
1370066_at 8.196267 8.00214 7.999744 7.9932113 7.9941015 8.059906 8.149724 7.9852695 8.019151 8.065991 8.211888 8.238564
1370067_at 8.979219 8.479066 9.310871 9.457478 8.482691 9.195936 9.21319 9.127664 9.359275 9.504842 9.442349 9.4821
1370068_at 5.2055707 4.761177 4.998328 5.0184307 4.857628 4.753905 4.9704576 5.1423054 5.086494 4.660926 4.8648777 5.080769
1370069_at 5.5817013 5.4097285 5.4449396 5.6306257 5.681796 5.6782255 5.158576 5.6958923 5.843995 5.7068367 5.5130253 5.7364902
1370070_at 7.0294247 6.88242 7.12352 7.0516067 7.007164 7.0807877 6.926136 7.0900164 6.9334955 7.1899805 7.1016045 7.100411
1370071_at 6.530458 6.6319838 6.1350317 5.8749576 6.003663 6.3126802 6.118865 6.0561357 6.0207286 6.120683 6.141002 6.0961905
1370072_at 4.93806 5.358859 5.7045336 4.6574006 5.4948416 4.9497313 4.97063 5.0754805 4.67349 5.983066 4.8572054 5.1759014
1370073_at 10.520167 10.791105 10.659796 10.434948 10.356866 10.750026 10.770138 10.553147 10.691109 10.665567 10.768301 10.566959
1370074_at 5.837107 6.030905 5.8231845 5.919784 5.951388 6.1152086 5.8667474 5.8723187 5.7527585 5.8801675 5.9795184 5.8767195
1370075_at 9.301948 8.839794 8.782 9.160237 9.263892 8.831024 9.14677 9.261319 9.313312 9.401642 9.256301 9.611884
1370076_at 3.6291199 3.7120402 3.8188627 3.8569243 3.826096 3.7882798 3.7705116 3.6786137 3.7533143 3.8509467 3.7819371 3.9311075
1370077_at 6.1656113 6.003073 6.1440797 6.225828 5.9584374 6.0452843 6.04091 6.173124 6.124468 6.0421996 5.9674397 6.1194963
1370078_at 5.932903 6.238963 6.157693 6.2583275 6.3511558 6.130107 6.265273 6.217721 6.168598 6.188099 6.2410927 6.191522
1370079_at 5.3339005 5.1699 5.046341 5.388897 5.3687563 5.104777 5.226363 5.5560045 5.2686334 5.358193 5.1097956 5.520347
1370080_at 8.7274 8.545313 8.648187 8.148689 8.188726 8.508605 8.201441 8.00166 8.430549 7.9978476 8.247143 7.9109197
1370081_a_at 7.5786757 7.3478246 7.1791167 7.5207553 7.401425 7.338964 7.4393406 7.337623 7.4250436 7.396132 7.6404552 7.3225093
1370082_at 6.3137374 6.164885 6.306972 6.116776 6.0140715 6.4122453 6.659449 6.373667 6.2780595 6.459836 6.424782 6.0208697
1370083_at 4.2547026 4.4232655 4.240697 4.2968893 4.48155 4.2974796 4.3147297 4.355727 4.4299254 4.259177 4.4577513 4.3785076
1370084_at 5.671531 5.738919 5.9358525 6.4452295 6.139145 6.081196 5.7475014 6.499644 6.0260153 5.644312 6.4305477 5.814961
1370085_at 6.7718215 6.900531 6.6383934 6.560509 6.3448515 6.5312333 6.4513116 6.629282 6.3298564 6.217624 6.5535064 6.3129425
1370086_at 13.924456 13.904075 13.974311 13.940838 14.005647 14.000559 13.970971 13.971521 13.976463 13.997639 13.950588 13.900121
1370087_at 9.780198 9.79474 9.870033 9.746115 9.857705 9.831612 9.91118 9.689004 9.842086 9.8421335 9.852899 9.771183
1370088_at 6.46816 7.146888 6.795496 6.3687863 6.305349 6.324051 6.4270005 6.6025114 6.6959534 6.4687643 6.731813 6.6816015
1370089_at 3.6857708 3.9095864 3.913626 3.8337016 3.800069 3.978356 3.7897265 3.7512348 3.7319987 3.974986 3.8571632 3.7758539
1370090_at 5.089613 5.022309 4.997844 5.286824 4.8125496 5.2344904 5.342424 5.366261 5.421513 5.398482 5.3710876 4.7854156
1370091_at 5.366934 5.217802 5.3088818 5.517612 5.4879775 5.1736484 5.3734393 5.3027816 5.542976 5.242157 5.48382 5.607568
1370092_at 4.607193 4.5990505 5.0112076 4.575679 4.9739966 4.719927 4.788276 4.5451894 4.8023634 4.8596697 4.9928284 4.597164
1370093_at 4.1284113 4.215638 4.130469 4.1566477 4.116234 4.237249 4.1111145 3.9108758 3.9526443 4.048546 4.0941567 4.097197
1370094_at 4.722493 4.5499544 4.1459703 4.5522394 4.5061646 4.5833397 4.265234 4.31163 4.657204 4.85046 4.44701 4.5147963
1370095_at 5.715827 5.570656 5.676306 6.0577106 6.0631638 5.8583856 5.9129972 5.747966 5.9457307 5.803602 5.918153 5.700862
1370096_at 5.144135 5.2119484 5.204015 5.1291847 5.349555 5.2090726 5.186749 5.2584476 5.5336185 5.2612295 5.2543926 5.2878304
1370097_a_at 4.134881 4.166558 4.138077 4.246763 4.0822973 4.6569843 4.2704296 4.1836143 4.4736767 4.11215 4.2081347 4.5030446
1370098_at 9.509204 9.640988 9.700455 9.623507 9.820642 9.68434 9.679301 9.668195 10.073819 9.609758 9.774105 9.885748
1370099_at 7.1452847 6.9943514 7.034708 6.947538 7.0689692 7.094591 7.210823 7.039126 7.2518835 6.8790207 7.263308 7.115571
1370100_at 6.6580515 6.3375983 6.335202 6.594447 6.4688454 6.406193 6.751629 6.571416 6.59536 6.544449 6.5694857 6.560622
1370101_at 3.5270107 3.5620651 3.7662861 3.7954302 3.6081085 3.5686417 3.6267922 3.5570383 3.61354 3.6022995 3.459813 3.5020256
1370102_at 6.425715 6.640791 6.6162577 6.6168885 6.8191233 6.6155577 6.6444216 6.6906 6.7652917 6.771268 6.718561 6.691469
1370103_at 4.7080336 4.716896 4.88515 4.7905498 4.73192 4.758994 4.704236 4.770648 4.7809286 4.7513003 4.808133 4.750038
1370104_at 4.8649764 4.7553782 5.0510306 4.8594837 5.07465 4.868229 4.8023086 4.862135 4.9313917 4.9312077 4.8586736 4.992591
1370105_at 5.043027 4.984515 5.071599 5.3903055 5.037348 5.1280828 5.207957 5.0020857 5.2887545 5.2623396 5.371626 5.0588474
1370106_at 3.826508 3.788989 3.751392 3.8630505 3.7324023 3.750058 3.7792015 3.8924737 3.719656 3.801328 3.86374 3.7776666
1370107_at 6.0493674 5.884967 5.5656824 5.6925445 5.793838 5.750825 5.7104115 6.1595798 5.644866 5.567282 5.7382812 5.827295
1370108_a_at 6.8431654 6.9453554 7.2338986 7.4134674 7.2119255 7.155268 7.053198 7.473635 7.3512444 6.9807763 7.407756 7.11681
1370109_s_at 13.022448 13.033263 13.017096 13.080373 13.0743265 13.215257 13.076328 12.98861 13.081588 13.090376 13.070203 13.092058
1370110_at 4.61488 4.4796658 4.760271 4.7028265 4.7244577 4.4051676 4.711385 4.6543503 4.516264 4.652046 4.7440505 4.561564
1370111_at 5.5508375 6.9334164 5.644863 7.144222 6.0143585 6.984114 6.678184 7.482466 7.0120945 6.8009505 5.809906 7.4195595
1370112_at 8.536789 8.384571 8.276733 8.785249 8.785418 8.47032 8.576988 8.583144 8.685869 8.872549 8.707624 8.670511
1370113_at 5.8111553 6.0425487 6.198546 6.333438 6.431788 6.4418745 6.1612096 5.988379 6.061964 5.9126306 6.3345585 6.3943534
1370114_a_at 7.783327 5.745858 7.141358 6.379543 8.633116 5.851947 7.7245407 8.484383 7.487083 8.014938 5.424637 8.2879505
1370115_at 5.2942977 5.1638823 5.0976853 5.38598 5.502795 4.9712725 5.3903184 5.3410916 5.1243396 5.2893934 5.138282 5.181658
1370116_at 4.3978777 4.379036 4.335083 4.4214897 4.220685 4.3371277 4.0827484 4.2571106 4.39937 4.1442986 4.4897118 4.315049
1370117_at 3.5869536 3.6400173 3.7380521 3.7483633 3.6835823 3.6821177 3.8773599 3.6080189 3.6552167 3.75636 3.8705611 3.7223864
1370118_at 6.039579 6.0660887 6.6186795 6.3205824 6.537978 6.09777 6.3333173 6.1729016 6.3683443 6.3976736 6.2900844 6.1069546
1370119_at 7.9265532 7.598314 7.903501 7.6818075 7.7292757 7.8238325 7.6739464 7.678861 7.8909445 7.6439004 8.029349 7.760614
1370120_at 3.9378045 3.9499142 4.1171093 3.902521 4.1392965 3.9300656 4.1815357 3.8109071 3.9318368 3.9507 4.055755 4.0241776
1370121_at 7.493687 7.4242425 7.552998 7.4738193 7.6920404 7.2963943 7.644302 7.616335 7.789078 7.7389746 7.8677797 7.4328637
1370122_at 3.977195 4.2087913 4.1084266 4.170355 4.238177 3.8577666 4.1857433 3.898341 4.1470227 4.0532327 4.115946 4.089019
1370123_a_at 6.156308 6.038415 5.9441695 6.5248923 6.4744973 6.410005 6.4254894 6.4526877 6.59768 6.3184657 6.3303895 6.371206
1370124_at 6.685554 6.7443376 6.7215624 7.0864916 7.2233505 6.791331 7.053473 6.803331 7.0346594 7.1412086 7.284606 6.908313
1370125_at 4.518333 4.52481 4.7407875 4.733293 4.5192404 4.7227826 4.887056 4.7749176 4.7305174 4.8328953 4.633409 4.823347
1370126_at 3.6152422 3.6982992 3.7915838 3.8446279 3.7342644 3.8226478 3.8545623 3.5774095 3.7723885 3.4951499 3.6745222 3.6498358
1370127_at 5.806494 5.7017236 5.7274427 5.713324 5.813515 5.819082 6.017235 5.6146073 5.925473 5.986753 5.861585 5.8487935
1370128_at 6.1976852 6.2064047 6.4109063 6.2658 6.564037 6.290905 6.420758 6.34 6.435768 6.475252 6.4326043 6.307194
1370129_at 6.9645963 6.9781766 7.032692 6.9087224 6.7679033 6.8074446 7.2045584 7.1419683 6.9461308 7.1354194 7.237603 7.0097027
1370130_at 9.677928 9.585879 9.175368 9.422227 9.54948 9.412945 9.613924 9.464734 9.548479 9.584075 9.674008 9.447761
1370131_at 4.7957993 4.6506553 4.8649807 5.003171 5.2854824 4.8871098 5.2950487 4.8617897 4.9592466 5.041623 5.072816 4.7099166
1370132_at 3.6836934 3.7498868 3.8341634 3.8394945 3.8553176 3.8641653 3.9451787 3.6619236 3.8671467 3.935414 3.9423304 3.8182213
1370133_at 6.2266016 6.277626 6.2317867 5.83799 6.439131 6.253992 6.511085 6.299832 6.3442926 6.081177 6.0956755 6.27905
1370134_at 9.7368765 9.755409 9.628355 9.931041 9.853216 9.929654 9.787032 9.578261 9.981207 9.742414 9.937372 9.948897
1370135_at 6.5195646 6.4096174 5.9247327 5.5457964 6.901868 6.165208 6.2961845 6.1402555 5.6546116 6.0716915 5.7171717 6.0909157
1370136_at 6.6922765 6.7529354 6.9413924 6.6325097 6.9429927 7.1647105 7.055427 7.122015 7.058721 7.122346 7.0547247 7.127018
1370137_at 5.25436 4.9483237 5.1992917 4.8842607 5.3288913 4.948922 5.357554 4.7641826 5.3036733 5.298461 5.1642776 5.0543966
1370138_at 4.729733 4.820566 4.7014275 4.8233194 4.772272 4.679793 4.837188 4.6159496 4.862688 4.6779547 4.82621 4.5525827
1370139_a_at 3.8916395 3.7605875 3.821391 3.8667045 3.7866504 3.706401 3.986459 3.8048193 3.8101451 3.8988206 3.6241722 3.8240862
1370140_a_at 4.775183 4.6374755 4.741184 4.940149 4.808817 4.943768 4.452914 4.891585 4.9672537 5.078413 4.636614 4.7123466
1370141_at 8.455933 8.376464 8.723259 8.640365 8.976685 8.710699 8.503725 8.631366 8.657556 8.549799 8.65402 8.348756
1370142_at 5.4020934 5.5129194 5.41307 5.6212487 5.844595 5.7355924 5.546853 5.5677996 6.438454 5.6871057 6.0288396 6.0486255
1370143_at 5.2273507 5.5971575 5.3787775 5.4469585 5.6980886 5.3841567 5.7609825 5.378702 5.5670924 5.8343496 5.336752 5.623638
1370144_at 7.9827075 7.6654725 7.8707147 7.6921134 8.20545 8.047583 7.998777 7.976484 7.7686896 7.898592 7.4652405 7.7953744
1370145_at 4.246213 4.156065 4.259592 4.2234945 4.5755405 4.3010645 4.2652874 4.419774 4.1865616 4.152706 4.264788 4.3362513
1370146_at 3.427274 3.4936411 3.4952097 3.635683 3.6427073 3.647133 3.6058238 3.7046635 3.685859 3.4945567 3.5613987 3.6874015
1370147_at 7.3480697 7.449583 8.180034 8.113598 8.397789 7.67087 7.4127083 8.130679 7.730536 7.0874896 8.091572 7.9538074
1370148_at 14.287488 14.330034 14.277591 14.235516 14.332303 14.234444 14.256431 14.339872 14.327833 14.25947 14.273695 14.310168
1370149_at 10.751715 10.9178505 10.721854 10.523217 10.5815935 10.755463 10.607446 10.685134 10.976165 10.394984 10.80731 10.579597
1370150_a_at 12.7445965 11.76763 11.850124 13.000551 11.693099 12.547517 12.6138525 12.388276 12.794873 12.017749 12.132435 12.799407
1370151_at 13.182922 13.056949 12.996113 13.244244 13.212923 13.299164 13.102304 13.039092 13.08174 13.045036 13.031389 12.805148
1370152_at 4.7160673 5.087063 4.831149 4.7687936 4.7567177 4.7683554 4.762113 4.875162 4.5953956 4.766446 4.933283 4.8758774
1370153_at 5.648243 5.5237246 5.6214705 5.7892942 5.68989 5.4776235 5.9169374 5.6241264 5.5576034 6.094078 5.807882 5.715569
1370154_at 10.31992 10.282377 10.748389 10.504414 10.62437 9.385756 10.100099 10.486458 10.130073 10.001814 10.185406 10.722823
1370155_at 6.9212294 7.3688135 6.2983174 6.3875613 6.724062 6.575154 6.763355 6.8271184 6.6196513 7.228877 6.685897 6.4266787
1370156_at 6.836426 7.633505 7.40744 6.5211964 7.361024 6.435006 7.4383564 7.4748006 8.32241 7.245128 7.0742393 6.5719395
1370157_at 4.0350523 3.7990253 3.8161395 3.7580166 3.950741 3.9193974 3.9120605 3.838936 3.8039446 3.8900456 3.8937688 3.851667
1370158_at 6.335533 6.553199 6.3934827 6.6632843 6.40641 6.5297766 6.647598 6.5711565 6.5431266 6.642159 6.713625 6.567471
1370159_at 7.379239 7.4671154 7.4582686 7.115335 7.328029 7.392771 7.347834 7.4623456 7.337801 7.146584 7.31148 7.2452884
1370160_at 8.60647 8.522396 8.519004 8.435106 8.514141 8.546207 8.6576185 8.523169 8.345386 8.560904 8.473972 8.476054
1370161_at 8.854624 9.075066 8.773258 8.750713 8.953413 8.901009 8.911629 8.984428 8.681532 9.098986 8.815975 8.787166
1370162_at 7.1910963 7.0103955 7.25165 6.8207035 7.009914 7.131173 7.2881317 7.035135 7.0020013 7.1214824 6.9520497 7.0903926
1370163_at 8.540457 9.083149 8.973065 9.230047 9.273724 9.201664 9.47515 9.255273 8.983448 9.401914 9.194079 9.044351
1370164_at 10.692413 10.715192 10.41673 10.45082 10.529536 10.45346 10.744996 10.51794 10.4653845 10.692924 10.8173275 10.56691
1370165_at 4.038516 3.936151 4.082108 3.875627 3.9315448 3.8484883 3.9717429 3.773158 3.9950888 3.8804688 3.8766313 3.832223
1370166_at 11.865835 11.824916 11.842752 11.825886 11.768255 11.938858 11.755281 11.795672 11.995236 11.709081 11.821676 11.658837
1370167_at 12.299342 12.230701 12.247481 12.296832 12.325018 12.208445 12.266035 12.193257 12.332697 12.362483 12.284433 12.307274
1370168_at 8.693153 9.012174 9.259356 9.310032 9.169873 9.336055 8.955995 9.209807 8.9174595 9.120578 9.453173 9.041797
1370169_at 8.435661 8.81884 8.897624 8.781311 8.742808 8.945018 8.78336 8.825402 8.799453 8.669385 8.821778 8.472998
1370170_at 10.128344 10.037989 9.998504 9.78513 9.9722 10.075098 9.9603 10.178427 9.923301 10.03267 9.9034605 9.770997
1370171_at 8.409674 8.559623 8.310694 8.339326 8.267239 8.639535 8.404559 8.677504 8.384632 8.458034 8.361253 8.274378
1370172_at 10.822797 10.575423 10.627402 10.4561405 10.570816 10.478509 10.726326 10.41574 10.594916 10.573421 10.684578 10.384861
1370173_at 7.856667 7.5262475 7.5290704 7.6828322 7.005066 7.296225 7.652545 7.581501 7.726104 7.618907 7.5092545 7.713614
1370174_at 5.9106784 5.904994 5.933135 6.009412 5.363602 5.8176937 5.6791306 5.86327 5.8767877 5.8327236 5.771129 5.7425947
1370175_a_at 7.9846115 8.084932 8.138584 7.911399 8.081835 7.8600454 7.920081 7.8703685 8.053814 7.7742457 7.9222927 7.850682
1370176_at 6.7303176 6.7481556 6.7310276 7.2905273 6.747978 7.23545 6.792228 6.741378 6.699907 6.7096887 6.636915 6.5699067
1370177_at 5.3506813 5.115969 5.369007 5.4081182 5.4080086 5.4807277 5.419792 5.7746334 5.278249 5.7018394 5.3456964 5.3144464
1370178_at 4.698161 4.922185 4.67893 4.672025 4.8777533 4.7859697 4.8095183 5.0116606 4.775374 5.164317 4.7454386 4.780156
1370179_at 9.815392 9.737394 9.761835 9.6861105 9.717918 9.811922 9.850826 9.810082 9.832474 9.7206135 9.892723 9.874219
1370180_at 10.9180355 11.206612 11.237268 11.083912 11.376649 11.590627 10.875385 10.887116 10.829742 11.1450405 11.052457 10.880533
1370181_at 6.6540647 6.3726153 6.4137897 6.8590665 6.7720695 6.7762175 6.9788976 7.1059246 6.953827 6.590131 6.850221 6.835039
1370182_at 5.480777 5.6074657 5.401716 5.388831 5.352227 5.0689425 5.4754543 5.4186106 5.0744567 5.4098406 5.26515 5.4554024
1370183_at 6.971217 7.005849 6.848821 6.729978 7.0714765 6.5419846 6.9036903 7.2523847 6.9691014 6.884336 6.8587823 6.8219934
1370184_at 10.024084 9.994521 9.898 9.878955 9.847913 9.862127 10.058634 9.851091 9.835596 9.9957 9.915999 9.720135
1370185_at 5.1469646 5.0260324 5.2423673 5.182772 5.268776 5.2591515 5.1114397 5.084374 5.2107997 5.1918874 5.150163 5.21349
1370186_at 10.157128 9.072391 9.357196 9.772427 9.425628 10.089688 9.855934 9.955087 9.963114 9.762237 9.660285 9.006397
1370187_at 10.319211 10.383269 10.227617 10.250973 10.361019 10.108171 10.3253355 10.057038 10.358026 10.095976 10.221747 10.286612
1370188_at 9.751892 10.033307 9.628568 9.764704 9.67255 9.753454 9.557471 9.659333 9.703836 9.620414 9.738501 9.472006
1370189_at 9.742001 9.931075 9.749428 9.698852 9.693659 9.57655 9.655098 9.665508 9.703414 9.625152 9.64967 9.48428
1370190_at 11.527409 11.49146 11.479687 11.526549 11.3726845 11.577886 11.422605 11.5401 11.434526 11.490878 11.509975 11.330732
1370191_at 7.699121 7.7599716 7.586671 7.7250395 7.791317 7.991469 7.77184 7.840893 7.844124 7.8399434 7.8623047 7.69464
1370192_at 8.097105 7.84248 7.714747 7.763551 7.559985 7.835217 7.665184 7.7855988 7.8010216 7.7564507 7.9071426 7.8018637
1370193_at 10.668235 10.53084 11.037748 10.428331 10.8691635 10.922517 10.847367 10.9027195 10.784922 10.845909 10.773624 10.551003
1370194_at 7.8730836 7.4612136 7.5071034 7.6267204 7.474913 7.592307 7.788591 7.614384 7.6286745 7.4725084 7.482464 7.3355627
1370195_at 7.330328 7.1752863 7.2912726 7.1850657 7.2049394 7.345545 7.2331667 7.397321 7.611406 7.274285 7.5128603 7.4427466
1370196_at 6.7662067 6.4588103 6.4072556 6.4141006 6.4019256 6.82016 6.548481 6.4543767 6.678682 6.6266203 6.4857225 6.707619
1370197_a_at 5.798688 5.9417696 5.898983 6.0384235 5.5875854 6.0621834 6.1103673 6.0780215 5.9694133 5.913719 6.007081 5.864325
1370198_at 3.252556 3.2547596 3.3541424 3.371353 3.4527183 3.3691885 3.4140851 3.2837949 3.3522642 3.3818228 3.3997502 3.2939105
1370199_at 10.219833 10.213021 9.895687 10.193343 10.229444 10.046462 10.096133 10.219889 10.391793 10.2729645 10.395252 10.1068945
1370200_at 11.450916 11.774101 11.77456 11.784136 11.868458 11.751866 11.735534 11.810624 11.763903 11.751684 11.656215 11.734254
1370201_at 4.3307457 4.0928545 4.1875997 4.154682 4.1389112 4.092991 3.9153707 4.25711 4.0299196 4.1302443 4.0284586 4.1554236
1370202_at 7.880643 8.715973 8.089882 9.313391 8.521572 9.065653 8.833032 8.392193 8.611962 8.941384 9.38807 9.029156
1370203_at 7.7627773 7.7591615 7.8204875 7.62538 7.627309 7.5989976 8.02797 7.696814 7.8312845 7.867283 7.807905 7.677595
1370204_at 8.690617 8.638983 8.462734 8.227434 8.570038 8.396194 8.597037 8.390251 8.523727 8.49371 8.645308 8.343743
1370205_at 4.1782312 4.155115 4.144102 4.1044884 4.012636 4.044161 3.9473596 4.0460343 4.17433 4.1463895 4.121804 4.0227003
1370206_at 4.3217573 4.381652 4.544133 4.804774 4.6354203 4.5705776 4.864135 4.553199 4.5966988 4.4376435 4.6260266 4.4145412
1370207_at 11.072066 11.139935 11.187458 11.0683975 11.190612 11.118868 11.236352 11.042017 11.212015 11.15887 11.3385935 11.277274
1370208_at 7.849862 7.6199684 7.3617144 7.665336 7.5871606 7.6398506 7.761555 7.544882 7.8516917 7.7308054 7.8370614 7.5450745
1370209_at 9.007842 9.486307 9.324045 9.246315 9.45225 9.501658 8.412333 9.30419 8.325869 9.642293 9.074853 8.388468
1370210_at 5.7321 5.7620983 5.6478424 5.833893 5.8082423 5.5501966 5.7807264 5.8898387 5.5097218 5.798124 5.7139688 5.804724
1370211_at 6.6729054 6.7927938 6.612097 6.726068 6.9022593 6.6748757 6.7354517 6.7971582 6.93117 6.8026233 6.8433223 6.9049454
1370212_at 5.000433 5.05362 5.196553 5.0739274 5.301817 5.1036153 4.966804 5.067746 5.0991263 5.3514977 5.212987 4.9581943
1370213_at 11.661885 11.651152 11.487799 11.437846 11.630842 11.5808 11.73735 11.485618 11.633005 11.735121 11.625851 11.436631
1370214_at 4.76083 4.7683525 4.940737 4.99551 5.000106 4.9531837 4.9732533 4.920537 4.886426 5.1829505 5.0165825 4.8887815
1370215_at 9.703011 9.418139 9.480879 9.466932 9.475962 9.944017 10.094296 9.739421 9.907715 9.812918 9.924872 9.308161
1370216_at 4.5937037 4.413726 4.4291735 4.263042 4.3460407 4.562309 4.3988295 4.332593 4.374699 4.385632 4.537521 4.4828553
1370217_at 5.440144 5.7862983 5.9509196 5.8211684 6.0236735 5.791609 5.8387566 5.6357226 5.7351837 5.7965684 5.5887575 5.8228364
1370218_at 6.4473543 6.940729 6.83551 5.7646937 6.526315 5.93026 6.292591 6.338919 6.5044484 6.571078 6.6134634 6.236381
1370219_at 8.217031 7.9500794 8.121962 7.593302 7.7006702 8.4415655 8.360613 8.039975 8.145804 8.214951 8.346482 7.959404
1370220_at 10.178018 10.548765 9.844544 9.927206 10.535346 9.505109 9.208624 10.35534 9.598814 10.27944 10.090458 10.502776
1370221_at 5.4955225 5.2150335 5.4356856 5.604562 5.264716 5.2451215 5.512562 5.209796 5.824646 5.383219 5.2969594 5.51199
1370222_at 5.1054273 5.0707674 5.133672 4.958507 5.4385195 5.0378065 4.9806824 5.030366 5.1137075 5.0652847 5.244625 5.0536327
1370223_at 7.482302 7.6894975 7.4694233 7.3219447 7.2253604 7.588343 7.489659 7.474239 7.410989 7.2509356 7.662205 7.3156376
1370224_at 9.573055 9.753304 9.686014 9.271729 9.72934 10.256844 9.347184 9.337196 9.723942 9.751229 9.6700115 9.381351
1370225_at 4.8611937 4.845468 5.0547667 4.797467 5.0672655 5.0369267 5.0822105 5.0106583 5.1121197 4.851802 4.84352 4.8079743
1370226_at 9.977623 9.768868 9.788998 9.619379 9.617504 9.844667 9.809635 9.777244 9.965601 9.580635 9.939905 9.853924
1370227_at 3.2037578 3.3945694 3.3083456 3.3494093 3.3084826 3.2827344 3.5182083 3.4382248 3.253451 3.4355783 3.273313 3.2815309
1370228_at 14.386193 14.365531 14.392012 14.404836 14.423433 14.404836 14.377682 14.385123 14.404836 14.372908 14.367582 14.383681
1370229_at 5.5934434 5.633093 5.561944 5.8108764 5.6869698 5.577304 5.5421457 5.354834 5.7970796 5.5731707 5.549512 5.306612
1370230_at 10.912105 10.8848095 10.972224 10.861315 10.939608 10.880207 10.958699 10.884498 11.046728 11.068998 11.153464 10.898092
1370231_at 7.2433996 7.2130837 7.164886 7.1911 7.03953 7.0694013 7.119312 7.139759 7.2353096 7.2154036 7.5140777 7.006805
1370232_at 10.449491 9.984983 10.183355 10.1458 9.517809 10.13734 10.5896435 9.923981 10.524792 10.189426 10.246332 10.022161
1370233_at 5.0089235 4.887763 5.248927 5.051874 5.1307025 4.8313293 5.0079346 4.970316 4.966468 4.858933 4.9736524 4.892972
1370234_at 12.53697 12.755747 12.671721 12.806419 12.863439 12.933492 12.71273 12.711418 12.687155 12.673473 12.621987 12.630373
1370235_at 12.383242 12.205493 12.354972 12.533916 12.335264 12.724195 12.5615425 12.459433 12.622697 12.672821 12.498458 12.591235
1370236_at 8.255143 8.211576 8.253878 8.054775 8.364502 8.135503 8.342381 8.094635 8.250148 8.229054 8.4136 8.129933
1370237_at 12.233236 12.047575 11.965887 11.934441 11.839517 11.864629 12.0267105 11.928755 12.236917 12.055473 11.890166 12.008358
1370238_at 11.031514 11.209305 11.489424 11.339759 11.1121 11.2588825 11.39955 11.27546 11.476555 11.275568 11.634329 11.342194
1370239_at 13.297012 13.15708 13.309606 13.304252 13.57963 13.255515 13.77186 13.658574 13.083088 13.599392 13.355262 13.658735
1370240_x_at 13.248839 13.123015 13.29214 13.251431 13.558574 13.254332 13.730024 13.625825 13.02549 13.554597 13.3423395 13.581919
1370241_at 13.757468 13.557355 13.490516 13.838412 13.626533 13.799722 13.737192 13.736163 13.773663 13.697067 13.709609 13.751712
1370242_at 12.557616 12.647361 12.728136 12.499974 12.4774885 12.774857 12.736738 12.544603 12.54229 12.79812 12.655955 12.448331
1370243_a_at 9.779729 9.850359 9.827673 9.420183 9.597606 9.916878 9.6977215 9.744296 9.840723 9.350273 9.200006 9.660738
1370244_at 11.913923 12.153944 12.178761 11.904462 12.308704 12.293393 12.111284 12.260423 11.995524 12.13926 12.200156 12.10791
1370245_at 9.686928 10.134292 10.055238 9.712254 10.296887 10.1505165 10.003613 10.111599 9.846802 9.896769 9.994774 9.86241
1370246_at 11.341082 11.271003 11.362977 11.402918 11.319519 11.473203 11.424613 11.330573 11.446957 11.483837 11.467074 11.316023
1370247_a_at 6.41706 6.6902943 6.302227 6.478479 6.6510677 6.317526 6.375362 6.2458634 6.242856 6.4441433 6.3896365 6.434808
1370248_at 6.4816732 6.124536 5.973054 6.0781794 6.3208666 6.01059 6.1136103 6.1444473 5.88358 6.201249 6.1789713 6.5389223
1370249_at 6.85411 6.96988 7.420472 7.2584853 7.408199 7.095008 7.123348 7.10896 7.1869473 7.008001 7.2147336 7.0279484
1370250_at 8.777724 8.922412 9.04882 9.004798 8.86625 8.711942 8.65625 8.859043 8.977707 8.67471 8.9745655 8.94469
1370251_at 6.3161235 5.9570217 6.0334787 6.252803 6.2233615 6.011944 6.277355 6.1619325 6.0718718 6.2671356 6.163169 5.976468
1370252_at 8.479886 7.581534 7.612528 8.132476 7.688578 7.55888 8.050815 7.635413 7.745938 7.7405963 7.808658 7.6352167
1370253_at 11.398302 11.548499 11.580661 11.3546295 11.412832 11.6195 11.579702 11.309905 11.374863 11.588971 11.583242 11.311372
1370254_at 3.7756495 3.671562 3.726141 3.6932437 3.7105536 3.6804466 3.7300475 3.793313 3.806852 4.0330653 3.6325908 3.7971792
1370255_at 4.640624 4.552067 4.8185625 4.8062515 4.666197 4.6538124 4.7043133 4.7250843 4.7427983 4.6555557 4.855048 4.7198343
1370256_at 8.650972 7.5301185 7.1671863 7.8953934 7.3602905 7.2256937 7.791827 7.55588 7.6820145 7.7149386 7.3133473 7.287618
1370257_at 4.2930365 4.3620186 4.5889444 4.530221 4.43832 4.3604765 4.7261724 4.423808 4.3320694 4.398135 4.3781157 4.4821997
1370258_at 5.387222 5.5715733 5.564385 5.2934747 5.2212725 5.511895 5.5176067 5.2145014 5.0367894 5.262323 5.5644817 5.2606273
1370259_a_at 7.1539893 7.5224543 7.3420706 6.978544 7.239838 7.3916187 7.098439 6.9287324 7.195882 7.185534 7.120926 6.9282074
1370260_at 6.682632 6.918134 5.976742 6.4266176 6.4949555 6.5377417 6.573227 6.6220784 6.601475 6.714699 6.55441 6.573188
1370261_at 7.592151 7.62854 7.572463 7.6532507 7.3187876 7.6282525 7.527494 7.5529904 7.423934 7.4230375 7.697985 7.3936286
1370262_at 8.963079 8.817709 8.9902935 8.733379 8.931482 8.98617 8.984484 8.820074 8.830528 8.99477 8.987173 8.664074
1370263_at 5.718195 5.751809 5.919 5.776192 5.8172197 5.892378 5.9957857 5.7540917 5.767948 5.868196 5.9079843 5.5785747
1370264_at 7.071793 7.3865414 7.419122 7.251558 7.380296 7.847011 7.2814937 7.2914844 7.227002 7.280456 7.5335746 7.567017
1370265_at 6.0512867 6.262587 6.122154 5.7614036 5.813932 6.3457637 6.1633196 5.944918 5.935415 6.113957 6.1568723 5.944958
1370266_at 6.7834 6.622778 6.146197 6.6684055 6.5493155 6.4717197 6.7166147 6.3815145 6.7393694 6.6999936 6.7058325 6.4263225
1370267_at 5.8729525 6.002348 6.0057135 5.9229207 5.8745923 5.6595306 5.918638 5.945321 5.994866 6.05595 6.145939 5.7059927
1370268_at 4.3535943 4.4717255 4.57576 4.585536 4.6438437 4.5540876 4.747789 4.8068523 4.6834135 4.390711 4.6079655 4.6168184
1370269_at 5.6795754 5.6742964 6.088386 5.604321 5.967749 5.836447 5.9309664 5.818427 5.5678835 5.920168 6.069552 5.982366
1370270_at 4.177438 4.3069954 4.182666 4.1740875 4.3467665 4.2948036 4.022745 4.0737953 4.4124727 4.4496183 4.1793175 4.17475
1370271_a_at 6.787076 7.2047358 7.6737165 7.552239 7.7678604 7.5358434 7.6322308 7.3709707 7.385019 7.48029 7.6561246 7.3195863
1370272_x_at 5.673643 5.8765764 6.2381463 6.152027 6.2291737 6.04479 6.489907 6.0376296 6.0569997 6.171263 6.1174293 5.830766
1370273_at 3.560381 3.6432345 3.8674011 3.5568364 3.5690556 3.856247 3.6351883 3.5618856 3.6953318 3.6691911 3.7681057 3.7368467
1370274_at 12.560628 12.934379 13.059428 13.112607 13.017952 13.050646 12.970333 12.896728 13.060186 12.821632 13.014525 12.978738
1370275_at 12.98074 13.125478 13.044054 13.099767 12.839217 12.923397 12.9594345 12.83072 13.005712 12.932438 13.080681 12.882549
1370276_at 11.167568 11.144715 11.18869 11.006064 11.068773 11.170563 11.107084 11.095948 11.330591 11.093413 11.31209 11.276777
1370277_at 11.558868 11.636545 11.733509 11.807004 11.587017 11.624951 11.84885 11.669395 11.750769 11.725989 11.845871 11.625683
1370278_at 10.945006 10.96349 11.241895 11.13085 11.150893 10.958769 11.214389 11.013694 11.283933 11.091567 11.192866 11.149223
1370279_at 5.594741 5.7279754 6.0689673 5.9682 6.4479523 5.986513 6.0807934 5.790267 5.913128 5.924819 6.0822864 5.7418423
1370280_at 10.094951 10.090826 10.047387 9.978743 10.138888 10.062792 10.252371 10.028969 10.244555 10.36329 10.221995 10.111234
1370281_at 8.881202 9.484001 9.401648 10.623543 9.600388 10.888185 10.119571 9.556641 10.452173 10.27677 9.961343 10.039106
1370282_at 5.9055066 6.3838744 6.781917 6.3966064 6.3579125 6.515139 6.2201157 6.0370092 5.9847817 6.2263885 6.1624384 5.926773
1370283_at 12.002316 12.333224 12.325929 12.420866 12.156638 12.354291 12.168006 12.223291 12.116569 12.186053 12.050871 12.383659
1370284_at 11.737913 11.654282 11.980318 11.761952 11.637254 11.770835 11.835744 11.734916 11.92915 11.749605 11.945444 11.762458
1370285_at 6.709385 6.9185953 6.854656 6.752528 6.6196213 6.7949476 6.1836305 6.5988812 6.544107 6.5353055 6.860151 6.607981
1370286_at 8.577246 7.8289676 7.816126 8.082233 7.3768806 7.7182727 8.016042 7.9359727 7.4789944 8.392174 7.970498 7.509175
1370287_a_at 9.140157 8.945831 8.748076 8.783722 8.799998 8.67407 9.290621 8.993676 8.978149 9.106606 8.807167 8.720584
1370288_a_at 7.810707 7.5612826 7.4281483 7.1347055 7.3805575 7.409128 7.7202516 7.615044 7.5771513 7.7803993 7.405427 7.3347993
1370289_x_at 3.63094 3.692879 3.7751138 3.628984 3.5921786 3.7808838 3.6985548 3.6335857 3.6133516 3.6808646 3.6366477 3.602891
1370290_at 8.228508 8.281038 8.248524 8.511387 8.34569 8.207994 8.773631 8.447436 8.297185 8.58914 8.198303 8.26545
1370291_at 5.6963186 5.5177827 5.5276585 5.527378 5.7153196 5.4334598 5.5031247 5.556887 5.471834 5.598177 5.5734787 5.3892717
1370292_a_at 3.7363007 3.815147 3.8112352 3.9596038 3.9968352 3.8012786 3.9029047 3.7695484 3.9062762 3.935651 3.9795227 3.8337622
1370293_at 6.349831 5.829335 5.5791225 6.152027 5.964553 5.782377 5.9125357 5.8355083 6.0899696 6.1066685 6.051119 5.9030924
1370294_a_at 6.257467 6.1109805 6.1761336 6.749346 6.3480783 5.93454 6.5502906 6.32136 6.146669 6.235844 6.4550667 6.2691674
1370295_at 7.882222 8.222937 8.086857 7.7933464 7.823891 8.045023 8.170396 7.926361 8.224275 8.048935 8.213896 8.143641
1370296_at 13.514685 13.346196 13.436563 13.480445 13.307317 13.377756 13.4374695 13.34587 13.547722 13.446417 13.486834 13.4008665
1370297_at 6.5026608 6.309075 6.42678 6.7701335 6.745401 6.6832747 6.5577846 6.5995083 6.7372546 6.564495 6.7206926 6.6547236
1370298_at 8.900292 9.056281 9.113084 9.100373 9.169852 8.827598 9.221109 9.007343 9.338917 8.85167 9.07774 9.091557
1370299_at 13.853825 13.741459 13.57998 13.779065 13.704203 13.611688 13.722096 13.659129 13.760137 13.635948 13.643374 13.672919
1370300_at 7.8486443 7.7702007 8.1787405 7.879862 7.7429543 8.049807 7.789959 7.69484 7.7716784 7.723625 7.6644435 7.9511275
1370301_at 7.200912 7.2999372 6.8362875 7.0298495 7.552874 7.1905026 7.1158886 7.141375 6.931327 6.9617124 6.9030423 6.953355
1370302_at 8.215227 8.295319 8.097786 8.012579 7.831228 8.001276 8.1285 8.176302 8.044883 8.060143 7.890834 8.023913
1370303_at 6.4663033 6.37365 6.5888796 6.4897714 6.479812 6.409552 6.419015 6.5710373 6.322287 6.6852264 6.5960546 6.2648063
1370304_at 8.509043 8.467722 8.747686 8.739381 8.537753 8.759632 8.83063 8.526781 8.646134 8.634771 8.661415 8.608954
1370305_at 9.105457 9.114229 9.169563 9.094979 9.163218 9.06933 9.279941 9.045407 9.18563 9.077223 9.289008 9.13966
1370306_at 9.411728 9.168026 9.009161 9.182308 9.208909 9.255619 9.214681 8.963421 9.347225 9.022425 9.196161 9.008376
1370307_at 6.5241933 6.8545756 6.6017323 6.7683997 6.462427 6.5784607 6.6195807 6.766337 6.4819775 6.653653 6.453413 6.4155917
1370308_at 7.0516224 7.206064 6.945355 7.2507224 7.318528 6.8149004 7.351509 7.009717 7.127803 7.2401075 7.119529 7.1144433
1370309_a_at 10.587447 10.568124 10.647684 10.692653 10.50764 10.774231 10.794524 10.75705 10.5651 10.6868105 10.557502 10.650703
1370310_at 13.038214 12.862735 12.6934395 12.68301 12.605617 12.503765 12.749805 12.657281 12.773272 12.760187 12.64788 12.695458
1370311_at 7.7120485 7.586771 7.6691093 7.6001725 7.71021 7.950415 7.697458 7.754849 7.768891 7.667002 7.8702416 7.8488784
1370312_at 4.619679 4.432732 4.0715284 4.2044773 4.2437572 4.4072924 4.221712 4.2779846 4.3553233 4.3661532 4.119836 4.565231
1370313_at 8.698743 8.518076 8.740677 8.667323 8.633242 8.644413 8.967584 8.710809 8.685534 8.947389 8.880725 8.738687
1370314_at 7.3863935 7.5202165 7.753801 7.608966 7.587057 7.6640925 7.4631376 7.7560234 7.656485 7.739822 7.5015345 7.877115
1370315_a_at 6.2517242 6.2029486 6.242074 6.0593176 6.136239 6.063021 6.11612 5.985284 6.03614 6.0675354 6.0442286 6.1193833
1370316_at 7.6278586 7.6088996 7.6885395 7.4299145 7.590194 7.572822 7.7460737 7.5404887 7.4971466 7.5514073 7.452011 7.639264
1370317_at 6.4593916 6.347574 6.6123805 6.4569187 6.3698406 6.497058 6.2318964 6.346875 6.534197 6.215702 6.612152 6.494192
1370318_at 7.067047 7.0696735 6.9009547 6.54949 6.7656875 6.8230314 6.629941 6.661255 6.9753966 6.6813755 7.1776156 6.687463
1370319_at 9.266463 9.194407 9.299027 9.292813 9.102323 9.293409 9.427308 9.184525 9.439894 9.154423 9.449875 9.321647
1370320_at 10.556254 10.514103 10.829642 10.325576 10.550932 10.236187 10.352059 10.250118 10.424603 10.449688 10.4073715 10.127853
1370321_at 10.011128 10.006485 9.828561 9.880342 9.9778595 9.83104 10.071044 9.969849 9.869904 9.962947 10.111126 9.813919
1370322_at 9.460937 9.315103 9.313988 9.407598 9.292722 9.198821 9.569985 9.413253 9.470084 9.299122 9.461614 9.472025
1370323_at 5.911475 6.08147 5.839245 5.908783 5.8663955 6.0338964 5.956474 5.8898387 5.794796 5.9776754 6.0814342 5.8690243
1370324_at 7.7174263 7.4681473 7.695418 7.612963 7.8354135 7.5882926 7.661349 7.602955 7.7611256 7.7511234 7.9530582 7.666532
1370325_at 9.839973 9.820292 9.710905 9.593264 9.482821 9.758186 9.774288 9.499368 9.544242 9.531601 9.653732 9.550537
1370326_at 6.908714 7.037099 7.098596 6.828528 6.8160543 6.8860497 7.013017 6.990546 7.0041633 6.939039 6.9152765 6.8663373
1370327_at 7.3931546 7.506701 7.5740232 7.460387 7.3031354 7.5533643 7.4775786 7.2642574 7.38541 7.2492166 7.4757633 7.2929807
1370328_at 5.7166123 6.154201 6.090696 5.9074044 6.2576656 6.0068417 5.9681964 5.747628 6.0373373 6.0438685 6.0595737 5.9631567
1370329_at 8.981285 9.311321 9.550572 9.432769 9.504659 9.130809 9.016208 9.323047 9.569903 8.94978 9.281511 9.030751
1370330_at 6.731734 6.6173673 6.653861 7.124934 7.1385655 6.81585 7.08742 6.8550634 6.8706856 6.7329273 6.9191804 6.5901847
1370331_at 7.7168503 7.875919 7.78436 7.644308 7.565201 7.712778 7.6903954 7.5967975 7.5559506 7.323286 7.6830835 7.5930924
1370332_at 5.109329 5.0397453 5.305352 5.5235996 5.540778 5.4058685 5.191801 5.1932974 5.2057514 5.371521 5.583814 5.336629
1370333_a_at 13.061457 12.994495 12.990107 13.033715 12.910011 13.045246 12.967347 12.987521 12.979555 12.93724 12.957886 12.947833
1370334_at 7.1541963 8.312212 9.103153 8.086384 8.789432 8.795105 8.398468 8.362656 8.958996 8.397423 8.620201 8.285064
1370335_at 8.133411 7.9903355 7.6401105 7.6936865 8.1404915 8.245337 7.8463073 7.8837748 7.768068 7.6114597 7.678969 7.8722258
1370336_at 10.896259 11.026616 11.526224 10.620831 10.453305 9.97927 9.88907 10.961456 11.05866 10.731593 11.67931 10.897365
1370337_at 7.3366365 7.1032696 7.237894 7.0371222 7.312006 7.2349544 7.423724 7.239052 7.2444444 7.294344 7.4105673 7.2529135
1370338_at 3.3560264 3.4923773 3.5722625 3.5776007 3.4875693 3.4283469 3.484449 3.3562043 3.4124126 3.4074895 3.5414917 3.4603586
1370339_at 10.215809 10.023423 10.148915 10.146292 10.178555 10.222877 10.2095175 10.0485525 10.063608 10.258352 10.22145 9.91902
1370340_x_at 9.200596 8.757188 8.963441 9.080586 9.122981 9.006594 9.187878 8.869187 9.016491 9.158385 9.194148 8.735943
1370341_at 3.5052125 3.7335362 3.4987016 3.4589438 3.515208 3.472533 3.6373336 3.429589 3.5124705 3.519733 3.565529 3.414745
1370342_at 3.5304708 3.6980393 3.8037524 4.0508795 4.0421534 3.841499 4.032523 3.9566858 3.9297488 3.8425598 4.123273 4.114899
1370343_at 6.567051 6.283373 6.2874403 6.210414 6.2771935 6.383445 6.0857797 6.0729585 6.279794 6.2663317 6.293626 6.1001887
1370344_at 7.442744 7.812613 7.4886937 7.8761606 7.6769686 7.6420083 7.5873737 7.852628 7.573394 7.641895 7.64941 7.419753
1370345_at 5.6030397 5.6008816 5.5659323 5.970426 5.6235123 5.4888754 5.8472276 5.9132347 5.350956 5.861427 5.2534294 5.3499823
1370346_at 5.4516506 5.446339 5.4896126 5.8586235 5.4626317 5.632969 5.758219 5.7946773 5.70152 5.7806616 4.9372187 5.3906174
1370347_at 5.301228 5.226516 5.311149 5.4050894 5.3554163 5.1902866 5.816714 5.4603534 5.361484 5.273565 5.4440885 5.5363493
1370348_at 10.333957 10.140126 10.152747 10.030322 10.215348 10.031282 10.435837 10.216613 10.303319 10.167825 10.288895 10.099056
1370349_a_at 13.95405 13.925259 13.962329 14.019927 13.980325 13.973449 13.982332 14.002629 14.044313 13.980325 13.959867 14.011227
1370350_x_at 10.338558 8.083595 8.990122 9.760925 8.684858 8.877535 8.008221 8.0044155 8.60404 9.758926 9.402502 8.0048065
1370351_at 8.040765 7.6851883 7.976931 7.9599805 7.88547 7.920722 8.0427475 8.110202 7.965946 8.12932 8.107899 7.8913207
1370352_at 11.131581 10.815827 11.142545 11.030937 11.050783 11.001616 10.815396 11.320072 11.391895 10.958126 11.319291 11.415907
1370353_at 7.2193985 7.2492557 7.6049213 7.213286 7.3639703 7.3842416 7.3047705 7.299011 7.4418178 7.1059604 7.265956 7.3079853
1370354_at 7.882357 7.859189 7.8591533 7.866878 7.632181 7.9396973 7.8711114 7.7771616 7.7847424 7.772348 7.6037507 7.5275464
1370355_at 12.873748 11.790147 11.528402 12.379793 11.330597 12.083239 11.782867 11.941496 12.383992 10.759271 10.949263 11.808474
1370356_at 7.4622474 7.249749 7.4688253 7.0064955 6.9016805 7.0933437 7.117333 7.053635 6.8492703 7.113085 7.1099215 6.9175625
1370357_at 7.906107 7.9690533 8.056278 8.172042 8.02314 8.062999 7.9233265 8.026395 8.097345 8.103916 7.982319 7.9719095
1370358_at 8.288315 8.516 8.59542 8.319899 8.412676 8.333916 8.40975 8.359945 8.407675 8.535638 8.495979 8.3124
1370359_at 12.309867 12.4424305 12.356855 12.438592 12.566316 12.472535 12.42014 12.454244 12.464504 12.480911 12.391163 12.525421
1370360_at 8.169809 8.314482 8.300496 7.8019753 8.151591 8.239539 8.03567 8.065954 8.367385 8.077509 8.155468 8.027485
1370361_at 4.6162734 4.7020073 4.609719 4.776312 4.781373 4.7110643 4.7707977 4.800397 4.868103 4.7864504 4.8318624 4.635374
1370362_at 7.456159 7.6112566 7.383685 7.720997 7.605522 7.4109015 7.3687887 7.5257387 7.515326 7.7750535 7.808145 7.6722126
1370363_at 11.603949 12.577283 12.197471 11.199317 12.5011215 12.102643 12.073673 11.858093 11.457158 11.669832 11.653931 11.458554
1370364_at 7.48198 7.5399156 7.6195903 7.5852065 7.4420056 7.5480824 7.4400597 7.303184 7.508077 7.3799 7.4557056 7.498672
1370365_at 8.232206 8.255991 8.334913 8.35029 8.255991 8.202906 8.667186 8.253206 8.173681 8.810478 8.608564 8.577794
1370366_at 9.681352 9.719723 9.625871 9.732406 9.58603 9.650817 9.786148 9.5874195 9.58309 9.629694 9.733552 9.4798355
1370367_at 5.0802546 5.0693407 4.9400606 4.823045 4.86534 5.0881653 5.1114397 4.9793034 4.8665276 5.0074944 4.87952 5.1131535
1370368_at 6.8783035 6.653772 6.99981 6.5423203 6.576477 6.8883896 6.8527493 6.5132422 6.5445185 6.688956 6.875479 6.6341033
1370369_at 6.172674 6.043971 6.325064 6.297815 6.106883 6.41439 6.1871295 6.135788 6.4323354 6.4623713 6.519241 6.1870217
1370370_at 7.753196 7.7008038 7.7344904 7.749441 7.9089212 7.602383 7.913494 7.590674 7.660206 7.8915944 7.90388 7.816309
1370371_a_at 8.006299 7.959959 7.1597857 8.613298 8.562543 8.091806 8.612338 8.2608385 8.560538 8.179013 8.636607 8.436813
1370372_at 4.288865 4.4444933 4.6534824 4.6322217 4.524106 4.7239566 4.7617626 4.568821 4.7283583 4.707008 4.5590796 4.5103426
1370373_at 6.514655 6.437674 6.312402 6.533113 6.502978 6.4455605 6.218577 6.5890584 6.628869 6.5932612 6.6078305 6.539092
1370374_at 8.197319 8.294304 7.7881823 8.109525 8.273898 8.0634 8.02797 7.8707156 7.840228 7.709997 8.044603 7.847936
1370375_at 11.609957 11.124192 11.734712 11.576199 11.400696 11.121148 11.638359 11.12057 11.548664 11.187381 11.527413 11.1927
1370376_a_at 8.0537405 7.8543844 7.918368 7.8532157 8.080337 7.975228 8.301476 8.198348 7.888928 8.149066 8.09288 8.222319
1370377_at 13.00428 12.724578 12.879273 12.65069 12.627586 12.827528 12.937203 12.6175 12.981553 12.784117 13.000024 12.9212475
1370378_at 12.210553 12.234879 12.310583 12.377191 12.227109 12.188557 12.205639 11.965408 12.250836 12.175551 12.354481 12.0156145
1370379_at 5.9334164 5.895954 6.2983174 6.1047163 6.0978575 5.8351827 6.1409674 6.1224985 6.3652363 6.0549088 6.468298 6.1706653
1370380_s_at 7.1155505 6.8459945 6.421806 6.78503 7.1197157 6.701702 7.0680184 6.9755483 6.7452846 6.9511943 6.9467764 6.9609303
1370381_at 10.603995 10.625093 10.606556 10.166777 10.295408 10.561565 10.510234 10.333907 10.412651 10.50053 10.781139 10.361874
1370382_at 3.3705993 3.7422922 3.3386517 3.2915308 3.24991 4.637126 3.4217117 3.546984 3.3462152 3.431964 4.3960724 3.2448545
1370383_s_at 8.3637905 8.134863 7.978848 7.7383566 7.849887 8.97441 8.229252 8.557885 7.9663215 8.418614 8.917512 7.7568054
1370384_a_at 5.533748 5.9446163 5.1179605 6.0089917 5.3007503 5.685318 6.164201 4.8764734 5.4392457 6.844201 6.0621076 6.632535
1370385_at 5.191132 5.184866 5.081196 5.135172 4.879012 5.2962313 5.091668 5.1548624 5.127072 5.0639544 5.2645044 5.366438
1370386_at 6.7752633 6.677283 6.8171988 6.688435 6.7860737 6.7088246 6.929921 6.693065 6.5886865 6.786284 6.7836065 6.591185
1370387_at 11.178625 11.113578 11.055325 10.525988 11.103873 10.68326 10.440862 11.29728 10.880711 10.851224 11.235296 11.616257
1370388_at 4.4672923 4.672972 4.796484 4.95084 4.687051 4.6450396 4.603754 4.627666 4.7631288 4.7026987 4.693948 4.7008176
1370389_at 3.830509 3.717352 3.7953658 3.6752753 3.726657 3.853476 3.6956742 3.9209352 3.6971943 3.7290337 3.7577958 3.7275708
1370390_at 5.173091 5.0384665 5.074548 5.2482276 5.30681 5.2160163 5.0740747 5.1264153 5.0491204 5.2215314 5.3552265 5.3603735
1370391_at 5.408122 5.121382 5.180756 5.390093 5.214234 5.3093605 5.4693584 5.2572374 5.3072076 5.2199144 5.172534 5.4304037
1370392_at 4.9410872 5.1757603 5.0125837 5.234626 5.1817207 5.1144814 4.995653 5.0866275 4.9001245 5.100713 4.9098506 5.106002
1370393_at 5.024466 4.8355556 4.8137493 4.56305 4.791359 4.6226425 4.8827963 4.8700333 4.9502087 4.8629217 4.53356 4.8968363
1370394_at 6.364599 7.0503874 7.1896825 5.7195535 5.385113 6.3095803 5.382489 5.462439 5.5581064 5.522192 5.6270146 5.3462005
1370395_at 6.951297 6.8953996 6.858515 7.3684616 6.958655 6.9283147 7.1246343 7.0000353 6.950251 7.2509117 7.045995 7.2387743
1370396_x_at 14.100362 14.130241 14.139925 14.148575 14.199074 14.178678 14.174862 14.118858 14.193708 14.168885 14.110259 14.0727
1370397_at 11.730455 12.029414 11.4850445 11.726721 11.413242 11.767482 11.923381 12.164693 11.226323 12.221645 12.062899 11.642935
1370398_at 5.6091824 5.8132143 5.595681 5.572994 5.5791817 6.030438 5.581 5.605747 5.674745 5.8226843 5.739847 5.5394793
1370399_at 7.272345 7.4369717 7.6936255 7.2704787 7.2126627 7.4360757 6.8706665 7.1421766 7.5588474 7.2311807 7.3342085 7.375515
1370400_at 5.417417 5.1185 5.1633296 5.2126036 5.2942715 5.3849373 5.4677944 5.231293 5.4708614 5.609761 5.0844297 5.005457
1370401_at 3.9518576 4.0850787 3.908392 4.0625744 3.9640765 4.094548 3.9692283 4.0242853 4.13617 4.1946373 4.0917635 4.186457
1370402_at 7.350188 7.326021 7.3552675 7.6307335 7.5903687 7.537927 7.565172 7.4505615 7.4448357 7.7523527 7.5950313 7.5626955
1370403_at 5.0933475 5.1179066 5.445698 5.370375 5.3935785 4.9872913 5.2622547 5.7300653 5.3638062 5.485521 5.1110225 5.7445717
1370404_at 3.9345334 4.0032682 4.2196136 3.9947438 4.0412693 4.0727944 4.112072 4.037991 4.040729 4.0894322 4.0378175 4.0811663
1370405_at 3.53591 3.426158 3.582334 3.6040542 3.4939303 3.4553804 3.670134 3.4595673 3.5776577 3.5842054 3.5012274 3.6107142
1370406_a_at 3.9688332 3.9700265 4.181676 4.039216 4.0487285 3.937146 3.992699 4.050411 4.1198735 3.9933255 4.097142 4.1996517
1370407_at 8.50295 8.538476 8.480961 8.372242 8.409954 8.800286 8.524458 8.551385 8.731398 8.432646 8.56847 8.578663
1370408_at 4.4347286 4.578895 4.6170106 4.436679 4.524797 4.4545803 4.60807 4.6897087 4.4600606 4.59147 4.644932 4.439474
1370409_at 4.929966 4.9716587 5.1505575 5.0848913 5.0624895 5.0457463 5.0073814 5.08788 5.1817636 4.97189 4.9743996 4.88373
1370410_at 5.2212615 4.9255853 4.686556 4.8461924 4.783469 4.7641416 4.637486 4.95555 4.9392185 4.803553 4.615343 4.6733236
1370411_at 5.979222 6.0483203 6.2488155 6.2353344 6.1288404 5.8533854 6.1576233 6.482207 6.4077544 6.3054843 6.0157633 6.1772995
1370412_at 3.776778 3.8540452 4.014024 3.7043488 3.776395 3.893304 4.0783215 3.912543 3.8581283 3.8000991 3.8326952 3.754782
1370413_at 6.5005693 6.3523183 6.0488725 6.238309 6.0216217 6.4798026 6.2585096 6.352544 6.208139 6.0988812 6.1710052 6.209924
1370414_at 9.2601595 8.680831 8.352053 8.837559 8.450983 8.501755 8.998302 8.622774 8.794085 8.675098 8.815932 8.532613
1370415_at 6.145861 5.9119716 6.3650484 5.822435 5.854838 6.321513 6.0783496 5.998749 6.1069746 5.786716 5.814629 5.805488
1370416_at 4.6754065 4.856857 4.795415 5.0010796 5.03345 5.010561 4.8153667 4.919301 5.0297356 4.935482 5.141095 5.105414
1370417_at 4.557493 4.2707434 4.6393576 5.0988445 4.952585 4.6181335 4.82936 4.4683104 4.7543907 4.464554 4.64361 4.425733
1370418_s_at 6.0454545 5.6630154 5.7677207 5.8276877 6.040179 5.6555405 6.002987 5.7367897 5.7942443 5.853912 5.8384156 5.8574424
1370419_a_at 6.02092 6.09345 6.061119 5.976712 5.865377 6.011189 6.2956414 6.1074543 5.9546714 6.0292826 6.08774 6.2014217
1370420_at 11.087123 11.009426 10.302367 12.44795 11.810932 11.916907 11.929641 11.013358 12.162748 12.090993 11.944678 12.170371
1370421_a_at 6.2208133 6.159418 6.4835443 6.144818 6.4421215 6.3390307 6.025745 6.2309155 6.3868847 6.419807 6.2851367 6.445081
1370422_at 6.496113 6.1400666 6.1946206 5.980429 6.165491 6.761626 6.389971 6.5570807 6.3999424 6.4364038 6.7937407 6.046195
1370423_at 5.4346466 5.424632 5.6760793 5.4717493 5.475045 5.560703 5.7285604 5.357386 5.4769907 5.6159835 5.6521735 5.5308285
1370424_at 3.9085166 3.9392443 4.02639 3.9760559 3.959976 4.186451 4.035002 3.9237332 4.0798936 3.9531527 3.9732091 4.0126143
1370425_at 12.252406 12.456389 12.676536 12.410913 12.374909 12.197659 12.108563 12.506584 12.627989 11.757743 12.156207 12.214163
1370426_a_at 10.915463 11.076095 11.168089 11.2806 10.910988 11.342227 11.077855 11.0745735 10.957219 11.44973 11.025967 10.926335
1370427_at 4.9547215 5.18288 5.0592775 5.048253 5.014305 4.9235296 5.0705137 5.152823 5.008216 4.9878845 4.980199 4.959442
1370428_x_at 11.922265 10.466206 11.5349245 11.713829 11.778192 10.971577 11.747502 11.931816 12.052275 11.905709 10.928115 11.457412
1370429_at 9.243927 8.675633 9.011371 9.175401 9.307246 8.681083 9.069839 9.234926 9.40682 9.262231 8.9069195 8.980709
1370430_at 4.813438 4.8324275 4.980115 5.0042143 5.0861006 4.8018346 4.9265003 5.0496264 5.1321535 5.056857 5.085968 4.841568
1370431_at 4.498389 4.36591 4.374526 4.7542 4.4910097 4.434045 4.444912 4.6299667 4.515287 4.475436 4.5378284 4.742523
1370432_at 4.3762217 4.210327 3.9955013 3.9722433 4.152905 3.8781774 4.1218357 4.556549 4.130348 4.11152 3.778506 3.8331301
1370433_at 10.118687 10.393174 10.0948 9.004978 10.253523 9.723381 8.729849 10.199125 9.910039 9.630191 10.170499 9.679344
1370434_a_at 3.4842865 3.3931272 3.5668333 3.4189565 3.5509484 3.4373624 3.6347518 3.4207046 3.5141292 3.5984929 3.5807638 3.5859385
1370435_a_at 6.6630907 6.5969353 6.4808292 6.364859 6.3248053 6.290483 6.4808044 6.565303 6.462658 6.3509164 6.5820885 6.60422
1370436_at 5.21635 7.269455 6.007217 6.2709894 6.910102 7.4258723 6.916535 7.2237797 6.1436734 7.970637 7.60686 7.189315
1370437_at 6.129955 6.0738225 6.146349 6.2595887 6.1859064 6.10839 6.114743 6.427484 6.143512 5.994779 5.9745255 6.074519
1370438_at 6.031501 6.0616446 6.245314 6.25176 6.1810117 6.1057854 6.2945085 6.179662 5.880828 6.271704 5.979394 6.393743
1370439_a_at 3.2750928 3.4375703 3.4779346 3.248703 3.3592408 3.3675888 3.3249826 3.3532138 3.2945766 3.3712955 3.2859647 3.3605306
1370440_at 7.4756236 7.6462693 7.680353 7.5387025 7.266321 7.4080524 7.5904884 7.5903764 7.5152655 7.6615725 7.33941 7.5624814
1370441_at 4.0991855 3.9983497 4.2305512 4.0850697 4.042642 3.9072948 3.9967654 4.1031227 4.1652665 3.855788 4.0785456 3.9827673
1370442_at 3.326512 3.324286 3.3502238 3.383005 3.4379294 3.4015517 3.280332 3.3887134 3.3571692 3.4296827 3.399997 3.4106789
1370443_at 7.146568 7.3566375 7.4398847 7.396684 7.535272 7.301203 7.21293 7.3090053 7.381786 7.243484 7.391282 7.280289
1370444_at 5.6292033 6.15183 6.048777 5.936741 5.9507756 5.8962526 5.748993 5.577384 5.9077196 5.5462456 5.6565332 5.5817327
1370445_at 6.2575035 6.767647 6.632002 6.5287843 6.8575764 6.8192987 6.535007 6.662408 6.4699593 6.8424 6.7783494 6.5417185
1370446_at 6.407929 6.429723 6.302164 6.4633813 6.3810835 6.252432 6.2693563 6.1098824 6.422443 6.2710733 6.287741 6.212849
1370447_at 4.639575 4.754036 5.130689 4.896017 4.9660397 4.836505 5.1622696 4.902858 5.001977 5.074327 4.8993573 4.855541
1370448_at 4.201122 4.3271775 4.4762993 4.5977826 4.4484215 4.377951 4.3613825 4.46925 4.4256516 4.485511 4.4027586 4.4044046
1370449_at 7.6079636 7.707461 7.4229403 7.556203 7.7039523 7.4980617 7.7573037 7.551163 7.5156426 7.8245273 7.641781 7.243428
1370450_at 4.7262063 4.788252 4.869262 4.9759007 4.907168 4.7702613 4.808841 4.932637 4.82104 4.6552753 4.5255084 4.778297
1370451_a_at 4.871694 4.9428883 5.148774 5.254718 5.1694646 5.2721777 5.2871494 5.337531 4.899468 5.15261 5.329337 5.2208033
1370452_at 3.9821877 3.936259 4.307419 3.985201 4.0138927 4.1047764 3.993373 4.0919905 4.011896 3.962557 4.0472527 3.941663
1370453_at 4.7191834 4.638478 4.6423793 4.9800477 4.9384623 4.704092 4.9091415 4.6710367 4.8238034 4.8581395 4.9011364 4.725189
1370454_at 4.462136 4.6974897 4.6904964 4.711164 4.889458 4.6205683 4.6199293 4.6094065 4.8327594 4.7946672 4.863365 4.7773633
1370455_a_at 3.3758411 3.1911762 3.316112 3.0935757 3.1979465 3.235081 3.2186375 3.1993382 3.1934526 3.2015743 3.2887046 3.2276807
1370456_at 3.8509145 3.9845576 3.917342 3.8033721 3.9741995 3.971053 4.06258 4.034136 3.7844348 3.8739293 3.896605 3.787242
1370457_at 3.8321962 3.8847768 4.224738 4.0435085 3.9401832 3.9778173 3.8914828 4.1504483 4.0804453 4.002446 4.083695 4.01085
1370458_at 4.2186966 4.1578894 4.210885 4.3123255 4.3702426 4.236594 4.3785563 4.5385675 4.321576 4.274905 4.2359896 4.3359194
1370459_at 4.3190756 4.536263 4.5328875 4.3822737 4.2238526 4.299885 4.270652 4.4995604 4.5414867 4.670596 4.298531 4.5399103
1370460_at 7.066422 6.9738946 7.1486306 7.2373996 7.051003 7.011731 7.172473 6.99067 7.1347046 7.0834384 7.2444897 6.959225
1370461_at 5.2036705 5.336907 5.474418 5.6178284 5.3685303 5.367949 5.4774127 5.100047 5.2267537 5.5508633 5.16582 5.3560944
1370462_at 5.6608887 5.7197685 5.247652 5.3937373 5.2099023 5.13079 5.280111 5.580318 4.9467177 5.312278 5.244553 5.6848626
1370463_x_at 5.300942 6.1998177 6.135373 6.008002 6.0335736 6.81069 7.157393 5.5790443 5.7670417 5.9500995 7.1404505 5.3558793
1370464_at 4.016811 4.6240463 4.4398956 4.439587 4.6249456 4.8367558 4.8291273 4.9460917 4.892392 5.071018 5.1446934 5.1914682
1370465_at 4.405858 4.6642523 4.603756 4.484717 5.001977 5.051191 4.8963394 4.9015193 5.07209 5.5308623 5.0871305 5.1281533
1370466_at 3.8746228 3.936151 3.8316517 3.946173 4.1668873 4.123005 3.9773839 3.975957 3.73083 3.8425598 3.7896132 3.9533522
1370467_at 4.4031553 4.5855885 4.808469 4.9533234 4.950007 4.6383977 4.946108 4.7913556 4.80576 4.8880315 4.822296 4.7770395
1370468_at 3.1450717 3.0768366 3.2335198 3.300902 3.2266824 3.269296 3.241007 3.1971536 3.216964 3.2860444 3.1512444 3.1981065
1370469_at 5.944394 5.507849 5.5612054 5.618125 5.5284367 5.6253567 5.519436 5.737569 5.5785255 5.7342143 5.6995025 5.6615324
1370470_at 4.05523 4.1061645 4.235132 4.2751074 4.41854 4.174403 4.2738104 4.0691857 4.104864 4.1806774 4.3640723 4.0593605
1370471_at 4.1295805 4.2140856 4.0780954 4.2327204 4.2233944 4.0803013 4.112321 4.1621203 4.1727343 4.0223985 4.0968323 4.0259085
1370472_a_at 4.852991 4.77054 4.8788576 5.128294 5.0512266 4.9593344 5.017279 4.9769206 5.073413 4.9846306 5.307843 4.923668
1370473_a_at 6.3215094 5.9391823 6.2173367 6.164176 6.036523 6.095923 6.0849504 6.541749 6.10203 5.9562945 6.029813 6.1804256
1370474_at 5.351612 5.405501 5.0605764 5.476287 5.1079855 5.0991936 5.104086 5.4747906 5.1945844 5.3100877 5.5917697 5.2717056
1370475_at 13.064434 13.36938 13.29246 13.376946 13.398502 13.308167 13.279808 13.329694 13.42485 13.2943735 13.28447 13.381613
1370476_at 7.04825 6.919952 6.848173 6.790973 6.8607764 6.7340813 7.02944 6.89037 6.961066 6.7319837 7.035404 6.8437014
1370477_at 3.6378284 3.6453655 3.6558838 3.6769047 3.704923 3.5728033 3.6326602 3.5427706 3.7611363 3.641962 3.7811987 3.767262
1370478_at 5.9150867 6.0038176 6.2507267 6.3970404 6.0894923 6.1677847 6.2507296 6.0660553 6.0836997 6.1819706 6.244886 6.2618814
1370479_x_at 11.974625 12.819507 12.938397 12.747606 12.724342 12.621249 12.554019 12.960651 13.205601 12.395496 12.240944 13.022789
1370480_at 4.032463 4.031685 4.12621 4.095612 4.2226295 4.046926 3.8320947 3.988817 3.9223337 4.187278 4.080085 4.103367
1370481_at 5.587375 5.453877 5.862186 5.850189 5.8445663 5.581811 6.011224 5.7424817 5.6485696 5.838888 5.7542396 5.724295
1370482_at 5.7294283 5.83629 5.837611 6.083069 6.000657 6.045307 5.730899 5.9218316 5.988732 6.131338 6.150521 5.984257
1370483_at 3.8383398 3.9388516 3.8209722 3.7985544 3.795136 3.9734437 3.9058177 3.7788327 3.7630622 3.7425237 3.872427 3.787242
1370484_at 5.1471705 5.064338 5.22273 5.214083 5.1534367 5.1912427 5.1429873 5.1204457 5.237926 5.1020823 5.207355 5.131734
1370485_a_at 4.5938635 4.4251075 4.5550747 4.359604 4.7469234 4.4981847 4.977229 4.57308 4.3224907 5.102463 5.0402527 5.089214
1370486_a_at 5.2890196 5.5266223 6.090696 5.8266573 5.749336 5.631283 5.731549 5.498726 5.764684 5.946791 5.5465984 5.9383774
1370487_a_at 6.163115 6.09906 6.0359015 6.4190164 6.544721 6.1882873 6.246401 6.015732 6.177629 6.3649707 6.248147 6.27766
1370488_a_at 5.893646 5.7806683 5.3102593 6.1458035 5.637764 6.049191 5.8639956 5.848709 5.7198095 5.671701 5.9120865 5.9266453
1370489_a_at 3.6634665 3.918378 4.0334687 3.963073 3.8807 3.9345925 4.09685 4.026846 3.9326472 4.020535 4.05792 3.8765924
1370490_at 4.8264413 4.5925364 4.601769 4.7245226 4.6546907 4.118662 4.634044 4.37514 4.5196238 4.550966 4.2694287 4.638265
1370491_a_at 5.8035374 5.1969137 5.110308 5.3465867 5.147663 5.2582984 5.2617283 5.2660627 4.894001 4.9357657 5.20822 5.207049
1370492_a_at 4.3165746 4.1621413 4.176401 4.3174124 4.22045 4.281047 4.312485 4.351643 4.280288 4.376427 4.3044567 4.2121553
1370493_a_at 3.5194056 3.443158 3.4946933 3.4184542 3.6702576 3.711891 3.5272565 3.67352 3.5603335 3.7316232 3.72497 3.6839843
1370494_at 5.708207 5.584977 5.5160875 5.504122 5.6417656 5.37082 5.3829527 5.5386295 5.4771843 5.727581 4.936658 5.6188164
1370495_s_at 13.265539 13.234447 13.184153 13.210076 13.301951 13.176336 13.353365 13.391702 13.393235 13.2921095 13.281506 13.453572
1370496_at 12.524871 12.668987 12.598349 12.481758 12.688273 12.460923 12.654716 12.611281 12.567842 12.608292 12.6635 12.490033
1370497_at 4.1696224 4.092538 4.1508617 4.1076565 4.329049 4.2080264 4.270466 4.2779846 4.272566 4.2508745 4.228509 4.2480774
1370498_at 3.148251 3.2958133 3.4788227 3.355898 3.3419 3.3004978 3.4586306 3.4221349 3.2215292 3.384365 3.3319273 3.2924008
1370499_at 4.266246 4.1293383 4.3199306 4.211264 4.2405224 4.271143 4.3809185 4.092518 4.255184 4.241315 4.488333 4.0883703
1370500_a_at 3.7572107 3.657905 3.6689577 3.6225314 3.672951 3.6492875 3.578431 3.6027935 3.6112778 3.655832 3.9133327 3.6666458
1370501_at 8.920956 8.669188 8.501365 8.672596 8.555386 8.674999 8.821572 8.669625 8.720214 8.648717 8.771074 8.591566
1370502_at 3.9085486 4.008857 3.9760137 3.9831636 3.9286242 4.0363026 4.055703 4.0983996 4.034571 4.0068884 4.0813255 4.104876
1370503_s_at 4.278174 4.1395726 4.2990437 3.8305004 4.21705 4.203973 4.224023 4.067775 3.9935248 4.1160145 4.1735725 4.130451
1370504_a_at 6.1673875 6.104609 6.171993 6.113952 6.050574 6.101455 6.1951857 6.1336813 6.1423526 5.990367 6.1051135 6.152228
1370505_at 5.8746796 6.089009 5.6769657 6.024239 5.7299876 6.0671062 6.220261 5.969267 5.9758277 5.9954567 5.8996673 6.154503
1370506_at 5.9514685 6.3539367 6.3242087 6.1937604 6.0543633 6.2488856 6.479697 6.1182117 6.4172893 6.4593477 6.2258306 6.619368
1370507_at 5.5918107 5.468653 5.4576488 5.398377 5.3919997 5.4930897 5.6237955 5.5598683 5.3564196 5.731545 5.406584 5.378176
1370508_a_at 4.9671164 4.9707646 5.3704877 5.468034 5.385642 5.2453165 5.24827 4.93604 5.2485647 5.399976 5.3202333 5.2588253
1370509_at 6.8214293 6.6295967 7.1479087 6.9798517 7.035037 7.401094 6.881998 6.933105 7.1297016 7.1858735 7.1229777 7.3453035
1370510_a_at 7.442551 7.2147 7.2400284 7.338513 7.32829 7.2051086 7.464871 7.311384 7.3498607 7.4174557 7.355666 7.3663955
1370511_at 13.908099 13.798107 13.862868 13.83529 13.883792 13.849975 13.804227 13.704536 13.7538 13.817006 13.810874 13.793557
1370512_at 7.585714 7.666208 7.3082466 7.6059327 7.4858074 7.3919244 7.51348 7.3577733 7.308273 7.45426 7.5028434 7.1844664
1370513_at 4.117134 3.7275028 3.7210727 3.9330878 3.6284215 3.7728343 3.912645 3.809662 3.983215 3.6612453 3.7687893 3.6882381
1370514_a_at 4.2293572 4.3847184 4.1466656 4.5257235 4.175373 4.400381 4.1564217 4.40273 4.0782685 4.014285 4.092763 4.793394
1370515_x_at 4.1532936 4.3369656 4.6930566 4.268241 4.3295155 4.3778276 4.4471188 4.3229327 4.399976 4.549436 4.465646 4.372325
1370516_at 6.283005 6.283488 6.133048 6.1590095 5.8539853 6.237903 6.098011 6.1484528 6.5323725 6.1085796 6.4829736 6.1733117
1370517_at 3.7280583 3.9132252 3.9839482 3.86441 3.9588804 3.9331675 3.8419538 3.7159472 3.7124417 4.137697 3.8517237 3.82977
1370518_a_at 3.646948 3.8901258 4.1158466 3.9018486 4.1559496 4.1080065 3.9074125 3.8596516 3.993197 3.9192789 3.95841 3.788967
1370519_at 4.5298977 4.4318013 4.770269 4.6780686 4.673239 4.8624473 4.871404 4.6618996 4.7988834 4.9388266 4.6735005 4.622453
1370520_at 4.112689 4.180195 4.1587634 4.14919 3.895827 4.4138155 4.202162 4.027197 4.133706 3.9676774 3.9167223 4.1765366
1370521_at 6.289908 6.399098 6.3752275 6.0461607 6.2949996 6.389723 6.386436 5.9777627 6.32641 6.0268574 6.5439143 6.292115
1370522_at 8.768088 8.807073 8.6851845 8.591989 8.4235735 8.431465 8.655862 8.531369 8.738527 8.296227 8.588528 8.219691
1370523_a_at 8.09277 7.769537 7.834931 7.402215 7.5004606 7.9973726 7.661344 7.898961 7.7729435 7.650677 7.5985394 7.8304005
1370524_at 9.441497 9.235878 9.176452 9.086595 9.010545 9.26694 9.234408 9.248524 9.195401 8.988264 9.138143 9.07989
1370525_at 8.258299 8.355885 8.226294 8.154474 8.068827 8.225775 8.497192 8.2900505 8.193263 8.091564 8.015135 8.238466
1370526_at 5.890781 5.692635 5.3787365 6.5275693 5.737747 6.3876076 5.6079845 5.516444 6.7064595 5.530931 5.9064217 5.485873
1370527_a_at 8.535719 8.29234 7.8413067 8.312786 8.629643 8.322108 8.346583 8.206024 8.168243 8.347673 8.304109 8.2141485
1370528_at 6.092846 6.168028 6.3339434 6.449607 6.405054 6.3508286 6.4968433 6.2250433 6.575301 6.2419257 6.6028743 6.2456675
1370529_a_at 7.477291 7.373277 6.7574267 7.4378986 7.3394156 6.8172355 7.1207657 7.584973 7.136314 6.98773 7.1841073 6.9356246
1370530_a_at 8.015173 8.090084 7.934294 7.839477 7.9386244 7.5756927 7.8408003 7.950309 7.532332 7.435692 7.7321963 7.8190074
1370531_a_at 5.2170773 5.184954 5.2576065 4.769571 5.0532017 4.7349024 5.0647926 5.088418 4.752599 4.8553505 5.0174236 4.975421
1370532_at 5.809436 5.905038 6.0608487 5.7802167 5.9069057 5.8494725 6.0203605 5.860271 5.828861 6.060271 6.035657 5.8462934
1370533_at 4.344507 4.345604 4.488653 4.4443436 4.4115906 4.4344635 4.4519567 4.2749605 4.497943 4.4384985 4.3693085 4.3957224
1370534_at 6.688784 6.8540406 6.463419 6.8222513 6.7320237 6.5344057 6.6978498 6.8238435 6.8958116 6.827919 6.8630075 6.500988
1370535_at 4.1825647 4.185361 4.1944304 4.314989 4.3944473 4.110155 4.5083084 4.202559 4.418394 4.3796005 4.3422594 4.539174
1370536_at 5.2540574 5.3317776 5.820103 5.259055 5.1717043 5.5135603 5.702615 5.1770744 4.994488 5.280058 5.2851887 5.164324
1370537_at 6.203182 6.3443775 6.1565976 6.2295322 6.5565233 6.272341 6.199237 6.3795924 6.4091473 6.53729 6.390546 6.490425
1370538_at 7.1424007 7.3570266 7.0106635 7.467694 7.410451 7.0473137 7.385368 7.1156535 7.7253 7.819773 7.689641 7.545669
1370539_at 6.9211206 6.6503496 6.4754453 6.3865256 6.48287 6.662742 6.8186383 6.8791256 6.691965 6.7965684 6.6633077 6.687565
1370540_at 4.109319 4.294224 4.281119 4.29579 4.136425 4.562309 4.067273 4.067775 4.4026337 4.1810985 4.219769 4.5030446
1370541_at 5.9221835 5.9786196 6.8861337 5.572866 5.7198195 6.7613335 5.6359806 6.1826015 5.9859643 5.6414413 6.0463915 6.6897273
1370542_a_at 6.2828054 6.1702023 6.2212315 6.3977475 6.1865206 6.095252 6.278271 6.647179 6.301212 6.650806 6.612725 6.180611
1370543_at 6.615748 6.672807 6.631851 6.8561187 6.6416416 6.917272 6.7700033 6.852354 6.699907 6.827919 6.8995314 6.8305945
1370544_at 5.6895986 6.121212 5.7596354 5.7745633 6.0370617 5.7944183 5.6966844 6.1334367 5.960931 5.976941 5.93237 6.088295
1370545_at 5.1459284 4.954335 5.462556 5.5338492 5.3028836 5.195332 5.309338 5.0086417 5.5078444 5.262157 5.531754 5.1945176
1370546_at 4.596086 4.6914234 4.2966657 4.458261 4.3929644 4.4693484 4.433695 4.49034 4.5196238 4.7619624 4.3084173 4.550049
1370547_at 13.982354 13.957963 14.00087 13.97643 13.993673 13.974981 14.003316 14.00725 13.995236 13.979624 14.043506 14.0135
1370548_at 7.4111967 7.009435 7.0132184 7.0795474 6.8191133 7.695472 7.2208004 7.6543903 7.023803 7.307804 7.6802573 7.323519
1370549_at 5.914106 5.853808 5.6818137 5.7328243 5.904343 5.88156 6.2188034 5.683901 6.071453 5.943894 5.846803 6.1491
1370550_at 5.8337164 5.799579 5.7265835 5.6091156 5.7655926 5.6350546 5.822102 5.688 5.9954185 5.632178 5.779576 5.6802773
1370551_a_at 7.63904 7.628129 7.432918 7.5756416 7.6531377 7.191154 7.447871 7.805269 7.6553965 7.609358 7.3885145 8.005899
1370552_at 5.7506638 5.605157 5.3123255 5.7872953 5.7040615 5.636671 5.6981363 5.4353027 5.6428556 5.559455 5.462308 5.70932
1370553_at 6.775442 6.170462 5.792784 6.5224295 5.9774337 6.1824937 6.6038613 6.5368824 6.5713077 6.4186883 6.711328 6.568508
1370554_at 8.35676 8.299995 8.359647 8.231202 8.056214 8.329193 8.414333 8.134697 8.215673 8.367225 8.446639 8.330063
1370555_at 4.7325373 4.8474503 4.8826876 4.874773 4.7735133 4.7175665 4.637723 4.896067 4.78647 4.8755417 4.8224783 4.636641
1370556_at 5.3108153 5.356 5.521826 5.421299 5.4341836 5.3970647 5.4169474 5.287138 5.3202515 5.1540146 5.490744 5.5730467
1370557_a_at 3.933575 3.8405771 3.8870773 3.9495857 4.1480207 3.7529414 3.9333289 3.9489052 3.9365332 4.0303984 3.9326594 3.867006
1370558_a_at 3.2161653 3.2235942 3.1662965 3.2766168 3.390823 3.2502959 3.1849897 3.3720345 3.1884327 3.1783543 3.2707787 3.2089186
1370559_at 3.8456264 3.7988482 3.8132164 3.8763344 3.9898603 3.8846745 3.8315468 3.8824894 3.906526 3.8935957 3.9499018 3.9041784
1370560_at 4.5813584 4.293308 4.2419963 4.3385024 4.5900965 4.1579967 4.3447356 4.2356596 4.3215594 4.4940314 4.411276 4.4890504
1370561_at 4.026154 4.0397954 4.1835146 4.0991826 3.9731474 4.2463336 3.9230137 3.994564 4.3533597 4.237371 4.026939 4.0690727
1370562_at 5.05876 4.8575563 4.962875 4.937553 5.084066 4.8020205 4.9560604 4.9222894 4.860492 5.1012664 4.9439297 4.846656
1370563_at 11.161057 11.153769 11.088425 11.148643 10.9616375 11.351354 11.086146 10.878046 11.243851 11.232669 11.242385 11.27475
1370564_at 4.226858 4.1614146 4.414766 4.391887 4.604155 4.3081045 4.604956 4.3415847 4.46103 4.3115478 4.44507 4.272003
1370565_at 4.8264413 4.824501 4.7524176 4.4678054 4.9314036 4.80055 4.5689716 4.85966 4.8436036 4.775851 4.851443 4.879411
1370566_at 10.617714 10.370892 10.470462 10.002297 10.665656 9.961001 10.628942 10.613035 9.892172 10.443256 10.276111 9.736001
1370567_at 6.836845 6.7729697 6.7410326 6.6614747 6.60475 6.8773675 6.6929765 6.708926 6.8586497 6.5376015 6.6841455 6.8710756
1370568_at 5.5184574 5.8044577 5.7013817 5.8135786 5.7636933 5.503784 5.672301 5.731947 5.7562485 5.658372 5.701844 5.72344
1370569_at 4.9481196 5.1497345 5.2935677 5.516982 5.6645756 5.0702896 5.1883025 5.325843 5.236524 5.304407 5.244625 5.230346
1370570_at 6.3744535 6.7545166 6.448686 6.4460335 6.4536123 6.4494634 6.649501 6.553981 6.5573096 6.9501534 6.7263947 6.548088
1370571_at 5.039707 4.8862686 4.8438544 4.947039 4.933437 4.7454095 4.962951 4.926025 4.8591723 4.9398255 5.0322742 5.1060977
1370572_at 3.753368 3.7714863 3.9420364 3.7144217 3.8087158 3.8007529 3.846327 3.9139946 3.8115559 3.7893791 3.8035033 3.8998706
1370573_at 10.070814 9.114107 8.450194 9.628297 9.186374 9.263926 9.476564 9.171298 9.390511 9.547237 9.459183 9.541642
1370574_a_at 7.1105933 7.093553 6.707441 7.057559 7.050296 7.049346 7.084739 7.222937 7.0200386 7.1014924 6.936385 7.2904725
1370575_a_at 8.320646 8.116744 8.1903515 8.091231 8.098354 8.665103 8.465055 8.3360405 8.065732 8.573274 8.193204 8.160278
1370576_at 5.470355 5.695184 5.640841 5.637131 5.828729 5.6783223 5.575137 5.7045584 5.713862 5.6663575 5.609265 5.5642962
1370577_at 6.566792 6.3896027 6.1926556 6.3042936 6.1470213 6.3535385 5.917548 6.391713 6.0855966 6.097136 6.3031034 6.4223413
1370578_at 7.0975003 7.1076345 6.979671 6.911217 6.8857017 7.1433167 7.0579624 6.7492027 7.0844593 6.9908175 6.904917 6.916456
1370579_at 9.000233 8.994766 8.947784 9.176469 9.361719 9.115114 9.327515 9.289494 9.238156 9.268036 9.251593 9.288223
1370580_a_at 13.313074 13.084359 13.125467 13.035562 13.239255 13.0512085 13.156221 13.307865 13.044469 13.298055 13.183545 13.289482
1370581_at 4.6424065 4.599164 4.6734257 4.5445757 4.9649563 4.6019983 4.736269 4.4755936 4.7203255 4.515498 4.6703386 4.6060123
1370582_a_at 3.4372656 3.409084 3.399802 3.3766546 3.5126204 3.4595754 3.327463 3.3825853 3.444149 3.2670193 3.5350354 3.40123
1370583_s_at 5.1904726 5.58297 5.744446 5.617877 5.582781 5.7029433 6.0292125 6.329056 6.2269974 6.583754 6.0975704 5.879469
1370584_a_at 5.813944 6.044992 5.46112 5.385878 5.4107146 5.2948427 5.9976444 6.089158 5.9436007 5.4946175 5.642176 6.271871
1370585_a_at 6.3332624 6.490745 6.0583587 6.0559072 5.766479 6.487905 6.3900924 6.482529 6.2315297 6.471714 6.297172 6.0503254
1370586_a_at 5.6862955 5.7119637 5.9626646 5.991564 6.0374756 5.961643 6.1157355 5.8031106 5.727974 5.7477694 6.158658 5.857912
1370587_at 4.8928213 4.8495502 4.835074 4.9803495 4.957326 4.900734 4.994335 4.710642 4.83778 4.921605 4.804533 4.7412863
1370588_a_at 4.460801 4.4330783 4.241022 4.5208955 4.138585 4.533873 4.4284573 4.5727334 4.1434174 4.4265833 4.376443 4.1942935
1370589_at 5.142538 4.981486 5.050554 4.8581367 4.9033647 5.300638 5.0207114 5.0768304 5.173568 4.9356403 5.0016575 5.22935
1370590_at 7.255821 7.2902374 7.3783555 7.245303 7.2207103 7.043228 7.378197 7.268058 7.406318 7.5603447 7.322563 7.510237
1370591_at 7.2111845 6.8130155 6.412769 6.7430034 7.0945024 6.837229 6.99538 7.2637253 7.213537 7.1721187 7.0342946 6.833276
1370592_at 6.2677655 6.4831743 5.8833694 6.011461 6.107736 5.9356523 6.3584256 5.694888 6.456177 6.345534 6.8191996 5.744238
1370593_at 13.361628 13.354737 13.1615505 13.404865 13.599685 13.495177 13.429018 13.248237 13.427483 13.294158 13.396616 13.224374
1370594_at 5.381668 5.156044 5.1116886 5.3346553 5.100528 4.839347 5.300247 5.3360834 5.068858 5.048356 5.201703 5.32627
1370595_a_at 4.4371133 4.1596594 4.0506687 4.1145315 4.212097 3.8463523 4.1378255 4.0375366 4.1652665 4.135322 3.9113176 4.183797
1370596_a_at 4.1139812 3.9598556 4.013318 4.043001 4.0867715 4.1459193 4.222592 4.134475 4.0250793 3.8558226 4.14058 4.450068
1370597_at 6.364097 5.7058973 5.643681 6.088973 6.163966 5.4948707 6.2127233 6.159238 6.393982 6.363192 6.163892 6.612351
1370598_a_at 4.836485 4.4057865 4.4817896 4.4999967 4.590484 4.3768497 4.602352 4.462307 4.404521 4.402283 4.51692 4.5002913
1370599_a_at 7.2806296 7.1409507 6.8567805 7.3229733 6.910526 7.122098 7.2614245 7.23425 7.1835704 7.1504884 7.212694 7.1502895
1370600_at 6.2974977 5.200417 5.6809034 5.692214 5.4353733 5.444449 5.6694098 5.8761225 5.771054 5.8901634 5.42659 6.0358224
1370601_a_at 4.944693 4.6204233 4.8993077 4.7091546 4.71147 4.889354 4.745361 4.9511 5.1364727 4.8795424 4.825387 4.9718866
1370602_at 4.552698 4.7196407 4.5592546 4.4370384 4.7851315 4.834263 4.568062 4.8547115 4.5317254 4.5924377 4.7819915 4.7874384
1370603_a_at 5.744852 5.494385 5.4151287 5.4053707 5.614556 5.925029 5.573344 5.9409227 5.5326886 5.702225 5.5458965 5.4216027
1370604_at 3.7551854 3.8525853 3.8948915 3.8041675 3.826697 3.8675776 3.8437073 3.7881627 3.7912061 3.6281404 3.7542002 3.793035
1370605_s_at 5.363863 6.017514 5.857196 5.67374 5.984687 5.7055435 5.4774055 5.898407 5.7237663 5.3161626 5.8611755 5.6707525
1370606_at 6.580987 6.0129294 5.795474 5.6942024 5.3195124 5.9897575 6.3546243 5.7836556 6.071136 5.8226323 5.9400167 6.109961
1370607_a_at 4.6518946 4.720211 4.73068 4.710104 4.669144 4.702841 4.4942627 4.8926754 4.601136 4.899708 4.4482193 4.8465767
1370608_at 3.601327 3.695632 3.8809528 3.684449 3.7461114 3.7698722 3.721382 3.9197483 3.8716195 3.6841056 3.6880293 3.8726444
1370609_a_at 9.806944 9.611995 9.576415 9.459143 9.734792 9.495728 9.858782 9.79987 9.68639 9.726258 9.898486 9.414264
1370610_at 5.0226617 4.655956 4.7426386 4.7551994 4.776697 4.7496724 4.917392 4.548904 4.667733 4.7434807 4.8259 4.617917
1370611_at 5.8842754 5.8084164 6.141062 6.324787 6.3709884 6.1947174 5.9455395 6.0455856 6.2751617 6.075302 6.249057 5.9984846
1370612_at 6.9387355 6.513069 6.6123943 6.6578054 6.643438 6.300808 6.4866724 6.9067254 6.434219 6.329802 6.116923 6.9836683
1370613_s_at 12.9503565 12.93073 12.663428 12.680293 12.865413 12.636012 12.691631 12.849455 12.64205 13.139647 13.050291 12.927314
1370614_s_at 5.7602253 5.801523 5.7281604 5.9927154 5.890446 5.7716875 6.0783496 5.8305473 5.891451 5.8120375 5.999226 6.077779
1370615_at 5.220847 4.9366713 5.180587 5.034451 5.3028836 5.161271 5.2512994 5.1510687 5.412627 4.9875 5.1171303 5.2657957
1370616_at 5.2348347 5.4410105 5.439917 5.364106 5.377922 5.275031 5.234783 5.301064 5.4024324 5.5262027 5.2357874 5.4620733
1370617_at 4.846407 4.882588 4.7702694 4.720789 4.73669 4.776903 4.7566643 4.677391 4.6653166 4.768216 4.93742 4.7281723
1370618_at 7.897951 7.4510136 6.917809 7.6196322 7.918052 7.4649343 7.729187 7.7444944 7.739566 7.7208977 7.729389 7.763747
1370619_at 4.879879 4.8416843 5.0534687 4.9382787 4.8432965 4.868631 4.694923 4.9394374 5.1578946 4.9471617 4.9115243 4.8520775
1370620_at 4.7296987 4.6823387 4.772626 4.8421216 5.0482006 4.8616686 4.971978 5.0553975 4.883346 4.977339 4.695681 4.7181187
1370621_at 5.27153 5.1370797 5.3222013 5.152909 5.281376 5.2381 5.432006 5.2708797 5.1425576 5.2149644 5.2822657 5.2478786
1370622_at 4.2040653 4.583611 4.376954 4.303764 4.512717 4.3935394 4.3991766 4.3863792 4.311712 4.267528 4.6125393 4.4612103
1370623_at 7.125412 6.5344524 6.959672 6.6783695 6.786681 7.268942 7.119312 7.1704354 7.159747 7.2808924 7.230399 6.6452527
1370624_at 4.514212 4.7912164 5.0662394 4.82076 4.826781 4.977263 4.8051543 4.644653 4.6321616 4.822114 4.9336405 4.7538605
1370625_at 3.839942 3.9726439 3.762072 3.9774115 3.9780757 3.9542048 3.8781965 3.8361692 4.126837 4.265936 3.8600423 4.1052
1370626_at 3.4640648 3.4961205 3.4687476 3.5238745 3.4123156 3.4683173 3.5248647 3.5191092 3.460922 3.3248835 3.5526013 3.4610233
1370627_at 4.8380604 4.552067 4.9406295 4.845851 4.8060083 4.825435 4.884277 4.9874816 4.7161145 4.657219 4.9668336 4.8064566
1370628_at 4.9142694 4.784212 5.0271297 5.0638294 5.2830653 5.1387253 5.116367 5.341997 5.1349483 5.3196473 5.009364 5.0088253
1370629_at 3.615785 3.5920231 3.779562 3.6812596 3.7058284 3.706467 3.8817396 3.8533971 3.8348682 3.9210105 3.833817 3.793442
1370630_a_at 6.50651 6.442843 6.167183 6.70834 6.726748 6.3145947 6.8229213 6.5204167 6.614821 6.742531 6.833148 6.7043934
1370631_at 4.1636033 4.1571074 4.3312416 4.400668 4.3352222 4.18923 4.315362 4.0353127 4.5196238 4.094679 4.159128 4.293013
1370632_at 4.4827995 4.388096 4.567575 4.761613 4.8377657 4.7742605 4.6868877 4.4851856 4.8369665 4.731988 4.666257 4.6150217
1370633_at 5.016604 5.013757 5.3102593 5.186243 5.125454 5.039977 5.1285586 5.094841 5.1469326 5.0489807 5.306359 5.1477947
1370634_x_at 6.8510275 6.541617 6.9244337 6.8597503 6.926886 6.728396 6.643386 6.663721 6.7044525 6.551443 6.7452054 6.7281833
1370635_at 5.3230786 5.262664 5.6030107 5.5181003 5.8159423 5.330909 5.5312033 5.3345733 5.389162 5.4880366 5.609265 5.4153347
1370636_at 4.6409855 4.954446 4.4879704 4.741005 4.705843 4.6906796 4.5103493 4.46677 4.6892433 4.4266653 4.624048 4.7518177
1370637_at 4.506258 4.5249453 4.241022 4.3153944 4.626937 4.4425745 4.337279 4.444732 4.3142157 4.292824 4.2788815 4.748123
1370638_at 4.7348304 4.8561554 5.0730767 5.0651464 4.779771 4.7191644 4.9488225 4.937555 4.5279865 4.604332 5.1715918 4.8481417
1370639_at 7.489612 7.639438 7.8072095 8.006475 7.8521986 7.8806357 7.744467 7.789292 7.8850913 7.7793574 7.8344445 7.876158
1370640_a_at 5.387512 5.5307198 5.7554817 5.7304106 5.743436 5.5801377 5.7277155 5.566057 5.6193285 5.724738 5.6364665 5.6076345
1370641_s_at 6.0250363 6.173088 6.397877 6.4221377 6.5377283 6.2898355 6.4948716 6.269516 6.3487697 6.25653 6.331813 6.4733315
1370642_s_at 6.7036586 6.558534 6.0817366 6.679671 6.6326 6.3241315 6.1834035 6.569107 6.3333607 6.248241 6.2597084 6.4287677
1370643_a_at 5.366017 5.2619057 5.728773 5.561326 5.525801 5.373021 5.6725616 5.350822 5.4649315 5.530931 5.465052 5.419571
1370644_at 3.7629247 3.7995536 3.754091 3.732223 3.7284422 3.5450826 3.702913 3.6746416 3.7011657 3.8031309 3.7341757 3.8869815
1370645_at 4.388453 4.248031 4.4643044 4.6369295 4.4909306 4.347555 4.447604 4.338795 4.409184 4.3459053 4.491769 4.4771147
1370646_at 6.302772 6.3925533 6.500224 6.5557365 6.5130877 6.2630897 6.4394145 6.2506986 6.6108856 6.533397 6.6414847 6.344869
1370647_at 4.4871726 4.310919 4.5336223 4.7466784 4.5434604 4.362584 4.742719 4.3467016 4.497314 4.4203243 4.473511 4.3641596
1370648_a_at 5.214819 5.295814 5.411549 5.5115185 5.2591443 5.226388 5.319609 5.304315 5.25705 5.2804294 5.394426 5.213361
1370649_at 5.8759036 5.7607903 6.0519238 5.9969134 6.2208705 5.829131 6.450952 6.303729 5.78039 6.0075045 6.1110525 6.205303
1370650_s_at 3.7747664 4.0548935 3.971995 4.1085835 3.937059 3.9229875 3.9933987 4.009739 3.9651983 3.9935365 4.1751986 4.1162148
[truncated: 3,479,634 more chars]
