# Supplementary material for: Transcriptomic point of departure determination: a comparison of distribution-based and gene set-based approaches
Source: Front Genet. 2024 May 9;15:1374791. doi: 10.3389/fgene.2024.1374791 (PMC11112360; doi:10.3389/fgene.2024.1374791)
Supplement: Supplementary file 6 [file DataSheet1.zip › Data Sheet 1/theophylline_29day_Rat_Liver_rma.txt]

ProbesetID V2 V3 V4 V5 V6 V7 V8 V9 V10 V11 V12
Dose 0 0 0 20 20 20 60 60 60 200 200
1367452_at 10.444494 10.413716 10.385753 10.525491 10.568671 10.466794 10.39348 10.304566 10.387313 10.454559 10.458668
1367453_at 10.208203 10.214976 10.11753 10.260894 10.271279 10.212872 10.319865 10.240729 10.287771 10.344771 10.239465
1367454_at 9.956245 10.019836 9.916833 9.939621 10.118001 9.901663 10.105942 9.945951 9.992709 10.06335 10.159121
1367455_at 11.412797 11.610421 11.648744 11.6022 11.419308 11.478229 11.617353 11.595203 11.715016 11.621731 11.5503
1367456_at 11.839689 11.887826 11.884155 11.7956705 11.80344 11.7312975 11.888161 11.757155 11.798623 11.876709 11.928885
1367457_at 9.118924 9.254715 9.1723795 9.275398 9.191248 9.156575 9.2314415 9.211893 9.34654 9.177432 9.4699135
1367458_at 8.499588 8.288405 8.453302 8.472956 8.36197 8.501781 8.472613 8.409145 8.436707 8.504494 8.425245
1367459_at 12.209986 12.14076 12.17071 12.161706 12.109353 12.128432 12.107845 12.095466 12.123127 12.183486 12.225552
1367460_at 11.523733 11.678623 11.614336 11.550987 11.533466 11.402664 11.548466 11.515263 11.513776 11.524182 11.581717
1367461_at 10.358193 10.405993 10.248526 10.426567 10.410215 10.12084 10.311402 10.272461 10.462149 10.281746 10.267832
1367462_at 10.864662 10.598331 10.609127 10.708089 11.072712 10.90834 10.622975 10.740017 10.760051 10.380577 10.544729
1367463_at 11.1388445 11.253633 11.070446 11.184082 11.234106 10.942809 11.291407 11.18037 10.913598 11.478895 11.436086
1367464_at 9.816729 9.868148 9.849072 9.971572 9.958455 9.768047 9.896644 9.80917 9.884641 9.982737 9.995214
1367465_at 10.350128 10.264371 10.376858 10.194455 10.486622 10.336197 10.2606125 10.426418 10.26015 10.235264 10.550774
1367466_at 9.990558 10.276097 10.070474 10.061068 10.203509 10.020269 10.110599 10.056611 10.058608 10.0890465 10.144705
1367467_at 11.653253 11.6122 11.64116 11.568885 11.701489 11.637281 11.555748 11.514958 11.510438 11.533489 11.604866
1367468_at 9.996863 9.89761 9.958829 10.1159315 10.22629 9.914388 9.857491 10.170155 10.175926 10.133878 10.193656
1367469_at 11.917374 12.106302 11.948305 11.928049 11.885038 11.884739 11.957706 11.785667 11.8900175 11.810012 12.003838
1367470_at 10.493867 10.339248 10.374398 10.36505 10.205148 10.354032 10.160061 10.218614 10.228043 10.240188 10.13774
1367471_at 8.923773 8.974124 8.829794 9.122192 9.166306 8.958585 9.066405 9.035888 8.837461 9.12851 9.258434
1367472_at 10.159369 10.33186 10.409913 10.342109 10.417882 10.3259735 10.372678 10.255025 10.423038 10.363034 10.298432
1367473_at 9.980016 10.1178875 10.039239 9.972793 10.246158 10.068868 10.162997 10.074821 10.012015 10.343816 10.158879
1367474_at 9.976622 9.870698 10.111013 9.887621 9.823691 9.925317 9.744849 9.944977 9.89115 9.936616 9.912552
1367475_at 10.571672 10.65126 10.7257595 10.552413 10.67408 10.738904 10.712393 10.740898 10.763737 10.692423 10.617113
1367476_at 11.1606655 11.112795 11.159711 10.986354 11.153958 11.141769 11.170739 11.005099 11.100403 11.167609 11.308293
1367477_at 10.137014 10.37509 10.098505 10.225184 10.48762 10.279579 10.185991 10.279969 10.266069 10.22401 10.360186
1367478_at 7.767178 7.911321 7.6392827 8.108873 7.9518485 7.607839 7.7823725 7.684872 7.875362 7.919665 7.5585475
1367479_at 11.355234 11.293075 11.254077 11.3177185 11.503273 11.488513 11.313265 11.428729 11.410666 11.365271 11.426166
1367480_at 9.660675 9.668473 9.635974 9.692517 9.780565 9.563112 9.755128 9.576608 9.712692 9.786711 9.483124
1367481_at 9.373137 9.423411 9.420909 9.496992 9.615982 9.326929 9.538008 9.522329 9.420605 9.648204 9.574903
1367482_at 9.71488 9.749663 9.803471 10.1232395 10.002603 9.905307 9.93462 10.0681505 10.042027 10.187126 9.954875
1367483_at 8.945297 8.981016 8.986249 9.056328 9.199825 8.951159 8.8658085 9.20755 9.175819 9.303505 9.012701
1367484_at 9.318882 9.379084 9.611328 9.400961 9.629616 9.229501 9.459521 9.484572 9.549121 9.527256 9.556355
1367485_at 10.115962 10.129211 9.817004 9.973803 9.857904 9.882261 10.033447 9.832573 9.95606 9.964126 10.050564
1367486_at 9.75755 9.761959 9.758387 9.781894 9.744532 9.740136 9.656264 9.787268 9.723396 9.633599 9.597956
1367487_at 7.447502 7.2211084 7.441099 7.4249253 7.4233394 7.408193 7.464505 7.2249775 7.548829 7.4718227 7.3259726
1367488_at 8.054619 8.298376 8.462509 7.9329433 7.830317 8.090271 8.379344 8.08989 8.2075205 8.182613 8.111532
1367489_at 6.4211373 6.50226 7.017714 6.796128 6.727746 6.9154277 6.8516016 6.1475263 6.7232876 6.8186507 6.866757
1367490_at 7.5075855 7.6921916 7.7359653 7.662835 7.5763474 7.424345 7.71544 7.694667 7.4762564 7.419722 7.593056
1367491_at 9.419815 9.542372 9.388131 9.346445 9.397223 9.243875 9.3230505 9.310893 9.258457 9.417858 9.363578
1367492_at 8.984312 9.090243 9.1116085 8.99659 9.273376 9.1933565 9.189345 9.029154 8.920874 9.084183 9.139385
1367493_at 9.710436 9.649876 9.649626 9.726316 9.707249 9.636781 9.604328 9.676096 9.750151 9.713599 9.694446
1367494_at 10.071668 10.021885 10.043074 10.038228 10.2761345 10.066919 9.992229 9.980678 10.11134 10.165482 9.973722
1367495_at 7.8209095 7.8130836 7.847891 7.7617764 8.274436 7.8518333 8.016358 7.953572 8.027616 8.145156 7.9111333
1367496_at 11.295835 11.222469 11.516065 11.420996 11.298714 11.370042 11.331105 11.328844 11.386035 11.319233 11.468121
1367497_at 8.86033 9.114663 8.93059 8.978717 8.797201 8.825066 8.799349 9.098997 8.897737 8.865393 8.860349
1367498_at 8.967344 9.107752 9.499526 9.0599985 8.858761 8.977248 9.015646 8.998825 9.001977 8.918748 8.869297
1367499_at 8.434303 8.333929 8.126263 8.324396 7.9375434 8.250977 8.232391 8.174236 8.235825 8.537764 8.346985
1367500_at 10.420668 10.254456 10.258212 10.4128 10.619675 10.3105345 10.556081 10.302867 10.404506 10.4962635 10.551458
1367501_at 8.770716 8.696349 8.895845 8.712336 9.014978 8.832018 8.713335 8.668371 8.662357 8.9132185 8.811847
1367502_at 8.431618 8.594343 8.579414 8.45327 8.870194 8.598013 8.458186 8.61934 8.661663 8.635125 8.727049
1367503_at 10.92073 11.013916 11.070757 11.147341 11.066799 11.129769 11.109981 11.120478 11.159937 11.149988 11.097254
1367504_at 8.5132065 8.421778 8.395252 8.168295 8.218216 8.12113 8.358294 8.3237095 8.078411 8.520439 8.189835
1367505_at 8.077834 8.562742 8.620353 8.651721 8.582284 8.406963 8.5419235 8.432047 8.441051 8.55707 8.463008
1367506_at 9.819635 10.031888 9.8001995 10.121298 10.2617035 9.991198 10.0924425 9.937599 10.120673 10.049345 10.13542
1367507_at 7.58648 7.5132003 7.552867 7.5831003 7.6530685 7.649548 7.3370614 7.189947 7.5585303 7.388038 7.3794503
1367508_at 8.743965 8.780533 8.714841 8.730779 8.799904 8.683297 8.637626 8.71815 8.606589 8.814121 8.837543
1367509_at 9.600028 9.626095 9.584717 9.560256 10.028046 9.803925 9.673909 9.670523 9.635362 9.611533 9.842383
1367510_at 9.870245 9.860924 9.936318 10.109658 10.11315 9.882555 10.053088 9.882773 10.106242 10.032089 10.141586
1367511_at 8.563639 8.607124 8.730315 8.874645 8.725977 8.511885 8.693363 8.575319 8.716181 8.682027 8.741741
1367512_at 10.918025 11.0264435 10.978917 10.924942 10.923372 10.946374 11.052291 10.845112 10.945567 10.892054 11.037633
1367513_at 8.050147 8.144255 8.233964 8.2503605 8.381631 7.9575768 8.304594 8.36602 8.331873 8.38139 8.584826
1367514_at 8.016024 8.114929 8.321978 8.131918 7.9794726 7.91445 8.004671 7.9165263 7.8756347 8.254274 8.024439
1367515_at 7.653843 7.7626843 7.8010497 7.23959 7.6395383 6.8836474 7.6332946 7.3430924 7.1766257 7.578428 7.693703
1367516_at 9.283739 9.150327 9.143219 9.292564 9.269801 9.257571 9.226118 9.368909 9.357174 9.448053 9.3164425
1367517_at 8.0056925 8.379239 8.426365 7.9779544 8.176957 8.029315 7.9129705 8.058018 7.970093 7.857631 7.999807
1367518_at 8.627138 8.715072 8.7961645 8.696903 8.611511 8.57289 8.518151 8.778726 8.507141 8.7575865 8.697169
1367519_at 8.634755 8.602658 8.891385 8.813627 8.431551 8.57211 8.58093 8.6294775 8.705472 8.628227 8.7204075
1367520_at 9.976066 10.013124 10.11426 10.28092 10.268583 10.169302 10.017337 10.216883 10.041505 10.014044 10.123609
1367521_at 6.865937 6.6388288 6.9538054 7.428798 7.0299244 6.7532697 6.9924045 7.2691627 7.585888 7.028007 7.1424456
1367522_at 9.650461 9.603957 9.590876 9.68943 9.507232 9.271451 9.463358 9.728988 9.790798 9.620943 9.623914
1367523_at 8.594385 8.854669 8.852787 8.987166 9.156979 8.920773 8.910093 8.851707 8.862587 9.154555 8.845055
1367524_at 7.5912046 7.5184803 7.6761746 7.788244 7.3824067 7.7408133 7.4935803 7.6189427 7.7091823 7.8220825 7.3469405
1367525_at 9.406272 9.287861 9.370643 9.413777 9.307811 9.4819765 9.584402 9.60962 9.6337595 9.620689 9.461958
1367526_at 8.949591 9.21001 9.012678 9.174898 9.401863 9.270237 9.116714 9.130076 9.163967 9.285143 9.254765
1367527_at 8.505518 8.61146 8.763071 8.792231 8.661248 8.54446 8.634111 8.508205 8.611733 8.743475 8.820692
1367528_at 8.864332 8.867508 8.752464 8.71335 8.65113 9.144666 8.712063 8.762399 8.964357 9.052436 8.707374
1367529_at 9.4784155 9.395476 9.318098 9.251058 9.040339 9.174269 9.299715 9.161904 9.231428 9.233788 9.35977
1367530_at 7.5945673 7.6436257 7.637156 7.541423 7.462516 7.444742 7.710796 7.751602 7.689663 7.3415313 7.537141
1367531_at 10.959502 10.995162 10.868162 10.93725 10.92869 10.851695 10.9891205 10.918093 10.914002 10.901994 10.926224
1367532_at 11.181917 11.161628 11.322191 11.353724 11.323111 11.19983 11.229029 11.19954 11.391193 11.213519 11.220968
1367533_at 8.703333 8.717312 8.441036 8.677342 8.741633 8.909482 8.610183 8.714735 8.816313 8.847482 8.710411
1367534_at 7.5690327 7.4634824 7.4672713 7.726778 7.5438004 7.52685 7.7608 7.588396 7.5984097 7.5905466 7.6815963
1367535_at 8.839836 8.856037 9.068494 8.993809 9.056962 8.925571 8.94597 8.818058 8.880066 9.085427 8.858309
1367536_at 7.7498126 7.9104767 7.8122687 7.8330507 8.067907 7.860573 7.897712 7.746471 7.6166253 8.054323 8.041628
1367537_at 8.143851 8.474041 8.273552 8.289591 8.09669 8.067717 8.205745 8.279024 8.179125 8.315205 8.3759575
1367538_at 7.1136165 7.497701 7.542794 7.5055614 7.3824067 7.1825247 7.342662 7.304182 7.099974 7.3521137 7.3341236
1367539_at 8.781692 8.804942 9.194064 8.442196 8.502941 8.666149 8.610741 9.008461 8.4974985 8.362821 8.642838
1367540_at 7.8462305 8.085214 8.170662 8.426253 7.892557 8.036379 8.070056 7.9887815 8.239146 8.3830385 8.133268
1367541_at 7.9556293 7.8785 8.167069 7.859656 8.514267 7.9913116 7.9375963 7.95746 7.9991255 8.430705 8.125235
1367542_at 8.354734 8.48965 8.646263 8.438265 8.285709 8.2388 8.392473 8.102871 8.487312 8.538258 8.353859
1367543_at 8.723214 8.769569 8.737671 8.888247 8.960995 8.908318 8.703874 8.655723 8.775237 8.714287 8.695101
1367544_at 6.959699 7.3004274 7.716102 7.158683 7.0567055 6.6703744 6.634438 7.1184573 7.04306 7.128273 7.222521
1367545_at 6.7478952 7.07784 7.37432 7.0036054 7.107921 7.048342 7.1685176 6.934196 7.1073356 7.034087 7.359172
1367546_at 10.560711 10.359487 10.413906 10.4258 10.526614 10.587966 10.4288 10.415637 10.484562 10.575863 10.599019
1367547_at 7.9418745 8.060413 8.451731 8.027278 7.992214 7.8652472 8.079578 7.955837 8.0403805 7.9500055 7.98982
1367548_at 8.66183 8.585391 8.6433325 8.576875 8.6500435 8.585766 8.671583 8.537556 8.424129 8.682852 8.713818
1367549_a_at 10.646451 10.789652 10.622997 10.848969 10.62334 10.566884 10.6739645 10.663669 10.712174 10.680845 10.533645
1367550_a_at 9.124852 9.21437 9.109584 9.108194 9.264942 9.036232 9.033665 8.944085 8.893716 9.159356 9.117754
1367551_a_at 9.35761 9.429825 9.523289 9.421766 9.537696 9.285674 9.358288 9.207614 9.439575 9.537018 9.650038
1367552_at 4.4549885 3.980173 4.452195 4.208654 4.131372 4.1069984 4.0270367 3.992676 4.5275745 4.117254 4.337289
1367553_x_at 12.028109 12.030974 11.910718 12.251654 12.06183 12.074139 12.81913 12.348338 12.459067 12.88067 12.358766
1367554_at 3.8945744 3.8647614 4.0266495 3.809133 3.9333575 4.0151887 4.0366383 3.8534763 4.0345354 4.1909876 4.1283407
1367555_at 14.706835 14.707607 14.718243 14.694537 14.664438 14.665346 14.718243 14.675868 14.696714 14.739185 14.696352
1367556_s_at 14.591468 14.562497 14.607595 14.559159 14.56383 14.570789 14.586183 14.571802 14.599988 14.56485 14.58105
1367557_s_at 13.142087 13.153894 13.138976 13.04654 13.106255 13.197365 13.0799675 13.236152 13.089739 13.242146 13.231098
1367558_x_at 3.1941712 3.2114234 3.2078984 3.169211 3.3269823 3.166268 3.1577692 3.1663206 3.13135 3.113367 3.2468016
1367559_at 12.886537 12.993669 12.967579 12.909652 12.901067 12.760972 12.989763 12.892207 12.928024 12.999396 12.933673
1367560_at 12.299076 12.411553 12.227087 12.278155 12.349173 12.248577 12.356804 12.349051 12.30474 12.436587 12.366936
1367561_at 12.569667 12.641058 12.500104 12.578602 12.610511 12.567193 12.709084 12.708652 12.560076 12.699134 12.672647
1367562_at 9.226124 9.106163 9.513354 9.593733 9.344151 9.00762 9.156062 9.168651 9.409938 9.583818 9.202088
1367563_at 9.087464 9.193076 9.186215 9.496952 9.18952 9.058985 9.308083 9.170751 9.019443 9.293104 9.199221
1367564_at 5.8145065 5.7131586 5.601265 5.8577476 5.8392463 5.8822513 5.6606407 5.9463186 5.71121 5.5688486 5.7242517
1367565_a_at 13.94904 13.9029 13.875906 13.843775 13.954941 13.97408 13.928352 13.938718 13.855317 13.848816 13.909784
1367566_at 3.9634771 3.8269384 3.7035036 3.9616182 3.8910005 4.189189 4.06841 4.1912317 4.219981 3.81797 3.7513454
1367567_at 12.083865 12.026558 11.840293 12.216331 12.105917 12.125374 12.205816 12.110826 11.984384 12.118027 12.205638
1367568_a_at 9.537321 8.905764 9.298279 9.85268 9.713475 9.481647 9.3200245 9.120935 9.193136 8.972237 9.09532
1367569_at 11.959411 12.050601 11.958454 11.950568 12.046713 12.155215 12.105163 12.005877 11.995522 12.111072 11.987911
1367570_at 7.056127 7.6429973 7.228617 7.3364725 7.6600404 6.8475375 7.3174367 7.2993846 7.494784 8.251652 7.74743
1367571_a_at 5.251254 5.1961236 5.5150566 5.6406107 5.3855066 5.376011 5.2155094 5.5969143 4.9008503 5.2031136 4.981139
1367572_at 4.858171 5.0854316 4.6756434 4.946301 4.9993534 5.064999 4.773882 5.203984 5.279455 4.8624763 5.042403
1367573_at 12.3717 12.405317 12.368671 12.36681 12.445625 12.392929 12.501538 12.411033 12.354263 12.578988 12.44367
1367574_at 8.921676 8.865914 8.921305 8.772311 8.817126 8.550317 8.854544 8.639654 8.8317795 8.998674 8.886968
1367575_at 11.704101 11.791002 11.753216 11.610773 11.601252 11.660354 11.72189 11.693212 11.554258 11.779943 11.613265
1367576_at 13.4774475 13.684929 13.55853 13.66424 13.573789 13.594826 13.836735 13.378671 13.479613 13.801923 13.76009
1367577_at 6.8521566 7.343395 7.282357 6.9670277 8.126945 7.0911245 8.062212 7.117503 8.653798 7.503154 8.404356
1367578_at 10.321053 10.415119 10.493131 10.653262 10.558519 10.54491 10.563766 10.592669 10.56488 10.561979 10.550787
1367579_a_at 11.523634 11.664395 11.30837 11.371417 11.534207 11.586905 11.765513 11.625972 11.623603 11.92214 11.702674
1367580_at 11.475269 11.570357 11.41829 11.645389 11.605557 11.562016 11.641372 11.696974 11.412806 11.668939 11.658196
1367581_a_at 5.1641045 5.725347 5.323018 6.20794 6.268749 5.936726 5.4717917 5.5283837 6.417128 5.4965987 5.5438986
1367582_at 11.707693 11.806177 11.755422 11.822946 11.828474 11.884378 11.934761 11.94558 11.701866 11.780213 11.977133
1367583_at 13.418911 13.4135685 13.3757 13.346868 13.424579 13.380968 13.4099 13.44531 13.428867 13.396166 13.451465
1367584_at 8.2245655 8.312688 8.257119 8.114007 8.177326 8.020643 8.267338 8.207163 8.233022 8.381514 8.300479
1367585_a_at 11.0988865 10.984066 11.246596 11.188849 11.070288 11.365128 11.308058 11.427267 11.179683 10.9567795 11.266047
1367586_at 13.005593 12.905114 12.975647 13.003176 12.884722 12.960046 12.775189 12.89574 12.839533 12.628717 12.717952
1367587_at 3.3357806 3.2777247 3.2216816 3.280386 3.5780156 3.8846555 3.3720176 3.2289271 3.4821985 3.3160648 3.5621483
1367588_a_at 11.514586 11.648181 11.539452 11.498922 11.61212 11.497124 11.781895 11.556428 11.4136 11.704981 11.748607
1367589_at 9.633847 9.75529 9.644368 9.64082 9.624734 9.669588 9.642074 9.666773 9.634211 9.778449 9.563414
1367590_at 10.844086 11.131183 10.77653 10.821054 10.947204 10.975474 11.042191 10.911725 10.841669 11.204158 11.27467
1367591_at 10.159113 10.320403 10.146563 10.085188 10.198381 10.196536 10.173735 10.255047 10.088662 10.031119 10.174881
1367592_at 3.3713484 3.0871692 3.2910748 3.302765 3.425203 3.370437 3.4212065 3.3680012 3.5513926 3.2684553 3.3987558
1367593_at 8.922271 8.874273 8.676353 8.9085655 8.91361 8.137808 8.714504 9.094587 9.001341 9.291791 9.2533045
1367594_at 9.463139 9.316305 9.550042 9.406832 9.419594 9.503887 9.423981 9.539259 9.55682 9.503517 9.456522
1367595_s_at 13.710569 13.72971 13.631959 13.591959 13.599304 13.622318 13.6125145 13.611612 13.640394 13.594083 13.4689
1367596_at 12.392222 12.36256 12.285345 12.378813 12.515551 12.570524 12.500222 12.535738 12.294072 12.460633 12.585987
1367597_at 12.113777 12.198937 12.122398 12.235856 12.312399 12.257383 12.348475 12.264691 12.243595 12.384264 12.314212
1367598_at 14.157373 14.107959 14.171354 14.109758 14.088548 14.120083 14.180526 14.127567 14.160484 14.141448 14.093728
1367599_at 12.237115 12.21324 12.169542 12.11891 12.101204 12.551901 12.114835 12.34677 12.185002 12.178094 12.351463
1367600_at 5.5686564 5.1040554 5.230922 5.431594 5.278662 5.5735655 5.358815 5.605299 5.3751087 5.20341 5.9157767
1367601_at 8.759376 8.560469 9.425432 8.513821 8.770063 8.540663 8.323118 8.236416 8.309475 8.752287 8.906727
1367602_at 9.3328285 9.483878 10.218367 9.333864 9.639041 9.382027 9.232947 9.05473 9.071384 9.565293 9.549889
1367603_at 11.557053 11.382852 11.27075 11.218045 11.509432 11.423129 11.284213 11.40936 11.298559 11.324547 11.529988
1367604_at 11.475653 11.416117 11.307518 11.384218 11.416933 11.580163 11.318987 11.292975 11.6137295 11.379866 11.468262
1367605_at 11.149167 11.208324 11.121252 11.238873 11.158059 11.12011 11.127264 11.11028 11.304046 11.230918 11.226481
1367606_at 12.374619 12.428859 12.293393 12.418456 12.424137 12.377274 12.456453 12.478241 12.349933 12.486575 12.450733
1367607_at 12.615114 12.638891 12.6759815 12.704031 12.765386 12.698428 12.750154 12.643921 12.601733 12.787525 12.709539
1367608_at 5.34587 5.0696154 4.982362 5.2774386 5.051752 5.142521 5.3502336 5.2023077 5.037546 5.5646152 5.0103064
1367609_at 11.725021 11.6882715 11.760061 11.788277 11.854176 12.003404 12.026806 11.88189 11.802843 11.623545 11.830302
1367610_at 12.581151 12.617686 12.6395855 12.709134 12.754606 12.722962 12.650693 12.678831 12.608841 12.741395 12.677383
1367611_at 5.5476227 5.3217616 5.3221927 4.943225 4.6921597 5.4889717 5.2738585 5.227308 4.6820807 4.7633023 5.317038
1367612_at 14.08129 14.073297 14.019233 14.014525 14.036763 13.991947 14.016521 14.007803 13.986556 14.03125 14.037997
1367613_at 12.931594 12.94417 12.904218 13.010894 13.021394 12.943222 12.977128 13.0160885 13.065508 12.981784 12.9825325
1367614_at 7.588825 7.4694424 7.311572 7.04074 7.4833393 7.084246 7.4378023 7.0140357 7.0611463 7.5871263 7.251606
1367615_at 4.2684984 4.141146 3.7865853 4.390185 4.0823126 4.227888 4.3206406 4.1264753 4.4107413 4.070299 4.225777
1367616_at 4.4614496 3.9554396 3.9948213 4.3814015 4.242029 4.288911 4.3667297 4.194399 4.1805735 4.320839 4.3501453
1367617_at 9.809368 10.062453 9.983604 9.942588 9.875007 9.780438 9.797282 9.970758 9.869138 10.007142 10.011672
1367618_a_at 11.323825 11.352285 11.363655 11.315806 11.481562 11.489945 11.451977 11.445685 11.418064 11.445426 11.5938635
1367619_at 12.847055 12.960466 12.6631365 12.568594 12.609473 12.571444 12.747342 12.672598 12.634007 12.577685 12.749519
1367620_at 12.867439 12.80425 12.852826 12.748136 12.873662 12.909328 12.875697 12.87878 12.86694 12.854443 12.81545
1367621_at 8.784496 8.803672 8.705687 8.647773 8.77353 8.81568 8.664439 8.574199 8.753727 8.944041 8.668679
1367622_at 12.479789 12.394559 12.474068 12.539162 12.628273 12.586279 12.510065 12.585669 12.501276 12.595399 12.470434
1367623_at 12.353185 12.322011 12.223227 12.374703 12.51461 12.267762 12.352662 12.372659 12.326595 12.409661 12.427789
1367624_at 11.1350155 11.119996 11.508315 11.135009 11.082083 11.231246 10.95507 11.093624 11.299959 11.140274 11.014693
1367625_at 13.240504 13.268246 13.195596 13.314718 13.321062 13.273471 13.321674 13.374891 13.30353 13.343462 13.38738
1367626_at 4.939927 4.890183 4.7297487 4.527297 4.419656 4.8252225 4.8024445 4.7832193 4.6354947 4.4130645 4.711727
1367627_at 8.419971 8.568153 8.190799 8.43569 7.978893 8.079485 8.274645 8.075103 8.072392 7.991038 8.265081
1367628_at 6.2807302 6.277003 6.82743 6.392229 6.3861947 6.028385 6.5953546 6.512452 6.519018 7.155209 6.5761275
1367629_at 12.220697 12.193391 12.138819 12.299876 12.37465 12.380982 12.304359 12.34305 12.220786 12.349123 12.221053
1367630_at 12.498507 12.553595 12.462505 12.541755 12.657535 12.572463 12.637698 12.494611 12.557924 12.603034 12.598331
1367631_at 5.5828214 6.6813498 6.616545 6.7434444 6.927777 7.091999 6.027581 6.0872173 6.1846776 5.8591805 5.736555
1367632_at 10.699057 10.268517 10.713223 10.192473 10.489144 10.582206 10.112916 10.606734 10.440237 10.7228 10.607463
1367633_at 10.239613 9.699311 10.2518015 9.633065 10.037618 10.087986 9.519433 10.176623 10.020758 10.264056 10.118647
1367634_at 12.514509 12.622987 12.515225 12.641779 12.694954 12.737943 12.719233 12.634028 12.574061 12.704639 12.744337
1367635_at 12.958644 12.766606 12.841759 12.673857 12.712566 12.820665 12.970356 12.938601 12.889811 12.800702 12.984723
1367636_at 8.133503 8.203395 8.169895 8.135401 8.290132 8.252218 8.003215 8.306108 8.156149 8.205435 8.361277
1367637_a_at 11.089658 11.114174 11.119714 11.316598 11.081516 10.923216 11.078805 11.138922 11.168735 11.117397 11.021586
1367638_at 9.875571 9.900975 9.880739 10.01221 9.759429 9.883907 9.816494 9.714692 9.944218 9.71243 9.743862
1367639_a_at 12.761165 12.664897 12.589644 12.59132 12.615951 12.597327 12.681364 12.598179 12.489424 12.533339 12.715453
1367640_at 12.518342 12.663337 12.474316 12.618057 12.674999 12.735384 12.820991 12.723297 12.588535 12.776715 12.780931
1367641_at 13.536656 13.516677 13.489557 13.590839 13.498208 13.600243 13.646105 13.552555 13.596439 13.553211 13.530142
1367642_at 11.023396 11.068207 11.018927 11.046568 11.129257 11.031858 11.080406 11.006122 10.930913 10.946728 11.031655
1367643_at 11.604513 11.745616 11.8764515 11.914663 11.756467 11.696315 11.725184 11.818043 11.770827 11.821632 11.6689625
1367644_at 7.589628 7.4311028 7.8857284 8.1018715 7.516302 7.482999 7.8750386 7.833874 7.860517 7.734186 7.576156
1367645_at 12.774236 12.92832 12.793632 12.835626 13.064582 12.990517 12.977338 12.951602 12.835847 12.935298 13.001712
1367646_at 12.373201 12.385871 12.427116 12.394538 12.204292 12.11362 12.239305 12.337013 12.4539585 12.221498 12.273996
1367647_at 14.175015 14.159328 14.170358 14.173808 14.176999 14.130499 14.135726 14.177369 14.177111 14.147747 14.177598
1367648_at 6.0095897 6.2451653 5.7175417 6.4863834 5.943868 6.126987 6.7406163 6.4801345 6.257967 7.109329 6.810286
1367649_at 6.44143 6.4731364 6.5102177 6.151343 6.6616235 6.418937 6.271967 6.43744 6.292684 6.068084 6.1590514
1367650_at 6.7320957 6.8183384 6.928899 6.903969 7.0053368 6.637198 6.79716 6.6196947 6.782198 6.5370903 6.447387
1367651_at 10.280428 10.158584 10.402767 10.680591 10.3968 10.317194 10.758663 10.5508175 10.608381 10.519945 10.569017
1367652_at 9.674504 9.372962 9.789481 9.75715 9.680687 9.746548 9.49551 9.589785 9.581633 9.357559 9.243064
1367653_a_at 12.341079 12.235251 12.317812 12.127671 12.1717 12.297763 12.1714115 12.18756 12.069034 12.236507 12.247937
1367654_at 8.710971 9.114197 9.116634 8.838787 9.031538 8.49217 8.705946 8.769506 8.812087 8.844803 8.607298
1367655_at 8.034154 8.208843 7.971651 7.8538656 8.233526 7.808778 7.954439 7.8421764 8.015373 8.247307 8.003664
1367656_at 10.852184 10.850322 10.878292 10.952827 11.0058155 11.000305 10.998716 10.942099 11.03606 10.963961 11.047892
1367657_at 12.467645 12.469491 12.46579 12.04413 12.34773 12.413615 12.233449 12.294966 12.139874 11.973287 12.381079
1367658_at 6.7443147 6.7001724 7.1773925 7.057149 7.031314 6.6358 6.8254485 6.4672723 6.6315136 7.0869718 6.85405
1367659_s_at 10.940901 11.357128 10.896993 11.493861 11.722148 11.108146 11.226705 11.326742 11.331021 11.089702 11.278218
1367660_at 6.5640316 6.387552 6.1579647 6.284518 5.89915 6.502557 6.3163137 6.2129483 6.3426394 6.372458 6.294067
1367661_at 7.2036934 6.916351 7.3562007 6.9787745 6.977771 7.1606293 7.6493196 7.091248 7.5252576 8.029573 7.5387516
1367662_at 12.631297 12.584316 12.58641 12.671044 12.7161455 12.709308 12.489301 12.671705 12.682276 12.47214 12.570092
1367663_at 11.721375 11.650877 11.711937 11.713079 11.770878 11.735294 11.635881 11.722407 11.68875 11.726606 11.524999
1367664_at 4.215642 4.5973387 4.1643305 4.396296 4.039771 4.522398 3.9428968 4.042859 4.113278 4.3343763 4.4179106
1367665_at 4.1019487 4.121351 4.182644 4.5281796 4.2088585 4.2596216 4.1542096 3.8814182 4.597561 4.244679 4.385299
1367666_at 9.593814 9.720863 9.596375 9.493992 9.47111 9.42405 9.544283 9.467266 9.552094 9.448365 9.56728
1367667_at 12.06618 11.896907 11.86271 12.310696 12.2081785 12.236159 12.541014 12.102601 11.990267 12.602097 12.439818
1367668_a_at 6.615939 7.274681 7.3643637 6.798537 6.897984 6.513202 7.05474 6.6790605 6.5199594 7.5585895 7.6147113
1367669_a_at 10.057865 9.956458 10.097346 10.133572 10.360059 10.111152 10.148376 10.178992 10.160508 10.222347 10.281606
1367670_at 10.737321 10.890811 10.718141 10.685253 10.795321 10.762808 10.532179 10.742232 10.726103 10.527538 10.527243
1367671_at 9.4102 9.669719 9.456029 9.433244 9.560051 9.421492 9.45536 9.610219 9.3780985 9.72031 9.43248
1367672_at 11.743858 11.828474 11.940284 11.949342 11.936003 11.843831 11.693207 11.807978 11.878384 11.858407 11.777241
1367673_at 10.832457 10.878289 10.90646 10.767753 10.898953 10.813745 10.6901865 10.706502 10.761235 10.684222 10.820555
1367674_at 9.590323 9.640178 9.6887 9.742875 9.633587 9.7253065 9.771191 9.70253 9.612755 9.835571 9.559427
1367675_at 9.131923 9.223516 9.181558 9.404804 9.42803 9.315797 9.297238 9.322659 9.044561 9.267212 9.292992
1367676_at 7.102424 8.155955 7.836601 7.1609416 7.7871685 7.5736713 7.9785285 7.936336 7.112079 7.753676 7.29792
1367677_at 12.014813 11.663601 11.612738 11.823687 11.970416 11.531513 11.652957 12.036823 11.955435 11.7816105 11.796847
1367678_at 11.352321 11.075235 11.232493 11.0903845 11.110763 11.201143 10.751438 11.097477 11.017884 10.673603 10.691603
1367679_at 10.476383 10.211533 10.3061495 9.725039 10.148203 10.051689 10.294143 10.556887 10.721742 9.843003 9.792062
1367680_at 12.173485 12.2554655 12.233444 12.092605 12.031357 12.04694 12.07345 12.105208 12.095457 11.989196 12.13446
1367681_at 9.964265 10.048452 10.020747 10.080034 9.904736 9.96386 10.00528 10.096746 9.905111 10.147708 10.145463
1367682_at 6.5626287 6.681028 6.383656 6.790062 6.5516424 6.716769 6.650728 6.7299438 6.432649 6.5840206 6.4066744
1367683_at 10.260052 10.349224 9.980256 9.706195 10.228219 9.943809 10.153784 9.901612 10.186985 10.141973 10.077175
1367684_at 4.3365116 3.9096525 4.399767 4.236685 3.8059406 4.9373026 4.039334 3.966054 4.4242954 4.3135443 3.9444785
1367685_at 12.257857 12.192347 12.203519 12.109765 12.310805 12.206487 12.4381075 12.252204 12.201418 12.28935 12.444379
1367686_at 11.951996 12.025074 11.887744 11.72987 11.814193 11.795465 11.90129 11.757228 11.709266 11.748125 11.893327
1367687_a_at 8.805045 8.995702 9.230145 8.837785 8.78518 8.536824 8.627776 8.67561 8.670128 8.770482 8.721415
1367688_at 8.525535 8.5575905 8.701483 8.643991 8.671703 8.683297 8.782352 8.807022 8.664768 8.701774 8.83877
1367689_a_at 7.400945 7.7653756 7.4767003 7.434649 7.2411137 6.60253 6.732773 7.145233 7.759905 9.215082 8.093005
1367690_at 11.642466 11.604939 11.637748 11.716902 11.849843 11.788092 11.731948 11.882431 11.585813 11.55231 11.839234
1367691_at 11.305159 11.299319 11.118733 11.539346 11.508141 10.796154 11.872205 11.578231 11.674903 11.969551 11.373076
1367692_at 4.008985 3.6240673 3.766996 3.8523 3.8203444 4.0976677 3.7656136 3.8469424 3.854049 3.858284 3.91332
1367693_at 9.996925 10.224057 10.069037 10.074692 10.0803385 9.800813 10.08001 9.917446 10.103544 10.168859 9.969628
1367694_at 11.207559 11.325201 11.10213 11.164115 11.194074 11.248699 11.056805 11.186344 11.031764 10.864456 11.01995
1367695_at 12.334882 12.269703 12.270065 12.090506 12.229029 12.327687 12.160553 12.232449 12.198662 12.199365 12.329176
1367696_at 8.328648 8.484977 8.367144 8.3938055 8.517934 8.252967 8.379131 8.545165 8.452873 8.401234 8.419511
1367697_at 10.819785 10.807088 11.020753 10.7420025 10.454645 10.740513 10.629626 10.769201 10.869728 10.714585 10.606973
1367698_a_at 9.298268 9.334579 9.594235 9.160467 9.374471 9.224219 9.090429 9.423728 9.095823 9.202471 9.227598
1367699_at 6.5893507 6.801976 7.2141 6.902136 6.715938 6.7400284 7.0440016 6.9048524 6.9962544 7.020766 7.218938
1367700_at 4.294903 3.9237027 3.9663396 4.024553 4.0226808 4.3509765 4.1990957 4.0117664 3.987976 3.8479078 3.9636729
1367701_at 6.7635026 7.0218825 6.9333067 7.4394736 7.2650027 7.2133327 7.0930305 6.927646 7.1890454 7.05366 6.8965526
1367702_at 12.511595 12.582316 12.557441 12.472308 12.377211 12.49379 12.486597 12.4409895 12.5079 12.252915 12.242635
1367703_at 4.0412745 3.69654 3.5250893 4.213844 3.8723688 3.903674 4.0152345 4.0955133 3.5867217 3.5945904 3.8993812
1367704_at 8.918345 8.830009 8.575105 8.766312 8.54461 8.837446 8.699148 8.7652855 8.74058 8.836247 8.619917
1367705_at 8.836185 8.706364 8.846273 8.576251 8.987998 8.598492 8.616436 8.7240505 8.566724 9.050169 9.136499
1367706_at 10.646633 10.847129 10.949004 10.827734 10.918439 10.969454 10.885841 10.857428 10.893984 11.033671 10.983753
1367707_at 10.48582 10.295852 10.5165 9.164861 8.835046 10.151763 10.410819 9.920178 8.425926 10.786523 10.50054
1367708_a_at 11.513483 11.349222 11.343597 10.371893 10.294413 10.973494 11.545837 11.011711 9.733774 11.821615 11.565613
1367709_at 9.67964 9.34882 9.793087 9.598185 10.279054 9.139429 9.636496 10.0303 9.577643 9.9016075 9.921765
1367710_at 10.284528 10.387667 10.309073 10.439988 10.559467 10.418676 10.223473 10.493278 10.457698 10.585584 10.35566
1367711_at 11.232015 11.353829 11.091344 11.031066 11.238907 11.1600485 11.3484745 11.153545 11.384371 11.408641 11.293177
1367712_at 6.486954 6.815727 6.8159814 6.6746664 6.670292 6.616874 6.5123906 6.451978 6.4752464 7.2726955 7.164759
1367713_at 9.497383 9.487115 9.297911 9.104296 9.321867 9.312628 9.197236 9.117537 9.264187 9.585727 9.135065
1367714_at 7.6220303 7.8263607 7.4941425 7.525577 8.034687 7.8872147 7.3815894 7.5743732 7.6294703 7.8157816 7.4588523
1367715_at 10.713266 10.574313 10.614045 10.649101 10.660634 10.553081 10.462771 10.412318 10.702317 10.494908 10.396071
1367716_at 8.295798 8.625574 8.575769 8.447134 8.447542 8.485098 8.487286 8.166956 8.621868 8.483316 8.727165
1367717_at 12.793363 12.851852 12.786961 12.760228 12.915158 12.89302 12.900164 12.894407 12.822713 12.844378 12.939566
1367718_at 8.593888 8.648336 8.530827 8.566493 8.55895 8.435053 8.834858 8.646255 8.64555 8.515793 8.655924
1367719_at 9.91926 9.937575 9.966172 10.17998 9.860657 9.817417 10.141548 10.0238 9.919848 10.036871 10.056405
1367720_at 11.385561 11.251256 11.218742 11.428517 11.468055 11.529112 11.30546 11.447625 11.408543 11.475233 11.582292
1367721_at 11.1583185 11.268415 11.333554 11.368972 11.251598 11.194082 11.308376 11.068061 11.24309 10.883778 11.023582
1367722_at 6.9978046 7.137856 7.153342 7.086716 7.1940684 7.146239 7.330245 7.131495 7.2663407 6.8771563 7.065518
1367723_a_at 7.9536433 8.109575 8.224266 8.076979 8.199189 7.9327555 7.9921117 8.129438 8.036438 7.9383492 8.00422
1367724_a_at 10.513458 10.481495 10.383094 10.414274 10.706236 10.460102 10.384289 10.437432 10.4547205 10.439328 10.396623
1367725_at 7.5326405 7.8707137 7.3162017 8.8419075 8.302698 8.116804 8.460333 7.737261 8.741884 8.211887 7.758923
1367726_at 6.7231245 6.4396796 6.680458 7.002405 6.672921 6.740195 6.3080544 6.539991 6.5395846 6.0914617 6.4356422
1367727_at 8.03797 8.101007 8.311371 8.341464 8.126945 7.9603214 8.209732 8.372384 7.897164 8.25337 8.256018
1367728_at 8.085366 8.220419 8.00864 7.663773 7.9625087 8.05714 8.046919 7.7299886 8.04656 8.240511 8.063225
1367729_at 12.268654 11.946926 12.193674 12.063639 12.170746 12.303827 12.073001 12.237544 11.960491 11.674918 11.699025
1367730_at 9.783144 9.873423 9.832328 9.736342 9.661635 9.68378 9.746873 9.612162 9.768045 9.740694 9.7613325
1367731_at 8.444193 8.547611 8.636251 8.588539 8.54917 8.4314575 8.195137 8.502359 8.541982 8.238081 8.7425585
1367732_at 8.956892 9.133448 8.9671545 8.9463825 9.051506 8.893948 8.795808 8.798351 8.662236 8.814313 9.09037
1367733_at 7.2398753 6.2890253 7.363144 6.5926466 6.617163 6.4656553 7.673718 6.611045 7.0023556 8.488129 7.256139
1367734_at 8.320187 8.372927 8.176865 8.538067 8.516218 8.118967 8.018341 8.050806 8.3566675 8.3167515 8.358469
1367735_at 11.765738 11.981496 11.975368 12.009156 11.804726 12.016866 11.925908 11.813448 11.622422 11.582151 11.646568
1367736_at 9.975353 9.986953 9.966585 9.661414 9.8692465 9.818688 9.586281 9.404389 9.860032 9.876953 9.795535
1367737_at 10.680495 10.870653 10.747973 10.885155 10.824554 10.738586 10.809317 10.95629 10.79877 10.88571 10.727093
1367738_at 7.0419736 7.16794 7.17173 7.216367 7.1573877 7.2516637 7.087936 7.3206553 7.326422 7.069361 6.793564
1367739_at 4.221495 3.953141 4.0597754 4.7801538 4.321445 4.113946 4.137027 4.549568 4.3739514 4.174543 4.272753
1367740_at 6.596325 6.5797 6.777839 6.4555902 6.6497717 6.2005854 6.3910494 6.23108 6.650901 6.5964537 6.5930367
1367741_at 9.877223 9.730995 10.689032 10.846112 10.254543 10.275638 10.435921 10.523986 10.964994 10.783515 10.357103
1367742_at 5.462516 5.9477654 5.1360784 5.7253275 5.5735283 5.3993573 5.4108853 5.984094 5.1047273 5.1608496 5.532964
1367743_at 7.5201015 7.4952345 7.51448 7.583222 7.847582 7.479108 7.850179 7.1413627 7.5955486 7.564375 7.57693
1367744_at 6.319693 5.8049684 6.287455 6.80596 6.286578 6.36523 6.0937257 6.512241 6.2695193 6.7299547 6.6151285
1367745_at 8.827742 8.89106 9.224766 8.976997 8.898056 8.769911 8.963268 8.8676605 8.853149 8.824652 8.825129
1367746_a_at 8.685808 8.652031 8.745188 8.803621 8.702398 8.574512 8.644691 8.9975605 8.677067 8.544209 8.57593
1367747_at 8.561993 8.603464 8.469889 8.499474 8.779905 8.555195 8.5241585 8.649902 8.616669 8.468098 8.796894
1367748_at 9.804132 9.755484 9.822795 9.614987 9.81582 9.953949 9.733761 9.6362095 9.827633 9.564979 9.759348
1367749_at 3.401429 3.6480443 3.8333006 3.387922 3.7525022 3.413767 3.4098406 3.581736 3.4482758 4.3030024 3.2615209
1367750_at 9.4188 9.344233 9.666861 9.487872 9.554802 9.253101 9.3609915 9.494432 9.467056 9.391043 9.458351
1367751_at 8.076598 7.926919 8.098522 7.894188 8.387186 8.080337 7.994014 7.8686914 8.066055 8.33435 8.398227
1367752_at 9.309042 9.304532 9.205032 9.211743 8.850808 9.181035 9.007455 8.858735 9.052508 9.073237 9.174369
1367753_at 8.319447 8.151124 8.334203 7.986288 8.34281 8.323742 8.463264 7.951235 8.242472 8.457489 7.978621
1367754_s_at 10.658227 10.731766 10.534894 10.980676 10.933906 10.65838 10.764235 10.826596 10.762636 10.874347 10.6639385
1367755_at 13.653523 13.476661 13.58259 13.593186 13.630561 13.645513 13.548956 13.622059 13.644896 13.431018 13.394702
1367756_at 9.498027 9.865682 9.86737 9.428158 9.638278 9.700877 9.60662 9.432511 9.451178 9.389854 9.6146145
1367757_at 12.183513 12.179207 12.414874 12.3551235 12.517965 12.454419 12.48453 12.486984 12.435724 12.491437 12.461644
1367758_at 8.715399 8.669552 8.79344 8.1426 9.044643 8.477366 8.283241 8.408173 8.604163 8.423043 8.736815
1367759_at 8.784978 8.723447 9.055282 8.839859 9.220118 8.778394 8.871766 9.022464 8.688657 8.539299 8.623231
1367760_at 8.641116 8.748815 8.616134 8.575783 8.591958 8.503719 8.524348 8.368109 8.531279 8.537652 8.415339
1367761_at 7.979478 8.020162 8.232099 8.168828 8.005783 8.073921 7.985182 7.8577027 8.036831 8.317862 8.063923
1367762_at 5.018718 4.864851 4.85725 4.8673563 5.2567124 5.225048 4.837765 4.9611855 4.913972 4.7913294 5.017868
1367763_at 11.357246 11.390126 11.592863 11.467389 11.329064 11.265709 11.033253 11.43032 11.0566435 11.165518 10.981824
1367764_at 8.248623 8.052559 8.403376 7.9875746 8.020966 7.8260098 7.9135838 8.014066 7.9023037 8.266805 7.8503337
1367765_at 10.516366 9.491776 10.075739 10.297426 10.663391 9.434051 10.151071 9.807613 10.137214 10.515318 10.554839
1367766_at 10.934572 10.9905615 10.784848 10.94171 11.108244 11.016575 11.126456 11.0311165 10.943468 11.028402 11.118191
1367767_at 10.456155 10.638905 10.59076 10.710071 10.601566 10.564517 10.559377 10.6509695 10.496111 10.604369 10.468358
1367768_at 4.950514 5.0787535 5.0213947 4.91526 4.4929357 5.067329 5.085133 4.9653506 5.165251 5.210729 4.8458743
1367769_at 8.541992 8.701405 8.877619 8.666151 9.03751 8.661052 8.759562 8.806515 8.583742 8.858083 8.608512
1367770_at 10.144231 10.258485 10.184602 10.341082 10.441908 10.259384 10.139788 10.122254 10.198666 10.412465 10.309765
1367771_at 9.076533 9.425932 9.644414 9.863031 10.116842 9.88135 9.544996 9.479934 9.693201 9.103462 8.854724
1367772_at 8.348335 8.367255 8.367595 8.191841 8.381888 8.091177 8.109957 8.3028145 8.116239 8.3476925 8.211248
1367773_at 11.002514 10.872514 10.844291 10.958797 10.902899 11.033161 11.168741 10.888476 10.868751 11.014073 10.866642
1367774_at 12.895397 13.034127 13.008389 12.939624 12.9687395 12.990526 13.218382 12.99042 13.004277 13.149167 13.099681
1367775_at 12.574741 12.516039 12.527283 12.635023 12.529099 12.146276 11.935438 12.487018 12.401162 12.5615835 12.052399
1367776_at 5.76995 6.9633217 6.0201817 6.0280256 6.683774 7.1710067 7.0900416 7.094303 5.5472193 6.7543592 6.323645
1367777_at 11.207193 11.484129 11.2067795 11.371251 11.61786 11.331352 11.409252 11.267999 11.408423 11.356926 11.489654
1367778_at 9.84856 9.918762 10.068838 10.104488 9.83267 9.893099 10.028545 9.83667 10.0727005 10.031254 9.944666
1367779_at 6.5596848 6.6588917 6.6108074 6.9720135 6.543909 6.586639 6.779942 6.7660794 6.6025352 6.5741434 6.4925537
1367780_at 6.601426 7.4063005 6.80332 6.780127 7.2979584 7.739962 7.397038 7.4762325 6.7571864 7.107101 6.8689814
1367781_at 3.7899532 3.4290082 3.3798208 3.6389072 3.656209 3.7605574 3.7405903 3.500484 3.5382984 3.5045376 3.935709
1367782_at 4.1078444 4.493349 4.397189 4.5540457 4.2790227 4.3809156 4.2649474 4.343846 4.540024 4.2698765 4.61998
1367783_at 11.809424 11.949571 11.95684 11.867969 11.906387 11.988314 11.779126 11.939589 11.956433 11.79392 11.736106
1367784_a_at 12.930152 12.755768 12.774871 12.786785 12.979891 12.74632 12.680507 12.765862 12.933428 12.788371 12.764865
1367785_at 4.594093 4.593727 4.2093086 4.5666733 4.410746 4.6982994 4.394802 4.1799316 4.8456507 4.291152 4.52841
1367786_at 10.40991 10.3434305 10.525296 10.222645 9.858469 10.151989 10.5107975 10.585736 10.462337 10.436646 10.156603
1367787_at 5.5533013 5.7272763 5.522953 5.8084226 5.898224 5.751164 5.5656195 5.4272795 5.5415044 5.0488744 5.294471
1367788_at 7.893884 7.8615394 7.878486 7.817358 8.14075 7.715241 7.9578876 8.017026 7.825787 7.908021 8.087257
1367789_at 7.454913 7.6127753 7.6601286 7.643855 7.1315384 7.387126 7.484355 7.738512 7.604553 7.484387 7.2611985
1367790_at 9.97006 10.183723 10.076045 10.109837 9.983088 9.990982 9.941524 10.190419 10.138495 10.116626 10.258628
1367791_at 7.4945607 7.2536283 7.5564394 7.6028156 7.6809053 7.1976643 7.3664546 7.299151 7.4126616 7.5208755 7.463458
1367792_at 3.9541008 3.9380972 3.8610032 3.801068 3.9481387 4.4496818 4.148931 3.879346 4.327614 4.047185 3.6767473
1367793_at 13.119954 13.205058 13.006311 13.124288 13.284202 13.138744 13.176503 13.07526 13.161891 13.2567835 13.15209
1367794_at 6.3977904 6.722193 6.5655794 5.8670526 5.7273307 6.1068735 4.904885 6.1272383 5.5848956 4.966526 6.51754
1367795_at 7.4748344 7.7871923 7.332798 7.8611693 7.6341467 7.3502707 7.145479 7.2156706 7.134195 7.0118966 6.667981
1367796_at 8.84426 8.745549 8.828652 9.008636 8.654846 8.599795 8.81773 8.691407 8.872168 8.984161 8.922739
1367797_at 7.128522 7.099477 7.4176445 7.2584405 6.5589957 6.9098115 6.706589 6.3232193 6.8913007 7.0917287 6.8233337
1367798_at 12.475229 12.318805 12.487792 12.332134 12.389929 12.485793 12.199134 12.432465 12.353663 12.178242 12.346085
1367799_at 5.0412407 5.340857 5.1071978 5.6178102 5.256588 5.511222 5.382001 5.2063775 5.332206 5.044766 5.293561
1367800_at 6.226148 6.092942 6.258682 6.2838078 5.995462 5.936849 6.4151354 6.007762 6.55284 6.7497435 6.2982917
1367801_at 9.639501 9.630052 9.740357 9.740391 9.512295 9.643446 9.576366 9.773643 9.629439 9.449501 9.5037
1367802_at 12.022794 11.00924 10.252606 8.967927 8.888296 10.894081 9.740929 9.190183 8.705424 8.723377 9.510663
1367803_at 6.4363008 6.389196 6.7089386 6.5191026 6.6503305 6.4186134 6.3588285 6.4040594 6.338328 6.678155 6.528214
1367804_at 12.9489565 12.71093 12.725767 12.922716 12.77863 12.913997 12.871252 12.9510355 13.028887 12.974928 12.920872
1367805_at 5.118404 4.77365 5.3272185 4.800371 4.6507797 4.720365 4.7285767 4.823322 5.0479016 4.7510743 4.7101326
1367806_at 5.515826 4.9931903 5.0207787 5.0671215 5.0990033 5.3936167 5.057411 5.0194154 5.105994 4.9217196 5.1433306
1367807_at 9.0993805 9.270547 9.209561 9.248006 9.328838 9.066412 9.258393 9.299981 9.418306 9.075094 9.05739
1367808_at 10.849101 10.704989 10.700384 10.725653 11.011603 10.871593 10.868432 10.651479 10.716421 10.8735895 10.984746
1367809_at 4.9029484 4.7277703 4.378864 4.6995425 4.5184784 4.9204526 4.3243346 4.6528697 4.981674 4.5301323 4.7718425
1367810_at 6.155395 6.051577 6.190748 6.5410147 6.192716 6.3741264 6.767022 6.405596 6.297667 6.2372694 6.686745
1367811_at 5.5322495 5.302306 5.6215205 5.3322926 5.8543415 5.8380804 5.5367994 6.985178 5.875519 5.31777 6.4067864
1367812_at 7.8033233 7.8299828 7.9873962 8.281303 8.07403 7.7988386 8.034481 8.058445 7.9833193 8.107944 8.049537
1367813_at 8.429098 8.38977 8.367938 8.3509 8.734323 8.553114 8.444377 8.840106 8.262625 8.510807 8.74731
1367814_at 8.744509 9.080479 9.062592 8.972878 8.859994 9.144225 9.180714 8.940901 8.803656 9.179538 9.487193
1367815_at 8.829423 8.789369 8.786322 9.044549 8.857744 8.7921715 8.653641 8.471723 8.793503 8.930981 8.86776
1367816_at 5.1736712 5.127048 4.9700623 4.876038 5.3210535 5.051741 4.9666486 5.035737 5.347832 5.2730827 5.230102
1367817_at 7.55234 7.586388 7.5705457 7.6426387 7.4963307 7.3608 7.3647504 7.1997714 7.5114903 7.7764344 7.3250074
1367818_at 8.989237 9.053242 8.926566 8.943152 9.197907 8.943572 8.968468 8.883885 8.880787 9.084696 9.085582
1367819_at 11.975662 12.0914 12.042005 11.777743 11.853622 11.976367 11.744658 11.909851 11.82179 11.729593 11.805025
1367820_at 9.404403 9.649577 9.577235 9.251695 9.787697 9.597208 9.507784 9.410787 9.420406 9.600456 9.658687
1367821_a_at 3.7891817 3.7432482 3.7208688 3.7020833 3.4898913 3.8587544 3.7676013 3.793774 3.9895153 3.6013246 3.948577
1367822_at 5.549706 5.6151342 5.610036 5.572337 5.608263 5.7428045 5.3888073 5.703494 5.589864 5.4470224 5.7513638
1367823_at 5.0835094 5.0382237 4.5424905 5.1574454 5.0457993 5.2134743 5.1373677 5.0923724 5.2110653 4.846221 5.274422
1367824_at 9.05245 9.166855 9.039143 9.035698 9.104754 8.97583 8.941997 9.115144 9.181911 8.953771 8.903772
1367825_at 6.455135 6.1309986 6.225926 6.4357777 6.407183 6.428657 6.3424506 6.093051 6.2598767 6.1481457 6.2732124
1367826_at 10.347163 10.556564 10.281588 10.035548 9.931838 10.334292 10.324222 9.871408 10.128584 10.305636 10.183998
1367827_at 10.126686 10.244021 10.12654 10.109837 10.092503 9.998568 10.052079 10.099254 10.203531 10.095174 10.15709
1367828_at 9.489507 9.835762 9.578157 9.770153 9.755063 9.777481 9.603784 9.646751 9.686401 9.508565 9.481997
1367829_at 11.522523 11.451647 11.526308 11.48086 11.369396 11.487534 11.25952 11.472423 11.435044 11.393698 11.337485
1367830_a_at 8.039949 7.8797193 8.104896 7.866578 7.91712 8.0981045 8.027723 8.004694 8.079149 8.037318 7.908458
1367831_at 8.883433 9.0683975 9.110583 8.835581 9.139898 8.97564 9.014418 8.721937 8.799492 9.137391 8.956278
1367832_at 11.004878 11.0832205 10.909539 10.688765 10.679382 10.690282 10.884486 10.679422 10.624149 10.729381 11.0313635
1367833_at 9.8729105 9.877839 9.682512 9.838281 9.790623 9.701248 9.993161 9.764547 9.969807 10.006809 9.956362
1367834_at 8.215414 8.379274 7.9048676 7.8785467 8.362534 8.093313 7.93014 7.963182 8.026431 8.238174 8.271891
1367835_at 5.595465 5.202862 5.752351 5.391152 5.6308074 5.5334697 5.1008115 5.5004187 5.647819 5.6283164 5.247983
1367836_at 9.557717 9.387906 10.062068 11.12318 9.8493395 9.452859 9.896456 10.143836 10.585236 9.418383 8.558719
1367837_at 10.071545 10.176094 9.866234 10.069132 10.316394 10.070401 10.21775 10.088292 10.293477 10.237819 10.253437
1367838_at 12.311719 12.373391 12.327139 12.374179 12.376981 12.272211 12.484896 12.365385 12.237675 12.703074 12.675665
1367839_at 10.893944 10.549703 10.789818 10.94069 10.757521 10.782437 10.9410925 10.58313 10.770916 11.229218 11.029019
1367840_at 8.434794 8.428309 8.481626 8.577387 8.262654 8.337322 8.358436 8.246021 8.457892 8.299216 8.3466015
1367841_a_at 3.4657187 3.349822 3.5569046 3.584273 3.6176004 3.7662601 3.4004426 3.4404125 3.4261975 3.461951 3.401987
1367842_at 5.849412 6.1515956 6.0129714 6.3253045 5.972771 6.244393 6.1990542 6.146296 6.213937 5.8835955 6.067703
1367843_at 10.757494 10.798806 10.811053 10.714418 10.916227 10.834258 10.760142 10.691629 10.697162 10.891828 10.849555
1367844_at 9.123296 8.959682 9.147581 8.879648 8.968787 8.742603 8.894729 8.918788 8.96044 8.83087 8.853188
1367845_at 3.3273365 3.2149904 3.580001 3.846688 3.6347053 3.6588895 3.4164822 3.393548 3.4691882 3.748987 3.512767
1367846_at 6.0848107 5.932424 6.0304823 5.6465263 5.8212304 5.8561883 6.035582 5.997361 6.286155 6.364328 6.294858
1367847_at 8.317413 7.8964653 8.424873 9.262186 8.237278 8.632873 8.360813 9.559511 8.349234 9.115113 9.405756
1367848_at 7.7882338 8.042891 8.165695 7.8517246 7.9303746 7.829938 7.969724 8.023546 7.8391185 7.7978883 7.7967315
1367849_at 9.591174 9.636353 9.531257 9.687575 9.485423 9.4932995 9.577839 9.563574 9.622467 9.8176155 9.821937
1367850_at 8.266897 8.327214 8.136822 7.539857 8.380747 7.8066854 7.978453 8.172018 8.182464 7.9508233 7.7230706
1367851_at 4.1025515 4.034936 4.3025665 4.2548056 4.117529 4.262208 4.034892 4.1403294 4.2137766 4.103057 4.1272745
1367852_s_at 4.640503 4.335818 4.366277 4.5947504 5.1038456 4.7825704 4.9366446 4.7108836 4.989521 4.7909927 4.3696694
1367853_at 8.236961 8.121057 8.239023 8.405718 8.011843 8.056401 7.8796763 8.126896 8.351616 7.9908147 7.897672
1367854_at 12.206039 12.082052 11.970536 11.266447 11.397199 11.867395 12.097753 11.753243 11.066722 12.252938 11.675372
1367855_at 9.513674 9.467878 9.396509 9.606861 9.315241 9.37638 9.57142 9.595515 9.51576 9.567154 9.092578
1367856_at 8.875983 9.000332 9.506641 9.083638 8.81644 9.406668 10.285345 10.172864 9.154558 10.043629 9.597299
1367857_at 12.194079 11.884445 12.324216 12.256813 12.0553465 11.9983225 12.7456255 12.362911 12.17493 12.431534 12.572276
1367858_at 4.0131907 3.9197965 4.0028152 4.2784376 4.146206 3.8714433 3.6849518 3.9350548 3.8605468 4.1838765 3.7969434
1367859_at 5.273344 5.8410206 5.0672164 5.875991 5.5235305 5.717273 5.2712493 5.254622 5.4685273 5.4298472 5.2577677
1367860_a_at 10.226726 10.237437 10.189642 10.6729965 10.588834 10.39865 10.746871 10.273337 10.645416 10.585623 10.541594
1367861_at 5.6838613 6.1454306 5.882887 5.5161257 5.28084 5.4067855 5.550846 5.755217 5.5525303 5.704539 5.207993
1367862_at 4.332066 3.9579296 4.0227118 4.390393 4.7124796 4.4441843 4.190964 4.5942783 4.6286697 4.2935305 3.9593234
1367863_at 8.016187 8.093112 7.9490833 8.187778 8.461061 7.9874473 8.088746 8.222134 7.9904203 8.268857 8.009563
1367864_at 5.6822486 5.520373 5.676449 5.9166903 6.0666304 5.9712114 5.695775 6.294848 5.8713427 5.637434 6.577755
1367865_at 7.413813 7.4231634 7.6227717 7.275085 7.348297 6.902467 7.1478453 7.345268 7.1111827 7.339584 7.1664567
1367866_at 6.3744655 6.600809 6.1508737 5.9144006 5.939955 6.341772 6.2426553 5.877117 6.105977 6.060634 5.9212704
1367867_at 9.237525 9.321952 9.2964 9.342247 9.40912 9.325266 9.221588 9.3730755 9.286023 9.145119 9.288504
1367868_at 8.348576 8.354244 8.428495 7.9475894 8.23493 8.235027 8.50602 8.27503 8.801086 8.698513 8.605371
1367869_at 10.323681 10.214969 10.427079 10.359857 9.980518 10.163923 10.35434 10.255359 10.4018345 10.164395 10.261663
1367870_at 9.805405 9.994408 9.641747 9.579323 9.866839 9.738579 9.702027 9.676069 9.701851 9.763733 9.972116
1367871_at 13.392413 13.4745 13.34206 13.598235 13.409001 13.50713 13.237403 13.46077 13.380589 13.641004 13.584183
1367872_at 8.787506 8.683437 8.584105 8.723568 8.730677 8.565629 8.765226 8.692076 8.631413 8.820947 8.61555
1367873_at 9.565431 9.538646 9.6466055 9.65081 9.433146 9.533232 9.542292 9.386876 9.438593 9.708535 9.546775
1367874_at 6.3437996 6.7805114 6.9819255 6.5544333 6.599613 6.3408856 6.370943 6.6239676 6.404201 6.638606 6.490085
1367875_at 9.28867 9.308742 9.223245 9.473796 9.163797 9.288912 9.292224 9.251488 9.455671 9.377028 9.262157
1367876_at 7.104209 7.0524364 6.8502903 7.0853114 7.141686 6.966493 6.9910984 7.094372 6.9620705 7.219613 7.177956
1367877_at 7.9172287 7.9568453 7.9824777 8.159739 8.030123 8.175512 7.974082 8.095489 7.9804454 7.9082756 8.250692
1367878_at 8.912244 8.82278 8.891549 8.821961 8.7759695 8.882521 8.861542 8.879986 8.931389 9.059748 8.746473
1367879_at 7.447502 7.5424366 7.4463897 7.3084435 7.646057 7.5680146 7.4130406 7.3510604 7.4861703 7.4212775 7.795525
1367880_at 5.673058 5.441419 5.7298536 6.105966 5.576531 5.734659 5.5311127 5.936584 5.7468457 5.0560746 5.6268463
1367881_at 7.8633194 7.800458 7.967522 7.8960667 8.042152 7.516456 7.939027 7.8702664 7.761556 7.860122 7.7992816
1367882_at 6.74658 6.5566597 6.248426 6.5611477 6.450261 6.728428 6.852204 6.526968 6.6915207 6.561083 6.3932047
1367883_at 7.2151494 7.198893 7.6624055 7.3244324 7.3254223 7.2222943 7.1115513 7.251854 7.238057 7.5399885 7.410442
1367884_at 11.067564 11.164623 10.989932 11.086451 11.034249 10.989413 11.142089 11.079562 11.117072 11.10467 11.180483
1367885_at 12.065678 12.015887 11.961498 12.009365 12.0264 12.029456 11.956633 11.975591 12.051643 11.914448 11.921519
1367886_at 7.6731215 7.9123836 7.8501534 7.988911 7.7874556 7.7132993 7.8189325 7.778112 7.815577 8.029434 7.802676
1367887_at 13.006119 12.757017 12.956465 12.941306 12.910128 12.954384 12.883954 13.002243 12.969873 12.957063 12.894532
1367888_at 3.83208 3.8884194 3.799213 4.0231752 3.839036 4.1355667 4.0006647 3.904787 4.0429316 4.1172585 4.035512
1367889_at 9.224497 9.270483 9.314545 9.484322 9.513437 9.202806 9.362183 9.340542 9.247765 9.253981 9.406922
1367890_at 6.8790812 7.0535645 7.0286384 6.613096 6.8597927 6.5595 6.8235364 6.6665792 6.870058 6.672867 6.7508764
1367891_a_at 5.2531905 5.750359 5.401772 5.064926 5.1167397 5.0018153 5.189891 5.0256033 4.9758353 5.4648604 4.9971337
1367892_at 10.646302 10.686616 10.8784485 10.742405 10.576823 10.657253 10.939939 10.728852 10.767617 10.984956 10.864048
1367893_a_at 7.128469 7.4073772 7.045217 7.2365465 7.1213365 6.7913866 7.252152 7.0747747 6.956258 7.2433934 7.27169
1367894_at 12.264838 11.913665 11.294606 12.485765 11.251206 12.260131 12.073351 12.07159 11.56244 11.803227 12.183977
1367895_at 11.093599 11.103754 11.002275 11.0412445 11.042018 11.068725 11.097129 11.116667 11.032305 11.036491 11.171791
1367896_at 13.803008 13.753641 13.720633 13.801445 13.842786 13.898868 13.160178 13.694719 13.729243 12.586268 13.6407
1367897_at 10.658236 10.81859 10.803308 10.909663 10.805253 10.742893 10.792317 10.746649 10.713051 10.759432 10.555935
1367898_at 9.667899 9.684585 9.86514 10.09531 9.787877 9.8878565 9.834732 9.999132 9.99691 9.769407 9.700062
1367899_at 7.4122066 7.8749433 7.452332 7.4196143 7.5296316 7.557966 7.5976434 7.303327 7.277203 7.2379565 7.4055104
1367900_at 8.116292 8.762666 8.599793 8.792744 8.37326 8.605084 8.546034 8.90597 8.517582 8.482173 8.638775
1367901_at 8.794747 8.869562 9.072137 9.308283 9.088953 8.998372 8.980849 8.883637 8.923503 9.211048 8.985176
1367902_at 7.634338 7.73188 8.042452 7.4931607 8.255419 7.5923057 7.5904107 7.611145 7.376868 7.6016984 7.6644077
1367903_at 9.570325 9.417186 9.598772 9.795419 9.640703 9.532483 9.384123 9.5786295 9.756918 9.816346 9.586084
1367904_at 5.358806 5.6794553 5.7974796 6.2908845 5.8733277 5.750071 5.513889 6.016194 6.8475337 6.8522015 6.7812524
1367905_at 10.575572 10.791416 10.738855 10.484272 10.890631 10.68983 10.656083 10.813006 10.704201 10.645908 10.761452
1367906_at 10.016341 9.970177 10.141902 9.900385 9.963564 10.142095 10.021188 9.9509325 9.912842 9.977023 9.931299
1367907_a_at 9.068093 9.125605 9.1241 9.170421 9.304274 9.286427 9.297395 9.256596 9.4138775 9.3122635 9.4709425
1367908_at 11.753423 11.713534 11.841779 11.644747 11.931838 11.854344 11.767786 11.68584 11.725187 11.69795 11.784729
1367909_at 12.350661 11.990412 12.044646 12.115898 12.337732 12.17019 12.061508 11.955672 12.183085 12.010319 12.223628
1367910_at 7.38234 7.7101946 7.780261 7.7027426 7.6154957 7.1766696 7.546135 7.513353 7.5738964 7.639016 7.5766716
1367911_at 7.9267793 7.807419 7.854629 7.667585 7.9873505 7.8322453 7.941587 7.9715023 7.8245907 7.966214 8.081407
1367912_at 6.537271 6.4719615 5.9563417 6.355614 5.891779 6.2543473 6.4864593 6.151938 5.932233 6.1489096 6.3797884
1367913_at 6.8893313 6.660296 6.9624596 6.8933496 6.6764045 6.770234 6.495395 6.862106 6.690905 7.0546656 6.810286
1367914_at 6.7021146 6.683413 6.675771 6.7599144 6.7382307 6.625211 6.710175 6.564596 6.8666596 7.0052357 6.8602324
1367915_at 9.132526 8.95238 9.151146 9.392636 9.149254 9.070151 9.270084 9.238455 9.079427 9.371641 9.293651
1367916_at 5.48287 5.7701416 5.8763285 5.3021655 5.687261 5.5746818 5.9590635 5.8046985 6.1875377 5.8181553 5.139687
1367917_at 13.425895 13.450178 13.484769 13.533494 13.566699 13.529666 13.462329 13.37295 13.506676 13.402673 13.385092
1367918_at 4.696293 4.6863747 4.7227855 5.13438 5.0517526 5.19475 4.947089 4.96051 5.299827 5.3059134 5.2732506
1367919_at 5.3727894 5.7044926 5.563791 5.494757 6.504661 5.7776265 6.1019797 6.3970556 5.378999 5.039732 5.3933444
1367920_at 5.8053837 6.0772867 5.8990645 5.254107 5.581434 5.859152 4.8529387 5.340304 5.189618 5.242035 5.0427914
1367921_at 7.6122274 7.6583633 7.6738963 7.835701 7.940814 7.542247 7.6585655 7.5120783 7.834984 7.744613 7.710565
1367922_at 7.7179465 7.927946 8.07762 7.8201184 7.9402304 7.620887 8.148072 7.888122 8.021033 7.9070497 7.904275
1367923_at 5.3799686 5.2511783 5.1443214 5.367801 5.2648516 5.391225 5.3677816 5.579604 5.599706 5.2358923 5.3997545
1367924_at 7.2097445 6.939306 7.1462045 6.9172688 6.920963 7.2384176 7.088879 6.97911 6.9933524 6.7336717 7.0869546
1367925_at 8.0125885 8.083969 7.9553437 8.225588 7.9596534 7.8425593 8.1803665 8.016134 8.101149 8.210184 7.856724
1367926_at 8.761219 8.722222 8.599113 8.6996155 8.715959 8.638569 8.413384 8.639348 8.444689 8.555314 8.593274
1367927_at 10.662605 10.651171 10.48072 10.813442 10.630388 10.719993 10.723483 10.684734 10.620284 10.721202 10.646998
1367928_at 3.705872 3.4997368 3.7894008 4.0257015 3.621178 3.5770617 3.697851 4.019733 3.9401824 3.5728807 3.9313078
1367929_at 9.897762 9.9265175 10.082478 10.325092 10.034431 10.09326 9.907999 9.967958 10.080267 10.002163 10.160465
1367930_at 3.6056528 3.6303813 3.7810662 3.8942235 3.7956104 3.7318006 3.7362223 3.7565448 4.014811 3.749733 3.8758626
1367931_a_at 9.91444 9.930876 9.959567 9.794464 9.698126 9.72074 10.1514435 9.924595 9.980119 9.98445 9.815362
1367932_at 12.182868 11.853899 12.021068 11.959466 11.910486 11.79645 12.218953 11.692011 11.875443 12.597435 11.794986
1367933_at 8.122778 8.167162 8.148706 8.338516 7.9570193 7.839442 8.702068 8.03976 8.062759 9.014803 8.546492
1367934_at 5.4464617 5.434725 5.8114405 5.368896 5.5231547 5.639998 5.877304 5.6348267 5.314973 5.662359 5.7599535
1367935_at 8.7402315 8.843727 9.055883 8.917593 8.815152 8.963431 8.790863 8.869156 9.019253 9.098739 8.923216
1367936_at 7.3030257 7.7269826 7.5589056 7.5069175 7.360485 7.303039 7.239655 7.526507 7.32542 7.4750032 7.4522595
1367937_at 7.696483 8.809771 8.467086 8.651833 9.260956 8.479541 7.943709 8.182108 8.443478 7.5710697 8.891597
1367938_at 11.014808 10.959914 11.014802 10.906743 11.118535 10.797585 10.907362 10.988343 11.161854 11.227835 11.104838
1367939_at 11.323334 10.636989 11.449863 11.029974 11.59784 10.882426 10.588778 11.255915 11.448188 10.799936 10.682908
1367940_at 6.2298894 6.2621813 6.239549 6.2273026 5.678347 5.397534 6.1220713 6.2453938 6.247679 6.229447 6.7463346
1367941_at 9.165152 9.121051 9.312501 9.286806 9.320155 9.035186 9.163898 9.220443 9.237555 9.309956 9.214671
1367942_at 7.3687606 7.674591 7.674221 7.567561 7.4662833 7.524005 7.6592073 7.8539324 7.250254 7.3544955 7.2963777
1367943_at 8.1047325 8.054092 7.9950213 7.8991733 8.196687 7.977947 7.91171 7.7341466 8.053718 8.190029 7.787317
1367944_at 5.436944 5.062033 5.179467 5.13438 5.0306606 5.5620356 5.3364887 5.4885526 5.4145355 5.041697 5.4061966
1367945_at 11.482592 11.413146 11.490819 11.256391 11.891267 11.588222 11.128172 11.457869 11.507145 11.296383 11.480566
1367946_at 9.653848 9.828444 9.431543 9.672452 9.87512 9.707576 9.561343 9.7010565 9.768531 9.990345 9.996399
1367947_at 8.656635 8.726463 8.638383 8.619529 8.778318 8.711282 8.667559 8.660849 8.657983 8.643057 8.681526
1367948_a_at 10.4823265 10.402015 10.338882 10.325714 10.326907 10.312181 10.307 10.342346 10.40576 10.313575 10.279476
1367949_at 5.853379 5.818998 5.558481 6.036899 5.9957323 6.3196235 6.2316566 6.2867413 6.252516 5.7858768 5.53399
1367950_at 7.3687434 7.267005 7.035339 8.254564 7.3716826 7.352618 7.6912284 7.698883 7.410358 7.8165584 7.728918
1367951_at 4.602463 4.746667 4.4855056 4.705587 4.198552 4.6198354 4.4089937 4.4610443 4.445767 4.363201 4.264201
1367952_at 6.9634986 6.8070974 6.64503 6.6525846 7.176482 6.904518 6.791855 7.1857977 6.827992 6.749285 7.139615
1367953_at 5.080577 4.7609153 5.423719 5.4479246 5.2787657 5.5610986 5.1355667 5.463657 5.031365 4.845515 5.374568
1367954_at 6.063773 6.3900313 6.0129714 7.1863446 7.301739 7.202465 6.7252274 7.3583694 6.5601015 6.397823 6.810286
1367955_at 6.812151 6.588964 6.705807 6.446144 6.6722026 6.514182 6.630419 6.4521027 6.539032 6.810078 6.6213636
1367956_at 6.0289936 5.7001796 6.157663 5.3637023 5.5343194 5.345648 5.563074 5.301505 5.2612853 5.6016 5.17434
1367957_at 8.381438 7.8555408 9.758671 8.497656 9.201724 8.761154 8.1546135 8.8843155 9.010092 8.789941 7.892906
1367958_at 9.463989 9.481174 9.5672 9.439134 9.348599 9.474023 9.565662 9.548764 9.4706 9.443882 9.256017
1367959_a_at 6.0814815 6.1793165 6.1432157 6.32944 7.084308 6.2188525 6.011125 6.6432796 6.1771684 6.248151 6.1190925
1367960_at 8.359874 8.429037 7.9866395 8.482419 8.541998 8.344491 8.179726 8.587318 8.488506 7.774941 8.065267
1367961_at 4.63669 4.517374 4.7348166 4.6414413 4.4952145 4.6889114 4.7756367 4.4732466 4.79179 4.7513742 4.641732
1367962_at 4.8029327 4.275148 4.157509 4.669495 4.6728187 4.53073 4.512416 4.472648 4.497279 4.328165 4.4679384
1367963_at 7.1758356 7.236949 7.050703 7.0759845 7.0369644 7.1977587 7.07328 7.0131383 7.082365 7.135252 6.976159
1367964_at 4.86586 4.714542 4.6090245 4.8803015 4.6634455 4.8128376 4.8908916 4.714139 4.8502474 4.51929 4.6783195
1367965_at 6.3142896 6.29658 6.416362 6.610261 6.3117576 6.2477856 6.284226 6.466714 6.3672767 6.48476 6.223612
1367966_at 9.944792 9.69984 9.844046 9.891684 9.736111 9.915344 9.81315 9.934401 9.671255 9.759195 9.827547
1367967_at 7.028194 7.159979 7.3014455 7.4750686 7.516471 7.216445 7.3098845 6.954717 7.2579913 6.925888 7.2174864
1367968_at 3.5850744 3.545681 3.435053 3.4543452 3.678418 3.5534043 3.7198381 3.5430632 3.6681383 3.254778 3.4309537
1367969_at 10.830845 10.881185 10.89398 10.703952 11.099056 10.809021 10.805088 10.859873 10.866882 10.9868965 11.106184
1367970_at 4.3228655 4.45686 4.334216 4.5187683 4.2251053 4.0421453 4.034444 4.5798254 4.9552364 4.5395823 4.38523
1367971_at 10.12138 10.297512 10.454271 10.335572 10.252744 10.194408 10.305329 10.192862 10.293695 10.316269 10.246066
1367972_at 10.280319 10.1947 10.248236 10.123093 10.258669 10.148357 10.073809 10.147356 10.213976 10.0879 9.981749
1367973_at 4.4368825 4.2525167 3.8590238 4.199565 4.4413214 4.212436 3.860066 4.495092 4.490032 4.250829 4.532376
1367974_at 9.376396 9.352049 9.235386 8.815883 9.151441 8.44323 8.995777 9.363335 9.29279 9.060903 8.787336
1367975_at 5.632785 5.227865 5.658287 5.9102855 5.238183 5.3590894 5.3703322 6.099803 5.655775 5.2084823 4.672455
1367976_at 7.410611 7.585545 7.8082004 7.1044707 7.7344913 7.332803 7.454143 7.3846374 7.146464 7.489084 7.516081
1367977_at 3.9138765 3.6652207 3.7923286 3.4018602 3.4002218 3.7859604 3.7903523 3.8568106 3.8093524 3.6029327 3.5612323
1367978_at 5.712909 5.1924105 5.323037 5.6137686 5.4926286 5.7813544 5.6920986 5.5527096 5.6020327 5.5198956 5.4876122
1367979_s_at 11.601746 11.233872 11.617245 11.7143345 11.437875 11.592071 12.104755 11.753743 11.640178 12.101686 12.050121
1367980_at 8.13784 8.33326 8.295414 8.240646 8.2133255 8.278358 8.280403 8.278533 8.367271 8.38546 8.314074
1367981_at 7.7444215 7.6817875 7.6904554 7.851474 7.787155 7.591316 7.6084375 7.57331 7.777896 7.946332 7.851005
1367982_at 10.146344 10.842688 11.079967 10.7497425 11.141121 10.731617 10.433807 9.515213 10.336665 10.815754 9.806005
1367983_at 5.571725 5.2913337 5.375134 5.586409 5.50258 5.6498 5.7790937 5.5970907 5.444971 5.528625 5.4125257
1367984_at 6.348313 6.858872 7.3532977 6.879475 6.895742 6.7372956 7.022919 6.8937073 6.87382 6.8586144 6.9983897
1367985_at 6.953885 7.121841 7.0506215 7.104796 7.0907807 6.756993 7.9308033 7.3658195 7.358519 8.274267 7.3074546
1367986_at 7.3248806 7.4826646 7.5919833 7.5632467 6.958899 7.0202217 7.0756326 6.907623 7.0978465 7.4205084 7.3673887
1367987_at 8.811043 8.82348 8.818238 8.928534 8.922617 8.83263 8.956412 8.838696 8.631957 8.850079 8.831339
1367988_at 13.187938 13.074084 13.106725 13.109252 12.82345 13.025601 13.025287 13.044313 13.087647 13.140351 13.079674
1367989_at 3.949814 4.1082144 3.752883 4.168571 3.9758408 4.262597 4.0253687 4.1519966 4.2666903 4.159694 4.146345
1367990_at 5.214474 4.7362223 5.036114 4.981435 5.3749104 5.391188 5.048057 5.172298 5.1629944 5.294807 5.127613
1367991_at 9.366426 9.497543 9.418068 9.482847 9.341962 9.508749 9.217108 9.265453 9.526487 9.563247 9.418384
1367992_at 4.4509363 4.5864506 3.944222 4.328246 4.36431 4.5192294 4.3340683 4.4231315 4.4017506 4.254319 4.342334
1367993_at 7.4077992 7.560049 7.6488423 7.3372517 7.338852 7.4740014 7.4946895 7.5357175 7.2374625 7.4005113 7.581964
1367994_at 10.729613 10.620223 10.904565 10.652803 10.3881235 10.679337 10.298318 10.5841675 10.640159 10.547292 10.685966
1367995_at 13.117953 13.140635 13.077124 13.079604 12.976387 12.965249 13.123765 13.017487 13.057449 12.996633 13.085717
1367996_a_at 6.940503 7.1167526 7.2226644 7.1671705 6.990283 6.925876 7.2546196 6.7918444 6.914866 6.844097 7.1051717
1367997_at 8.020738 8.391339 8.287465 8.257584 8.358219 8.037775 8.042287 8.114807 8.112104 8.074916 8.0177765
1367998_at 8.611118 8.56175 8.761192 8.036362 6.187049 7.59385 8.152065 6.033247 6.203198 8.459321 5.685701
1367999_at 12.484577 12.438273 12.703292 12.394373 12.497341 12.376707 12.29576 12.504639 12.556468 12.483948 12.2464485
1368000_at 14.313885 14.286142 14.247565 14.301046 14.253358 14.344484 14.298805 14.348195 14.299938 14.291581 14.338667
1368001_at 4.0455365 4.155197 4.351657 4.104042 4.1071224 3.9642901 4.0539484 4.0354977 4.0278587 4.4414606 4.609519
1368002_at 7.6149116 7.5589366 7.7037487 7.894964 7.7116747 7.667415 7.5389824 7.6848097 7.600255 7.7618194 7.6253777
1368003_at 5.0455885 5.19199 5.189188 5.2678943 5.019907 5.9804144 5.4547167 5.158153 5.6635685 5.556454 5.418508
1368004_at 9.894627 9.96167 9.896651 10.144611 10.096827 10.054141 10.007222 10.176728 10.009624 10.005841 10.073349
1368005_at 5.6076417 5.5486784 5.492094 5.6135597 5.5543156 5.6653156 5.4547167 5.555534 5.4557714 5.372501 5.7681117
1368006_at 7.3875637 7.7653556 7.955017 7.549639 7.7580853 7.404971 7.704025 7.698437 7.7656803 7.4396205 7.44282
1368007_at 6.655384 6.5121527 6.8165255 7.043713 6.919755 6.6872454 6.501161 6.477019 6.9647613 7.2457967 6.93308
1368008_at 5.2570457 5.2922897 4.958794 5.12544 5.224486 5.3901906 5.813951 5.553541 5.1200757 5.329427 5.493083
1368009_at 9.478342 9.490779 10.106475 10.330724 9.203986 9.560731 9.728891 9.564838 10.037455 10.2211485 9.938175
1368010_at 7.50036 7.842438 7.841679 7.565495 7.761559 7.2366405 7.545315 7.619371 7.660746 7.788556 7.661503
1368011_at 7.41572 7.6438227 7.461795 7.8595543 7.539364 7.6432624 7.6758366 7.773052 7.578869 7.59985 7.553414
1368012_at 6.2556844 6.4632096 6.612745 6.2615256 6.246626 5.873884 6.5550222 5.956712 5.943526 6.2577753 6.232196
1368013_at 4.1501884 4.155197 4.2085648 3.9945862 4.0605993 3.9527955 4.1666102 3.979685 4.391473 4.338806 4.2058277
1368014_at 3.9499927 3.7781868 3.9868302 4.0740175 4.2294765 4.0976677 4.131178 3.9003894 3.9900203 4.053093 4.2305627
1368015_at 5.9032407 5.64505 5.635818 5.9640636 5.4161887 5.974746 5.8602567 5.9659934 5.8469515 5.8554487 5.4991403
1368016_at 12.959655 12.885146 12.912747 12.918253 13.090069 12.833045 13.002066 12.922629 13.009447 12.9527025 12.972487
1368017_at 5.121531 4.9210463 4.984415 5.0722156 5.060931 5.015284 5.1005073 5.1948137 5.0089436 5.0024924 4.965006
1368018_at 9.012809 9.051119 9.059175 9.104728 8.829955 9.037409 9.02249 8.999921 8.966885 9.3522005 9.284361
1368019_at 7.8252635 7.8189826 7.913227 7.797606 7.8885045 7.8747497 8.070833 7.732062 7.7019844 8.091669 8.002321
1368020_at 7.573068 7.0888276 6.911462 7.105273 7.4433 7.134177 7.4457555 6.9729924 6.717089 8.095538 7.1738806
1368021_at 13.6943245 13.926131 13.833668 13.816892 13.723292 13.921388 13.607607 13.901976 13.823315 13.829842 13.782667
1368022_at 6.4629464 6.8823647 6.8196054 6.7666373 6.8622985 6.4595838 6.6812935 6.2608776 6.595662 6.838446 6.75648
1368023_at 6.830527 6.803806 6.8001323 7.2699738 6.599613 6.8191886 7.039406 6.6966004 6.5668354 6.9511046 6.874693
1368024_at 6.501676 6.3144917 6.5988765 6.471917 6.2075753 5.9301715 6.475882 6.2139115 6.1507435 6.15835 6.3316913
1368025_at 6.989247 7.0334907 6.775763 7.0304513 7.101339 6.8475375 7.102565 6.8535986 6.5396442 6.8321238 7.10269
1368026_at 7.7191105 7.5904245 7.6735506 7.653124 7.976549 7.6461077 7.821839 7.62709 7.5959144 8.042097 7.783975
1368027_at 6.761529 6.443521 6.2313056 6.5724792 6.2586136 6.3205695 6.5247426 6.469357 6.4839177 6.67219 6.414187
1368028_at 4.0773373 4.3878403 4.428122 4.3276477 4.8577867 4.390748 4.5805874 3.8393393 4.0856924 3.8310885 4.0589476
1368029_at 10.388832 10.50506 10.624448 10.573627 10.541808 10.357836 10.403145 10.505578 10.308987 10.509765 10.449723
1368030_at 8.894502 8.901538 8.965858 8.784246 8.775686 8.569441 8.717267 8.504696 8.632729 8.671658 8.841743
1368031_at 7.5663095 7.580427 7.703966 7.3229504 7.542529 7.3882923 7.4706182 7.4485974 7.4643674 7.442936 7.3665886
1368032_at 6.684689 7.0506144 7.0200243 5.982335 6.890661 6.378226 6.460767 6.426989 6.6419477 6.669909 6.340442
1368033_at 6.3441043 6.4069185 6.3987093 6.053388 6.16481 6.2714443 6.0484123 6.0761395 6.2170396 6.1338105 6.05256
1368034_at 4.1639194 4.3624306 4.331683 4.288224 4.2214975 4.2812195 4.4668036 4.0714836 4.3916655 4.2144446 4.506588
1368035_a_at 10.670128 10.42832 10.793878 10.507274 10.2332735 10.516847 10.719775 10.878921 10.608952 10.126122 10.58572
1368036_at 10.620319 10.514811 10.579244 10.473877 10.070373 10.53629 10.508061 10.665241 10.470192 10.297594 10.3227005
1368037_at 6.873021 6.9908056 7.0838947 7.0219665 7.530449 6.8685474 6.774199 7.1779532 7.0984035 7.624221 7.448687
1368038_at 8.534621 8.687425 8.54603 8.370767 8.231409 8.451585 8.045086 8.275055 8.231293 8.287351 8.347534
1368039_at 5.7929173 5.624776 5.8349333 5.5851192 5.3612556 5.6048856 5.3159385 5.083088 5.477487 5.041691 5.612424
1368040_at 8.237131 8.114826 8.429052 8.123487 8.323244 8.195513 8.141966 8.21365 8.184277 8.12199 8.142529
1368041_at 9.903167 9.824184 9.997001 9.84641 10.125628 9.826127 9.845259 9.885853 9.951924 9.829826 9.909259
1368042_a_at 10.647229 10.782227 10.704075 10.8802 10.889359 10.770185 10.88544 10.72491 10.911475 10.854827 10.887548
1368043_at 8.051425 8.14025 8.076258 7.850241 8.111226 7.9481564 8.113901 7.9095 7.9535894 8.020599 8.224415
1368044_at 3.5473766 3.248292 3.197203 3.435824 3.3310285 3.2631416 3.2437837 3.3410034 3.4248211 3.3714085 3.2211602
1368045_at 9.92974 9.808756 9.8216505 9.856413 9.864604 9.725292 9.687086 9.844244 9.56224 9.86944 9.873801
1368046_at 9.993296 9.854096 9.984044 9.777097 9.57018 9.752705 9.7290125 9.94795 9.80095 9.87451 9.951584
1368047_at 7.537046 7.241889 7.566286 7.0658336 7.9315476 7.10297 6.920942 7.586029 7.8590026 8.706808 8.227379
1368048_at 13.906032 13.8400755 13.939092 14.011923 13.90327 13.950692 14.099165 14.044926 13.9361515 14.047167 14.070737
1368049_at 11.25983 11.471939 11.1810875 11.283255 11.596184 11.438732 11.07462 11.036497 11.340109 11.242221 11.189352
1368050_at 7.727496 7.7169256 7.9278073 7.5770497 7.8228936 7.5941906 7.866668 8.063215 8.009928 8.013554 7.854966
1368051_at 11.527153 11.324234 11.474779 11.274227 11.407996 11.427253 11.3029785 11.318641 11.293553 11.15746 11.549043
1368052_at 4.7343264 4.3211284 4.8410425 4.8341465 5.5740824 4.7844143 5.1082945 4.9397244 4.9552364 4.9688654 5.2830267
1368053_at 5.93967 5.9147263 6.492885 6.368298 5.768083 6.1540756 6.001389 6.5692296 6.2691946 6.12975 6.74766
1368054_at 7.0476584 7.147579 7.0994797 6.8587656 7.3603063 6.9872766 7.0576096 7.2523503 7.339918 7.222982 6.996459
1368055_a_at 8.705692 8.492817 8.478326 8.491179 8.834641 8.585043 8.469348 8.752926 8.646002 8.838998 8.530553
1368056_at 7.469394 7.712413 7.726058 7.4593706 7.5587845 7.5831847 7.568207 7.723889 7.583964 7.3643374 7.4051933
1368057_at 8.568047 8.588134 8.909947 8.258266 8.903161 8.706514 8.108546 8.6157 9.113875 8.456326 9.153655
1368058_at 7.3354344 7.6509624 7.9543614 7.5953655 7.4848166 7.681698 7.8060336 7.6647544 7.7440133 7.644881 7.7094812
1368059_at 9.227721 8.877513 9.028465 9.106987 9.432434 9.32921 9.046127 9.672798 9.966948 8.553693 8.697021
1368060_at 12.896604 12.856109 12.835114 12.795587 12.918778 12.809604 12.809356 12.784731 12.8965225 12.754825 12.841016
1368061_at 5.155433 5.357506 5.0525184 5.1147075 5.8708315 5.5499134 5.3103952 5.533148 5.6315174 5.3622704 4.922948
1368062_at 9.079258 9.209938 9.223259 8.883103 9.177571 9.222841 9.14159 9.01569 9.071786 9.210154 9.172807
1368063_a_at 8.442921 8.806033 8.9348545 8.662277 8.380519 8.634131 8.840716 8.698191 8.641889 8.857022 8.775803
1368064_a_at 10.802837 10.950088 10.88513 10.901595 10.608788 10.740625 11.029104 10.79579 10.648163 10.549326 10.678444
1368065_at 7.6174355 7.5252266 7.3454843 7.4914255 7.7122226 8.049551 7.326884 7.628514 7.196324 7.87874 7.647382
1368066_at 5.6318054 5.5561867 5.6433363 5.4507675 5.9101987 5.9033113 5.7003145 5.5290456 6.02217 5.5384216 5.6552095
1368067_at 9.306012 9.467846 9.404204 9.459773 9.294156 9.234054 9.391293 9.393257 9.348742 9.205082 9.273265
1368068_a_at 7.372175 7.4462757 7.551244 7.3584337 7.4777803 7.463888 7.3071804 7.3954763 7.134203 7.491081 7.183809
1368069_at 7.8247147 7.9014416 8.029623 7.8646855 8.10416 8.079017 8.058572 7.894334 8.16291 8.145211 8.100302
1368070_at 8.056044 8.258268 8.2618065 8.491999 8.504819 8.1876335 8.188174 8.095283 8.328312 8.397135 8.212635
1368071_at 11.896748 12.104806 11.972694 12.174473 12.204201 11.999484 11.964547 12.091557 12.20731 12.186554 12.11056
1368072_at 6.0523295 5.9984574 5.8383613 6.305976 6.1015425 6.072652 6.1048546 5.95885 5.966108 6.1855316 6.3086658
1368073_at 8.557427 8.543617 8.489156 8.449246 8.675801 8.369262 8.345385 8.515925 8.558636 8.692699 8.633113
1368074_at 6.946542 6.84197 6.3529863 6.801548 7.007054 7.0778437 6.8407006 6.7598996 6.7347603 6.565444 7.278485
1368075_at 10.591549 10.720828 10.749074 10.653413 10.472526 10.883609 11.102647 10.815555 10.901596 11.226275 11.33858
1368076_at 7.35723 7.258473 7.5493655 7.469321 7.4298987 7.2041845 7.3613925 7.239093 7.4557066 7.3780007 6.958735
1368077_at 13.35184 13.284661 13.360956 13.362202 13.33335 13.295657 13.061293 13.195186 13.254821 13.1133995 13.222544
1368078_at 4.766667 4.689861 5.230274 5.2421765 5.42747 4.7747126 5.151823 4.3951163 3.9894814 3.8841686 3.9621804
1368079_at 9.349352 9.2855625 9.60421 9.29674 9.173013 8.976778 9.434874 9.172884 8.74842 9.418762 9.250422
1368080_at 3.481003 3.6505363 3.501658 3.6744187 3.6148548 3.7859166 3.7306235 3.4785948 3.53817 3.5722065 3.619104
1368081_at 7.253982 7.127899 7.289203 7.1706953 7.0408754 7.164985 7.1205792 7.135855 7.054177 6.9801946 6.973538
1368082_at 8.636978 8.85537 9.000818 9.0898285 8.896498 8.881945 9.009514 8.815376 9.013708 8.915993 9.109742
1368083_at 9.202354 8.998476 9.075697 8.92224 9.040641 9.093297 8.968836 9.102013 8.99304 9.091648 9.210748
1368084_at 5.9036174 5.922366 5.7096934 5.990608 5.8889637 6.106454 5.7575417 5.756242 5.84016 5.8910966 5.751465
1368085_at 10.997703 10.77528 10.673171 10.733904 10.829396 10.919665 10.755535 10.794299 10.625434 10.61256 10.458245
1368086_a_at 8.085154 7.8232646 8.099146 8.116753 7.2872963 8.726943 9.002786 8.247702 7.985446 8.507615 8.220708
1368087_a_at 8.455429 8.571972 8.785946 8.777995 8.505122 8.526606 8.521567 8.668578 8.8758545 9.076153 8.421066
1368088_at 7.1071377 7.0358715 7.076576 7.2078485 7.3699317 7.1574273 7.2157655 7.035857 7.2754126 7.2171245 7.327058
1368089_at 8.312029 8.4760685 8.587717 8.572294 8.325009 8.350351 8.316294 8.386673 8.389797 8.194352 8.321806
1368090_at 7.023585 6.725717 6.7723045 6.819574 7.084308 7.1887937 6.852337 7.0142655 7.1037126 6.9019527 7.0147467
1368091_at 8.781916 9.100733 9.058353 9.0595455 9.456069 9.131374 8.982192 9.012053 8.933029 9.019232 8.92778
1368092_at 12.371604 12.376516 12.358546 12.3460455 12.425671 12.418311 12.360934 12.433859 12.366479 12.283393 12.436196
1368093_at 3.4624422 3.2565923 3.6588666 3.5337079 3.7409856 3.708741 3.6092613 3.748919 3.5312483 3.8076117 3.5914686
1368094_at 6.827859 6.745743 6.946468 6.7595944 6.8753557 6.822441 6.8968773 6.7121134 7.1891227 7.0497346 7.0402946
1368095_at 10.074853 10.142409 10.024812 10.157683 10.159771 10.128125 9.92684 9.891622 10.075578 10.151352 9.860638
1368096_at 9.473025 9.424857 9.573112 9.640005 9.696644 9.456915 9.472193 9.677949 9.654079 9.364091 9.367189
1368097_a_at 4.036305 4.155197 4.2338634 4.5228286 3.8785799 4.230745 4.3542705 4.4494457 4.503581 4.3748264 4.157268
1368098_a_at 7.3577228 7.624006 6.9190245 7.0303564 7.5749593 7.3973637 7.2753725 7.5811887 7.2002945 7.144249 7.7075963
1368099_at 6.924787 7.3888674 7.5404825 7.06419 6.960895 7.093757 7.025224 6.947332 7.1889367 7.1306744 6.925718
1368100_at 10.609943 10.587746 10.8009615 11.018229 10.716002 10.877006 11.011176 10.780651 10.861693 11.138904 10.811965
1368101_at 7.8472166 7.930331 7.7310534 7.8960667 8.112545 7.700497 7.968479 7.865113 7.6294703 7.977688 7.908013
1368102_at 7.9551096 8.344799 8.187952 8.008646 7.898307 7.957404 8.665817 7.7057405 7.6783566 7.682799 7.425482
1368103_at 7.187195 7.258815 7.392272 7.0017796 7.3211145 6.9529 6.944662 7.0728874 7.057997 6.966782 6.9381833
1368104_at 6.31453 6.122163 5.8515906 6.0137777 5.877445 6.0265646 6.0572047 5.904096 6.1099114 5.5761576 5.9694977
1368105_at 5.087537 4.5907083 4.5390587 4.463145 4.8043633 4.8817153 4.8993163 4.7851706 4.8105927 4.5376787 4.405756
1368106_at 9.027462 8.932561 9.686903 8.996055 8.030806 8.727887 8.7460165 8.812882 8.7884655 9.201205 9.044787
1368107_at 3.34699 3.5191207 3.4679835 3.633649 3.55915 3.751645 3.7367933 3.8278615 3.668836 3.4669201 3.7020366
1368108_at 4.5194464 4.2273564 4.4558344 4.7469296 4.507804 4.966975 4.419516 4.2713017 4.4455624 4.4594183 4.3293724
1368109_at 6.8963056 7.215119 7.2963786 6.8127227 7.573589 7.084419 6.9241104 6.99509 6.9692607 6.934352 6.8351355
1368110_a_at 3.9569497 4.02983 3.856502 3.7416306 3.8660903 3.9782298 3.8560991 4.1772857 4.021449 3.6243124 3.9782968
1368111_at 7.8889256 8.359391 8.26424 8.238745 7.972879 8.16848 8.012693 7.947112 8.495935 8.357895 8.226046
1368112_at 4.9676948 5.0127316 4.9371605 5.0713286 4.6842117 5.207228 5.0692115 5.2179523 5.3899875 5.0655513 4.8221292
1368113_at 4.5026164 4.5284843 4.112777 4.5751414 4.2563314 4.574122 4.532081 4.016037 4.2246304 4.366821 4.1675644
1368114_at 4.2280245 4.0995703 3.9116976 4.186045 4.327476 4.2294083 4.263011 4.384644 4.33528 4.0643578 4.1352344
1368115_at 10.47005 10.412654 10.214112 10.381276 10.854593 10.614838 10.2849455 10.337736 10.428672 10.080861 10.200595
1368116_a_at 7.6525764 7.523424 7.5846167 7.776769 7.691598 7.5896173 7.6039186 7.5714493 7.786532 7.7813807 7.766705
1368117_at 9.244584 9.327038 9.406871 9.333389 9.246625 9.247176 9.123075 9.22818 9.380975 9.277723 9.077884
1368118_at 8.496214 8.553827 8.789188 8.346005 8.576195 8.363634 8.264326 8.257583 8.700344 8.25113 8.398069
1368119_at 5.50376 5.2901964 5.268067 5.291565 5.3912973 5.456376 5.559742 5.638257 5.831951 5.4542155 5.345843
1368120_at 4.0818477 4.216765 4.1006336 4.322667 3.9849865 4.3456287 4.3736506 4.1225195 4.431651 4.1708827 4.131589
1368121_at 10.547927 10.778608 10.402792 10.329099 10.643428 10.473333 10.434833 10.768912 10.88207 10.887049 10.361989
1368122_at 10.108792 10.495592 10.188938 10.1995945 10.19808 10.021639 10.031855 10.059371 10.232209 10.107337 9.876833
1368123_at 5.603599 5.5492854 5.4937463 5.763692 5.748503 6.00036 5.9736404 5.668181 5.6487007 6.1296096 5.564639
1368124_at 7.7832828 7.122406 7.4596424 7.239988 7.3904834 7.175722 7.1242614 7.0468183 6.9436088 7.3603754 7.1531415
1368125_at 6.103548 6.4579353 6.361311 6.4486847 6.52219 5.950834 6.3187127 6.2359467 6.38342 6.063691 6.0852327
1368126_at 6.287771 6.076303 5.7564106 6.9597125 5.6448927 6.320316 6.940807 6.1900063 6.3405757 8.015522 7.36149
1368127_at 5.9825616 5.8864446 5.5280447 5.936552 6.4523506 6.277818 6.331109 5.620697 5.7075315 6.2355 6.7096267
1368128_at 7.2894425 6.2627993 7.3569756 7.481456 6.2713933 8.000012 6.6443696 6.157073 5.767149 6.916183 7.039343
1368129_at 7.1518016 7.3462143 7.5427127 7.4081726 7.2817364 7.2384176 7.562611 7.451083 7.438262 7.9113765 7.695598
1368130_at 4.2527194 4.225444 4.6587753 5.220107 4.393182 5.011671 4.536584 4.5324993 4.616393 4.5490665 4.5620337
1368131_at 4.4512186 4.1474752 3.9612458 4.0716524 4.5463095 4.4465055 4.327152 4.2413807 4.4707785 4.0393367 4.100379
1368132_at 10.579841 10.471791 10.374641 10.275604 10.341545 10.209116 10.278651 9.735442 9.847405 9.869041 9.998042
1368133_at 7.6908517 7.6530175 7.809463 7.9799566 7.6697927 7.4110765 7.7661123 7.791026 7.4305325 8.07161 7.80801
1368134_a_at 8.882165 8.851767 8.936239 9.127359 8.912178 8.845303 8.779144 8.458629 8.919149 8.565033 8.696176
1368135_at 6.303269 5.430843 5.6702976 6.1312532 5.6953726 6.0516133 5.6011496 5.4844384 5.913073 5.648889 5.297989
1368136_at 7.8395567 7.569564 7.892557 7.795481 7.7506976 7.675866 7.6315284 7.6487412 7.6258664 8.222576 7.8973956
1368137_at 6.0435915 5.9840126 5.6798325 5.9606533 6.3059106 6.3318033 6.031001 6.12207 6.0773935 5.9977713 5.829666
1368138_at 5.3321447 5.2894006 5.5270615 5.4135427 5.261071 5.536037 5.7190933 5.488007 5.334008 5.311755 5.383345
1368139_s_at 5.563236 5.476721 5.277256 5.3348136 6.1202908 5.897307 5.143511 5.660937 5.6757827 5.3383665 5.6697683
1368140_at 5.7408333 6.5596933 6.8484955 6.8160806 6.485136 6.338777 7.036492 5.936817 6.4682455 6.4621854 6.447942
1368141_at 11.65436 11.65357 11.5415945 11.518825 11.529698 11.480331 11.666842 11.507349 11.608379 11.606454 11.676838
1368142_at 5.3696103 5.371525 5.480397 5.1079755 5.0885315 5.5154085 5.057882 5.023916 5.3944035 5.3187895 5.214901
1368143_at 7.612977 7.464386 7.3357334 7.002405 6.896428 7.1021795 7.009708 7.100585 7.5113015 7.082818 7.415293
1368144_at 5.766658 5.55608 5.401336 5.5835323 6.156216 5.2863646 5.4445496 5.5132074 5.3235307 5.546733 5.656346
1368145_at 5.5871105 5.5567007 5.401431 5.9788322 5.7614336 5.708724 7.224115 5.6005945 6.2735386 5.024789 5.2205744
1368146_at 10.174504 9.497505 11.09443 9.723293 11.20467 10.549425 9.4050045 9.539461 11.0968895 9.578285 8.599241
1368147_at 8.621525 7.4535527 9.354531 7.8612766 9.552191 8.4379225 7.0259423 7.3622966 9.380408 7.307683 6.466477
1368148_at 4.7046824 4.404432 4.5921354 4.5239778 4.4301496 4.4702888 4.564214 4.8270073 4.6188936 4.5117254 4.3711967
1368149_at 6.1867094 6.040498 5.854068 6.3273406 5.9084215 6.252111 6.1271486 5.956856 6.318155 5.9141774 5.697364
1368150_at 12.781256 12.827823 12.830403 12.958555 12.66906 12.675688 12.910787 12.858536 12.843264 12.843103 12.809377
1368151_at 10.208438 10.493778 10.39798 10.449633 10.363835 10.320819 10.342082 10.225398 10.375575 10.313175 10.463157
1368152_at 7.5098805 7.65868 7.616196 7.5124693 7.4889226 7.6233754 7.4202595 7.4157157 7.4238105 7.8863306 7.336732
1368153_a_at 6.745231 6.954418 6.7571144 7.2515135 7.027057 6.923593 7.268007 6.95153 6.6157413 6.705737 6.8546786
1368154_at 8.34805 8.207898 8.470499 8.586868 8.29156 8.398291 8.002684 8.290686 8.193278 7.855413 8.265619
1368155_at 12.104455 11.410803 10.883341 9.935709 11.27695 8.220662 11.585757 12.724969 10.13781 12.729574 10.486878
1368156_at 5.523612 5.619585 5.7783 5.6508956 5.5934453 5.620417 5.3723454 5.4115458 5.690084 5.4806805 5.2519813
1368157_at 5.6924667 5.5494504 5.626347 5.9049797 5.914055 5.7881346 5.6089506 5.9347897 5.8628697 5.843632 5.932455
1368158_at 9.273377 9.485393 8.998052 8.921276 9.333998 9.144711 9.046256 8.807045 9.168867 9.277961 9.342683
1368159_at 8.603119 8.589895 8.505118 8.62723 8.705971 8.622776 8.447782 8.744624 8.65466 8.733638 8.784318
1368160_at 7.972454 9.400543 6.84487 9.492246 9.351312 9.538782 8.677813 10.3609495 10.459325 9.99177 9.344783
1368161_a_at 13.969428 13.955275 13.993284 13.964266 13.919501 13.936944 13.965577 13.937003 13.879074 13.989802 13.969175
1368162_at 5.071435 4.8211393 4.8734374 5.0257406 4.943717 4.5293713 5.063636 4.6689854 5.34037 4.7740307 4.7771416
1368163_at 10.291922 10.361369 10.48758 10.432663 10.214224 10.208469 10.478016 10.375777 10.20899 10.313241 10.21556
1368164_at 7.8883452 7.877469 7.8335867 7.6543717 7.8979836 7.3344636 7.688781 7.5735793 7.8429937 7.8091974 7.800168
1368165_at 7.708185 7.818285 7.5836043 8.001376 7.7492704 7.5795174 7.865007 7.607817 7.6341367 7.8947816 7.961179
1368166_at 6.277011 6.30562 6.1769543 6.198147 6.8715105 6.087583 6.2097673 6.179947 6.2264385 6.393252 6.448582
1368167_at 5.76382 5.484099 5.515056 5.3320904 5.5317783 5.573047 5.508036 5.230957 5.445178 5.1657677 4.965006
1368168_at 9.169968 9.323305 8.590597 8.651712 8.421355 8.226109 9.170134 8.542549 7.9372993 8.426437 8.730537
1368169_at 7.046425 7.099844 6.6303825 7.089068 6.823745 7.016945 6.8360996 7.076793 6.987664 6.7875514 7.05204
1368170_at 3.8420584 3.8683486 4.0399237 3.760008 3.7595365 3.7782252 4.4026327 4.1745615 3.9192421 4.8728104 4.233824
1368171_at 10.425765 9.122935 10.599337 10.28191 9.498431 5.5127273 9.002846 9.946217 10.374877 7.0611224 8.584481
1368172_a_at 8.545654 6.796544 8.11419 7.90948 7.1425495 4.8017654 6.55962 7.763517 8.06545 5.047639 6.025777
1368173_at 7.8955073 8.535445 8.492584 7.9323525 8.086283 8.2261095 8.156307 7.830889 8.084683 8.280901 7.9954877
1368174_at 3.7597625 3.8727534 3.895255 4.061601 4.123246 3.9776258 3.9712458 3.739013 3.6652095 4.1001334 4.0926394
1368175_at 7.0977483 7.1162653 7.7173023 7.1422687 7.287793 7.1647778 7.0076327 7.033997 7.196755 7.4756165 7.2160983
1368176_at 7.7744975 7.902648 8.052191 8.241471 7.9409313 8.136047 7.790857 7.8778467 8.142689 7.9507694 8.034565
1368177_at 7.8024554 7.8465157 7.6545563 7.4776144 7.6721563 7.466639 7.8697453 7.7668557 7.5850377 7.3880377 8.088512
1368178_at 9.152263 9.129482 9.153362 9.425493 9.289532 8.955911 9.2994795 9.028017 8.85194 9.368386 9.339952
1368179_at 7.311954 7.213182 7.3357973 7.6967854 7.5617633 7.60313 7.5568085 7.7799406 7.5987 7.6357746 7.2792044
1368180_s_at 13.046531 13.511712 13.496439 13.6110935 13.70461 13.571163 13.536921 13.294158 13.635357 13.1097765 13.4248085
1368181_at 10.534223 10.989778 10.434819 10.5445385 10.431294 10.66527 10.993612 10.8692665 11.033655 10.873906 10.778202
1368182_at 4.1805744 4.1490555 4.1175365 4.3156147 4.3498735 4.52627 4.3823276 4.4768696 4.389024 3.9777355 4.4484644
1368183_at 7.903877 7.9119897 8.075303 8.264799 8.093347 8.120992 8.078017 7.928238 8.111399 8.226737 7.93262
1368184_at 9.147278 9.248968 9.138562 9.229221 9.417419 9.206029 9.141437 9.353651 9.207737 9.4991 9.557374
1368185_at 5.1079683 4.750663 4.4811172 4.807662 4.9276853 5.311472 4.874376 5.2447295 4.826399 4.5799065 5.157351
1368186_a_at 6.2208056 6.2316422 6.164047 6.134666 6.198979 6.3393536 6.0118546 6.479955 6.2282205 6.03879 5.9957333
1368187_at 8.406622 8.015432 8.813806 7.4313464 7.132589 7.171085 7.9510856 8.100334 7.6097984 8.054274 8.117237
1368188_at 13.590711 13.680845 13.614734 13.556556 13.677315 13.582584 13.535755 13.569031 13.527349 13.766593 13.688798
1368189_at 10.702829 10.588239 10.784292 10.8344965 10.794571 10.975605 11.234134 10.881899 10.848302 11.13505 10.935384
1368190_at 5.3533206 5.0491505 4.727048 4.767086 5.7887716 5.462349 5.2544436 5.22649 5.269271 5.01738 5.5858936
1368191_a_at 11.076213 10.822555 11.015912 11.182353 11.064483 11.0129175 10.821802 11.245759 11.114993 11.143879 10.980183
1368192_at 4.601443 4.570496 4.7928114 4.3226666 4.7342935 4.6717243 4.394486 4.7545004 4.8103523 4.490156 4.686137
1368193_at 5.179469 4.952467 5.273307 5.00634 4.8947186 5.1416345 5.203722 4.836709 4.7919803 4.961177 4.849158
1368194_at 4.411524 4.5718756 4.4228773 4.591955 4.59599 4.602519 4.1782618 4.474516 4.601888 4.632823 4.6429462
1368195_at 6.3177786 6.3054624 6.1111984 6.6128483 6.506923 5.957185 6.624311 6.187299 6.1362233 6.358446 6.436733
1368196_at 5.271711 4.6537538 4.806963 4.873804 4.671992 4.8995996 4.7695065 4.689434 4.713751 4.8137817 4.8913894
1368197_at 3.955473 3.941898 4.052985 4.086067 3.9769208 4.3752775 3.9421237 3.8080182 4.171131 4.1470795 3.7766292
1368198_at 4.5469255 4.392611 4.4222198 4.7686863 4.5623503 5.135329 4.9603467 4.778354 4.535002 4.632823 4.496302
1368199_at 8.355842 8.70257 8.9698715 8.693812 8.761247 8.5172 8.547562 8.517545 8.729677 8.719857 8.670583
1368200_at 5.8585815 5.6188803 5.57456 5.4308405 5.248073 5.792986 5.300743 5.8175282 5.480018 5.6818194 5.6688805
1368201_at 5.994004 6.465175 6.42909 6.276069 6.5860095 5.973628 6.2738867 6.396244 6.262068 6.333625 6.6037545
1368202_a_at 8.503982 8.703318 8.801735 8.904402 8.647897 8.377732 8.8680725 8.770562 8.746157 8.966677 8.874269
1368203_at 5.0470533 4.8752522 4.869169 5.197114 4.8040752 5.0658073 5.1862764 4.9062233 4.882519 4.6878104 5.024928
1368204_at 6.4638233 6.6542363 6.6767774 7.082458 6.778006 6.710928 6.6425414 6.72962 6.6343527 6.8107214 6.861474
1368205_at 13.508833 13.461166 13.542664 13.527126 13.237325 13.391206 13.42746 13.438962 13.496339 13.545457 13.427559
1368206_at 8.7753725 8.892463 8.643985 8.721788 9.049175 8.881655 8.782584 8.8258915 8.773313 8.892835 9.117294
1368207_at 5.7918005 6.126422 5.960899 5.8547683 5.8030167 6.1362267 5.8314238 5.792559 6.112881 6.296211 6.3197894
1368208_at 5.6162786 5.844264 5.720483 5.8980117 6.0016317 5.929826 6.021996 5.962399 5.7114573 6.0307813 6.098105
1368209_at 5.552189 5.52921 5.6011753 5.821167 5.7551355 5.6418595 5.645504 5.605299 5.8479834 5.7017565 5.585826
1368210_at 4.4827604 4.285952 4.2398973 4.167539 4.3706255 4.538481 4.184938 4.545438 4.565381 4.500448 4.3148203
1368211_at 12.248925 12.405796 12.171877 12.30987 12.417311 12.327786 12.416597 12.392384 12.27684 12.463188 12.359324
1368212_at 8.007241 8.467528 8.096736 7.8960667 8.183721 7.854207 8.318498 8.028244 8.013158 8.239915 8.448461
1368213_at 9.581329 9.553494 9.392125 9.619898 9.542323 9.559305 9.70686 9.817752 9.353957 9.278155 9.555957
1368214_at 7.8511868 7.96439 8.117983 7.8164077 7.9368124 7.953422 7.966517 7.9617276 7.9061723 8.0957155 7.8040113
1368215_at 9.864615 9.883302 9.997209 10.200088 9.831187 9.841567 9.92251 9.924184 10.033065 9.90042 9.834273
1368216_at 9.520849 9.554942 9.652758 9.347507 9.553554 9.390338 9.339578 9.351997 9.397402 9.479775 9.46929
1368217_at 8.40193 8.809628 8.998583 8.764339 8.794207 8.670713 8.791838 8.60137 8.804579 8.8894825 8.782751
1368218_at 5.795881 5.7301335 6.187335 5.5804706 5.829111 5.6149564 5.5065045 5.9402575 5.8949046 5.977691 5.8277144
1368219_at 6.506096 6.649893 7.026764 6.938686 6.6737704 6.597958 6.7004147 6.4778943 6.5986457 6.7572827 6.7224164
1368220_at 8.885023 8.827465 9.075697 9.168617 9.265822 8.836128 9.071821 8.879465 9.097185 9.414917 9.1884575
1368221_at 9.967028 10.232288 10.459713 9.927118 9.897764 9.756643 9.7062025 9.781899 9.678864 9.472116 9.569973
1368222_at 6.6040697 6.605546 6.9827747 6.1772194 6.341561 6.095019 5.8365974 6.2698374 5.974882 5.9356136 6.201418
1368223_at 7.0306444 7.3599715 7.915354 8.012137 7.764098 7.8188066 7.679578 7.6055193 7.814286 8.051556 7.7458944
1368224_at 13.080752 13.117201 13.329618 13.0181465 13.017508 13.024355 12.751739 12.993808 13.146123 12.905355 12.889867
1368225_at 7.534513 7.524569 7.905204 7.529684 7.6756687 7.4599752 7.3331795 7.4256735 7.593454 7.6016436 7.5594006
1368226_at 8.269678 8.293597 7.9633503 8.057489 8.613255 8.241425 8.1928005 8.327904 8.186939 8.117582 8.271834
1368227_at 8.243281 8.712859 8.771948 7.8724318 8.365836 8.498397 8.400426 8.424923 8.418102 8.83246 8.916163
1368228_at 8.515417 8.576975 8.630011 8.715004 8.522221 8.476857 8.648245 8.267891 8.532742 8.721439 8.458543
1368229_at 6.5003858 6.7178345 6.577814 6.8994417 6.899567 6.6622324 6.8295503 6.777535 6.925589 6.4705915 6.743813
1368230_a_at 9.051731 9.211398 9.099827 9.015349 9.447155 9.2376995 9.192437 9.143677 8.985378 9.2792015 9.240258
1368231_at 6.9639874 6.998217 6.552577 6.453854 6.6626782 6.9063306 6.931006 6.7838893 6.3975997 6.492688 6.644426
1368232_at 8.468371 8.203492 8.278015 8.594153 8.54461 8.709842 8.584919 8.428419 8.562215 8.812183 8.895542
1368233_at 8.312238 8.430147 8.113659 8.322891 8.117417 8.459894 8.384676 8.044244 8.515135 8.625139 8.384356
1368234_at 8.842252 8.900737 8.555046 8.411496 8.592783 8.500724 8.543428 8.421381 8.508877 8.479266 9.145602
1368235_at 7.641142 7.690335 7.8336864 7.9629593 7.9871116 7.911525 7.744454 7.7164903 7.97002 7.9067955 8.032897
1368236_at 3.74855 3.9874449 3.9330552 3.8057349 3.9935527 4.517043 3.8270798 4.139204 4.1581397 3.8401093 3.8497016
1368237_at 4.2414117 4.173334 4.0611534 4.5281796 4.3059645 4.5741987 4.34504 4.462967 4.2147703 4.2255983 4.353951
1368238_at 4.587798 4.6068616 4.299912 4.7938004 4.508428 4.7021546 4.5181127 4.617441 4.5168085 4.54932 4.7235856
1368239_at 8.682799 8.424536 8.759264 8.527069 8.656158 8.441952 8.152276 8.385754 8.491322 8.26045 8.425475
1368240_a_at 4.788752 5.0286784 4.4719276 4.435462 4.811161 3.9434826 4.5160894 5.013075 4.5142727 5.0548706 4.4336104
1368241_a_at 8.566734 8.472258 8.416875 8.710598 8.853847 8.5428705 8.893293 8.794114 8.80023 8.955409 8.685418
1368242_at 4.8715706 4.472002 4.7337112 4.5548525 4.8444366 4.9248962 4.8882523 4.673954 4.5630064 4.709216 4.6541367
1368243_at 5.379412 4.850655 5.3277206 5.1169276 4.9958014 5.2100134 5.355177 5.168723 5.2020426 5.213849 5.274107
1368244_at 10.317017 10.149464 10.203438 10.232132 10.269469 10.19417 10.111368 10.430615 10.274671 10.051682 10.418625
1368245_at 12.147518 12.564998 12.437812 11.435962 12.477299 12.360227 12.16881 12.158373 12.196005 12.175433 12.494922
1368246_at 5.091324 5.1907196 5.6384006 5.1967883 5.0052648 4.9961686 5.0679827 5.2597704 5.0245624 5.155457 5.086662
1368247_at 6.7089787 7.5937266 9.269638 7.2241964 8.113518 5.9751787 6.9796824 6.29388 6.848002 7.9884577 6.0010448
1368248_at 6.2856517 6.3010597 6.959443 6.5161166 6.327506 6.8394103 6.7354674 7.0403366 6.738561 6.397823 6.8032846
1368249_at 9.769277 9.84432 9.238763 10.261339 9.707813 9.924796 9.713352 9.698135 10.05872 10.093211 10.117086
1368250_at 4.088654 4.0071864 4.0010757 3.8016896 4.0799694 4.094573 3.848597 3.8094394 4.11063 4.2137194 4.186794
1368251_at 5.4586434 5.4389853 5.264231 5.99676 5.8001328 5.4290547 5.200234 5.5896544 5.55578 5.5507026 6.191246
1368252_at 3.5710962 3.4703817 3.440565 3.7390735 3.1911309 3.3666282 3.4870503 3.5563753 3.6995325 3.618412 3.321771
1368253_at 12.351571 12.331789 12.462747 12.304451 12.460902 12.387591 12.305772 12.363536 12.32055 12.335351 12.3470545
1368254_a_at 5.1175303 4.668516 4.154471 4.911806 4.606653 4.8179493 4.8478436 5.074503 4.881424 4.7939506 4.886255
1368255_at 4.1387506 4.3295035 4.1619954 4.5460606 3.9269414 4.364927 4.324353 4.348911 4.4739084 4.2051125 4.1942196
1368256_at 3.749458 3.3103647 3.6757267 3.3397305 3.665534 3.4725332 3.3448682 3.9085057 3.5899959 3.3486567 3.5643005
1368257_at 4.004495 4.0288258 3.8959913 4.1580377 3.721273 4.0721126 4.0640283 3.9415565 4.0375433 4.101398 4.0288672
1368258_at 5.236155 5.3703127 5.2707014 5.611728 5.175084 5.1609144 4.7716894 5.2440147 5.1629944 5.1288486 4.961861
1368259_at 7.4422894 7.749879 7.6350265 7.340213 7.379777 7.0448065 7.394796 7.4801197 7.7770786 7.5693636 7.2983212
1368260_at 4.8508873 5.439023 4.7928114 4.6192856 4.963022 5.3039436 5.5059757 5.5549936 5.115386 5.6440563 4.9045935
1368261_at 4.362262 3.889759 3.979946 4.168356 4.183243 4.319034 4.362598 4.2760024 4.4528494 3.8688602 4.021988
1368262_at 6.80619 6.916351 7.417116 6.816196 6.6918015 6.2154284 6.5720363 6.625073 6.6559753 7.1940145 6.8369517
1368263_a_at 3.897123 3.7598789 3.885212 3.910277 3.999314 4.000512 4.086606 4.169774 4.0267415 3.829593 3.910799
1368264_at 7.887607 7.8347597 7.938371 7.605395 7.7021327 7.7425814 7.8966084 7.7041254 7.7043858 7.6764035 7.5711546
1368265_at 8.984193 9.061868 9.032709 9.240577 9.273964 8.925473 8.674313 9.085829 9.155556 9.150817 8.870339
1368266_at 13.267249 13.218853 13.0367985 12.994501 13.133158 13.125257 13.106627 13.059985 13.072443 13.002562 13.177297
1368267_at 7.782372 7.798608 8.023634 7.9629927 7.816352 8.108095 7.978053 7.9296975 7.484971 7.8800235 7.919384
1368268_at 7.647211 7.801543 7.94787 7.68398 7.8462234 7.5327168 7.470093 7.7894373 7.843945 7.5665417 7.8379316
1368269_at 3.613439 3.7315307 3.5087278 3.5945373 3.7985065 3.5984218 3.6607969 3.7231543 3.611686 3.4622483 3.6100843
1368270_at 7.491738 7.607505 7.811015 7.399407 7.7671237 7.154091 7.667138 7.9403577 7.1473045 7.4832206 7.6686563
1368271_a_at 4.4393682 4.8403535 5.1733584 5.4584045 4.777322 4.394961 5.196611 4.5838785 4.9352274 5.1198416 4.5045013
1368272_at 10.414403 10.686937 10.633855 10.3757105 10.513476 10.760701 10.12503 10.667816 10.184159 9.775582 10.08964
1368273_at 9.734325 9.798461 9.841644 9.792269 9.562521 9.704928 9.537789 9.559196 9.591976 9.624301 9.323463
1368274_at 8.277443 8.562452 8.452 8.215926 8.465063 8.399864 8.374497 8.328009 8.592637 8.438613 8.341238
1368275_at 10.843301 10.2918215 10.656697 10.856996 10.7725 10.582119 10.99454 10.536123 10.230081 11.516208 10.811915
1368276_at 7.1304116 6.805882 6.7490444 6.7964935 6.9452815 7.1941104 7.1022835 6.762824 7.0278435 6.9193435 6.9957204
1368277_at 8.7468195 8.936092 8.768983 8.795785 8.739896 8.657148 8.7824745 8.595078 8.722974 8.928124 8.647149
1368278_at 6.23804 6.349893 6.5266623 6.4555902 6.9980154 6.55397 6.683422 6.976907 6.4194837 7.0539374 7.269862
1368279_at 4.9266915 5.516287 5.599601 6.0974064 5.581096 5.321431 5.092176 4.712517 5.138178 5.348515 4.8198767
1368280_at 12.098475 12.00569 12.314059 12.342651 12.106222 12.130529 12.241006 12.203091 12.427988 12.206232 12.204769
1368281_at 5.6399565 5.149379 5.5150557 5.4374447 5.4756556 5.599016 5.504697 5.8748007 5.2682505 5.275587 5.5845633
1368282_at 4.464788 4.1329093 4.627768 4.4601374 4.455531 4.621251 4.222603 4.386998 4.385874 4.3677697 4.530009
1368283_at 11.276911 11.530827 11.580225 11.430592 11.488713 11.510367 11.460957 11.262236 11.319015 11.204978 11.119526
1368284_at 8.322838 8.32946 7.9316707 7.7516084 7.749904 7.89805 7.766771 8.0295725 7.903508 7.667919 7.6464133
1368285_at 4.707636 4.62048 4.6105747 4.694643 4.4268703 5.163374 4.6590586 4.6526484 4.690737 4.392143 4.7044954
1368286_at 7.1894126 7.1053133 6.9354877 7.3518925 7.316663 6.6910276 6.8930755 6.9208455 7.2994967 6.876339 7.1111374
1368287_at 4.8395295 4.426892 4.734817 4.6216054 4.627635 4.61095 4.820019 4.840347 4.8898954 5.0450344 4.410774
1368288_at 14.183797 14.15051 14.113165 14.095234 14.1243725 14.097377 14.144247 14.113063 14.112283 14.129097 14.167093
1368289_at 11.589403 11.641837 12.02384 11.959634 10.803445 11.925449 11.762587 11.937667 12.021357 11.800337 11.913451
1368290_at 3.7891817 3.8231857 3.3327224 3.8799868 3.9734123 3.847638 3.7800705 3.703196 3.895255 4.0993013 3.7128828
1368291_at 8.806279 8.98041 9.426512 8.692347 9.394786 9.014393 8.5683365 9.296659 9.285365 9.008863 9.080582
1368292_at 7.422723 6.8838196 6.709781 7.0682144 6.7141337 7.03384 6.9654365 7.0765104 7.182622 6.9584723 6.887053
1368293_at 5.604296 5.724657 5.9089537 5.8874736 5.627623 5.544793 5.8516436 5.640421 5.5403657 6.079227 5.6937017
1368294_at 10.581033 10.3567705 10.611471 10.632914 10.477982 10.42868 10.588444 10.365924 10.559623 10.471475 10.4777
1368295_at 9.866518 9.698375 9.967142 9.832084 9.688026 9.881044 9.626314 9.61891 9.66718 9.517259 9.568127
1368296_at 9.474676 9.170565 9.616661 9.500178 9.176836 9.40939 9.13492 8.816423 9.082522 9.07973 9.185363
1368297_at 5.0982866 4.775504 4.6833134 5.063207 4.8897476 5.0425663 4.6902437 4.862137 4.735881 5.0047665 4.7685585
1368298_at 5.64439 5.5213194 5.289243 5.819727 5.2754226 5.7259912 5.5072064 5.9803286 5.7958465 5.4308667 5.625006
1368299_at 3.874627 3.9749944 3.9620545 4.0462713 4.0436683 4.212298 4.0798225 3.9841225 3.9783812 3.868032 3.9173448
1368300_at 5.8822155 5.628433 5.7974796 5.7731338 5.3279877 5.5079985 5.5962653 5.5620856 5.755527 6.075581 5.8390145
1368301_at 5.972221 5.543626 6.183485 6.347355 5.9595394 6.095394 5.8754544 5.867497 5.818047 5.9915514 5.874428
1368302_at 5.045998 4.8574204 4.8605556 5.254107 4.998465 5.0069127 4.9857154 5.0823455 4.909442 5.111197 4.8038816
1368303_at 7.8329277 7.8912807 7.6964364 6.914918 7.2331176 7.3239717 6.0015683 6.5659146 6.140548 6.702571 6.508203
1368304_at 11.481971 11.9009075 12.00424 11.423052 11.723162 11.641959 11.173911 11.483684 11.64832 11.540659 11.326933
1368305_at 8.272928 8.086505 8.312421 8.800715 8.354305 8.096434 8.477496 8.485881 8.521627 8.621189 8.064794
1368306_at 5.8144994 5.5464587 5.3085747 5.7875285 5.4295917 5.9848742 5.474919 5.8637657 5.537481 5.488681 5.765234
1368307_at 6.318077 6.0200787 5.7970004 6.066519 6.2639475 6.3624907 6.075275 6.19731 6.225369 6.249897 6.303193
1368308_at 5.895252 6.643024 8.173807 6.685135 7.624864 7.6416473 7.134407 7.755613 7.1978874 7.3439984 7.1566
1368309_at 7.2300425 7.5504155 7.6557946 7.6002083 7.7615023 7.681405 7.789286 7.521974 7.345023 7.59752 7.423549
1368310_at 5.630511 5.287203 5.2444 5.699834 5.204439 5.787016 5.543782 5.4959183 5.776561 5.5327473 5.3527718
1368311_at 8.547371 8.838365 8.118831 8.6762085 8.715959 8.418268 8.780288 8.880118 8.524158 8.435549 8.292414
1368312_at 4.737335 4.5505514 4.573818 4.6817274 5.182206 5.035145 4.8116937 4.8938828 4.9255433 4.847274 4.7282305
1368313_a_at 4.343004 4.1503906 4.1780696 4.0638514 4.5323644 4.3165455 4.2300973 4.1395407 4.3720875 3.9451652 4.3717604
1368314_at 9.951132 10.142266 9.955772 10.273727 10.062439 10.184611 10.038983 10.3588085 9.987742 10.087343 10.438722
1368315_at 6.514776 6.786691 6.548203 6.330118 6.8747053 6.4111886 6.572532 6.681011 6.1813126 6.7707686 6.4933248
1368316_at 11.254466 11.252412 11.192908 10.7709055 11.244127 11.163372 10.944959 10.841689 10.855029 10.629212 10.976252
1368317_at 4.6705875 5.0069504 4.265958 4.6568756 4.9975176 4.8457017 4.7201166 5.234738 5.480018 5.120142 5.2495666
1368318_at 7.3557034 7.7106824 8.26907 7.8959746 8.273842 7.435477 8.021646 8.163982 7.867208 8.118332 7.7374983
1368319_a_at 4.8136244 5.1379223 5.4070706 5.068609 5.376032 5.2088327 5.117277 5.0433807 5.074792 5.2710114 4.6572385
1368320_at 4.634961 4.5452456 4.498116 4.3959103 4.447688 4.4702888 4.702088 4.7296677 4.684622 4.1001334 4.3166914
1368321_at 7.6566744 7.0405316 6.35143 7.2526503 7.282857 6.6102014 6.9835067 10.120024 9.03429 8.006496 6.751023
1368322_at 8.521712 8.28463 8.7056675 8.783357 8.701975 8.513545 8.43874 8.598498 8.4990635 8.596797 8.3324375
1368323_at 7.4647884 7.3233376 7.5661187 7.3050747 7.76935 7.219676 7.406038 7.4013133 7.6208186 7.6305523 7.5628896
1368324_at 5.2875338 5.1456285 5.051149 5.071249 5.0811224 5.037632 5.349253 5.255493 5.474684 5.151498 5.3955283
1368325_at 8.167799 8.099207 7.5373063 7.6355 8.079672 7.586634 8.1839695 7.6572766 8.04656 7.737159 7.7965736
1368326_at 6.8803525 7.154669 7.228617 6.9977837 6.9941697 6.9237423 7.2559524 7.4389453 7.1323605 7.1375546 7.1030397
1368327_at 6.2116137 6.026299 5.969412 6.1036835 6.135993 6.1490245 6.2704897 5.9943213 6.309048 6.243221 6.161508
1368328_at 8.872377 9.12405 8.828219 8.77399 9.197218 8.922081 8.618101 8.841277 8.697497 8.585123 8.79212
1368329_at 5.2167015 5.4460797 5.3912897 5.2743816 5.6877527 5.6187525 5.186525 5.5478277 5.493864 5.1095033 5.735253
1368330_at 6.967777 7.329566 7.1112247 7.277264 7.220227 6.931671 6.84488 7.134344 7.033322 7.249658 6.930426
1368331_at 11.900294 11.984907 11.82342 11.80777 11.733988 11.535441 11.815374 11.820475 11.8639 11.876528 11.879401
1368332_at 6.5553656 6.962188 6.9971004 6.441406 6.7571917 6.0206456 6.254884 7.227574 7.237719 6.794259 6.548487
1368333_at 4.457945 4.4402084 4.2950697 4.2687683 4.1713214 4.755914 4.505164 4.5224 4.5250144 4.1312866 4.244012
1368334_at 7.3585067 7.317084 6.7944517 7.723272 7.2828426 7.371222 7.700874 7.5489492 7.4206147 7.498749 7.887876
1368335_at 13.5518465 13.520024 13.61857 13.614302 13.42212 13.656263 13.80896 13.76329 13.666191 13.558569 13.588133
1368336_at 11.362883 11.644952 11.228177 11.516224 11.486796 11.37584 11.794883 11.40181 11.449526 11.70102 11.772462
1368337_at 5.7245493 5.7020044 5.6877365 5.853071 5.486681 5.804998 5.734454 5.6890373 5.6545014 5.830175 5.826379
1368338_at 4.591462 4.0845685 4.439348 4.6286616 4.0477104 4.319034 4.305092 4.357471 4.500745 4.3023105 4.5652056
1368339_at 4.7230015 4.5524864 4.3036585 4.7417965 4.5782213 4.5846586 4.3619733 4.016127 4.436287 4.709469 4.2193785
1368340_at 8.339992 8.266999 8.302593 8.041006 8.065758 7.8481994 7.9058046 7.985623 8.237164 8.092461 7.981377
1368341_at 7.862444 7.9208846 7.8038826 7.5948 7.8556685 7.766922 7.8746424 7.5806813 7.7055125 7.9401107 7.9710298
1368342_at 4.0692253 3.9352615 4.2813873 4.1877875 3.9548137 4.1978836 4.1752625 4.0536337 4.0784073 4.127763 4.518979
1368343_at 5.306923 5.127985 4.981202 5.223571 5.338167 5.326869 5.4872227 5.4430084 5.530366 5.3771124 5.3088126
1368344_at 3.2886398 3.4121556 3.4365046 3.6824286 3.9483976 3.4941783 3.541865 3.6286464 3.4768236 3.7314813 3.6463714
1368345_at 4.6953073 4.320746 4.287912 4.637201 4.365094 4.1361165 4.627425 4.5449977 4.2071114 4.16061 4.4083056
1368346_at 6.5731735 6.601207 6.426236 6.6219134 7.103281 6.7014737 6.4736733 6.7308636 6.5427966 6.520403 6.407831
1368347_at 4.928097 4.8424993 4.561424 4.933389 4.5560026 4.725895 4.9542084 4.76261 4.80868 4.7228947 5.1388516
1368348_at 4.26801 4.0621595 4.0554857 4.2357974 4.345149 4.625346 4.508114 4.1939373 4.284651 4.179409 4.1216435
1368349_at 5.5306797 5.330964 5.227541 5.4967318 5.741053 5.3946543 5.4223123 5.5048313 5.699608 5.2084823 5.3857527
1368350_at 3.6576686 3.391317 3.2660062 3.4672766 3.4946356 3.5966399 3.364627 3.499304 3.5349352 3.5708876 3.2690668
1368351_at 6.590676 5.887417 5.637482 5.71359 5.9957323 6.124208 6.221116 6.3010926 6.234642 6.0160522 6.0452547
1368352_at 4.6098247 4.5863514 4.443713 4.9323807 4.7524967 4.5861454 4.3060455 4.601633 5.229224 4.3767424 4.7471576
1368353_at 4.9734225 5.3177156 4.798542 5.021672 5.271933 5.2281833 5.155055 5.128109 5.212509 4.95847 5.114554
1368354_at 10.147106 9.946406 10.501653 10.141457 10.310751 10.613633 10.103886 10.127953 10.098132 10.538162 10.095496
1368355_at 4.612648 5.354879 5.2211757 5.028649 4.627263 4.686977 4.967898 5.454095 4.775404 4.93763 4.84964
1368356_a_at 9.783905 9.867275 9.991414 10.018722 9.984847 9.566298 9.449516 9.8690405 9.775746 10.166184 9.932161
1368357_at 6.0250773 5.697328 5.4776845 5.470099 5.51023 6.1663704 5.9283257 5.7567453 6.1290236 5.4257445 5.7462683
1368358_a_at 3.70881 3.468596 3.339657 3.5810874 3.678418 3.7867987 3.529059 3.5652013 3.7726634 3.6527402 3.541483
1368359_a_at 4.16996 3.880515 3.9046 4.122203 4.4344645 4.5346847 4.530936 4.1928115 4.305903 4.19045 4.260074
1368360_at 13.729685 13.686153 13.722021 13.631788 13.605309 13.626594 13.673022 13.700251 13.662762 13.649103 13.672034
1368361_a_at 7.7138867 8.041464 8.093605 7.8515134 7.962054 7.754077 7.8183727 8.005815 7.6543045 8.061021 7.8804464
1368362_a_at 10.921666 10.784633 10.978917 10.955811 10.897415 10.852802 10.858529 10.799967 10.80877 10.667029 10.668853
1368363_at 3.5297287 3.781155 3.726568 3.917634 3.8442762 3.9380527 3.884011 4.0666485 3.9499235 4.0417614 3.812493
1368364_at 4.593745 4.183009 4.2041354 4.6377554 4.169049 4.8014684 4.7165136 4.623775 4.449867 4.3645396 4.654755
1368365_at 12.295725 12.151969 12.273226 12.283261 12.049266 12.283402 12.192922 12.123068 12.268233 12.085179 12.083882
1368366_at 4.9407835 5.059558 4.8019104 5.162725 5.350126 5.049238 4.7747126 4.7988777 5.08947 5.0519843 5.232699
1368367_at 5.6303144 5.4017687 5.3103533 5.7710423 5.3594055 5.7141767 5.4066563 5.7061973 5.552298 5.514968 5.607261
1368368_a_at 10.036467 10.163506 10.009678 9.976768 10.226015 10.15713 9.999337 10.155557 10.098599 10.217957 10.142548
1368369_at 4.7639794 4.229394 4.307102 4.6922426 4.2229295 4.7051477 4.954097 4.4734855 4.6582966 4.100134 4.525666
1368370_at 5.953531 6.0209255 5.9621344 5.843238 5.9020395 5.214333 5.814061 5.9304442 6.0074577 6.0275126 5.8642616
1368371_at 5.020712 4.8869596 4.9788456 5.1024947 4.7455835 5.0265503 4.839385 4.8295174 5.0350385 4.848434 4.976587
1368372_at 7.9721766 9.053125 8.851278 8.865768 8.250826 8.208797 7.413323 8.18424 8.705472 7.293762 8.018656
1368373_at 4.2292976 4.412841 4.1875315 4.4156194 4.3811936 4.2659597 4.3094587 4.228549 4.5616198 4.21231 4.3019047
1368374_a_at 5.9408264 5.650461 5.452389 6.13911 5.6089087 5.8659325 6.076713 6.015715 6.036399 6.0254755 5.5617695
1368375_a_at 4.9746113 5.220163 5.0160513 5.348844 5.32088 4.693934 5.3893027 5.496799 5.136314 5.4178553 5.5303464
1368376_at 9.021793 8.685469 6.0347238 10.561071 7.169019 8.290905 8.10964 7.491415 8.582399 8.3658905 9.177973
1368377_at 4.7797074 5.0095854 5.0491514 5.2402244 5.116848 5.205153 4.835337 5.0991244 5.163912 4.809414 4.7815247
1368378_at 12.177884 12.398601 12.148679 12.082751 12.084104 12.21977 11.992318 12.300283 12.177947 12.32367 12.230002
1368379_at 8.106332 8.206809 8.319769 8.456866 8.538015 8.145475 8.372448 8.02216 8.061201 8.361969 8.216784
1368380_at 13.981975 13.962745 13.955435 13.926309 13.928332 13.9306965 13.895343 13.936341 13.952613 13.86586 13.911433
1368381_at 4.9817157 4.8650074 4.6003356 4.7992635 4.777322 4.737034 4.950575 5.1277657 4.5220623 4.555998 4.6885448
1368382_at 5.36971 4.911217 4.8091297 5.245857 4.7910914 5.5304213 5.353501 5.3109503 5.0418105 4.992339 5.3140035
1368383_at 5.923381 6.116733 6.116466 6.0485425 5.920168 6.1238346 6.4519014 6.493335 6.097984 5.87463 6.125832
1368384_at 4.16996 3.994168 3.9555173 3.9098449 4.0204854 4.1825347 4.1070642 3.9247162 4.301015 4.0888805 4.2990823
1368385_a_at 9.126327 9.081233 9.270084 9.1394615 9.258845 9.025429 8.950781 8.989964 9.040402 9.202205 9.156794
1368386_at 9.777385 9.808379 9.917296 9.686022 9.489446 9.57668 9.568005 9.670837 9.602363 9.681466 9.705472
1368387_at 11.012034 11.150682 11.413351 11.508869 10.925507 11.141381 11.267259 11.125765 11.14102 11.006459 11.019106
1368388_at 5.5001273 5.250791 5.4596896 5.7137113 4.8538156 5.309323 5.2666225 5.207302 5.812038 5.664465 5.098562
1368389_at 9.457681 9.242982 9.675538 9.404044 9.220361 9.468477 9.783722 9.508632 9.435281 9.575309 9.606413
1368390_at 9.297557 9.218335 9.254368 9.154831 9.062984 9.1933565 9.238708 9.2647085 9.199312 9.145119 9.244203
1368391_at 5.0484953 4.768043 4.9459743 4.807662 4.5623503 4.9216123 4.7232246 4.6301327 4.792271 4.535858 4.9935675
1368392_at 6.57619 6.3159823 6.343601 6.3953815 5.943041 6.452203 6.3687124 6.3215346 6.3120885 6.1481457 6.065917
1368393_at 5.523755 5.917143 5.820127 6.1131005 5.754587 5.780571 5.7788186 5.6591926 5.9439187 5.928163 5.3869457
1368394_at 5.7437496 5.476952 5.498669 6.0427794 5.7521467 5.829246 5.7350125 5.5634995 5.9609303 5.5432734 5.682937
1368395_at 5.412376 4.9301195 4.995487 4.7896433 4.968546 5.1218653 5.121957 5.2217245 4.753272 5.1352577 5.4658966
1368396_at 5.484451 5.1990128 5.187081 5.3406696 5.625345 5.6218586 5.2278404 5.209394 5.7102113 5.361492 5.1202917
1368397_at 12.760905 12.936938 12.893518 12.898594 12.760391 12.705059 12.779564 12.990052 12.876466 12.86608 12.901419
1368398_at 4.5795703 4.5242825 4.401595 4.42118 4.6528635 4.6188984 4.5054917 4.616089 4.6512685 4.4284306 4.69156
1368399_a_at 11.714143 11.541582 11.806147 11.782256 11.725572 11.521858 11.322043 11.6398735 11.758321 11.489273 11.438627
1368400_at 8.996176 8.974343 8.910077 9.012268 9.33982 8.976869 8.865179 9.105784 8.935387 9.303064 9.315077
1368401_at 4.445443 4.3911924 4.3293533 4.525078 4.247826 4.41912 4.6424475 4.7563767 4.427402 4.3114777 4.2119
1368402_at 9.13412 9.266228 9.4004965 9.186214 9.118326 9.123819 9.174431 9.182276 9.22784 9.310392 9.196598
1368403_at 8.906069 8.833602 9.015638 9.093658 8.9597845 8.996353 8.851911 8.917034 9.084968 8.832352 8.896694
1368404_at 4.50801 5.1173105 4.4007163 4.776216 4.8493967 4.6957054 4.7310514 4.324916 4.9516306 4.7675824 4.546322
1368405_at 8.009461 8.157107 7.962879 8.030195 8.102579 7.9865723 7.856894 7.8588557 8.116048 8.155813 8.16087
1368406_at 4.3342466 4.4091463 3.8762887 4.438596 4.567466 4.300723 4.192797 4.529829 4.2643814 4.1582394 4.368886
1368407_at 5.345805 5.3202577 5.4971514 5.656596 5.5239797 5.981118 5.444327 5.1514215 5.6616426 5.5445967 5.243141
1368408_at 4.820751 5.07065 4.900572 4.681402 4.9693794 4.8468537 5.005259 4.812958 5.0886908 4.907186 4.9287176
1368409_at 9.9837 10.374157 10.384449 10.301544 10.412979 10.02644 10.099548 10.103876 10.312386 10.477182 10.119078
1368410_at 6.951349 6.8140464 6.6969995 6.8969445 6.84717 6.892163 6.638799 6.841557 6.526889 7.042825 6.9957204
1368411_a_at 3.859598 3.8425646 3.7794552 3.7831028 3.8863633 4.046832 4.2238903 3.798521 4.0273128 3.818899 3.5980842
1368412_a_at 4.977982 4.969113 4.7854867 4.357116 5.031215 4.662325 4.5869846 4.6262083 4.6264334 5.018955 4.906271
1368413_at 5.6231785 5.204687 4.920084 5.09239 4.9404335 5.1779766 4.9316187 5.33708 4.7602625 5.0448484 5.1775026
1368414_at 6.025918 5.7620344 5.62238 5.707102 5.57039 5.9467206 5.8935223 6.0545764 5.943626 5.6698575 5.706605
1368415_at 3.8445537 3.6802382 3.67826 3.7577097 3.9647567 4.133423 3.8611076 3.7482789 3.9257722 3.7559452 3.6601138
1368416_at 3.6341777 3.632197 3.7809298 3.5433192 3.4832745 3.6422765 3.8199816 3.7703555 3.7916443 3.954145 3.8746195
1368417_at 4.6396875 4.8100843 4.606863 4.7138557 4.5448475 4.8230643 4.655383 4.840045 5.009823 4.6589947 4.836772
1368418_a_at 12.929088 12.823117 13.039659 12.9902115 12.844459 12.802151 13.091874 12.953983 13.081184 13.265209 13.052094
1368419_at 9.402291 9.284559 9.438811 9.611769 9.547941 9.122456 9.304738 9.023087 9.378381 9.284527 9.127778
1368420_at 13.319557 13.192163 13.31504 13.249116 13.102305 13.153714 13.289191 13.321656 13.318744 13.365853 13.347038
1368421_at 4.424844 3.8118424 3.6795697 3.7531419 3.9788446 4.123582 3.6341534 3.9179323 3.658608 4.0642834 3.8517776
1368422_at 6.5057936 5.877427 5.9974794 5.868753 6.1744876 5.841179 5.138545 6.0070825 5.4339046 6.146529 6.5681844
1368423_at 5.471446 5.346944 5.2431717 5.727713 5.169381 5.453748 5.537216 5.3229284 5.640971 5.1309996 5.504631
1368424_at 7.603123 7.8072906 8.036016 7.648267 7.70525 7.4980984 7.6942115 7.7136846 7.7180085 7.96933 7.747076
1368425_at 5.211223 5.073379 4.6587715 4.5719833 4.9190316 5.2021914 4.933942 4.97431 4.763218 4.8223934 5.29075
1368426_at 11.377764 11.684625 11.005137 11.555843 10.900269 11.229231 11.747248 11.058162 11.319377 11.955082 11.7434225
1368427_at 8.3042965 8.4497795 8.467386 8.307246 8.253885 8.046245 8.386998 8.421108 8.181065 8.34858 8.33656
1368428_at 8.695098 8.832855 8.906031 8.957811 8.439175 8.935859 8.876318 8.860982 8.811838 9.309252 9.454631
1368429_at 3.862218 4.333504 3.888132 3.5904179 3.7447722 3.505811 3.6204178 3.4339654 3.9972231 4.00356 4.1914153
1368430_at 9.6285095 9.800501 9.749515 9.674794 9.684206 9.309723 9.60653 9.777572 9.6941185 9.780133 9.381645
1368431_at 11.514205 11.450052 11.469082 11.515068 11.5039425 11.431449 11.441712 11.467361 11.338527 11.479402 11.517603
1368432_a_at 4.599894 4.3303623 4.289109 4.355382 4.50595 4.737363 4.269523 4.1719007 4.608476 4.3416333 4.520873
1368433_at 10.086478 9.9795885 10.189468 10.093994 9.9612665 10.031997 9.929257 10.035695 9.893954 9.927792 9.898811
1368434_at 7.395832 7.5450377 7.6104574 7.234048 7.5643454 7.62312 6.893619 7.318155 7.055851 7.4629717 7.5055065
1368435_at 11.766748 11.683458 11.770022 12.454125 11.961153 11.614635 11.537379 11.825876 12.108191 11.808795 11.911583
1368436_at 9.487879 9.547011 9.530902 9.6340885 9.638542 9.618131 9.602029 9.625582 9.750215 9.783742 9.915015
1368437_at 4.935095 4.736766 4.6676693 5.237669 4.965484 5.1373367 5.072392 5.334935 5.147177 4.6389284 4.776802
1368438_at 4.5854125 4.57791 4.2056003 4.2552376 4.3803415 4.524818 4.4669237 4.5940638 4.3669777 3.9488838 4.4487915
1368439_at 5.6882815 6.0464296 5.607771 5.9606533 5.682889 5.7784476 5.3875785 5.8897424 5.6829276 5.9702773 5.4421015
1368440_at 7.425808 7.325244 7.4364433 7.430313 7.333206 7.0911245 7.4563904 7.264167 7.585804 6.895916 7.00019
1368441_at 6.179757 6.3871665 6.3053675 6.688987 6.089497 6.5984564 6.5247426 6.2675 6.3672414 6.0227966 6.389295
1368442_at 13.370435 13.369443 13.450646 13.4072695 13.299655 13.33241 13.451689 13.319476 13.318152 13.370527 13.364877
1368443_at 5.462516 5.1954594 5.244911 5.6490984 5.188893 5.7662 5.2621775 5.528959 5.7102113 5.0983987 5.1347003
1368444_at 8.517164 8.673005 8.7157955 8.783421 8.733615 8.714619 8.735402 8.665544 8.715586 8.722198 8.871088
1368445_at 5.4839787 5.6281395 5.258054 5.7558217 5.578781 5.908674 5.802081 5.7808275 5.5913095 5.5746183 5.63092
1368446_at 7.2383633 7.527567 7.729309 7.3754215 7.70525 7.040018 7.1974583 7.454505 7.5832634 7.612446 7.6690984
1368447_x_at 6.7867 7.583244 6.811929 6.7280073 7.606911 5.7480645 6.907236 6.5488167 7.7180085 6.6551824 7.0311627
1368448_at 6.596441 6.537099 6.1936045 6.5403676 6.3435993 6.7741976 6.5789547 6.727892 6.716501 6.3506446 6.2816744
1368449_at 4.698664 4.441308 4.527811 4.5379176 4.5595307 4.6615353 4.5930347 4.640601 4.7212505 4.691147 4.6254854
1368450_at 5.231966 5.0643544 5.2818418 4.893274 5.20777 4.9914365 5.4547167 4.776587 5.2939835 5.123734 4.8316693
1368451_at 6.3685384 6.059392 6.1773925 6.0192723 5.970342 6.1451077 6.2481537 6.176269 6.1319714 5.885479 6.069198
1368452_at 9.696015 9.678151 9.72754 9.501548 9.381216 9.455103 9.754747 9.765224 9.614913 9.532122 9.549844
1368453_at 10.777211 10.95465 11.138144 11.594164 10.791367 11.286541 11.789661 11.465803 11.117325 11.593389 11.121609
1368454_at 4.1214924 4.3401947 3.816774 4.0212736 4.0017667 3.8384137 3.9390457 4.0545316 4.373472 3.794856 4.198807
1368455_at 5.045742 4.9523773 5.3448834 5.015647 5.3929667 5.2639337 5.260028 5.0949507 5.4494033 4.947542 5.0398207
1368456_at 3.979952 3.8352244 3.626073 3.9210036 3.602928 3.7365022 3.805201 4.0378366 3.985487 3.9564555 3.3466492
1368457_at 3.7452602 3.6390781 3.6343956 3.7762172 3.839601 4.177162 3.9681003 4.1426196 3.9734747 3.608521 3.6514783
1368458_at 8.719522 10.46171 8.871244 9.810577 10.074487 9.984904 10.158785 10.095957 8.842835 10.362377 9.973535
1368459_at 4.352649 4.205883 4.4546227 4.5084047 4.271678 4.0127487 4.1115522 4.552603 4.0625315 4.3258085 4.1794677
1368460_at 8.032231 8.167427 7.7545614 7.4185624 6.980392 7.702925 8.259668 8.144867 7.0700526 7.9234424 7.9426956
1368461_at 11.564946 11.219549 11.640385 11.298596 11.792043 11.344155 10.647128 11.47373 11.692315 7.309115 10.846264
1368462_at 5.381468 4.985659 5.4595375 5.435406 5.2278223 5.5084853 5.2193637 5.205893 4.975517 4.9736867 5.0805807
1368463_at 7.405174 7.264378 7.3722906 7.4060454 7.456512 7.2768936 7.4187174 7.4301972 7.6152124 7.658666 7.5711
1368464_at 5.970479 5.8131437 6.0141253 5.484312 5.834295 5.51727 5.91752 5.793563 5.5555897 5.9670486 5.804577
1368465_at 3.8326874 3.6887684 3.7798607 3.6712685 3.4624422 3.7198312 3.6600258 3.8602104 3.906069 3.5599527 3.721675
1368466_a_at 5.5061607 5.851676 6.2203856 5.878037 5.8765893 5.5813103 5.8785887 5.738046 5.8414717 5.9873123 5.804914
1368467_at 12.819124 12.847595 12.758417 12.8110285 12.718465 12.756388 12.741024 12.793903 12.765199 12.724617 12.876632
1368468_at 4.6273785 4.467808 4.8912992 4.435502 4.3997707 4.3208666 4.7090364 4.4172745 4.4941463 4.8569016 4.498746
1368469_at 5.8684354 5.6136703 5.6330557 6.164903 5.540723 5.7760277 5.400795 5.23006 5.8628697 5.744488 5.7091694
1368470_at 8.496127 8.526142 8.555492 8.539739 8.440688 8.44447 8.689138 8.531822 8.733834 8.424912 8.575975
1368471_at 5.1901646 5.222646 4.958348 5.444555 5.3315573 5.4331985 5.4006996 5.3169236 5.378522 5.412539 5.133167
1368472_at 4.817434 4.829535 4.4050574 4.417654 4.654514 4.7256827 4.639399 4.747914 4.4197373 4.3549404 4.702927
1368473_at 5.0384774 4.797243 5.1224813 4.9260125 4.9025254 5.111717 5.1326094 5.4062195 4.9519672 4.818022 5.2096047
1368474_at 6.8956566 6.8767214 7.613755 7.1788945 6.955913 6.9753118 6.74328 6.7526855 7.155341 6.8849134 6.5261807
1368475_at 4.762081 4.3827343 4.439502 4.5777864 4.434954 4.6450295 4.6190567 4.381651 4.481626 4.6748905 4.350004
1368476_at 6.3022456 6.436821 6.723205 6.4195294 6.170216 6.543967 6.0400295 6.5028257 6.0802236 6.261019 6.2417064
1368477_at 6.7741427 6.788531 6.3957534 6.7803006 6.730725 7.0364513 6.999661 7.150828 6.839513 6.6826606 6.9216
1368478_at 3.785112 3.821624 3.877888 3.7804217 3.7915044 4.0016513 4.0829515 3.6123147 3.8589158 3.7899926 3.6369731
1368479_at 3.7891817 3.6871984 3.6380486 3.5697777 3.4625773 3.783825 4.0022287 3.6306965 3.7192547 3.8492575 3.5139582
1368480_at 6.2216134 5.9896383 6.3253284 6.6074104 5.8660793 6.3043528 6.491269 6.591857 6.263634 5.866114 5.7912436
1368481_at 5.1625376 4.8458586 4.828399 5.0886445 5.221104 5.219887 5.039512 4.9864116 5.0794916 4.8279686 4.768427
1368482_at 6.5326996 6.8064237 6.598766 5.8300586 6.571996 6.1071453 6.1389422 6.6398554 6.4858065 6.418061 6.289156
1368483_a_at 4.4221764 4.425042 4.4565954 4.3475294 4.333889 4.1943474 4.260207 4.52534 4.884906 4.1316085 4.215005
1368484_at 4.8194633 5.207427 4.5899897 5.0930433 4.9742517 4.770751 4.9201035 4.8052735 4.6911073 4.778684 4.9932957
1368485_at 5.0504093 5.226406 5.2607975 4.9494543 4.7683105 4.793604 5.0806646 5.105151 4.4644804 4.555998 4.76579
1368486_at 7.751153 7.236235 6.6621633 7.760508 5.753214 6.778801 7.378481 6.504864 5.9943485 7.6707544 7.474359
1368487_at 3.2253056 3.367689 3.5689464 3.4579027 3.1031852 3.2446563 3.369513 3.3341177 3.2361312 3.4492047 3.2437618
1368488_at 9.152665 9.338179 9.696362 9.10663 9.470789 9.484919 9.307915 9.550057 9.37879 9.418447 9.454458
1368489_at 4.858171 4.4750843 5.0667963 5.07281 4.734331 4.8425303 4.5157337 4.876389 4.90915 5.140789 4.8413506
1368490_at 10.18965 10.276785 9.505747 9.959507 10.647063 10.015638 9.651912 9.3126545 9.653867 10.467692 10.619586
1368491_at 6.224084 6.218654 6.7738633 7.852088 6.2438354 5.9684486 5.9677844 6.866704 6.863932 6.553241 6.2442083
1368492_at 7.375166 7.383065 7.2333136 6.8567376 7.333057 6.723193 7.1868315 7.467292 7.15989 7.306767 7.092987
1368493_at 4.9880834 4.698831 4.609554 4.7257934 4.555863 5.129488 4.9008145 4.7368546 4.9109063 4.768594 4.4620953
1368494_at 3.9197545 4.1902475 4.2423325 3.6908274 4.038743 3.933189 4.2558913 4.285745 3.80473 4.3379335 4.083434
1368495_at 5.55191 5.468025 5.227541 5.411828 4.986466 5.4278407 5.403387 5.5043707 5.3016605 5.3012815 5.3852882
1368496_at 4.283948 4.0455637 3.9531124 4.1171675 4.0555887 4.5372124 4.1738644 4.0436773 4.2044973 4.055558 4.114236
1368497_at 10.432924 10.911933 10.838507 11.067872 11.348215 11.058108 11.278568 10.99561 11.277219 11.337802 11.286961
1368498_a_at 3.2886398 3.1974628 3.225602 3.3410647 3.355951 3.2902884 3.3589914 3.5960534 3.379892 3.3006153 3.1641116
1368499_at 3.4024522 3.2847679 3.5964296 3.1902838 3.2653813 3.3013613 3.2735322 3.165523 3.5230815 3.441919 3.5194616
1368500_a_at 6.5709267 6.452506 6.4855742 6.34507 6.377316 6.801696 6.6983643 6.653577 6.65981 6.3403077 6.5325174
1368501_s_at 6.312219 6.7221146 6.7681713 6.4387426 6.8747053 6.685921 6.848041 6.463749 6.26285 6.273541 6.3875775
1368502_at 3.9201257 4.0303454 4.311738 4.015481 3.8793716 4.3945875 4.131609 4.270485 4.145692 4.1657367 3.9586756
1368503_at 8.1530285 8.236656 7.9388256 8.191851 8.766989 7.998503 8.010035 8.135087 8.382397 8.337898 8.188559
1368504_at 10.921452 11.036228 11.033389 10.9341755 10.786183 10.94304 11.023316 10.798208 10.676498 10.836255 10.746226
1368505_at 5.4166346 5.1351366 5.4466767 5.028575 4.722064 5.7296295 5.527787 4.628426 4.8694115 4.5582175 5.0400033
1368506_at 4.4719415 4.5446887 4.928916 4.9295907 4.5623503 4.948938 4.914748 4.749254 5.1118774 4.8963585 4.637083
1368507_at 11.350801 11.376151 11.300988 11.325952 11.406847 11.334651 11.388981 11.376503 11.4475 11.471504 11.4695015
1368508_at 8.290257 8.516926 8.794692 8.255972 8.245542 8.383432 8.361334 8.392833 8.248972 8.490057 8.367325
1368509_at 6.0932794 6.133527 6.046331 6.293641 6.5212173 5.9912415 5.852443 6.450392 6.092802 5.396573 5.730818
1368510_at 4.480541 4.487382 3.7975733 4.561591 4.379113 4.701461 4.620142 4.311244 4.3674655 4.8581877 4.3927193
1368511_at 4.3242197 4.474786 4.1780696 4.5281796 4.147915 4.1201577 4.178196 4.448472 4.30661 4.2044563 4.389755
1368512_a_at 10.172506 10.012846 10.546034 10.216983 10.229335 9.895641 10.100926 10.120944 10.091126 10.372441 10.328487
1368513_at 6.5963435 6.4488697 6.5928907 6.606943 6.811892 6.4117146 6.3691764 6.5290966 6.586362 6.4805746 6.5175033
1368514_at 11.433525 11.474287 11.631776 11.528105 11.374301 11.404128 11.278276 11.434712 11.483601 11.365825 11.432282
1368515_at 4.8397083 4.956138 4.9607944 5.19899 5.1185083 4.7284927 4.7797785 4.9508386 5.2340164 4.8508987 4.8970766
1368516_at 6.650856 6.671504 6.821431 6.767532 6.548761 6.77104 6.550525 6.554932 6.8014693 6.685584 6.68109
1368517_at 6.60167 6.5260386 6.596034 6.8817854 6.8576493 6.3565564 6.813989 6.8834233 6.6830683 6.995105 7.0889134
1368518_at 8.057947 8.268706 8.262252 7.67174 8.014824 7.7248826 7.9135838 8.036634 8.127383 7.9443884 7.7411723
1368519_at 5.084167 5.034089 4.8931656 4.889218 5.022067 4.9661818 4.888043 5.020526 5.490955 4.8012543 5.033393
1368520_at 13.35691 13.226628 13.195422 12.294206 12.881584 12.915083 12.439587 12.819359 12.893068 12.826046 12.479121
1368521_at 6.5860176 6.4849114 6.4730597 6.315266 6.643581 6.199595 6.658327 6.749113 6.781952 6.33787 6.306625
1368522_at 3.9591007 4.3174276 4.4490075 4.0726275 4.7043023 4.2474265 4.334231 4.4926763 4.4511547 4.6681585 4.6539655
1368523_at 4.2500625 3.7587292 3.9177413 4.051529 4.2158747 4.170072 4.0550356 4.0513153 3.9830058 4.04943 3.9820702
1368524_at 3.567514 3.70564 3.5697865 3.3502202 3.758395 3.8206482 3.5793505 3.732792 3.501317 3.7107084 3.5634134
1368525_at 6.912055 7.028966 7.1948886 6.696267 6.8463216 6.6137753 6.769043 6.8468337 6.9194717 6.854464 7.178516
1368526_at 7.3548985 7.2206697 7.302707 7.250921 7.0712647 7.31691 7.035725 7.074208 7.2222695 7.2684665 7.1396236
1368527_at 3.2732453 3.2143567 3.240985 3.244655 3.4351525 3.2609649 3.4325767 3.3769333 3.3646374 3.1267035 3.1815405
1368528_at 8.802716 8.931652 8.763125 8.752861 8.758554 8.6686535 8.473513 8.637321 8.619541 8.691551 8.748121
1368529_at 4.7225103 4.6263146 4.9951987 4.764932 4.5334363 4.3736677 4.512416 4.949354 4.503581 4.542737 4.378852
1368530_at 4.209521 3.9867487 4.4226575 4.4591 4.2088585 4.3952065 4.2177715 4.3529634 4.6694126 4.251045 4.53365
1368531_at 3.524871 3.424639 3.427532 3.7280896 3.3548665 3.6458457 3.4685802 3.4475522 3.5204787 3.6769123 3.5827024
1368532_at 3.6337852 4.1168737 3.8166676 3.8683608 3.8287778 4.0976677 3.948512 3.9706721 3.9565573 3.6845834 4.212968
1368533_at 5.4149933 6.4782286 5.0611877 4.9885645 5.1882925 5.1610584 5.4454126 5.127572 5.1373177 5.2565546 4.8935757
1368534_at 5.776432 5.25827 5.2503834 5.2318187 5.65334 6.005226 5.3563185 5.446659 5.8289356 5.39244 5.2519813
1368535_at 5.2194805 5.0474963 4.708313 5.140835 5.186917 5.325659 5.2865715 5.2434635 5.3734555 5.246045 4.9623384
1368536_at 10.706908 10.645253 10.8967905 11.094736 10.829095 10.884716 10.509365 10.6756 10.918588 10.715537 10.7222805
1368537_at 6.1472344 6.558173 6.85909 6.1303115 5.9796443 5.6863008 6.4874187 6.4918966 6.0232406 6.4160585 6.4136415
1368538_at 8.111893 8.234853 8.259359 8.514219 8.422652 8.279645 8.189824 8.27547 8.22772 8.395933 8.297562
1368539_at 3.4625037 3.355282 3.444174 3.608663 3.4503353 3.273636 3.5376725 3.4684896 3.558804 3.353624 3.6468296
1368540_at 4.4132423 4.314728 5.0160513 4.119374 4.5225596 4.1645665 4.1721134 4.453242 4.3105245 4.445585 4.3882055
1368541_at 6.113677 6.400904 6.163394 5.659776 6.120741 5.9859333 6.2218165 6.415229 6.4091144 6.148468 6.420238
1368542_at 4.791766 4.4630795 4.903591 4.743833 4.591842 4.5663366 4.1758366 5.0161266 4.928498 4.250829 4.4867167
1368543_at 8.145259 7.348397 8.042917 7.8435864 7.9464703 7.178207 6.4390793 7.618041 8.045791 5.9496536 6.6171207
1368544_a_at 4.721106 4.4768724 4.3342247 4.6544514 4.622946 4.5429006 4.702025 4.4317694 4.708765 4.972266 4.516145
1368545_at 5.298372 5.1346245 4.975359 5.1204815 5.5727267 4.959266 4.829979 4.8537965 5.2204328 4.76762 4.775007
1368546_at 4.7136483 5.009011 5.222714 4.9076805 5.034896 4.8005514 5.1014447 4.8149257 4.8909397 5.2084823 4.783279
1368547_at 3.853313 4.019854 3.762569 4.1206484 4.002341 4.025853 4.053232 4.312577 3.952268 3.8952527 3.9618642
1368548_at 3.3093293 3.3188126 3.2798557 3.1417365 3.2626605 3.1773584 3.357993 3.4195652 3.1981518 3.3126087 3.3327637
1368549_at 9.017656 8.9478655 9.117476 9.301972 9.040613 9.04428 9.202254 9.090712 9.1243305 9.17887 9.202653
1368550_at 4.8615046 4.659111 4.7745504 4.8880377 4.8248405 5.0635977 4.832478 4.835205 5.00614 4.804694 4.8706703
1368551_at 4.9134536 4.9583178 4.691577 4.883198 4.348797 5.07169 4.905941 4.777726 4.5828714 4.920547 4.4700813
1368552_at 10.801473 10.934693 10.791329 10.766662 10.881675 10.831396 10.634933 10.627258 10.68474 10.866615 10.700095
1368553_at 4.9262114 5.3674984 5.375436 5.104247 5.11333 4.9611397 5.0829964 5.2895 5.149887 4.891451 4.818041
1368554_at 5.401681 5.30827 5.401458 5.2185445 5.4417877 5.5309696 5.682375 5.6098433 5.748234 5.714393 5.5677886
1368555_at 5.867248 5.903744 5.9780793 5.4911847 5.7041845 5.620474 5.387665 5.643457 5.6564083 5.645912 5.3707924
1368556_at 4.2910643 4.4169106 4.5480113 4.799114 4.3521967 4.5458083 4.598585 4.5279894 4.6971097 4.26072 4.2653065
1368557_s_at 4.5458965 4.7095485 4.720003 4.2470016 4.8532805 4.9143705 4.5759234 4.545644 4.9502125 4.7408085 4.711727
1368558_s_at 8.123518 8.516766 8.369303 7.7047486 7.969126 7.6481295 8.092892 8.55467 8.009802 8.090582 7.840762
1368559_at 5.541385 5.4571815 5.17893 5.1595006 5.1470337 5.1676393 5.111768 5.2857647 5.2567577 5.231886 5.387412
1368560_at 5.14887 4.5830483 4.961766 5.435506 5.1163836 5.311248 4.905371 4.7337017 4.956581 4.809697 5.0324507
1368561_at 3.9946313 3.6957834 3.8016052 3.9182642 4.038205 3.9893816 3.9390457 3.801754 4.0752726 3.637151 4.152684
1368562_at 4.6750946 4.7435584 4.774224 5.116457 4.2907014 4.9556904 5.2441244 4.5707893 5.250353 5.1127033 4.944588
1368563_at 6.351141 6.6530795 8.491729 5.9148464 7.741202 7.4250164 7.8215857 6.952766 6.8944974 7.377836 8.088812
1368564_at 4.720208 4.7931194 4.569908 4.668519 4.707416 4.533847 4.7650437 4.78327 4.837756 4.56341 4.656748
1368565_at 4.1711664 5.2071886 5.2478786 4.1405954 4.574944 4.093381 4.526039 4.4611697 4.5300527 4.755508 4.1538315
1368566_a_at 11.449916 11.592896 11.552854 11.823163 11.743959 11.802191 11.587147 11.856225 11.724365 11.810685 11.894738
1368567_at 7.8870378 8.139156 7.9147735 7.6875143 7.7477584 7.8747497 7.973044 7.7326875 7.7743654 7.7681518 7.495923
1368568_at 5.386296 5.3951817 5.7084656 5.642559 5.508689 5.7625318 5.704345 5.7166104 5.7240567 5.379816 5.6921687
1368569_at 3.8477712 3.7434235 3.4193645 4.2622137 3.8871415 3.83911 8.5170355 3.9757953 3.99774 9.946225 7.2117057
1368570_at 7.9461937 7.951187 8.290837 7.8617516 7.903278 7.8357754 7.7598786 7.710418 7.953068 8.469979 7.9017477
1368571_at 4.5586433 5.2806315 4.7690907 4.5831056 4.816197 4.4116693 4.5726466 4.909361 4.673597 4.6724095 4.623458
1368572_a_at 5.2622137 4.8906446 5.139351 4.876038 4.9162316 5.4072633 5.319578 5.2476783 5.180832 5.4287214 5.196537
1368573_at 8.467033 8.277882 8.399305 8.141074 8.323018 8.380281 8.138212 8.298062 8.173686 8.308573 8.656685
1368574_at 10.207689 10.23561 10.406661 10.087529 10.368232 10.382643 10.433627 10.256051 10.407924 10.388446 10.448774
1368575_at 5.2588496 4.9394135 5.0230923 5.387307 4.910443 5.138157 5.156322 4.9964485 5.30015 5.3102727 5.2476816
1368576_at 3.9233196 3.7970138 4.2560887 3.9752297 4.327657 3.8969011 4.0579844 4.0845017 4.279246 4.164107 4.121643
1368577_at 3.334698 3.49078 3.5255096 3.4748712 3.455427 3.1705508 3.4256508 3.2634046 3.8926377 3.5731528 3.347071
1368578_at 4.743569 4.3086753 4.2441354 4.362787 4.4796023 5.040333 4.749921 4.4965396 4.727294 4.52373 4.797867
1368579_at 4.3870583 4.223806 4.1568003 4.214265 4.2790227 4.316774 4.35075 4.3547916 4.299785 4.3821144 4.169549
1368580_at 6.145888 6.232538 6.3967056 6.30396 6.2484827 6.2350836 6.046108 6.5185943 6.497874 6.200907 6.130901
1368581_at 6.0345798 6.4677205 6.3335843 5.783768 5.9490204 5.9077444 5.868384 5.8495173 5.518009 5.929088 5.919937
1368582_at 3.8097641 3.8584387 3.7716465 4.0738153 3.8350403 4.165476 4.1874876 4.169408 3.846751 3.8711371 3.824187
1368583_a_at 13.67634 13.740437 13.648164 13.800702 13.967425 13.64463 13.827708 13.733182 13.604081 13.699591 13.866565
1368584_a_at 4.389786 4.474164 4.389839 4.589159 4.6985426 4.294081 4.623726 4.74713 4.6120386 4.545548 4.743706
1368585_at 5.899936 5.858282 5.6118402 6.182768 5.8999586 6.02411 5.9612226 6.0475044 6.167372 5.7973475 5.911482
1368586_at 5.460307 5.083137 4.93993 5.198776 5.0527787 5.018272 4.7484093 4.965948 5.1244664 5.0815315 4.9642615
1368587_at 13.960875 13.888565 13.926523 13.8751135 13.943977 13.941951 13.791209 13.989802 13.92997 13.863848 13.923471
1368588_at 6.316272 6.6697426 6.841916 5.9908032 6.0497036 5.6702585 6.072887 5.756242 5.9492736 6.0702696 6.4990497
1368589_at 8.230156 9.395588 8.435543 8.9436455 9.051843 8.526599 8.813822 9.228018 9.679354 8.529716 9.067382
1368590_at 4.170826 4.4969544 4.4505463 4.382034 4.218722 3.9718828 4.355118 4.3430333 4.0685625 4.096614 4.2988777
1368591_at 9.172666 9.274026 9.397645 9.421766 9.210736 9.408572 9.430947 9.571887 9.30402 9.13733 9.278227
1368592_at 8.178262 7.725316 7.612709 8.054296 7.594482 7.621779 7.2727857 7.467761 7.184645 7.5787306 7.135948
1368593_at 8.546306 8.659973 8.839594 9.16518 8.750484 8.632874 8.644016 8.776415 8.583539 8.789726 8.721207
1368594_at 5.1318097 4.8178625 4.876961 4.8869686 5.4534535 5.3400636 5.0809803 5.055164 4.8662066 4.794303 4.911248
1368595_at 4.3098063 4.504839 4.7458463 4.2962627 4.935116 4.9075646 4.4520226 4.652518 4.4722013 4.668 4.6462574
1368596_at 7.6922693 7.78439 7.471385 7.3748894 7.121324 7.295713 7.5003104 6.675563 6.8493376 7.254671 6.719017
1368597_at 7.357451 6.309804 6.314542 5.91458 6.272579 6.2182956 6.4148083 6.008262 6.0531397 6.1008835 5.9467797
1368598_at 6.234235 6.1454434 5.8927693 6.262376 6.403754 6.496184 6.16334 6.5225816 6.2191877 6.105068 6.266604
1368599_at 5.713161 5.521453 5.1228733 5.416498 5.4292912 5.6597424 5.3979077 5.5146046 5.542289 5.2084823 5.3507457
1368600_at 11.387154 11.441336 11.278463 11.2725725 11.153422 11.279654 11.228971 11.231874 11.350136 11.246472 11.46551
1368601_at 4.2172046 4.126392 4.524516 4.1564837 4.4189687 4.7563667 4.320892 4.4919252 4.665554 4.724058 4.275658
1368602_at 3.8523774 4.0102816 3.5060894 3.4178727 3.6615255 3.9198935 3.690534 3.729935 3.6503716 3.7633808 3.7290428
1368603_at 4.5744963 4.2894297 4.458632 4.739211 4.585023 4.4691315 4.6514087 4.3992734 4.658296 4.9454255 4.444792
1368604_at 4.7105455 4.8691263 4.6266704 4.8349957 4.91724 4.7967596 4.860519 4.860929 4.729055 4.2024527 4.684986
1368605_at 4.9120846 5.3472714 5.1396 5.01144 5.1450825 5.136514 4.9080896 4.985964 5.2207065 5.141227 4.965006
1368606_at 4.0025234 4.16486 3.8690393 4.3372 4.1142616 4.2346764 4.1770563 3.8674197 4.0636415 3.9396412 4.059526
1368607_at 7.89806 8.24229 8.719965 7.449798 9.409254 8.260911 7.4927597 6.9011216 8.083475 10.363381 9.595091
1368608_at 10.195071 10.094722 10.053696 10.013625 10.214838 10.029023 9.882949 10.039233 9.976745 9.843284 9.95591
1368609_at 12.587151 12.579552 12.596836 12.647561 12.611844 12.500658 12.778838 12.632097 12.575857 12.772169 12.706249
1368610_at 3.7374275 3.9615908 3.9071712 3.774866 3.9250705 3.9446955 3.7952144 3.768039 3.8226366 4.1565595 3.8068168
1368611_at 3.7847755 3.695067 3.9043725 3.7449684 3.6924658 4.1550713 4.000082 3.9542034 3.8769102 3.8861046 3.8312075
1368612_at 5.530678 5.497771 5.678508 5.329315 5.5656786 5.512905 5.382268 5.478168 5.6712184 5.3038425 5.3089743
1368613_at 4.310398 4.0313363 3.786314 4.1988916 3.9787216 4.369622 4.3264084 4.268873 4.0261035 3.9738228 4.0221953
1368614_at 7.98088 7.970072 8.18898 7.453907 8.053538 7.8420854 8.345222 7.951816 7.9568043 7.903735 8.356211
1368615_a_at 4.5956025 4.41156 4.445002 4.350047 4.7043023 4.6638956 4.445497 4.7239394 4.829174 4.9010353 4.6260824
1368616_at 6.0268908 5.734208 6.1821694 6.001562 6.186334 5.8948617 6.0710087 6.024585 6.050392 5.8952713 5.8835783
1368617_at 4.6458836 3.9827058 3.973983 4.739211 4.32485 4.2571797 3.8508368 4.656976 3.9597692 4.6963086 4.4713917
1368618_at 9.447848 9.381741 9.268474 9.411671 9.642036 9.54795 9.474039 9.437593 9.613382 9.288441 9.532322
1368619_at 5.126667 5.06688 4.8491154 5.276786 4.8893747 5.425699 5.1097927 5.214452 4.9501286 4.884819 5.0014224
1368620_at 5.422704 5.292201 5.323848 5.535906 5.437723 5.5782194 5.754022 5.4865084 5.3430996 5.692318 5.595545
1368621_at 11.0096 10.443457 10.913805 11.149536 10.872326 10.860212 10.909892 10.93736 10.789518 11.18941 11.154603
1368622_at 4.3756533 4.0845895 3.81188 4.216255 4.010364 4.4936376 4.2378755 4.531643 4.368061 4.1692424 4.2637424
1368623_at 4.650311 4.4084663 4.260235 4.380519 4.407627 4.5022097 4.3039813 4.2347984 4.1829267 4.4276333 4.1783457
1368624_at 3.6876137 3.3543677 3.5275636 3.7555964 3.678418 3.5235932 3.911231 3.9091513 3.658608 3.7422137 3.6398923
1368625_at 5.128309 4.7690353 5.1112742 5.4803343 4.9734454 5.264343 5.1151595 4.9047008 4.924369 5.1338973 5.058229
1368626_at 4.22354 3.9815278 4.2022486 4.065387 4.1986337 4.261652 4.080551 4.284258 4.427402 4.232389 4.2865286
1368627_at 12.864947 12.808445 12.890162 12.802526 12.655221 12.669459 12.757409 12.827466 12.868396 12.78941 12.979757
1368628_at 3.739567 3.7242658 3.6428647 3.8865588 3.7996519 3.9197598 3.9104135 3.4278584 3.849921 3.7150054 3.9874613
1368629_at 4.4782195 4.100226 4.4223204 4.630656 4.376521 4.342927 4.033172 4.3140173 4.3944273 4.408393 4.345553
1368630_at 3.5862122 3.811532 3.5774806 3.7097266 3.5905297 3.5649846 3.6982815 3.359448 3.7289133 3.566344 3.5677466
1368631_at 4.4931593 4.5250673 4.5564528 4.5345554 4.5232964 4.325589 4.4148555 4.4842167 4.317957 4.7910385 4.45103
1368632_at 3.2931547 3.2703984 3.3136141 3.2228494 3.4415624 3.7791746 3.5584016 3.3357542 3.484493 3.287614 3.2316978
1368633_at 3.73791 3.3007016 3.4073436 3.4931905 3.3911693 3.6825268 3.4444406 3.4393234 3.646592 3.5453117 3.4662347
1368634_at 7.6642323 7.5167756 7.3857703 7.702532 7.676048 7.734576 7.7822633 7.896028 7.9028077 7.5424304 7.683207
1368635_at 3.9735096 3.803711 4.1363544 4.1240883 3.9640772 4.2917924 3.990883 3.8673959 3.962653 4.0103703 4.282342
1368636_at 5.8256073 5.3761725 5.1171675 5.312039 4.961651 5.6305566 5.7649364 5.8237686 5.7025075 4.9439807 5.436592
1368637_at 4.374527 4.4723234 4.129322 4.479157 4.4098625 4.4834585 3.956604 3.8288486 4.3572254 4.212096 3.9219525
1368638_at 5.2673635 5.2214184 5.2596364 5.178466 5.051752 5.2507925 5.344801 5.1886272 5.821271 5.1531634 4.997824
1368639_at 3.6358457 4.0031753 3.8762522 4.0538497 3.652904 3.794693 3.9119945 3.8868241 4.069807 3.9887426 3.730186
1368640_at 5.29831 4.8414593 4.990674 5.2001324 5.083293 5.5721602 5.274487 4.9015527 5.223607 4.849658 4.8960667
1368641_at 4.8191752 4.6290894 4.216319 4.6767306 4.8567166 4.3523226 4.3211055 4.50128 4.2569723 4.488531 4.507787
1368642_at 9.676187 9.619305 9.702645 9.643048 9.511213 9.503965 9.658601 9.547495 9.774754 9.784867 9.656509
1368643_at 4.1936526 4.204011 4.225959 4.032321 3.9295592 4.405602 3.8843937 3.886543 4.3224773 4.1911736 4.313176
1368644_at 4.5275183 4.46112 4.1199265 4.1298156 4.10552 4.321937 4.0241756 4.301982 4.191955 4.417247 4.157405
1368645_at 6.2336936 6.4273543 6.537604 6.123809 6.008392 6.381552 5.7000165 6.344126 6.109371 6.4292073 6.1548324
1368646_at 8.406921 8.715887 8.6058655 8.160204 8.290905 8.399729 8.565101 8.595245 8.429219 8.430365 8.596907
1368647_at 7.663788 7.660823 7.784069 7.7700076 7.5203514 7.5616403 7.64702 7.749674 7.855002 7.490107 7.5130653
1368648_at 4.9014845 4.1712995 4.0794764 4.182845 4.950775 4.489274 4.7023144 4.3916206 4.2342777 4.2282553 4.841952
1368649_at 7.8239856 8.039965 7.866798 7.8268733 8.138742 7.74198 7.830151 8.006479 7.880354 8.073751 8.050053
1368650_at 8.176748 7.654242 7.638106 7.7877216 7.4586983 6.869902 7.18607 7.6258125 7.4360433 8.077454 7.428484
1368651_at 11.353998 11.137115 11.459827 10.856729 10.792363 10.990898 11.11545 11.084204 10.869979 10.853048 10.8284445
1368652_at 6.9705615 6.9199224 6.800644 6.8542514 6.9811406 6.8910813 7.0363274 6.74337 6.822873 6.78854 6.8539505
1368653_a_at 10.871206 10.831387 11.055867 11.122164 11.055322 11.068621 10.9398985 10.988767 11.091665 11.096095 10.964285
1368654_at 6.684689 6.6478715 7.1289506 6.6768527 6.3100047 6.646605 6.576672 6.482919 6.869063 7.045568 6.603139
1368655_at 9.223691 9.444567 9.308354 9.257651 9.290252 9.08105 9.0963545 9.366873 9.283577 9.077315 8.956164
1368656_at 4.2101564 4.0041347 3.9356782 4.4525943 4.1614094 3.8454378 4.120139 4.3572226 3.9127367 4.294512 4.29189
1368657_at 3.9343624 3.5044088 3.8707333 3.5326796 3.692974 3.496941 3.6893518 3.822837 3.5266528 3.8839574 3.6855042
1368658_at 5.20757 5.317678 5.172469 4.9239225 5.0685434 4.6217775 5.0136104 4.9521976 5.1765885 4.64305 5.143729
1368659_at 10.142289 10.706506 9.61407 10.749639 9.918496 10.366828 10.576786 10.199914 10.466326 10.162616 9.518753
1368660_at 4.6039114 4.891593 4.5574813 4.9017906 4.715566 4.7582746 4.6612077 4.664981 4.9443617 4.8788185 4.8559437
1368661_at 6.6194177 7.1703315 6.951251 6.489664 6.7046595 6.5631804 6.0279045 6.4206696 6.6491604 6.3463798 6.7668443
1368662_at 7.1426253 7.440546 7.8592443 7.583633 7.909562 7.2038574 7.269206 7.450092 7.6452374 7.796633 7.462378
1368663_at 3.7865407 3.657663 3.4336174 3.701221 3.3119211 3.5334554 3.5170393 3.945739 3.7008743 3.4443753 3.7252574
1368664_at 5.4931507 5.048474 4.82047 5.359687 5.435505 5.218686 5.149705 5.5111184 5.3189335 5.205583 5.258383
1368665_at 8.411718 8.449643 8.405977 8.374395 8.5935 8.230724 8.331792 8.532549 8.417141 8.630526 8.33382
1368666_a_at 3.8995707 3.854147 3.845432 4.0261965 3.8515959 4.2006397 3.9202526 3.8561485 4.136273 4.1027327 4.099145
1368667_at 5.4844975 4.9447923 5.0571227 5.1880054 4.931076 5.2043605 4.945387 5.1110673 4.8283224 5.3346143 5.2246485
1368668_at 9.193616 8.904554 9.134495 8.869969 8.972654 8.955492 8.972885 8.7647 9.019258 9.041217 9.0211935
1368669_at 8.257521 8.041777 8.365229 8.099945 7.9710865 7.981012 7.962185 7.8979144 8.372431 7.990018 7.9261127
1368670_a_at 5.4243093 5.5704765 5.505524 5.650106 5.5023937 5.7215996 5.9057627 5.457096 5.7207046 5.487085 5.8138466
1368671_at 6.260262 5.7967715 6.0999293 6.299494 6.359947 6.4618726 5.8442154 6.375799 6.0461297 6.1811175 6.368652
1368672_at 4.2633424 4.615676 4.2107563 4.42037 4.2194443 4.403372 4.069831 4.482481 4.3674803 4.319689 4.249861
1368673_at 3.9500718 4.1104593 3.7773247 3.99292 4.054064 4.056311 3.9201713 3.877277 3.9936452 4.1591926 4.4489307
1368674_at 11.389151 11.531402 11.561697 11.227822 11.386277 11.213407 11.500867 11.376995 11.361661 11.422733 11.333109
1368675_at 7.3900757 7.430916 7.765214 7.899995 7.472333 7.5128913 7.3209524 7.7084675 7.4484625 7.3095593 7.751254
1368676_at 4.874093 5.18255 5.2054524 5.0957417 5.4060717 5.32918 5.2096047 5.329586 5.3796406 5.6818566 5.5360003
1368677_at 4.1561265 3.638722 3.8019469 4.1305447 4.0998626 4.3825297 4.0147533 3.993052 3.849921 3.7809024 3.7020366
1368678_at 4.638242 4.4402084 4.41436 4.2590113 4.412449 4.621251 4.555181 4.3788066 4.5707417 4.343343 4.5208054
1368679_a_at 7.422738 7.5072265 7.499289 7.414223 7.2550125 7.156352 7.215551 7.3930974 7.372603 7.631327 7.385912
1368680_a_at 4.401231 4.0390472 4.3187222 4.368953 4.0805917 4.4473643 4.4490414 4.369351 4.1886964 4.1049604 4.195322
1368681_at 6.014617 6.1221056 6.12749 6.466008 6.354276 6.5631804 6.3120537 6.267693 6.3160424 6.4399714 5.951478
1368682_at 4.521001 4.3248053 4.403767 3.895448 4.3859797 4.901072 4.2808695 4.4410176 4.4282956 4.5290055 4.3821054
1368683_at 3.2841551 3.2301462 3.493115 3.397792 3.249564 3.5894272 3.1382825 3.3541846 3.3166666 3.3566267 3.4223924
1368684_at 5.402693 5.165638 5.585186 5.4732714 5.4292774 5.2691336 5.6908245 5.7443333 5.7314205 5.394162 5.1546173
1368685_at 4.953661 4.906133 4.761099 5.162431 4.882923 5.0667796 4.710467 4.7270155 4.9170084 4.5399356 4.8628693
1368686_at 13.95495 13.994828 13.999555 14.014222 13.99633 13.987801 13.9906025 13.964251 14.024836 14.017542 13.964125
1368687_at 6.629578 6.615642 7.01354 6.6933885 6.7849894 6.4932942 6.2670803 6.4367456 6.572338 6.5850368 6.4136415
1368688_at 4.6235 4.414713 4.739841 4.5139356 4.6487966 4.759057 4.650837 4.7435236 4.1326537 4.5452023 4.509846
1368689_at 4.18935 4.3984365 3.7800717 4.0746975 3.9466276 4.3347735 4.15818 4.6216683 4.005019 3.7976325 3.8970265
1368690_a_at 4.4614496 3.9889896 3.7214031 4.2761736 4.086915 4.5095997 4.1012974 4.2276144 4.3521867 4.1440063 3.8758626
1368691_at 4.709361 4.8618255 4.6756434 5.0551715 4.986466 4.9204526 4.8538504 4.9590325 4.5526047 4.7473125 5.611255
1368692_a_at 9.026908 9.121688 9.695669 9.232844 8.934609 9.376634 8.920808 9.238679 9.493561 8.892364 9.170461
1368693_at 7.3405857 7.4299455 7.259047 7.02734 7.4690876 6.877306 7.0046434 7.113301 6.9920187 6.9806485 7.3819947
1368694_at 4.23893 4.0464897 4.113197 4.3528614 3.9698281 4.26447 4.0064955 4.2138624 4.0092726 3.915453 3.9949963
1368695_at 12.140443 12.030398 12.206228 12.352812 12.349982 12.271268 12.114189 12.311191 12.230742 12.282607 12.480143
1368696_at 5.0889263 4.639389 4.8439655 4.8161383 5.1031275 5.0192556 4.874427 5.0050697 5.1629944 5.0812016 5.176267
1368697_at 3.8720934 3.878402 4.060704 4.2426004 3.846698 3.9553702 3.8891733 3.9665005 4.13731 3.5864787 3.9339583
1368698_at 6.4554234 6.6070013 6.6165476 6.119252 6.62268 6.6603723 5.9991083 6.347476 6.378486 5.9316163 6.577755
1368699_at 4.2104044 4.0294237 4.064767 4.2903805 4.343116 4.314294 4.1457615 4.134984 4.277894 4.1362123 3.9587755
1368700_at 4.4992003 4.319277 4.8882446 4.6271734 4.608472 4.1531477 4.706291 4.661618 4.8756976 4.9900684 4.7784944
1368701_at 5.170043 5.212282 4.845584 5.253329 4.98928 5.4325194 5.0513315 5.322468 5.061322 4.913289 4.9535313
1368702_at 8.677864 8.71902 9.145452 8.858615 8.950349 8.743129 8.812867 8.972207 9.14878 9.259224 8.901232
1368703_at 7.2226644 7.418751 7.332342 7.3140163 7.35683 7.0087857 7.1978583 7.1304374 7.238886 7.475673 7.3569794
1368704_a_at 4.3489256 4.20261 4.170927 4.2522306 4.306736 4.5079966 4.157177 4.230212 4.0793037 4.3132753 4.225418
1368705_at 5.2941937 5.13274 5.52794 5.212067 5.230807 5.407707 4.949852 5.0696654 5.533947 5.336046 5.128542
1368706_at 11.941217 12.069447 11.822353 11.897712 11.925622 11.832492 12.070993 11.792681 11.92069 12.049363 12.089658
1368707_at 13.353738 13.403652 13.449886 13.502116 13.394672 13.405238 13.422342 13.342951 13.401748 13.63831 13.539093
1368708_a_at 4.63669 4.7286935 4.0940166 4.79537 4.5331926 5.327764 4.816624 4.76261 4.9733167 4.7271996 4.5819077
1368709_at 3.9293218 4.0446844 4.060219 4.0904036 3.9425032 4.2438107 3.9586587 4.1000757 4.266962 4.1001334 3.9745793
1368710_at 6.690644 7.129613 7.333019 7.1256657 7.2171335 6.812365 7.163233 7.0196877 6.868442 6.946326 6.944921
1368711_at 8.969318 8.45146 9.706241 8.7682495 9.119617 9.174705 8.757471 9.426206 8.996362 9.347987 9.359397
1368712_at 7.5646358 7.817633 7.665013 7.5099387 7.928313 7.0911245 7.8781805 7.713371 7.373942 7.8282194 8.060915
1368713_at 4.471771 4.334399 4.4112988 4.3226666 4.7261157 4.2970743 4.4356236 4.2750707 4.096428 4.2566657 4.126367
1368714_at 3.4269085 3.2784028 3.6006212 3.4491045 3.5592763 3.589697 3.4621675 3.504936 3.3823848 3.3562539 3.488678
1368715_s_at 4.114549 4.183427 3.8556163 4.2290525 4.066745 4.314245 4.1920986 4.368558 4.365514 4.3024592 4.0954924
1368716_at 4.2846384 4.1642942 4.2583423 4.1784077 4.236371 4.2929773 4.2636952 4.148105 4.494331 4.0611143 4.4665065
1368717_at 10.63515 10.336478 10.434444 10.642527 10.261039 10.388984 10.563372 10.322749 10.263112 10.325903 10.43841
1368718_at 5.213946 9.807819 5.736524 8.600695 4.6540084 7.3161583 8.269684 7.8027525 8.312857 9.693054 9.220081
1368719_at 5.0273848 4.8300886 4.9096527 4.876038 4.714862 4.860443 4.733427 4.972217 4.994173 5.07246 4.8554726
1368720_at 13.006908 12.878012 13.000865 12.779164 12.969623 12.991172 12.26479 12.698061 12.890417 12.35683 12.885727
1368721_at 6.0115566 5.5245624 5.674351 5.898773 5.717245 5.6779637 5.973848 6.0569773 5.843024 5.748181 5.4570613
1368722_at 3.5660303 3.6298814 3.5786092 3.7009969 3.6988418 4.10661 3.9008012 3.723811 3.7140028 3.6406078 3.8534389
1368723_at 5.0056324 4.596308 4.4931464 4.837312 4.679455 5.1586413 4.849962 4.7581553 4.7972636 4.396547 4.6949697
1368724_a_at 5.752812 6.0091586 5.5673594 6.330507 5.6342664 6.1814203 5.726704 6.235722 5.784869 5.7646585 5.972141
1368725_at 4.7676954 4.987466 5.666003 4.837322 4.9902544 4.6453767 5.1193094 4.964734 4.94897 5.176427 4.708889
1368726_a_at 5.8531146 6.0830965 5.9363203 5.554991 5.725149 5.5127277 6.0040865 5.8632298 5.8164635 5.8537464 6.0596957
1368727_at 3.5910022 3.710753 3.3759613 3.588279 3.5534413 3.8022335 3.6296523 3.7938082 3.658608 3.4838316 3.7035975
1368728_at 5.698455 5.280582 5.296893 5.5666046 5.5667553 5.4227304 5.033957 5.36755 5.369947 4.988619 5.354891
1368729_a_at 4.1883183 4.4172473 4.3025665 4.6337147 4.4420447 4.911586 4.492104 4.4948535 4.43199 4.394063 4.302809
1368730_a_at 4.297303 4.354658 4.5233793 4.332882 4.026819 4.2893486 4.319481 4.7770276 4.3618517 3.9684474 4.470743
1368731_at 13.545579 13.489825 13.548699 13.086137 13.682435 13.324493 13.119584 13.219771 13.556002 13.551636 13.4401455
1368732_at 6.7594185 6.854737 6.730609 6.540681 5.9983034 6.528447 6.6130185 6.720361 6.4989476 6.825093 6.6328826
1368733_at 12.871635 13.169246 12.829054 12.820568 13.2331085 13.154577 13.126885 12.775777 13.1303625 12.853765 13.271706
1368734_at 4.531171 4.787694 4.5634813 4.5991726 4.492936 4.851296 4.7193146 4.6243744 4.556616 4.7109065 4.6805716
1368735_a_at 4.3215556 4.081008 4.351456 4.060069 4.060917 4.170072 4.1211233 4.094598 4.2627983 4.1129756 4.0589476
1368736_at 3.9119964 3.5276926 3.3020897 4.590681 3.572114 3.8750339 6.0197964 3.903973 3.3672965 3.7961178 3.817022
1368737_at 5.057767 5.097397 5.3791933 5.3923235 5.139895 5.3787107 4.9559445 4.902355 5.252597 5.159198 5.0358763
1368738_at 3.4645376 3.487975 3.826094 3.5847242 3.4183245 3.6269817 3.7257113 3.4278584 3.6185627 3.5614734 3.5173578
1368739_s_at 4.2753677 4.396329 4.0385103 4.58331 4.365439 4.9272904 4.3706284 4.7843585 4.421098 4.343176 4.456258
1368740_at 4.335511 3.9258327 4.0863667 4.030698 3.9476006 4.289237 4.04692 4.177496 4.130315 4.1376634 3.9999192
1368741_at 13.4061 13.352921 13.35157 13.433513 13.395418 13.419533 13.414365 13.359776 13.480306 13.438281 13.431383
1368742_at 7.075804 6.738556 6.69248 6.8738894 6.7358365 6.775663 6.8673115 6.779843 7.125638 6.850871 6.6748457
1368743_a_at 3.7249403 3.6062274 3.9621367 3.931033 3.6118736 4.0845757 4.0632925 3.8227186 4.111604 3.8917105 3.924996
1368744_a_at 4.25019 4.150917 4.3025665 4.588376 4.027938 4.0064588 4.12327 4.1211796 4.6096115 4.2052884 4.21995
1368745_at 7.193185 6.925415 7.300179 6.599538 7.1155415 6.3612876 6.703841 7.0522037 6.5835257 5.774589 6.65433
1368746_a_at 5.011422 5.3228493 4.961766 5.1011634 4.963054 5.418122 5.533133 5.292123 5.202553 4.9380684 5.255068
1368747_at 4.6925178 4.690418 4.779649 4.8124623 4.7954803 4.64231 4.642018 4.603347 4.5815926 4.7674904 5.0151863
1368748_at 5.8577595 5.9771724 6.473355 6.0411177 6.020209 5.920729 6.1462116 5.4741154 6.0970497 6.330325 5.809682
1368749_at 5.826932 5.8456016 5.8495917 5.7939606 5.605813 5.9016204 5.721337 5.841414 5.804322 5.8835955 5.714581
1368750_a_at 3.8959942 4.706916 4.4961696 4.2509003 4.3199425 4.190023 3.7088773 4.231861 4.5584354 4.5400276 4.0481343
1368751_at 3.7217672 3.616365 4.3025665 3.7493632 4.253269 4.0358925 3.616212 3.99376 4.1264343 3.8172746 3.9934976
1368752_at 3.9617033 3.4988456 3.961382 4.489371 3.8251686 4.0121536 3.7650487 3.942128 4.0388927 3.7837484 3.6803784
1368753_at 4.3032646 4.017031 4.4307165 4.4892616 4.6519594 3.9541674 3.9459667 3.9818468 4.3051987 4.501132 4.4484644
1368754_at 6.2494373 6.2205877 6.287455 5.6718917 5.8515544 5.888219 6.023909 5.6474023 6.0116644 5.652003 6.0667157
1368755_at 10.931684 10.942511 10.990906 10.71381 11.195139 10.617402 10.794335 10.991333 10.981407 10.873995 10.3063755
1368756_at 5.0126157 5.155659 4.9895153 5.3333826 4.845251 5.249317 5.2571383 5.0949507 5.441133 5.1719236 5.050009
1368757_at 3.8954792 3.6329086 3.5827732 3.8860254 3.749886 3.815155 3.8117278 3.8630123 4.057264 3.8839574 3.8468022
1368758_a_at 5.195524 4.6837444 4.9143004 5.2041483 4.9309816 4.9415064 4.768866 5.018019 4.778312 4.927797 4.630641
1368759_at 4.930377 4.9247503 4.8339214 5.179857 4.82109 5.407755 4.805637 4.9653506 5.340916 5.3383665 4.875039
1368760_at 4.029015 3.824769 4.174209 3.855103 3.8904178 4.0055985 3.9666085 3.6957011 3.8174734 3.799408 3.7266457
1368761_at 3.8590014 3.704141 3.566019 3.6439092 3.6333315 3.8868825 3.654756 3.7154758 3.5577111 3.4492047 3.5070078
1368762_at 10.190875 9.716288 9.7779 9.844451 6.0088377 5.5338945 11.043968 10.661185 10.289603 6.3533306 10.493163
1368763_at 4.8148355 4.6521826 4.8057804 5.2701273 4.901557 5.2043605 4.826321 4.809219 4.986721 4.8741055 4.5736246
1368764_at 3.3458264 3.385557 3.4097264 3.7737107 3.2181723 3.5883107 3.4870493 3.397132 3.1123033 3.4028409 3.248396
1368765_at 4.674484 4.7265115 4.440655 4.8390813 4.806152 5.209426 4.70316 4.723297 4.688389 4.5037756 4.561958
1368766_at 4.2100043 4.4402084 4.2962713 4.2548056 4.518073 4.432601 4.508145 4.643407 4.5349283 4.8574014 4.5706544
1368767_at 5.3144875 5.1794815 5.149132 5.256656 5.2389164 5.297942 5.446576 5.1624937 5.3865147 5.2244883 5.0426903
1368768_at 5.5587883 5.4813805 5.5273685 5.503293 5.6831517 5.7372055 5.9057627 5.8179 5.4121766 5.738502 5.591348
1368769_at 10.951954 11.269918 11.130418 11.086866 10.9742365 10.883372 11.282223 11.092884 11.080883 11.206547 11.30299
1368770_at 4.4002123 4.0659056 4.4234858 4.2548056 4.1962366 4.0005264 4.1909647 4.1286917 4.3802176 3.9027293 4.102764
1368771_at 4.6308303 4.5696955 4.617649 4.575184 4.380058 4.7326713 4.66423 4.696567 4.662011 4.5390186 4.533183
1368772_at 4.9676948 5.157425 4.755644 4.9250555 5.1503143 4.9204526 5.0096946 5.069892 5.311127 5.166473 4.841952
1368773_at 3.377656 3.7032447 3.6234324 3.5153782 3.6491523 3.495248 3.4033003 3.9523616 3.7248921 3.7787442 3.4871533
1368774_a_at 5.4377127 5.3856206 5.235891 5.6070166 5.494897 5.3464756 5.566839 5.5550113 5.841919 5.141227 5.1128535
1368775_at 4.9455023 4.6677275 4.546899 4.6947436 5.032918 4.3914633 4.424519 4.191021 4.2991595 4.5211496 4.226555
1368776_at 4.4046144 4.655927 4.493174 4.556095 4.8478365 4.8031673 4.669422 4.6612515 4.41432 4.5433235 4.533866
1368777_at 4.1149344 4.251758 4.413071 4.171258 4.1604156 4.123266 3.9390457 4.334814 3.9383624 4.281592 3.9049647
1368778_at 9.50153 10.097298 8.578833 8.563602 9.964067 8.917986 9.691998 9.938791 9.762289 9.339144 9.5696535
1368779_a_at 8.389932 8.335601 8.176901 7.5269547 8.285713 7.9669166 7.613442 7.8017235 7.8623486 7.3352404 7.582993
1368780_at 5.020197 4.9973464 4.9559293 5.14943 4.929164 5.2533984 4.957195 5.2085624 4.8204136 4.941704 5.3253713
1368781_at 4.778306 4.409572 4.2899914 4.699009 4.689654 4.777376 4.8067503 4.5743046 4.8245463 4.436701 4.5846148
1368782_at 3.7739508 3.8147044 3.8310106 3.8581803 3.6164274 4.063628 3.8199816 3.8786497 3.6553073 3.6899903 3.6730134
1368783_at 4.1982603 4.1653414 3.9952633 4.378007 4.0815735 3.7769043 4.1558256 4.372146 4.102997 3.820701 4.3250628
1368784_at 9.394678 9.357644 9.47802 9.381706 9.131591 9.319464 9.073034 9.130523 9.400841 9.49599 9.305776
1368785_a_at 3.5129018 3.713887 3.2883708 3.4452336 3.6047215 3.6805987 3.6356776 3.558534 3.3431787 3.329943 3.2518208
1368786_a_at 4.291339 4.267223 4.1121607 4.262863 4.356448 4.18226 4.1837053 4.067938 4.2575436 4.259096 4.1138043
1368787_at 5.961411 5.432421 5.8752375 5.9397783 5.8447223 5.8444567 6.0771484 6.0011525 5.874177 5.82949 5.7465587
1368788_at 4.4318857 4.643054 4.431213 4.3641376 4.6155014 4.783807 4.6608076 4.779192 4.579199 4.660207 4.426771
1368789_at 5.301333 5.6598897 5.712096 5.9614773 5.567728 5.3608317 5.238011 5.564974 5.3728566 4.682073 5.0058374
1368790_at 11.974568 11.875024 12.02418 12.124557 12.034093 12.009971 12.048878 11.970826 12.084954 12.116292 12.091476
1368791_at 5.167061 5.0622387 4.8452654 5.261632 5.409751 5.0794964 4.825245 5.208359 5.3061132 5.15365 4.9730387
1368792_at 6.055991 6.594848 6.465407 5.9491324 6.415036 6.3469033 6.335135 5.848099 6.178323 6.4621854 6.274319
1368793_at 4.586982 4.3248053 4.418273 4.830674 4.3569765 4.2438107 4.3445177 4.5400367 4.5913324 4.5402594 4.168624
1368794_at 11.286914 11.185214 11.104435 11.207951 11.450535 11.341834 11.111762 11.283855 11.215291 11.328507 11.271466
1368795_at 6.529781 6.0597954 6.0489144 6.5995975 6.1768627 6.500378 6.457082 6.451978 6.293228 6.3352294 6.379514
1368796_at 5.9913635 5.648205 5.626836 5.816123 5.5591707 6.1052203 5.837576 5.7575617 6.0708385 5.9170237 5.929223
1368797_at 7.5336676 7.7832503 7.411974 7.9173665 8.389473 6.993779 6.5435414 7.615354 8.057424 7.792958 8.024588
1368798_at 3.9106588 3.9476612 4.0852785 4.044251 3.821623 3.7558858 3.8869424 4.1305485 4.0243998 4.267864 4.0459967
1368799_at 5.2708325 5.020428 5.083365 4.943225 5.375936 5.639419 5.737686 5.5694656 5.2418747 5.2874007 5.077615
1368800_at 3.7306619 4.088784 3.73885 4.0067563 3.9073794 3.9965804 3.7716527 3.877255 4.413063 3.730023 3.8925319
1368801_at 4.5407057 4.341611 4.178069 4.290244 4.0760155 4.0099335 4.1605005 4.220298 4.3172197 4.232641 4.2199574
1368802_at 4.320213 4.4614177 4.443512 4.4714932 4.3618 4.8200374 4.409914 4.3306346 4.6633573 4.346636 4.3896837
1368803_at 4.4948535 4.5489616 4.6754627 4.5994844 4.4919853 4.848569 4.3842096 4.7118983 4.5477614 4.4944687 4.422496
1368804_at 4.037711 4.0658007 3.4244735 4.1202354 4.064309 4.335782 4.100977 4.0957108 3.9319963 3.8839579 3.9917135
1368805_at 4.9305058 4.456194 4.2220125 4.716712 4.7954397 4.959284 4.8104954 4.8203692 4.674794 4.6208735 4.77044
1368806_at 13.464021 13.464779 13.531188 13.3986025 13.450254 13.337379 13.4428215 13.402076 13.4904375 13.464539 13.507338
1368807_at 5.2723427 5.189047 5.300767 5.5151024 5.2121162 5.74434 5.5524836 5.327174 5.6327143 5.274083 5.532972
1368808_at 8.5571575 8.663715 8.63422 8.44767 8.267696 8.418863 8.548517 8.2884865 8.584822 8.637257 8.5806265
1368809_at 9.103156 9.2519455 9.133105 9.092077 8.971963 8.986463 9.012557 8.924403 9.184589 9.076199 9.122488
1368810_a_at 4.2873893 3.7451372 3.9544907 3.8187003 3.8993654 4.2177863 4.0505376 4.241046 4.1440954 4.0012536 3.9070435
1368811_at 5.4054832 5.407398 5.4017863 5.3046255 5.773589 5.1508837 5.279253 5.45203 5.319751 5.1763635 5.2679887
1368812_at 4.828061 4.394725 4.491379 4.5131054 4.818865 4.7283587 4.0857687 4.4345665 4.6141787 4.6268153 4.5559454
1368813_at 5.4751678 5.197796 5.8916054 5.540426 5.6080866 5.4471574 5.336428 5.521508 5.371926 5.4594765 4.994268
1368814_at 11.044488 10.953791 11.005772 10.736765 10.4808 10.642481 10.601476 10.776503 10.780365 10.696202 10.730171
1368815_at 5.318356 5.072793 5.242108 5.1964626 5.466913 5.495281 5.183569 5.4511337 5.4694257 5.4473596 5.363577
1368816_at 4.2422676 3.9235978 3.9161236 4.0933485 4.1244698 4.206485 4.2403955 4.055546 4.395602 3.9303727 3.6792595
1368817_at 9.778462 9.814471 9.889116 9.958337 9.74517 9.732864 9.600358 9.963056 9.963063 9.9386635 9.844067
1368818_at 8.4851 8.740294 8.755699 8.552899 8.516953 8.588201 8.492116 8.569161 8.525686 8.572512 8.542265
1368819_at 9.923059 10.323334 10.194133 10.170636 10.120976 10.010995 10.106476 10.116552 10.166593 10.253097 10.16726
1368820_at 7.6525764 7.6466336 7.554378 7.692511 7.5985713 7.3894906 7.408287 7.6285167 7.385288 7.636493 7.7516956
1368821_at 6.0225434 6.225016 6.1111984 6.1094537 6.142967 5.8432074 5.9057627 5.887896 5.6559153 6.279344 5.6589
1368822_at 7.0297666 7.2121186 7.161034 6.9878235 6.986777 6.65597 7.012843 7.2505655 6.767554 7.1862326 6.7668443
1368823_at 3.7799842 3.625677 3.4510224 3.4128678 3.598758 3.7322345 3.6041765 3.5366082 3.5470219 3.5157862 3.5238678
1368824_at 10.26962 10.240776 10.164102 10.272261 10.29821 10.27099 10.2809105 10.31785 10.427589 10.320544 10.346892
1368825_at 3.7445202 3.535728 3.6815307 3.4449108 3.4729455 3.4749694 3.5864637 3.901224 3.9895153 3.5600312 3.6533694
1368826_at 12.897627 12.967064 12.941613 12.842528 12.873712 13.391179 13.398605 12.825886 11.41639 13.081448 12.828662
1368827_at 7.1935525 7.2184615 6.97943 7.1038175 6.940485 7.033553 7.027376 6.614585 6.4952893 6.9106565 7.0439243
1368828_at 5.9567676 6.0434737 5.9719553 5.6944804 5.950112 5.888219 6.0350747 5.6597447 5.750077 5.473124 5.798788
1368829_at 7.349733 7.5230536 7.1619473 7.3788867 7.1459174 7.419501 7.605705 7.2434916 6.756224 7.320004 7.1011257
1368830_at 4.894861 5.152169 4.975257 5.225053 5.11565 5.060857 5.106344 5.257821 5.118845 4.503374 4.9256697
1368831_at 9.339072 9.271278 9.535547 9.477705 9.253624 8.948169 9.406681 9.451634 9.422747 9.50734 9.508699
1368832_at 8.113051 7.8286777 8.291288 8.212921 8.256226 8.078957 7.8206873 8.081129 8.037346 8.318716 8.079031
1368833_at 4.6925178 4.7256227 4.2412434 4.2437315 4.6377068 4.9658756 4.4419365 4.846796 4.9457703 4.2441754 4.5438523
1368834_at 6.2937183 6.3499613 6.2983894 5.9988565 6.3079324 5.962226 6.1285806 6.05917 6.3410635 5.8812666 6.2089543
1368835_at 9.558844 9.774733 9.727264 9.050421 9.222261 9.248861 8.962839 8.975782 9.421419 9.318556 9.316523
1368836_a_at 5.0573244 5.0981836 5.006433 5.13438 5.2817783 5.549322 5.0672836 5.6224895 5.5129833 5.0489936 5.1337447
1368837_at 7.5468383 7.705867 8.047655 7.6101046 7.4324465 7.2384176 7.732131 7.127966 7.0485353 7.5354886 7.7296624
1368838_at 7.2683315 7.402684 7.228617 6.981259 7.302111 6.9989524 6.897617 7.236281 7.0886445 6.896776 7.1483383
1368839_at 7.570162 7.3129983 7.4222784 7.374588 7.536042 7.399746 7.6533237 7.6421475 7.364383 7.370486 7.351783
1368840_at 12.36972 12.267729 12.3275 11.946175 11.877345 11.629947 11.926081 11.957916 12.31032 11.916014 12.082135
1368841_at 7.3396244 6.9812427 7.013686 7.101977 7.2948937 7.2381377 7.008823 7.103264 7.173035 6.849277 7.0330043
1368842_at 8.027601 8.221573 8.173782 8.233483 7.9985437 7.974355 8.100296 7.7931695 8.152979 8.086905 8.117419
1368843_at 9.449908 9.54409 9.588898 9.414386 9.459236 9.401072 9.557723 9.280211 9.369109 9.374818 9.647696
1368844_at 8.4821005 8.477079 8.805338 8.294229 8.370207 8.412657 8.428267 8.316462 8.392144 8.392691 8.15793
1368845_at 3.883447 3.5426269 3.7448926 4.446536 3.591179 4.3385873 3.6774096 4.0758753 4.100889 3.877956 3.7220464
1368846_at 4.7778997 4.4543743 4.9182243 5.1284246 4.6118755 4.7242785 4.909067 4.925289 4.835465 4.723036 4.670408
1368847_at 9.38377 9.371806 9.512397 9.288189 9.563211 9.390814 9.14169 9.020339 9.031419 9.25787 9.336818
1368848_at 8.977115 8.831989 8.898906 8.48745 8.483505 8.745847 8.808657 8.645359 8.777765 8.648354 8.850818
1368849_at 8.305018 8.115301 8.167636 8.06027 8.03119 8.007268 7.9197555 7.9717345 8.003155 8.156349 8.125865
1368850_at 5.237134 5.4422307 4.8547497 4.9892426 5.1036997 4.877377 4.82876 5.108171 5.0825205 4.6800404 5.017798
1368851_at 8.868927 8.9408455 9.215746 8.860174 9.001102 8.760571 8.886162 8.693094 8.790178 8.80714 8.938717
1368852_at 10.70897 10.6267605 10.784756 10.462038 10.883159 10.504653 10.603816 10.549361 10.574896 10.637406 10.393941
1368853_at 3.4181666 3.1762931 3.6494966 3.1930344 3.346746 3.3078713 3.5563753 3.3353205 3.3552594 3.4286413 3.2806723
1368854_at 3.4349754 3.477657 3.461203 3.4320478 3.5088787 3.233722 3.4669373 3.6501062 3.3607254 3.4853709 3.630005
1368855_at 6.0778375 6.189811 6.4990964 6.1351104 6.3035736 6.033482 6.2393103 6.1582317 6.4563713 6.3241706 6.115184
1368856_at 5.866651 6.303871 6.068315 5.973392 5.7273307 5.734659 5.8478594 6.123732 6.057812 5.8553033 5.764938
1368857_at 3.2708879 3.2885091 3.3430917 3.3234336 3.3317254 3.322912 3.4342077 3.3248546 3.3519459 3.3636708 3.1277602
1368858_at 3.825041 3.8568199 3.5276475 3.7721262 3.6069305 3.4656312 3.7861586 3.5514867 3.8196456 4.0727816 3.535794
1368859_at 9.334754 9.111792 9.095409 9.308151 9.260658 9.053303 9.227946 9.209069 9.277202 9.207211 9.219128
1368860_at 4.3979025 4.591666 4.7959647 4.733179 4.34225 4.4828987 4.385417 4.6093926 4.511406 4.675891 4.619366
1368861_a_at 4.401906 4.5524864 4.474352 4.458164 4.6283574 4.6907005 4.846917 5.052767 4.420907 4.349923 4.436309
1368862_at 8.363009 8.337867 8.408927 8.415 8.39466 8.222265 8.377467 8.098194 8.064898 8.492608 8.312184
1368863_at 9.451164 9.415101 9.496476 9.722155 9.711665 9.487086 9.658252 9.681934 9.493251 9.65612 9.569649
1368864_at 3.5106542 3.4369917 3.2509224 3.625008 3.6610656 3.5577872 3.6009614 3.484228 3.6751766 3.5739827 3.4200785
1368865_at 3.2420862 3.2515311 3.2493412 3.401151 3.382602 3.3714588 3.4848037 3.3678017 3.3631437 3.3323379 3.332697
1368866_at 6.6230555 6.740978 7.102983 6.529053 6.678476 6.9723415 6.70095 6.526653 6.690722 6.967608 6.67033
1368867_at 7.151932 7.201434 7.840778 7.21669 7.266198 6.9776125 7.49742 7.4391356 7.2499795 7.504374 7.43986
1368868_at 5.330819 5.1174307 5.1695356 5.101323 5.626934 5.1621685 5.504698 5.498002 5.279195 5.2455072 5.0618305
1368869_at 6.259174 6.7665777 6.2710576 6.4705553 6.6780696 5.9458528 6.43965 6.355888 6.222232 6.229203 6.4225783
1368870_at 8.704974 9.492043 8.589138 9.560257 8.425498 8.8805065 9.322406 9.048748 8.923529 9.161084 8.982933
1368871_at 9.235787 9.182984 8.969049 9.436486 9.056981 8.8476305 9.077724 8.97056 9.0941305 8.924166 8.8165455
1368872_a_at 4.8918 5.058353 5.0305867 5.1781654 4.836397 5.5575213 5.185263 5.4813614 5.190276 5.4433355 5.018796
1368873_at 4.07926 4.282907 4.0554857 3.859856 4.0694013 4.0968285 3.82089 3.8611538 3.888522 3.9460945 4.0744343
1368874_a_at 5.637043 5.7621875 5.685557 5.9561195 5.46895 5.285696 5.765637 6.0206113 6.47959 6.1874447 5.935427
1368875_a_at 7.3516273 7.152105 7.427143 7.2010155 7.3344326 7.1956077 7.2393928 7.5355573 7.250306 7.1380215 7.3315673
1368876_a_at 4.858171 5.0455494 4.909113 5.114646 4.8932104 5.0721307 5.121583 4.925393 5.2435656 4.966144 5.097705
1368877_at 6.567182 7.1456976 7.217413 9.340174 8.837281 8.518548 7.918844 7.9950347 9.316038 7.0008254 7.0147467
1368878_at 10.393166 10.054014 10.059481 10.408439 10.453699 10.296599 10.674828 9.893936 10.314003 11.09695 10.386512
1368879_a_at 4.3007007 4.2112627 4.029351 3.8806436 4.002359 4.260252 4.1728697 4.222968 4.3438005 4.2921023 4.248805
1368880_at 4.2593985 3.9096887 4.3686304 4.16359 4.231209 3.9238832 4.2858353 3.729096 4.4066706 4.175254 4.0239854
1368881_at 8.517473 8.639514 8.41477 8.3938055 8.787078 8.278469 8.549519 8.349463 8.278513 8.818442 8.686872
1368882_at 6.288025 5.5970297 4.18681 4.5665083 4.3498735 5.4890113 4.187385 3.9674075 4.916262 4.279535 4.5610256
1368883_at 4.6801095 4.5650926 4.430944 4.7469244 4.5593333 4.746921 4.49114 4.8035636 4.5928035 4.803082 4.5926895
1368884_at 4.372136 4.5758643 4.4846373 4.9336395 4.773801 5.051766 4.654039 4.8088217 4.858182 4.724927 4.6938214
1368885_at 5.696809 5.611863 5.704816 5.367063 5.620138 5.219207 5.196123 5.3676715 5.812038 5.3475943 5.2897186
1368886_at 9.757953 9.644733 9.715968 9.889435 9.668458 9.6518755 9.814674 9.819921 9.8616905 9.829607 9.882639
1368887_at 3.7788887 3.410132 3.473494 3.6473165 3.4908905 3.5770617 3.6023343 3.7848744 3.4244015 4.16591 3.5581584
1368888_a_at 7.6913 8.32804 7.726011 7.969566 7.848181 7.108237 8.53218 7.565895 6.9020014 8.239563 8.062959
1368889_at 7.2255726 7.165189 7.0391407 7.180643 7.4274416 6.876278 7.1715183 6.9491673 7.175649 7.286583 7.2251606
1368890_at 7.7521925 7.860679 7.9633503 7.6742435 7.8452954 7.8919535 7.677144 7.620967 7.819233 7.7119284 7.9699745
1368891_at 5.5922995 5.9130244 5.708618 5.7680197 5.6757913 6.146551 5.5167975 6.042818 5.7642636 5.6473536 5.5131083
1368892_at 3.7438428 3.5941527 3.6645947 3.9109044 3.608799 4.0976677 3.9599395 3.878625 3.9895153 3.8324635 3.817022
1368893_at 4.2814054 4.1844196 4.059599 4.2929087 4.1820307 4.4623966 4.12311 4.300576 4.2399306 4.0799584 4.0583496
1368894_at 4.957432 4.584455 4.395523 4.387242 4.410579 4.473173 4.8575926 4.789654 4.5935774 4.581977 4.5819073
1368895_at 3.860509 4.097251 4.419134 3.8424144 4.1139717 4.1621475 4.2404976 4.1787963 4.0388393 3.873517 4.3810506
1368896_at 6.995949 7.0315347 6.8942924 7.4467106 6.7792892 6.6673145 7.0755734 6.8972383 6.9544206 6.9645367 7.36149
1368897_at 5.3299646 5.4312572 4.842166 5.830059 5.484585 4.9163694 4.7491713 5.0338078 5.4827976 4.868868 6.011831
1368898_at 5.050708 5.0029335 5.072767 5.031809 5.1064706 5.2083745 5.174739 5.0447135 5.519206 5.144289 5.024928
1368899_at 7.524561 7.654716 7.847675 7.4689293 7.552975 7.378485 7.4973564 7.1973667 7.130977 7.343664 7.549235
1368900_at 5.287363 4.8183146 5.1320724 5.2507715 4.6794987 5.0745983 5.0465775 5.2703075 5.4800177 5.0490294 5.1786575
1368901_at 4.92644 5.059926 5.49851 4.985863 4.9238324 4.6647873 4.542166 4.721307 5.559059 5.606319 5.442785
1368902_at 5.639366 5.509707 5.3103213 5.6527667 5.6061516 6.030179 5.689549 6.074192 5.7177086 5.615296 5.62086
1368903_at 7.7202063 7.6842914 7.7476697 7.640048 7.8043156 7.695967 7.5630484 7.5730295 7.329914 7.940524 7.9179435
1368904_at 6.205339 5.931976 6.1840296 6.1346416 5.898003 6.2942705 6.16334 6.256672 5.71222 5.8941317 6.1176057
1368905_at 7.288957 8.048889 7.4318576 7.418141 8.167751 7.376942 7.411877 7.637935 7.767322 8.194088 7.934689
1368906_at 3.5848367 3.3799381 3.6048222 3.4670322 3.5589356 3.5193007 3.3597548 3.4297378 3.5309155 3.7765143 3.3793318
1368907_at 4.5872517 4.866801 4.652805 5.414038 5.09302 4.8468537 4.7151895 4.1169105 5.065585 5.022001 5.024928
1368908_at 8.193651 8.41287 7.977848 7.8632016 7.7737484 7.8187776 7.85939 8.098734 7.9615335 8.00519 8.014381
1368909_a_at 7.031413 7.0689178 6.983645 6.6621227 6.543029 6.654941 7.075432 6.632268 6.7669415 6.6964583 6.6520996
1368910_at 5.492594 5.9969087 5.9979897 5.2385535 5.344618 5.6509023 5.313919 5.3206234 5.3567743 5.681989 5.024928
1368911_at 6.7849536 6.4015436 6.266972 6.8164744 6.7261147 6.5537767 6.3303895 6.4572434 6.3408303 6.364328 6.399471
1368912_at 4.3266816 4.4107714 3.9856234 4.1519694 4.0236545 4.2919216 4.1948204 4.17637 4.1300793 3.9493113 4.0391693
1368913_at 3.4093177 3.4335184 3.5768125 3.6223664 3.559972 3.666921 3.7336898 3.72149 3.5275629 3.6382868 3.4704406
1368914_at 4.16996 4.380687 4.317278 4.400664 4.4348345 4.2746406 4.4484076 4.354326 4.3789635 4.275964 4.378411
1368915_at 10.988343 11.1390915 11.081372 11.068248 10.897848 10.949577 10.713558 10.676377 10.771367 10.544088 10.775613
1368916_at 10.726136 10.681275 10.579879 11.136454 10.931644 10.865617 10.894901 10.9055 10.908433 10.870809 10.7946615
1368917_at 4.839081 5.1662374 5.1029925 5.345807 5.2593555 5.4638724 5.189891 4.997384 5.2243986 4.8323083 5.199347
1368918_at 5.593649 5.144225 5.268653 5.298334 5.2208195 5.369275 5.253826 5.454031 5.2882304 5.479884 5.1781797
1368919_at 4.7620015 4.5009418 4.683483 4.9047694 4.634241 4.7985744 4.7465997 4.8322453 4.536125 4.7348924 4.5675864
1368920_at 5.038172 5.015357 4.794732 5.142003 4.9681582 4.9282756 5.132435 4.9470215 4.812221 4.755695 5.038165
1368921_a_at 5.53987 5.643616 5.4002724 5.259315 5.4339204 5.636166 5.5197563 5.755628 5.677189 5.428871 5.6481256
1368922_at 4.623953 4.1504683 4.093596 4.1736536 4.2392154 4.481011 4.26941 4.5970554 4.5959578 4.2335587 4.368935
1368923_at 4.3214636 4.704345 4.314651 4.850739 4.6598444 4.5325546 4.8581443 4.336675 4.5483203 4.4770026 4.478226
1368924_at 10.425533 10.244033 10.417263 9.98477 9.750999 9.945373 10.174286 9.980781 9.659986 10.204538 10.242851
1368925_a_at 4.761432 5.069616 5.1922503 5.13438 4.8282237 4.7088604 4.9044003 4.7005343 4.904267 4.789082 4.646946
1368926_at 4.479198 4.2579226 4.5215287 4.276857 4.223531 4.5490475 4.6509743 4.5177298 4.538913 4.5568438 4.534075
1368927_at 6.6625743 6.9934597 6.693972 6.832516 6.782506 7.296146 6.9353523 7.1404023 6.6915455 6.7477937 6.955338
1368928_at 6.118783 6.3598337 6.9617224 6.8225536 6.2491293 6.1374354 6.1887364 6.4020705 6.4039826 6.4503736 6.0781226
1368929_at 7.607364 7.576641 7.538153 7.3838844 7.2371063 7.1764097 7.301625 7.231565 7.5200543 7.5252776 7.5649333
1368930_at 4.346198 4.0174007 3.9763014 4.259925 3.9232366 3.9361138 4.1448126 4.1323404 4.20345 4.548475 4.0939875
1368931_at 7.579071 7.7920036 7.8483005 8.129099 8.078796 7.728811 8.177179 8.1681595 8.354446 8.394656 8.298513
1368932_at 5.5608845 5.492195 5.277256 5.2538414 5.406584 5.684399 5.0535107 5.5144916 5.796167 5.2258883 5.565585
1368933_at 7.5097923 7.449449 7.346468 7.3430815 7.531064 7.5301323 7.1130757 7.3690076 7.119411 7.3648214 7.4950285
1368934_at 10.651993 11.202046 11.217365 11.165991 10.769646 10.76402 11.28955 11.165871 10.9693575 11.534509 11.540001
1368935_at 4.34691 3.7974546 3.600803 4.107649 4.1626863 4.1159253 3.90444 3.8757071 3.8917735 3.856565 3.7701926
1368936_at 10.813904 10.8195505 10.722609 10.76746 10.795925 10.619182 10.886526 10.681421 10.9447 10.955876 10.821781
1368937_at 5.621404 5.7123194 5.449215 5.7693872 5.5231547 5.667296 5.5260315 5.6310506 5.8561177 5.746057 5.6330423
1368938_at 6.422844 5.7591677 5.0859704 5.726629 5.348031 5.329212 5.4317656 5.3436728 5.4417 5.2939425 5.9938507
1368939_a_at 4.076308 4.3786426 4.699656 4.349001 4.304816 4.5683103 4.1636205 4.3244686 4.310079 4.7408643 4.2845993
1368940_at 10.281014 10.357655 9.908199 9.954122 10.11424 9.862095 10.288377 10.039537 10.101218 10.177492 9.470552
1368941_at 4.151287 4.145073 4.2850904 4.247493 4.4098067 4.2273498 4.2876844 4.0098763 4.175635 4.427128 4.0232086
1368942_at 4.876034 4.856859 4.430717 5.0081186 4.820702 4.9974084 4.687118 4.700991 4.788349 4.822386 4.808057
1368943_at 13.110619 12.945752 12.969989 13.102498 13.061565 13.05084 13.086623 12.99139 13.159914 13.17467 13.084451
1368944_at 6.8503556 6.905863 7.267894 7.096231 6.829802 6.7517357 6.9995027 6.747063 6.7740555 6.8487935 6.678731
1368945_at 6.3140497 5.793995 5.795009 6.327959 6.4532084 5.734659 5.929243 6.105457 6.014736 5.680198 5.746338
1368946_at 5.316882 5.3372316 5.4062095 5.03691 5.3668547 5.3350334 5.218997 5.509618 4.9146214 5.1777463 5.5653553
1368947_at 7.5301867 7.0918603 8.611713 7.9481697 8.045073 7.1597424 7.373917 7.697027 7.500332 7.459205 7.1112638
1368948_at 5.911605 5.7947373 6.1680417 5.682392 5.918526 5.393113 5.533467 5.651688 6.2100816 5.900256 5.9777555
1368949_at 4.081418 4.2535667 4.1281614 4.4347167 4.2269893 4.26357 4.2049217 4.523019 4.4201803 4.075645 4.1100755
1368950_a_at 5.7543 5.6615105 5.464016 5.7606 5.515196 5.6316643 5.814435 5.461811 5.7011547 5.4172773 5.5535827
1368951_at 4.135991 3.9978065 4.0983963 4.227624 4.2174277 4.4211073 4.2797413 4.3607435 4.277685 4.1677647 4.28111
1368952_at 4.402068 4.4486976 4.7324257 4.7916274 4.1410456 4.7910304 4.398079 4.5561657 4.727968 4.2673354 4.365352
1368953_at 7.948934 7.8808823 7.986861 8.032646 7.7902837 7.8445873 8.081042 8.2424755 8.036371 8.252828 8.415824
1368954_at 4.819042 4.6590395 4.2908535 4.4094524 4.41072 4.595394 4.7088842 4.881341 4.58141 4.693669 5.0914826
1368955_at 7.0631423 7.4765315 7.526732 7.451952 7.4573603 7.306233 7.2436566 7.314993 7.5548024 7.340309 7.662125
1368956_at 5.226825 5.336569 4.961766 5.0877094 4.986466 4.796009 5.1554646 5.3027945 5.1145005 4.90137 5.3119426
1368957_at 4.5681067 4.130312 4.7928114 4.817283 4.3870435 4.9629655 4.4940124 4.677335 4.3335366 4.4796968 4.3478413
1368958_at 3.9449072 4.053831 3.964484 3.9386778 3.822085 3.8461714 4.0905437 3.8865013 4.4400473 3.716578 4.074315
1368959_at 4.465498 4.578576 4.8350797 4.444647 4.4896536 4.957995 4.396635 4.519474 4.975822 4.5500617 4.36948
1368960_at 9.367054 9.522223 9.2574005 9.437509 9.389113 9.323942 9.43551 9.214918 9.497995 9.79884 9.510391
1368961_at 5.4612856 5.5567007 5.187937 5.4265823 5.5362706 5.519828 5.543451 5.5685477 5.5403657 5.6283164 5.666925
1368962_at 4.701568 5.098443 5.08702 5.0457926 5.179262 4.819013 4.897535 4.876911 4.7732463 4.6306934 4.967576
1368963_at 6.364124 6.5473976 6.6080527 6.531723 6.3199325 6.4799767 6.2289376 6.3784623 6.2945466 6.5753403 6.232019
1368964_at 4.16996 4.208641 4.8221664 4.819978 4.438678 4.583384 4.1960487 4.53507 4.1964965 4.252259 4.1216435
1368965_at 5.2741694 5.126135 5.1663647 5.235455 5.3544064 5.441589 5.2457747 5.2266417 5.102103 5.1496286 5.3533707
1368966_at 4.114549 3.8421412 3.7586014 3.7537298 3.8413303 4.1083736 3.8972795 3.8520582 3.8690825 3.7934644 4.172468
1368967_at 6.92785 6.860423 7.047578 6.3825836 7.2750125 7.015271 6.892839 6.6791916 6.820229 7.0036488 6.981248
1368968_at 4.3056965 4.1713586 4.2453833 4.3729587 4.237287 4.2233434 4.1316533 4.1768875 4.1979904 4.498268 4.0708704
1368969_at 4.1452446 4.1012707 4.143294 4.2548056 4.0392923 4.170072 4.1095047 4.005758 4.0899568 4.1001334 4.1189
1368970_at 4.9676948 4.875952 4.984967 5.1464205 4.957161 4.6244802 4.849286 4.6931806 4.7275424 4.4873295 4.5996423
1368971_a_at 5.0749726 4.942369 4.541354 5.109119 4.6327467 4.6188507 5.580467 4.852826 5.0182457 5.13557 5.1163535
1368972_at 3.8104348 3.704384 3.6332963 3.706038 3.7871687 3.6891985 3.693218 3.4042304 3.8703933 3.9653335 3.742955
1368973_at 7.3635945 7.6921916 7.625551 7.699679 7.3485723 7.376385 7.280419 7.091471 7.5008197 7.2700067 6.9193482
1368974_at 4.621506 4.375216 4.616041 4.628667 4.5681443 4.8233824 4.4155235 4.7033944 4.4858875 4.3949647 4.6465235
1368975_at 6.3565784 6.640073 6.650848 6.481877 6.620273 6.1202583 6.315589 6.8173013 5.907926 6.399046 6.4680533
1368976_at 5.0022163 5.0195045 5.1447763 4.379215 5.0785556 4.770751 4.755654 4.832668 4.5248294 5.03792 4.8446646
1368977_a_at 8.221586 8.126032 8.122232 8.352593 8.643591 8.351233 8.159454 8.216486 8.337624 8.38412 8.378006
1368978_at 5.012427 5.177544 5.3316207 5.341015 5.2060595 5.39809 5.265945 5.218484 5.4526863 5.5867033 5.2629633
1368979_at 6.0270004 5.842846 6.0103354 5.930858 5.6976857 6.187807 5.9847474 5.746163 6.0531397 5.641719 5.899796
1368980_at 5.330513 6.2204747 6.287455 5.9495673 5.61974 5.513654 6.1285806 5.2048965 5.1467004 5.6235175 5.4132504
1368981_at 3.7612846 3.5735092 3.554397 3.596515 3.6867177 3.5236418 3.650955 3.6010554 3.3993618 3.6450078 3.3850055
1368982_at 4.7605066 4.3503723 4.260727 4.824201 4.4841614 4.4347496 4.855642 4.577423 4.4207797 4.075396 4.526185
1368983_at 4.4813557 4.115899 3.9948215 4.211137 4.1734114 4.3823023 4.1407022 4.388975 4.2695436 4.3005 4.1978326
1368984_at 7.7041354 7.472133 7.651714 7.306424 7.564246 7.2413197 7.249522 7.2461863 7.263771 7.4948835 7.558981
1368985_at 4.319289 4.352812 4.5390196 4.706354 4.638076 4.9223175 4.385417 3.9984374 4.2801924 4.420568 4.2584705
1368986_at 4.930006 4.8054485 4.6590123 4.592846 5.054865 5.1914654 4.7992754 4.9331455 4.9574575 4.782798 4.794648
1368987_at 5.4791336 5.522882 5.2616143 5.3018684 4.942117 5.496882 5.3665524 5.527765 5.942976 5.347594 5.3636284
1368988_at 5.04734 4.6547394 4.675644 4.6236005 4.7736554 5.099924 4.8118253 4.8674793 4.815101 4.7347603 4.585881
1368989_at 4.4614496 4.8744626 4.5969434 4.678068 4.636069 4.5315576 4.790074 4.6565757 4.658296 4.3296895 4.8065486
1368990_at 5.522492 5.5012555 5.265427 5.4265823 5.6129684 5.6264524 5.7255654 5.585132 5.622951 5.573778 5.7541246
1368991_at 6.0693784 5.9843497 6.3803463 5.7257013 5.9908943 6.040804 5.49332 6.042445 5.707236 6.0643167 6.6148467
1368992_a_at 9.801222 9.957015 9.600097 9.680184 9.831833 9.973567 9.742766 9.498428 9.538334 9.623369 9.904345
1368993_at 5.299162 4.5268474 6.2047496 5.4050837 6.038049 4.98735 4.9640303 5.766625 5.0090795 4.8983593 4.8892245
1368994_a_at 5.6082397 5.4465075 5.24317 5.4265823 5.3882813 5.401528 5.4878964 5.4859896 5.368785 5.159397 5.4151354
1368995_at 3.4076488 3.4551256 3.5415273 3.4258428 3.4355912 3.4782236 3.322694 3.6647632 3.418929 3.481139 3.53886
1368996_at 4.249177 4.1896143 3.996356 4.288252 4.258345 4.2742467 4.398899 4.343846 4.417022 4.3504744 4.351936
1368997_at 4.542884 4.6417193 4.960882 4.739211 4.686363 4.786709 4.654255 4.7377906 4.786273 4.715048 4.763609
1368998_at 3.8617895 3.365191 3.6687634 3.376617 3.5123584 3.634335 3.36596 3.6161513 3.6494188 3.2856884 3.4234293
1368999_a_at 5.1429644 5.0492725 4.6834135 4.8682113 4.8307743 5.339857 4.741644 4.9513617 5.094116 5.081356 4.8269005
1369000_at 5.0581856 5.1891136 5.3687763 5.6165395 5.686877 5.3164783 5.511272 5.605676 5.5697722 5.1428547 5.721334
1369001_at 3.8500278 3.844194 3.5218039 3.675022 3.6915584 3.817125 3.7641118 3.877277 3.849921 3.9382463 3.6574063
1369002_at 4.6293216 4.1423655 3.9088988 4.137429 3.8350372 4.092718 4.080457 4.271118 3.9503145 4.1666574 4.1572037
1369003_at 5.7042274 6.2672677 6.511079 6.424926 6.334681 6.4010105 6.2095795 6.703119 6.4360456 6.129728 6.153682
1369004_at 5.0520015 5.2710342 4.8118553 5.0809803 5.357972 5.334464 5.1087637 4.9968624 5.0689707 4.92268 5.612424
1369005_at 4.4540873 4.250207 4.3038945 4.336525 4.301548 4.43649 4.57238 4.669365 4.444993 3.972263 4.2807803
1369006_at 3.9427204 3.9317214 3.9134982 3.7209299 4.0995684 3.934766 3.9213057 4.270789 4.0226364 3.8841481 4.0433207
1369007_at 5.286227 5.9355974 5.8440433 6.224623 5.8612547 5.602357 5.9057627 5.2846665 5.540607 5.463008 5.3933573
1369008_a_at 4.4019146 4.1334114 4.213331 4.5605125 4.073637 4.676039 4.2367225 4.343846 4.427402 4.110494 4.248481
1369009_at 3.6645467 3.9852545 3.6544056 3.7322645 3.9444613 3.8090837 3.9444337 3.8714054 3.5986454 3.850501 3.6291316
1369010_at 5.094805 4.666212 5.0072184 4.7894783 4.6327467 5.0061617 4.889493 5.086198 5.0045853 5.0376654 4.9790163
1369011_at 12.47728 12.237564 12.448067 12.744424 12.403017 12.49719 12.702966 12.467646 12.635558 12.558567 12.194634
1369012_at 6.184562 6.0464296 6.0832825 5.8889556 5.859705 5.8152947 6.083096 5.8371563 6.169264 5.4513845 5.8636274
1369013_a_at 10.123481 10.4202585 10.259849 10.185312 10.541023 10.283186 10.282731 10.250406 10.242527 10.475464 10.462268
1369014_at 4.754166 4.6250277 4.675644 4.793534 4.340279 4.99259 4.741748 4.5718393 4.7118406 4.650797 4.5539417
1369015_at 4.459173 4.8519406 4.4226675 4.8513365 4.7119665 4.656724 4.2662525 4.7521996 4.574407 4.841119 4.7343025
1369016_at 4.97798 5.041212 4.865621 5.194495 5.015321 5.0554447 5.265011 5.2477174 4.8028 5.3602867 4.9634657
1369017_at 4.369686 4.685595 4.2275653 4.1984324 4.651316 4.5108194 4.398677 4.3756723 4.431757 4.175254 4.3270698
1369018_at 5.2507553 5.903942 5.309615 4.851145 5.124916 5.518434 5.45763 5.3271136 4.958639 5.581602 5.1199155
1369019_at 3.5747771 3.3650336 3.5026815 3.723832 3.7073004 4.068713 3.391144 4.1271486 3.277729 3.4448059 3.5603776
1369020_at 4.795391 4.409476 4.0064116 4.116678 4.1986504 4.588091 4.5827 4.6185284 4.4021215 4.684382 4.428609
1369021_at 5.6347976 5.422895 5.2106733 5.8300586 5.4387846 5.745701 5.9424415 5.7763367 5.824594 5.7347665 5.850283
1369022_at 5.752812 5.3372803 5.4589744 5.120305 5.3270936 5.7975054 5.7015734 5.676712 5.7576513 5.5041275 5.635412
1369023_at 9.722015 10.195836 9.967493 9.884316 9.944268 9.902734 9.786666 9.800846 9.550651 9.851377 9.859734
1369024_at 7.027544 6.867151 7.1623917 6.7037835 7.0705113 6.9272356 6.8783984 6.792635 7.2251143 7.20296 6.653717
1369025_at 4.2608767 4.1125803 3.9356782 3.9809914 3.746505 4.028778 3.7395175 3.9545069 4.372965 4.0457754 4.00004
1369026_at 6.1743836 5.8317914 6.046015 5.7988605 5.90735 5.781247 5.864899 6.173282 5.597231 6.157996 6.249315
1369027_at 4.640952 4.204479 4.20571 4.2299066 4.514516 4.387204 4.5451455 4.6222916 4.333723 4.1588535 4.196308
1369028_at 4.927088 4.895618 5.21085 4.8666997 4.6327467 4.888475 4.9975314 5.231186 4.936619 4.694395 5.0750313
1369029_at 5.518768 5.4858193 5.6535153 4.7507796 5.6391916 5.0056114 5.2907286 5.1721177 5.4760747 4.7961454 4.9765744
1369030_at 3.7613025 3.8508503 4.0554857 4.0495896 4.0089393 4.189743 4.0639133 4.1132793 4.1866055 4.3492737 3.9760923
1369031_at 8.418919 8.466168 8.253045 8.233438 8.293493 8.341628 8.154022 8.342376 8.196982 8.305677 8.110081
1369032_at 7.577391 7.77166 7.746298 7.7940664 7.6487417 7.8491135 7.7691255 7.7791014 7.9479656 7.7336435 7.6830835
1369033_at 3.4312668 3.432162 3.5048568 3.29202 3.6209605 3.673144 3.667429 3.3295856 3.675738 3.4911985 3.5018334
1369034_at 4.780772 4.302221 4.364611 4.631007 4.3856907 4.7787275 4.6698923 4.516268 4.5698414 4.6433077 4.7285633
1369035_a_at 3.6527529 3.4702194 3.5743723 3.7198868 3.7790484 3.5211523 3.4036126 3.8566663 3.5273528 3.5589168 3.4629292
1369036_at 3.7183957 3.645854 3.7232103 3.8563156 3.7277548 3.7869277 3.5112808 3.6558437 3.6321933 3.7478714 3.570601
1369037_at 4.3750997 4.8087378 4.5353913 4.1043925 4.792875 4.621737 4.2728643 4.4422436 4.590598 4.256848 4.6481533
1369038_at 5.701931 5.294286 5.167426 5.294262 5.436193 5.6009665 5.3283834 5.347789 5.439555 5.125761 5.137928
1369039_at 7.7460265 8.021057 8.28401 8.092978 7.729409 7.9848228 8.020787 8.049935 7.828861 7.747391 8.053845
1369040_at 5.4673767 5.5873966 5.9540877 5.6267333 5.4740777 5.453748 5.1735907 5.292317 5.2379155 4.8382564 5.391443
1369041_at 3.3281314 3.6810906 3.5068429 3.6992917 3.8190746 3.6440716 3.311128 3.5280252 3.5264204 3.6845834 3.5854158
1369042_at 6.976604 6.566846 7.340298 6.5042152 7.109076 6.6738234 6.548634 6.9048524 6.420367 6.904576 6.594541
1369043_at 3.5303693 3.660617 3.5176451 3.5697777 3.87006 3.6841931 3.4511604 3.401277 4.013524 3.3711138 3.433115
1369044_a_at 7.0476584 7.522867 6.321181 6.5093856 6.805139 6.9308586 6.841874 5.309276 5.546667 6.0590563 6.306882
1369045_at 6.4701242 6.12568 6.1961565 6.7134533 6.497301 6.5164537 6.6264205 6.278157 6.349598 6.4230404 6.4136415
1369046_at 3.9024422 4.0301695 3.695197 3.7235103 4.2165413 4.105151 3.5241547 4.191477 4.0360813 3.71749 3.7637506
1369047_at 3.3447359 3.203714 3.1836364 3.2711663 3.4265094 3.2985413 3.1306393 3.3392186 3.2339714 3.3167782 3.233588
1369048_at 4.655114 4.3248053 4.2037125 4.4835377 4.2951756 4.610934 4.5521584 4.4302726 4.7064133 4.3345976 4.755682
1369049_at 3.8088381 3.9447181 4.184083 4.0075073 4.152187 4.312688 3.9751613 3.7943094 4.0457497 4.1361284 3.943835
1369050_at 8.353469 8.384808 8.075859 7.9221516 7.6678863 8.19289 7.629735 7.818749 8.165926 7.2476153 7.778012
1369051_at 6.967414 6.6419764 6.877284 7.086854 6.866745 6.8163824 6.675217 6.790647 7.088847 6.9685273 7.046352
1369052_at 5.126184 5.053791 5.6525984 5.3054485 5.544776 5.144378 5.3933845 5.411156 5.635013 5.2633886 4.8782015
1369053_at 4.40311 3.845592 4.3262863 4.637917 4.4425488 4.3273697 4.3186 4.449691 4.5450754 4.238397 4.8248534
1369054_at 4.2046905 3.9407282 4.0978894 4.084383 4.3533096 4.237244 4.316361 4.2389784 4.1099243 4.175254 4.0669894
1369055_at 4.156556 3.7726145 4.0908833 3.8016896 3.9185586 3.7745857 3.556468 3.8046167 3.9775393 3.6993034 3.9538388
1369056_at 3.444474 3.4132493 3.5670629 3.6907547 3.4183116 3.5331166 3.3619516 3.6885273 3.849921 3.3486567 3.5011384
1369057_at 7.7138753 7.7253256 7.446242 7.758609 7.4969115 7.728043 7.413113 7.5811987 7.6218324 7.8151903 7.5028644
1369058_at 5.586592 5.4321575 5.6519504 5.5624623 5.6058507 5.346171 5.338381 5.424142 5.3487077 5.222868 5.5260096
1369059_at 7.472126 7.4737525 7.770739 7.625087 7.763873 7.519362 7.4834886 7.6159987 7.7426443 7.552686 7.850177
1369060_a_at 8.071753 7.771217 8.176096 8.140953 8.220587 7.8255 7.960615 8.0295725 7.8732734 7.9510827 8.081579
1369061_at 8.584192 8.714268 8.586882 8.450331 8.504812 8.423767 8.354912 8.574726 8.663713 8.501295 8.69388
1369062_at 5.0107613 5.1183863 4.661565 5.126276 5.0641804 4.9590187 5.2399416 4.8452425 4.9987717 4.681203 4.845705
1369063_at 10.512963 9.297007 9.400301 9.097058 9.397604 9.11779 9.187817 9.219692 9.045988 9.524244 9.584368
1369064_a_at 4.101158 3.8163252 3.9753377 3.8073905 3.9448595 3.7830024 4.041583 3.8111804 3.9006364 3.6927896 3.9374835
1369065_a_at 9.29695 9.19546 9.363527 8.990544 9.268452 9.213649 9.084338 8.852342 9.1894245 9.057092 8.975212
1369066_at 5.959903 6.12267 6.2696104 6.369554 5.8745537 5.8909817 6.0007787 6.181391 6.140548 6.1710324 5.70322
1369067_at 3.8871078 3.6283267 3.61556 3.759557 3.8232007 3.8700633 3.7552328 3.5794244 3.9375758 3.5420892 3.4775374
1369068_at 3.9392881 4.4612856 4.2128797 3.887297 4.4083724 4.1333437 4.2592597 3.994456 4.226553 4.250431 4.161759
1369069_at 7.998595 7.808215 8.304553 8.176897 7.764098 7.754017 7.7225065 7.787745 8.048806 8.064399 7.762881
1369070_at 7.8455887 7.971054 8.120893 7.864413 7.9809427 7.922108 7.743322 7.945811 7.761922 7.9943237 7.967277
1369071_at 3.8829672 3.8882315 3.7299047 3.8659155 3.9295828 3.9111712 3.8179402 3.926197 3.7128193 3.9194071 3.899708
1369072_at 5.960378 7.008381 6.295703 5.9070597 5.9766088 6.221822 5.4802847 6.6627016 6.37452 6.178503 6.2115192
1369073_at 9.83564 10.300766 10.055604 10.521622 9.805553 10.341423 10.0395975 10.056835 10.228309 10.000328 10.027328
1369074_at 12.602719 12.414836 12.564827 12.514057 12.523442 12.516284 12.290836 12.514758 12.50991 12.334231 12.314709
1369075_a_at 4.5667033 4.472061 4.629884 4.2800403 4.6456933 4.682287 4.255891 4.3513956 4.2427964 4.135047 4.3825274
1369076_at 8.43788 8.74005 8.779266 8.441813 8.652721 8.428143 8.664843 8.64797 8.37332 8.619121 8.861839
1369077_at 7.155788 7.360942 7.409294 7.2604876 7.1964326 7.0074306 7.244617 7.2036138 7.188244 7.2823853 7.2503386
1369078_at 7.971333 7.8736424 7.8848176 7.7954736 7.966436 7.870911 7.6539984 8.041319 7.6897793 7.766626 7.9365554
1369079_at 4.895713 4.6217437 4.4887075 4.739211 4.736285 4.6369286 4.8894935 4.735692 4.822343 4.652328 4.485212
1369080_at 4.7516174 4.6528177 3.9689858 4.312892 4.516555 4.2338953 4.4619837 4.434681 4.130315 4.006825 4.3981543
1369081_at 7.135297 6.884778 6.8808575 6.842641 7.184695 6.64651 8.044465 7.0581946 7.480537 7.106501 7.362556
1369082_at 5.028379 4.9032097 4.7093415 4.9225874 4.6327467 4.652194 5.0397744 4.9130163 4.997444 5.0141544 4.776802
1369083_at 5.731056 5.807162 5.661259 6.1501765 6.2912126 5.990797 5.827648 6.3199806 6.162526 6.1676054 6.026761
1369084_a_at 7.078762 6.9218187 6.841108 6.817138 6.656241 6.8723907 6.809183 6.7145486 6.908761 6.723393 6.825099
1369085_s_at 5.368764 6.104493 5.1228733 4.688738 5.7925124 5.4268656 5.2577114 5.387138 4.876664 5.160468 6.03096
1369086_a_at 5.625638 5.746577 6.1445537 5.755888 5.4105153 5.429422 5.630785 5.5289564 4.9227147 5.274083 5.209886
1369087_at 4.8157253 4.876261 5.3097663 4.794893 4.8292885 4.71805 4.7355933 5.102 4.690857 5.216391 4.836117
1369088_at 7.287634 7.3547754 7.6129866 7.849076 7.4686313 7.2612834 7.663815 7.50113 7.6251106 7.7006207 7.680698
1369089_at 4.078999 4.1173596 4.329504 4.036908 4.101915 4.625463 4.121395 4.632475 3.9677908 4.100482 4.172933
1369090_at 4.086944 3.6754553 4.042539 3.885183 4.0246882 4.2224493 3.9016135 3.5898452 4.001768 3.90881 4.20035
1369091_at 3.8878 3.8896368 3.978243 3.7677078 3.974455 4.235386 4.1652474 4.1387167 4.0313663 3.7772791 4.278905
1369092_at 8.036778 7.891095 8.049751 8.007516 8.007827 7.8953857 8.216834 7.90332 7.8665104 7.9144545 8.207283
1369093_at 7.3280926 7.436131 7.7440815 7.884786 7.4748635 7.2298636 7.4490795 7.3897333 7.4126616 7.344817 7.2657213
1369094_a_at 5.6580296 5.324672 5.5931654 5.434678 5.709691 5.2888823 5.208891 5.4610124 5.429998 5.5417857 5.781735
1369095_at 4.3313274 4.4757657 4.239897 4.405165 4.473664 4.290225 4.6104517 4.468726 4.3389435 4.5846596 4.421856
1369096_at 3.9367726 3.8284914 3.8519096 3.539065 3.9527566 4.076129 4.226802 3.7979748 3.757523 3.9362676 3.8998482
1369097_s_at 6.438174 6.536356 6.7439218 6.3307805 6.5781226 6.5672946 6.089144 6.1662617 6.549644 6.253013 6.3760037
1369098_at 4.3703995 3.8494272 3.9973576 3.9247582 4.110656 4.5191493 4.280629 4.4042816 4.271888 4.1933813 3.8774579
1369099_at 8.064123 7.677211 8.248366 7.741166 7.6427364 6.9729786 7.646273 7.554615 7.4977517 7.516471 7.8471513
1369100_at 3.9921083 3.921826 4.0231695 3.7712362 3.7275922 3.8268917 3.7812026 3.8601441 3.98865 3.9153874 3.9238565
1369101_at 8.178646 8.19297 8.396416 8.374607 8.055365 8.301373 8.274943 8.060374 8.122968 8.24581 8.11388
1369102_at 4.1297865 3.708536 3.868475 3.7870579 4.15815 3.7125916 4.0006647 3.851504 4.3727098 4.2685976 3.9875164
1369103_at 4.933976 5.031811 5.188868 5.4105024 5.4537435 4.834374 4.667072 4.6620464 4.3955097 4.9828887 5.181993
1369104_at 6.0409 5.9994044 5.6098022 5.037901 5.601448 5.1359754 5.2215433 5.256826 5.3567743 5.183177 5.0721893
1369105_a_at 4.5709057 4.5384197 4.4106092 3.3282735 4.547322 3.554319 3.7970774 3.191427 3.5871172 3.6804714 4.1841307
1369106_at 4.901533 4.5576653 4.286607 4.6750855 4.325732 4.592518 4.367815 4.873507 4.682854 4.659054 4.1268225
1369107_at 3.750243 3.9167838 4.0112314 3.7789063 3.8340983 4.2210546 3.7322898 3.712915 4.0640244 3.768115 3.8713303
1369108_at 3.9928186 3.7828152 3.7630873 4.123832 3.862563 3.929818 4.269601 3.8729694 3.8966484 4.157879 3.839813
1369109_at 3.7301006 3.5435474 3.4422014 3.426771 3.4796834 3.456922 3.403667 3.7058032 3.2700846 3.2864382 3.3034847
1369110_x_at 10.239927 10.122555 10.324519 9.472832 7.474617 9.303843 7.6034374 9.180237 8.917333 9.5391245 8.95244
1369111_at 13.902616 13.962838 13.953894 14.031664 13.956319 13.971537 14.124931 14.007617 13.936477 14.026995 14.028883
1369112_at 4.092757 4.140011 4.347727 4.3981247 4.5190372 4.13173 4.3470745 4.1844645 4.2422132 4.1010914 4.3163815
1369113_at 3.3137734 3.3416724 3.7514899 3.4250765 3.2791085 3.2481031 3.4257317 3.574716 3.5471854 3.3038063 3.4578083
1369114_at 3.103259 3.2969096 3.2219956 3.375662 3.1224444 3.1694071 3.5517757 3.11807 3.3618772 3.0899115 3.4447472
1369115_at 4.623528 4.534252 4.878262 4.837938 4.786046 4.6957054 4.538303 4.4127765 4.6894646 4.6983743 4.651101
1369116_a_at 5.673058 5.362419 5.127296 5.6843987 5.565485 5.614565 5.706713 5.457959 5.0753174 5.3521004 5.4351573
1369117_at 3.9717562 4.220281 3.9081273 4.030262 4.034895 4.4255958 3.8948712 4.0119157 4.124338 3.985001 3.8653872
1369118_a_at 4.044915 4.150108 4.1811657 4.4191227 4.3612013 4.909807 4.4883056 4.4587903 4.364438 4.417471 4.3811297
1369119_a_at 4.4631042 4.5066414 4.377081 4.6864214 4.704302 4.523426 4.5986214 4.9272795 4.4274015 4.229825 4.384961
1369120_a_at 6.8635426 6.802469 6.4106183 6.840872 7.0214505 7.0195317 7.0758896 6.5724354 7.052362 6.7229114 6.883888
1369121_at 5.0072265 4.909663 4.7471905 4.7571216 4.5623503 5.064999 5.033542 4.76261 5.3032064 4.622096 4.722602
1369122_at 7.386403 7.5966945 7.7060337 7.7692337 7.64862 7.5576344 7.5104995 7.730775 7.7669373 7.7998323 7.615246
1369123_a_at 6.162683 6.0151453 6.317275 6.162652 5.9452825 6.0846267 5.9571247 6.250616 6.414301 6.154997 5.9579854
1369124_at 4.2225885 3.9687746 3.9662225 4.1520567 4.0650415 4.237072 4.117858 3.922048 4.1923447 4.2123613 4.123762
1369125_at 3.4161854 3.3139086 3.6639652 3.766223 3.7409856 3.1914783 3.3923266 3.3861117 3.3586857 3.4747133 3.381896
1369126_at 3.657062 3.7002656 3.896937 3.784622 3.7409856 3.7527301 3.7088773 3.9960134 3.49524 4.0418262 4.0090733
1369127_a_at 6.45498 6.173893 5.8858676 6.336512 6.0483093 6.289503 6.373383 5.8013015 6.2822104 6.2115545 6.2533255
1369128_at 3.8177235 4.044195 3.9553134 4.104269 4.04921 4.0352945 4.218872 4.305187 3.9124026 3.9313312 4.043886
1369129_at 3.6960452 3.9138205 3.955192 3.7425668 3.8002586 4.170072 3.9182942 3.7637079 4.061363 4.0868807 3.8183527
1369130_at 4.6846604 4.7508483 4.576125 4.6224346 4.715045 4.6058083 4.8283625 4.5670547 4.670672 4.566675 4.3758698
1369131_at 4.363128 4.1052227 3.7693582 3.9642699 3.9946845 4.0113325 4.0783253 4.0653353 3.8025699 4.1001334 3.916549
1369132_at 4.8165183 4.962736 4.8309827 4.86287 5.333166 4.9558406 5.5182543 5.150026 5.0808606 4.8452764 5.0477076
1369133_a_at 3.5834172 3.7580059 3.350932 3.7269962 3.678096 3.7647762 3.6770613 3.9057648 3.7321064 3.912206 3.7269769
1369134_x_at 3.8306594 3.55006 3.718592 3.9889736 3.8551903 4.009596 3.810542 3.6957011 3.7201264 3.6578078 3.7005916
1369135_at 6.1140876 5.6069226 5.906831 6.002869 5.886333 6.1221075 6.144779 6.1666217 6.0146985 5.6573772 5.879675
1369136_at 4.2407103 4.1690493 4.062269 4.5232735 4.20709 4.2969475 4.321106 4.277296 4.1328993 3.713588 3.8413525
1369137_at 4.614003 4.868953 4.7982817 5.1225843 4.9734654 5.1925845 4.824714 4.7488165 4.702554 4.955715 5.0179477
1369138_a_at 4.0600386 3.8955123 4.119545 4.248307 3.621248 3.901422 3.9212086 3.8373778 4.283266 4.1546316 4.0589476
1369139_at 4.0851593 3.8873043 3.738499 4.0861707 3.7394085 3.7541955 3.677292 3.8749979 3.9047148 4.090695 3.7640736
1369140_at 4.018667 3.7950604 3.8971999 3.888948 4.199293 3.9389198 4.0632925 3.899192 4.4371595 4.1546288 4.0104065
1369141_at 3.6590838 3.4997368 3.5402133 3.6353252 3.3614655 3.5485315 3.5480359 3.3904793 3.483294 3.6005769 3.7486408
1369142_at 3.7287312 3.6847208 3.6108532 3.899597 3.6096117 4.030365 3.654703 3.592443 3.705471 3.6919 3.4675767
1369143_at 4.0600386 4.0299463 3.7181036 4.1237116 4.126889 4.2580156 3.924651 4.2611675 3.934379 3.966252 4.4233937
1369144_a_at 4.1837883 4.2317133 3.9356782 4.288067 4.138194 3.8821156 3.9271035 3.896529 3.6186945 3.596655 3.9812171
1369145_a_at 4.3842955 4.338566 4.4400926 4.574063 4.561545 4.6649995 4.231653 4.2841845 4.3521867 4.52558 4.4943476
1369146_a_at 6.557733 6.905367 6.8185406 7.002405 7.314223 6.851401 7.333903 7.185911 7.033356 7.9125876 7.9264174
1369147_at 5.020712 4.368604 4.6215153 4.895418 4.4291306 4.957089 4.4490414 4.411407 4.535028 4.35942 4.528137
1369148_at 8.326776 8.356456 8.621241 8.529945 8.386806 8.161378 7.9558406 8.410606 8.090492 7.955521 8.21482
1369149_at 4.772692 4.6648664 4.627794 4.9350815 4.508025 5.197818 5.056153 5.1248674 5.102947 5.063195 4.886756
1369150_at 8.3343725 8.182067 8.462244 8.179607 8.104106 8.143175 7.8777356 8.424437 8.137987 8.232456 7.9340286
1369151_at 4.9500976 5.143093 4.5954046 4.850811 4.884031 5.256301 5.222927 5.022937 5.3411093 5.000046 5.112031
1369152_at 6.9867163 7.142686 7.1663036 6.8955283 6.8162804 6.6470137 6.7664723 6.6236854 6.66962 6.5247293 6.9047008
1369153_at 3.7568238 3.6473553 3.7435346 3.7631342 3.8787405 3.8296278 3.6615694 3.86379 3.9149806 3.8037107 3.5672593
1369154_at 4.080513 3.8858066 4.245919 4.3166 4.0433216 3.7144387 3.8841507 4.021731 3.998595 3.802946 4.0914993
1369155_at 4.4932804 4.524716 4.3378673 4.6699066 4.5370746 4.6123567 4.6624165 4.681425 4.4839497 4.445624 4.3811297
1369156_at 6.613013 6.916351 7.119988 6.4020467 6.6340303 6.7699428 6.650728 6.3501525 5.970078 6.8274617 7.20137
1369157_at 8.30283 8.417611 8.106894 8.335253 8.302101 8.165255 8.414343 8.153454 8.527758 8.397503 8.71266
1369158_at 4.456566 4.0464897 4.2813873 4.571702 4.128437 4.6888084 4.133503 4.1121407 4.1459293 3.8944292 4.284628
1369159_at 5.1093874 5.4277754 5.207526 5.0780373 4.8316936 5.1281743 5.021515 5.127005 5.096538 4.4922967 5.198308
1369160_a_at 4.7103148 4.7026596 4.6267924 4.9073744 4.692613 4.687536 5.0446916 4.661703 4.786397 4.6079946 4.6065965
1369161_at 8.836998 8.85239 8.487831 9.475951 8.947808 8.488972 9.6128 9.021991 9.166981 9.450403 9.41312
1369162_at 3.8280833 3.8075752 3.7085936 3.6438553 3.8401082 3.8257382 3.822933 3.819956 3.8330665 3.6395836 3.5114326
1369163_at 5.2522373 5.102627 4.526185 4.9189916 4.764696 5.1245394 4.954526 5.4404984 5.2284875 4.6606283 5.0478578
1369164_a_at 4.403132 4.285535 4.2937245 4.5163426 4.349874 4.2358785 4.2906585 4.5117745 4.4144297 4.1001334 4.447441
1369165_at 4.2884173 4.194072 3.8954222 4.222433 4.1732693 4.442232 3.881433 4.1883736 3.783301 4.1925592 4.171479
1369166_at 3.9980505 4.2551646 3.966231 4.29651 3.815722 4.189622 4.043291 4.346898 4.0958233 4.249697 4.1950884
1369167_at 5.680889 5.334503 5.2210894 5.512079 5.3269258 5.937002 5.751361 5.849595 5.9609303 5.3023067 5.3600187
1369168_a_at 5.0177493 4.9367433 5.011684 4.949734 5.0181046 4.841121 5.0191717 4.860942 5.151282 4.8768983 4.776802
1369169_at 9.508861 9.636451 9.475448 9.361748 9.525851 9.470318 9.466713 9.335335 9.319415 9.423576 9.475713
1369170_at 4.425907 4.144041 4.295863 4.1174626 4.277424 4.1515837 4.1439114 4.025367 4.155161 4.2543063 4.0849795
1369171_at 11.243437 11.2490425 10.394931 11.47039 11.331633 11.318353 11.220841 11.311528 11.145928 11.151368 11.303811
1369172_at 3.7531843 3.7887046 4.04282 4.0790644 3.804867 3.9310298 4.064415 4.071483 4.2169337 4.0080013 4.185308
1369173_at 5.385972 5.112108 5.6916966 5.5791116 5.1641016 5.1471562 5.4596376 5.0328526 5.3229766 5.402936 5.1718807
1369174_at 7.6173043 7.540944 7.9876103 7.5478244 7.680314 7.716516 7.223029 7.4485974 7.7299376 7.481645 7.65528
1369175_a_at 3.8273249 3.6538286 3.472387 3.6519034 3.478317 3.8775637 3.6790714 3.752967 3.787965 3.6179345 3.7511332
1369176_at 6.5430894 6.2912164 6.5266623 6.194834 6.220599 6.7281537 6.0744133 6.7182107 6.3707595 6.206902 6.540744
1369177_at 7.464696 7.407156 7.609986 6.9763694 7.133815 7.042857 6.962116 6.560111 7.000584 7.135675 7.1070304
1369178_a_at 3.9932594 4.1012707 4.1173964 4.413026 4.016173 4.1832795 4.1287727 4.0411787 4.0595 4.0734863 4.1919646
1369179_a_at 5.805791 6.476238 5.9754744 6.32365 5.9968405 5.967714 5.865544 5.910552 5.978866 5.501518 5.311752
1369180_at 5.020712 4.6145177 4.7513604 4.8820896 4.9413204 4.8283386 4.9171743 4.864739 4.7698116 4.9857535 4.7765937
1369181_at 5.854734 5.7335753 5.9595456 6.271617 5.8140154 5.7049427 5.430361 6.2986684 5.873978 5.4750075 5.5497446
1369182_at 4.284931 3.9538288 4.056391 3.8968432 4.266698 3.8206482 3.8734713 4.002718 4.060188 4.0855665 4.271268
1369183_at 4.7663336 4.568201 4.561204 4.9377832 4.673047 5.236633 4.6570425 4.7826166 4.747981 4.7214775 4.5891647
1369184_at 3.82917 3.6755729 3.5954053 3.583008 3.7319918 3.7904887 4.03446 4.1540995 4.2029424 3.7935014 3.826442
1369185_a_at 5.07275 4.8171988 4.624852 4.9993887 5.0434685 4.949936 5.0292864 4.946183 4.9114566 5.1309524 4.9209733
1369186_at 7.3243384 7.259964 7.2789106 6.714615 7.0975003 6.9423027 6.99212 7.0250425 7.0752525 7.080084 7.176763
1369187_a_at 7.5497994 6.872473 7.284316 7.468558 7.5046144 7.1556926 6.882693 7.4489017 7.2388744 7.290221 6.872523
1369188_at 4.0017977 4.041024 4.0326414 4.390393 4.0283957 4.2620273 3.87498 4.207186 3.9475634 3.9903834 3.743934
1369189_at 5.3331084 5.0298414 4.8103228 5.3127856 5.2335696 5.0826283 5.125103 5.407308 5.5246506 4.926735 4.855522
1369190_at 5.6735225 5.2602453 5.24531 5.4666104 5.4218946 5.450518 5.4909315 5.620996 5.3330054 5.4277196 5.3600187
1369191_at 3.537549 3.5785534 3.6544397 3.4465895 3.3311503 3.3439355 3.587735 3.627951 3.783301 3.5347784 3.6863375
1369192_at 4.8596663 4.636487 4.7944493 4.7613664 4.6696877 4.731688 4.699768 4.8607993 4.916673 4.840954 4.531877
1369193_at 5.4552646 5.3839984 5.4913464 5.367758 5.400003 5.1734233 5.2381277 5.361454 5.286732 5.0952187 5.244275
1369194_a_at 3.6712205 3.6279252 3.9239225 3.6397119 3.5903335 3.9654331 3.7581139 3.9291754 3.700489 3.6409569 3.5825322
1369195_at 5.632785 5.343031 5.738475 5.9134755 5.6360006 6.032747 6.6183224 6.2679577 5.7651005 6.3455677 5.9150996
1369196_at 5.6757555 5.3161325 5.380706 5.4791937 5.297959 5.550359 5.3947086 5.683956 5.4011774 5.30964 5.230275
1369197_at 5.7675285 6.0043373 6.245659 5.626302 5.6843376 5.697028 5.831845 5.670847 6.1667852 5.6320057 5.47801
1369198_at 5.178857 5.080151 4.7362294 5.1533227 4.697857 5.3877287 5.068082 4.7626095 4.734465 4.942992 4.7885
1369199_at 4.7277513 4.4325404 4.295471 4.5804234 4.650812 4.628663 4.6101465 4.581707 4.628235 4.490297 4.606447
1369200_at 9.789684 9.233509 9.423643 9.861297 9.2573185 9.472851 9.581473 9.335853 9.145106 9.558186 9.669536
1369201_at 5.4595366 5.050292 5.5733314 5.372071 5.433069 5.1800647 5.0294375 5.2107973 5.5403657 5.187249 5.466352
1369202_at 3.606353 3.4430513 3.4629653 3.5761065 3.421835 3.623316 3.3847582 3.674538 3.4308827 3.5495868 4.0078516
1369203_at 4.024248 3.6775424 3.9860876 3.946102 3.9219475 4.0924983 3.7165718 3.815199 4.277685 3.7342858 3.4487116
1369204_at 7.546122 7.663825 7.6264305 7.127265 7.3893514 6.814485 6.976193 7.3909545 7.613732 7.5083194 6.9158463
1369205_at 5.013439 4.9147353 4.3623266 4.6179333 4.9131975 4.795431 4.9969277 4.9946055 5.140237 4.8992395 4.9479465
1369206_at 12.645984 12.607846 12.517098 12.503582 12.623843 12.474939 12.45146 12.696139 12.775646 12.482099 12.616504
1369207_at 4.6727614 4.368236 4.6279907 4.1677837 4.68091 4.4929347 3.9883637 4.512171 4.4852033 4.388604 4.2624755
1369208_at 6.268282 5.63621 6.291469 5.6360993 5.5925064 5.958871 5.7541738 5.763975 5.999405 5.7663484 5.5681305
1369209_at 6.474046 6.7964077 6.5911984 6.934658 6.6458154 6.589236 6.6983643 6.6527057 6.7039165 6.723393 6.550702
1369210_at 3.4021442 3.2864766 3.2223272 3.471065 3.4449985 3.6245525 3.0726762 3.4363344 3.2327785 3.5533333 3.3569834
1369211_at 5.919626 6.0446053 5.908915 6.020186 5.823109 6.0847836 5.8726883 6.1042867 5.803854 6.013244 5.7666454
1369212_s_at 7.7064443 7.116402 7.481817 7.548532 7.689162 7.5732913 7.37882 7.906807 7.44971 7.3310127 7.44367
1369213_at 5.026863 4.5652537 4.474577 4.836867 5.001217 5.0877905 4.918439 4.8413997 4.869161 4.793415 4.796029
1369214_a_at 5.5816603 5.288136 5.405217 5.1160054 5.11565 5.5184093 5.3785505 5.558084 5.483942 5.2877197 5.3339543
1369215_a_at 10.600626 10.649146 10.766787 10.705175 10.436519 10.635736 10.475225 10.587745 10.295578 9.9704895 10.519856
1369216_a_at 5.5042315 5.3324366 5.415573 5.4967217 5.414028 5.5799665 5.4184036 5.4860945 5.773105 5.305875 5.4499154
1369217_at 3.926379 3.919575 3.8365445 3.920348 4.159463 4.319034 4.1021547 4.0955133 4.165932 4.2463408 4.0575533
1369218_at 7.517867 7.3026614 7.7990212 7.9663954 7.2680645 7.6043057 7.7811966 7.5056763 7.5797906 8.151388 8.184547
1369219_at 6.3713827 5.76184 6.1600113 6.255518 6.4619102 6.4296207 6.115163 5.9876456 6.39904 5.9075894 6.2232556
1369220_at 7.0414724 7.0172524 7.2717304 6.9172688 6.8463635 6.7007146 6.6964545 6.62369 6.755051 7.1376634 7.1649914
1369221_at 5.6655035 5.916455 5.8813634 5.9177074 6.040863 6.1479325 6.1461267 6.2241974 5.9681234 6.7112117 6.517565
1369222_at 5.146073 5.0586853 5.264104 4.9912596 5.0497065 5.519224 5.0339613 5.192065 5.0924764 5.1202755 5.2398663
1369223_at 6.7089696 6.238067 6.1148925 6.674461 6.988693 6.7627387 6.538558 6.651322 6.6955485 6.4251213 6.4960847
1369224_at 8.2719145 10.720417 11.404013 9.0499115 11.4209585 10.568706 9.373236 9.418216 10.145375 7.119865 10.381154
1369225_at 11.776256 12.104986 11.9442 12.168811 12.136107 11.478499 12.204958 11.980376 11.738118 12.206267 12.230037
1369226_at 7.9323187 8.1826725 8.232098 8.052191 7.720907 6.8664584 8.20273 8.304522 7.889004 8.073475 8.159937
1369227_at 6.1212077 5.9250426 5.7211046 5.774189 5.7460356 5.45158 5.6937914 5.812433 5.5815253 5.500157 5.926495
1369228_at 5.180789 5.1661687 4.8984694 5.3196898 5.004363 5.6449046 5.317271 5.2176166 5.0985727 5.502265 5.233729
1369229_at 5.4739523 5.3498173 5.1646476 5.488936 5.537724 5.635354 5.6732965 5.566024 5.607433 5.7858777 5.438054
1369230_at 4.5739393 4.3721485 4.7838435 4.4103217 4.5688634 4.7623672 4.5759234 4.6682687 4.656972 4.387076 4.400448
1369231_at 5.0575104 4.442113 3.9748404 4.444005 4.251539 4.6513023 4.4814377 4.5387335 4.553912 4.153505 4.680693
1369232_at 4.5848856 4.0981174 4.4028254 4.373236 4.388918 4.7336287 4.4298983 4.496402 4.860442 4.415294 4.2475595
1369233_at 3.7754781 3.6498463 3.6068976 3.8383172 3.837227 3.7871504 4.01064 3.9739769 3.8390315 3.869649 3.8469436
1369234_at 7.855507 7.966978 7.8349457 7.6306767 7.3997693 7.7745323 7.8471317 7.7606716 7.618213 7.801325 7.945627
1369235_at 4.6519637 4.501134 4.6969647 4.43219 4.641526 4.7727656 4.625081 4.494885 4.8519273 4.5477786 4.808747
1369236_at 4.9311647 5.039952 5.681328 5.344393 5.0232806 5.2480216 5.2231507 5.1801395 5.018546 5.2681994 5.3402076
1369237_at 5.1065426 4.843537 4.593174 5.181532 4.836324 4.997212 4.8967824 4.61316 4.9527354 4.7689686 4.5576253
1369238_at 10.553672 10.172996 10.186928 10.318614 9.798894 9.870102 9.412271 9.282043 10.04875 9.095704 8.783837
1369239_at 3.7842638 3.7914727 3.7375507 4.292489 3.8987935 3.906841 3.8941 3.877277 3.915264 3.9603703 3.7610693
1369240_a_at 5.1665964 5.313055 5.424779 5.613082 5.334526 5.6101465 5.551921 5.6094294 5.515113 5.141227 5.665415
1369241_at 5.0766773 5.150461 4.6351047 5.3354316 4.8566923 4.79284 5.270324 5.186531 5.236903 4.976465 5.1191
1369242_at 3.3679917 3.5908055 3.443516 3.6785793 3.357812 3.54272 3.5141914 3.515261 3.4639044 3.3160727 3.5705194
1369243_at 4.061158 4.025672 4.1450105 4.015884 4.1267905 4.057375 3.5901515 3.938146 3.8549912 4.015966 4.1964493
1369244_at 6.876821 6.582776 7.0061183 6.345225 6.638874 6.615901 6.3807654 6.3401046 6.3354564 6.3769073 6.481059
1369245_at 4.295731 3.9981275 4.122919 3.8167362 3.7610574 4.025853 4.1030865 4.1395407 3.8555906 4.168481 3.996683
1369246_a_at 3.7314634 3.6151063 3.7371142 3.7079077 3.6372705 3.739452 3.6108892 3.941195 3.9449246 3.5314753 3.973505
1369247_at 6.0685425 6.515455 6.8227057 6.0852413 6.081797 5.6874533 5.864899 6.0899835 6.4459023 6.5296073 6.5613213
1369248_a_at 8.602446 8.187514 8.156731 8.225588 8.162029 7.822236 8.012756 7.6379066 8.06806 7.7501507 7.88859
1369249_at 8.57591 8.690766 8.813787 8.541331 8.453974 8.49645 8.647594 8.311858 8.536692 8.598815 8.692112
1369250_at 4.9006233 5.049807 4.645987 4.6134934 5.124509 5.027979 5.2021985 5.183013 4.9552364 5.0981035 4.9472003
1369251_a_at 5.397958 5.055626 5.0160513 5.1983542 5.296068 5.755804 5.270363 5.2476835 5.3999605 5.048395 5.1861687
1369252_a_at 5.143905 5.178042 4.8226976 5.2849026 5.114009 5.375382 5.2331843 5.3662004 5.5659113 5.1531167 5.3205857
1369253_at 4.00352 3.6305652 3.7646592 4.122982 3.6570516 4.0976677 3.9293103 4.2261906 3.8571224 3.6231916 4.121578
1369254_a_at 4.0753565 4.047028 3.7574596 4.0538497 3.701251 3.715066 4.0006647 3.7251456 3.7855222 3.844612 3.9368906
1369255_at 6.5099583 6.0407524 6.4892354 6.332134 6.346308 6.004021 5.538966 6.2669096 6.3461847 5.9908733 6.294479
1369256_at 5.812218 5.4030585 5.67256 5.829286 5.433568 5.1315947 5.604595 5.4463596 5.53024 5.359205 5.3098736
1369257_at 4.8619013 4.8470173 4.3025665 4.739211 4.74697 4.8341985 4.6232815 4.7375884 4.715112 4.5805836 4.418295
1369258_at 3.177952 3.2907624 3.256713 3.387535 3.1835544 3.077273 3.3699553 3.0640037 3.2370558 3.3858256 3.1585007
1369259_at 6.3391023 6.722787 7.8789015 7.7785606 7.93878 6.711217 7.391461 7.6693044 6.8802195 7.5497146 6.874693
1369260_a_at 4.1617928 4.0099726 3.92684 4.2380457 3.7409856 4.2815137 4.174713 4.005389 4.2703657 3.8156044 4.115384
1369261_at 4.7974677 5.2302265 5.175679 4.7344294 5.1349297 5.1311903 4.7137384 5.0880337 4.8373027 4.740034 4.9376593
1369262_at 6.7197094 6.7202744 6.813508 6.8276725 7.212693 6.750268 7.083423 6.8179345 6.733564 6.872356 6.858753
1369263_at 3.5367413 3.5889206 3.3577225 3.1478922 3.2164488 3.3857598 3.3579204 3.5455723 3.379892 3.5726385 3.3188558
1369264_at 5.029064 5.1343036 4.867047 5.249666 4.7517796 5.322855 5.1754093 4.6212244 4.945533 5.088332 4.7423015
1369265_at 6.4133997 6.5894566 6.8502903 6.5797296 6.4555945 6.5412183 6.590211 6.6845946 6.536556 6.802108 6.6698203
1369266_at 5.167409 5.6646366 5.423886 5.352148 5.234824 5.925167 5.740698 5.7417555 5.9500895 6.531302 5.97159
1369267_at 4.167514 3.8319035 3.780755 3.9924004 4.2221384 4.0924883 3.8337653 3.8442502 4.132603 3.9965143 3.9303951
1369268_at 4.8251266 4.4709682 4.28153 4.2431536 4.2133026 3.9404812 4.1583877 4.8097563 4.0989513 3.8588746 3.6954455
1369269_at 8.953885 9.168949 9.160225 9.145599 8.970211 9.0310545 9.159714 9.060547 8.86936 9.086991 9.320102
1369270_at 8.703333 8.546364 8.562434 8.677747 8.708361 8.571516 8.552704 8.650126 8.780171 8.308958 8.494547
1369271_at 4.1633463 4.041205 3.9898381 4.08642 4.2322865 4.3238454 4.409664 4.2357697 4.1654754 4.1001334 3.8558102
1369272_at 5.652811 5.4505796 5.675925 5.445058 5.4573646 5.197663 5.2163153 5.4861326 5.497088 5.102334 5.1041636
1369273_a_at 4.101301 4.577814 4.1440825 4.206676 4.338124 4.5094566 4.4062996 4.3995 4.332855 4.0261354 4.070779
1369274_a_at 4.2513304 4.222803 4.2398973 4.4535875 4.1010017 4.524207 4.4867864 4.4746017 4.2148395 4.6106176 4.234848
1369275_s_at 12.462747 12.642414 12.476601 12.736427 12.541295 12.447543 12.634268 12.473811 12.544946 12.713962 12.5999975
1369276_at 4.888914 4.8829517 5.1981554 4.7426853 4.675585 5.168523 4.6163063 4.8579197 4.590942 4.6215453 4.624136
1369277_at 6.009373 5.7842593 5.970468 5.8619123 6.071421 5.681046 6.0253034 5.9159026 5.7703247 5.5969076 5.8513455
1369278_at 8.432536 8.468507 8.76708 8.479936 8.680094 8.698827 8.425541 8.780016 8.707614 8.686201 8.908955
1369279_at 5.738141 5.753355 5.175679 5.718719 5.6215334 5.787016 5.7794046 5.778349 5.913073 5.289511 5.1226096
1369280_at 3.9891152 4.196235 3.87962 4.0296025 3.7890546 4.2505593 4.1633034 4.6543245 4.4964156 4.3952966 4.4022408
1369281_at 3.8958886 3.3164573 3.486851 3.4914424 3.535072 3.4675765 3.5704777 3.6331353 3.50785 3.5319417 3.4085186
1369282_at 3.4645822 3.2436314 3.4728205 3.340633 3.3451455 3.4847066 3.459175 3.711002 3.2384756 3.3701384 3.425839
1369283_at 4.3163104 3.8313904 3.9057684 3.7799003 3.8612704 4.2955093 3.56249 3.802481 3.6361637 3.699485 3.9139197
1369284_at 5.173671 4.9883184 4.7954855 5.1580253 5.02349 5.4702377 5.168268 5.415042 5.140066 5.202614 5.2934
1369285_at 6.2071815 6.169581 5.986594 5.498744 5.8737745 5.932202 5.498271 5.646819 5.8235745 6.0643167 6.335879
1369286_at 12.545704 12.689133 12.639594 12.753634 12.68045 12.558693 12.480438 12.601716 12.5406885 12.453955 12.337767
1369287_at 4.378624 4.482827 4.188127 4.22152 4.6682215 4.305383 4.1407433 4.6017165 4.3876615 4.1001334 4.163011
1369288_at 4.339199 4.2916 4.366277 4.2394314 4.4269195 4.3414564 4.3730555 3.9698918 4.645541 4.380799 4.212188
1369289_at 9.614633 9.738336 9.8596325 9.977684 9.729423 9.5475235 9.737794 8.968186 9.692014 9.658979 9.49225
1369290_at 4.413165 4.8296366 4.7928114 4.5112195 4.407221 4.4251027 4.524083 4.67198 4.675564 4.2715135 4.5424576
1369291_at 10.261562 9.882219 10.177157 10.176438 10.125572 10.045041 10.252573 10.078426 10.248888 10.20637 10.1931
1369292_at 4.4273367 4.23458 4.615469 4.242588 4.279022 4.458563 4.8324757 4.593587 4.6808596 4.253742 4.3148203
1369293_at 6.170055 6.133527 5.982465 6.042404 6.06446 6.0786395 6.070609 5.859278 5.8819523 5.8838596 6.1357675
1369294_at 4.521001 4.571742 4.379734 4.804279 4.5727973 4.1549797 4.5644493 4.485369 4.3041544 4.944939 4.6860404
1369295_at 4.604784 4.6559906 4.320476 4.74166 4.462179 4.8228054 4.905584 4.708546 5.0312867 4.6999087 4.6182113
1369296_at 12.799535 12.733526 12.855054 12.891104 12.878208 12.638444 12.691951 12.861829 12.739599 12.406466 12.869727
1369297_at 3.8975499 3.9947734 3.8944924 4.1927347 4.4301977 4.4365773 3.9510593 4.113922 4.277504 4.2671165 3.8142838
1369298_at 4.487387 3.720827 3.755091 4.139989 4.099215 4.0938215 3.7820475 4.071483 4.1846905 3.8877697 3.7783988
1369299_at 4.632119 4.583387 4.073706 4.384758 4.302707 4.4420075 4.7758255 4.507011 4.3664017 4.4036016 4.441065
1369300_at 4.219047 3.9453447 4.308217 3.8208282 4.4221387 3.987896 4.357341 4.169512 4.424226 3.888403 4.12369
1369301_at 4.4890785 4.054131 4.40176 4.1650257 4.712692 4.8831534 4.385417 4.202937 5.0116487 4.5048428 4.2981377
1369302_at 4.8408365 4.4257193 4.576541 4.91778 4.5767255 4.3536487 4.3514004 4.538012 4.556166 4.9806523 4.8157473
1369303_at 3.6618533 3.9733863 3.6937115 3.6974852 3.6654108 3.857455 4.114325 3.8038442 3.658608 4.1065674 3.812061
1369304_at 6.7713594 6.5271916 6.8502903 6.3698134 6.657384 6.7355423 6.230816 6.4786406 6.831484 6.9783983 6.909003
1369305_at 4.6817737 5.091872 4.538386 4.7327814 4.930155 4.6015987 5.1257553 4.685815 4.902068 4.107972 5.2014756
1369306_at 4.2743936 4.661083 3.9602864 3.911504 4.147519 4.1506715 4.2090135 4.46484 3.736424 3.8251731 3.5797265
1369307_at 4.9039764 4.8400908 4.552219 5.110176 4.639443 5.0123734 4.7263618 4.71453 4.882519 4.6860833 4.7114267
1369308_at 4.9069023 4.9524965 4.9969864 5.508377 5.07036 5.240334 5.0001025 5.090247 5.480018 5.0785832 5.0180693
1369309_a_at 4.648718 4.8183146 4.399366 4.55795 5.0533814 4.765045 4.6870837 4.8522463 4.6089373 4.8024898 4.580331
1369310_at 5.0644846 5.0148516 5.0023594 5.049345 5.3626966 5.107909 5.0113845 5.41556 5.3100758 4.990424 5.0834236
1369311_at 3.563349 3.1299865 3.4004345 3.7335317 3.4527822 3.6830268 3.370827 3.4819298 3.412184 3.6049042 3.5653882
1369312_a_at 8.778107 8.774683 8.853942 8.692871 8.693129 8.68716 8.694771 8.676868 8.745757 8.651623 8.750911
1369313_at 4.981273 4.3863688 4.787861 4.6327715 4.466322 4.5882106 4.660993 4.5488386 4.519926 4.5609503 4.76873
1369314_at 4.0780873 4.376856 4.1851864 3.9756181 4.2789593 4.0090566 4.002203 4.347117 3.7062147 4.161576 4.0288534
1369315_at 4.3593817 3.9719703 3.882565 4.098522 3.9063165 4.43668 4.1029882 4.5239334 3.9597495 4.0261354 3.9946702
1369316_s_at 6.1272635 5.996637 6.07901 6.356036 6.4157887 5.8051043 5.6482186 5.9785075 5.987219 6.1099944 5.9787965
1369317_at 3.8714967 3.5410478 3.6847303 3.8016896 3.64427 3.6886175 3.9958153 3.7289288 3.7615774 3.8839574 3.9277556
1369318_at 5.832881 6.119939 6.1118226 5.4375677 5.904753 5.9841957 5.8710246 5.9140444 5.4954014 5.7908473 5.933469
1369319_at 8.598315 8.979434 8.945077 8.8193865 8.99419 8.901386 8.678402 9.080365 8.889898 8.848819 9.13511
1369320_at 4.076522 4.3629627 4.118061 3.873302 4.154372 4.2387133 4.01352 4.1177654 4.2708607 3.7937505 4.12729
1369321_s_at 3.3105557 3.517577 3.5161128 3.5940447 3.6111953 3.4585288 3.312424 3.141766 3.4828017 3.2019994 3.509288
1369322_at 4.8112926 5.1747346 4.9805183 5.5437694 5.1534557 5.3269258 5.312426 5.1384554 4.7768884 5.1016583 5.186833
1369323_at 6.801062 6.8123236 6.9179 6.747859 6.8995028 6.556792 6.9012303 6.9269466 6.4719296 6.84011 6.7668443
1369324_at 3.5855386 3.4806345 3.317858 3.575354 3.4374423 3.7548995 3.70787 3.3738782 3.571884 3.334066 3.5404754
1369325_at 6.420031 6.499266 6.2458386 6.4325366 6.1487727 6.7400284 5.961063 6.341341 6.222637 6.198014 6.1034684
1369326_at 3.680671 3.8492255 3.9300323 4.2548056 3.6769361 3.9649444 3.5093145 3.7557988 3.5581152 3.731066 4.1216435
1369327_at 4.5458117 4.4435806 4.329893 4.30473 4.2790227 4.4604416 4.2584925 4.370692 4.5296183 4.452283 4.3172994
1369328_at 6.54507 6.2749534 6.9977465 6.9996257 6.2194686 6.4916835 7.8844585 7.319146 6.673479 7.25287 6.8247786
1369329_at 5.412659 5.296958 4.895235 5.268586 5.342458 4.9377728 5.1854963 5.1791353 4.9599133 4.896365 5.3981066
1369330_at 5.033756 4.9479866 4.776211 5.0238504 5.177367 4.9429483 4.914096 4.870882 5.1953726 4.929966 4.9003124
1369331_a_at 4.7478104 4.570497 4.7203455 4.9565506 4.692173 4.5942883 4.5719 4.698614 4.6556787 4.640498 4.6831264
1369332_a_at 3.9102263 3.410132 3.7372305 3.9514062 3.5692742 3.7907376 4.0072374 3.8984194 3.8504531 4.1095037 3.8700414
1369333_a_at 3.2396698 3.397447 3.1586416 3.4567883 3.2237494 3.3177478 3.3564613 3.3779917 3.405542 3.6356134 3.5988889
1369334_at 3.9230666 3.8589597 3.7980852 4.017334 3.750955 4.390374 3.833336 4.0250206 3.638161 3.5919807 3.832591
1369335_at 3.840215 3.6871984 3.4850569 3.8016896 3.4002218 3.8199136 3.6164489 3.7564507 3.6930013 3.7988865 3.996683
1369336_at 5.379861 5.2061033 5.072809 5.3832383 5.338979 5.888219 5.5031505 5.4976254 5.6861725 5.5506196 5.351006
1369337_at 4.309345 4.2304287 3.8825626 3.9461474 4.6234975 4.447566 4.1556473 4.422408 4.4148536 3.8038154 4.2155447
1369338_at 5.5643854 5.764989 5.3325963 5.9984565 5.7543435 6.2124796 6.0310874 5.8291454 5.8874555 5.619566 5.7972584
1369339_at 5.6369057 5.4506426 5.4263277 5.7378263 5.480423 5.6987076 5.4648027 5.560071 5.4160557 5.514873 5.2926893
1369340_at 4.4872003 4.243091 4.5789695 4.3754325 4.515113 4.7128763 4.2199044 4.598171 4.5042396 4.3239923 4.4244704
1369341_a_at 3.9364743 3.9011745 4.1966343 4.0599694 4.3062887 4.05855 4.102256 4.0728407 4.2503805 4.079373 4.202468
1369342_at 5.1117234 5.5343213 5.0617685 5.537389 5.0496163 5.350492 5.7341857 5.0286627 4.837241 5.367262 5.508458
1369343_at 3.5304103 3.2509613 3.8144069 3.4670322 3.3147554 3.5191 3.3571224 3.3102877 3.4862585 3.5038955 3.2860017
1369344_at 5.219965 5.3071632 5.285559 5.256995 5.059014 5.1359754 5.0670223 5.1282673 4.917241 5.391658 5.1398344
1369345_at 4.110938 3.7854495 3.994328 3.8707938 3.8964603 4.0587435 3.9523735 4.0411477 4.189885 3.787227 3.939062
1369346_at 3.5008433 3.683964 3.3952181 3.6298888 3.690832 3.6310432 3.5829957 3.428475 3.713416 3.4664593 3.7010858
1369347_s_at 5.7231107 5.6150723 5.0459275 5.6194763 5.534964 5.8707156 5.4700985 5.613234 5.7112265 5.3700895 5.5131054
1369348_at 4.2060714 4.0464892 3.961669 4.369666 3.8523033 4.476364 4.284507 4.522045 4.313936 4.7685723 4.1803036
1369349_a_at 3.4530122 3.6672728 3.4533966 3.8195455 3.3555307 3.7648728 3.4756644 4.011815 3.5136135 3.3976948 3.3034847
1369350_at 5.360665 5.2831774 5.3935013 5.484082 5.4938574 5.537635 5.6672883 5.5230165 5.4664955 5.469984 5.590009
1369351_at 4.2380257 4.1155777 4.4069386 4.5656366 4.355013 4.3249025 4.207171 4.1908145 4.0410995 4.303428 4.1814246
1369352_at 6.2826004 5.6773376 6.046331 5.8743644 5.7703066 6.001497 5.9836373 5.5609374 5.682385 5.5137434 6.2550564
1369353_at 4.1676884 4.24636 4.0676827 3.9379606 4.0997977 4.365978 4.477364 4.473715 4.826769 4.2854323 4.4830575
1369354_at 6.3441043 5.988976 5.9050674 6.2687407 6.062935 6.3849087 6.312328 6.3214154 6.2792253 6.0508165 6.139073
1369355_at 4.775985 5.0573196 4.734817 4.876038 4.979709 4.770751 4.7801948 4.4809217 4.6704044 5.057071 5.110169
1369356_at 3.8921459 3.818934 4.080669 4.0921626 3.9378111 4.278651 4.050031 4.323805 4.1930413 4.1001334 4.0343094
1369357_at 4.9533024 5.0494986 5.0313663 5.0042677 4.9061613 5.360887 4.9440875 5.021748 5.2828526 5.046048 4.7093716
1369358_a_at 6.069694 6.058964 5.7300797 5.807171 5.80676 6.1206884 6.1650977 5.756242 5.9359827 5.6992803 5.9150996
1369359_at 4.1760435 3.9008138 4.1533685 4.3749094 3.747796 4.0801783 4.4663305 4.132383 3.9935741 4.0261354 3.8053765
1369360_at 6.0007906 5.887142 5.647153 6.056872 5.631254 5.8801155 5.674226 5.919527 5.6003437 5.6818194 5.682249
1369361_at 3.4951236 3.6439846 3.450675 3.5263138 3.503096 3.7276359 3.6200016 3.6892676 3.6944256 3.7060041 3.5873191
1369362_at 5.038989 5.2579865 5.101618 5.261935 4.946282 5.177747 5.246948 5.1649523 5.631012 5.1804132 5.3433905
1369363_at 3.8019679 3.7253082 3.3091102 4.013759 3.801075 3.5066547 3.3911798 4.164654 3.8271701 3.601529 3.8911536
1369364_at 3.473018 3.6402016 3.493115 3.5133755 3.2692783 3.5967011 3.4218156 3.5552454 3.6500962 3.7933564 3.4381514
1369365_at 4.775465 4.8497543 4.7585907 4.542047 4.860269 4.536838 4.408199 4.3108697 4.3144746 4.183631 4.39276
1369366_at 4.843855 5.009419 4.5720406 4.957176 5.061572 4.630917 4.8595304 4.671049 4.6721516 4.3565807 4.739566
1369367_at 4.4322624 4.2446537 4.29727 4.213183 4.558733 4.404299 4.2221904 4.45314 4.441325 4.295151 4.121232
1369368_at 4.218364 4.2927856 4.247382 4.3084617 4.3320456 4.559432 4.6208878 4.3051667 4.393026 4.322595 4.2350607
1369369_at 4.655894 4.8396544 5.0387597 5.350214 5.0276585 5.0055904 4.9695625 4.975851 4.8186035 4.973012 5.072773
1369370_s_at 4.5601687 4.6515665 4.3858194 4.646199 4.431713 4.472338 4.71216 4.539382 4.4030814 4.4999747 4.4931693
1369371_a_at 4.3654065 4.2429237 4.1171336 4.390393 4.1820765 4.521259 3.8328438 4.803576 4.1245384 4.363215 4.185308
1369372_at 4.871256 4.376309 4.385404 4.9367466 4.6211615 4.9204526 4.813983 4.8995843 4.650223 4.627341 4.756033
1369373_at 6.0097895 6.059834 5.832904 5.9177074 5.928863 5.9939322 5.9300466 5.805824 5.8014617 6.0249615 5.7531686
1369374_at 3.8982677 3.903106 3.878147 3.7237744 3.8896182 3.8983965 3.9559295 4.00422 3.9306397 4.1340337 3.9251175
1369375_a_at 3.6810813 3.6360087 3.7711756 3.6183784 4.137164 3.847077 3.7508667 4.0618553 3.8796785 3.8591135 3.8795598
1369376_a_at 4.3589144 4.0665665 4.0269146 4.2193813 4.158611 4.53219 4.156837 4.004755 4.2793345 4.1826954 4.1873603
1369377_at 3.6695714 3.5917838 3.4187098 3.3831065 3.4176874 3.5211523 3.726314 3.3232155 3.2974403 3.540358 3.6679833
1369378_at 4.5971656 4.633463 4.701074 4.710538 4.2555985 4.5062838 4.9103274 4.7230854 5.2097344 4.5932984 4.480082
1369379_at 4.611558 4.3827343 4.7623386 4.737853 4.4282203 4.907332 4.765966 4.846344 4.4725738 4.9554095 4.686018
1369380_at 4.492403 4.6329513 4.5070257 4.4485016 4.424253 4.648162 4.6397305 4.5708647 4.6973767 4.4935718 4.3578577
1369381_a_at 3.7796397 3.7507074 3.7655244 3.7045362 3.7300904 4.0469093 3.6662056 3.7915454 3.7201264 3.8730626 3.47917
1369382_at 5.58687 5.793563 6.046331 5.837906 5.79652 5.7533054 6.13824 6.351733 5.50088 6.245428 5.6504245
1369383_a_at 4.6673403 4.81841 4.319663 4.5991726 4.5693417 4.6054144 4.7011213 4.459778 4.7344656 4.5964746 4.5045137
1369384_at 4.133066 4.0306454 4.1139145 4.080016 3.4115222 3.8529954 3.7284868 4.0008698 4.1695633 4.2212105 4.0250607
1369385_at 4.4460807 4.2129807 4.341893 4.4591 4.582583 4.637423 4.524166 4.518341 4.424365 4.1677184 4.521413
1369386_at 4.2203474 3.9252198 4.151698 4.048129 4.0741754 4.1537476 4.1146517 4.0962014 4.45334 4.053626 3.9971013
1369387_at 5.7143126 6.0337877 5.966229 5.366996 5.982949 5.182331 5.5158343 5.643019 5.830754 5.8353004 5.715479
1369388_at 3.7704697 3.908101 3.7230546 4.1048903 3.93029 4.0010347 4.0893326 3.6524527 3.8597744 3.9970725 3.9030614
1369389_at 4.5708857 4.0549 4.3831077 4.599172 4.133133 4.5538073 4.351809 4.4963903 4.5881453 4.283841 4.841952
1369390_a_at 4.4596953 4.4837265 5.034382 4.563507 4.8305526 4.5599923 4.208422 4.4066525 4.631964 4.3679366 4.1620874
1369391_at 4.162347 3.85987 3.8131807 3.9336631 4.06289 4.2438107 4.073881 4.265709 4.1779456 4.026932 3.7020366
1369392_at 5.061107 4.8777146 4.8071985 4.943225 5.096713 5.139155 4.927544 4.828833 5.011525 5.060294 5.024928
1369393_at 4.058613 3.9097693 4.051712 3.6824286 3.9635568 3.638411 3.8736236 3.814917 3.9240937 3.6717756 3.8853207
1369394_at 4.3950295 4.50055 4.373497 4.6985245 4.3882065 4.678647 4.5063252 4.696463 4.5257063 4.253232 4.791185
1369395_at 3.6364007 3.6975913 3.7117693 3.6526651 3.6846905 3.634335 3.5686767 3.4464169 3.7556705 3.2589138 3.575835
1369396_at 5.5856323 5.4850044 5.5595684 5.4328566 5.6413307 5.3147793 5.4014854 5.4925776 5.427889 5.345461 5.3208857
1369397_at 4.658806 4.7942796 4.772041 4.886121 5.388506 5.0152826 4.949852 4.882251 4.790155 5.3276615 5.0806065
1369398_at 5.300935 5.152098 5.2743816 5.261966 5.307288 5.3800936 5.465992 5.41065 5.3990774 5.1840634 5.1143413
1369399_at 3.521401 3.3845048 3.6307502 3.4797773 3.5691009 3.7074077 3.3893917 3.624207 3.6738083 3.500236 3.3995762
1369400_a_at 5.33622 4.7917876 4.9724197 4.817578 4.9866457 5.019559 4.8985767 5.0411325 4.9935164 4.79918 5.103237
1369401_at 3.4973032 3.5854065 3.429231 3.316748 3.4002218 3.3956494 3.435851 3.3809237 3.4565017 3.4288123 3.326679
1369402_at 6.953675 7.047136 7.434501 7.246331 7.044226 7.487387 6.9962826 6.9868903 7.3205748 7.189369 7.1107087
1369403_at 4.567452 4.569175 4.2895 4.449103 4.403593 4.33376 4.5872808 4.1515093 4.373909 4.6620297 4.6608844
1369404_a_at 4.6925178 4.479534 4.565442 4.426083 5.1890078 4.5701876 4.3382897 4.855994 4.4908133 4.279587 4.572981
1369405_a_at 3.9528832 4.0309343 3.4337125 4.098612 3.9898777 4.0976677 4.1523976 3.9342878 3.7463138 3.6944954 3.8709047
1369406_at 4.4253807 3.9285934 3.9171731 4.5281796 3.93004 4.2033267 4.1592026 4.6212244 4.1279573 3.8789372 4.3901844
1369407_at 6.52566 5.903996 6.3885946 6.203839 6.2838273 6.2200236 6.603136 6.556316 6.511541 6.8180404 7.2121043
1369408_at 4.315999 4.386814 3.972181 3.988347 3.7817495 4.11272 3.8845973 4.207186 4.427402 4.0893383 4.26758
1369409_at 8.528745 8.294189 8.547398 8.433474 8.244356 8.433628 8.539144 8.401325 8.213666 8.727607 8.525484
1369410_at 7.007903 7.3182106 7.1875696 7.0761056 7.1469765 7.196883 6.9007964 7.105778 6.9166512 7.1720066 7.296716
1369411_at 3.7218025 3.7648578 3.7068949 3.9889736 3.869754 3.931022 3.8229797 3.8568304 4.3756533 3.7828572 3.7512972
1369412_a_at 6.547459 6.400904 6.549539 6.3890495 6.7290406 6.5550323 6.4434757 6.6772113 6.695956 6.773958 6.4928646
1369413_at 4.223563 4.4683905 4.1803865 4.2554274 4.0694566 4.411512 4.405392 4.426971 4.580816 4.632823 4.185308
1369414_at 8.834557 9.037626 8.914398 8.866699 8.689875 8.694107 8.825123 8.801399 8.853798 8.780638 8.781998
1369415_at 8.923065 8.347961 9.267109 8.108976 9.132837 8.412413 7.4467297 8.517918 7.437916 7.0331507 7.8303304
1369416_at 6.011324 5.831198 5.7201724 5.688044 5.8139195 6.2529564 5.893362 5.843945 5.8717566 6.0184393 5.830931
1369417_a_at 4.2681084 4.1329412 4.0881276 4.342564 4.076373 4.786938 4.264127 4.356565 4.184319 4.1001334 4.2057304
1369418_at 3.88666 4.324752 4.2116756 4.208767 4.123287 4.696863 4.199081 4.3661437 4.5845175 4.264687 4.1861367
1369419_at 5.3242655 5.240453 5.109348 5.28357 5.129813 5.1359754 5.3076935 5.193469 5.2470245 5.3216414 5.302645
1369420_at 4.778144 4.6294084 4.4220495 4.534668 5.0094047 4.5080667 4.365205 4.6449504 4.3930955 4.615017 4.356603
1369421_at 6.107312 6.360859 6.830418 5.9419537 6.2294917 6.1729336 6.1771736 6.0465817 6.2149982 6.440246 5.9865503
1369422_at 5.055721 5.1294003 5.043372 5.22497 4.982216 5.378458 5.0653634 5.042786 5.150151 5.198445 4.951135
1369423_at 4.521001 4.3827343 4.574792 4.399808 4.3705044 4.2966356 4.425442 4.76261 4.688083 4.0875216 4.0794263
1369424_at 12.516674 12.72531 12.693083 12.754196 12.63857 12.580118 12.745075 12.580685 12.661453 12.814151 12.850719
1369425_at 4.224642 4.0892324 4.287472 4.332687 4.198041 4.349121 3.9815667 4.27011 4.2654524 4.38465 4.1853085
1369426_at 4.7843175 4.6628985 4.9004655 4.6253123 5.309585 4.8468537 5.009407 4.9653506 4.9924393 5.0558124 5.0236135
1369427_at 9.176544 9.002105 8.986907 8.704642 8.937126 8.66959 8.46153 9.022924 9.312297 9.151164 9.329142
1369428_a_at 4.3448424 4.1525135 3.9775376 4.3832707 4.222981 4.3664026 4.2657685 4.479496 4.4023438 4.1659875 4.23332
1369429_at 3.4103787 3.5220788 3.5976686 3.8629172 3.7363288 3.5463033 3.5576813 3.561791 3.522461 3.455623 3.9717305
1369430_at 9.561189 8.874244 9.578276 9.667501 8.730345 8.824879 9.663956 8.8676605 9.49669 9.529146 9.535365
1369431_at 4.4684596 4.3771944 4.265256 4.6481075 4.5066156 4.822282 4.2697277 4.4127765 4.3796377 4.068074 4.7533197
1369432_at 5.504785 5.448626 5.1562433 5.392659 5.3024783 5.2919493 5.134363 5.304873 5.3792324 5.0500994 5.1490965
1369433_at 4.8756213 4.953082 4.845489 4.6351666 4.5111427 5.0730352 4.8499928 4.8135586 4.5190673 4.810175 4.8260746
1369434_at 3.8901677 3.7911448 3.7416866 3.7101212 3.859763 3.8494265 3.9367964 3.686038 3.8649662 3.668617 4.064688
1369435_at 12.225703 12.224502 12.3544 12.17037 12.107077 12.11921 12.303545 12.178894 12.150843 12.313155 12.304908
1369436_at 3.9945347 3.9094684 4.1543856 4.2194624 4.2908382 4.1921997 4.1086655 4.2821054 4.156314 4.1314955 4.3067594
1369437_at 4.1515856 4.3491745 4.3502283 4.804813 4.406601 4.99259 4.7497835 4.5349774 4.5240583 4.1001334 4.330685
1369438_at 4.6708083 4.581797 4.4558663 4.525498 4.5244646 4.462718 4.6075563 4.61265 4.7914867 4.632823 4.469024
1369439_at 3.8127759 3.4721057 3.486284 3.5681806 3.548736 3.634335 3.4995472 3.4842248 3.8321972 3.7202775 3.5583584
1369440_at 6.316272 7.107617 6.461492 7.397161 7.45914 6.9034467 7.587468 7.140966 7.517001 7.866894 7.5424795
1369441_at 4.4614496 4.524643 4.508668 4.528629 4.524225 4.3407354 4.8238063 4.5619197 4.32432 4.5183725 4.406328
1369442_at 3.3981788 3.5400488 3.6449606 3.5186074 3.342478 3.355205 3.6221004 3.5374417 3.55275 3.4408445 3.5467837
1369443_at 6.4993906 6.2511926 6.636644 6.7686157 7.05918 6.4230824 6.5247426 6.8402734 6.792122 7.1940145 6.853625
1369444_at 3.7360234 3.90121 3.6642652 3.6413093 3.4389052 4.0578995 3.477526 3.8872013 3.74966 3.607713 3.694511
1369445_at 5.6409287 6.046732 6.179279 6.018925 5.747728 6.029674 5.8044043 5.878348 5.6479893 5.73471 5.870125
1369446_at 6.917262 6.983091 6.4231787 6.5467925 6.7812743 6.653035 6.5472507 6.778997 6.6404586 6.639363 6.7516894
1369447_at 5.517202 5.480859 5.4399977 5.3734303 5.573121 5.3329544 5.5111775 5.578816 5.445374 5.1039433 5.3467636
1369448_at 5.574868 5.784195 5.36464 6.218008 5.5587864 5.728285 5.8771887 5.8794327 5.453294 6.0351806 5.6769767
1369449_at 4.937872 4.910676 4.9649076 4.928337 5.014041 5.099966 4.983392 4.89324 5.262779 4.866417 4.907206
1369450_at 11.225925 10.982879 11.0925455 11.159743 11.086256 11.118898 10.30438 10.966299 11.1147375 10.140066 11.04803
1369451_a_at 3.7891817 3.5642881 3.741518 3.634699 4.0819693 3.5894926 3.5872915 3.79692 3.6689389 3.3976948 3.5938141
1369452_a_at 8.216449 8.082603 8.378735 8.139433 8.100685 8.194431 7.945479 8.005405 8.153955 8.0819435 7.981729
1369453_at 8.082131 7.7891464 8.37487 7.7532306 8.189706 7.9924536 8.112944 8.272701 8.3104515 7.868482 8.084808
1369454_at 4.1973257 3.985201 4.137274 4.164238 4.239915 4.593191 4.0939417 4.330868 4.277685 4.34383 4.174741
1369455_at 7.9732294 8.3853245 7.4707594 8.480326 8.900719 8.010506 8.290101 8.057814 8.422571 8.652974 8.236839
1369456_at 3.3281314 3.4540393 3.4376712 3.4618652 3.6229742 3.36348 3.278627 3.6661704 3.297162 3.194437 3.5072603
1369457_a_at 4.3092675 4.3525333 4.312437 4.4223976 4.2586017 4.8632975 4.88807 4.526661 4.4308777 4.604235 4.1713867
1369458_at 4.5795703 4.5307074 4.68116 4.299823 4.233453 4.6170464 4.7142863 4.6593027 4.4178243 4.321762 4.27413
1369459_at 5.875489 6.0868077 6.0654345 5.674652 5.5274076 6.0220876 6.2918777 5.960511 5.836408 5.987826 6.1359696
1369460_at 5.4427013 5.2189283 5.417985 5.163508 5.3667517 5.4237695 5.2196136 5.3463993 4.971367 5.0684156 5.2286644
1369461_at 3.8928273 3.7200875 3.9474826 4.0397015 4.12431 3.9221764 3.9226928 3.8640788 3.8524537 3.891611 3.8833046
1369462_at 3.722242 4.0548573 4.0005083 3.9504292 3.9894068 4.298854 3.9986596 4.071483 3.9895153 3.846091 3.8816004
1369463_at 5.399564 5.3679276 5.1071706 5.6944256 5.1291847 5.452963 5.2879105 5.3096795 5.5150537 5.133221 5.3600616
1369464_at 4.332411 4.4892373 4.1900787 4.3736973 4.06966 4.707855 4.537111 4.3989344 4.485141 4.24611 4.3410482
1369465_at 12.814154 12.993058 12.851607 12.818847 12.87498 12.951605 12.680853 12.88913 13.037648 13.008263 13.104098
1369466_at 3.740127 3.9509563 3.706203 3.6278918 3.6176374 3.9843366 3.766428 3.8034825 4.0621996 3.5659246 3.4658325
1369467_a_at 9.696362 9.727703 9.738572 8.942097 9.414736 9.602742 8.942952 9.428472 9.107272 9.330761 9.057236
1369468_at 6.825548 6.6068153 6.7047377 7.0640574 6.6119103 6.854907 6.634908 6.6718745 6.7831507 7.401715 6.525102
1369469_s_at 3.713179 3.5898755 3.3791254 3.625008 3.2245977 3.5848787 3.3350322 3.4592 3.505963 3.6156793 3.339079
1369470_at 4.482644 4.182775 4.1867957 4.2645407 4.144788 4.6142545 4.4862742 4.343846 4.492491 4.5349455 4.459592
1369471_at 5.193121 5.195159 5.5315194 4.8416586 4.99097 4.515471 4.358655 4.76261 4.992786 5.3919578 4.965006
1369472_a_at 6.4234605 6.504427 6.560078 6.3938394 5.865956 6.481537 6.339727 6.1774716 6.247415 6.3189616 6.3010764
1369473_at 9.979263 10.012586 10.2828455 9.987612 10.021492 10.168667 9.925114 10.146104 9.838246 10.169502 10.15713
1369474_a_at 3.6987739 3.7078779 3.4916208 3.6457698 3.6083055 4.03617 3.8305452 3.6801765 3.7574415 3.5727682 3.735016
1369475_x_at 3.8147433 3.8529472 3.794215 4.1529264 3.8845549 3.9357693 3.7266002 4.128151 3.8438976 3.935816 3.7543027
1369476_at 5.0367393 5.256105 5.279311 5.391658 5.0721946 4.788142 4.9495616 5.125878 4.996294 4.9775796 4.9045935
1369477_at 4.2209787 3.9622 3.5953746 4.0320697 4.0017667 4.280654 4.1260138 3.9098973 4.0964627 3.8584635 3.8185916
1369478_at 4.141507 4.1409726 4.0707994 4.1808324 3.9924304 4.029991 4.383531 4.055248 4.248554 3.9421422 3.990053
1369479_at 6.6355314 6.307617 6.147395 6.2956643 6.5044594 6.604506 6.1373854 6.422011 6.2645226 6.337432 6.3292117
1369480_at 3.817772 3.474767 3.5021746 3.613135 3.58578 3.6523938 3.6484733 3.760811 3.7641025 3.371325 3.6468296
1369481_at 3.7347546 3.4533029 3.6625767 3.6331015 3.6511629 3.9290438 3.654268 3.6802702 3.6003444 3.688124 3.8622677
1369482_a_at 3.9549212 3.8858066 3.7856646 3.7933154 4.2513876 4.195316 3.859575 4.0708485 4.4048605 4.358883 3.7644439
1369483_at 6.464944 6.0413685 6.547403 6.1071196 6.1517873 6.1396003 6.224386 6.3555884 6.517478 5.9599347 5.993279
1369484_at 4.4189835 3.8815837 4.0346575 4.186045 4.434939 4.24578 4.242135 4.2750707 4.0182257 4.0352955 3.7657132
1369485_at 9.849607 9.557623 10.01468 10.024047 10.015205 9.7458935 9.718934 9.953114 10.165356 9.80239 10.134843
1369486_at 3.5423539 3.6613593 3.493115 3.625008 3.678418 3.604545 3.6815896 3.4480217 3.523683 3.5595503 3.5204682
1369487_a_at 3.7779934 3.6934085 3.7814178 3.827348 3.8428998 3.8632 3.9757519 3.794222 3.8434157 3.9179425 3.7783291
1369488_at 4.0083857 3.934432 4.1130414 4.2324486 4.0631804 4.0097 4.06851 4.1382084 4.142321 3.8398817 4.033259
1369489_at 6.0642185 5.86683 5.636217 5.473069 5.652164 5.566722 6.0568357 5.624212 5.819954 5.734993 5.5163655
1369490_at 3.910752 3.9380972 3.718684 4.1663685 3.7391708 4.033865 3.6161025 3.9171064 3.850538 3.8804598 3.514089
1369491_at 9.334936 8.8320265 8.785655 8.204038 9.159682 8.066273 8.318378 8.321183 9.158325 8.5983 8.752332
1369492_at 10.965596 11.061102 11.206236 11.020706 10.965697 10.696872 11.093113 10.945155 10.76119 10.915612 10.921786
1369493_at 7.267963 7.9266915 6.791687 9.5385 6.980692 7.529869 9.923784 7.3306017 8.038693 10.804266 9.481792
1369494_a_at 5.6529436 5.4950175 5.8720613 5.5467224 5.5249224 5.7779236 5.7794046 5.9630327 5.673675 5.5166903 5.5719395
1369495_at 5.5507193 5.469031 5.448059 5.8839235 5.657156 5.6227903 5.5186605 5.3808107 5.535445 5.5779457 5.5594444
1369496_at 7.234065 7.47059 7.775088 7.529728 7.396403 7.178033 7.1790347 7.3369985 7.192522 6.9708643 7.4736023
1369497_at 4.1475224 4.4005227 4.3728733 4.284519 4.4221387 4.4160614 4.540953 4.299854 4.355714 4.1594353 4.7319603
1369498_at 4.194718 4.2663546 4.1780696 4.321724 4.507603 4.3372836 4.1869955 4.517416 4.2431374 4.1152744 4.1136885
1369499_at 4.8828807 5.056981 5.2357826 4.456587 5.250112 4.962252 4.6530414 4.7628727 4.466046 5.0913634 5.4211044
1369500_at 5.259076 5.0340114 5.0472956 5.108728 5.314168 5.322363 5.2676616 5.144597 5.289427 5.0909724 5.26523
1369501_at 5.8725095 5.681369 5.9269705 5.430203 5.250853 5.5524397 5.3693867 5.1427884 5.6559153 5.65061 5.645921
1369502_a_at 12.804519 12.7417555 12.753331 12.770302 12.635714 12.700096 12.7150135 12.544372 12.739103 12.641567 12.751076
1369503_at 3.2582247 3.421093 3.1482644 3.1511807 3.3124845 3.083934 3.1223805 2.998419 3.2110348 3.2102633 3.2615209
1369504_at 5.368764 5.1098914 5.1953125 5.5403013 5.0316916 5.0810885 5.4602785 5.019455 5.312538 5.318551 5.5776043
1369505_at 5.193816 5.55721 5.3127794 5.5128293 5.1422834 5.6186905 5.543456 5.1677213 6.3780603 5.7003226 5.5504313
1369506_at 4.024784 4.200215 4.0390077 4.1721277 4.259859 4.382696 4.0556116 4.207186 4.0595 4.289726 4.1705623
1369507_at 4.217305 3.971286 4.163835 4.2548056 4.1390285 4.246082 3.9525707 4.3203087 4.2950897 4.217125 3.965524
1369508_at 4.810396 4.723711 5.227541 4.6362214 4.920591 5.3294005 4.773336 4.844369 4.8115935 4.692409 4.5543385
1369509_a_at 4.539028 4.7383204 4.562646 5.317048 4.429887 4.365548 5.5432425 4.4739 4.7024355 6.723268 5.611972
1369510_at 6.348149 6.228923 5.9346347 6.274373 6.097875 6.4775753 6.3534675 6.4206047 6.2350726 6.4037704 6.3100557
1369511_at 6.2880254 5.389623 6.699397 5.3470826 5.507487 6.814494 5.544154 6.298598 6.1793027 5.8353004 6.1156898
1369512_at 5.0312767 5.1026363 5.1307545 5.066725 5.4425726 5.161701 5.5214605 5.205042 5.3567743 5.2440147 4.9389734
1369513_at 4.68871 4.4912605 4.6953697 4.240965 4.6117105 4.60129 4.56789 4.8558035 4.7382507 4.761512 4.690691
1369514_at 5.5091276 5.489245 5.2395988 5.869901 5.627623 5.6654606 5.562327 5.921362 5.8003826 5.592955 5.5717497
1369515_s_at 4.3532915 4.002207 4.2398973 4.0774174 4.1390285 4.458454 4.0998816 4.444722 4.3104596 4.0592966 4.2240934
1369516_at 3.7770908 3.6300294 3.6478355 3.858032 4.058923 3.999764 3.912539 3.9741359 3.9274333 3.9687753 3.7499723
1369517_at 5.373956 5.4698076 5.4993043 5.3865247 5.4685664 5.4971294 5.0303917 5.130671 5.047839 4.9502387 5.195116
1369518_at 5.19104 4.958659 4.9986553 4.8800106 4.986466 5.148281 5.1604013 5.172428 5.015278 4.8706994 4.899323
1369519_at 4.008358 4.2631044 4.3403187 4.105115 4.2315836 4.179954 4.453515 4.055909 4.415148 4.27404 4.0405035
1369520_a_at 5.4735494 5.388701 5.337805 5.4143643 5.0255413 5.6678786 5.279088 5.355798 5.519234 5.0497713 5.483517
1369521_at 3.9707687 3.665154 3.446589 3.4814289 3.3050418 3.7461255 4.031164 3.6531508 3.8706198 3.3232334 3.935709
1369522_a_at 3.3342762 3.2864766 3.352489 3.3265083 3.3242526 3.4691336 3.1507807 3.3600955 3.4283004 3.256335 3.146839
1369523_at 5.665074 5.0474997 5.103605 5.277428 5.1950903 5.8022633 5.5241156 5.553541 5.494878 5.236267 5.5069613
1369524_at 4.3464026 4.4331484 4.3025665 4.778429 4.2766557 4.4171567 4.260168 4.5678854 4.808959 4.272353 4.378201
1369525_at 5.0907297 5.0960474 4.9760303 5.3024135 5.3463554 4.8984847 5.039383 5.275975 5.344553 5.3324223 5.0733395
1369526_at 8.270859 8.268737 8.028055 8.29087 8.269838 8.017765 7.676085 8.165496 7.769773 8.3189125 8.237071
1369527_at 4.940616 4.8781686 4.851185 4.940027 4.6892405 5.1619015 4.9730206 5.0302 5.1941423 5.0053263 5.1063137
1369528_at 5.5071993 5.0235095 4.6800714 5.2943354 5.3824873 5.696601 5.415992 5.3035655 5.8480525 4.768074 5.007211
1369529_at 4.1091905 4.103244 3.936534 4.5690074 3.9809697 4.374598 4.0703454 4.1830955 3.9812179 4.100134 4.170054
1369530_at 4.8378673 4.681347 4.7831564 4.5642443 4.802903 4.813881 4.6316442 4.5060596 4.7584114 4.9663544 4.497423
1369531_at 6.3874073 6.0509577 6.8154693 8.33812 7.726833 6.1586094 6.4778347 6.426963 7.647768 6.451378 6.5895443
1369532_at 4.6041393 4.6190953 4.1327295 4.661515 4.329261 4.6543117 4.510007 4.8084745 4.5880585 4.1674767 4.5371804
1369533_a_at 5.5817966 5.4254704 4.906535 5.3511033 5.3451815 5.745304 5.5453353 5.7906065 5.7948813 5.290278 5.414355
1369534_at 5.067461 4.9090204 4.8690195 5.198941 5.1069374 5.2190504 5.109249 5.041715 5.0380774 4.9794436 5.1657133
1369535_at 5.048089 4.8335433 5.1133575 5.0433908 4.909318 5.089899 4.8894935 5.106221 5.0448885 4.245392 4.5985627
1369536_at 4.2164397 4.7646794 4.493174 4.8299193 4.3418846 4.9399123 4.9356384 4.5379457 4.616912 4.8614874 4.5466557
1369537_at 4.7461977 4.8382225 4.6112976 4.7632685 5.0910616 4.9883595 4.8228145 4.7638397 4.8700757 4.6433077 4.546093
1369538_at 4.2856364 4.426714 4.358425 4.283183 4.4428105 4.5765123 4.487057 4.5648026 4.497375 4.364405 4.2530603
1369539_at 5.7262373 5.3005667 5.707901 6.0234165 5.9225316 5.346733 5.638942 5.701416 5.3245764 5.226775 5.853799
1369540_at 4.343004 4.1387854 4.088645 4.2495575 4.171217 4.3291936 4.288452 4.3259125 4.15189 3.8522112 4.1696596
1369541_at 3.6705673 3.6091728 3.7933583 3.5615783 3.3903577 3.7626035 3.7781246 3.6676135 3.8381991 3.6233563 3.851533
1369542_at 4.8038816 5.0613394 5.0488 4.706186 4.9169073 5.1289725 5.201813 4.998362 5.229224 4.784577 5.0457745
1369543_s_at 6.4358644 6.5187016 6.973681 6.3190417 6.447356 6.5657773 6.295784 6.4155836 6.8161902 6.1652718 6.488497
1369544_a_at 4.0481553 4.020724 3.712012 4.1964865 3.8661366 4.1989813 3.9820557 4.156183 4.1100597 4.302534 4.1239233
1369545_at 4.929455 4.6312075 4.0674887 5.14737 4.986466 5.3001275 4.7800226 4.9968147 4.8720355 4.67003 4.7883554
1369546_at 10.994124 10.773608 10.771979 10.466398 10.598211 10.568365 10.55116 10.405755 10.372359 10.461827 10.793145
1369547_at 4.167586 4.2104006 3.685134 4.1266785 3.854977 4.4110317 3.993594 4.1331215 4.0400887 4.040931 3.9966824
1369548_at 5.158218 5.51639 5.2474656 5.2241926 5.4765825 4.897606 4.9843025 5.367417 5.2477694 5.3383665 5.196537
1369549_at 6.563928 6.782725 6.691668 6.6530995 6.6332326 6.6903734 6.7604136 6.9121485 6.685254 6.654272 6.4960446
1369550_at 3.8990421 3.7854493 3.6966205 4.1767664 3.5650358 3.9459496 3.684979 3.9366045 3.9344673 3.597432 3.5111895
1369551_at 4.8737946 4.765388 4.694704 4.476218 4.462758 4.922056 4.582384 4.999279 4.9666295 4.602506 4.6834126
1369552_at 4.4847717 4.7364616 4.52416 4.2623143 4.4992485 4.5234256 4.715167 4.628479 4.406523 4.753809 4.9303274
1369553_at 4.4869833 4.2558327 4.616766 4.6132483 4.48433 4.6273975 4.529668 4.4818416 4.635585 4.4355717 4.151215
1369554_at 9.663724 9.75751 9.725906 9.72625 9.87597 9.704586 9.742064 9.693126 9.741001 9.978834 9.6997795
1369555_at 4.4423532 3.8107564 4.0554857 4.0237317 3.9576592 3.919876 4.1548977 3.9267488 4.0989532 4.049499 4.009416
1369556_at 5.1707306 4.985053 5.0705004 5.1303205 5.067075 5.19645 5.1647463 5.096793 5.229224 5.274083 4.9503527
1369557_at 6.9219675 7.041456 6.8053193 6.9174976 6.7418437 7.042339 6.6496396 7.0714765 6.723873 7.220168 7.2529416
1369558_at 9.032589 8.871377 9.062038 9.210539 8.673585 8.842916 8.783877 8.634774 8.959409 8.505622 8.997649
1369559_a_at 9.826846 9.921661 9.96696 9.985539 9.797101 9.79834 9.888044 9.940718 9.7917 9.769435 9.565701
1369560_at 9.762895 10.038104 9.9825 9.940308 9.778941 9.90536 9.998294 9.893187 9.594798 9.657339 9.668724
1369561_at 3.6210954 3.5626454 3.588077 3.6012833 3.5737655 3.524648 3.9819663 3.4898837 3.5394883 3.6131432 3.306442
1369562_at 6.2922397 6.4815583 6.1990867 6.2010145 6.2257886 5.888219 5.932617 6.1394467 6.038628 6.1793504 5.7029757
1369563_at 4.254739 4.0388556 4.1096816 4.2899876 4.1880064 4.146858 4.294258 4.1636147 4.401776 4.1147118 4.5819077
1369564_at 4.2979264 4.197061 4.110589 4.305216 4.242012 4.5031314 4.3569736 4.4215403 4.207201 4.501194 4.220889
1369565_at 5.0137577 4.9154544 5.097398 5.0957613 4.7975645 5.3283186 5.2205772 5.3169823 5.1440077 4.685114 4.8068237
1369566_at 4.944643 4.5288014 4.385358 3.9809446 4.73088 4.68192 4.7650437 4.795772 4.6442275 4.4892383 4.5728426
1369567_at 4.7765865 4.7611637 4.2779865 4.573402 4.7043023 4.830739 4.385417 4.5984077 5.1629944 4.6048713 4.5326552
1369568_at 5.003623 5.051343 5.211007 5.1051354 5.2655497 5.1833973 5.0261197 4.973628 4.9216375 5.0724607 4.9816985
1369569_at 4.310318 3.971819 4.2948885 3.9396043 3.6907446 4.5460596 4.09858 4.235876 4.1775603 3.9541447 4.152159
1369570_at 3.4983823 3.1391876 3.3041885 3.599508 3.3788307 3.427946 3.3414247 3.1761725 3.3852694 3.536784 3.3034847
1369571_at 8.662276 8.626441 8.853718 8.567949 8.660439 8.648226 8.535093 8.586266 8.657939 8.625337 8.779112
1369572_at 3.657196 3.5149422 3.5993469 3.636647 3.8350275 4.1533084 4.0452776 3.816935 3.8724678 3.7031171 3.910154
1369573_at 4.133365 4.41544 4.0774155 4.10398 4.198876 4.243128 4.2366505 4.124575 4.055396 4.072832 4.3897533
1369574_at 3.8498845 3.7805016 3.435004 3.7651863 3.5009658 3.5829813 3.9229832 3.6551204 3.9082932 4.041705 3.6712272
1369575_at 3.5910022 3.6834378 3.4127896 3.4197898 3.57287 3.7242103 3.5130181 3.5843203 3.8589067 3.5944126 3.667034
1369576_at 3.643927 3.5062728 3.6145742 3.5264158 3.4167588 3.8868825 3.7088773 3.8937206 3.9891326 3.7354662 3.56835
1369577_at 7.4842906 8.272355 8.863944 8.016218 7.8098407 7.9863315 7.4716024 8.223844 8.192074 7.688646 7.6298995
1369578_at 3.8501654 4.0793257 3.8604262 4.0653453 4.0205736 4.1946316 4.3205705 4.065436 4.140031 4.043476 4.2433176
1369579_at 5.5507197 5.691073 5.5704947 5.6743126 5.8516693 5.8380804 5.8964553 5.75863 5.7598004 5.6162257 5.7575064
1369580_at 4.0124207 4.0437193 3.6398106 4.027351 3.8633473 4.030017 3.743916 3.9288144 4.1651406 4.2019424 3.9836538
1369581_at 11.511388 11.547309 11.529096 12.034267 11.682176 11.783068 11.853776 11.891754 11.545198 11.753089 11.841234
1369582_at 5.712909 5.590023 5.505177 5.9606533 5.523092 6.252452 5.7350125 5.527781 5.86346 5.7858768 5.9202456
1369583_at 5.5146046 5.141011 5.12826 5.082583 5.180579 4.7998056 5.120107 5.456536 5.540092 5.154796 5.017443
1369584_at 6.200031 5.568633 5.6838994 5.811147 5.7226686 5.664565 5.8217416 5.572172 5.736413 5.84523 5.730807
1369585_at 3.5890193 3.8709822 3.4043412 3.9100387 3.3180559 3.5590231 3.436617 3.445307 3.6051474 3.4281511 3.6136165
1369586_at 3.5425508 3.4543009 3.450873 3.506319 3.6332932 3.561355 3.4444995 3.1298437 3.7851574 3.5308874 3.3013036
1369587_at 4.117114 4.155197 3.978688 3.8631153 4.142102 4.35126 4.058783 4.124378 4.380128 3.9383254 3.9761174
1369588_a_at 7.89806 8.1356535 8.03084 8.036918 8.310489 8.080948 8.174841 8.236416 8.04842 8.363482 8.174443
1369589_x_at 3.8414524 3.774275 3.6449416 3.8209012 3.685922 3.7286918 3.7265759 3.635405 3.7832527 3.6302483 3.6433108
1369590_a_at 6.992866 7.078229 7.5282288 7.022965 7.497296 6.8227882 6.9468737 6.7753625 7.060852 7.3410597 6.7868323
1369591_at 3.5975473 3.5502832 3.4026732 3.6105518 3.87006 3.7976933 3.6355839 3.55786 3.6038067 3.5045376 3.5071862
1369592_at 6.7935085 6.536356 6.9900355 6.9958715 7.176482 7.027424 6.9162917 7.1959577 7.3999805 6.8238006 7.3065343
1369593_at 3.4725044 3.5059252 3.482765 3.1334612 3.4894557 3.4216962 3.4435844 3.6263318 3.725384 3.5046484 3.5434866
1369594_at 6.524298 6.595329 6.1784587 6.3952293 5.9718776 6.199795 6.4967437 6.116827 6.03915 5.9435177 5.9473352
1369595_at 3.5506368 3.4490862 3.6884506 3.6981316 3.7405944 4.052858 4.041388 3.4314013 3.6094937 3.5537245 3.5938141
1369596_at 4.735134 4.561035 4.567133 4.638755 4.4960117 4.633378 4.4474587 4.635021 4.6713586 4.2950287 4.474208
1369597_at 7.95223 8.014944 7.8475018 7.9981084 8.097107 7.85176 7.873943 7.860057 8.0497 7.885216 8.1648445
1369598_at 4.1869 4.038114 4.1608357 4.5872827 4.478713 4.2062073 4.190964 4.139646 3.988999 4.2226677 4.0857015
1369599_at 4.7743998 4.416538 4.5884433 4.562417 4.5498624 4.8283234 4.938103 4.7705393 4.8243713 4.5210423 4.5304446
1369600_at 3.8884063 3.7935045 4.0349026 4.3038063 3.9859834 4.1968923 4.1252356 3.9414306 4.17132 3.7391586 4.2038746
1369601_at 5.2541156 5.697342 5.085302 5.632992 5.46169 5.1141343 5.6415753 5.2699757 5.383721 5.616587 5.196537
1369602_at 4.4912586 4.3906307 4.5148277 4.703343 4.7557464 4.7409387 4.4225044 5.0122085 4.6111903 4.62174 4.7107
1369603_at 3.7049875 3.7028246 3.723951 3.4324398 3.8623588 3.607826 3.4511604 3.4661226 3.5877893 3.6989775 3.5729663
1369604_at 4.554167 4.5312567 4.5263176 4.4725714 4.345024 4.762742 4.547491 4.621809 4.841742 4.3672686 4.435007
1369605_at 5.27148 4.955208 5.039088 5.158 5.2159634 5.127303 5.1091785 5.2937045 5.0136356 5.3749475 5.108496
1369606_at 3.9581132 3.7623425 3.738303 3.8767118 3.962827 3.8414173 3.9592786 3.8875895 4.01832 3.8623471 3.9262722
1369607_at 5.587256 5.400031 5.3382354 5.661771 5.4668846 5.9154153 5.5194387 5.4918594 5.8446975 5.141227 5.1273317
1369608_at 4.0919766 3.6216023 3.958835 3.8729792 4.2088585 4.1568484 4.6161537 4.1423545 3.9311478 3.8959396 4.018693
1369609_at 3.6834242 3.7362711 3.415735 3.6471546 3.385622 3.634335 3.4843554 3.6487737 3.7123046 3.5287302 3.3034847
1369610_at 5.897958 5.6635237 6.1111984 5.734176 5.9957323 6.289772 5.758783 5.8882117 6.1525707 5.9316163 5.902404
1369611_at 5.2078624 4.6607213 4.8981595 5.059177 4.9386783 5.1359754 4.7637224 4.875148 4.8777623 4.9216666 4.8247714
1369612_at 4.8029327 4.6078663 4.3782396 4.733137 4.9971714 4.821643 4.7760334 4.7731752 4.670583 4.7927127 4.7230673
1369613_at 3.8662722 3.8720624 3.7762866 3.741223 3.7725632 3.9217951 3.622372 3.9589093 3.7120047 3.83082 3.9177272
1369614_at 3.7400458 3.8181772 4.2324615 3.9995391 4.0332446 3.7819242 4.0898595 4.0591984 3.8554819 3.9350858 3.9800835
1369615_at 5.594677 5.2181625 5.3089805 5.6571493 5.605489 5.76655 5.4849396 5.848229 5.7701144 5.5569906 5.60707
1369616_at 4.5837083 4.9318457 4.756709 4.996455 5.0394335 4.5240517 4.539452 4.5863733 4.9451 5.011275 4.6601954
1369617_at 7.5683193 7.5533767 8.125034 7.616866 7.799592 7.8520174 7.6094327 7.6070914 7.8974724 8.039699 7.8209352
1369618_at 4.6895304 4.083297 4.430717 4.4539895 4.4629025 4.511566 4.361228 4.392186 4.297534 4.4732933 4.4723186
1369619_at 4.603749 4.7099266 4.960097 4.511398 4.728082 4.806174 4.7594438 4.6585746 4.79375 4.5009656 4.595585
1369620_at 3.8894784 3.7126355 3.720883 3.9117951 3.6164763 3.8795395 3.9980037 3.8764617 3.9895153 3.8451679 3.8772485
1369621_s_at 9.675073 9.614101 9.623735 9.804132 9.798131 9.645689 9.697493 9.582683 9.559346 9.742021 9.763907
1369622_at 4.386125 4.4000063 4.1146803 4.3645597 4.0748 4.8504386 4.5033813 4.539127 4.2421274 4.008716 4.0542
1369623_at 4.689026 4.38556 4.210561 4.4799967 4.3377624 4.6582203 4.8466787 4.5767097 4.4488115 4.40079 4.3944397
1369624_at 5.791694 5.87598 5.4841046 5.594336 5.9819193 5.9965982 5.737971 5.8539157 5.7197657 5.732159 5.601357
1369625_at 6.8849773 6.189362 6.719534 7.1661153 6.8760223 6.025528 6.5247426 6.8645735 7.5760846 7.3611207 7.0495358
1369626_at 8.661135 8.871406 8.685428 8.7664995 8.565871 8.454748 8.572728 8.6818495 8.80758 8.87131 8.768275
1369627_at 3.6019545 3.6299222 3.7005985 3.5697777 3.6681798 3.9919102 3.7198296 3.6695998 4.040095 3.6739357 3.8965
1369628_at 9.142305 8.88668 8.850843 8.820268 8.704557 8.628721 9.179862 9.16046 9.078665 8.818885 9.052755
1369629_at 11.503557 11.412784 11.401835 11.284758 11.237185 11.315103 11.13212 11.359405 11.327179 11.11875 11.328427
1369630_at 12.825588 12.730887 12.708627 12.665085 12.690876 12.767622 12.568693 12.768254 12.700905 12.425884 12.569546
1369631_at 7.974592 8.214827 8.128567 8.207555 8.130953 8.015479 7.9857593 8.173843 8.170481 8.311025 8.2970915
1369632_a_at 6.0316696 6.4226055 6.9763656 6.13716 6.392098 6.0750732 6.200849 6.3531313 6.3193703 6.1999483 6.5753217
1369633_at 10.981775 11.026922 10.90631 10.891393 11.216575 10.5590105 10.956597 10.780085 10.63891 10.788169 10.624136
1369634_at 6.505722 6.54269 5.7115636 6.0193768 6.117994 6.466061 6.5699053 6.7103057 6.1681156 6.2325435 6.7312436
1369635_at 11.935692 11.974581 11.980059 11.820568 11.894707 11.969065 11.746142 11.815551 11.952549 11.945227 11.985342
1369636_at 12.543369 12.554472 12.553167 12.522288 12.443983 12.665028 12.215271 12.425833 12.57172 12.536371 12.528556
1369637_at 5.180928 4.580879 4.599724 4.939517 4.7068834 5.203717 4.9932795 4.889578 4.575742 4.674979 4.4932714
1369638_at 5.186726 5.568823 5.4244404 5.4475684 5.973591 5.503138 5.8020625 5.3844676 5.4927444 5.7595377 5.6274548
1369639_at 3.704896 3.6992576 3.7203841 3.6845584 3.618164 3.9225395 3.6599412 3.815951 3.7892938 3.7587855 3.774769
1369640_at 5.4288635 5.211061 5.4696717 4.9077764 5.596998 5.0048304 5.0648685 5.4459763 5.3388762 5.7796593 5.544497
1369641_at 7.628574 7.9152822 7.881966 7.5491085 7.7389336 7.809688 7.7266927 7.412379 7.837365 7.831352 7.86784
1369642_at 7.599808 7.702254 8.155344 7.8057313 7.8112326 7.743346 7.4846244 7.666065 7.6820645 7.7193885 7.608949
1369643_a_at 7.831734 7.9645934 7.9717417 8.132206 7.7217903 7.6512537 7.5170135 7.7840123 7.8820057 7.7383842 7.5628014
1369644_at 9.210244 9.312186 9.434902 9.525134 9.16817 9.236198 9.179077 9.250541 9.293999 9.142341 9.102787
1369645_at 3.8054996 3.7019186 3.6463559 3.899904 3.8434794 3.8586845 3.7431304 4.0936327 3.7765644 4.094571 4.2154236
1369646_at 3.6471095 3.7954702 3.3189218 3.4651923 3.5524135 3.7338102 3.497362 3.6504095 3.3155143 3.4492047 3.4900649
1369647_at 6.2169514 5.9989944 6.4552736 6.157015 5.866234 5.5902324 5.726114 6.1999245 6.2395062 6.026657 6.1164813
1369648_at 6.0647693 6.1507387 6.4037232 5.867495 5.862628 6.036505 5.760406 6.023176 6.047042 5.6818194 6.1601186
1369649_at 5.1653852 4.918668 4.8775625 4.854408 4.9294677 5.104335 4.991778 4.928647 4.7475758 4.774725 4.793349
1369650_at 7.2339973 6.9626665 7.219917 7.0393395 7.320238 7.0170674 7.0009522 7.126886 7.101158 6.8049674 7.1181674
1369651_at 5.0232143 4.5478096 4.2396736 4.462327 4.7062855 4.665404 5.0024495 4.6915703 4.7073073 4.369915 4.5157294
1369652_at 3.5572166 3.7789366 3.5963838 3.734681 3.7502613 3.8295505 3.763996 3.7351482 4.150996 3.9426548 3.583124
1369653_at 7.2533402 7.543314 7.6761746 7.6541977 7.514575 7.384852 7.373856 7.3126216 7.5978827 7.520058 7.34157
1369654_at 11.009291 11.143745 11.6129465 11.218327 11.124191 11.262194 10.988217 11.155568 11.170157 11.107045 10.82834
1369655_at 8.288351 8.591101 9.076345 8.326447 8.830973 8.185715 7.8745265 8.076351 8.962305 8.0103 8.1501255
1369656_at 7.2046757 6.73853 7.1243854 6.89848 7.265341 6.9208813 6.831597 6.690846 7.163288 7.00136 7.2051754
1369657_at 4.298769 4.495081 4.022989 4.3544855 4.2896576 4.139633 4.0623736 4.549334 4.233304 4.421044 4.1770096
1369658_at 9.338327 9.031654 9.146777 9.437567 9.086783 9.382201 8.951242 8.912544 9.302868 9.234678 8.788897
1369659_at 5.3934064 5.250516 4.850224 5.2614546 5.355343 5.5897894 5.2765636 5.6046495 5.5498805 5.2227516 5.4603434
1369660_at 4.1770716 4.35953 3.8165581 4.1098833 4.2911053 4.277282 4.394104 4.2504625 4.4544926 4.2460003 4.3145313
1369661_at 8.185188 8.012902 8.048828 8.061989 7.9944496 7.984202 8.131493 7.896601 8.060797 8.044846 8.000413
1369662_at 3.4706597 3.3010874 3.544226 3.6714754 3.4871578 3.4961665 3.4587748 3.797383 3.5282722 3.479552 3.347116
1369663_at 6.024502 10.0442505 10.134548 10.245348 9.51039 9.752554 9.9720745 6.261902 9.218942 8.7809105 9.243016
1369664_at 10.879245 10.7420845 10.146563 10.546704 10.294435 10.742083 10.806944 10.151816 10.358531 11.154906 11.034674
1369665_a_at 7.89806 7.887695 7.82957 7.55433 7.7524385 7.5562572 7.523577 7.628514 7.788096 7.5399885 7.478363
1369666_at 5.725713 6.0977583 6.359579 6.33568 6.630718 6.068772 7.344279 6.536862 6.6297016 6.5799303 6.6842675
1369667_at 6.678709 6.85008 6.959443 6.938686 7.297517 6.996549 7.0445657 6.9377666 6.9440713 6.827709 7.2471805
1369668_x_at 3.9871979 3.946445 3.7999432 3.8705225 3.6457365 4.0836487 4.0071707 3.8958085 4.3078566 3.888545 3.7219617
1369669_at 8.122938 8.266951 8.23359 7.8047733 8.119385 7.8814435 7.7745843 7.9539557 7.7207375 7.954012 8.013124
1369670_at 5.004948 4.979001 4.7888584 4.876038 4.6710396 4.9823394 4.776088 4.664078 5.0246058 4.630123 4.8990846
1369671_at 12.331335 12.330592 12.339698 12.206452 12.102155 12.30324 11.9493475 12.108408 12.094237 11.958859 11.991156
1369672_at 6.3688703 6.6050315 6.317561 6.403222 6.608376 6.4619474 6.252475 6.2871304 6.569374 6.3974037 6.3863225
1369673_at 3.7201884 4.0042515 4.0328174 4.093322 4.0694013 3.8409834 4.6343093 4.0116878 4.1174326 4.1397953 3.817022
1369674_at 3.7050924 3.638722 3.6038768 3.895013 3.7091637 3.6746924 4.4171567 3.6536446 4.0767093 4.027197 3.8336089
1369675_at 6.5000863 6.2662945 6.274326 6.2953486 6.4846916 6.3568044 6.197399 6.3014154 6.550624 6.4726343 6.5581365
1369676_at 7.4113054 7.408671 7.4134464 7.1995144 6.911831 7.352618 7.2209105 7.2434916 7.196755 7.1208982 7.155457
1369677_at 3.9572818 3.585638 3.5346515 3.7983603 4.1299953 3.4790683 3.5020142 3.7052612 3.5827413 3.6537025 3.3811204
1369678_a_at 7.7064443 7.808871 7.8980637 7.779997 7.7232347 7.4143476 7.389831 7.6358476 7.614394 7.720778 7.5176005
1369679_a_at 9.528515 9.665173 9.804654 9.618232 9.809368 9.49997 9.316588 9.4093275 9.387072 9.641367 9.33294
1369680_at 4.9480953 4.842308 4.730423 4.8828077 5.177148 5.4138756 5.1067014 4.842504 5.0498734 4.7167845 4.8143873
1369681_at 4.3351207 4.455955 4.235667 4.3073363 4.1464806 4.5450344 4.7389107 4.284191 4.266841 4.4422946 4.152383
1369682_at 7.1305346 7.0760255 7.766 7.3263564 6.90635 7.2073336 7.1789446 7.3481464 6.954012 7.155209 7.0961804
1369683_at 7.202923 6.9601865 7.0649357 6.7593336 7.286181 6.8780704 6.675217 6.4043493 6.842996 6.3751054 6.577755
1369684_at 5.3485413 5.419503 5.6303787 5.465401 5.206198 5.393113 5.0819616 5.4937596 5.19322 5.3771853 5.0937696
1369685_at 3.9209251 3.7854493 3.8556502 3.5697777 4.0628185 4.045765 3.9832652 3.877277 3.996536 3.6881382 3.974888
1369686_at 4.2796583 3.9321442 4.6173625 4.08481 4.4236 4.159381 4.3163457 4.1153917 4.130315 3.9864862 4.080066
1369687_at 4.3579493 3.9419076 3.9266381 3.8668945 4.182206 4.137912 3.955581 4.3037987 4.359184 4.1046352 4.0764713
1369688_s_at 4.919238 4.868953 5.017923 4.9568934 4.777322 4.850813 5.000098 5.266926 4.8878827 5.0261564 5.1578937
1369689_at 6.8581977 6.9144263 6.881638 6.632695 6.8131933 6.753722 6.8090234 6.615401 6.941441 6.6791945 6.9360495
1369690_at 7.013181 6.6861205 7.1406174 6.922087 6.6357403 6.91502 6.6065507 6.8830414 6.718012 6.940903 7.101217
1369691_at 4.2972136 4.2374372 4.1952534 4.364361 4.016746 4.277012 4.5623026 4.0057573 4.225186 4.249589 4.121872
1369692_at 3.7669837 4.017395 3.792088 4.103352 3.9189646 3.981247 3.9778912 3.916086 3.858236 3.867995 3.9290168
1369693_a_at 5.614696 5.4346843 5.3488035 5.1672106 5.585371 5.314681 5.083595 5.4248047 5.855553 6.0621986 6.7003155
1369694_at 3.4114702 3.6960044 3.4824498 3.6316795 3.720075 3.5911047 3.3998415 3.7567992 3.8190846 3.5217593 3.4639204
1369695_at 4.308698 4.307637 4.089043 4.283825 4.357826 4.2982664 4.6254754 4.1048727 4.134544 4.175254 4.227105
1369696_at 3.7335796 3.7518098 3.650819 3.6309109 3.7773736 3.9412177 3.6185331 3.6319194 3.789464 3.618893 3.596085
1369697_at 4.3231792 3.7820866 3.7632034 3.7470293 3.804867 4.3465824 3.8839207 4.136194 3.9912713 4.152674 3.941433
1369698_at 4.636707 5.347191 4.990852 4.6464934 5.445615 4.991596 4.8804655 5.215347 5.048254 5.2084823 4.609262
1369699_at 4.799329 4.500516 4.701234 4.683712 4.9109926 4.6680617 4.655465 4.674935 4.6130314 4.4016876 4.431196
1369700_at 5.7756543 6.0540123 6.0384126 6.049885 6.1530447 5.84675 5.972522 5.740481 5.885142 6.164631 5.7993636
1369701_at 12.401643 12.370679 12.671236 12.56774 12.472669 12.497043 12.665785 12.476759 12.357604 12.406553 12.327817
1369702_at 7.298477 7.348375 7.24417 7.068545 7.4207826 7.0997515 7.0254474 6.9282703 7.0275683 7.025201 7.082706
1369703_at 7.9333906 7.723511 8.205084 7.759032 7.8569117 7.9381495 7.6030216 7.7809386 7.872877 7.408493 7.5579376
1369704_at 6.2165713 6.2507224 5.880923 6.0829525 6.081368 6.287276 6.2980776 6.331959 5.9801283 6.1562552 6.1686664
1369705_at 5.068181 5.101947 5.070047 5.004933 5.2760096 5.3754215 4.975734 5.0418406 5.072155 5.1002226 5.265631
1369706_at 3.8459678 3.8148022 3.5267808 4.1650543 3.5332983 3.6107879 3.9117298 3.6361275 3.637354 3.7619994 3.7475266
1369707_at 4.228829 4.457763 3.9632287 4.2548056 4.154489 4.9204526 4.4227552 4.4122753 4.547375 4.226878 4.615841
1369708_a_at 5.4306498 5.436007 5.395157 4.935592 5.1618958 5.3394246 5.310951 5.370805 5.477634 5.6671524 5.3375688
1369709_at 4.2280245 4.406717 3.8378448 4.5371575 4.0425935 4.613228 4.091031 4.0453506 4.1806087 4.663476 4.0252085
1369710_a_at 3.7603621 3.8082578 3.6237755 3.7868128 3.7397723 3.7917452 3.818701 3.8474133 3.6915762 4.002079 3.8086653
1369711_at 4.133895 4.4710283 4.6425805 4.184574 4.4246964 4.8247213 4.2526593 4.780315 4.8537617 4.555998 4.6519
1369712_at 7.546662 7.5210614 7.5585155 7.470423 7.5183706 7.2768936 7.2668443 7.152022 7.117921 7.5687485 7.7612886
1369713_at 5.2101636 4.9697995 4.9784546 5.4322915 5.0517526 5.769359 5.4822836 5.37052 5.365701 5.339424 5.418358
1369714_at 7.1859097 7.2519355 7.42131 7.200293 7.1415296 7.563569 7.256804 7.2715364 7.0261655 7.1118946 7.0952454
1369715_at 3.989061 4.008284 3.9676204 4.1951537 3.803989 4.4450836 3.9626927 4.368392 3.8811195 4.0320587 4.083211
1369716_s_at 9.953868 10.133939 10.191689 9.5012455 9.974247 9.828894 9.462504 9.793843 9.584724 9.696416 9.342668
1369717_at 4.3144155 4.2324533 4.0554857 4.147884 4.4221387 4.5052156 4.0627775 4.2874527 4.3799014 4.323225 4.130497
1369718_at 8.737607 8.654765 8.728788 8.405539 8.671356 8.551519 8.685774 8.670095 8.805754 8.879317 9.234187
1369719_at 3.2334073 3.3260732 3.297183 3.3337574 3.380221 3.359692 3.1244895 3.033638 3.1740084 3.30023 3.4385197
1369720_at 9.683557 9.440992 9.529383 9.43349 9.339226 9.308894 9.315843 9.489448 9.402125 9.253668 9.415797
1369721_at 4.843253 4.582389 4.382682 5.035053 4.8614345 4.7855687 4.2185163 4.604985 4.668429 4.5142765 4.67049
1369722_a_at 8.736268 8.65463 8.843403 8.957613 8.675533 8.722298 8.540236 8.820286 8.657161 8.74548 8.610067
1369723_at 7.738144 7.702254 7.8038516 7.884709 7.6792054 7.4456477 7.613878 7.870086 7.5210705 7.579413 7.5461693
1369724_at 5.3102946 4.8277206 5.098883 5.13438 5.1468563 5.1169577 5.367587 5.2236395 4.8997946 5.4582205 5.3239574
1369725_at 8.596645 8.715527 8.80164 8.351611 8.49717 8.503047 8.359506 8.265382 8.648352 8.4711895 8.338679
1369726_at 8.607676 8.634954 8.650203 8.645473 8.699401 8.527877 8.581557 8.737553 8.726651 8.802696 8.4981
1369727_at 13.944123 13.836818 13.884248 13.7306185 13.844029 13.79988 13.696362 13.838383 13.746462 13.797231 13.682722
1369728_at 5.137363 5.331608 5.8317323 5.3282576 5.0503683 4.9061933 5.236989 5.5694547 5.360699 5.427589 5.321729
1369729_at 8.57869 8.685625 8.476942 8.364347 8.831633 8.175228 8.599724 8.404425 8.34996 8.672049 8.925463
1369730_a_at 4.640663 4.670763 4.366277 4.1750712 4.6262994 4.5196486 4.6300044 4.895496 4.808959 4.641411 4.5194073
1369731_at 3.4820554 3.190142 3.544226 3.4260783 3.4504075 3.476296 3.5672314 3.4765382 3.4076278 3.381276 3.5412035
1369732_a_at 4.578168 4.507061 4.8566713 4.6109753 5.11942 4.620139 4.7650433 4.5599785 4.650388 5.027342 4.6185617
1369733_at 8.6274395 8.773272 8.925657 8.895876 8.744458 8.886864 9.007995 9.007153 8.833378 8.930252 9.158161
1369734_at 9.223687 9.137207 9.339223 9.059235 9.071443 8.984334 9.239518 8.650345 9.002334 8.940553 9.132471
1369735_at 6.215942 5.883973 6.3543105 6.405526 6.153381 5.879123 6.1783886 5.8267426 6.3084087 6.357188 6.2787833
1369736_at 4.862964 4.8584723 4.4904833 4.756148 4.7356596 5.2037897 4.5048933 4.912484 4.9552364 4.9470367 4.844279
1369737_at 9.235425 9.521804 9.665397 8.842155 9.403489 9.086304 8.668307 8.930918 8.929181 8.307717 8.931688
1369738_s_at 9.856839 9.979557 9.847736 9.618461 9.845283 9.871405 9.317415 9.623319 9.657791 9.152008 9.417943
1369739_at 3.9536114 3.9616926 3.9219174 3.7079976 4.117468 4.063591 3.878883 4.0004663 4.2000065 4.172928 4.335099
1369740_at 4.7671256 4.7942886 4.6230764 4.60819 4.899185 4.9348097 4.697372 4.9155836 4.790797 4.628107 4.8940783
1369741_at 5.3850517 5.317482 5.1010494 5.437991 5.406103 5.4912405 5.2960234 5.514099 5.411695 5.2952256 5.3051987
1369742_at 4.951775 4.8622417 5.1464186 5.034947 4.5686126 5.023952 4.830021 4.883623 5.1318364 4.854148 4.711302
1369743_a_at 8.428677 8.481556 8.374072 8.672433 8.545321 8.563358 8.745959 8.351818 8.801771 8.39322 8.419511
1369744_at 3.9689674 3.7260282 3.5526402 4.2064724 3.8930674 4.3527703 4.0006647 4.088 4.2053013 4.0209494 4.127338
1369745_at 6.2380066 5.8382745 5.992139 6.2446747 6.1183777 6.7098155 6.1599884 6.2092767 6.1038685 6.014716 6.1136074
1369746_a_at 12.087793 11.868882 11.945124 11.85096 11.853151 11.9243555 11.916122 11.997772 11.984816 12.328153 12.142386
1369747_at 6.533308 6.394505 6.791687 6.2042546 6.4044094 6.4974675 6.2689548 6.254135 6.715984 6.0489297 6.006149
1369748_at 3.6915631 3.4487832 3.4556315 3.4642215 3.8138387 3.5211523 3.7744963 3.581736 3.539416 3.638631 3.2729619
1369749_a_at 4.0044947 3.938376 3.9948213 4.0909996 3.7015839 4.293538 3.8293326 3.7561076 4.375983 3.8558266 3.9180014
1369750_at 3.6232493 3.7406783 3.5259984 3.5696313 4.0983176 3.7505693 3.4995472 3.6140842 3.850782 3.8887079 3.8758626
1369751_at 3.8594692 3.7185204 3.5965211 3.7771697 3.7526407 4.1873074 4.0771475 4.1082177 4.326237 3.6796021 3.6559036
1369752_a_at 4.9256244 4.7201295 4.734817 4.6911416 4.707855 5.1354966 4.8750668 4.9633484 5.0459576 4.628492 4.7526827
1369753_at 3.9491632 3.7172515 4.1163044 4.0679483 3.9658713 3.9284074 3.8367994 3.8111105 4.0745773 3.922399 3.7020366
1369754_a_at 7.939918 7.920705 7.978199 8.0363 7.8836017 8.000219 8.121061 8.0546875 8.042382 8.155569 8.220647
1369755_at 3.8958886 3.809048 3.691608 3.9404438 3.9359953 3.7847083 3.755963 3.503602 3.739899 3.932983 3.7470663
1369756_a_at 7.4009953 7.501022 7.7936616 7.802454 7.503388 7.668391 7.4832425 7.736731 7.542161 8.211887 7.9171276
1369757_at 5.7841797 5.6854086 5.893882 5.881975 5.458086 5.8045487 5.7270346 5.522989 6.087835 5.9120703 5.820266
1369758_at 8.1755905 8.11253 8.119314 7.8598437 7.692787 8.300675 7.7858763 7.8015347 7.831394 8.330725 8.622267
1369759_at 5.1542187 4.942313 4.875099 5.4703956 5.222435 5.497252 5.189891 5.2763543 5.2409005 5.144108 5.270418
1369760_a_at 3.7510655 3.8505487 3.7042892 3.918906 3.6627057 3.9813437 3.826696 3.662508 3.854466 3.5577579 3.904097
1369761_at 3.93119 3.8795035 3.8832061 3.795766 3.8886557 4.153707 3.9106553 3.9762506 3.8388917 3.5632257 3.8883
1369762_at 4.2856364 3.920826 3.8947458 4.163196 4.214039 4.1062355 4.5439377 4.163315 4.0498524 4.0261354 4.1502595
1369763_at 3.9204237 3.673266 4.1415296 3.9555302 3.8617063 4.2287326 3.961792 3.9184575 3.8920112 3.954145 3.8958497
1369764_at 13.2406645 13.129646 13.136875 13.242613 13.182777 13.1845255 13.102905 13.208862 13.239681 13.133175 13.353941
1369765_at 3.9549196 3.9336784 3.628661 3.788228 3.7739189 3.710148 3.913414 3.6218855 4.0742855 3.5955667 3.8193398
1369766_at 5.3631544 5.275746 5.0620193 4.943225 5.2875457 5.393113 5.836064 4.949718 5.4230156 5.040436 5.550473
1369767_a_at 3.9631631 3.8722885 3.6916847 4.0086603 3.8617432 3.9551773 3.7799685 3.7557988 3.8712432 3.7055788 3.8104334
1369768_at 6.0266237 6.262298 6.422421 5.838296 6.6165032 6.2002196 6.285108 6.3164563 6.2912407 6.0845847 6.207005
1369769_at 4.6865845 4.5593767 4.4109454 4.397235 4.6777735 4.676505 4.816723 4.6335983 4.3371744 4.693404 4.431528
1369770_at 4.1792536 3.6669421 4.0554857 3.8500528 3.9252303 4.079772 4.102927 4.0749407 3.7451332 4.01225 3.9402447
1369771_at 5.02846 5.20543 5.6737423 5.2624235 5.3374686 5.366588 5.5736732 4.965351 5.1873894 5.6204405 5.5015945
1369772_at 7.247664 6.8494115 7.0864 7.35881 6.532482 7.1404133 7.197013 7.3121204 7.6294703 7.3381143 6.9772267
1369773_at 3.8420584 3.6365569 3.6781318 3.7094188 3.861887 3.8290699 4.0652847 3.9390428 3.681744 3.5632257 4.0265846
1369774_at 4.466611 4.5103593 4.6193743 4.4262424 4.403328 4.2975087 4.3334303 4.384698 4.6238523 3.9706948 4.0556927
1369775_at 8.608922 8.388224 8.310047 8.495501 8.738735 8.444658 8.624946 8.501257 8.427118 8.67911 8.629178
1369776_a_at 6.4975243 6.46122 6.4746733 6.632975 6.0542 6.807934 6.550525 6.6353087 6.4611197 6.454627 6.331861
1369777_a_at 7.717405 8.040808 7.822602 7.709035 7.543777 8.06498 8.015486 7.752807 7.867208 7.8378415 7.9887147
1369778_at 3.7072783 3.9569256 3.8396533 3.799579 3.4996324 3.6038628 3.6728966 3.6135845 3.9551618 3.8789628 3.332076
1369779_at 5.876447 6.0049343 6.0248137 5.976046 6.0090523 6.1810484 5.997312 6.0113378 6.0525646 5.97695 5.8908796
1369780_at 5.856391 5.564112 5.548422 5.950572 5.8725996 6.109035 5.933265 5.8816676 5.889844 5.974387 5.8775544
1369781_at 3.6243508 3.9283824 3.8166676 3.7977767 3.6703763 4.079279 3.8733895 3.8561864 3.8847833 3.6582267 3.935709
1369782_a_at 5.9707084 6.096897 5.424779 6.0637937 6.1817756 5.756814 5.9552875 5.9446774 5.907571 5.576025 5.7564287
1369783_a_at 4.804223 5.308507 5.227541 5.459729 4.78929 4.74909 4.943789 5.0231867 5.634638 5.916705 5.200182
1369784_at 3.9446535 3.6516423 3.618773 3.733698 3.691918 3.949181 3.7994785 3.7347047 3.6996236 3.76205 3.6005363
1369785_at 8.280218 8.418661 8.376904 7.5964704 8.1957245 8.060192 8.184879 8.0822525 7.910548 8.099774 8.204215
1369786_at 5.973159 5.421958 5.1893888 5.63031 5.173256 5.475169 5.707087 5.4510894 5.3069468 5.541299 5.4787884
1369787_at 3.995645 3.5071468 3.5089407 3.645921 3.7146635 3.7309847 3.8098497 3.7039797 3.6964347 3.5646892 3.359372
1369788_s_at 7.576655 7.659028 8.171364 7.5758653 8.100131 7.4528055 7.1379385 7.636976 7.9918747 7.4695296 7.204377
1369789_at 3.4064121 3.3926234 3.520345 3.313502 3.2693138 3.2874763 3.1759317 3.236375 3.245878 3.350022 3.4692547
1369790_at 12.04292 11.934576 11.388544 11.732677 11.495382 11.761229 11.637404 10.771227 11.299675 10.566756 11.028312
1369791_at 8.040466 8.205313 8.129278 7.716732 7.8299627 7.9648023 7.6308665 7.6920156 7.9525313 7.6787105 7.775549
1369792_at 6.0909367 5.9682493 5.638745 5.716979 5.7250247 6.463708 6.0154576 5.8582854 6.1045556 5.7919927 5.8619394
1369793_a_at 3.7915893 3.6867356 3.9523516 3.7712004 4.1261845 3.9867985 4.021887 4.0852537 4.0028667 3.9044898 4.0389795
1369794_a_at 4.376936 4.5698543 4.906641 4.8037143 4.916272 4.9433756 4.493414 4.420478 5.2858434 4.647256 4.602691
1369795_at 4.2258196 4.3159647 4.3025665 4.12245 4.422139 4.375513 4.2726355 4.7302475 4.539219 4.242159 4.099798
1369796_at 4.342332 4.155197 4.26581 4.4829736 4.2988405 4.724713 4.4367375 4.378257 4.618965 4.858187 4.5045676
1369797_at 4.207486 4.013195 4.0554857 3.9819536 4.2088585 4.0703306 3.9765315 4.285948 4.0706334 4.075542 4.104061
1369798_at 4.49834 4.4404984 4.355654 4.5557423 4.678945 4.358467 4.387309 4.3434687 4.306905 4.4393616 4.4695177
1369799_at 10.482164 10.560769 10.506027 10.355979 10.598314 10.619822 10.358765 10.334432 10.426637 10.36381 10.290198
1369800_at 4.1724577 3.5722344 3.7117429 3.9055471 3.9112706 3.910554 3.878883 4.0682373 3.948711 3.9730937 4.02824
1369801_at 4.529808 4.15575 4.1407037 4.310461 4.0217633 4.3474994 4.383511 4.5168853 4.20132 4.374871 4.185308
1369802_at 3.845444 3.7541788 3.946208 3.7847981 3.831784 3.7361424 3.9055808 4.054734 4.011235 3.7094426 3.8694403
1369803_at 4.875328 4.4520802 4.405112 4.7230315 4.431739 4.328201 4.4945307 4.60786 4.570767 4.0173116 4.745604
1369804_a_at 4.6359277 4.4917603 5.175679 4.5461106 4.660407 4.219902 4.742234 4.7224426 4.589056 4.4053364 4.72836
1369805_at 3.9397547 4.204141 4.0090375 3.6567411 4.0801635 4.0719805 3.9028597 3.5023382 4.256231 3.9131725 4.187649
1369806_at 5.0753784 5.019399 5.0813246 4.9646378 5.1429486 5.029195 5.259023 5.2176166 5.096538 5.071284 5.314105
1369807_at 4.306261 4.1212893 4.0984144 4.1683583 4.0993023 4.3837323 4.3689213 4.436404 4.3188415 4.423811 4.3696504
1369808_at 4.480373 4.263146 3.9989529 4.5026255 4.4012036 4.770751 4.561957 4.2236557 4.4879456 4.196599 4.2499595
1369809_at 4.9073825 4.6965437 4.5551667 4.899069 4.811348 4.8470163 4.9612894 4.96848 4.5839996 4.8045673 4.841952
1369810_at 6.126311 6.364736 6.3987093 6.0068836 6.1021004 6.3204966 6.3206677 6.185676 6.3026295 6.614247 6.289625
1369811_at 4.8507795 4.387211 4.3564253 4.6834393 4.492936 4.7735386 4.655278 4.5840235 4.2816095 4.5644293 4.9071016
1369812_at 5.5945964 5.4555883 5.440755 5.2696123 5.3316336 5.580347 5.728854 5.460991 5.2923756 5.2746916 5.5803127
1369813_at 7.2393584 7.150434 7.5273447 6.892452 7.1194005 7.119862 6.7472143 7.1329317 7.2593656 6.784913 7.034471
1369814_at 4.426204 4.385673 4.1780696 4.210511 4.2088585 4.645314 4.467786 4.60168 4.4965105 4.4079537 4.644257
1369815_at 5.3956127 5.3912497 5.060033 5.566897 5.333667 5.453748 5.407164 5.0315733 5.8868375 5.070965 5.40308
1369816_at 4.7146626 4.7269444 4.937622 4.9209304 4.9190316 4.507856 4.886454 4.4535236 4.5678954 4.822189 4.5533447
1369817_at 4.168271 4.096531 4.181693 4.3690715 4.1995153 4.7808976 4.303773 4.4052134 4.3366404 4.478229 4.5544124
1369818_at 4.81454 4.720542 4.4961843 4.714484 4.5952144 4.558449 4.455469 4.6704955 4.7150855 4.632823 4.3811297
1369819_at 4.581357 4.674445 4.662206 4.3480587 4.917023 4.8932285 4.9931674 4.5544662 4.648037 4.506481 4.5204115
1369820_at 4.065942 4.1155586 4.246215 4.539072 4.423405 4.170093 4.175702 4.3518176 4.6904564 4.3186116 4.2635856
1369821_a_at 4.8841925 4.613944 5.430812 5.099169 4.8279667 5.0124893 4.8906784 5.196683 5.096928 4.7830114 5.0963755
1369822_at 4.339455 4.026497 4.1557055 4.103115 4.189807 4.227241 3.946239 4.1634493 4.27838 4.353409 4.2259345
1369823_at 4.410787 4.529762 4.355421 4.3014736 4.711052 4.835306 4.6392937 4.616416 4.590947 4.1312227 4.4259405
1369824_at 4.6114464 4.791006 4.5006847 4.7820673 4.8428593 5.2697372 4.6346455 4.860615 4.969893 4.260803 4.5041466
1369825_at 4.712063 4.5268154 4.411326 4.7857175 4.8427258 4.6934395 4.806056 4.144616 5.090306 4.412737 4.4162893
1369826_at 5.60716 5.3429375 6.082776 6.258942 5.409851 5.609869 5.6460204 6.186385 5.847558 5.76172 5.6387506
1369827_at 5.12393 5.212221 5.094034 5.4185276 5.1948853 5.4827166 5.112358 5.1965814 5.589031 4.7970514 4.9246426
1369828_at 5.2973127 5.316763 5.5150557 5.4750805 5.3039665 5.5652485 5.319442 5.3940287 5.225423 5.1576977 5.208666
1369829_at 4.5292687 4.6566772 4.206395 5.126962 4.2317905 4.651968 4.509673 4.6373377 4.888157 4.3656893 4.285016
1369830_at 4.9134536 5.3122063 5.113159 5.141003 4.797335 4.701577 4.9718137 4.9653506 4.676384 4.8386064 4.8727574
1369831_at 5.3517656 4.9971094 5.021578 5.2659197 5.145339 5.2811527 5.017638 5.2532215 5.427573 5.0251284 5.114668
1369832_at 5.5231657 5.190917 4.878865 5.2164817 5.234316 5.4742084 5.2312226 5.627407 5.2463975 5.504787 5.4550214
1369833_at 4.657348 4.304615 4.404603 4.9643903 4.721209 4.8008037 4.1875944 4.3180933 4.227598 4.268489 4.077993
1369834_at 7.7127647 7.687203 7.9641356 7.500803 7.985539 7.701731 7.210929 7.7297306 7.5175138 7.39547 7.580411
1369835_at 6.257367 6.2989693 5.9784775 6.181548 6.163579 6.272666 6.0979395 6.241902 6.3712687 5.781114 6.210107
1369836_at 6.867863 5.281429 6.171088 6.7366624 5.393537 6.161094 5.580512 6.151765 6.2515182 6.090584 5.8173246
1369837_at 12.606334 12.236214 12.840877 12.704295 12.53469 12.637793 12.391455 12.614692 12.554772 12.157442 12.283349
1369838_at 3.9499922 3.853034 4.4269958 4.091279 3.9365208 4.185109 4.1550374 3.9536355 4.1601887 4.1001334 3.8758626
1369839_at 4.4397993 4.2270117 4.3025665 4.73713 4.44425 4.275838 4.450041 4.4460106 4.8681974 4.3163776 4.3005905
1369840_at 8.6975355 9.501728 8.358587 9.740138 7.4735894 8.981251 9.982697 9.460416 9.014744 10.391961 10.1823435
1369841_at 3.454142 3.5472114 3.6022625 3.7544556 3.8887613 4.0376 3.518447 3.815951 3.492962 3.5632257 3.348607
1369842_at 3.9499922 4.034543 3.812838 3.7927873 3.99645 3.8517294 3.617093 3.7460935 3.638446 3.5996819 3.971125
1369843_at 4.4317694 4.0129423 4.2398977 4.2820387 4.0180874 4.5611467 4.5320435 4.469672 4.6110554 3.789335 3.7842996
1369844_at 3.9375446 3.84013 3.963468 3.9236724 3.9522655 3.9551773 3.9732137 3.9343886 4.240493 3.9759815 4.0310106
1369845_at 5.4236307 4.981015 5.1054235 5.2437544 5.1984053 5.480738 5.403387 5.4455457 5.419265 4.9392657 5.334414
1369846_at 3.560921 3.49312 3.4976401 3.6657608 3.4274776 3.6377642 3.5253134 3.6012356 3.8893867 3.464343 3.759165
1369847_at 4.93224 4.647017 5.0160513 5.194495 5.3107076 5.3265276 5.2420893 5.106631 5.1916833 4.917907 5.21397
1369848_at 3.4572062 3.231674 3.4039328 3.4832125 3.4536297 3.4675765 3.506456 3.6374872 3.4226477 3.3275695 3.3515213
1369849_at 5.0396194 4.9501276 4.9977684 5.433792 5.191321 5.022504 4.9995737 4.9047956 5.067465 5.2583904 5.0129013
1369850_at 5.400613 5.4619427 5.340496 5.461442 5.026645 5.3664274 5.2600384 5.3861914 5.6094 5.3483334 5.4961424
1369851_at 7.1051173 7.2166615 7.1565766 7.216217 7.2661977 7.4545565 7.482893 7.313468 7.327169 7.5482626 7.012683
1369852_at 12.164008 12.262902 12.309848 12.404691 12.244536 12.355063 12.475059 12.194185 12.157411 12.280897 12.257756
1369853_at 4.8029327 4.499618 4.5726004 4.577291 4.4921494 4.643497 4.6650395 4.6212244 4.562835 4.555998 4.646946
1369854_a_at 8.860988 8.673393 8.714156 8.672021 8.041049 8.736113 8.455038 8.758642 8.622737 8.664844 9.149585
1369855_at 3.736142 3.6812258 3.7432034 4.0035233 3.9435089 3.7403378 3.8044121 3.83905 3.817802 3.650592 3.4482858
1369856_at 4.62512 4.036183 4.2141285 4.2067995 4.0918093 4.423314 4.1359687 4.2448373 4.3521867 4.0883713 4.2144465
1369857_a_at 5.077004 5.552859 5.3670945 5.716576 5.170364 5.5169935 5.5877223 5.446407 5.4679027 5.332364 5.309348
1369858_at 3.949202 4.139543 3.8137655 4.0717945 3.969901 3.9633322 4.1872687 4.2957487 4.023421 4.4108353 4.249861
1369859_at 4.254278 4.08147 4.476033 4.4595504 4.341694 4.425185 4.2168074 4.26466 4.2428117 4.2804856 4.1577387
1369860_a_at 4.734977 4.7962685 4.556778 4.739211 4.777322 4.7269297 4.757183 4.739286 4.65469 4.5212345 4.659438
1369861_at 3.9850805 3.922421 4.0239973 4.1418715 4.0829725 4.249738 4.3211055 4.2232084 4.00644 4.009056 3.9726815
1369862_at 4.5130405 4.6068616 4.1780696 4.365606 4.6106577 4.880731 4.540451 4.99424 4.2021046 4.327191 4.821013
1369863_at 8.192149 9.071184 8.778516 8.717418 8.847509 8.553154 8.976293 9.159929 8.501423 9.732454 9.491545
1369864_a_at 10.091423 10.09661 10.500501 9.753648 10.421008 10.750337 9.369341 10.985413 9.574818 8.301361 9.129945
1369865_at 4.4481707 4.0679946 3.8947625 4.340711 4.1743994 4.522319 4.0483594 4.106038 4.04005 4.2963567 3.9485517
1369866_at 4.46676 4.4386363 4.7231617 4.68444 4.487851 4.764278 4.7560782 4.7209835 4.4627266 4.7094693 4.5130954
1369867_at 6.693944 6.0148616 6.07901 5.3640165 6.0222864 5.4291096 5.235219 5.4406624 5.4521523 5.0024924 6.120009
1369868_at 9.97934 9.643758 9.838961 9.790097 9.993317 9.743111 9.550366 10.060783 10.016206 9.631717 10.167587
1369869_at 3.8200312 3.4744878 3.5965211 3.892334 3.850206 4.139065 3.4511604 3.6608925 3.956618 3.7640822 3.6365855
1369870_at 7.4146733 7.2974124 7.4434905 7.4873643 7.2411184 7.3344936 7.15404 7.206225 7.5231714 7.2349772 7.398839
1369871_at 3.4983823 3.363346 3.7220426 3.7097864 3.4424188 3.5350013 3.7637289 3.71949 3.5433748 3.6154904 3.816712
1369872_a_at 4.446142 4.443008 4.071533 4.2696605 4.0401297 4.2458878 4.332255 4.4888296 4.2099967 4.4914627 3.935709
1369873_at 4.815106 4.267223 4.22056 4.052241 4.4220057 4.6654906 4.563233 4.3483253 4.468072 4.0876603 4.5026674
1369874_at 4.335853 4.2403684 4.2242393 4.2663484 4.355882 4.647065 4.48731 4.283827 4.3521867 4.306795 4.0220876
1369875_at 5.193714 4.8638372 4.8904705 5.0081186 4.4633036 5.0146437 4.889493 4.96535 5.1629944 4.632823 5.2209063
1369876_at 3.671331 4.0072556 3.703504 3.9408183 3.734987 3.8603287 3.889815 3.776616 3.712589 3.911112 4.2661304
1369877_at 4.707816 4.6409736 4.492122 4.691817 4.956923 4.9070845 4.3939934 4.8602414 4.5995073 4.5834274 4.5645895
1369878_at 4.233762 3.6993182 3.8220985 4.0311856 3.946584 4.0976677 3.9435773 3.8059888 3.7392056 3.9247532 3.865567
1369879_a_at 12.721346 12.739274 12.76905 12.843839 12.777379 12.807518 12.679062 12.764018 12.691496 12.633866 12.684941
1369880_at 3.9700947 4.33403 3.9797378 4.621214 4.1177487 4.2001677 4.1485133 4.408122 4.1982245 4.5779467 4.2725096
1369881_at 4.3116293 4.227854 4.3361444 4.117351 4.210794 4.449976 4.1909647 4.244464 4.07292 4.3657846 4.07502
1369882_at 4.3047924 4.3248053 4.2475405 4.9788723 4.4383116 4.7758884 4.0952787 4.430807 4.2006035 4.383937 4.3709774
1369883_at 3.605046 3.4106007 3.2870002 3.3534346 3.464451 3.528017 3.5044687 3.3341177 3.3857293 3.6873493 3.3956702
1369884_at 4.850016 4.818136 4.6573725 4.739211 4.596552 4.803566 4.4876227 4.681089 4.968605 4.4675856 4.881418
1369885_at 4.9201097 4.821404 4.8861856 5.015359 4.923804 4.8468537 5.132435 5.0302 4.8032594 4.7677164 4.834838
1369886_a_at 6.301487 6.249553 6.3987093 6.3291183 6.76137 6.2559247 6.145603 5.835331 6.189653 6.191338 5.9356914
1369887_at 4.6386633 4.4984374 4.477641 4.537828 4.6804924 4.5511026 4.2628436 4.347424 4.1494904 4.5899086 4.5556846
1369888_at 3.9942431 4.080052 4.1488857 4.1590657 4.250564 4.157971 4.112536 4.4818416 4.0404224 4.1777377 3.9452415
1369889_at 4.134473 3.8221252 3.8676646 3.7846384 3.7229974 4.143738 4.2040453 3.9973211 3.8499215 4.187725 4.1436806
1369890_at 3.0760136 3.114547 3.1296992 3.2736783 3.104556 3.2250502 3.2685223 3.1229596 3.3140676 3.0444074 3.10441
1369891_at 5.1042433 4.745753 4.6274104 4.921243 4.783651 4.976914 5.0577903 5.061449 4.8261046 4.6965284 4.8875637
1369892_at 3.7289767 3.594594 3.7725513 3.6887877 3.610805 3.8275754 3.830385 4.3367944 3.6796093 4.023155 3.5604577
1369893_at 4.662818 4.3985095 4.645932 4.5359755 4.5800204 4.558531 4.59269 4.589366 4.595622 4.3821335 4.4484644
1369894_at 3.2520099 3.2284875 3.4738684 3.2742283 2.9778817 3.4920104 3.3289223 3.4726982 3.241261 3.1952739 3.1815405
1369895_s_at 5.895001 5.895964 5.987 5.7223687 5.7878647 6.05931 5.966296 5.7612133 6.2516904 5.901079 5.838822
1369896_s_at 7.7074404 8.007138 7.859887 7.5900826 7.7557125 7.79713 7.6551275 7.6618524 7.7830734 7.8912816 7.512662
1369897_s_at 12.262084 12.198353 12.389176 12.383521 12.338801 12.327945 12.338409 12.320103 12.335792 12.1318655 12.207808
1369898_a_at 4.835825 4.624018 4.568401 4.5006595 4.817266 4.6316004 4.6019883 4.5609274 4.792371 4.5820627 4.740185
1369899_s_at 6.1737685 6.0778193 5.9335546 5.9387617 6.1152186 5.8380804 5.905918 6.0365605 5.8208537 6.1016884 5.9806952
1369900_at 3.8426197 3.9904065 3.9948215 4.1785064 4.009927 4.1659875 3.8227181 4.2500715 4.1046534 3.9745164 3.8818688
1369901_at 4.445227 4.155197 4.306904 4.217991 4.1481843 4.3028116 4.2636385 4.3608313 4.3599987 4.381209 4.3219213
1369902_at 7.8606 7.642555 7.709095 7.962893 7.854643 7.858498 7.77043 7.6245914 7.489949 7.583823 7.9077682
1369903_at 4.409072 4.0499144 3.9623668 3.6830113 4.0169096 4.1427484 4.1266446 4.7052274 4.0414376 4.037496 4.1226425
1369904_at 4.560325 4.616394 4.1923027 4.4646225 4.573987 4.8822346 4.825053 4.3521843 4.4748707 4.405591 4.3201156
1369905_at 3.7643893 3.460432 3.4236414 3.7681847 3.5589356 3.7628756 3.7943125 3.7226624 3.7686317 3.6233435 3.4900649
1369906_s_at 12.0124655 11.726341 11.737325 11.803956 11.881979 11.6237 11.971316 11.885744 11.723498 11.912143 12.098043
1369907_at 5.7449884 5.5184298 5.764141 5.8000593 5.422893 5.6516953 5.8228908 6.011895 5.913935 5.5166903 5.4132504
1369908_at 3.3281314 3.4026282 3.6572459 3.4085853 3.899635 3.441487 3.5745733 3.7302563 3.491784 3.6334279 3.6575124
1369909_s_at 11.413488 11.32404 11.518016 11.365619 11.746794 11.604206 11.125334 11.237889 11.444883 11.278611 11.217152
1369910_at 3.9381561 4.219238 3.810559 3.70936 3.9338236 3.8870625 3.93534 4.056303 3.9403188 3.8398223 4.026531
1369911_at 5.0231066 4.62827 4.8771734 4.9354277 4.740973 4.988812 5.0668325 4.409448 4.874923 4.9424596 4.343409
1369912_at 6.4092665 6.217087 6.1427107 6.1669765 6.0853205 5.882965 6.343084 5.9963217 6.1767583 6.1511626 6.0322943
1369913_at 4.1145487 4.334124 4.0393496 4.2262564 4.307602 4.1984644 4.249199 4.5597315 4.0889697 4.0703897 4.378215
1369914_at 3.6170654 3.6509352 4.1492605 3.952051 3.86296 4.122985 3.8834667 3.801205 3.7067187 3.6267102 3.5493352
1369915_at 6.800437 6.400904 6.428143 6.478542 6.7046595 6.668755 6.7135844 6.653577 6.9434214 6.8973303 6.5777535
1369916_at 4.9676948 4.998283 5.059024 4.962461 4.9361973 5.1015096 5.114365 5.315821 5.146837 4.853303 4.8458776
1369917_at 5.201201 5.0812426 4.6377735 4.9105706 5.359519 5.290263 4.6701274 5.4317045 4.880011 5.0812807 4.792944
1369918_at 3.9451792 3.6316118 3.7786934 3.8782318 4.116276 3.9591768 3.7692122 3.8312976 4.0406213 3.6855335 3.8700304
1369919_at 4.871804 4.606941 4.465255 5.04219 4.7506027 4.518153 4.5707407 4.7966814 5.1260743 4.744772 4.9045935
1369920_at 4.555371 4.3674483 4.389576 4.5412083 4.626211 4.349921 4.563124 4.6163416 4.427402 4.419606 4.4784946
1369921_at 6.7136188 6.1034374 6.194435 6.32944 6.1157575 6.093359 6.2615685 6.1648088 6.761719 6.555021 6.203159
1369922_at 8.864069 8.880992 9.055405 9.089487 8.869073 8.894787 9.124805 8.981412 9.146717 9.067823 8.81633
1369923_at 5.9298167 5.8085003 5.5809016 5.426583 5.5126567 5.332259 5.552484 5.839097 5.554286 5.571855 5.425395
1369924_at 6.1546807 5.695299 5.624405 6.2948503 5.877021 5.966714 5.9895377 5.8987646 5.9712296 5.879734 5.9137673
1369925_at 3.9499922 3.7540913 4.0545683 3.9734087 3.9526813 4.4839005 3.9919825 4.06516 3.9192421 4.307989 3.9213884
1369926_at 7.78378 7.598726 7.8329334 7.7853966 7.826353 7.613466 7.8580456 7.3221855 7.8205614 7.7188315 7.5877
1369927_at 11.345772 11.334716 11.219647 11.333134 11.33989 11.580412 11.542715 11.519547 11.239336 11.24851 11.405736
1369928_at 3.4080389 3.5917838 3.4072566 3.7246616 3.6275482 3.7719984 3.7812593 3.5300095 3.6980975 3.5716293 3.75253
1369929_at 11.3073435 11.19881 11.364982 11.2162895 11.076872 11.136922 11.1633835 11.166019 11.239716 11.133211 11.029883
1369930_at 11.734534 11.77985 11.681953 11.806979 11.945163 11.873921 11.800804 11.9378395 11.986335 12.015046 12.014993
1369931_at 7.582517 7.5529194 7.36444 7.3439255 7.2623897 7.2439313 7.3461103 7.3394165 7.4931684 7.667633 7.5518503
1369932_a_at 10.16949 10.172947 10.02028 10.135146 10.072523 10.073748 10.016331 10.092179 9.947677 10.062428 10.190616
1369933_at 11.186848 11.263318 11.158348 11.202345 11.227754 11.198267 11.430511 11.255567 11.235424 11.38041 11.380628
1369934_at 12.050047 12.071233 12.090489 12.195312 12.203616 12.240949 12.290413 12.293139 12.138759 12.326492 12.504565
1369935_at 7.9780335 7.9881825 8.33168 8.083546 8.097712 7.998292 7.947015 7.9969087 8.354017 8.324778 7.94984
1369936_at 10.990889 10.901934 11.16341 10.769293 11.007733 10.952032 11.101225 10.882455 11.005038 10.992538 11.271682
1369937_at 11.195797 11.062557 11.106272 10.839099 11.12158 10.977461 11.065103 10.988336 11.171802 11.061189 11.266997
1369938_at 7.265465 7.1573415 7.295478 7.464512 7.211245 7.0945864 7.4619193 7.404723 7.237835 7.374225 7.581475
1369939_at 11.9566145 12.082717 11.95442 11.959436 12.044987 12.111538 12.097073 12.087989 12.047476 12.014658 12.20258
1369940_at 10.433239 10.463336 10.523694 10.600501 10.5253105 10.488324 10.586956 10.561586 10.545167 10.372106 10.320719
1369941_at 10.884333 10.648863 10.673934 11.205191 10.844169 10.8480835 11.069842 11.015047 10.989521 11.202371 11.068796
1369942_at 8.85572 8.874032 8.982844 9.111952 8.953235 8.911088 9.072637 9.059426 9.151988 9.04582 9.001592
1369943_at 10.285803 10.295145 10.503632 10.200736 10.280511 10.236037 10.365919 10.246516 10.145853 10.118535 10.370714
1369944_at 8.94193 8.7357855 8.7570915 8.917827 8.670416 8.484215 8.759048 8.742435 8.82737 8.541911 8.721351
1369945_at 4.5675764 4.409418 4.3439436 4.6362734 4.494507 4.732539 4.5311365 4.6052294 4.6887856 4.5898275 4.452824
1369946_at 6.5298448 6.5458503 6.4613457 6.255335 6.2836175 6.3533673 6.437507 6.566227 6.2814903 6.60192 6.401332
1369947_at 5.818819 5.8848143 5.4482017 5.8843355 5.576531 5.943338 5.934846 5.5460806 5.4739814 5.8417225 5.5597644
1369948_at 7.5551543 7.411653 7.4849844 8.001817 7.9975157 7.940144 7.761013 8.205819 7.915277 7.721833 7.7802176
1369949_at 6.973217 6.9375825 6.647082 7.106187 7.2141495 6.936621 7.096146 7.0442257 7.1450596 6.6891026 6.784613
1369950_at 9.428687 9.5165825 9.704539 9.490669 9.693117 9.482437 9.359849 9.610554 9.476397 9.628802 9.637492
1369951_at 4.333684 4.143556 4.0090632 4.255566 3.8920283 4.1658545 4.060816 4.0404243 4.2877164 3.6294863 3.7964392
1369952_at 11.956191 12.034409 12.086561 12.161805 11.951376 11.955879 12.053951 11.992859 12.100648 12.084405 11.848695
1369953_a_at 4.2960215 4.2945232 4.9887395 4.625 4.775568 4.2699947 4.4602876 4.5247774 4.438262 4.4796968 4.4547286
1369954_at 12.839509 12.731652 12.805805 13.030819 12.723642 12.796881 12.925027 12.819084 12.845809 13.007931 12.91294
1369955_at 6.431338 6.6459746 6.625045 6.3922133 6.3858023 6.0768995 6.66284 6.482505 6.3220754 6.382939 6.4516373
1369956_at 9.4171095 9.484479 9.525538 9.321034 9.461473 9.175677 9.338464 9.558364 9.452531 9.189614 9.129466
1369957_at 5.5683546 5.4178767 5.6227403 5.6981835 5.964868 5.6372867 6.230816 5.961011 5.9651403 5.4123807 5.745216
1369958_at 8.364576 8.135042 8.333887 8.59654 8.456528 8.425003 8.097702 7.9631057 8.372467 8.293924 8.198317
1369959_at 12.259062 12.220921 12.152261 12.093132 12.198358 12.091311 11.895909 12.113613 12.141368 12.351479 12.084283
1369960_at 10.253032 10.229925 10.161797 10.237853 10.490076 10.17432 9.997636 10.229675 10.204808 10.0661335 9.952368
1369961_at 8.857449 8.955622 9.16511 9.127981 9.165525 9.016622 8.727994 8.992524 9.242172 9.110258 8.872759
1369962_at 8.388547 8.534636 8.419968 8.431487 8.652357 8.600063 8.364556 8.191998 8.569006 8.559143 8.427214
1369963_at 5.573535 5.285841 5.4732885 5.843976 5.7740088 5.1600447 5.3372574 5.3364 5.8928804 6.15779 5.261982
1369964_at 7.2905784 7.021047 7.1008244 6.7312446 7.0260386 6.6891236 6.75428 7.0405626 7.1110477 7.234956 7.0581055
1369965_at 7.81167 7.86529 7.663136 7.7780943 7.30917 7.8092113 7.569193 7.611299 7.8489695 7.7360487 7.720245
1369966_a_at 12.249352 12.275206 12.175403 12.198378 12.397845 12.288624 12.422231 12.358029 12.203354 12.413092 12.39461
1369967_at 8.729093 8.639514 8.813742 8.625107 8.903161 8.641222 8.692562 8.751236 8.5626955 8.922469 8.828907
1369968_at 5.826221 6.3155165 6.170908 5.881988 5.9122787 5.9833326 5.90765 6.023379 5.8084583 6.191853 5.838876
1369969_at 9.298653 9.432422 9.307313 9.11228 9.301702 9.268573 9.12111 9.190767 9.291613 9.426201 9.300041
1369970_at 10.481613 10.669067 10.550801 10.7443 11.003966 10.708466 10.484359 10.570235 10.606249 10.719286 10.805611
1369971_a_at 8.94192 8.927957 8.95982 9.091812 9.055409 8.777058 9.119646 8.762789 8.925592 9.230812 8.990833
1369972_at 6.884376 6.871506 6.923724 6.922072 7.077414 6.517013 6.855093 6.647915 6.9962544 6.854024 6.6618524
1369973_at 11.503442 11.337341 11.4101 10.935892 11.361037 11.297872 10.691477 11.056871 11.2912855 10.826084 10.745246
1369974_at 7.096042 6.770578 7.1909456 6.9132705 7.1483727 7.103515 6.8882017 6.8514166 6.8737707 6.7623844 6.5020366
1369975_at 8.678477 8.7322035 8.746494 8.831099 9.013513 8.753994 8.729908 8.630807 8.780293 9.003197 8.889831
1369976_at 10.294253 10.593079 10.611101 10.322145 10.646188 10.465472 10.310244 10.232937 10.438215 10.87952 10.630667
1369977_at 4.327219 4.2985106 4.1464434 4.119374 4.275298 4.443728 4.2463336 4.4160175 4.4113145 4.341386 4.0619774
1369978_at 7.570415 7.7843957 7.6210694 7.3247232 7.5990787 7.53741 7.425732 7.224369 7.475218 7.69196 7.5847383
1369979_at 8.87026 8.926044 9.027008 8.691917 8.766655 8.418346 8.6425495 8.874315 8.844587 8.742184 8.616793
1369980_s_at 9.269488 9.385042 9.392786 9.491981 9.497268 9.427769 9.46321 9.39113 9.203774 9.437967 9.379461
1369981_at 8.349793 8.539044 8.512942 8.718898 8.843066 8.072393 8.7760515 8.691407 8.517504 8.618788 8.884224
1369982_at 9.6671295 9.857934 9.892815 9.968646 9.7232485 9.765447 10.030591 9.829241 9.830049 9.775754 9.894334
1369983_at 8.312314 8.354021 8.134942 8.001817 8.508766 7.762359 7.9630504 8.270895 7.8784137 7.6193843 7.5572157
1369984_at 9.597547 9.6753645 9.730565 9.565428 9.89474 9.73474 9.792184 9.58086 9.628775 9.745656 9.863805
1369985_at 5.9380074 5.9298215 5.884036 6.279066 6.1985106 6.140705 6.2931004 5.8739786 5.94577 5.8826795 6.343688
1369986_at 11.965293 11.964809 11.83407 11.925646 11.959065 12.022734 11.71362 11.609298 11.864569 11.682811 11.852677
1369987_at 4.9403133 4.731412 4.684498 4.8555927 4.848383 5.214122 4.7955074 4.907551 4.637916 4.6608715 4.7177486
1369988_at 5.6730585 5.5686455 5.544132 5.562356 5.587244 5.75593 5.6173773 5.870601 5.564655 5.21972 5.5875225
1369989_at 9.650514 9.654855 9.700163 9.502961 9.809788 9.555943 9.639449 9.631772 9.466509 9.633468 9.5218935
1369990_at 10.763431 10.652014 10.665789 10.823327 10.990066 10.928561 10.758587 10.927319 10.76997 10.81208 10.9022665
1369991_at 10.121085 10.009007 9.855565 10.175165 10.126465 10.002101 10.062463 9.989555 10.020341 10.296874 10.258086
1369992_at 9.071371 9.114968 9.247812 9.156398 9.361098 8.972039 9.171116 8.963276 9.218062 9.254767 9.43208
1369993_at 6.29092 6.2469635 6.6244144 6.751627 6.730725 6.446571 6.4352207 6.6454597 6.617533 6.296211 6.2632627
1369994_at 7.641317 7.7336717 7.7448177 7.667484 7.765237 7.7542133 7.697261 7.8073053 7.6601458 7.6120806 7.6316295
1369995_at 8.638038 8.850088 8.76621 8.931685 8.744048 8.489631 8.727273 8.815608 8.701605 8.834465 8.740647
1369996_at 8.644936 8.720116 8.711226 8.743538 9.176361 8.771696 8.839618 8.66254 8.782316 8.866128 8.763532
1369997_at 8.831513 8.93208 8.9214115 9.050133 8.826609 8.820496 8.785222 8.836786 8.887097 8.925353 8.977762
1369998_at 9.043684 9.210142 9.009559 8.984993 9.072394 9.150552 8.7801895 8.97902 8.956949 9.1700535 9.174615
1369999_a_at 3.8844202 3.955795 4.1340446 3.9067416 3.8839688 4.3187003 4.2670994 3.8247025 3.9895153 3.8829496 4.3811297
1370000_at 10.205161 10.175148 9.78733 9.933729 10.162304 9.979599 10.286566 10.180715 10.038756 9.542825 10.206009
1370001_at 9.624293 9.682882 9.557593 9.376183 9.575121 9.497025 9.507327 9.616737 9.388735 9.485938 9.516226
1370002_at 8.538092 8.596562 8.690078 8.592352 8.453714 8.556819 8.585919 8.388432 8.655638 8.542085 8.5461235
1370003_at 12.121845 11.997871 12.263711 12.179844 12.054593 12.076815 12.174907 12.188808 12.139891 12.176969 12.220998
1370004_at 8.903644 9.60577 9.496536 9.463602 9.57101 9.523829 9.5692835 9.586413 9.546859 9.57094 9.570495
1370005_at 9.796891 9.590983 9.882556 9.708094 9.839467 9.641697 9.858301 9.729821 9.857771 10.127722 9.887281
1370006_at 11.262517 11.303603 11.193966 11.512666 11.5517435 11.475205 11.352606 11.502474 11.328851 11.3970375 11.337145
1370007_at 12.017399 11.738341 12.0047655 11.9438 11.611957 11.771687 11.796073 11.682398 11.84216 11.914731 11.989902
1370008_at 5.444243 5.732811 5.7143455 5.6164145 5.9101987 5.831784 5.702986 5.639052 5.6141806 5.4867115 5.758457
1370009_at 14.2560425 14.20567 14.224874 14.223491 14.234201 14.18921 14.192003 14.210245 14.195314 14.201955 14.153363
1370010_at 12.021995 11.964654 12.140798 12.119534 12.201957 12.055038 12.077578 12.1448765 12.094474 12.12858 12.122964
1370011_at 5.728655 5.743893 5.708126 5.8675556 5.967822 5.876141 5.84115 5.885374 5.907008 5.612007 5.6044836
1370012_at 6.5578284 6.551145 6.544931 6.986069 7.0049667 6.607033 6.6374807 6.7738805 6.532143 6.9766564 6.603296
1370013_at 3.404371 3.3402505 3.1246784 3.227234 3.6181583 3.4675765 3.3740044 3.3578491 3.4108424 3.3641005 3.16366
1370014_at 8.331141 8.376997 8.495665 8.603509 8.482641 8.434433 8.534414 8.588542 8.616046 8.487405 8.546604
1370015_at 8.445747 8.377951 8.304028 8.4524555 8.324303 8.442882 8.302864 8.50004 8.413983 8.3214 8.298498
1370016_at 3.6118975 3.5427952 3.6329346 3.8016896 3.6971486 3.617773 3.7112832 3.5895026 3.5291343 3.514009 3.9079847
1370017_at 8.219036 8.011885 8.057475 7.8174047 7.9671574 8.032004 7.9379687 7.947697 8.323151 8.080847 7.752014
1370018_at 4.465191 4.2385855 5.023397 4.714202 4.792133 4.5468473 4.439043 4.789789 4.5711203 4.5922565 4.5274687
1370019_at 13.288863 13.124139 13.148184 12.580152 13.094185 13.14915 12.671122 12.997026 13.036729 12.7481785 12.82517
1370020_at 10.763635 10.477443 10.504137 10.409158 10.839088 10.599684 10.560114 10.361222 10.39624 10.434934 10.5879
1370021_at 3.7507966 3.7879798 3.5885985 3.5212188 3.7791667 3.7055674 3.50732 3.7643661 3.623952 4.002882 3.6616497
1370022_at 4.123931 4.208993 4.0625563 3.994348 4.1024485 4.082366 3.8626406 3.8829687 4.1878386 4.327191 3.8052855
1370023_at 7.066008 6.487605 6.851412 7.1288104 7.0804615 6.5705895 6.600513 6.7408757 6.9221935 6.3862886 6.4641542
1370024_at 11.282633 10.623079 10.759298 11.847662 11.27387 10.803012 10.915342 10.639024 10.968518 11.186198 11.323364
1370025_at 7.7667255 7.7855453 7.8765545 7.7809896 7.554999 7.8109736 7.741253 7.7457056 7.84783 7.8151984 7.6624374
1370026_at 6.8588953 7.008401 6.4422374 6.546854 7.098692 6.999709 7.169567 6.458821 6.5625186 6.98369 7.3928027
1370027_a_at 14.255111 14.278257 14.150085 14.104976 14.121655 14.155907 14.083672 14.159138 14.158483 13.981258 14.126579
1370028_at 4.439871 4.595948 4.2067547 4.0795884 4.1390285 4.1283283 4.1266446 4.4165506 4.260883 4.2993965 4.1679983
1370029_at 9.786127 9.703431 9.889304 9.809274 9.657583 9.589008 9.686062 9.546611 9.735301 9.725418 9.555645
1370030_at 10.401311 10.450454 10.311927 10.224979 10.283728 10.009268 10.22987 10.102206 10.268105 10.161986 10.451696
1370031_at 7.971347 8.066882 8.098172 8.073463 8.252657 8.046816 8.062938 8.049935 7.8854184 8.141439 8.304429
1370032_at 8.505157 8.576603 8.707668 8.539326 8.886127 7.7960176 8.064217 8.272664 8.499205 7.725039 8.215227
1370033_at 3.8723936 3.7073233 3.8742137 3.9521296 4.163232 3.961673 3.878883 3.820587 3.7855232 3.7544088 4.0871143
1370034_at 4.958464 5.0012717 5.287866 4.835048 5.3306737 5.228532 5.7481327 5.277586 5.1927514 5.942601 5.339847
1370035_at 8.782547 8.909739 9.203513 8.985918 8.862106 8.934364 8.729693 8.693051 8.77442 8.855976 8.668556
1370036_at 10.112421 10.21251 10.146604 9.964472 9.963284 10.111633 9.91424 10.233495 9.8885145 9.8524685 9.94291
1370037_at 3.7529545 3.8204622 3.75628 3.6402638 4.1306305 4.056896 4.0219536 3.802021 4.012994 3.875053 3.9821906
1370038_at 6.346265 6.018878 5.900963 6.4863834 6.0721817 6.5189734 6.172518 6.3023047 6.158617 6.1638417 6.294533
1370039_at 6.4541774 6.344744 6.287292 6.550854 6.1137176 6.44566 6.353064 6.5888066 6.4135675 6.4535904 6.336147
1370040_at 7.149506 7.0243874 7.295576 7.1210284 7.2307487 7.0646544 7.0229897 7.038457 7.092546 7.161544 7.3526874
1370041_at 3.699401 3.8953915 3.662559 3.7834353 3.7992725 3.696168 3.6306121 3.8246765 3.828052 3.8210282 3.872527
1370042_at 4.042653 3.694138 4.276471 3.869837 3.8875103 3.8189723 3.8199816 3.8513188 3.9247549 3.5572672 3.7041354
1370043_at 10.057269 10.108907 10.118319 10.3094845 9.832691 9.955282 10.039687 9.903907 9.920008 10.294005 10.066019
1370044_at 7.1885757 7.509909 7.470232 7.42058 7.6413674 7.1059704 7.2168508 7.37939 7.2521257 7.465601 7.2411456
1370045_at 8.717695 9.078271 8.874592 9.33457 8.771629 9.07663 9.122622 8.935436 9.031011 8.91365 8.719227
1370046_at 6.1821833 6.5976434 6.2586827 6.442476 6.4504943 6.3557734 6.187959 6.1845427 6.380597 6.141724 6.2168074
1370047_at 10.1132765 10.165899 10.232255 10.274394 10.026434 10.193902 10.170508 10.1906185 10.122124 10.28795 10.141427
1370048_at 4.957807 4.3050766 4.263942 4.627327 4.577528 4.36563 4.1407213 4.438522 4.154176 4.3727684 4.1938577
1370049_at 6.4164844 5.992761 6.287455 6.197194 6.441214 5.941166 6.3659935 5.7655025 5.9857187 6.189236 5.9189334
1370050_at 8.751633 8.746119 8.824254 8.777025 8.822527 8.722123 8.922239 8.765656 8.876458 8.857563 8.991316
1370051_at 4.5795703 4.9295645 4.678096 5.836933 4.6327467 4.543901 4.62582 4.743758 5.017637 5.2611017 4.92449
1370052_at 5.1736712 5.6361384 6.07452 5.7927265 5.6168485 5.0644484 5.146987 5.3343935 5.3274813 5.5773644 5.826942
1370053_at 4.2104106 3.6984985 3.456503 3.7924337 3.4385056 4.0372424 3.7430928 3.8575647 3.9434457 3.712829 3.6166954
1370054_at 7.5342517 7.857714 7.332071 7.734551 8.142193 7.7796564 8.032333 8.1210785 7.4789076 7.583823 7.5517416
1370055_at 6.127868 6.6442933 6.180626 6.3154635 6.032894 6.1297793 6.584535 6.7265983 6.3853188 6.243607 6.5707808
1370056_at 6.9339833 7.7882686 7.598233 5.908525 6.5300183 6.2914143 5.9605594 6.3591533 6.9973826 6.4879045 6.0246687
1370057_at 10.428418 11.002524 10.532915 9.884316 10.581042 10.179547 10.213308 10.068366 10.323311 10.116622 10.212985
1370058_at 3.448205 3.691914 3.3829727 3.6095047 3.4668174 3.634335 3.5010304 3.349318 3.7185166 3.5660396 3.3419907
1370059_at 3.4045813 3.3743815 3.3360407 3.4312487 3.3505201 3.6656647 3.3835 3.4278455 3.4647615 3.5472825 3.3428168
1370060_at 9.894433 9.806008 9.779533 9.961574 9.913418 9.999243 9.992661 9.790175 9.757186 9.870845 9.896615
1370061_at 6.0033484 5.4093223 5.3726716 5.8877716 5.605412 5.6460423 5.7438283 5.540524 5.8120294 5.4702444 5.324665
1370062_at 10.711195 10.716239 10.551057 10.587173 10.924995 10.759925 10.835755 10.6403055 10.658257 10.693705 10.864048
1370063_at 8.159805 8.171471 8.27184 8.366575 8.286242 7.955691 8.235426 8.069824 8.147499 8.15073 8.161564
1370064_at 7.8853474 8.180254 8.1970005 8.04808 8.36857 8.118555 8.117739 8.171493 8.275227 8.341316 8.38349
1370065_at 13.775893 13.727685 13.800534 13.76504 13.762298 13.737154 13.802341 13.778468 13.754166 13.798765 13.749925
1370066_at 8.407626 8.440432 8.852626 8.510181 8.6453285 8.469225 8.392265 8.48462 8.310094 8.546812 8.437914
1370067_at 9.250982 9.524538 9.404257 9.704808 8.881456 9.489808 10.663952 9.969044 9.06997 10.17787 10.219752
1370068_at 4.1696057 4.2940693 4.039768 4.249133 4.2329626 4.170653 4.2725167 4.0458727 4.4643583 4.089699 4.432888
1370069_at 5.0628796 4.666972 4.4504395 4.708849 4.8038054 4.7572613 5.2570662 4.5553484 4.594967 4.479697 4.580797
1370070_at 6.8509383 6.9848323 7.251269 7.0220766 6.827011 7.0995207 7.0773654 6.870579 6.965771 6.8644137 6.9849005
1370071_at 6.269847 6.9689274 6.8363514 6.4555902 6.778046 6.1011734 6.3034883 6.3034306 6.245329 6.3253975 6.7571187
1370072_at 4.2574205 4.378643 3.7763212 4.1369896 4.5724273 4.712123 4.586592 5.074639 4.7902727 3.9769354 4.266624
1370073_at 11.562289 11.419227 11.477879 11.650783 11.556444 11.516847 11.384744 11.452407 11.497513 11.479636 11.69533
1370074_at 5.675318 5.800764 5.6342278 6.0744834 6.043795 5.774436 5.9102397 5.863547 5.8228474 5.7858768 5.4964066
1370075_at 9.848521 9.273231 9.277143 9.340688 9.23993 9.907511 9.46645 9.555202 8.923912 9.325403 9.502538
1370076_at 3.8852174 3.6871984 3.6541939 3.667619 3.7373953 3.5848255 3.7429779 3.8242958 3.9767263 3.5475917 3.684516
1370077_at 5.3573794 5.555882 5.349668 5.350075 5.7273307 5.5846376 5.3516264 5.2333527 5.7322626 5.311565 5.356955
1370078_at 5.726982 5.798807 5.8246856 6.055262 6.037485 6.0664515 5.790989 5.8924866 5.879965 5.9718924 6.0443745
1370079_at 4.550334 4.44238 4.4166265 4.737207 4.3415093 4.6815147 4.4406166 4.549695 4.4265904 4.744528 4.3148203
1370080_at 8.21757 8.279626 8.919446 8.292607 8.324489 8.143595 8.286618 8.959343 8.657074 8.476967 7.7848887
1370081_a_at 7.842693 7.74457 8.145786 8.016249 7.8885045 7.904654 7.7440453 8.040683 7.850801 7.9064894 7.893712
1370082_at 6.921974 7.1455755 6.9734006 6.658759 7.141106 6.549445 6.808218 6.7838893 6.787123 6.74685 7.0359
1370083_at 4.566719 4.766807 4.213347 4.3941813 4.8877144 4.294362 4.749725 4.4878645 4.3902 4.21381 4.9766865
1370084_at 6.8090234 6.442099 5.5688524 5.7973576 5.077904 5.8380804 5.7839904 6.363387 5.332906 5.133745 5.3434196
1370085_at 7.315609 7.190699 7.4981823 7.232219 7.0458765 7.1792016 7.2667327 7.1258802 7.1739335 7.1086435 7.2791033
1370086_at 13.9213505 13.894599 13.909108 13.874187 13.869473 13.889244 13.890361 13.879074 13.902374 13.905448 13.915396
1370087_at 10.283337 10.304546 10.324467 10.362216 10.42606 10.2221155 10.331468 10.412031 10.483442 10.541271 10.526765
1370088_at 7.166173 7.090963 7.644872 7.247994 7.670498 7.363125 7.2690964 7.41372 7.4801397 7.3758764 7.5696855
1370089_at 3.5624988 3.748087 3.4092767 3.6988745 3.9359953 3.7421904 3.8639548 3.9166672 3.8528965 3.9602118 4.2510386
1370090_at 5.594076 5.3508744 5.9714875 4.9932446 5.4015036 5.188852 5.175449 5.2990556 5.3682156 5.370403 5.3493977
1370091_at 5.240367 4.7641764 5.3115253 4.7468715 5.001597 4.978521 4.6208887 4.832668 5.2322993 5.057552 4.732105
1370092_at 4.7691684 4.697076 4.3858995 4.7081995 4.6152997 4.7774467 4.5175066 4.602414 4.4282446 4.586746 4.4258637
1370093_at 3.821851 3.6954384 3.5988278 3.5992436 4.1384525 3.8539798 4.0050516 3.8875468 3.7506127 3.588532 3.943642
1370094_at 4.076457 3.9380977 3.6460693 4.0025263 3.965116 4.280719 3.9723644 4.0267754 3.7833016 4.053028 3.9269543
1370095_at 5.867572 5.676281 5.886416 5.879542 5.9101987 6.0297866 5.848744 5.945531 5.84894 6.27451 5.771446
1370096_at 5.0582733 4.7892723 4.500512 4.795976 4.803653 5.052084 4.6605463 4.625475 4.7344656 4.6140265 4.7589273
1370097_a_at 3.9356527 3.798439 4.0005407 4.317295 3.9022822 3.989273 4.3078384 4.15055 4.342413 4.154959 4.1101236
1370098_at 10.4917345 10.498539 10.613422 10.4567995 10.710477 10.640252 10.243034 10.399801 10.343043 10.168643 10.180363
1370099_at 7.386095 7.3573895 7.189785 7.5182023 7.176482 7.466878 7.40223 7.3898063 7.4777064 7.465795 7.6020865
1370100_at 6.788402 6.9480476 7.310901 7.1599865 6.916271 7.1483965 7.0972543 7.1436515 6.9286604 7.21857 7.092702
1370101_at 3.648659 3.403518 3.510761 3.7459376 3.5685468 4.004011 3.3984246 3.4650652 3.484493 3.5990143 3.4900649
1370102_at 6.6505823 6.7409434 6.423429 6.4819355 6.619132 6.924092 6.7224865 6.7660933 6.70385 6.497131 6.561308
1370103_at 4.765935 4.5825424 4.8723955 4.8312883 4.306272 4.7296095 4.6650324 4.6655807 4.861848 4.520022 4.7360673
1370104_at 4.688986 4.2868204 4.167041 4.3785114 4.304976 4.436256 4.338974 4.597058 4.4151106 4.188082 4.2848945
1370105_at 5.043451 4.9554954 5.033643 5.5234823 4.9470077 5.0245843 4.8179545 5.100118 4.999279 5.0842814 5.1957335
1370106_at 3.8211362 3.6871984 3.7580986 3.8360944 3.804867 4.114485 3.8010192 3.8172793 3.898809 3.6960313 3.7540143
1370107_at 5.0394716 4.8812795 4.6868935 4.9723635 4.9471846 5.169605 5.228404 5.0654116 5.020805 5.076578 5.0010514
1370108_a_at 8.517326 7.907831 8.467812 8.550064 8.6823845 8.348423 7.669334 7.9670534 8.6058035 8.288581 8.064117
1370109_s_at 13.02099 12.990973 12.891963 12.842511 12.787675 12.765061 12.905637 12.889008 12.832374 12.989931 12.911112
1370110_at 4.5399194 4.4412956 3.9486072 4.4874663 4.1380053 4.6049232 4.691065 4.5575647 4.2517734 3.988325 4.5625677
1370111_at 7.086459 7.5834837 7.70071 7.012388 6.057928 7.5483136 7.2316446 6.654236 6.517478 7.859005 7.032599
1370112_at 9.323844 9.414378 9.50254 9.529946 9.323058 9.231151 9.2795315 9.543711 9.546844 9.560027 9.444347
1370113_at 6.654335 6.3765817 6.4202003 6.2273026 6.2119293 6.2934923 6.477741 6.450603 6.213072 6.465214 6.2935367
1370114_a_at 8.172017 8.373003 9.594116 6.8276725 9.258029 9.216756 9.409865 8.278447 6.6841555 8.084085 8.034565
1370115_at 4.5809846 4.2677784 4.2900505 4.3412743 4.343778 4.5647583 4.243238 4.4085317 4.32539 4.2731695 4.185669
1370116_at 3.8065934 3.9302511 3.8166678 3.9392083 4.1615424 3.9739869 4.041912 4.038767 3.970205 3.695351 4.0013905
1370117_at 3.7787411 3.6583612 3.4498532 3.7782338 3.669088 3.724768 3.8847795 3.6528113 3.6537015 3.8063476 3.654648
1370118_at 6.0649543 5.7643976 5.926736 5.8277917 6.04835 6.2413583 6.1481285 6.4139886 6.140417 5.933093 6.2156663
1370119_at 7.780383 7.9836583 7.747414 7.6772285 7.6002097 7.8034315 7.4954963 8.172237 7.7512727 7.8335977 7.7478704
1370120_at 4.1476393 4.0517597 4.081089 4.6132545 3.9438593 3.9564617 4.0019493 3.8367636 3.9071825 3.8609996 4.1229277
1370121_at 7.564133 7.6061206 7.8038516 7.6010528 7.5423474 7.673171 7.435487 7.517046 7.479496 7.648063 7.5060244
1370122_at 4.0608006 3.810193 3.83226 3.9214833 4.154957 3.8820262 4.1559353 4.1346836 4.0309925 4.142672 4.04682
1370123_a_at 7.0980234 7.2494264 7.3125916 7.0726542 7.020225 7.156291 7.069796 7.175123 7.0274415 7.180636 7.3888245
1370124_at 6.566527 6.266689 6.445087 6.6530995 6.3588343 6.568602 6.6476336 6.6069627 6.646869 6.6116858 6.416282
1370125_at 4.4019146 4.2901177 4.2559857 4.238213 4.1599245 4.5458083 4.508298 4.4837666 4.44312 4.635715 4.539691
1370126_at 3.8860028 3.7279747 3.465836 3.6355083 3.5919974 3.4789922 3.5994623 3.3755424 4.086854 3.7073102 3.9532328
1370127_at 5.8247976 6.448411 6.3159313 6.0473647 5.9535418 5.9588585 5.7351375 6.285842 5.6285954 6.2514777 5.8780937
1370128_at 6.684689 6.3659935 6.5309925 6.591619 6.3893156 6.6818376 6.511652 6.314614 7.055511 6.657422 6.5387273
1370129_at 6.783914 6.804971 6.940766 6.7414985 6.5726566 6.93224 7.1752806 6.891778 6.716356 6.614247 6.866805
1370130_at 9.57564 9.295286 9.1539955 9.120008 9.27126 8.990738 9.02918 8.837265 8.938829 9.203187 9.118938
1370131_at 5.380223 4.6061897 5.422088 5.1925855 4.805914 4.9538918 5.1317677 5.0717926 4.9688272 5.141227 5.360197
1370132_at 4.242387 3.8395483 3.9334595 4.3014374 4.29665 4.3852015 4.0912743 4.314458 4.17694 3.989216 3.9485924
1370133_at 5.99138 5.818998 5.94604 5.94399 5.8421226 5.9841957 5.4721446 5.83869 6.1496406 5.96504 5.9956284
1370134_at 10.049725 9.916461 10.181418 9.999376 9.919963 9.74013 9.7748375 9.839067 10.24535 9.978611 9.940901
1370135_at 6.413769 6.4481635 5.4319844 5.909569 5.7766123 5.6763515 6.230816 5.2787533 6.210665 5.7347665 6.0100355
1370136_at 6.41681 6.3281155 6.3985634 6.389497 6.600289 6.54388 6.475156 6.433053 6.3441396 6.6287575 6.615025
1370137_at 4.584006 4.9639115 4.7542434 4.6547503 4.869364 5.3056087 4.884544 4.8080316 4.5811577 4.587481 4.3345323
1370138_at 4.495363 4.4950066 4.3169727 4.5986567 4.2763376 4.9753237 4.6874857 4.754348 4.6333857 4.608019 4.5152254
1370139_a_at 3.9784126 3.6900258 3.71156 3.6714914 3.8386762 3.8124955 3.4095356 3.6504707 3.6868148 3.5045376 3.7130933
1370140_a_at 4.659814 4.479299 4.578315 4.595517 4.457159 4.9568133 4.7650437 4.293683 4.6225195 4.784577 4.203108
1370141_at 8.913613 8.772059 9.099238 8.8013735 8.811919 8.749141 8.7422285 8.820647 8.786832 8.681202 8.746576
1370142_at 5.380926 5.1096697 4.923082 5.4265823 5.4749136 5.5582333 5.443636 5.6000023 5.4233923 6.974354 5.2519813
1370143_at 5.381048 5.407719 5.1877885 5.5337324 5.896066 5.4055266 4.9147563 5.170372 5.1552997 5.0000877 5.096756
1370144_at 8.046187 8.071608 8.586385 7.9625087 7.9024825 8.208631 8.081116 7.834226 7.9627795 8.093294 7.920601
1370145_at 4.16996 3.9918613 4.0453873 4.5303 4.3592396 4.277962 3.9798124 4.0873375 4.2057304 4.178603 4.249861
1370146_at 3.2902808 3.3984456 3.190806 3.4238732 3.5208423 3.3985689 3.5259488 3.1958385 3.5677862 3.3536093 3.2615209
1370147_at 7.0076785 7.7395825 6.9720836 6.6302385 7.8762064 7.976488 7.2207117 7.150089 7.253571 7.2544785 8.012171
1370148_at 14.228222 14.127603 14.199486 14.200171 14.208473 14.247227 14.188016 14.233984 14.225567 14.223972 14.253636
1370149_at 11.19038 11.052237 11.249385 11.317341 11.225275 11.122032 11.066319 11.077179 11.203866 10.950938 11.180307
1370150_a_at 13.024305 13.045424 12.953176 12.828553 12.697272 13.020556 13.288201 13.10357 12.339233 13.292392 13.360287
1370151_at 13.169511 13.071729 13.041067 12.964764 12.918159 13.066335 12.80976 13.093563 12.894914 12.887778 13.067695
1370152_at 4.5407486 4.3682356 4.6070166 5.0397034 4.423278 4.920453 4.5828695 4.6908684 4.513294 4.3271914 4.5814905
1370153_at 5.939207 5.330459 5.8210177 5.6144423 5.7169256 5.7363663 5.7716575 5.5924416 5.659561 6.1442137 5.6540103
1370154_at 10.738265 10.698093 10.243149 10.64491 10.390336 10.200382 10.648748 10.866003 10.507384 10.832969 10.232556
1370155_at 7.685729 7.9119897 7.944537 8.143183 7.74127 7.5965934 7.929021 7.736731 7.665368 7.8783574 7.7280426
1370156_at 7.3646865 7.8074455 7.2596216 6.859735 6.8487525 7.157384 6.9102864 7.4253893 7.4826403 7.0744505 8.526837
1370157_at 3.7303767 3.6023073 3.9948215 3.7989192 4.20963 4.1514564 3.8771954 3.7554483 3.657232 3.9435844 3.7915442
1370158_at 6.1204925 6.3030343 5.8876677 6.3154526 6.0755205 6.530459 6.229204 6.112989 6.2254114 6.409435 6.2551804
1370159_at 7.230519 7.4656844 7.435632 7.463795 7.507317 7.473936 7.2680354 7.3037724 7.105029 7.272897 7.1164465
1370160_at 8.914786 8.992102 8.991062 9.014975 8.976369 8.920465 8.749783 8.943538 8.994099 9.083824 8.892396
1370161_at 9.503834 9.525162 9.812605 9.788149 9.579342 9.267143 9.410038 9.47065 9.572592 9.707146 9.564871
1370162_at 7.379037 7.3960924 7.5242944 7.397898 7.407599 7.3246455 7.652738 7.4738846 7.410752 7.3947124 7.381054
1370163_at 9.5635395 9.619568 9.426299 9.586658 9.464744 9.469963 9.349727 9.495896 9.473918 9.2939205 9.521797
1370164_at 11.1546755 11.216969 11.191344 11.37651 11.067941 11.112808 11.033542 11.185451 11.155198 10.845407 10.926584
1370165_at 3.687849 3.7604268 3.652654 4.05284 3.7798448 3.9551773 3.8930085 3.6505244 4.0595 3.73784 3.8905637
1370166_at 12.092315 12.025666 12.166908 11.930041 11.932334 11.892021 11.998307 11.872632 12.0547495 12.0240345 11.946261
1370167_at 12.527529 12.480524 12.626631 12.641444 12.579252 12.327916 12.356016 12.42352 12.534403 12.573213 12.466166
1370168_at 9.743725 9.427329 9.881368 9.5727005 9.802975 9.6291065 9.827654 9.290535 9.937025 9.560525 9.591955
1370169_at 9.373175 9.461864 9.490929 9.563136 9.6518135 9.449774 9.503956 9.569439 9.551974 9.325491 9.722262
1370170_at 10.755458 10.713031 10.942581 10.603622 10.753865 10.59678 10.686384 10.682327 10.617223 10.738435 10.721194
1370171_at 8.513759 8.778672 8.244751 8.238681 8.432284 8.423053 8.501044 8.309009 8.403549 8.347587 8.3813
1370172_at 10.776587 10.777759 10.850518 10.633681 10.942198 10.785522 10.797959 10.743256 10.8976145 10.895919 10.720019
1370173_at 8.164459 8.336057 8.27619 7.733073 7.69338 8.042423 7.8808794 8.013854 7.9262757 7.9114413 8.181849
1370174_at 6.470446 6.141202 6.7309446 6.304471 6.4489264 6.285988 5.8627324 6.12338 6.222052 6.2983637 6.2020493
1370175_a_at 8.418564 8.591118 8.651939 8.258854 8.412952 8.319992 8.436739 8.504337 8.5473 8.383496 8.546808
1370176_at 7.041223 6.6277313 6.5221987 7.154825 6.8849263 6.7628145 6.8805566 6.90161 6.798545 7.761172 8.223435
1370177_at 5.4457817 5.582228 5.7705135 5.241481 5.421607 5.736532 5.6115303 5.439658 5.0965385 5.206049 5.3185096
1370178_at 4.7729664 4.3827343 4.4415216 4.469879 4.585512 4.1769686 4.479554 4.343846 4.388316 4.172727 4.282211
1370179_at 10.305387 10.322841 10.181674 10.266037 10.398906 10.413213 10.346929 10.309541 10.365617 10.444526 10.401989
1370180_at 11.04168 11.258084 11.546978 11.280323 11.33969 11.203539 11.108208 11.19634 11.389504 11.258578 11.366105
1370181_at 7.5551257 7.459823 7.462991 7.5178633 7.6419477 7.3283343 7.421359 7.6572766 7.3827357 7.6378155 7.529859
1370182_at 4.844734 4.7438326 4.6539545 4.810564 4.6383886 4.9090166 4.693718 4.8607626 5.085165 4.9616504 4.304984
1370183_at 7.534716 7.879064 7.872426 7.692693 7.615585 7.6563716 7.523744 7.697027 7.765231 7.794138 7.768744
1370184_at 10.343473 10.304459 10.362973 10.406469 10.604971 10.430127 10.437275 10.542153 10.53023 10.510505 10.678497
1370185_at 4.7996435 4.5182505 4.3024545 4.690993 4.512219 4.9142833 4.814192 4.6709476 4.648533 4.6242137 4.4437118
1370186_at 10.2906685 10.451662 10.330324 9.707455 9.253884 10.046679 10.054921 10.142046 10.203291 10.302418 9.830705
1370187_at 10.875095 10.794928 10.839959 10.946064 10.755999 10.746379 10.771182 10.9043865 10.825927 10.748275 10.630758
1370188_at 10.005038 10.165515 10.318184 10.0297365 10.174098 10.066257 10.051935 10.276949 10.123224 10.291284 10.211911
1370189_at 9.963333 10.214311 10.037004 10.006048 10.171235 9.965399 10.169399 10.270384 10.03607 10.098586 10.344054
1370190_at 11.766515 11.761331 11.801507 11.633976 11.6980095 11.794613 11.654055 11.684654 11.782561 11.558965 11.455747
1370191_at 8.218451 8.530871 8.139917 7.983607 8.162029 8.250929 8.051849 7.996909 7.931762 8.232687 8.033915
1370192_at 8.226156 8.21621 8.304236 8.318541 8.220058 8.098922 8.155172 8.125059 8.262663 8.30292 8.202799
1370193_at 11.1153345 10.967672 11.298255 10.77874 11.171318 10.846304 10.721356 10.823381 10.697399 10.902293 10.0965395
1370194_at 7.802754 8.1597805 8.361092 7.633475 7.834346 7.9782186 7.7670317 7.864635 8.019151 7.8771753 8.064799
1370195_at 8.026173 7.90691 7.9492645 7.7784147 8.232788 7.7630925 8.021864 7.481102 7.5457063 8.281921 7.825674
1370196_at 6.697652 6.635371 6.910663 6.5673575 6.87987 6.702877 6.6503577 6.6715446 6.4839177 6.822502 6.574327
1370197_a_at 6.7640123 6.7145452 6.698177 6.8035035 6.469458 6.302117 6.2580895 6.1692805 6.043999 6.8170595 6.481948
1370198_at 3.433138 3.4513988 3.3696723 3.4073637 3.2833383 3.5770617 3.3571224 3.2102673 3.3292782 3.237051 3.4028983
1370199_at 10.181688 10.198598 10.2828455 10.405067 10.092503 10.146128 10.276796 10.244881 10.345152 10.248005 10.309831
1370200_at 12.052767 11.836494 11.978953 12.035105 11.864503 11.910073 11.740965 11.95408 11.893331 11.861318 11.859544
1370201_at 3.847702 3.5067766 3.4948058 3.8977244 3.2049656 3.4197304 3.7055278 3.473083 3.688245 3.4539104 3.5854034
1370202_at 9.897378 9.737871 9.755541 10.312786 10.2889 9.894167 10.116117 9.871699 9.701975 10.971567 10.396623
1370203_at 7.7723475 7.8934827 8.06466 8.0372715 8.318957 8.076518 8.098604 8.168724 8.132103 8.17956 8.138296
1370204_at 8.951217 9.032058 9.093336 9.271446 9.240488 8.961711 9.064354 9.178992 9.087511 9.173357 9.028711
1370205_at 3.6390479 3.7109103 3.5546126 3.918288 3.7542372 3.8008788 4.063293 4.000357 3.9052918 3.7131007 3.809623
1370206_at 4.3526773 4.232876 4.276763 4.0538497 4.2133217 4.4702888 4.431155 4.2503033 4.55059 4.537882 4.5698004
1370207_at 11.622957 11.601252 11.38669 11.778156 11.728244 11.72298 11.754051 11.76782 11.646882 11.712192 11.568499
1370208_at 8.582678 8.564155 8.574451 8.788825 8.553049 8.674209 8.628563 8.491326 8.7473135 8.712437 8.480738
1370209_at 9.5983515 9.262841 9.943243 10.009937 10.172681 9.768395 9.075597 10.245489 10.1370325 9.690141 9.460219
1370210_at 5.3395605 4.859075 4.961766 5.217514 5.4656215 5.417719 5.255948 5.239416 5.1023865 4.8309145 5.1034784
1370211_at 6.338175 6.364381 6.025553 6.4704537 6.247742 6.492259 6.2634473 6.4965587 6.3017683 6.3116245 6.208342
1370212_at 5.032446 6.001921 5.7275953 5.3678956 5.9912715 5.5153217 5.4893446 5.4262996 5.664673 5.5977697 5.3066354
1370213_at 11.856496 11.90413 12.078588 12.051187 11.9773 11.903918 11.953144 11.955415 11.943441 12.037627 11.925019
1370214_at 4.5607576 4.8071237 4.734817 4.520389 4.678776 4.9822693 4.950863 4.7735467 4.6845436 4.2864275 4.5352473
1370215_at 10.01702 10.079455 10.11911 9.847621 10.135399 9.710653 10.031696 10.286326 10.239409 10.109466 9.879293
1370216_at 4.0636764 4.536064 4.3868904 4.396423 4.5211277 4.482215 4.226701 4.2697945 4.148716 4.327191 4.306633
1370217_at 5.582613 5.25827 5.1877637 5.5568347 5.5231547 5.6061664 5.5277996 5.1914496 5.220042 5.833524 5.501244
1370218_at 6.2087975 5.469455 6.7709045 6.07755 5.876788 6.0750732 6.3728228 6.3215117 6.20649 6.797509 6.5786595
1370219_at 8.280352 8.347256 8.263694 7.9753947 8.316145 7.9289985 8.251883 8.203066 8.296792 8.265399 8.1821995
1370220_at 9.297237 10.748265 9.485909 9.568192 10.271548 10.30323 9.7543745 10.540824 10.96254 10.513712 10.66785
1370221_at 4.220329 4.336353 3.8864744 4.3051744 4.0694013 4.544774 4.5451894 4.4818416 4.5103154 4.3418484 4.185308
1370222_at 4.858755 4.628573 4.705685 4.7129188 4.6759214 4.8496113 4.625411 5.1217923 4.5705523 5.043558 4.841952
1370223_at 7.620318 7.8659153 7.6761746 7.6440606 7.783094 7.919359 7.6911235 7.787745 7.8460526 8.037052 7.798329
1370224_at 10.068135 9.700921 10.275185 9.733264 9.711429 9.939298 9.909563 9.920527 9.811267 10.076892 9.81858
1370225_at 5.136137 4.9182525 4.771606 4.8713803 4.929485 4.802196 4.937571 4.6484933 4.61169 4.65608 4.7398305
1370226_at 10.172504 10.120514 9.98662 10.197178 10.210654 9.881027 10.123974 10.1690445 10.166682 10.306898 10.102543
1370227_at 3.4014812 3.2656395 3.2786345 3.1434937 3.303717 3.3548086 3.132346 3.2683845 3.4255452 3.0918708 3.2615209
1370228_at 14.443406 14.47522 14.489388 14.440093 14.422139 14.43846 14.475122 14.450311 14.44959 14.448364 14.429127
1370229_at 5.0904837 5.140668 4.8057027 4.739211 5.0378246 5.064999 5.097278 5.2179356 5.5407486 4.9646306 4.93843
1370230_at 11.308647 11.2571745 11.337141 11.419312 11.511427 11.46975 11.391092 11.45883 11.418762 11.367556 11.318493
1370231_at 7.533176 7.488809 7.4852147 7.8960667 7.437828 7.378943 7.3885093 7.756718 7.5939746 7.375664 7.5886374
1370232_at 10.735349 10.914461 10.552054 10.271677 10.394595 10.765934 10.319668 10.743807 10.530567 10.301507 10.060546
1370233_at 5.4064665 5.004883 4.8917828 4.807609 4.7285113 5.103382 4.793249 5.247917 5.0698504 4.9209585 4.703065
1370234_at 12.757979 12.779527 12.982767 12.8827305 12.7960415 12.799563 12.897161 12.841543 12.952692 12.823681 12.8800955
1370235_at 12.814551 12.822531 13.044668 13.069454 12.796408 12.959301 13.211807 12.9800415 12.708469 13.130816 12.94334
1370236_at 8.834012 9.025679 9.031612 8.939771 8.751549 8.726948 8.683456 8.927632 8.803995 8.748159 8.717375
1370237_at 12.044952 12.117762 12.053805 11.88902 11.83205 11.815247 11.916767 11.832411 11.71355 11.842589 11.833921
1370238_at 11.885952 11.766949 11.893123 11.940022 11.953951 12.089986 11.934203 11.979515 11.953102 12.030856 11.922551
1370239_at 13.076577 13.049477 12.974256 13.2890625 13.11932 13.109249 13.683992 13.437184 13.429587 13.660198 13.455644
1370240_x_at 13.068941 12.985403 12.982537 13.265133 13.1019125 13.098416 13.646424 13.402667 13.422423 13.739955 13.380681
1370241_at 13.82532 13.883904 13.833602 13.856564 13.654984 13.792319 13.976819 13.759631 13.819218 14.066986 13.923011
1370242_at 12.638306 12.739436 12.665835 12.821272 12.879856 12.836633 12.831583 12.82056 12.82018 12.896547 12.87631
1370243_a_at 10.238363 10.85877 10.915227 10.48126 10.823223 10.654337 10.462894 10.668663 10.713495 10.528326 9.982196
1370244_at 12.156751 12.148701 12.032496 12.2893095 12.301792 11.934262 12.239305 12.092657 12.182248 12.400276 12.184956
1370245_at 10.058831 10.2359 10.291862 10.4750185 10.584856 10.234742 10.479913 10.308328 10.513639 10.51086 10.336842
1370246_at 11.634884 11.713522 11.801131 11.845061 11.845518 11.828384 11.9998665 11.910293 11.698769 12.030452 11.783028
1370247_a_at 5.975646 6.2096167 5.941262 6.34256 6.0371113 6.5623865 6.3336635 6.327865 6.382914 6.3849444 6.1511517
1370248_at 6.02012 6.0761228 6.5024757 6.3638687 6.2402816 6.124977 6.1264663 6.5817285 6.034344 6.2154 6.4557514
1370249_at 7.2736607 7.112412 7.6771803 6.4757977 7.22362 6.834898 7.4258833 7.353727 7.2977657 7.4300494 6.9360495
1370250_at 9.244396 9.33615 9.259193 9.453092 9.173864 9.409502 9.558157 9.385019 9.612245 9.524606 9.697537
1370251_at 6.3058743 6.097005 6.0493455 6.084309 6.5340843 6.206599 6.175511 5.987327 6.21651 6.2625365 6.277113
1370252_at 8.758679 8.732939 8.5644865 8.372774 8.725856 8.449081 8.193022 8.360768 8.173409 8.467234 8.605658
1370253_at 11.68904 11.832226 11.7718315 11.986579 12.003003 11.9482565 12.015477 11.951878 11.854575 12.018883 11.975697
1370254_at 3.5442543 3.4098806 3.5748239 3.6824286 3.5714288 3.5238192 3.4053524 3.6547968 3.9895153 3.6233563 3.5460958
1370255_at 4.3725595 4.397319 4.3335 4.3062925 4.4659414 4.547264 4.709655 4.4875584 4.565583 4.362172 4.262913
1370256_at 8.610632 7.6851006 9.40533 8.356716 8.990025 8.86385 7.9684467 9.197096 9.014086 7.838685 8.0946865
1370257_at 4.434243 4.2672224 4.536009 4.573303 4.2768106 4.779636 4.5569334 4.116993 4.461069 4.5283546 4.24535
1370258_at 5.118001 4.8082323 5.014606 4.817491 5.2465444 5.2222075 5.0022902 5.3322535 4.9773355 5.357996 5.182864
1370259_a_at 8.17466 7.741404 8.146861 8.28593 8.242292 7.7943935 7.8676214 8.102015 7.767716 8.047352 8.113621
1370260_at 6.7677727 7.0359464 7.0088067 7.030846 7.156516 6.6713233 6.863455 7.351058 6.4828424 7.190294 6.7875333
1370261_at 8.182671 8.402588 8.29314 8.409436 8.015374 8.154671 8.336272 8.30089 8.002069 8.278116 8.14128
1370262_at 9.573786 9.512255 9.571243 9.5522175 9.540211 9.245817 9.58053 9.540728 9.601286 9.612982 9.462711
1370263_at 5.6742787 5.537075 5.4269185 5.6169877 5.497734 5.9470553 5.6470184 5.6559806 5.7951145 5.25167 5.5642543
1370264_at 7.6525764 7.763281 7.785853 7.3838844 7.94763 7.3489895 7.5333896 8.0673065 7.7955475 7.2533717 7.4337053
1370265_at 6.2692785 6.1756673 6.3331923 6.337991 6.3913665 5.8995476 6.127087 6.2921386 6.403422 6.5021067 6.447993
1370266_at 6.8498 6.9189644 7.2254505 7.07169 6.8625617 6.781477 6.8037205 6.8335977 7.067032 6.7036257 7.157242
1370267_at 6.641452 6.6878657 6.995983 6.7542477 6.538503 6.5057173 6.324147 6.587358 6.7158628 6.769533 6.5704584
1370268_at 4.342965 4.3803988 4.492548 4.4180155 4.2898793 4.3682833 4.3093596 4.434396 4.5838213 4.555998 4.252542
1370269_at 4.844019 4.808439 4.467831 4.841237 4.7384553 5.2498994 5.015524 4.6056614 4.943058 5.172795 5.488885
1370270_at 3.891209 3.768612 4.2099447 3.9251192 3.901288 4.094787 3.9124722 3.8163579 3.6898363 3.7237759 3.996683
1370271_a_at 7.066554 7.4463 7.335589 7.5919833 7.2949133 7.501505 7.514506 7.638771 7.8039846 7.235493 7.206406
1370272_x_at 6.571593 6.1875954 6.288707 6.4803 6.4321833 6.494393 6.3369327 6.605552 6.589026 6.2365994 6.1359696
1370273_at 3.440101 3.4994614 3.3398218 3.3474727 3.7448018 3.6464758 3.5912774 3.3862205 3.3458967 3.7090428 3.3089442
1370274_at 12.716635 12.767359 12.565655 12.742684 12.556542 12.727873 12.681502 12.774202 12.723851 12.860447 12.711162
1370275_at 13.019489 12.911279 13.003486 12.987465 12.946609 13.007306 12.952512 12.971518 12.934574 12.891205 12.813715
1370276_at 11.890894 11.863957 11.82728 11.907936 11.974054 11.914409 11.984348 11.9888115 11.802292 12.082172 11.95012
1370277_at 11.993051 11.983004 12.042217 11.956117 12.094788 12.107748 12.015004 11.969855 12.056983 12.083624 11.972147
1370278_at 11.512955 11.413023 11.321618 11.463638 11.51276 11.423352 11.50095 11.517243 11.333 11.41759 11.452756
1370279_at 5.5266023 5.605941 5.250288 5.5890174 5.4339857 5.650409 5.5734506 5.5004187 5.480018 5.6060553 5.682744
1370280_at 10.615042 10.59646 10.519885 10.368557 10.822423 10.561892 10.384049 10.554962 10.637095 10.530372 10.625311
1370281_at 11.271815 10.653945 11.2838 10.9601755 10.927568 11.505844 11.670084 11.496783 10.609333 11.0760565 11.189791
1370282_at 6.961052 6.838233 6.8121 7.2515135 7.316964 6.928232 7.1012316 6.86352 6.9224157 7.98332 7.5046716
1370283_at 12.532699 12.300995 12.543755 11.928303 12.332113 12.176436 12.317523 12.052166 12.276341 12.276431 12.214919
1370284_at 12.255122 12.160472 12.084591 12.14956 12.342163 12.228282 12.201344 12.182165 12.119416 12.278647 12.083237
1370285_at 6.622928 6.5029087 7.1897087 7.0853114 6.61626 6.7901287 6.802956 6.777554 6.795027 6.7516675 6.9755206
1370286_at 8.857945 8.714721 9.463091 9.429795 9.307859 9.265043 9.039968 9.486036 9.197543 9.085456 9.175404
1370287_a_at 9.390561 9.281344 9.268856 9.3212595 9.394225 9.266388 9.285227 9.315914 9.448442 9.586694 9.666556
1370288_a_at 8.752443 8.683699 8.591293 8.577488 8.617144 8.296701 8.609402 8.4514065 8.619396 8.868107 8.781303
1370289_x_at 3.7229764 3.367689 3.4134676 3.4661639 3.5917985 4.065174 3.5492775 3.7530541 3.6318853 3.6035364 3.5275507
1370290_at 8.744732 9.261528 8.902555 8.918088 9.034063 8.907253 9.035454 9.153897 8.8579445 9.276391 9.161726
1370291_at 5.413122 5.598457 5.263617 5.1571827 5.412604 5.6123114 5.263239 5.5611134 5.419265 5.425166 5.357726
1370292_a_at 3.963921 4.029376 3.6199074 4.1758995 3.9597354 3.9432783 3.967389 3.9402394 4.0075326 4.392255 3.953193
1370293_at 5.5030494 5.444769 6.1197376 5.8335853 5.9634833 5.716961 5.582543 5.6955185 5.8628697 5.9423227 5.303283
1370294_a_at 6.5212946 7.3955245 6.288776 6.3708196 6.8785615 7.236597 6.941182 6.942362 5.993295 6.4358754 6.555154
1370295_at 8.455166 8.576975 8.405756 8.5507345 8.790656 8.683158 8.538574 8.615095 8.545206 8.658756 8.807322
1370296_at 13.471542 13.356984 13.545648 13.552127 13.524389 13.508702 13.448279 13.4888115 13.482484 13.516646 13.4367075
1370297_at 5.8916655 6.325288 5.9602547 5.785505 6.123338 6.4558244 6.3746557 6.093138 6.1017733 5.969442 5.8327007
1370298_at 9.714868 9.926885 9.929775 9.998286 10.182579 10.081738 10.09877 10.135348 9.967191 10.367002 10.27434
1370299_at 13.725583 13.712295 13.718297 13.586988 13.63307 13.676073 13.655435 13.564702 13.620054 13.646776 13.682165
1370300_at 8.50552 8.322802 8.607357 8.603274 8.480173 8.249599 8.516305 8.211254 8.401008 8.45941 8.190186
1370301_at 7.0150723 7.039328 7.2757406 7.310185 7.339944 7.1841316 7.434924 6.9530616 7.4545727 7.035988 6.8480144
1370302_at 8.276539 8.086742 8.497536 8.3761 8.474668 8.275435 8.400621 8.31175 8.4817705 8.640385 8.1795845
1370303_at 6.717499 6.7787056 6.993871 6.650133 6.5718384 6.873577 6.5584364 6.651969 6.9482174 6.7756705 6.874693
1370304_at 8.859889 8.890431 8.723435 8.817927 9.047615 8.915298 9.011659 8.771626 8.89145 8.984934 8.951526
1370305_at 9.820158 9.7259035 9.6866 9.972174 9.89141 9.763704 9.904235 9.882251 9.86054 9.972408 9.902326
1370306_at 9.092182 9.10738 9.270881 9.134888 9.133373 9.156403 8.790697 9.087626 9.077353 8.827166 9.031383
1370307_at 7.3119516 7.5941525 7.857603 7.53329 7.32919 7.5082264 7.4307055 7.3268948 7.1266723 7.394011 7.0431085
1370308_at 7.5569615 7.7826567 7.584434 7.8955245 7.6644535 8.110199 7.680503 7.9787197 7.4175224 7.895722 7.627163
1370309_a_at 11.159074 11.1005535 10.985803 10.946793 11.08255 10.939919 11.019062 10.908845 11.047373 11.127219 11.036799
1370310_at 12.878992 12.890394 12.956936 12.90126 12.760812 12.822403 12.829999 12.849635 12.885593 12.617001 12.599455
1370311_at 8.135056 8.158705 8.410749 8.348737 8.292973 8.200023 8.407418 8.180374 8.374012 8.45808 8.127989
1370312_at 3.793294 4.0464897 4.091629 4.214031 4.0045443 4.0539417 3.8830254 3.98213 3.598444 3.9350054 3.7993171
1370313_at 9.171744 9.152561 9.02483 9.274735 9.005478 9.117789 9.181507 9.201967 9.160054 9.27343 9.314077
1370314_at 8.078997 8.217433 7.987958 8.042086 7.99403 7.819284 7.8731937 7.9124703 8.019552 7.920945 7.8488574
1370315_a_at 5.964281 5.5123024 5.5461073 5.29008 5.5979238 5.705851 5.7877536 5.4801135 5.799679 5.4919877 5.564336
1370316_at 8.080596 8.108206 7.9828863 8.083747 8.5021305 8.009672 8.064661 8.090268 8.236397 8.258448 8.285661
1370317_at 7.0740075 6.6165032 7.159602 6.8373046 6.8587446 6.6611786 6.8477163 6.97551 6.989747 6.8127193 6.9407196
1370318_at 7.556176 7.623256 7.717074 7.6559286 7.545313 7.2809696 7.3267827 7.6324415 7.6546607 7.442703 7.440634
1370319_at 9.989678 10.021051 9.799967 9.1742735 9.668742 9.629555 9.308831 9.696602 9.474264 9.425719 9.742338
1370320_at 11.145406 10.490345 11.009871 10.882516 10.715198 10.878234 10.938593 10.804154 10.735654 10.732283 10.857101
1370321_at 10.278551 10.368182 10.449733 10.248965 10.323182 10.316155 10.201941 10.29576 10.166353 10.209818 10.156843
1370322_at 10.008054 9.881067 9.862166 9.948579 10.033379 9.919981 9.6713705 9.782093 9.849226 9.682067 9.973484
1370323_at 6.2474494 6.574139 6.697399 6.508551 6.3632307 6.1770473 6.17802 6.432145 6.470141 6.6191535 7.004628
1370324_at 7.669329 7.3836823 7.3316884 7.645206 7.730784 7.7150474 7.792514 7.523833 7.4305325 7.7558575 7.7976313
1370325_at 10.049685 9.787348 10.012457 9.889339 9.881138 9.811094 9.918547 9.860738 9.894454 10.019881 9.870678
1370326_at 7.3660216 7.597848 7.334544 7.6282153 7.535018 7.542247 7.424314 7.4650426 7.3340707 7.446729 7.2147593
1370327_at 8.084635 7.910368 7.9372406 8.122044 8.153154 8.054428 8.024544 7.8299613 8.122816 8.172461 8.147686
1370328_at 5.462516 5.4222684 5.1500645 5.547569 5.25465 5.7236156 5.689594 5.4133015 5.7367425 5.5745525 5.6951237
1370329_at 9.354138 9.15612 9.203162 9.261134 9.461322 9.389132 8.916651 9.469243 9.424189 8.867536 9.047481
1370330_at 7.1794486 7.145456 7.503637 7.3141313 7.1566424 7.5274386 7.242985 7.021539 7.2208304 7.199202 7.1022587
1370331_at 7.7064443 7.8296657 8.102793 7.704159 8.190661 7.786754 7.524561 7.9840846 8.004965 7.823329 8.164223
1370332_at 5.129712 5.1512537 4.906641 5.254107 4.9729724 4.968792 5.11119 4.832668 5.379062 4.833045 4.8826065
1370333_a_at 13.14701 13.193162 13.1585245 13.281723 13.194931 13.060186 13.271121 13.177087 13.155571 13.176148 13.206875
1370334_at 8.928842 8.734219 9.277482 9.674563 9.683802 9.230795 9.469276 9.311818 9.537712 9.409544 9.177895
1370335_at 7.981828 8.003638 8.14056 8.000067 8.159882 7.8470855 8.154823 7.936662 7.9219294 7.925464 8.502718
1370336_at 10.825342 11.58654 10.377587 11.546063 10.950956 10.700697 10.889053 11.543475 11.354258 11.615321 11.900934
1370337_at 7.982711 8.172776 8.309679 8.062952 8.129324 7.8567963 8.067568 7.9969087 8.131357 8.024689 7.969268
1370338_at 3.3530624 3.4907036 3.3419912 3.4392796 3.6648862 3.4302425 3.7069376 3.5242913 3.4307106 3.3306644 3.6446326
1370339_at 10.19607 10.342835 10.212123 10.109735 10.271797 10.182576 10.230117 10.227341 10.2415285 10.333686 10.137232
1370340_x_at 9.292938 9.415244 9.281697 9.045334 9.232996 9.237953 9.26568 9.200473 9.248449 9.4446125 9.332629
1370341_at 3.4622426 3.448957 3.2751343 3.62954 3.4690769 3.4209883 3.4183757 3.630327 3.5778823 3.3391914 3.2788277
1370342_at 3.4067276 3.5978599 3.7883956 3.569373 3.9897943 3.583914 3.5763245 3.7277055 3.331587 3.5854228 3.8111439
1370343_at 7.2385154 7.3888636 7.6336384 7.4762745 7.6268253 7.089286 7.4584727 7.146946 7.597963 7.7250686 7.2940154
1370344_at 7.763956 8.296634 7.9602284 7.759274 7.98739 7.930612 7.707158 7.638952 7.787233 8.065874 7.917716
1370345_at 5.297552 6.635812 6.029321 5.7787724 6.3359537 6.6469817 6.852626 6.4655714 5.307578 6.346791 5.73886
1370346_at 5.2113743 6.359632 5.336602 5.3364077 5.720065 6.217828 6.047001 5.945263 4.808959 5.3969545 5.527698
1370347_at 5.5589166 5.4779754 5.5384436 5.5394373 5.632547 5.6815944 5.473289 5.356246 5.703882 5.526613 5.867377
1370348_at 10.694279 10.874476 10.562745 10.811928 10.848604 10.9387865 10.834932 10.832358 10.923107 11.049077 11.060987
1370349_a_at 14.126032 14.045453 14.049864 14.064444 14.043998 14.012668 14.049782 14.058115 14.040526 14.034564 14.07906
1370350_x_at 10.062501 9.285785 11.151696 8.795387 10.632664 10.476859 8.985811 10.888664 10.575635 10.188058 9.266801
1370351_at 8.782446 8.846183 9.028568 8.726261 8.76873 8.797665 8.593052 8.672619 8.604443 8.787733 8.590208
1370352_at 11.579364 11.511554 11.770697 11.805269 11.754706 11.505133 11.643964 11.639728 11.650374 11.542629 11.441332
1370353_at 7.770477 8.021742 7.7939343 7.776918 8.118514 7.890231 7.697261 7.9707155 7.950035 8.058739 7.918944
1370354_at 8.008593 8.1933365 8.111916 7.862178 7.781313 8.042354 8.1111965 7.935786 7.9892354 7.8685594 8.052471
1370355_at 12.901904 13.059659 13.158973 12.617005 11.545402 12.506048 12.771693 12.803572 11.859782 12.791728 12.803546
1370356_at 7.437443 7.516055 7.8436565 7.4122357 7.680314 7.421348 7.2795315 7.4369054 7.376868 7.6630325 7.54979
1370357_at 8.470014 8.291113 8.747299 8.251409 8.112663 8.279488 8.321011 8.315886 8.189576 8.415796 8.191205
1370358_at 8.938152 8.805099 9.138695 9.143693 8.972175 9.176354 9.037364 9.035776 9.083412 9.119586 9.1354065
1370359_at 12.575155 12.461976 12.573108 12.489663 12.408088 12.338031 12.42112 12.234999 12.401876 12.473445 12.499358
1370360_at 8.672848 8.851224 9.102507 9.196052 8.896313 8.9539795 8.931613 8.987469 8.782245 8.824673 9.026801
1370361_at 4.714679 4.9130325 4.343256 4.5239143 4.78477 4.6018343 4.9932575 5.181537 5.099451 4.6565437 4.666313
1370362_at 7.4086604 7.1807103 7.4108405 7.2606845 7.0053368 7.2246037 7.318086 7.425153 7.13965 7.213256 7.433521
1370363_at 12.23426 12.028429 12.024233 11.5816 12.578633 12.387779 11.8218 11.952164 12.15599 10.820662 11.426317
1370364_at 7.5403047 7.6353745 7.813508 7.5761156 7.6120443 7.5752373 7.65431 7.328433 7.5827184 7.8326473 7.5773387
1370365_at 8.715518 8.732567 8.681441 8.749516 8.834335 8.749088 8.822499 8.732093 8.653443 9.020482 9.055931
1370366_at 10.2305975 10.29181 10.139787 9.98063 10.209794 10.066562 9.930585 9.958833 10.0114975 10.141265 10.06211
1370367_at 4.7270236 4.4475317 4.260507 4.4027047 4.3332186 4.477025 4.583825 4.325838 4.6511307 4.3364687 4.5327597
1370368_at 7.052983 7.151276 7.0763426 7.099122 6.7948046 6.9512863 6.775336 6.6586933 6.8493886 6.772668 6.92578
1370369_at 6.0047913 5.8987746 6.1081467 6.073232 6.217749 5.83636 6.007953 6.269693 5.8827276 6.1347203 6.047396
1370370_at 7.891349 7.9115925 7.8094025 7.956987 7.9297156 7.6440277 7.8057427 7.736731 7.8411465 7.7813005 7.8725514
1370371_a_at 8.4033165 8.367272 8.498993 8.201758 7.919797 8.14136 8.119182 8.200317 8.374491 8.521151 8.769481
1370372_at 4.733053 4.1702714 4.1780696 4.188282 4.1576204 4.0514774 4.42062 4.6951485 4.737114 4.250829 4.4943666
1370373_at 5.707524 5.9113865 5.5565696 5.770448 5.432442 6.1004167 6.230816 5.5720854 6.2831554 5.721332 5.7494287
1370374_at 8.764799 9.010991 8.672665 8.59538 8.380843 8.338322 8.610908 8.987057 8.702629 8.904078 9.026357
1370375_at 11.77362 11.892815 11.860903 11.567163 11.801078 11.950566 11.384531 11.672257 11.449772 11.011897 11.385412
1370376_a_at 8.507677 8.836988 8.724136 8.813114 8.8500595 8.612972 8.779873 8.742638 8.797781 9.062218 9.053389
1370377_at 13.020532 13.002929 13.0303135 13.128533 13.0964365 13.110419 13.040587 12.814147 13.132178 12.897752 12.837236
1370378_at 12.130887 12.168999 12.200053 12.280965 12.104432 12.228504 12.238342 12.129015 12.117449 12.048594 12.057954
1370379_at 6.098126 5.848587 5.847461 5.871719 5.5294576 5.863928 5.7138705 5.9517374 5.5896134 5.8296504 5.8597145
1370380_s_at 8.016615 7.889577 7.873533 8.120686 7.918119 7.7022552 7.7404237 7.7749214 7.9034867 7.9127655 7.5955005
1370381_at 11.3197775 11.374397 11.015228 11.139973 11.253067 11.179082 11.10989 11.159837 11.125268 10.941872 11.298717
1370382_at 3.490513 3.2048051 3.2206135 3.3255563 3.2824285 3.2191024 3.9796126 4.3184843 3.5284326 3.1826665 3.5776556
1370383_s_at 8.358088 8.35777 8.4935875 7.7863693 8.768088 7.861802 8.934343 8.997461 8.913085 7.8164053 8.067001
1370384_a_at 4.9134536 7.1020317 5.158292 8.88029 5.367725 5.700157 9.155414 6.424523 6.8007336 10.475798 8.998368
1370385_at 5.589724 5.467458 5.8919935 5.8075533 5.618167 5.4988317 5.8136525 5.307711 5.453493 5.757521 5.7005095
1370386_at 7.8136067 8.037169 7.8493943 7.7374616 7.7900524 7.7751036 7.796486 7.713408 7.736912 8.059018 7.6648765
1370387_at 10.797862 11.698246 10.469597 9.950701 11.242944 10.130932 10.622782 9.764262 10.818342 11.215906 10.617361
1370388_at 4.432631 4.038715 4.017744 4.2548056 4.2515163 4.185229 4.086118 4.4263206 4.4677415 3.9730043 4.0629435
1370389_at 3.8403323 3.8352244 3.7022216 4.03249 3.9521124 3.9863226 3.6009614 3.8155222 3.95032 3.8442595 3.75908
1370390_at 5.0047846 4.8986225 4.7228293 4.866211 4.700801 4.7050476 5.0953927 4.848301 4.5371275 4.932807 4.9650435
1370391_at 5.147772 4.9097233 5.2705708 4.9194026 5.0340996 4.9190106 4.9442196 5.0786457 4.8920484 5.001391 5.0471683
1370392_at 5.388654 5.51515 5.10827 5.126434 5.4133153 4.950491 5.1967874 5.3851423 5.6188583 5.070077 5.126918
1370393_at 5.1800017 5.293518 5.1103477 5.5964317 5.440086 5.450134 4.8155737 5.4758077 5.2634344 5.4624357 4.9324794
1370394_at 6.859635 5.8760934 7.7458105 6.398515 5.9883456 6.4221034 6.9371667 6.668671 7.400346 6.7049866 7.2729053
1370395_at 6.869609 6.7448397 6.67999 6.6509714 6.5095696 6.9035316 6.916933 6.8364925 6.6498947 6.696972 6.777425
1370396_x_at 14.161447 14.09359 14.021184 14.096163 14.056952 14.122809 14.082056 14.143088 14.118932 14.050771 14.109502
1370397_at 11.111882 11.776982 11.942459 12.3936615 12.124684 11.601306 12.158183 12.53965 12.119159 11.967727 12.102915
1370398_at 5.629583 5.906874 6.6221375 6.157015 5.953285 5.614888 6.1107783 6.0726805 5.915524 6.042941 6.024281
1370399_at 7.4261646 7.3323812 7.6408114 7.2422295 7.4379277 7.3783665 7.3167653 7.058302 7.4921093 7.403532 7.2574396
1370400_at 5.6860547 5.0585413 5.6469994 5.3430824 5.527441 5.2855844 4.82271 5.203541 5.604868 5.4137106 5.117214
1370401_at 3.930976 3.664649 3.6088784 3.7652142 3.9375417 3.9196587 3.7878585 4.0381556 4.0999966 4.2266173 3.9678197
1370402_at 7.6118054 7.5044627 7.3302526 7.614285 7.557306 7.6565046 7.5535717 7.6205015 7.6112213 7.4463577 7.595499
1370403_at 4.7527885 4.4969544 4.7794075 4.823382 4.938834 4.8202133 4.8876905 5.0575376 4.996985 4.69213 4.796407
1370404_at 3.8041258 3.7238705 3.6666741 3.973013 3.736429 4.065382 3.882331 3.815951 4.130315 3.8802516 3.8715258
1370405_at 3.7971935 3.6417468 3.554282 3.741223 3.7137303 3.4957879 3.7932365 3.52147 3.933991 4.175254 3.9070084
1370406_a_at 3.737428 3.524202 3.7704022 3.658439 3.9325714 3.723461 3.782603 3.7633448 4.0379105 3.6804457 3.5449963
1370407_at 8.328724 8.312333 8.252153 8.102377 8.230542 8.029646 8.462548 8.217764 8.137419 8.417397 8.5219555
1370408_at 4.744725 4.631723 4.611811 4.943225 4.468511 4.5132246 4.255891 4.609355 5.1767893 4.2513237 4.693459
1370409_at 4.5230875 4.5763435 4.159178 4.315757 4.648263 4.893467 4.6035237 4.1806192 5.1084433 4.784577 4.5153975
1370410_at 4.385854 4.0905056 4.3011103 4.036663 3.9120488 4.3094115 4.0549145 3.9418554 4.1375356 4.216092 3.7266753
1370411_at 5.984978 5.493225 5.536831 5.6803865 5.811206 5.6690674 5.777297 5.7492733 5.7203155 5.673095 5.512383
1370412_at 4.6263123 3.8723745 4.4409494 4.037405 4.0911436 3.9756384 4.053521 4.2323976 4.158864 4.1068068 4.1584744
1370413_at 6.8416467 6.6246614 6.929485 6.94182 6.751443 6.7252927 6.5074034 6.757836 6.574477 6.608675 6.7906976
1370414_at 9.179805 8.944724 9.082847 8.779687 9.037239 9.159367 8.956107 9.142276 8.945978 9.395259 9.026121
1370415_at 6.0573997 5.7297564 5.8597 5.6435256 5.702243 5.432416 5.7181425 6.1977606 5.676198 5.557728 5.600749
1370416_at 4.9134536 4.6835914 4.9676685 4.8116946 4.7415104 4.888399 4.78201 4.9863815 4.7287865 4.632823 4.622752
1370417_at 4.2352705 4.331771 4.3776083 4.7279544 4.1245065 4.8468537 4.475073 4.442451 4.2264366 4.1909 4.411818
1370418_s_at 5.616022 5.353462 5.3204393 5.774693 5.1970243 5.484213 5.4089346 5.530875 5.1665106 5.5988817 5.548416
1370419_a_at 5.5071993 5.2358446 5.681299 5.686101 5.5981665 5.5068293 5.884046 5.6277723 5.880967 5.581442 5.608342
1370420_at 11.864234 12.410267 12.296257 12.3669 11.512456 11.831525 12.976439 12.268676 12.317403 13.091134 12.713443
1370421_a_at 6.007517 6.0902514 5.600109 6.1198254 6.093367 6.067908 6.0139713 6.3184676 6.265984 5.861744 5.9331203
1370422_at 6.3857875 6.4277496 6.2769 6.1974883 6.359366 6.341991 6.4724736 6.421801 6.172636 6.6485333 6.565536
1370423_at 5.6388764 5.8918815 5.667814 5.933399 5.5433083 5.7628508 5.9057627 5.9686127 6.151306 5.806809 5.887088
1370424_at 3.8483891 3.8173892 3.8334498 3.999827 3.801697 4.0976677 4.1543884 4.0809298 4.1411257 4.188389 3.9492028
1370425_at 12.649568 12.553223 12.493013 12.529334 12.713321 12.568184 12.259623 12.562988 12.730312 11.965483 12.399817
1370426_a_at 11.150125 11.034766 11.155325 10.64387 10.923261 11.040806 10.954951 10.799258 10.845909 10.872431 10.799311
1370427_at 4.995311 5.4501553 5.2220354 5.1235466 5.1569443 5.413471 5.2450056 5.09084 4.994972 5.248255 4.701887
1370428_x_at 12.144872 12.231625 12.178185 11.6661215 11.334985 11.654776 10.950189 11.143066 11.981002 11.678281 10.654303
1370429_at 9.485114 9.299616 9.460005 9.389147 8.704558 9.237425 8.526466 8.672865 9.303242 9.178595 8.972697
1370430_at 5.22246 4.718123 4.586913 5.049341 5.015726 4.7761846 4.957183 4.942561 4.9719925 4.786087 4.8808765
1370431_at 4.192445 3.8996334 4.0928535 4.33729 4.1634097 4.572873 4.2885337 4.170205 4.2637324 3.938035 4.2422895
1370432_at 3.7537472 3.1795197 3.5131876 3.2791364 3.6469386 3.6580637 3.5113387 3.4340842 3.350295 3.18825 3.541483
1370433_at 10.174425 9.269681 10.14217 10.485554 10.186169 10.130721 9.0710335 10.562684 10.122808 10.205129 10.206009
1370434_a_at 3.5250251 3.3840134 3.467365 4.0695734 3.9000173 3.3719485 3.535025 3.5429564 3.4858246 3.8917985 3.4385462
1370435_a_at 7.295921 7.1722765 7.4154897 7.1408606 7.384541 7.3133016 6.8787737 7.206225 7.3517184 7.3350415 7.2503295
1370436_at 5.821664 6.669582 6.8724384 8.159536 6.9280763 5.2043605 6.8418756 5.9570847 7.6093516 10.290024 9.363599
1370437_at 5.935697 6.677679 6.886409 6.1538634 5.8410916 6.1159143 6.5806036 6.410372 6.266583 6.3182106 6.3402414
1370438_at 6.052729 5.689606 5.8108335 5.56635 5.386273 5.6486497 5.7559724 5.4589524 5.8377542 5.2740827 5.4799123
1370439_a_at 3.15395 3.2215798 3.39668 3.311145 3.5654333 3.3853338 3.3402236 3.5488956 3.446173 3.6142972 3.3034847
1370440_at 7.723858 7.558167 7.840997 7.80931 7.5734253 7.623707 7.7589107 7.7557178 7.6176553 7.880656 7.6041145
1370441_at 4.0118246 3.9790757 3.528532 4.23279 3.4342752 3.737349 3.5566068 3.926754 3.8413568 3.626788 3.9046679
1370442_at 3.3613198 3.5748346 3.2202861 3.3905292 3.344568 3.6601465 3.2447588 3.2534003 3.646361 3.4492047 3.3555968
1370443_at 7.42161 7.3357244 7.7359695 7.630585 7.8603597 7.6977386 7.7073617 7.809864 7.693236 7.6693354 7.3590198
1370444_at 4.7414985 4.6415024 4.168762 4.5215516 4.2884398 4.6703005 4.8470955 4.7704406 4.444093 4.617075 4.820371
1370445_at 6.2312746 6.103542 6.305941 6.005105 6.5383677 6.1019583 6.3856616 6.5407987 6.3629947 6.893322 6.553382
1370446_at 6.609955 6.4961185 6.792652 6.89439 6.589664 6.5631804 6.7010584 6.7339835 6.6802177 6.692638 6.527151
1370447_at 4.638213 4.4731255 4.183469 4.8145475 4.5647993 4.6485786 4.721552 4.564536 4.5307407 4.37302 4.6368713
1370448_at 4.3958936 4.2485075 4.4613166 4.398638 4.237049 4.4759016 4.3777957 4.319983 4.271386 3.8518767 4.2694635
1370449_at 8.092766 8.173932 7.7920895 8.270878 7.8988338 7.6061554 7.592017 7.8889637 8.013158 7.585651 7.6119905
1370450_at 4.478143 4.226736 4.053637 4.4346886 4.1429825 4.5055 4.512416 4.6212244 4.084551 4.632823 4.1074753
1370451_a_at 4.8525248 4.987241 4.464364 4.9629545 4.9395275 5.1658506 5.108836 4.80481 5.213786 4.951045 4.591186
1370452_at 3.7975266 3.6871984 3.7558928 3.7487664 3.7308092 4.032812 3.7510142 3.6394355 4.023015 4.0989676 3.4900649
1370453_at 5.1455164 4.758904 4.8349595 4.701994 5.0473557 4.791403 4.854255 5.1655903 4.8638783 4.7709594 4.9917636
1370454_at 4.826983 4.7539616 4.7455688 4.9603233 4.2853975 4.80245 5.084317 4.9564476 4.7834496 4.4655347 4.9432554
1370455_a_at 3.2907624 3.3685029 3.1193604 3.138282 3.300773 3.3041968 3.1746497 3.371841 3.3455806 3.3065286 3.1412036
1370456_at 3.9107165 3.6606266 4.033799 3.7461505 4.0907526 3.8653533 3.6342251 3.7554545 4.210689 4.0869946 3.84289
1370457_at 4.004997 4.0231075 4.187942 3.7972465 4.0577917 3.841664 4.1379538 4.003848 4.0595 3.8839116 4.1334763
1370458_at 4.237589 4.2741385 4.0605855 4.012306 4.2159557 4.3675046 4.3734818 3.9928253 4.0083666 4.2424397 4.1895547
1370459_at 4.1712866 3.8836184 4.0506077 3.9407434 4.077277 4.2910113 3.9853044 3.894239 4.00016 3.6233563 4.2002296
1370460_at 7.4384966 7.594866 7.7477164 7.6190233 7.355223 6.9729786 7.357468 7.1906757 7.7941113 7.7493043 7.600912
1370461_at 4.9620695 5.495936 4.745597 5.0659266 4.9152513 5.408251 5.1495023 5.3102384 4.9414454 5.1122103 5.1160297
1370462_at 4.325489 5.4089084 4.5551667 4.186045 5.1584167 5.328921 5.2747083 5.4624505 4.1049113 4.9309726 4.5819077
1370463_x_at 5.979102 5.8518147 5.8984966 5.804394 6.530569 5.8135486 7.011294 6.9597154 6.5096745 6.1198006 6.56577
1370464_at 4.545738 4.5485897 4.4494696 5.17774 5.034704 4.3213644 5.50466 5.229807 4.8750753 5.1123667 5.455262
1370465_at 4.9823904 4.5080214 5.0583405 6.411262 5.6873083 4.8881416 6.7265825 5.9163933 5.949291 6.455116 6.257985
1370466_at 3.9451497 3.9030187 3.9794247 4.282098 3.8090348 4.1674843 4.0556507 4.097556 4.1935368 3.9343185 3.9331214
1370467_at 4.527897 4.2199683 4.3025665 4.5785856 4.29906 4.864757 4.5759234 4.4528656 4.801461 4.676347 4.4089327
1370468_at 3.204711 3.2455287 3.25196 3.3971233 3.260435 3.9591827 3.225638 3.2631726 3.569417 3.530128 3.5116305
1370469_at 5.6456766 5.425953 5.5043197 5.526608 5.134234 5.6624 5.747838 5.6693864 5.1670265 5.607477 5.32652
1370470_at 3.8545542 4.0464897 4.081232 3.8480468 3.759991 4.1251907 4.00826 4.1881423 3.9389093 4.270147 4.2379546
1370471_at 4.01462 3.5917838 3.7531116 3.5837646 3.9452045 3.8940337 3.8139715 3.804221 3.8788667 3.952292 3.9372222
1370472_a_at 4.5966597 4.313342 4.7985625 4.513889 4.60758 4.9936543 4.7966213 4.832668 4.882519 4.438644 4.490858
1370473_a_at 6.463574 6.394984 6.6879225 6.709791 6.0947065 6.5631804 6.4344225 6.250616 6.320784 6.452331 6.0838785
1370474_at 5.31397 5.484983 6.173189 5.734952 5.5589356 5.320002 5.5991297 5.780307 5.7510757 5.922323 5.914209
1370475_at 13.378884 13.284528 13.1678705 13.284402 13.147854 13.267841 13.265863 13.334866 13.262839 13.282375 13.37083
1370476_at 7.4803934 7.517705 7.554983 7.4402614 7.5278482 7.5373235 7.3663335 7.2021046 7.7648635 7.5264835 7.556512
1370477_at 3.5234103 3.7429495 3.321655 3.6203427 3.6008985 3.6421654 3.502885 3.8081272 3.8216014 3.8521354 3.5538602
1370478_at 5.7263393 5.466745 5.209211 5.712346 5.4391327 5.9808974 5.774892 5.700093 5.9589953 5.6732817 5.677918
1370479_x_at 12.988225 12.977529 13.089425 12.714189 13.139874 12.94841 13.0594 13.071031 12.845565 12.819998 12.974615
1370480_at 4.0907297 3.8352244 4.0043335 3.9439769 4.0694013 3.9375365 3.9663014 3.993827 3.9192421 3.7221463 4.116854
1370481_at 5.213804 4.7920785 4.9926972 5.0847316 4.6950445 5.453748 5.072392 5.2218084 5.26226 5.297309 5.171468
1370482_at 5.3618746 5.2530203 4.767071 5.5600014 5.413316 5.588563 5.052432 5.1926117 5.4239817 4.926816 5.013896
1370483_at 4.069789 4.075858 3.855809 3.741223 3.621201 3.655594 3.7162564 3.606154 4.1276817 3.4603071 3.8086865
1370484_at 5.008251 5.018995 4.924463 5.225899 4.8554263 4.9932113 5.152723 5.1100736 5.183745 4.986968 5.2407355
1370485_a_at 4.944783 4.868953 5.70113 4.7304115 5.2183175 5.0189543 4.732066 5.1743474 5.301792 5.0287075 6.0293927
1370486_a_at 5.408316 5.084549 5.091817 5.479516 5.5291853 5.5204725 5.5211644 5.581493 5.4659424 4.941557 5.1046453
1370487_a_at 6.1537237 6.424613 6.397171 5.9944787 6.294586 6.118727 6.1424603 6.359246 6.191487 6.2053647 6.0139456
1370488_a_at 6.768514 6.5538435 7.283972 6.835816 6.3980765 6.3234043 6.684397 6.9260325 7.0433927 6.6511765 6.409598
1370489_a_at 3.9104733 4.272237 4.072556 4.311924 4.3736258 3.6934772 3.881818 4.0799017 4.0728106 3.8156044 4.467453
1370490_at 3.9021645 3.655005 3.9495857 4.0145407 3.804867 4.121501 4.095512 3.707436 4.012506 3.9469213 3.9368424
1370491_a_at 5.258067 5.5545897 5.195618 5.7046742 5.9101987 5.431416 5.543 5.845173 5.3541083 6.397823 5.792351
1370492_a_at 4.601259 4.6758404 4.313145 4.5999055 4.328609 4.871057 4.3166656 4.5681114 4.585565 4.5306892 4.3774242
1370493_a_at 3.7003667 3.7269735 3.6668358 3.4068854 3.4247124 3.6610737 3.7486525 3.7149656 3.7258542 3.6309242 3.4597037
1370494_at 4.383649 4.1895046 4.116478 4.1038523 4.4922647 4.483078 4.6837597 4.327255 4.1615095 4.081868 3.9784172
1370495_s_at 13.204865 13.357008 13.28595 13.215434 13.190766 13.28748 13.229588 13.187975 13.341944 12.655085 13.213392
1370496_at 12.609155 12.625532 12.591937 12.827472 12.683346 12.719299 12.698507 12.693177 12.614912 12.715171 12.749456
1370497_at 4.058772 3.8942323 4.006172 4.187859 3.8981595 4.0454755 4.1218176 4.0328703 4.013921 4.0702085 4.023713
1370498_at 3.448599 3.307764 3.493655 3.499017 3.4825535 3.3851388 3.5115802 3.5116608 3.575694 3.6227305 3.3822243
1370499_at 4.432396 3.9914773 4.164666 4.2182007 4.376601 4.279427 4.0383196 4.1620774 4.1811423 4.024575 4.062327
1370500_a_at 3.6162815 3.6987245 3.4733405 3.7128978 3.6451452 3.7175267 3.9252555 3.6929543 3.7049806 3.7475395 3.625089
1370501_at 9.349172 9.495213 9.542567 9.463161 9.408979 9.3007765 9.419688 9.345666 9.260307 9.505866 9.499926
1370502_at 3.9968305 3.923866 3.9249384 4.2013006 3.9396386 4.251999 3.9827023 3.8250504 3.9302616 3.5959976 3.9271338
1370503_s_at 4.4304605 4.3576994 4.3834887 4.3856773 4.4462333 4.3895206 4.3195286 4.5993614 4.5622683 4.702107 4.431509
1370504_a_at 6.0420504 5.853761 5.4708357 5.287821 6.017491 5.740411 5.8735266 5.6968713 5.6501412 6.021328 5.8882365
1370505_at 6.4907575 6.6299086 7.1211777 6.6736684 6.7464576 6.5672126 6.222913 6.540471 6.678904 6.389898 6.6840534
1370506_at 6.9198217 7.0445905 7.0938535 7.147389 7.1677346 7.271994 6.7779703 7.129442 7.0705323 7.1393375 7.1420293
1370507_at 5.8912435 5.997821 6.1459055 6.493681 6.1530447 5.74811 5.9836373 6.075198 6.4199123 6.41315 5.5641747
1370508_a_at 4.931652 4.84019 5.004174 4.9817657 4.7223334 5.1359754 5.00733 4.76261 5.317605 4.9298534 4.8946047
1370509_at 7.0392857 7.3211884 7.7346663 7.714826 7.2628617 7.1690116 7.615563 7.6044803 7.0825477 7.603732 7.801231
1370510_a_at 7.830692 8.008009 7.986395 7.478391 7.6138 8.005533 7.8086076 7.697993 7.817573 7.305719 8.007334
1370511_at 13.877236 13.762955 13.775326 13.868993 13.770099 13.823045 13.818378 13.77713 13.825901 13.803153 13.829629
1370512_at 8.27611 8.13291 8.429476 8.20672 8.439042 8.008989 8.125517 8.158858 8.208029 8.455826 8.321724
1370513_at 3.5421162 3.4016714 3.1019003 3.5791788 3.622235 3.6176875 3.6064928 3.6263473 3.9192421 3.442586 3.6650367
1370514_a_at 3.5099595 3.7254875 3.3643773 3.4716113 3.7124891 3.6854417 3.6522067 3.545583 3.6929154 3.623633 3.7206988
1370515_x_at 4.430366 4.4551196 4.127896 4.3834524 4.2491913 4.722165 4.383375 4.3279223 4.3026986 5.0295515 4.414112
1370516_at 6.2233877 6.6647034 6.5535016 6.4977245 6.6270137 6.388892 6.2425146 6.533702 6.583339 5.9519877 5.9547243
1370517_at 3.5936618 3.531337 3.6167345 4.004343 3.6212068 3.8206482 3.7627702 3.9908986 3.708312 3.6549563 3.4901826
1370518_a_at 4.1466417 3.97923 4.1760225 4.412566 3.8571978 4.132701 4.200486 4.163023 4.177078 4.153491 3.8758626
1370519_at 4.381242 4.363043 4.5745173 4.599172 4.1945386 4.347799 4.3194103 4.9653506 4.514068 4.702133 4.922773
1370520_at 4.5738883 4.445504 4.411724 4.0102925 3.8610659 4.0543027 4.591275 4.454441 4.4521103 4.0739355 4.302839
1370521_at 6.4804664 6.3605485 6.3590803 6.564299 6.507682 6.1924 6.47154 6.139752 6.316704 6.518171 6.2340937
1370522_at 9.187046 9.421716 9.206286 9.241656 9.198406 9.21319 9.258569 9.034598 9.185738 9.248602 9.087583
1370523_a_at 7.8157163 7.962127 7.988822 7.752902 7.878886 7.570726 7.922154 7.6308074 7.7747273 7.915457 7.8051314
1370524_at 9.245438 9.478824 9.549897 9.126926 9.397283 9.245821 9.500034 9.156766 9.405654 9.619489 9.36961
1370525_at 8.358646 8.348314 8.538994 8.392693 8.367739 8.374573 8.377472 8.281446 8.479919 8.474987 8.393148
1370526_at 6.259174 6.258148 6.0886335 6.274785 6.3819385 6.1153474 7.0061107 6.3592324 6.7890124 6.6110277 6.642821
1370527_a_at 8.753914 8.870159 9.054594 8.98151 8.910372 8.886441 8.8177185 8.845507 8.903296 8.727533 8.629103
1370528_at 6.4446583 6.4046097 6.3159313 6.615165 6.392098 6.3338633 6.4337597 6.7458167 6.1431 6.0990405 6.2877173
1370529_a_at 7.7309756 7.362496 7.7568336 7.1790624 7.2121234 7.570134 7.1580124 7.2986903 7.3517547 6.860249 7.453942
1370530_a_at 8.306774 8.325636 8.479233 7.883671 8.158688 8.098922 7.749979 7.9099407 7.926446 7.756912 8.167907
1370531_a_at 5.5881834 5.64075 5.5456567 5.168581 5.3493576 5.211979 5.1727743 5.140856 4.9287376 5.3103514 5.265821
1370532_at 5.6419716 5.6542177 5.478058 5.7063856 5.5683365 5.506923 5.6382422 5.6183524 5.719167 5.9302588 5.5879197
1370533_at 4.320366 4.436041 4.049302 4.162265 4.249565 4.5446744 4.3554726 4.343846 4.3691645 4.070015 4.1419196
1370534_at 8.083596 8.021141 8.477805 7.975673 8.223675 7.912617 7.6341615 8.1289835 8.057424 7.839843 8.09609
1370535_at 3.8443198 3.7896705 3.5929022 4.05812 3.9228203 3.93837 3.8916779 4.0714827 3.7459292 3.772075 4.122863
1370536_at 4.9680743 5.426197 5.570464 5.190612 5.7258625 5.260151 5.427025 5.239341 5.428649 5.302224 5.5296383
1370537_at 6.959698 7.0033026 7.125133 6.9736366 7.1091304 6.922808 7.0894914 7.3975005 6.8587294 7.2575135 7.117497
1370538_at 7.728319 7.7635694 7.3791122 7.665014 8.212084 8.106123 6.826722 7.620298 7.0886445 7.159855 7.8212833
1370539_at 7.1621957 7.414603 7.6506205 7.4290237 7.5683923 7.1600404 7.1791544 7.1472445 7.290707 7.4185624 7.167711
1370540_at 3.8287091 3.8179152 4.394817 4.9661345 4.199855 4.1748986 4.216741 4.513321 4.637412 5.2833076 4.3951235
1370541_at 5.7918005 6.1272216 6.492831 8.217534 6.8464966 5.9622097 7.0796595 7.13014 7.428132 8.023031 7.098394
1370542_a_at 6.5818973 6.1066246 6.9719257 6.152723 6.6270137 6.4105854 6.29496 6.322201 6.0715027 6.2562914 6.3660374
1370543_at 6.8368297 6.558204 6.4663296 6.810173 6.4346104 6.7251086 6.790368 6.5692296 6.7036114 6.6658273 6.5712357
1370544_at 5.364516 6.0469604 5.734504 5.85985 5.7518396 5.661608 5.601738 5.813997 5.8378797 5.858548 5.8543353
1370545_at 4.987414 4.4402084 4.6871085 4.585787 4.8287077 5.1870894 4.8003397 4.633482 5.0890517 4.7924204 4.465995
1370546_at 3.9327478 3.9619877 3.605179 3.9251192 3.816454 3.9149885 4.0377445 4.05138 4.170202 3.8341534 4.0081887
1370547_at 14.02826 13.981306 13.943491 14.036292 13.987751 13.977471 13.944903 13.986559 13.930851 13.872181 13.8855095
1370548_at 7.9260736 7.332046 7.718364 7.549739 7.3960614 7.828797 7.226751 7.3172693 7.0678196 7.879921 7.9232407
1370549_at 5.935884 6.2456546 5.8815246 5.8586893 5.7827506 5.664464 5.8048677 5.878079 5.8577375 5.957137 5.736701
1370550_at 5.445881 5.348702 5.244112 5.3665385 5.260809 5.65922 5.562893 5.5341725 5.2717624 5.438907 5.4873033
1370551_a_at 6.557954 6.5469832 6.237363 6.860457 6.642093 6.7677627 6.635023 6.720062 6.733564 6.8228908 6.5016313
1370552_at 5.1849146 5.166168 5.4797983 5.4478264 5.4114285 5.207717 4.584093 4.788043 4.976303 5.102598 5.4827547
1370553_at 7.4882264 7.2326 7.3285527 7.451715 7.048522 7.1905136 6.7661386 7.2945266 7.0662155 7.0334754 7.3229303
1370554_at 9.247294 9.280965 9.28235 9.424279 9.424541 9.176684 9.258664 9.140596 9.474193 9.464144 9.453402
1370555_at 3.9136975 4.168627 3.9923763 4.0016394 4.142702 4.100894 4.142565 4.048295 3.9970057 4.0899153 4.008042
1370556_at 4.395137 4.2702208 4.4386196 4.3006797 4.4030623 4.621251 4.437794 4.9862885 4.1956444 4.373189 4.6028457
1370557_a_at 3.568362 3.8557646 3.7161448 3.692653 3.5563996 3.937404 3.657529 3.877277 3.6884575 3.7268956 3.7508514
1370558_a_at 3.2623646 3.1601977 3.8093476 3.558114 3.4894688 3.308351 3.3423676 3.4097762 3.5216978 3.4012678 3.3406944
1370559_at 3.824875 3.6280394 3.659006 3.7555711 3.5637898 3.987077 3.7958176 3.6374872 3.840007 3.579364 3.75908
1370560_at 4.346855 3.9076762 4.215602 4.1655807 4.0635104 4.413534 4.1110973 4.1979017 4.619915 3.6696825 4.185308
1370561_at 4.419521 3.9270806 3.8579416 3.8429637 3.9772694 4.089692 4.2644153 4.005758 4.2248564 3.69774 4.1984973
1370562_at 4.476803 4.607272 4.252175 4.8258977 4.8414493 4.465525 4.0405703 4.7555876 4.686363 4.858187 4.4609175
1370563_at 11.515924 11.521157 11.548403 11.572729 11.663937 11.507611 11.77865 11.666341 11.631899 12.095146 11.922262
1370564_at 4.2378454 4.2274947 4.366277 4.3642335 4.261714 4.162305 4.469127 4.159987 4.3816943 4.715581 4.230673
1370565_at 4.017108 4.0126386 3.9190426 4.2416077 3.9673321 4.204646 4.398028 4.0509896 4.1312437 4.57592 4.369371
1370566_at 10.820969 9.537988 10.433453 9.8270645 10.2689495 10.246357 9.014418 10.223646 10.970405 8.898629 9.946337
1370567_at 6.913012 6.88088 6.6886754 6.8719378 6.9526305 6.531091 6.7567434 6.790152 7.196755 6.4568095 6.7655706
1370568_at 5.806734 5.7223115 5.5385575 5.604812 5.656581 5.6727686 5.803753 5.9580784 6.028436 5.6755996 5.485824
1370569_at 4.5620813 4.788172 4.82144 4.5588493 4.6077213 4.9380846 4.373769 4.7182775 4.8612127 4.4879537 4.5663424
1370570_at 7.644804 7.6925426 7.5856876 7.8781357 7.692787 7.4761076 7.501977 7.725722 7.5512586 7.4293966 7.5045767
1370571_at 4.9134536 5.186182 5.265055 5.578673 4.46078 4.596582 5.4221377 4.820486 4.394184 4.9138503 5.191022
1370572_at 4.004495 3.6701655 3.6731257 3.6160133 3.678418 3.7086093 3.7357907 3.6957011 3.6588445 3.9475284 3.8570442
1370573_at 9.859875 9.767433 10.180954 9.606245 9.590418 10.0296335 9.54511 9.928944 9.588587 9.5805435 9.90788
1370574_a_at 6.6296115 6.552921 6.411066 6.412653 6.7171626 6.196077 6.6022115 6.626471 6.4446483 6.504427 6.4953384
1370575_a_at 8.631889 8.654074 8.45985 7.9659967 8.42226 8.420759 8.408991 8.070377 8.236353 8.505513 8.533741
1370576_at 5.2815294 5.4354796 5.614542 5.359389 5.563402 5.676429 5.450941 5.5807686 5.3320737 5.0413866 5.3151827
1370577_at 6.1032467 6.007785 6.322992 6.2433825 6.348776 5.9684815 6.2443504 5.9794784 5.9335237 6.096432 6.1325145
1370578_at 6.855427 6.867151 6.959827 7.03208 6.96365 6.963536 7.0327296 7.1888595 7.208985 7.3934445 7.473413
1370579_at 8.918837 8.724888 8.992876 8.995214 8.928259 8.9449005 8.902775 8.94598 8.915222 8.992619 8.798595
1370580_a_at 13.047799 13.311651 13.168385 13.288453 13.246676 13.199384 13.34182 12.955711 13.303256 13.55667 13.480576
1370581_at 4.059867 3.6188257 3.3074555 3.976716 3.8809059 4.1440315 3.9420946 3.9593463 3.9103558 3.769476 3.8758626
1370582_a_at 3.3467102 3.293279 3.2683084 3.4020233 3.285792 3.327523 3.316343 3.314806 3.261508 3.408463 3.2296236
1370583_s_at 5.75619 5.4948707 6.175275 6.6373305 6.807195 5.5127273 6.5247426 6.250522 6.6627684 6.772224 6.676581
1370584_a_at 6.358773 5.5749927 5.9089537 5.540017 5.720923 5.594153 5.428619 5.748367 5.320802 5.2084823 4.8986306
1370585_a_at 6.5963435 6.960721 6.8215017 6.13309 6.1174426 5.787486 6.5121636 6.8370905 6.8333273 6.71682 6.3335633
1370586_a_at 5.895274 6.038994 6.008068 6.1870894 5.4975395 6.0495563 5.7730165 5.9244094 5.9784927 5.8549576 5.806212
1370587_at 4.9594126 5.0126305 4.7928114 4.754238 4.857829 5.1771603 4.5713573 4.9939995 4.7919364 4.8610497 4.5819073
1370588_a_at 4.119572 3.820724 3.882238 3.815482 3.887724 4.213373 3.7927747 4.124362 3.8889863 3.6845834 3.987074
1370589_at 5.1239295 4.7384777 4.792835 5.172452 4.8595705 5.1359754 4.6011353 4.6942 5.0523324 5.108055 5.047662
1370590_at 7.128108 6.9693794 6.759121 7.005535 6.9526615 7.1680403 7.1929946 7.0053296 7.167532 6.9886208 6.803624
1370591_at 7.1339684 7.2991667 7.639652 7.5458913 7.185027 7.4215107 7.544215 7.5153775 7.665421 7.6424727 7.4782977
1370592_at 6.5793014 5.5551767 6.4527903 6.3459177 6.129408 6.0543776 4.9821005 5.4827747 5.8513875 6.512014 6.7304177
1370593_at 13.497038 13.645281 13.050987 13.409775 13.448129 13.221419 13.364465 13.372296 13.657976 12.630433 13.594851
1370594_at 4.660642 4.1960287 4.093771 4.2133493 4.2089686 4.640214 4.671981 4.6890936 4.700165 4.4548597 4.449935
1370595_a_at 3.5439582 3.638722 3.687181 3.4977436 3.6743934 3.9551773 3.8981466 3.841321 3.816941 3.7192693 3.6240273
1370596_a_at 4.027994 3.813006 3.9991875 4.034225 4.137057 4.443375 3.8627758 3.815951 4.3298793 4.064335 3.9809065
1370597_at 5.7828803 6.0912547 6.5230727 6.467419 6.193588 6.215985 5.3302903 6.095104 6.063074 6.154125 6.0797234
1370598_a_at 4.343004 4.3837585 4.289981 4.4893317 4.3144608 4.616537 4.292117 4.202367 4.6882257 4.297944 4.629816
1370599_a_at 7.7505617 7.785818 8.217907 7.766316 7.6002884 7.474377 7.6576953 7.999596 7.7598715 7.8651237 7.680371
1370600_at 4.884575 5.159396 5.277256 5.078827 4.804194 5.0978746 5.245006 5.30188 5.302072 5.283598 5.240196
1370601_a_at 4.343004 4.4216404 4.5551667 4.3937063 4.332837 4.6292915 4.4242444 4.700118 4.7541656 4.5211563 4.40562
1370602_at 4.4437885 4.2951097 4.1993256 4.6713095 4.507057 4.621251 4.4790745 4.309751 4.7007084 4.5506763 4.2903214
1370603_a_at 5.561696 5.714677 6.0179167 5.3268275 5.296696 5.379368 5.54543 5.733135 5.553603 5.8778887 5.861531
1370604_at 3.6681275 3.742041 4.0489054 3.7941887 4.172167 3.684782 3.9769006 3.9380605 3.8728206 3.9858394 3.7550466
1370605_s_at 5.902858 5.5071945 5.298012 6.311731 6.512158 5.2970963 5.902212 6.710849 5.732048 6.101183 6.121338
1370606_at 5.9170732 6.251637 6.3532414 5.897072 6.3458977 5.7878304 6.4987936 6.5519066 6.168238 6.120535 6.0303426
1370607_a_at 4.343004 4.21412 4.779007 4.168227 4.1829824 4.497465 4.430113 4.7942414 4.497194 4.858187 4.597666
1370608_at 3.5053875 3.7669036 3.657654 3.7427125 3.5264282 3.6913433 3.439161 3.6793349 3.8338172 3.6284497 3.6224668
1370609_a_at 10.194358 10.17186 10.17661 10.252994 10.32475 10.141651 9.989032 10.36888 10.341984 10.193216 10.317084
1370610_at 4.975486 4.3063607 4.346154 4.422817 4.4765186 4.679425 4.293084 4.508484 4.7722816 4.573719 4.2916956
1370611_at 6.085793 5.5159454 5.430973 5.88694 5.962905 5.5878286 5.8809366 5.953038 5.876737 5.854196 5.738365
1370612_at 5.6018043 5.4710317 5.192512 5.5561676 5.5770397 5.7427955 5.536596 5.501701 5.75319 5.3383665 5.411938
1370613_s_at 12.593135 12.531171 12.389411 12.740867 12.631196 12.678241 12.774644 12.827735 12.811292 13.046686 13.015155
1370614_s_at 5.1999636 5.2688603 5.210028 5.4218307 5.2640233 5.1870666 5.360096 5.295082 5.442644 5.3002353 5.495796
1370615_at 4.747478 4.7292404 5.1680994 5.3235016 4.646929 4.9499083 4.669763 4.8016653 5.206028 5.1511626 4.780221
1370616_at 4.674104 4.508154 4.460147 4.69473 4.546069 4.9301324 4.538782 4.607807 4.809642 4.403536 4.4688616
1370617_at 4.6044273 4.4878254 4.225714 4.4591 4.4337177 4.63665 4.6392937 4.884074 4.4846954 4.4318805 4.550351
1370618_at 8.135218 8.044126 8.268277 8.120097 7.9432125 8.102862 7.9838715 7.9608183 8.137543 7.7941256 7.9148984
1370619_at 5.2187333 4.710971 4.7704086 4.684054 4.711793 5.202384 4.9094725 4.5581403 5.0271916 4.507095 4.881748
1370620_at 5.0174727 4.509693 4.093924 4.3725853 4.8394113 4.4702888 4.79151 4.9244676 4.549747 4.7854786 4.8217244
1370621_at 4.9676948 4.8707924 4.939676 4.6699066 5.42061 5.331379 4.8863387 5.2523527 4.772607 4.7263684 4.9150815
1370622_at 4.3670206 4.0204234 4.0660295 4.4591 4.103511 4.311315 4.269879 4.186691 4.3944893 4.189326 4.300235
1370623_at 6.3639674 6.4712305 6.6723366 5.923997 6.423479 6.246385 6.3386965 6.1394925 6.5865374 6.332825 6.113667
1370624_at 4.175625 4.300563 4.254571 4.1947174 4.105381 4.031444 4.3061943 4.2623835 4.159862 4.177975 4.2064853
1370625_at 3.7154567 3.6927037 3.95174 4.118086 3.6276343 4.369095 3.9390457 3.7557988 3.734247 3.4225845 3.4152262
1370626_at 3.3412986 3.3284414 3.3076031 3.314728 3.348184 3.3201766 3.2956004 3.4290915 3.3305774 3.5045376 3.4154577
1370627_at 4.6307154 4.4498453 4.0397773 4.557022 4.4992943 4.7218895 4.3523006 4.542646 4.617181 4.47834 4.486585
1370628_at 4.612073 4.6336627 5.3764477 4.6956716 5.14063 4.722887 4.569294 4.53204 5.1185136 4.9309726 4.9045935
1370629_at 3.68944 3.666695 3.6776466 3.649122 3.7898185 3.7670722 3.754831 3.4278584 3.7397764 3.4492047 3.737067
1370630_a_at 6.6424155 6.586577 6.621925 6.8588543 7.08271 6.913823 6.9425225 6.5477443 6.7298193 7.465795 7.1257563
1370631_at 4.0148683 4.0150604 3.9771605 4.0356035 4.106826 4.01712 3.9780517 4.207186 4.0389347 3.8817403 3.6765027
1370632_at 4.4119434 4.1023617 4.0185604 4.1523848 3.847888 4.1914215 4.4250927 4.482706 4.2114005 4.007331 4.0143147
1370633_at 5.0031824 4.987689 5.176136 5.3111906 4.9905114 5.146084 5.0690393 5.1835876 5.203942 5.0342336 5.121003
1370634_x_at 6.7260194 6.4337683 6.2649746 6.513965 6.506223 6.873577 6.555427 6.602562 6.7407517 6.493773 6.352163
1370635_at 4.947381 4.4671955 4.2563925 4.346325 4.4851747 4.5272703 4.829145 4.8961844 4.623516 4.7984743 4.688869
1370636_at 4.433889 4.3664613 4.391577 4.437093 4.375123 4.2777123 4.186681 4.353034 4.126428 3.936175 4.5157294
1370637_at 3.9293883 3.9376013 4.0883417 3.9251192 3.7784245 4.2497516 4.3613358 4.375412 4.277685 3.8217065 4.0819592
1370638_at 4.771492 4.723384 4.928094 4.996086 4.6333976 4.7409463 4.547535 4.6608415 4.761349 4.718681 4.6309443
1370639_at 7.5945673 7.214812 7.348798 7.6260614 7.4811625 7.6357746 7.6852 7.664721 7.6294703 7.543353 7.453098
1370640_a_at 5.116683 4.8259964 5.0248938 5.089795 5.2083793 5.2808514 5.2986956 5.189088 5.1609735 5.002493 5.0826416
1370641_s_at 6.487813 6.5595655 6.351127 6.6412263 6.283438 6.8158274 6.4875813 6.7838893 6.4188952 6.493773 6.577755
1370642_s_at 7.772024 7.692248 7.629247 7.3443675 7.90933 7.343057 7.5884433 7.653883 7.379163 7.3520913 7.8992796
1370643_a_at 5.3032336 4.871513 4.9057083 5.243882 5.1968603 5.4807377 5.0365486 5.129315 5.0416965 4.8349614 5.504853
1370644_at 3.7265291 3.6570325 3.442804 3.625008 3.89313 3.4259217 3.3239596 3.4976008 3.8551598 3.7300453 3.3986537
1370645_at 4.467119 4.279571 4.0770507 4.1948385 4.2861323 4.6509137 4.2887487 4.3834887 4.808959 4.2379003 4.249861
1370646_at 6.343407 6.3612885 6.153562 6.4306355 6.2143803 6.8529654 6.4085 6.2659836 6.449598 6.1576166 6.3405337
1370647_at 4.216238 4.110696 4.2396193 4.55215 4.8598857 4.6134653 4.2097883 4.4818416 4.3443084 4.596881 4.3140306
1370648_a_at 5.00448 5.0500746 5.199834 5.6756573 5.507271 5.43722 5.016052 5.0742946 5.345078 5.0147862 5.197565
1370649_at 5.8042955 5.660378 5.3817344 5.6931734 6.127886 5.970299 5.9357934 5.8869615 6.0087895 5.973505 5.446866
1370650_s_at 4.114549 4.1610503 3.9879763 4.119374 4.36784 4.315081 4.04736 4.154707 4.289296 4.2674017 4.0658593
1370651_a_at 6.343637 6.320257 5.9653697 6.3851647 6.1149077 6.323309 6.230989 6.3831487 6.222052 6.141748 6.104309
1370652_at 3.9727228 3.8582907 3.3978155 3.7858737 3.7697456 3.7631016 3.9150405 3.581736 3.8648965 3.7744308 4.122476
1370653_at 4.372468 4.3248053 3.9402313 4.267265 4.1472554 4.332581 4.0509048 4.3424363 4.2048078 4.0481377 4.2058997
1370654_at 4.525568 4.185563 4.3484297 4.521901 4.166815 4.5620685 4.3072586 4.416582 4.5467415 4.319495 4.2884912
1370655_a_at 5.2971706 5.085149 5.157378 5.1124406 5.216331 5.373984 5.0892076 5.1975217 5.302122 5.2084823 5.0578074
1370656_a_at 6.5500164 6.5304666 6.871877 6.531481 7.0627174 6.3953166 6.6834908 7.1861587 6.2655034 6.8982844 6.4985275
1370657_at 3.7385626 3.76739 4.04625 3.842852 3.951618 3.8534205 3.9409075 3.8582141 3.8850076 3.5769908 3.7319427
1370658_a_at 4.6734896 4.801416 4.859129 5.116083 4.280697 4.9881988 4.5952277 4.4733024 5.304787 4.664562 4.5819077
1370659_at 3.965071 3.8352244 3.857894 3.9683435 3.7651505 3.8636672 3.8432395 3.9478369 3.952021 3.875524 3.75908
1370660_at 4.082384 3.8458228 3.7125754 3.9079504 3.9492028 4.0855713 3.7472525 3.9172983 3.7954264 3.643622 3.7453756
1370661_a_at 4.848321 4.6528416 4.7348175 4.647355 5.034715 4.930586 5.0658116 5.062351 4.838931 4.934469 4.778159
1370662_a_at 6.847677 7.0922027 7.024153 7.014362 6.8909864 7.1963015 7.100199 7.100623 7.0533323 7.2569723 7.20427
1370663_at 4.898295 5.100032 4.969883 4.8074284 4.8835487 4.9496164 4.815736 4.7166424 4.409218 4.4827375 4.8263187
1370664_a_at 3.5611095 3.3634124 3.4890773 3.5174077 3.3262053 3.326634 3.2747614 3.386902 3.3476837 3.3048644 3.2562654
1370665_at 8.002312 7.9817257 8.049896 8.245049 8.011181 8.090234 8.190788 7.8674903 8.212195 8.337921 8.611362
1370666_at 3.715635 3.506821 3.7422307 3.7496412 3.7143123 3.9551773 3.6879818 3.9077995 3.8447595 3.869873 3.5683022
1370667_at 3.6521454 3.5328283 3.2276325 3.9401968 3.396177 3.7750976 3.5206695 3.6358004 3.3570573 3.694845 3.6027403
1370668_a_at 4.263782 3.9918613 3.9605558 3.973686 4.1048694 4.319034 3.9390457 4.1128464 4.3758106 3.9182897 4.159298
1370669_a_at 3.9495847 3.8369172 3.5639596 3.7204323 3.6182344 3.8493457 3.5523846 3.7854667 3.582757 3.8476691 3.9517255
1370670_at 5.57546 5.560421 6.804617 4.883363 5.3882446 5.1949153 4.9319906 6.2532096 5.69405 4.86849 5.305694
1370671_at 3.5065753 3.5496306 3.5530896 3.3771782 3.3636146 3.5286634 3.1659217 3.5523894 3.222378 3.244602 3.5154543
1370672_a_at 6.908265 6.5639863 6.280648 6.511536 6.4489303 6.8290763 6.7296896 6.841277 6.789372 6.508739 7.051509
1370673_at 3.6868248 3.336141 3.41618 3.5110474 3.5238407 3.8847806 3.4117577 3.5159235 3.5115893 3.3976948 3.5141442
1370674_at 4.3226967 3.673407 4.530067 3.6824286 3.6055603 4.1697836 4.167139 4.0124536 4.04746 3.8378813 4.293157
1370675_at 4.660424 4.440208 4.2751455 4.3915577 4.4834614 4.7342396 4.4203672 4.8809986 4.566675 4.349373 4.31482
1370676_at 10.668261 10.823831 10.605741 10.2822275 10.334602 10.258961 10.367265 10.579396 10.402662 10.3315325 10.493861
1370677_at 6.092644 6.1904716 5.880935 5.7351375 5.8212304 6.10055 5.874335 5.7072825 5.8651457 5.413511 6.0303426
1370678_s_at 10.37586 10.419628 10.462714 10.581003 10.094905 10.235599 10.369161 10.414033 10.327963 10.533719 10.582814
1370679_at 4.114549 3.9167771 3.6939185 4.206889 3.7242994 4.080833 4.1337023 4.032003 4.1074824 4.20296 4.050538
1370680_at 5.0723133 5.259243 5.783179 5.5107975 5.448417 5.2617383 5.401264 5.794565 5.3583355 5.11508 5.6188784
1370681_at 4.870747 4.6068616 4.291623 4.4015217 4.269191 5.154691 5.003002 5.0336504 4.7101665 4.568515 4.3441906
1370682_at 6.5963435 6.3275065 5.9109764 6.32944 6.115626 6.1188793 6.3856616 6.5916724 6.6440735 6.14771 6.4373717
1370683_at 4.7081385 4.730606 4.3898525 4.618977 4.9456015 4.39147 4.5759234 4.871145 4.9249887 4.405234 4.7189913
1370684_s_at 9.036011 8.942954 8.942438 9.068395 9.03346 8.926546 8.925983 8.977908 9.092829 8.866128 9.04637
1370685_at 3.1938596 3.410132 3.3114357 3.6172562 3.4001 3.3077455 3.2362034 3.4770052 3.3415852 3.4010928 3.274566
1370686_at 7.600177 7.625269 7.773431 7.63132 7.665801 7.529699 7.4821587 7.5592933 7.576914 7.8250704 7.6400986
1370687_a_at 5.647178 5.501973 5.3272185 5.5782356 5.537638 5.803452 5.689823 5.6742716 5.591613 5.7322044 5.5472755
1370688_at 9.599585 9.746231 9.157757 9.605026 9.2486105 9.422392 9.037452 9.241433 9.398898 9.303292 9.383859
1370689_at 3.5328562 3.4517062 3.4984078 3.5750709 3.3769367 3.731317 3.470625 3.4919856 3.6290073 3.5310395 3.6367352
1370690_at 10.614518 10.525847 10.503631 10.481448 10.277313 10.588708 10.472969 10.55409 10.495365 10.435829 10.349084
1370691_a_at 6.010848 6.4089203 6.144915 6.263892 6.461414 6.0096703 6.296992 6.186842 6.345876 6.1053476 6.151913
1370692_at 5.414661 5.451571 5.3938904 5.347246 5.3687606 5.549922 5.4336147 5.0949507 5.136983 5.113425 5.143967
1370693_a_at 5.4162545 5.340683 5.4192586 5.180641 4.976004 5.0834556 4.9400406 4.835401 5.2266684 5.2025394 5.3123827
1370694_at 6.360736 6.119002 6.3840084 5.816868 6.1581407 5.5405626 5.561949 5.815867 6.0072465 5.9016886 6.2366033
1370695_s_at 7.179999 6.4927716 6.8309093 6.7037835 6.96847 6.341509 5.690997 6.322201 6.853586 5.7947073 6.438305
1370696_at 3.5910022 3.6682208 3.6930795 3.6804574 3.5633705 4.0500307 3.8174164 3.6592088 3.8627806 3.654751 3.5434015
1370697_a_at 3.8797815 3.8273528 4.056428 3.8047707 3.804867 4.020982 4.0294085 3.808865 3.7390885 3.7582054 3.7996752
1370698_at 10.21366 11.143881 10.287223 11.634444 11.140094 10.15626 10.137219 11.202403 11.303401 11.950472 11.782954
1370699_a_at 9.86261 10.06421 10.043739 10.153112 10.035474 10.149196 10.0871525 10.012314 10.054191 10.188162 10.077998
1370700_at 4.6925173 4.0464892 4.334582 4.5643477 4.425891 4.545808 4.1564937 4.461424 4.4951334 4.418504 4.3811293
1370701_at 5.1481104 4.741158 4.8598037 5.072215 4.9866366 5.239737 5.168095 5.012181 5.0047197 4.7845764 4.9473968
1370702_at 4.1558313 3.7854493 3.849463 3.9769492 3.8208005 4.260414 3.841827 3.8025672 4.0253634 3.754441 4.018543
1370703_at 4.9882727 4.9006147 4.894679 5.0819216 4.63441 5.1563683 5.2933927 4.8339806 5.3658175 4.912266 4.9823475
1370704_at 4.556897 4.4329185 4.321534 4.5281916 4.4289255 4.491271 4.945608 4.6539965 4.613207 4.555998 4.53564
1370705_at 5.884687 6.207309 6.2222757 6.2929125 5.578917 6.164314 6.642295 6.167623 6.0859118 6.1118865 6.3216047
1370706_a_at 10.552412 10.365768 10.791582 10.389862 10.726226 10.435388 10.488992 10.678719 10.631215 10.157455 10.474832
1370707_at 5.6349697 5.358061 5.4708357 5.588883 5.7456293 5.661171 5.504698 5.3940067 6.155948 5.558973 5.5675936
1370708_a_at 12.109996 12.114571 12.084355 11.878964 12.08394 12.061481 12.200906 12.180429 12.056763 12.49176 12.435731
1370709_at 6.370718 6.1668797 5.8920712 6.1703963 6.430809 6.728261 6.415293 6.511789 6.5753207 6.274367 6.2325864
1370710_at 4.343004 4.552515 4.1081104 4.1423445 4.1306124 4.5355816 4.1601686 4.048367 4.2375774 4.175254 4.1870537
1370711_a_at 4.315757 4.042539 4.021154 4.155748 4.275072 3.9512267 4.3499537 4.251278 4.269458 4.1001334 4.1859455
1370712_at 3.2848768 3.22348 3.2286038 3.4186585 3.246752 3.2808099 3.3779404 3.3098226 3.229763 3.391954 3.3444943
1370713_at 5.0252066 4.630144 4.616041 4.9559364 4.762883 4.955738 4.918451 4.5804095 4.733168 4.8710756 4.9045935
1370714_a_at 10.236537 10.150403 10.32194 10.021742 9.561833 10.143661 9.931992 10.068979 10.156309 10.050925 10.155566
1370715_at 4.6885366 4.537486 4.7221627 4.410933 4.610604 4.767214 4.7049665 4.7439423 4.9030614 4.6682153 4.4484644
1370716_at 4.086796 4.205451 4.2030325 4.511447 4.0845814 4.347367 4.3939986 4.511562 4.38104 4.3321934 4.1962004
1370717_at 5.9377937 6.2327137 6.021674 5.869385 5.8517246 5.881465 5.5810623 5.9286013 6.1029587 5.575728 5.923113
1370718_at 4.57957 4.7668066 4.792406 5.0658693 4.850521 4.78378 4.9294577 4.7641573 4.5627728 4.8715363 4.711727
1370719_a_at 7.3579903 7.164693 7.2700353 7.432208 7.3999753 7.2606554 7.2882276 7.3688636 7.292117 7.4630756 7.4206753
1370720_at 4.885051 4.285166 4.500576 4.590576 4.465313 4.6249228 4.7140265 4.340148 4.973448 4.3150187 4.493973
1370721_a_at 7.7519937 7.3638253 7.468047 7.656205 7.448528 7.5661883 7.5804358 7.598801 7.6453567 7.416371 7.4209824
1370722_at 5.0954924 4.813739 4.6841354 4.739862 4.886332 5.225109 4.6874495 4.64812 4.8469334 4.8652554 4.646946
1370723_at 4.399001 4.5524864 4.242844 4.79945 4.1651325 4.7450733 4.5080733 4.732888 4.477644 4.282318 4.327114
1370724_a_at 7.736687 7.8189626 7.9659624 7.8807597 7.6192856 7.509213 7.3767805 7.613135 7.748014 7.7953477 7.411391
1370725_a_at 12.305898 12.616608 11.674868 12.556533 11.755126 12.385022 12.408943 11.820037 12.428931 12.010543 12.1453705
1370726_at 3.7335372 3.4494872 3.4310172 3.5231347 3.3912673 3.3293815 3.9201598 3.456092 3.7893279 2.9405322 3.207554
1370727_at 4.0600386 3.6888075 3.6838388 4.1300955 3.810594 3.929182 4.0694447 3.9003422 3.7820585 4.0843 3.5591707
1370728_at 8.496935 8.288331 8.35787 8.475726 7.935347 8.072019 8.473259 8.319941 8.013618 8.5774975 8.784717
1370729_at 4.7478104 4.3844595 4.4237566 4.4716935 4.7869925 4.7546315 4.5550528 4.438902 4.2561197 4.3517857 4.249861
1370730_a_at 5.7210274 5.452855 5.627514 5.729106 5.5231543 5.953315 5.7715526 5.6050844 5.6822586 5.8353004 5.741582
1370731_at 3.4490347 3.476498 3.5178185 3.8461037 3.7889907 3.4400282 3.7783153 3.8097224 3.6550877 3.951915 3.5751855
1370732_at 4.2628717 4.3935676 4.1847014 4.460817 4.155082 4.565043 4.3971643 4.227957 4.799006 4.324218 4.249861
1370733_at 4.644657 4.6858115 4.920123 4.958108 4.72467 4.980521 5.1607656 4.9713807 5.045749 4.5796247 4.6060753
1370734_a_at 5.2972937 5.2901483 5.558481 5.265704 5.4566503 5.4741545 5.3162594 5.3326817 5.289256 5.352329 5.2519813
1370735_at 3.940624 3.942434 4.0049973 3.832079 3.9285038 3.9738142 3.8538063 4.0714836 3.9899566 3.697568 3.9905672
1370736_s_at 3.6761882 3.7810626 3.681341 4.0715866 3.9972837 3.9673777 3.9168825 3.941195 3.8325498 4.0638046 3.9268568
1370737_at 4.63669 4.3476057 4.0125475 4.147417 3.9884713 4.8362103 4.0198917 4.215151 4.1850824 4.743627 4.1609964
1370738_a_at 3.3582075 3.1894393 3.2344723 3.382028 3.15332 3.224918 3.2267098 3.1990008 3.3760948 3.300815 3.1663392
1370739_x_at 3.2385237 3.1596832 3.4810517 3.1362364 3.4749663 3.2762196 3.4824312 3.1863053 3.2047935 3.1013348 3.2374327
1370740_at 3.181529 3.2342143 3.2536786 3.2103798 3.453585 3.4202275 3.2681508 3.2677305 3.1350873 3.277492 3.3976383
1370741_at 3.8958886 3.6879568 3.7200425 3.8624704 3.5895545 3.69932 3.713189 3.731553 4.1811676 3.7083876 3.89076
1370742_at 3.830303 3.7873986 3.6930444 3.548436 3.616806 3.6117175 3.7046876 3.9307358 3.7929122 3.3073542 3.5388684
1370743_a_at 3.805176 4.097557 3.9425044 4.165531 3.9980528 3.8509085 3.8006394 3.8145428 4.174082 3.781524 3.8768208
1370744_at 4.539238 4.228656 3.8377874 4.1235356 4.2207174 3.9513433 4.2598305 4.2879715 4.4901876 4.4486303 4.1260424
1370745_at 6.7074947 6.7028413 6.5266623 6.6582637 6.7405977 6.2745347 6.4497595 6.803621 6.677569 6.753661 7.117744
1370746_at 6.0426736 5.7866774 6.221874 5.5923915 5.7169704 6.0084844 6.0444374 5.8299475 6.1291842 5.7858768 5.9081473
1370747_at 5.2493906 4.844781 5.2891803 5.322612 5.105461 5.32347 5.0723915 5.173993 5.012722 5.045682 5.017905
1370748_at 3.3294818 3.3402615 3.3504212 3.7085478 3.613325 3.3035474 3.1991975 3.2226284 3.2961166 3.530657 3.2355149
1370749_at 3.593251 3.372364 3.5610723 3.6035101 3.6071665 3.5211523 3.679985 3.545326 3.5753546 3.784297 3.678162
1370750_a_at 6.3873787 5.6298256 6.1103354 5.5473146 5.9535418 5.637532 4.949852 5.855606 5.8461204 5.868704 5.623287
1370751_at 10.645767 10.887501 10.779076 10.769289 10.812045 10.853674 10.768325 10.78068 10.826941 10.854845 10.874471
1370752_a_at 7.6781797 7.6274085 7.386765 7.3508077 7.547237 7.5789285 7.6719975 7.4173756 7.4554157 7.51084 7.362236
1370753_at 5.30336 4.7791553 4.67302 4.745865 4.8381205 4.8549705 5.20041 5.188279 5.229224 4.9309726 4.971946
1370754_at 4.246314 3.9675648 4.221549 3.9889736 3.812791 4.372609 4.126644 4.252824 4.25846 4.0266933 4.4226484
1370755_at 4.96892 4.7749786 4.7571516 4.8218503 4.701598 4.6957054 4.78401 4.6212244 4.5553393 4.581315 4.6731133
1370756_at 4.3808374 4.424242 3.917345 4.176648 4.1092315 4.2635837 4.5886984 4.1526036 4.021642 3.748987 4.01842
1370757_at 4.3303366 4.2095613 3.7538683 3.8016899 3.952024 4.403962 4.154833 3.9691727 3.9946566 3.9550273 4.249861
1370758_at 4.8015203 4.737217 4.6305466 4.6264253 4.777032 4.7819276 4.8894935 4.9172425 4.7279086 4.8720856 4.8925004
1370759_at 3.4677236 3.5919802 3.419361 3.388326 3.6080043 3.3112903 3.4472191 3.545795 3.6249087 3.7241232 3.5534167
1370760_a_at 4.5278273 4.0248075 4.1434402 4.078594 4.1021776 4.7144403 4.144747 4.394967 4.0005083 4.0965204 4.217598
1370761_at 5.387389 5.439311 5.0559444 5.4140434 5.1448183 5.325403 5.276263 5.184912 5.179224 5.0396805 5.2519813
1370762_at 5.5922995 5.430582 5.267118 5.838887 5.4676175 5.601957 5.803212 5.406881 5.2992086 5.2937255 5.5614357
1370763_at 4.1845417 3.9667625 3.9923787 3.8968067 4.200099 4.2418876 4.063293 4.0626435 4.1373234 3.5632257 4.0168257
1370764_a_at 4.3851156 4.2493086 4.195961 4.490903 4.343236 4.6711855 4.4676695 4.332918 4.4309893 4.500474 4.249861
1370765_at 3.8741744 3.9274418 3.5965211 3.6147947 3.4504075 3.7246423 3.861787 3.8709903 3.4095058 3.8598313 3.487417
1370766_at 5.581641 4.7663794 4.6242924 4.345477 4.4221387 4.746844 4.6107206 4.4064703 4.4405327 4.428641 4.3863378
1370767_at 5.790655 5.6176524 5.5238647 5.8177886 5.774742 6.365639 6.1992593 6.023176 6.029484 5.9702435 5.892062
1370768_at 3.8147867 3.82158 3.9825327 3.9521186 3.8378456 4.1973934 3.6340184 3.8162155 3.9029846 3.7460835 4.073415
1370769_a_at 3.9723177 3.7700691 3.904624 4.10458 4.229642 4.514509 4.1484547 4.0010014 3.8202431 3.8272297 3.978721
1370770_s_at 4.2125645 3.7685413 3.9780085 4.093995 4.052558 4.3999934 4.0830173 3.9093592 3.968335 4.036731 3.9386284
1370771_at 4.3214607 4.5086555 4.682197 4.303224 4.19415 4.4653015 4.546841 4.479912 4.346119 4.3233895 4.188779
1370772_a_at 9.188543 9.079933 9.120109 9.123646 9.228051 9.464723 8.935406 9.333074 9.093745 8.63193 8.891075
1370773_a_at 4.6460056 4.5485272 4.56359 4.323129 4.4221387 4.5116777 4.386185 4.7791476 4.1988697 4.327191 4.382203
1370774_at 4.163376 4.1624756 3.9166994 4.0597 3.8482482 4.304838 4.0644245 4.1867037 4.2414856 3.8289962 3.9614348
1370775_a_at 3.8897808 3.893203 3.6861212 4.0054836 4.1336803 4.147173 3.9483361 3.941195 3.9786577 3.6669297 4.1186876
1370776_a_at 5.8610835 6.189362 6.0482616 6.102878 6.1503286 6.147825 6.147403 5.9849653 6.099485 6.1485987 6.058653
1370777_at 4.63669 4.552691 4.4890347 4.28088 4.679218 4.859027 4.478099 4.458975 4.4842854 4.482522 4.8504405
1370778_at 4.516203 4.260286 4.405505 4.237884 4.8467417 4.5394983 4.4178057 4.982496 4.8884506 4.108142 4.4718084
1370779_x_at 6.477652 5.8209047 5.9326954 5.8516235 7.0039024 5.9019403 5.898403 6.0779586 5.959871 5.4030976 5.862114
1370780_at 5.407985 4.981189 5.204658 5.213333 4.85244 4.9357085 5.0304503 4.8453717 4.8358884 4.895298 4.94135
1370781_a_at 3.4176764 3.4032364 3.599216 3.7884338 3.6918714 3.640374 3.3910773 3.4568021 3.653199 3.3750863 3.3929572
1370782_a_at 3.7228494 3.5256488 3.544755 3.8037906 3.7240267 3.7559075 3.4839616 3.7202337 3.7852833 3.8371665 3.586342
1370783_a_at 4.0005207 4.0700607 4.116789 4.1250653 4.156878 4.3383427 4.131598 4.2284994 4.091773 4.1786213 4.28703
1370784_a_at 4.7925863 4.434803 4.5900946 4.550147 4.4697523 4.6693497 4.6659255 4.7197556 4.524203 4.587819 4.670038
1370785_s_at 9.734603 9.624161 9.602502 9.587477 9.915998 9.6735 9.72765 9.57551 9.64435 9.647181 9.7401495
1370786_at 4.860819 4.47564 4.60695 4.748104 4.672633 4.9756646 4.510422 4.3908787 4.6364713 4.9839296 4.427207
1370787_at 5.2973356 5.278617 4.88389 5.228066 5.1578674 5.428876 5.209527 5.7220078 5.435033 4.8749847 5.274294
1370788_at 5.3617077 5.671566 5.3272185 5.366221 4.9198713 5.734659 5.284521 5.0476737 5.6766353 5.6011057 5.342184
1370789_a_at 5.4588013 7.7189302 5.736571 9.358801 6.0569267 7.1123557 9.803986 6.650422 7.7910843 10.684971 9.32869
1370790_at 3.605242 3.3579268 3.4430258 3.2416523 3.6085155 3.5147347 3.3001232 3.4978454 3.7147024 3.5718608 3.4981425
1370791_at 3.2886398 3.4292119 3.3076031 3.2816367 3.549221 3.4301987 3.4033003 3.5720417 3.379892 3.3016126 3.280354
1370792_at 7.472566 7.4102545 7.5420194 7.1620536 7.349172 7.458754 7.3209257 7.344129 7.5495586 7.5368333 7.476388
1370793_at 3.6651502 3.1583004 3.1701705 3.449409 3.2808738 3.4878879 3.2684608 3.63587 3.4129322 3.302279 3.541483
1370794_at 4.3062053 4.3338795 4.311247 4.793788 4.299571 4.4706264 4.530973 4.4373436 4.4952283 4.6520653 4.496405
1370795_at 4.005868 3.7840145 4.065706 3.7691505 3.839856 4.2398505 3.9582472 3.888819 3.8828642 3.9962947 3.7731233
1370796_at 4.16996 4.27962 4.0588627 3.8990335 4.0233045 3.6991456 4.2881436 4.3460636 4.1644793 3.82877 4.103079
1370797_at 4.5600605 4.245511 4.310738 5.211478 4.895994 4.800561 4.51464 4.6088033 4.5412874 4.1874056 4.5337973
1370798_a_at 6.6424837 6.5083747 6.324949 6.9448013 6.4340534 6.681504 6.480087 6.508745 6.553241 6.4055057 6.457113
1370799_at 4.7269616 4.598796 4.7559867 5.001663 4.695207 5.085415 4.735384 4.745808 4.9552364 4.874729 4.7978563
1370800_at 4.918887 4.822728 5.008823 4.796133 5.093072 5.157325 4.9990892 4.9532003 4.9448414 4.6960135 4.951314
1370801_at 4.1158295 4.018852 4.1776447 3.9131353 4.1546445 4.163067 4.037299 4.1746707 4.504911 3.8839574 4.037627
1370802_at 6.6539564 7.0136013 7.098241 6.5487995 6.565584 6.3538027 6.4286704 6.5734825 6.1440897 6.614247 6.5281506
1370803_at 9.470161 9.321697 9.309694 9.6054 9.502056 9.175631 9.634691 9.696426 9.524918 9.509382 9.513229
1370804_at 11.671736 11.630351 11.717441 11.591284 11.778621 11.688466 11.8623495 11.626064 11.689748 11.684857 11.706883
1370805_at 4.5762224 4.51774 4.514795 4.6136494 4.6774573 4.8743367 4.6424227 4.7568393 4.71359 4.4937806 4.796185
1370806_at 10.558788 12.060756 12.755996 11.138957 12.050298 10.8696995 12.500544 12.075551 12.258331 12.032956 10.633536
1370807_at 9.180515 9.201093 9.248693 9.223602 9.430226 9.3989725 9.398855 9.319801 9.579788 9.1780205 9.370192
1370808_at 11.969273 11.795219 11.938109 11.662872 11.803058 11.93269 12.066621 11.969399 11.798705 11.779982 11.876563
1370809_at 7.6621904 7.693564 7.545721 7.837519 7.7403755 7.700806 7.682349 7.9190764 7.620209 7.7855725 7.919056
1370810_at 7.340507 7.400763 7.04175 7.0913806 7.2052703 7.0638776 7.053091 7.0214257 7.2101984 7.6302214 7.53425
1370811_at 10.480283 10.592304 10.419044 10.266931 10.887247 10.560973 10.1527 10.441462 10.4248 10.309535 10.487879
1370812_at 8.532484 8.064386 8.449202 8.197361 8.222965 8.445038 8.204152 8.111869 8.318275 8.209885 8.923053
1370813_at 5.866651 5.8281035 4.934609 6.271106 5.943178 6.345891 5.5046973 6.4569855 5.0512977 5.347475 5.408888
1370814_at 10.456971 10.467949 10.515614 10.302603 10.63568 10.480197 10.32272 10.5642185 10.333168 10.4344015 10.59938
1370815_at 4.238367 4.2773485 4.1620603 4.26642 4.3156633 4.3959045 4.319946 4.6645966 4.405792 4.327191 4.2736835
1370816_at 4.4995394 4.223836 4.4307175 6.7460523 4.777322 4.435169 5.5158615 5.553541 7.2347355 8.560821 5.5276203
1370817_at 9.7794895 9.422102 9.535322 9.632195 9.631653 9.672452 9.53539 9.842251 9.640066 9.447682 9.998536
1370818_at 10.667598 10.919064 10.74736 10.765036 10.95864 10.850024 10.735501 10.90403 10.811032 10.613547 10.913008
1370819_at 8.419342 8.481386 8.633287 8.613712 8.424186 8.468801 8.427672 8.657935 8.422545 8.371093 8.454919
1370820_at 9.132102 9.222935 9.080293 9.197 9.41671 9.226667 9.411144 9.527007 9.225732 9.616733 9.315962
1370821_at 10.294342 10.019929 10.19295 10.453426 10.558685 10.636387 10.255607 10.495832 10.283153 10.170485 10.482915
1370822_at 9.123467 9.165588 9.082344 8.338108 7.305071 8.681749 8.922457 9.594353 8.629603 8.654045 8.632813
1370823_at 7.027919 6.8375998 6.4105196 6.9599667 7.0981145 6.5631804 7.015387 6.5489416 6.532362 7.181189 7.127591
1370824_at 11.311679 11.332802 11.365316 11.305575 11.19603 11.228975 11.253712 11.33478 11.288988 11.360936 11.205467
1370825_a_at 11.028724 11.232474 11.210051 11.238528 11.289006 11.088355 11.238658 11.204026 11.270909 11.257821 11.19866
1370826_at 8.408096 8.242428 8.653954 8.685439 8.66691 8.388626 8.295524 8.671881 8.580422 8.266381 8.5745735
1370827_at 8.832005 9.009548 9.015669 8.861355 8.854275 8.789502 8.829208 8.674922 8.841519 8.703664 8.908604
1370828_at 6.4566154 6.8091035 6.780497 6.533902 6.600259 6.3026195 6.9213715 6.5228486 6.606867 6.605383 6.904372
1370829_at 6.331361 6.7727275 7.1842504 6.797319 7.1225333 7.2873206 7.163233 6.7315707 6.924243 6.9893627 7.3220177
1370830_at 11.836689 12.093721 12.0206995 11.854462 11.271706 12.063014 11.853244 11.983137 12.128602 11.612305 11.812312
1370831_at 9.63957 9.578833 9.586414 9.396749 9.971099 9.770239 9.533491 9.510176 9.385442 9.415092 9.433605
1370832_at 5.9043503 5.594478 5.811022 5.5851192 5.885953 5.685159 5.715357 5.875662 5.812038 5.7167397 5.4336066
1370833_at 4.0093184 3.8858066 4.3546066 4.1397004 4.024597 4.2016554 4.0044904 4.256 4.1144876 3.9308097 4.170874
1370834_at 4.281089 3.8778923 4.229628 4.0113473 4.349672 3.743867 3.8531966 3.8211448 3.7954185 4.0139427 4.0053144
1370835_at 7.506114 7.4404902 7.4769053 7.1809897 7.3395166 7.4525676 7.477414 7.1803513 7.492662 7.312529 7.261735
1370836_at 12.896537 12.813342 12.778476 12.95266 12.863463 12.8825 12.676634 12.942191 12.830754 12.715996 12.852588
1370837_at 5.153747 5.347191 4.8986883 5.061119 4.9226093 5.4472346 4.988495 4.8029776 5.3220825 4.940755 5.1322794
1370838_s_at 9.587877 9.841679 9.380281 9.607543 9.815197 9.473119 9.887738 9.875784 9.839786 9.5902405 9.4602785
1370839_at 4.423961 4.245688 4.1567893 4.5281796 4.101103 4.5344424 4.416573 4.219037 4.3499417 4.2754436 4.399769
1370840_at 5.192156 5.2897587 5.069352 5.172371 5.6462574 5.4891453 5.4557514 5.4200125 5.4849844 5.3383665 5.4233117
1370841_a_at 6.21898 6.0507026 5.6192875 6.1128235 5.9875636 5.9731355 6.045931 6.3537045 6.1897655 5.693491 5.965191
1370842_at 8.319734 8.530912 8.107991 8.336005 8.534681 8.501527 8.941398 8.482451 8.163362 8.624462 8.636287
1370843_at 4.1798234 4.0740633 4.1152396 4.2089653 4.2212305 4.4882703 4.3211055 4.29531 4.2555933 4.027318 4.4794025
1370844_at 9.408312 9.403824 9.493429 9.116768 9.287941 9.151804 9.119959 9.075495 9.304485 9.356611 9.152483
1370845_at 5.592741 5.2610216 5.7549963 5.9368763 5.8874655 5.575225 5.7154284 5.9268026 5.6200237 5.7032695 5.5857587
1370846_at 3.0038881 3.0589306 2.9950757 2.845193 3.0471604 3.0171897 3.0945694 3.0062206 2.9721754 2.8917882 3.1257877
1370847_at 7.8829994 7.702254 7.76637 7.5478244 7.901706 7.7283926 7.464505 7.353285 7.69079 7.7615466 7.486592
1370848_at 6.901589 6.564337 6.8990006 6.2709985 7.110693 6.5347166 6.230816 6.6961107 6.5320354 6.266199 6.497665
1370849_at 5.0494723 4.8831205 4.8957486 4.979696 5.019086 5.1411386 5.124035 5.0799828 5.20959 4.749188 4.973927
1370850_at 4.563649 4.3248053 4.3025665 4.370888 4.527405 4.6971426 4.8111835 4.7953887 4.7787704 4.4451494 4.545519
1370851_a_at 6.589812 6.6278963 6.753139 6.625944 6.8075123 6.5660486 6.528723 6.488924 6.49317 6.40733 6.738114
1370852_at 3.9888961 3.852034 3.9548573 4.096566 3.9277978 4.218216 3.872632 4.186676 3.849921 3.9378896 4.0237603
1370853_at 6.355576 6.3058596 6.510815 6.345575 6.610209 6.6278543 6.0909 6.614764 6.2022095 5.7888303 6.140281
1370854_at 3.5517042 4.0746355 4.017276 3.7795942 3.9359953 3.896539 3.7975252 4.0707684 4.1611323 4.239931 3.7563088
1370855_at 11.052698 10.92914 10.796084 10.66551 10.739343 10.494403 10.416972 11.0123205 10.711215 10.562352 10.875439
1370856_at 5.0636907 4.770708 4.676754 4.944347 4.9804964 5.232357 5.0225224 4.988226 5.1146183 5.299583 5.014719
1370857_at 6.022965 6.3510723 5.909605 6.110719 6.543909 6.1967 6.0090957 6.154394 6.432826 6.9058657 6.401724
1370858_at 3.4694467 3.4014215 3.678614 3.2388704 3.3404346 3.3596454 3.4137988 3.638875 3.4603777 3.4027703 3.36032
1370859_at 11.8394985 11.773392 11.714806 11.940882 11.73442 11.8382225 11.863967 11.876377 11.756866 11.847408 12.066895
1370860_at 4.934045 4.8834715 4.5384464 4.831915 4.8427916 5.15996 4.9673824 5.083724 4.741144 4.836071 5.0284395
1370861_at 11.619904 11.660038 11.746533 11.8716 11.899766 12.002497 11.787916 11.86632 11.808627 11.853498 11.839547
1370862_at 14.357413 14.3096695 14.281538 14.308779 14.382898 14.3334 14.249049 14.354464 14.387536 14.2802725 14.251005
1370863_at 4.4702682 4.5524864 4.6203475 4.7016993 4.448024 4.5568466 4.752763 4.4614706 4.4456863 4.6225433 4.2179728
1370864_at 6.3403435 6.2932076 6.320923 6.4594626 6.169464 6.1420107 6.552804 6.2033653 6.3343544 6.9456706 6.5931106
1370865_at 8.9576435 9.2365265 8.943866 8.963741 9.149049 9.175667 8.974473 9.141137 8.950389 8.9459915 8.948054
1370866_at 12.758637 12.804985 12.820526 12.827954 12.899349 12.8781 12.881656 12.950002 12.802006 12.894748 12.890798
1370867_at 8.871149 9.13333 9.023972 9.05443 8.826116 8.917301 9.043628 8.950401 8.893204 9.120432 8.96898
1370868_at 4.574316 3.9604526 4.3662767 4.245475 4.4936247 4.7155933 4.487569 4.3637075 4.42447 4.495388 3.9235861
1370869_at 4.7236576 4.557951 4.352598 4.6342545 4.4561067 4.7802496 4.7116203 4.544804 4.6442604 4.680171 4.4476833
1370870_at 8.790837 9.610087 8.535129 8.769137 8.286561 8.758704 10.055122 9.340755 8.315624 10.071108 10.07029
1370871_at 11.117983 11.09926 10.872671 10.952981 11.142293 10.83636 11.04173 10.978187 11.102947 11.159536 11.355136
1370872_at 9.401313 9.613834 9.32 9.334062 9.381521 9.372892 9.4733715 9.38084 9.19876 9.401968 9.610382
1370873_at 8.963388 9.074366 9.007023 8.956543 9.090826 9.098504 8.799407 9.016585 8.740509 8.911393 8.867052
1370874_at 3.6799154 3.79753 3.6467755 3.6621594 3.5616634 3.7592378 3.8935397 3.771349 3.7770712 3.8558035 3.5646508
1370875_at 6.797996 6.998586 6.9896936 6.9067783 6.811273 6.508955 6.7880836 6.8717527 6.8288736 6.678047 6.620922
1370876_at 8.743284 8.754419 8.7873955 9.356842 8.632433 8.690437 9.009182 8.578085 8.847234 9.316467 9.110699
1370877_at 5.418613 5.100528 5.2017574 5.258734 5.238898 5.4626637 5.3992734 5.305127 5.2888403 5.194934 5.180461
1370878_at 9.871794 9.809544 9.985654 10.1153 10.284174 9.995969 10.041455 10.239676 10.099986 10.092521 10.1428585
1370879_at 10.025256 10.366533 10.175431 10.346796 10.310228 10.224693 10.430432 10.067932 9.959003 10.22804 10.200437
1370880_at 9.221499 9.214852 9.259626 9.168001 9.350016 9.199185 9.351826 9.340279 9.279029 9.310261 9.244148
1370881_at 12.489997 12.5633335 12.510858 12.534479 12.678951 12.630983 12.624248 12.526538 12.501158 12.686521 12.686714
1370882_at 8.276184 8.539401 8.254452 8.152678 8.2461195 8.064804 8.766108 8.8753395 8.595573 8.282503 8.497465
1370883_at 10.748263 10.5189905 10.520996 10.031602 10.452036 10.253552 10.600094 10.94472 10.851879 10.072158 10.112973
1370884_at 9.667564 9.567648 9.408405 9.674322 9.474442 9.499239 9.448397 9.548401 9.559275 9.55164 9.528309
1370885_at 8.451313 8.5459175 8.607521 8.434631 8.868646 8.281753 8.399689 8.6276245 8.894133 8.887935 8.59337
1370886_a_at 6.1389337 6.491782 6.522887 6.108594 6.889603 6.184397 6.280878 6.1749096 6.5036645 6.097583 6.333209
1370887_at 7.004269 7.1070776 6.8708663 6.9514074 6.872955 6.854038 6.7207217 7.0853233 6.760227 6.9103956 7.104989
1370888_at 12.062955 12.029049 12.067175 12.099755 12.274559 12.237757 12.125088 12.120551 12.160217 12.227052 12.185623
1370889_at 7.0362077 6.0459495 6.9985476 7.318932 6.449682 6.8475375 7.097304 6.3209352 7.0460887 7.087148 6.331415
1370890_at 9.568296 9.63741 9.726088 9.483795 9.620828 9.5458145 9.594889 9.578208 9.671559 9.696058 9.595091
1370891_at 8.547392 8.540041 8.672665 8.248045 8.496136 8.086096 8.293188 8.246166 8.4163475 8.298872 8.511595
1370892_at 12.387433 12.27863 12.743411 12.366086 12.237039 12.213965 12.100557 12.294445 12.506737 12.751739 12.445751
1370893_at 9.670331 9.811174 9.913068 9.381811 9.183107 9.547012 9.889399 9.476842 8.845311 10.105573 9.82901
1370894_at 4.451106 4.460287 4.341536 4.0969596 4.38717 5.0393715 4.299966 4.6871705 4.2257776 4.207752 4.7047873
1370895_at 7.2158666 7.3357244 7.291208 7.5478244 6.6491146 7.0948462 7.1115217 6.759999 6.5529175 7.184511 7.1219473
1370896_a_at 6.8210416 6.774643 6.7528663 6.918642 7.093836 6.9219785 7.053257 7.043093 7.0636 6.701553 6.9343596
1370897_at 9.398626 9.415655 9.307513 9.604092 9.348082 9.301194 9.256606 9.28977 9.17025 9.224207 9.029716
1370898_at 4.3794093 4.3248053 4.1984425 4.2416544 4.4813466 4.358164 4.0529485 4.3777084 4.4604883 4.2028646 4.109749
1370899_at 7.097346 7.3187966 7.402535 6.928405 7.0469375 6.873577 7.0928907 7.1706557 6.9196153 7.4365854 6.938337
1370900_at 3.2451646 2.9769118 3.2089431 3.0772078 3.1594229 3.2050645 3.3222249 3.0530474 3.2659004 3.043472 3.1788557
1370901_at 7.2296386 7.4987316 7.3125916 7.606038 7.779168 7.4802713 7.4898925 7.6175823 7.7221274 7.6468325 7.6101303
1370902_at 6.0174212 5.503537 4.6648507 5.1260314 5.5051274 5.4556575 4.8831625 5.5099497 4.99005 5.873718 6.1087503
1370903_a_at 6.159725 6.242306 5.913214 5.8776803 6.2689366 6.0267105 6.016401 6.0850835 6.288786 6.655405 6.0237584
1370904_at 6.701169 6.6700773 6.7041864 6.934498 6.2505407 6.86352 7.4650316 7.394394 7.8325872 7.1940145 7.140133
1370905_at 8.565929 8.513657 8.49803 8.586196 8.697374 8.185542 8.420155 8.800727 8.57097 8.150924 8.515297
1370906_at 10.82045 11.405912 10.976405 10.970735 11.437988 10.824872 10.748665 11.280043 11.097994 9.961809 11.100488
1370907_at 12.243733 12.248279 12.369065 12.182032 11.829692 12.197472 12.16441 12.250911 12.21909 12.180682 12.333262
[truncated: 3,185,600 more chars]
