# Supplementary material for: Transcriptomic point of departure determination: a comparison of distribution-based and gene set-based approaches
Source: Front Genet. 2024 May 9;15:1374791. doi: 10.3389/fgene.2024.1374791 (PMC11112360; doi:10.3389/fgene.2024.1374791)
Supplement: Supplementary file 6 [file DataSheet1.zip › Data Sheet 1/tolbutamide_29day_Rat_Liver_rma.txt]

ProbesetID V2 V3 V4 V5 V6 V7 V8 V9 V10 V11 V12 V13
Dose 0 0 0 100 100 100 300 300 300 1000 1000 1000
1367452_at 10.304893 10.471847 10.304465 10.321442 10.339647 10.338171 10.381665 10.334425 10.37423 10.507249 10.289048 10.245833
1367453_at 10.052549 10.145369 9.985758 9.93023 9.943545 9.970519 9.904933 9.805936 9.637097 9.93432 9.990688 9.996627
1367454_at 9.8953705 9.825351 9.913862 9.926068 9.756581 10.139834 9.870332 10.160308 10.004588 9.832443 9.740344 9.774424
1367455_at 11.355937 11.420493 11.362405 11.377286 11.197777 11.552468 11.490685 11.759821 11.40646 11.228179 11.352058 11.352137
1367456_at 11.832352 11.812008 11.793486 11.77269 11.798532 11.795657 11.766885 11.719425 11.826061 11.775201 11.761598 11.751109
1367457_at 9.192067 9.159099 9.213611 9.182621 9.00223 8.905369 9.169896 9.124543 9.173574 9.140591 9.017143 9.108363
1367458_at 8.378645 8.401192 8.356937 8.360416 8.397931 8.419274 8.451682 8.206964 8.304489 8.259159 8.428888 8.449404
1367459_at 12.055143 12.07575 11.972045 12.021554 12.049372 12.192415 12.041258 12.072899 12.083105 12.077887 12.006363 12.035068
1367460_at 11.309259 11.338824 11.371047 11.421594 11.315928 11.465321 11.236933 11.498743 11.484969 11.408385 11.304325 11.281015
1367461_at 10.223729 10.224302 10.260522 10.300113 10.063492 10.3836975 10.336233 10.38558 10.302824 10.242737 10.041295 10.077709
1367462_at 10.47967 10.503329 10.438557 10.546675 10.429989 10.386842 10.591018 10.449907 10.460801 10.574575 10.343498 10.804755
1367463_at 10.974058 11.0415125 11.162316 11.273547 11.022833 11.106754 10.976978 11.221494 11.032272 11.19853 10.694758 10.653287
1367464_at 9.430009 9.557369 9.528191 9.425719 9.362319 9.722204 9.500826 9.631748 9.509318 9.549552 9.388277 9.500471
1367465_at 10.285462 10.251132 10.190242 10.327479 10.444312 10.243839 10.426518 10.217202 10.331307 10.429987 10.367918 10.428522
1367466_at 10.022223 10.117571 10.156165 9.97174 9.9483185 10.13346 9.977798 10.271755 10.184011 9.813834 9.867779 9.897202
1367467_at 11.512576 11.46508 11.54091 11.531672 11.681314 11.67041 11.546781 11.736755 11.752128 11.627473 11.616235 11.610041
1367468_at 9.717942 9.842787 9.870918 10.181991 9.811733 9.881911 9.860583 9.847674 9.956698 9.836148 9.720484 9.74917
1367469_at 12.018599 11.973151 12.015422 11.891634 11.787624 11.725371 11.958511 11.715652 11.643167 11.796019 11.779157 11.821384
1367470_at 10.017668 10.042552 10.060128 9.905614 10.019 10.335891 10.153913 10.270814 10.149231 10.073144 10.022995 9.837838
1367471_at 8.856535 8.867638 8.956176 8.919737 8.896919 9.00251 8.953499 8.933325 9.018149 8.932264 8.987307 8.994521
1367472_at 10.258087 10.256402 10.196971 10.14387 10.071291 10.364803 10.052191 10.389946 10.259165 9.963473 10.026999 10.060182
1367473_at 10.115401 10.2267885 10.129533 10.189398 10.058103 9.9670315 10.029141 9.969918 9.973041 10.041539 10.0457325 10.043006
1367474_at 9.744763 9.798074 9.6901455 9.715183 9.535258 9.708669 9.864826 9.870712 9.782815 9.726189 9.734803 9.687274
1367475_at 10.639536 10.52593 10.527844 10.630452 10.501584 10.537404 10.719953 10.620933 10.643652 10.638254 10.512628 10.600366
1367476_at 11.242213 11.146024 11.204566 11.222093 11.291097 11.273338 11.26115 11.207794 11.289184 11.444231 11.13242 11.218362
1367477_at 9.964683 10.091607 9.861933 9.961102 10.175264 10.304218 10.087301 10.294166 10.319775 10.057418 10.081297 10.140843
1367478_at 7.791742 7.898577 7.860649 7.769454 7.9243402 8.073866 7.9297037 7.973836 8.091782 7.868546 7.829824 7.8947334
1367479_at 11.317705 11.445645 11.209387 11.284052 11.405275 11.3336315 11.282163 11.414643 11.355891 11.317223 11.173406 11.25588
1367480_at 9.396704 9.556056 9.529316 9.3870325 9.398581 9.709727 9.483769 9.564202 9.591439 9.54253 9.342899 9.241971
1367481_at 9.291393 9.362649 9.278184 9.3917675 9.382206 9.666254 9.301657 9.645612 9.668729 9.290581 9.0613785 9.125494
1367482_at 9.655828 9.75322 9.595696 9.80919 9.599405 9.60769 9.693329 9.733145 9.661843 9.644573 9.557923 9.672742
1367483_at 8.646355 8.557562 8.686062 8.830221 8.869886 9.012375 8.892416 8.986168 9.1208 8.824097 8.696028 8.62307
1367484_at 9.24073 9.283186 9.395098 9.320573 9.177755 9.251554 9.348627 9.242051 9.357214 9.431066 9.26356 9.368562
1367485_at 9.989925 9.997291 10.101035 9.939155 9.926932 9.946978 10.003061 9.938108 9.904003 10.017109 9.746108 9.816516
1367486_at 9.498333 9.5357895 9.511985 9.502546 9.304093 9.84776 9.447494 9.745542 9.836784 9.476569 9.485013 9.564541
1367487_at 7.689847 7.7221537 7.4855337 7.5239787 7.5961876 7.3500695 7.643484 7.525782 7.4715123 7.5185647 7.397391 7.620245
1367488_at 7.904264 8.106043 8.110781 7.8948097 7.8025036 7.9514823 8.0109 8.117527 8.14403 7.904725 7.8981338 7.8204985
1367489_at 6.488012 6.598197 6.553345 6.5368733 6.6183443 6.622499 6.550933 6.4437594 6.453018 6.65138 6.620375 6.3328547
1367490_at 7.1343837 7.201552 7.2694283 7.35487 7.076793 7.47209 7.1935797 7.611424 7.3543725 7.109927 7.278411 7.010651
1367491_at 9.211409 9.396913 9.211733 9.203548 9.116055 9.319486 9.33666 9.042668 9.258014 9.2176695 9.222579 9.048964
1367492_at 8.992918 9.001656 9.019864 9.0061655 9.083104 9.072823 9.004293 9.121792 9.076765 9.076879 8.962835 9.019499
1367493_at 9.338457 9.388841 9.311715 9.507364 9.349855 9.766732 9.288055 9.667039 9.448355 9.520209 9.359501 9.300868
1367494_at 9.792964 10.044884 9.906775 9.848978 9.837798 10.092217 10.022086 9.947937 10.039412 10.067356 9.849719 9.849777
1367495_at 7.4344397 7.6112967 7.520157 7.615291 7.3608813 7.3978143 7.676279 7.6863575 7.700629 7.649116 7.3798366 7.2675967
1367496_at 11.26748 11.153203 11.213939 11.283969 11.212065 11.287146 11.175936 11.256857 11.239371 11.210214 11.21114 11.310898
1367497_at 8.605745 8.553556 8.76016 8.555277 8.641615 8.690442 8.609931 8.481769 8.605755 8.615044 8.412799 8.491993
1367498_at 8.68778 8.929727 8.793306 8.712009 8.586356 8.7987385 8.916668 9.108345 9.038243 8.638177 8.709859 8.346606
1367499_at 8.112658 8.355976 8.202171 8.265459 8.070757 8.389177 8.232597 8.144241 8.03137 8.187517 8.005659 8.036329
1367500_at 10.4311075 10.342236 10.376876 10.4430895 10.365037 10.276054 10.4838915 10.3593445 10.420092 10.604061 10.37459 10.3307705
1367501_at 8.451569 8.562147 8.514378 8.347746 8.3492 8.812187 8.523766 8.897255 8.773225 8.404563 8.334932 8.483905
1367502_at 8.565631 8.611847 8.489438 8.568773 8.538298 8.748263 8.650949 8.514472 8.532417 8.636607 8.43536 8.477181
1367503_at 10.821568 10.952428 10.853607 10.836026 10.869579 11.26452 10.641253 11.05938 11.063562 10.865961 10.877946 10.835511
1367504_at 8.115414 8.203653 8.285112 8.244375 8.211449 8.043285 8.350592 7.9929414 8.377354 8.226515 7.974138 8.327747
1367505_at 8.113909 8.110509 8.323947 8.276435 7.9714293 8.020901 7.974231 8.2060795 8.192492 8.033571 7.9799743 8.029819
1367506_at 9.868964 10.012182 9.866072 9.709815 9.94125 10.077702 9.771074 10.032881 9.929464 9.871505 9.560391 9.7345
1367507_at 7.040614 7.48337 7.129115 7.3122168 7.5002375 7.6223173 7.373454 7.403738 7.5192184 7.3807425 7.1279063 7.2458415
1367508_at 8.642856 8.647999 8.641928 8.482965 8.462584 9.1292925 8.403352 8.869698 8.878808 8.685583 8.5802355 8.403401
1367509_at 9.579623 9.555627 9.707348 9.705311 9.74605 9.569175 9.581658 9.674553 9.672617 9.70641 9.633389 9.57154
1367510_at 9.943208 9.838313 9.881165 9.831169 9.884425 9.917922 9.818115 9.927583 9.924995 9.852486 9.845435 9.881625
1367511_at 8.473903 8.483564 8.450571 8.5572195 8.339719 8.82504 8.269516 8.564598 8.709512 8.319961 8.215535 8.188691
1367512_at 11.016674 11.084668 11.0700035 11.071793 11.17173 10.819575 11.034673 10.914966 10.938695 11.09015 10.962132 11.088887
1367513_at 8.061025 7.999503 8.244034 8.123283 7.809569 8.155614 7.893747 8.13402 8.173889 8.111029 7.8919806 7.784997
1367514_at 7.62541 7.9804215 7.8946047 7.94034 7.902222 8.104124 7.755898 7.970288 7.931568 8.035419 7.908529 7.8307695
1367515_at 7.5669575 7.4787035 8.077538 7.564686 7.431897 7.677175 7.621643 7.3891444 7.8930793 7.6564937 7.3534527 7.3578806
1367516_at 8.968981 9.005843 8.954536 9.064267 8.9630375 9.108999 9.078225 9.13062 8.910604 9.09771 8.623675 8.902624
1367517_at 8.06241 7.9983144 7.6292114 8.018432 7.501044 7.8805885 7.6609135 7.9091434 7.8379626 7.866603 7.8439865 7.9015145
1367518_at 8.715401 8.7854 8.628102 8.6460905 8.567074 8.646234 8.57765 8.722666 8.553546 8.519838 8.51739 8.57016
1367519_at 8.318784 8.489844 8.494621 8.5342655 8.4618025 8.591772 8.503094 8.696435 8.60808 8.484062 8.362488 8.4333
1367520_at 9.956054 9.813645 9.886544 9.980492 9.930241 10.265453 9.920701 10.110969 10.184232 9.913109 9.936525 9.90416
1367521_at 6.7856994 7.2313385 6.921332 7.1099415 6.896412 7.1654444 6.822708 7.0849476 7.0891056 7.0339217 7.245913 6.8940616
1367522_at 9.397575 9.420671 9.152918 9.242712 9.269098 9.448733 9.296177 9.363969 9.2339 9.410311 9.286461 9.205235
1367523_at 8.481549 8.682264 8.665349 8.681769 8.615181 8.73888 8.792635 8.690611 8.812793 8.601183 8.488194 8.518517
1367524_at 7.5853143 7.70206 7.607807 7.545804 7.3835807 7.4663935 7.3504176 7.4517593 7.492686 7.423134 7.5241714 7.4284225
1367525_at 9.158146 9.147055 9.119839 9.062354 9.019241 9.381878 9.084361 9.198184 9.247643 9.074912 8.959535 9.119238
1367526_at 9.038659 8.983196 9.03471 9.079172 9.091467 9.144063 9.040193 9.334769 9.113524 9.116642 8.894445 8.978443
1367527_at 8.449232 8.402964 8.293133 8.159912 8.122447 8.033902 8.123829 8.361395 8.26786 8.226593 7.948046 8.133575
1367528_at 9.063715 9.084017 9.238902 9.027074 8.982416 8.949947 8.980143 8.9373 8.831487 9.0459 8.905716 9.174255
1367529_at 9.132361 9.103867 9.055514 9.153918 9.238245 9.116352 9.3806715 9.10924 9.19522 9.301866 9.021265 9.169643
1367530_at 7.461488 7.574759 7.4464073 7.354862 7.3279963 7.969791 7.5849266 7.8306537 7.890587 7.586878 7.3642 7.205802
1367531_at 10.656856 10.657407 10.50345 10.533638 10.543217 10.742347 10.72441 10.637178 10.809021 10.66326 10.723614 10.518639
1367532_at 11.243879 11.268703 11.283647 11.217001 11.200703 11.312048 11.218078 11.394549 11.319625 11.196603 11.090984 11.112591
1367533_at 8.482068 8.379643 8.26861 8.289146 8.160831 8.534388 8.328734 8.702708 8.463676 8.341759 8.188579 8.348246
1367534_at 7.6849904 7.4438643 7.7568474 7.4598217 7.497389 7.5292854 7.3115106 7.257177 7.530186 7.5252795 7.3062525 7.7380695
1367535_at 8.795889 9.013997 8.834341 8.917408 8.754618 8.808887 9.038553 8.894582 8.821813 8.974638 8.802406 9.013618
1367536_at 7.925997 7.66902 7.886089 7.789188 7.930033 8.070938 7.8016925 7.861517 7.9234576 7.946363 7.987099 7.95487
1367537_at 7.661018 7.9142275 7.894627 7.6356196 7.6810346 7.7138433 7.916184 8.176059 7.9807405 7.7396865 7.6220493 7.463522
1367538_at 7.0622845 6.923512 6.9801393 6.795476 6.7757406 7.1656322 6.985805 7.1984754 7.5193553 6.7135487 6.476293 6.5720706
1367539_at 8.516865 8.461108 8.608383 8.471934 8.485207 8.150123 8.496247 8.408746 8.231895 8.342925 8.159878 8.033211
1367540_at 7.615807 7.658463 7.7747545 7.3719807 7.368581 7.6199203 7.7159653 7.903106 7.8558364 7.405649 7.393091 7.198077
1367541_at 7.7038918 7.624224 7.7940135 7.8193536 7.8372817 7.6750083 7.4867954 7.606791 7.8581347 7.8790293 7.7313733 7.925383
1367542_at 8.040422 7.9725385 8.090413 8.092154 8.065414 8.058424 8.055875 7.9440026 8.038379 8.031165 8.068871 7.988847
1367543_at 8.863657 8.945558 8.644303 8.840793 8.787707 8.914052 8.839648 8.961225 8.915426 8.813535 8.69202 8.653694
1367544_at 6.6941295 6.869711 7.0321097 6.9760695 6.6776834 6.521611 6.974806 6.9037895 7.0366335 6.631093 6.5845037 6.2626767
1367545_at 7.19918 7.1989803 7.7313547 7.1086664 7.249289 7.164198 7.1310515 7.1654873 7.5226912 7.1804905 7.122702 7.2458277
1367546_at 10.575223 10.508834 10.416231 10.511175 10.429908 10.477724 10.574823 10.454208 10.359457 10.579831 10.612251 10.521407
1367547_at 7.832438 7.8662477 7.7943206 7.8590283 7.657002 7.69127 7.938418 7.786376 7.9978433 7.724478 7.9142203 7.790967
1367548_at 8.726116 8.791719 8.724469 8.627285 8.533948 8.719619 8.601714 8.641542 8.64538 8.634776 8.608723 8.661438
1367549_a_at 10.399126 10.515262 10.526971 10.449407 10.516183 10.862745 10.520716 10.782897 10.709297 10.559927 10.274001 10.443555
1367550_a_at 8.876401 8.6710615 8.9169035 8.800153 8.840726 8.786511 8.787776 8.834222 8.800284 9.13665 8.719517 8.671548
1367551_a_at 9.20402 9.212579 9.16334 9.118104 8.927555 9.4096155 9.130043 9.396697 9.445992 9.2930975 8.933416 9.247547
1367552_at 4.693575 4.396979 4.35319 4.650643 4.6504254 4.282484 4.485695 4.211273 4.4385753 4.3518333 4.572739 4.2592497
1367553_x_at 12.97888 12.085322 12.535704 13.041684 13.061603 13.099706 11.994775 12.969357 12.511992 12.497003 12.013421 12.267657
1367554_at 4.102543 4.290797 4.0013714 4.074375 3.7789598 4.0305834 4.0977416 4.1139126 4.110132 3.8339982 3.9469993 4.2511206
1367555_at 14.736518 14.684946 14.739397 14.72809 14.718243 14.696714 14.738573 14.718914 14.707607 14.73272 14.720774 14.707607
1367556_s_at 14.5832205 14.556362 14.596167 14.573405 14.553747 14.573405 14.57053 14.559159 14.570789 14.553747 14.548628 14.588273
1367557_s_at 13.042341 13.067903 12.832015 13.02104 13.086822 13.13175 13.06099 13.053178 13.066021 12.982231 12.816391 13.044439
1367558_x_at 3.1979845 3.2019255 3.1650074 3.1470234 3.1250796 3.2756855 3.255741 3.1290753 3.2712467 3.2053945 3.1576786 3.113892
1367559_at 13.057109 13.173858 13.109173 13.008703 13.03414 13.027091 13.062058 13.026333 13.068687 13.120243 13.099803 13.096893
1367560_at 12.177677 12.213978 12.130173 12.231966 12.205394 12.339434 12.130887 12.2414665 12.283565 12.066362 12.230639 12.093736
1367561_at 12.6099415 12.686334 12.617656 12.775302 12.730633 12.528537 12.604053 12.606421 12.619309 12.662451 12.688346 12.644664
1367562_at 9.153262 9.150581 9.083508 9.229057 8.588837 8.809232 8.774654 8.885761 9.18683 9.203741 9.01106 9.001072
1367563_at 8.85864 8.97932 8.921531 9.089912 8.727627 8.87192 8.829646 8.961114 9.218005 8.891545 8.776103 9.025339
1367564_at 6.289427 6.214057 6.0643406 6.105615 6.246439 5.965897 5.847283 5.943757 5.777665 6.05709 6.0776043 6.240237
1367565_a_at 13.89399 13.864069 13.807748 13.8350525 13.909221 13.847781 13.822366 13.912244 13.900996 13.862391 13.889197 13.8427305
1367566_at 3.9718282 4.1857557 4.1404953 4.4164543 4.1716967 4.279722 4.129652 4.118543 4.088812 3.6959138 4.2110996 4.404295
1367567_at 12.193347 12.165664 12.025907 12.035365 12.128798 12.16075 12.033332 12.159763 12.167085 12.004114 12.056222 11.967369
1367568_a_at 9.187785 8.903681 8.790633 9.196898 8.957819 9.253707 9.068781 9.445859 9.584143 8.994814 9.105335 9.071671
1367569_at 11.722506 11.798762 11.634493 11.646487 11.738008 12.019866 11.632929 11.961226 11.826856 11.666796 11.775907 11.613487
1367570_at 6.7788577 6.840935 6.637949 6.830438 7.145502 7.076371 6.9663477 7.5052686 7.304191 6.9393272 6.5586686 6.506928
1367571_a_at 5.47324 5.520727 5.3170614 5.278407 5.7281914 5.316659 5.3483353 5.5239 5.467375 5.5188513 5.4710073 5.7337065
1367572_at 5.0184603 5.1552205 4.9730206 5.1248283 5.008972 5.1029515 5.107127 5.083754 5.097022 5.0879683 5.2071495 5.3080096
1367573_at 12.409241 12.475241 12.327069 12.34448 12.464292 12.416131 12.28732 12.499232 12.390747 12.321675 12.361825 12.212842
1367574_at 8.871285 8.450251 8.316257 8.765615 8.443118 8.645496 8.655907 8.624364 8.619125 8.818348 8.501779 8.804613
1367575_at 11.45708 11.479636 11.195807 11.482681 11.577614 11.786713 11.392496 11.51326 11.622451 11.3500595 11.169916 11.251513
1367576_at 13.548696 13.681976 13.731638 13.557896 13.656833 13.7736 13.392623 13.665441 13.621933 13.550601 13.482395 13.455925
1367577_at 6.854677 6.8224845 6.071874 6.7903414 6.8197246 6.825587 7.9249315 6.5259333 6.541481 7.19567 7.6152725 6.6490536
1367578_at 10.516005 10.431102 10.273832 10.467554 10.510416 10.690442 10.346709 10.554728 10.530072 10.394078 10.316994 10.37237
1367579_a_at 11.277132 11.609894 11.039713 11.358478 11.423975 11.555741 11.454886 11.588938 11.471513 11.35466 11.356412 11.455226
1367580_at 11.443065 11.54002 11.387177 11.510021 11.510937 11.606453 11.388738 11.5750475 11.491821 11.405995 11.5054 11.273419
1367581_a_at 5.881108 6.011958 6.1334324 6.1651764 6.179483 5.846202 5.7836027 6.207279 5.7523584 5.649155 5.9788356 5.6183095
1367582_at 11.82854 11.943772 11.783915 11.956807 11.899416 11.818971 11.761079 11.8345995 11.773701 11.755121 11.811871 11.71973
1367583_at 13.345729 13.480922 13.399156 13.406809 13.3890915 13.34875 13.361011 13.520703 13.360428 13.444702 13.38419 13.351833
1367584_at 8.502236 8.334091 7.9466677 8.39187 8.120336 8.309858 8.179815 8.261889 8.279555 8.390802 8.124545 8.2642355
1367585_a_at 11.21746 11.237498 10.900901 11.176643 11.138171 11.209989 11.091113 11.33132 11.040301 11.135393 10.89134 11.006786
1367586_at 12.986227 13.161294 12.935925 12.984949 12.920615 13.083947 12.988565 12.993681 12.916477 12.8221655 12.605957 12.816206
1367587_at 3.5814674 3.4809608 3.5071337 3.7667122 3.6383486 3.4104242 3.4702435 3.6587796 3.60815 3.6844285 3.6255753 3.6692326
1367588_a_at 11.581107 11.563853 11.631587 11.571262 11.53366 11.3679285 11.573728 11.520688 11.54978 11.592871 11.671526 11.557276
1367589_at 9.5915165 9.5911665 9.372771 9.558236 9.432726 9.845806 9.507087 9.742696 9.693903 9.633125 9.546326 9.412041
1367590_at 11.036927 11.003112 10.940363 11.009224 10.890627 11.175448 10.884859 10.896866 10.957991 11.066189 10.881632 10.993208
1367591_at 10.044848 10.138281 10.064945 10.092684 10.157359 10.3937235 9.980616 10.393565 10.26428 10.119433 10.138905 10.20419
1367592_at 3.494217 3.2751546 3.2947364 3.4498389 3.2557337 3.3368518 3.4416878 3.5740988 3.4512935 3.4099915 3.3733656 3.2373295
1367593_at 8.581965 7.8130107 7.888211 8.679303 8.695843 8.37706 8.772411 8.2838745 8.855341 8.4563875 8.47669 8.788964
1367594_at 9.400728 9.4154625 9.249147 9.560253 9.255133 9.257965 9.449707 9.26383 9.394627 9.306948 9.363031 9.441732
1367595_s_at 13.6955595 13.719292 13.778547 13.759994 13.719707 13.775232 13.681312 13.690101 13.80744 13.806168 13.706439 13.783055
1367596_at 12.5449095 12.582552 12.485013 12.642717 12.62041 12.36137 12.439705 12.485923 12.390575 12.498656 12.4673815 12.37093
1367597_at 12.148979 12.195126 12.040541 12.136106 12.198933 12.225341 12.202988 12.235942 12.114439 12.116367 12.182547 12.047878
1367598_at 14.176638 14.160711 14.225062 14.177301 14.1949005 14.112178 14.155782 14.171208 14.106369 14.173721 14.150971 14.195089
1367599_at 12.07743 12.413472 11.914004 12.367382 12.369553 12.244577 12.276376 12.318399 12.2244425 12.387492 12.123466 12.3064575
1367600_at 5.6012573 5.6342583 5.5088024 5.459277 5.581793 5.4366293 5.888092 5.539384 5.92275 5.5475197 5.4002776 5.5746717
1367601_at 8.820995 8.639203 8.534168 8.300703 8.135935 8.614131 8.417114 8.681351 8.819441 8.802797 7.869258 8.809679
1367602_at 9.472147 9.460636 9.381063 8.950827 9.08594 9.802166 9.1370735 9.60395 9.770301 9.521429 8.984794 9.3478565
1367603_at 11.455014 11.334029 11.193546 11.325382 11.37564 11.270168 11.295994 11.266758 11.318338 11.405394 11.214236 11.259116
1367604_at 11.34586 11.1778345 11.191633 11.193427 11.344167 11.267791 11.391546 11.327058 11.345762 11.210626 11.2511635 11.168164
1367605_at 11.079768 11.002448 10.840545 11.038101 10.962613 11.238415 10.9138 11.105265 11.199055 11.054487 10.815707 10.944739
1367606_at 12.357296 12.410919 12.3157625 12.318649 12.349173 12.459986 12.339561 12.490122 12.319782 12.37145 12.382349 12.240689
1367607_at 12.689166 12.72963 12.65495 12.67832 12.782707 12.667696 12.740441 12.691977 12.709189 12.804665 12.749631 12.631813
1367608_at 5.164941 5.034398 5.357724 4.914951 5.3484144 5.3570395 5.1579447 5.0094004 5.095203 5.2633543 5.155072 4.8359365
1367609_at 11.892714 12.386989 12.298883 12.198487 11.725431 12.358092 11.559226 12.395185 11.747606 12.409444 12.453056 12.335619
1367610_at 12.5343485 12.584837 12.562878 12.563969 12.5546 12.539939 12.565116 12.651 12.488976 12.557241 12.56269 12.488313
1367611_at 5.4720244 5.3068175 5.1595545 5.2728276 5.3828206 5.292936 5.101976 5.1941905 5.07081 5.276737 5.3076234 5.835854
1367612_at 14.059657 14.035828 14.094654 14.074897 14.112225 13.994138 14.087346 14.047451 14.108513 14.106449 14.10629 14.114925
1367613_at 12.983125 12.959514 12.918792 12.812108 12.929278 12.988741 12.957565 12.925973 12.943256 13.043027 13.042696 12.95931
1367614_at 7.5802765 7.2813897 7.010244 7.702354 7.1363387 7.459259 7.502254 7.5458074 7.748992 7.784417 7.134986 7.0214
1367615_at 4.079226 4.468548 4.1145544 4.4682283 4.2560086 4.230031 4.1539435 4.3719196 4.1453886 4.2543707 4.3546467 4.1099243
1367616_at 4.754052 4.5235653 4.5337267 4.539592 4.573284 4.2710156 4.659708 4.437974 4.2956467 4.527273 4.6723394 4.628804
1367617_at 9.486811 9.61653 9.378321 9.499125 9.34172 9.637401 9.399369 9.472819 9.522367 9.539072 9.34003 9.434605
1367618_a_at 11.28859 11.261703 11.164491 11.3453865 11.250015 11.304697 11.257444 11.431338 11.316895 11.25287 11.261408 11.18565
1367619_at 12.777751 12.734548 12.922612 12.719912 12.73062 12.643797 12.877555 12.789577 12.950769 12.948854 13.115399 13.086825
1367620_at 12.954247 12.911027 12.726024 12.879325 12.877525 12.824031 12.898621 12.880389 12.763066 12.885912 12.7443075 12.848944
1367621_at 8.399022 8.766405 8.601043 8.65078 8.485305 8.780699 8.635339 8.6784 8.658713 8.527243 8.387834 8.410949
1367622_at 12.407362 12.479553 12.249718 12.455004 12.493376 12.392388 12.385209 12.398413 12.327055 12.431429 12.32678 12.333723
1367623_at 12.345376 12.389816 12.179999 12.369066 12.379578 12.223078 12.324309 12.211109 12.1851845 12.242976 12.247587 12.127935
1367624_at 10.666144 10.916446 10.891957 10.587424 10.744719 10.906728 11.1657095 11.451779 11.157946 10.758495 10.706646 10.284837
1367625_at 13.16103 13.297564 13.2622795 13.263093 13.198382 13.300696 13.207453 13.340742 13.299496 13.196721 13.293101 13.20802
1367626_at 4.8248415 5.013509 5.0613885 4.566011 4.983431 4.8422008 4.925773 4.976706 4.9148235 4.7330494 5.152387 4.9181957
1367627_at 8.2478 8.183802 8.495044 7.7431383 7.942595 7.914172 8.054098 8.103535 8.021756 7.916225 7.8538017 7.60501
1367628_at 6.6261253 6.034946 6.259332 6.5088925 6.500682 6.606201 6.364607 6.4430237 6.986979 6.8560314 5.8206244 6.511873
1367629_at 12.2428875 12.356584 12.128338 12.258684 12.364548 12.110032 12.270461 12.159425 12.107743 12.334586 12.20354 12.154253
1367630_at 12.340629 12.518573 12.406348 12.49855 12.4957485 12.533039 12.393495 12.561844 12.485691 12.454403 12.423944 12.31044
1367631_at 6.4162893 6.805129 6.182796 6.1115227 5.699706 5.913348 6.283512 6.157052 5.5781174 7.087103 6.508245 5.593957
1367632_at 10.2987995 9.8024 10.2771015 10.029249 9.89983 10.143753 9.842684 10.05567 10.0595455 9.901821 9.426446 9.836378
1367633_at 9.665059 9.354069 9.460595 9.524152 9.447899 9.93076 9.134829 9.581074 9.561273 9.19798 8.913216 9.160209
1367634_at 12.599544 12.667472 12.500037 12.55837 12.635052 12.609571 12.498119 12.712325 12.557088 12.564282 12.607777 12.458014
1367635_at 12.976523 12.931736 12.978446 12.863423 12.878974 12.871126 12.985742 12.8352 12.863703 12.923493 12.900443 12.957146
1367636_at 7.993938 7.9325213 7.938799 8.032668 7.805093 8.206632 7.951779 8.217188 8.258891 7.9280076 7.88731 8.009894
1367637_a_at 10.950225 11.084903 11.005877 10.97223 10.844616 10.942077 11.098498 10.798807 10.941955 10.891659 10.854092 10.930082
1367638_at 9.678112 9.742846 9.563638 9.643846 9.553299 9.875692 9.586965 9.781759 9.713003 9.6318865 9.544565 9.46455
1367639_a_at 12.473886 12.540602 12.525432 12.581798 12.520521 12.635918 12.528604 12.672486 12.784215 12.515193 12.562555 12.425843
1367640_at 12.586673 12.68851 12.607782 12.650433 12.735164 12.655516 12.518834 12.675688 12.574932 12.600273 12.668492 12.473967
1367641_at 13.620598 13.611181 13.540976 13.497336 13.588921 13.628961 13.479811 13.608218 13.501483 13.538918 13.490315 13.473909
1367642_at 11.039882 11.026647 10.974071 10.955236 11.052531 11.150097 10.9892235 11.152484 11.131965 11.123875 11.035063 11.00074
1367643_at 11.589499 11.539718 11.572278 11.566191 11.468463 11.713487 11.399403 11.289831 11.455087 11.489685 11.477893 11.448276
1367644_at 7.3690157 7.4669547 7.526403 7.1329026 6.9936013 7.338929 7.4692616 7.6096044 7.799687 7.0485454 7.3534527 7.53901
1367645_at 12.863968 13.024262 12.832566 12.952818 12.980369 12.774979 12.799678 12.888863 12.746747 12.91701 12.886573 12.796789
1367646_at 12.166302 12.340774 12.376956 12.412991 12.368973 12.318593 12.309141 12.450127 12.694077 12.438028 12.137334 12.203917
1367647_at 14.209958 14.152558 14.216926 14.238826 14.1884985 14.122692 14.247166 14.139925 14.176536 14.260654 14.195089 14.206253
1367648_at 6.544379 6.5182323 6.1544175 6.435673 6.5730433 6.1520104 6.0161133 6.591029 6.4499435 6.3484693 6.90484 6.6275177
1367649_at 6.2804065 6.5063415 6.1776032 6.261619 6.562025 6.498231 6.445837 5.9631248 6.3272405 6.392743 6.282767 6.2021046
1367650_at 6.767728 6.3590484 6.465566 6.614316 6.6453204 6.61351 6.477989 6.5916204 6.402024 6.177376 6.425397 6.334408
1367651_at 10.491667 10.17643 10.329288 10.379919 10.2437935 10.523406 10.220644 10.258852 10.394734 10.282406 10.321414 10.351184
1367652_at 9.431537 9.435133 9.267021 9.471935 8.916496 9.618664 9.253051 9.190992 9.843157 9.473853 9.343384 9.324897
1367653_a_at 12.246055 12.303019 12.189699 12.326842 12.446984 12.526964 12.385526 12.420529 12.39526 12.437063 12.173084 12.297962
1367654_at 8.891199 8.221609 8.580396 8.734726 8.583018 8.524092 8.526477 8.958155 8.492998 8.448529 8.677283 8.224723
1367655_at 7.71722 7.722947 7.665757 8.073295 7.766152 8.202129 7.732538 8.050496 8.252958 7.8439775 7.2016563 7.15553
1367656_at 10.875843 10.900621 10.816692 10.779761 10.840302 10.841801 10.876042 10.824714 10.75031 10.99631 11.029141 10.978378
1367657_at 12.43041 12.672847 12.471211 12.610443 12.295839 12.42631 12.544319 12.331961 12.550522 12.53064 12.584705 12.586995
1367658_at 6.6910496 6.5748687 6.6291943 6.697746 6.563087 6.7282968 6.4149017 7.00306 6.6447315 6.6445103 6.6397457 6.526224
1367659_s_at 11.241968 11.398997 11.581988 11.06217 11.006729 10.762861 11.155444 10.722229 10.817699 11.081259 10.994504 10.945972
1367660_at 6.5589747 6.559202 6.3048606 6.3659954 6.5605493 6.4238253 6.313316 6.4826665 6.2337503 6.236794 6.5190682 6.2997546
1367661_at 7.3480563 7.2076335 6.774353 7.688973 6.8329244 6.986258 6.949682 7.279475 7.451163 7.210624 6.7475905 7.0164623
1367662_at 12.489234 12.6046095 12.462927 12.498554 12.564099 12.474708 12.462233 12.527053 12.531156 12.569921 12.595102 12.523224
1367663_at 11.623647 11.767457 11.742278 11.6564665 11.683349 11.788227 11.524291 11.79149 11.933552 11.773349 11.708619 11.707774
1367664_at 4.3702674 3.9597082 4.0874915 4.076501 4.8042154 4.1096964 4.3740277 4.7034864 4.250689 4.2942705 4.6316175 4.2798867
1367665_at 4.426446 4.405775 4.201985 4.268579 4.532831 4.4761896 4.341697 4.20593 4.39078 4.553234 4.3674984 4.373599
1367666_at 9.305669 9.520759 9.577128 9.343291 9.4640045 10.032157 9.724426 10.137153 9.964929 9.423578 9.400822 9.374597
1367667_at 12.104063 12.102606 12.215239 12.02733 12.121223 12.184778 12.332175 12.1359215 11.972558 12.212436 12.208255 12.26455
1367668_a_at 6.845008 6.8110566 6.8614407 6.795049 7.0095024 6.574096 6.791489 6.428792 7.287245 6.929362 6.679398 7.0960193
1367669_a_at 9.990519 10.08186 10.015838 9.978602 9.922732 10.174933 10.079831 10.00543 10.262731 10.112373 10.1464405 10.142329
1367670_at 10.468396 10.522963 10.535181 10.315236 10.532342 10.805616 10.701789 10.948572 10.654868 10.508921 10.475715 10.509025
1367671_at 9.482123 9.46852 9.318193 9.31428 9.369446 9.376521 9.330709 9.160176 9.364483 9.727996 9.307625 9.357283
1367672_at 11.735837 11.794557 11.83657 11.717334 11.559902 11.762814 11.852124 12.0163765 11.976716 11.726268 11.860945 11.886395
1367673_at 10.700939 10.623469 10.75756 10.629163 10.639339 10.982304 10.711082 11.040481 11.083758 10.910244 10.997879 10.855932
1367674_at 9.316385 9.448743 9.33841 9.433079 9.234957 9.689085 9.434936 9.530817 9.318151 9.364851 9.320747 9.186455
1367675_at 9.033697 9.236362 9.095181 9.209941 9.118896 9.303719 9.074476 9.133683 9.227683 9.213623 8.915493 8.909573
1367676_at 7.471663 7.2361155 7.654957 7.5125804 7.1884923 7.241955 7.579217 6.8609357 7.41965 7.904538 6.936125 7.125854
1367677_at 11.569161 11.647514 11.497154 11.687902 11.403151 11.726758 11.707084 11.601456 11.810049 11.899798 11.89181 11.583278
1367678_at 11.291036 11.291347 11.000051 11.066313 11.271146 11.505482 11.217923 11.390585 11.412299 11.316025 10.928977 11.398245
1367679_at 10.098691 10.622117 10.009378 10.618903 10.408043 10.325007 10.009594 10.069329 10.395791 10.170059 9.427681 10.531242
1367680_at 12.145948 12.0997305 12.238386 11.939119 12.091854 12.132145 12.111027 12.197598 12.170011 12.067651 12.050318 12.03043
1367681_at 9.888677 10.019049 9.907304 10.003834 9.953762 9.986674 9.791344 9.92171 10.088931 9.927636 9.781923 9.983219
1367682_at 6.6164565 6.3448305 6.5265794 6.9332857 6.266677 6.910353 6.5566454 6.786898 6.7645936 6.5020337 6.696804 6.64069
1367683_at 10.167959 10.369029 10.107957 10.045828 9.705938 10.024264 10.036951 9.931507 10.114334 10.286284 9.80387 10.123146
1367684_at 4.3721495 4.396869 4.199928 4.344222 4.24266 4.2469745 3.9533231 4.2985682 3.9841206 4.18616 4.375249 4.2561903
1367685_at 12.309119 12.331299 12.313622 12.242992 12.281721 12.367281 12.242175 12.327316 12.237658 12.287643 12.355987 12.139981
1367686_at 11.857582 12.012439 11.919076 11.785106 11.894495 11.87241 12.093595 11.903916 11.853302 11.960378 11.797245 11.721033
1367687_a_at 8.597897 8.58888 8.502424 8.467983 8.416088 8.699841 8.477287 8.607173 8.734249 8.521635 8.45964 8.243632
1367688_at 8.554994 8.326591 8.304795 8.397266 8.43819 8.306923 8.432819 8.5337715 8.256373 8.449244 8.305817 8.651026
1367689_a_at 7.3618865 7.153458 7.6712227 7.368864 7.6302276 8.371668 7.220027 8.139788 8.3179865 8.8309555 7.5900283 9.027277
1367690_at 11.43888 11.576453 11.51854 11.670316 11.536872 11.545395 11.625681 11.555748 11.565009 11.610873 11.704422 11.6265
1367691_at 10.98381 11.346926 11.523081 11.026266 11.103754 11.139454 11.435835 11.278087 10.671233 11.313432 10.715219 11.142748
1367692_at 3.7931106 3.7638273 3.6275039 3.7305062 3.7073326 3.938297 3.7094908 3.869308 3.8496845 3.6391406 3.5760448 3.9281979
1367693_at 10.077165 10.187162 9.983484 9.962631 10.03107 9.998541 9.966938 9.839161 9.936168 10.142548 9.943997 9.993351
1367694_at 11.169941 11.136925 11.224024 11.126209 11.065773 11.233029 10.99484 11.269546 11.26497 11.088587 11.012283 11.092008
1367695_at 12.008625 12.291856 12.188102 12.198068 12.178013 12.275849 12.201701 12.305761 12.308366 12.226723 12.250784 12.294442
1367696_at 8.093441 8.183877 8.084318 8.372532 8.213245 8.423226 8.042365 8.26912 8.642355 8.216999 8.032652 7.929295
1367697_at 10.2265005 10.316125 10.560109 10.203692 10.063062 10.218975 10.43618 10.708877 10.509599 10.313817 10.330238 10.014935
1367698_a_at 9.186108 9.101831 8.943355 9.259646 9.087967 9.150485 9.050785 9.379062 9.290897 9.070652 8.848443 9.010834
1367699_at 6.2822957 6.7189956 6.508175 6.5368733 6.386105 6.782951 6.6139693 6.8296366 6.5893297 6.5010233 6.4769883 6.419767
1367700_at 4.250597 4.125672 4.269271 4.298682 4.3414803 4.1722946 4.1951733 4.349218 4.0633907 4.255744 4.089307 4.301407
1367701_at 6.9248395 7.1735754 7.179092 7.1180606 7.019305 7.310121 6.937514 7.278849 7.2546806 6.9276075 6.79957 6.9928393
1367702_at 12.428616 12.537145 12.484242 12.379459 12.438893 12.538157 12.401857 12.564548 12.463864 12.3515835 12.350002 12.465222
1367703_at 4.0336947 3.7367165 4.161917 3.8212862 3.8643022 4.002698 3.9008427 4.0386906 3.8471098 3.9559186 4.447265 4.141415
1367704_at 8.788114 8.815325 8.679102 8.72192 8.694663 8.886986 8.725863 8.96647 8.77946 8.677482 8.671944 8.727754
1367705_at 8.510455 8.735563 8.62047 8.524714 8.892073 8.834835 8.628587 8.878072 9.040418 8.861551 8.742626 8.715393
1367706_at 10.84503 10.906161 10.8826685 10.82347 10.858792 11.151403 10.89304 11.039082 11.026492 10.83841 10.752103 10.784876
1367707_at 9.61423 9.728295 9.644347 9.803777 10.7006035 10.709964 10.066312 11.168897 10.327647 10.511074 8.693737 8.985111
1367708_a_at 10.957689 11.0507145 11.019011 11.050327 11.727858 11.600704 11.296766 12.139504 11.488806 11.521448 10.111027 10.463715
1367709_at 9.255896 9.481289 9.202723 9.456805 9.344646 9.267719 10.278246 8.869309 9.421107 9.365887 9.578504 9.104423
1367710_at 10.282104 10.41974 10.314616 9.959117 10.331275 10.612109 10.201654 10.402388 10.619059 10.359768 10.251753 10.263645
1367711_at 11.038557 11.097163 11.253945 11.078641 10.981587 11.291001 11.16132 11.25426 11.16253 11.224186 11.15632 11.020079
1367712_at 6.5508604 6.558274 6.141448 6.9165273 6.259947 6.4711466 6.716488 6.3003435 6.706337 6.6318445 6.285501 6.392356
1367713_at 8.943671 9.070577 9.165526 8.988778 8.932754 9.359312 9.211341 9.187994 9.193973 9.155795 9.01791 8.934931
1367714_at 7.4469256 7.604477 7.2697864 7.3588376 7.5056996 7.5727825 7.4289703 7.630837 7.3689075 7.6650667 7.4888477 7.5747476
1367715_at 10.350016 10.488771 10.24349 10.438465 10.094446 10.429102 10.818121 10.249048 10.361743 10.428804 10.249812 10.365391
1367716_at 8.516348 8.397665 8.521738 8.388897 8.360521 8.469992 8.381535 8.36359 8.466694 8.488731 8.169992 8.351341
1367717_at 12.784757 12.831912 12.766226 12.789104 12.817699 12.512344 12.715253 12.633577 12.518913 12.810956 12.736062 12.702725
1367718_at 8.365303 8.505046 8.424467 8.356121 8.503151 9.167988 8.577463 9.008637 8.9521265 8.518304 8.433453 8.348775
1367719_at 9.767787 9.810435 9.9919195 9.72316 9.70813 9.613746 9.849505 9.605496 9.678241 9.694822 9.649094 9.783339
1367720_at 11.244321 11.263645 11.18855 11.256215 11.190633 11.500613 11.102869 11.41699 11.55168 11.236535 11.061468 11.212253
1367721_at 11.304958 11.764026 11.307122 11.525716 11.340352 11.67296 11.612645 11.373108 11.237713 11.335651 11.770938 11.546324
1367722_at 6.927795 6.8932943 6.908052 7.0468955 6.9151745 7.2125635 6.828331 7.1308517 7.2040834 7.107881 6.8280973 6.95754
1367723_a_at 7.7589526 7.798038 7.8244534 7.9274616 7.6253123 7.874983 7.9719386 7.827019 7.9539776 7.81317 7.8133698 7.782261
1367724_a_at 10.326298 10.368783 10.230935 10.347494 10.421976 10.563757 10.393649 10.449286 10.5719 10.704989 10.616281 10.497887
1367725_at 7.3927484 8.101355 7.640975 7.159059 7.394566 8.583908 7.9046273 8.029835 7.611417 7.6965733 8.106794 7.4137945
1367726_at 6.440166 6.522224 6.602687 6.7226644 6.56681 6.5906262 6.58641 6.573878 6.752103 6.5965047 6.7907066 6.729946
1367727_at 7.7206154 8.120944 8.011534 7.895265 7.8658175 8.038811 8.15373 8.211782 8.099119 7.9661827 7.894449 7.6533165
1367728_at 7.6675706 7.5487 7.7869463 7.574038 7.5005355 7.517041 7.535183 7.6843534 7.6388755 7.659762 7.629268 7.5551887
1367729_at 12.218005 11.908453 12.393155 11.619573 12.332554 12.429635 11.967206 12.073994 12.0583725 10.955687 11.031961 11.98939
1367730_at 9.720666 9.800216 9.772992 9.7328825 9.577827 9.80921 9.8442745 9.675251 9.766841 9.721768 9.46132 9.521502
1367731_at 8.276033 8.4230385 8.330941 8.410403 8.22698 8.182765 8.344886 8.588473 8.431856 8.422373 7.981278 8.117178
1367732_at 8.899155 8.999168 8.885218 8.936065 8.67857 8.860164 8.873164 8.746273 8.984577 8.875535 8.783736 8.838611
1367733_at 7.290589 6.7760696 6.957706 7.4549065 7.528993 7.4669843 7.4489017 6.8992586 6.9933333 7.5234485 7.7614436 7.9485574
1367734_at 7.93394 7.651203 7.502914 7.971678 7.7814894 7.9688644 7.830551 7.767983 8.232386 7.791873 7.6832747 7.825199
1367735_at 12.007519 12.079497 12.23199 11.821017 11.84906 12.033061 11.98783 11.996076 11.798296 12.014862 11.641291 12.0962
1367736_at 9.491303 9.6052065 9.5246725 9.495939 9.636875 9.7796545 9.604861 9.752295 9.561289 9.582328 9.415256 9.387406
1367737_at 10.697335 10.642741 10.604405 10.754197 10.696987 10.750585 10.544735 10.752176 10.792848 10.538994 10.523882 10.511974
1367738_at 7.157196 7.183537 7.062262 7.1484075 7.0083613 7.1451745 6.7569776 7.0317883 7.117048 7.0307293 6.7412643 6.861622
1367739_at 4.40425 4.6191955 4.7537394 4.411301 4.725379 4.476325 4.311243 4.445079 4.462266 4.4468923 4.5915737 4.382721
1367740_at 6.467061 6.265862 6.19724 6.6573067 6.1985617 6.4461665 6.0365868 6.1549754 6.5460057 6.565612 5.8124056 6.07813
1367741_at 10.0363865 10.566164 10.611282 9.87574 10.09625 10.678382 10.309832 10.546079 10.747598 10.419062 10.4937 10.345531
1367742_at 5.374881 5.6402144 5.241846 5.407427 5.528809 5.498353 5.9319773 5.6386247 5.479681 5.419987 5.268183 5.697793
1367743_at 7.3361464 7.6333213 7.088953 7.2878556 7.200921 6.900874 7.5343027 7.024335 7.1738834 7.1874056 7.0470777 7.6890864
1367744_at 6.172553 6.106403 6.03272 6.0265064 6.0592375 6.451335 6.0227532 6.459961 6.250158 6.0866227 5.6699805 5.7505946
1367745_at 8.539704 8.56097 8.596006 8.78011 8.720024 8.84923 8.713556 9.00078 9.174816 8.405003 8.388112 8.524393
1367746_a_at 8.448699 8.520126 8.536774 8.428307 8.315945 8.639399 8.445169 8.679426 8.495178 8.538563 8.454084 8.548729
1367747_at 8.390824 8.454383 8.415852 8.558914 8.460903 8.546318 8.49832 8.545588 8.523956 8.57374 8.365652 8.445084
1367748_at 9.668728 9.795394 9.665669 9.759875 9.846862 9.93791 9.754777 9.714037 9.731853 9.775886 9.51691 9.732885
1367749_at 4.8801928 3.5415351 4.483197 4.083341 3.7407937 4.2040453 3.2495747 3.426757 4.609103 3.3983345 4.0132933 4.3928404
1367750_at 9.065583 9.123838 8.949778 8.978222 9.098873 9.345259 9.133337 9.264682 9.211282 9.012556 8.677446 9.046832
1367751_at 8.058272 8.287981 8.111521 8.302574 8.28837 8.25384 8.291913 8.222286 7.7958965 8.026651 7.608985 8.002575
1367752_at 8.834298 8.939539 8.978341 8.902668 8.685931 8.836992 8.925887 9.098459 8.706794 8.916833 8.5352335 8.560304
1367753_at 7.8235545 8.075331 7.823872 7.975882 7.73711 7.917413 8.029243 7.974291 7.5867734 7.929158 7.865977 8.378044
1367754_s_at 10.4691 10.807826 10.716215 10.490849 10.40397 11.064875 10.70228 10.791892 10.610937 10.39402 10.3266 10.650964
1367755_at 13.42729 13.644652 13.488095 13.373167 13.262578 13.551838 13.499646 13.536444 13.572496 13.310412 13.396253 13.575175
1367756_at 9.722127 9.635014 9.3822365 9.376492 9.556675 9.822927 9.336553 9.762393 9.743622 9.407307 9.354306 9.694423
1367757_at 12.47683 12.392462 12.40041 12.418442 12.459577 12.470182 12.478793 12.422603 12.386229 12.479965 12.343705 12.386009
1367758_at 8.571882 8.363886 8.004964 8.114774 8.569465 8.435783 8.444118 8.353208 8.437861 7.8759584 7.5316825 8.194432
1367759_at 8.91693 8.735036 8.696881 9.093383 8.507799 8.668441 8.324498 8.57143 8.673969 8.535477 8.688446 8.632172
1367760_at 8.536149 8.506323 8.397002 8.494602 8.376521 8.749986 8.657222 8.559531 8.698161 8.617068 8.363917 8.373411
1367761_at 7.5398803 7.485373 7.345991 7.3427243 7.2494483 7.9727254 7.4440413 7.73831 7.86793 7.419381 7.106431 7.304178
1367762_at 5.1197925 5.1115093 5.1450663 5.349236 5.26338 5.0717096 5.196065 5.2046213 5.138977 5.1606593 5.0466166 5.286048
1367763_at 11.524661 11.188752 11.061494 11.162713 11.317476 11.298497 11.271105 11.358272 11.402843 11.13 10.984725 11.398467
1367764_at 7.7277565 8.100875 8.133784 7.9802775 8.039971 8.111606 7.8997893 8.126391 8.297667 8.280541 7.9640307 8.185671
1367765_at 10.002069 10.044072 10.397323 9.650446 10.254021 10.567419 9.701581 9.233874 10.028258 9.651473 9.792864 9.829424
1367766_at 10.896843 10.842653 10.70773 10.912167 10.94371 10.92461 10.95309 10.793334 11.002495 11.041396 10.978884 10.957895
1367767_at 10.429045 10.475035 10.310739 10.359525 10.394052 10.649809 10.252085 10.380204 10.547206 10.243271 10.234426 10.268983
1367768_at 5.0762978 5.244615 4.965546 5.4366975 5.219101 5.0492635 5.3773756 5.0509925 5.257888 4.9884806 5.0707655 5.2846975
1367769_at 8.551939 8.60997 8.443552 8.508236 8.557226 8.671251 8.494085 8.77143 8.743977 8.708359 8.481123 8.510275
1367770_at 10.23712 10.241095 10.100953 10.199231 10.141708 10.332058 10.264415 10.200297 10.457484 10.414651 10.186338 10.172312
1367771_at 9.622238 10.75888 9.947833 9.86514 10.187375 10.389023 10.533362 9.930072 9.734975 10.478891 10.752041 10.86986
1367772_at 7.965782 7.977463 7.735169 7.9115863 7.8480835 8.368311 7.9439597 8.247032 8.279879 8.133331 7.969041 7.8005595
1367773_at 10.8562 11.01896 10.88594 10.863027 11.0269165 10.969665 10.8888035 11.074792 10.874549 11.001409 10.743006 10.94523
1367774_at 13.294032 13.215821 13.445262 13.222428 13.2138195 13.079194 13.293707 13.077034 13.282427 13.380386 13.323779 13.360969
1367775_at 12.134145 11.394153 12.593793 11.984747 11.661365 11.866273 12.139759 12.496379 12.193894 12.0429325 11.933757 12.195924
1367776_at 6.368889 6.471974 6.2909174 5.9241834 6.13972 6.2615256 6.602191 6.2707067 6.0733666 7.1048613 5.843953 5.8690567
1367777_at 11.454235 11.336759 11.744599 11.158215 11.099926 11.476758 11.310627 11.413288 11.314781 11.202466 11.259182 11.251236
1367778_at 9.539139 9.613874 9.667072 9.6440325 9.521999 9.583452 9.475723 9.767477 9.703505 9.425821 9.638985 9.624304
1367779_at 6.887781 6.577393 6.7101307 6.649696 6.657967 6.6516514 6.6509385 6.6119967 6.9483247 6.5745344 6.468148 6.5421457
1367780_at 7.427726 7.2813053 7.0399156 7.2911115 7.252624 7.1312675 7.3892717 6.9790974 6.974327 7.5877466 7.2406964 7.3308573
1367781_at 3.940638 3.9529462 3.7299957 3.8335745 3.9558668 3.6220942 3.8695064 3.6508691 3.636162 3.673861 3.9024508 3.8033986
1367782_at 4.7174163 4.4576902 4.6511297 4.4562936 4.545714 4.5757174 4.5767174 4.251163 4.1997323 4.455058 4.6672544 4.4682217
1367783_at 11.968134 11.828207 11.885666 11.787971 12.013013 11.942245 11.898709 11.912587 12.062777 11.898944 11.942647 11.862089
1367784_a_at 12.787427 12.615729 12.747148 12.830041 12.663531 13.008704 12.870867 12.805861 13.112925 12.751433 12.92097 12.878118
1367785_at 4.3802557 4.548064 4.400787 4.395439 4.5958295 4.6404324 4.454223 4.6761365 4.4077935 4.329872 4.3033023 4.4099655
1367786_at 9.9092655 10.2297945 10.08274 10.302469 10.184445 10.60968 9.9383545 10.313888 10.70488 10.436991 10.013717 10.350586
1367787_at 5.470397 5.604529 5.587034 5.766612 5.3098764 5.6756105 5.691904 5.5793266 5.787678 5.7513037 5.749838 5.7860937
1367788_at 7.702719 7.799246 7.7186413 7.6516566 7.5778275 7.8906794 7.815367 7.7032475 8.142605 7.7189693 7.503705 7.612919
1367789_at 7.46663 7.62351 7.258124 7.5782766 7.2915792 7.7484775 7.4386487 7.5343757 7.631292 7.3900127 7.408731 7.4060364
1367790_at 9.80892 9.913287 9.6444 9.735972 9.7102585 10.175611 9.68912 10.0005665 9.968337 9.75905 9.791778 9.789494
1367791_at 7.3773823 7.41014 7.226415 7.609902 7.4705257 7.1809235 7.511056 7.252455 7.5319877 7.26277 7.399198 7.3726783
1367792_at 4.4359202 4.5839705 4.652626 4.498609 4.845317 4.0935016 4.557412 4.1565404 4.130217 4.5429893 4.7889934 4.888805
1367793_at 13.059792 13.081467 13.132742 13.039597 13.133433 13.293 13.090536 13.12507 13.110943 13.219883 13.022084 13.031821
1367794_at 5.513313 5.611799 5.162783 5.4632297 5.4412246 6.67016 5.926953 6.6812325 7.0164304 5.7314386 6.745118 6.8547835
1367795_at 7.2627497 8.264533 7.6073985 7.3496385 7.5165873 8.322695 8.14761 8.435956 7.847785 7.9602222 8.096119 6.4940877
1367796_at 8.366453 8.25596 8.302596 8.511024 8.316113 8.736247 8.562884 8.565803 8.592491 8.473526 8.069375 8.402819
1367797_at 6.553483 6.5124865 6.604029 6.4478683 6.277453 6.668307 6.564748 6.6431623 6.9693933 6.6099358 6.25926 6.4405994
1367798_at 12.502426 12.283725 12.4189205 12.462164 12.468939 12.393371 12.54802 12.478346 12.520045 12.500197 12.47983 12.539283
1367799_at 5.4048824 5.705143 5.5715837 5.667362 5.419571 5.3994975 5.4970255 5.370362 5.59894 5.3387 5.6378756 6.0350485
1367800_at 6.748983 6.67925 6.8218756 6.8821464 6.7091923 5.904834 6.7271385 6.1663284 6.381918 6.3491745 6.834648 6.538059
1367801_at 9.483301 9.479055 9.469696 9.605066 9.249413 9.583299 9.364696 9.589863 9.634174 9.369633 9.390287 9.449303
1367802_at 9.230313 9.498402 8.491779 9.2845125 9.995076 9.624257 10.122634 10.238437 9.78043 8.825478 8.328978 8.715588
1367803_at 6.1017513 6.356381 6.3462954 6.077313 6.1363807 6.3259244 6.230048 6.6663384 6.579637 6.341636 6.1716757 5.616776
1367804_at 12.938697 12.973005 12.851163 12.888795 12.844533 13.037998 12.761139 13.009792 12.980629 12.622528 12.963456 12.754489
1367805_at 4.9088807 5.0368943 4.721955 4.7762628 4.95864 4.9604 4.8730392 4.959475 4.8099275 4.8063803 5.0133677 5.030568
1367806_at 5.2339396 5.349774 5.4204693 5.5795383 5.5073752 5.193076 5.4169836 5.444827 5.2604957 5.248926 5.3522024 5.410434
1367807_at 8.377787 9.097694 9.060759 9.07545 8.265453 9.417315 8.912887 9.2065735 9.233152 9.011651 9.01335 9.069058
1367808_at 10.680606 10.674102 10.561638 10.679343 10.683175 10.481184 10.703595 10.438214 10.431424 10.84873 10.56594 10.573998
1367809_at 5.3171015 5.263586 5.0744095 5.031178 5.049166 4.941827 4.8898044 5.0150347 5.080971 5.3538976 5.1521053 5.4168715
1367810_at 6.360901 6.3151 6.256772 6.3794575 6.018271 6.04957 6.473593 6.424805 6.671888 6.0809555 6.4469676 6.268575
1367811_at 5.4862394 5.888912 5.072386 5.349968 5.0943804 4.8013177 6.0799623 5.5604568 5.133559 5.3524733 5.511437 5.8987236
1367812_at 7.678814 7.530906 7.646173 7.674322 7.2598925 7.486638 7.139017 7.6587763 7.294252 6.8512034 7.2981796 7.3113437
1367813_at 8.39609 8.596214 8.11837 8.241713 8.010839 8.314823 8.166498 8.171307 8.218836 8.411609 7.9355397 7.809668
1367814_at 8.820368 9.115095 8.349452 8.718062 8.664185 9.692213 8.724983 8.764944 8.650105 8.862914 8.590309 9.109951
1367815_at 8.262017 8.582927 8.554506 8.228112 8.322749 8.705729 8.601759 8.533498 8.68199 8.554252 8.353494 8.488924
1367816_at 5.3964972 5.332781 5.273633 5.7352347 5.3192677 5.71821 4.9847364 4.925017 5.729967 5.467366 5.226201 4.7411237
1367817_at 7.501825 7.7782936 7.474216 7.460358 7.2769146 7.868952 7.5928364 7.9677176 7.913524 7.7240925 7.1706953 7.258983
1367818_at 9.120176 9.086123 9.156014 9.026039 9.200333 9.237721 9.018073 8.964468 9.120589 9.2556305 9.081998 9.1246805
1367819_at 11.923148 11.906759 11.759051 11.825007 11.966388 12.072694 11.844034 12.082473 12.119199 11.876123 11.762814 11.847762
1367820_at 9.555384 9.540227 9.473558 9.592804 9.673776 9.5185375 9.529028 9.572782 9.501383 9.689858 9.551518 9.745607
1367821_a_at 3.9097035 3.9944966 3.9644277 4.03296 4.1359377 3.7093575 3.885171 3.8999085 3.8578112 3.9395702 3.9478745 4.077944
1367822_at 5.6247716 5.6027856 5.56437 5.8541155 5.812958 5.802481 5.444971 5.5720577 5.4438977 5.729909 5.858664 5.706236
1367823_at 5.5200057 5.5049 5.347545 5.453888 5.515193 5.453799 5.5120816 5.3255506 5.659369 5.6252947 5.7626667 5.4882293
1367824_at 8.6495285 8.836302 8.743017 8.846787 8.809033 9.214885 8.832737 8.876285 8.894047 8.681348 8.692126 8.707036
1367825_at 6.4509845 6.342942 6.2097664 6.316682 6.4377446 6.5184574 6.472075 6.492279 6.288445 6.2188253 6.4571505 6.39736
1367826_at 9.85167 9.216535 9.991631 9.786922 9.597024 9.746734 9.892708 10.111745 10.219255 9.922334 9.441199 9.492073
1367827_at 9.905272 9.962942 9.8276205 9.87072 9.744906 10.139135 9.819549 9.965938 10.016607 9.834773 9.816807 9.816143
1367828_at 9.753945 9.785666 9.651417 9.74686 9.6077795 9.909803 9.64635 9.8996315 9.940181 9.471741 9.636314 9.600743
1367829_at 11.338002 11.422838 11.315688 11.251916 11.3606205 11.507098 11.298138 11.512127 11.603854 11.34665 11.340803 11.459424
1367830_a_at 7.750683 7.71515 7.8467464 7.9151325 7.53586 8.254007 7.6146116 8.037982 7.8118715 7.625592 7.3740735 7.6214347
1367831_at 8.930357 8.984222 8.831331 9.049377 8.991667 9.09406 8.924803 9.033394 8.901742 9.053625 8.847361 8.983606
1367832_at 11.135113 11.102947 11.31712 11.053919 11.129291 10.778523 11.097481 10.958753 11.116502 11.158494 11.104706 11.046352
1367833_at 9.620083 9.798997 9.630302 9.460781 9.595405 9.838071 9.750086 9.667767 9.466102 9.770779 9.579221 9.5241
1367834_at 7.8291793 8.044615 7.829162 7.934134 7.694034 8.146191 8.093195 7.9762325 8.087806 7.8410153 7.84693 7.7576556
1367835_at 5.746375 5.366521 5.2627673 5.648521 5.686154 5.805949 5.307657 6.033103 5.7146716 5.4097943 5.6084104 5.5760703
1367836_at 10.179094 9.826134 9.862839 9.444809 9.450606 9.738391 9.924454 9.7394 9.831356 8.725759 8.892877 9.132516
1367837_at 9.962723 9.911818 9.932057 9.895823 9.90566 9.984855 10.036415 9.878211 9.807093 10.18593 9.87537 10.009649
1367838_at 12.421071 12.362613 12.560084 12.611877 12.490495 12.832352 12.2307005 12.8014 12.629228 12.7771845 12.722937 12.624967
1367839_at 10.524071 10.079991 10.719104 10.547081 10.690323 10.8481245 10.841166 10.947691 10.94241 10.85167 10.903886 10.773141
1367840_at 8.031263 8.191801 8.347994 8.112832 7.792744 8.295183 8.103175 8.334583 8.06738 8.221821 7.960652 8.082935
1367841_a_at 3.6462448 3.8552072 3.6307666 3.6936276 3.965095 3.352819 3.591028 3.601454 3.7744277 3.6344247 3.602867 3.7257438
1367842_at 6.036188 6.50721 6.07076 6.4252634 6.2644315 6.4454346 6.0525656 6.284901 6.1962695 6.0730023 6.4192247 6.434915
1367843_at 10.568288 10.596255 10.545581 10.570806 10.70569 10.646801 10.947306 10.687186 10.943275 10.8248825 10.736612 10.762077
1367844_at 9.118519 9.1116085 9.063517 9.327645 8.921497 8.644754 9.12354 8.566292 8.745596 9.151564 8.94986 9.200127
1367845_at 3.7509794 3.379174 3.4084973 3.8529472 3.7843966 3.6179729 3.4904842 3.4846733 3.3188858 3.720942 3.828524 3.6746268
1367846_at 6.512541 6.0087895 6.217284 6.4152055 6.4248276 6.0414724 6.2627344 6.2648363 6.325493 6.3747325 5.7075367 5.9877815
1367847_at 7.8515997 9.310138 8.676985 8.241722 8.194132 9.768116 9.229844 9.550746 8.832503 8.535693 8.70963 7.0038457
1367848_at 7.684773 7.9825835 7.662767 7.666863 7.65739 7.7094307 7.6631446 7.875088 7.796625 7.7314754 7.75168 7.674037
1367849_at 9.996888 9.965065 9.681045 9.770956 9.88024 9.757389 9.42807 9.603305 9.946269 9.709215 9.592693 9.8445
1367850_at 7.5109386 7.7159705 7.9626393 8.299602 7.691649 8.54896 7.7610874 7.8586545 8.242469 7.758696 6.8258953 7.5720654
1367851_at 4.0575056 4.394101 4.1120768 4.1301193 4.075135 4.1635933 4.114683 4.3801336 4.003026 4.237962 4.187937 4.038776
1367852_s_at 4.8503346 4.5236597 4.6180973 4.987979 4.94105 4.8316836 4.577856 4.7504973 4.565251 4.6974854 4.66142 4.6513305
1367853_at 8.072794 8.23327 8.289003 8.104771 8.095942 7.90743 7.9285407 7.9558663 7.9304404 8.030311 7.9487367 8.063108
1367854_at 11.903422 12.18548 12.201347 12.025486 12.418159 12.301074 12.136695 12.534731 11.979655 12.282837 11.64057 11.733386
1367855_at 9.455058 8.928661 9.248327 9.462825 9.379006 9.417356 9.270984 9.008732 8.93926 9.338273 9.294161 9.472699
1367856_at 9.351735 9.9484005 9.195026 9.846953 9.716615 9.829132 9.066895 10.082133 9.470722 9.339037 8.515338 9.353282
1367857_at 12.338664 12.212378 12.493983 12.4324465 12.326946 12.130918 12.317863 12.392551 11.978556 12.07979 12.170308 12.24898
1367858_at 3.9997368 4.1339884 3.9468858 4.1543946 3.7407937 4.140333 4.194044 4.0752087 4.0117874 4.0863504 4.0862474 4.1346493
1367859_at 5.298109 5.316752 5.5181503 5.4874463 5.58718 5.4348865 5.3372865 5.44948 5.269388 5.622109 5.378407 5.3291817
1367860_a_at 10.284297 10.097148 10.048596 10.49122 10.112558 10.235134 10.447797 9.671215 10.172465 10.198342 9.853431 9.893458
1367861_at 5.753472 5.532358 5.61582 5.5147433 5.5704937 5.5565395 5.062506 5.694517 5.7946787 5.527681 5.0251164 5.3533163
1367862_at 3.9513457 3.7902586 3.9225302 3.9106612 4.0391135 4.2705274 4.096121 4.152935 4.387307 3.6996946 3.9455798 3.95332
1367863_at 7.80999 8.062088 8.072893 8.059559 7.9788756 8.146414 8.163793 7.917098 7.7418437 8.045619 7.996368 7.946287
1367864_at 6.1734967 5.9574795 5.554458 5.83556 5.833883 5.792095 5.444444 5.9445434 5.9182105 6.0821614 5.9488564 5.805817
1367865_at 7.2619915 7.4326215 7.3935657 7.227054 7.168418 7.1954823 7.404623 7.520024 7.480622 7.0094423 7.155202 7.1935616
1367866_at 6.205299 6.3635983 6.1342435 6.57723 5.7483025 5.8967366 5.8776846 6.323208 6.0447946 6.1156316 5.8145413 6.2748113
1367867_at 8.849951 9.087355 9.000667 9.005583 8.881107 9.31848 8.931617 9.307367 9.288019 9.074317 8.787643 8.873279
1367868_at 8.203765 8.363624 8.193317 8.310598 8.13291 7.73273 8.405516 7.996451 7.8648353 8.337881 8.347774 8.434607
1367869_at 10.2104 10.271065 10.249384 10.148623 10.018476 10.42249 10.204424 10.474981 10.381622 9.996081 9.8477955 9.9861555
1367870_at 9.522021 9.566381 9.510442 9.439204 9.482856 9.66188 9.470524 9.518745 9.684579 9.638313 9.382304 9.412563
1367871_at 13.48047 13.408949 13.479853 13.3428335 13.447454 13.676705 13.448328 13.377705 13.449921 13.366432 13.60183 13.403827
1367872_at 8.528619 8.592071 8.5991535 8.427542 8.415396 8.596978 8.377675 8.71872 8.5395 8.50198 8.448675 8.575792
1367873_at 9.396722 9.368019 9.232331 9.328459 9.244608 9.625296 9.254529 9.421579 9.515067 9.247009 9.242317 9.253327
1367874_at 6.3094087 6.2801914 6.3299913 6.42806 5.936266 6.092718 6.210159 5.8261194 6.2958837 6.4611144 6.1855693 6.318495
1367875_at 9.022579 9.04307 8.958138 9.083394 8.944959 9.30581 9.13765 9.388361 9.125689 9.006971 9.029619 9.0340805
1367876_at 6.808288 6.796097 6.591265 6.957728 6.64633 6.807373 6.8420186 6.644487 6.9145956 6.799752 6.586642 6.623657
1367877_at 7.9381137 7.9583015 7.999044 7.912254 7.8486733 7.8586597 7.955568 7.831081 7.912953 7.7561154 7.8494225 7.802628
1367878_at 8.492899 8.642299 8.74166 8.6367035 8.50065 8.846052 8.687414 8.823472 8.879175 8.549699 8.394507 8.363592
1367879_at 7.2011714 7.40022 7.3885536 7.2687435 7.311414 7.599689 7.4733305 7.45678 7.483035 7.557563 7.1858177 6.862504
1367880_at 5.036563 5.2932 5.2558794 5.494103 5.405011 5.9560885 5.5000224 5.653502 5.703018 5.2710853 5.177488 5.209608
1367881_at 7.96546 7.760796 7.9232454 7.7683625 7.6586604 7.8173814 8.054737 7.735808 7.675171 7.516813 7.569599 7.601022
1367882_at 6.9694853 7.0389705 7.023619 6.9754696 7.283806 6.8407516 7.072155 7.0280704 6.89639 7.0235395 6.975075 7.205802
1367883_at 6.897552 6.9436812 6.979458 7.2418284 7.005081 7.134564 7.051435 7.1810555 7.210879 7.001019 7.061019 6.861281
1367884_at 11.0794325 10.956502 10.9274645 11.017969 10.848822 10.873187 10.924933 10.892212 10.696871 11.033186 10.513981 10.906295
1367885_at 11.833014 11.655951 11.839138 11.8818865 12.005306 12.087755 11.815863 11.947286 12.098956 11.884322 11.9566145 11.95152
1367886_at 7.573172 7.6500826 7.61895 7.6611266 7.646068 7.5938535 7.6094413 7.5601263 7.5461054 7.6375513 7.618629 7.619454
1367887_at 12.914802 12.916402 12.874416 12.884807 12.919404 12.863683 12.783833 12.966346 12.832942 12.764906 12.668862 12.7315445
1367888_at 3.9953668 4.127312 4.023347 3.9739993 4.141123 3.9007752 4.2346163 3.9100647 4.1243896 4.070998 4.2791276 3.8197668
1367889_at 9.018862 8.843243 8.92902 9.015881 8.858824 9.535703 8.912054 8.833746 9.266394 9.227394 8.6205015 8.956568
1367890_at 6.290198 6.4993544 6.61858 6.687781 6.505837 7.055969 6.4456043 6.867135 7.047351 6.619824 6.326932 6.6571484
1367891_a_at 5.2544904 4.958706 4.9968657 5.1503406 4.8486886 5.8207073 5.473419 5.438618 5.762517 5.399851 4.9740067 5.157868
1367892_at 10.537236 10.546826 10.45768 10.503349 10.607734 10.696098 10.409439 10.732201 10.611944 10.60319 10.5587225 10.6304035
1367893_a_at 7.184491 7.0248356 7.202332 6.824751 7.01823 6.9274015 7.024386 7.152908 7.2907224 7.0857477 6.784178 6.989674
1367894_at 12.383185 13.094715 12.905108 12.196187 12.719029 12.539248 12.966542 12.664297 11.781237 12.936295 12.576985 12.734388
1367895_at 10.996251 11.023299 11.075269 11.020831 10.911679 11.0935545 11.005183 11.113809 11.078517 11.106606 10.869114 10.913505
1367896_at 13.6897335 13.496161 13.5616865 13.563332 13.557782 13.38278 13.638071 13.374372 13.458048 13.533421 13.610566 13.793518
1367897_at 10.515789 10.527173 10.53862 10.458624 10.403554 10.677109 10.504837 10.692624 10.620307 10.503562 10.404533 10.452077
1367898_at 9.773624 9.787102 9.876553 9.896283 9.855056 10.021404 9.799754 9.887902 9.720924 9.852374 9.747449 9.722907
1367899_at 7.020267 7.525565 7.250126 7.4950643 7.004036 6.9416857 7.0688996 7.0435114 7.2414374 7.312055 6.699315 7.2314777
1367900_at 8.114979 8.202769 8.666103 8.1634655 8.554028 8.936584 7.8976774 8.757188 8.768202 8.532467 8.146824 8.131057
1367901_at 8.92548 8.731021 8.864372 8.86948 8.746062 9.086292 8.700459 8.801941 9.005508 8.709597 8.616497 8.751189
1367902_at 7.5871515 7.552023 7.3885536 7.533129 7.317193 7.23196 7.3245354 7.1294665 7.6511316 7.404617 7.4576006 7.4455037
1367903_at 9.223859 9.1636305 9.308645 9.256168 9.211822 9.572393 9.229739 9.475518 9.635546 9.513649 9.405287 9.160686
1367904_at 6.04995 6.673712 6.1348214 5.4686418 6.4713235 5.888781 6.2834606 6.0516257 5.9538617 5.482259 6.861794 6.1659293
1367905_at 10.475208 10.172773 10.358278 10.632312 10.477708 10.619087 10.558026 10.64486 10.804129 10.470406 10.715855 10.573497
1367906_at 9.939836 9.927591 9.967174 10.057489 9.998404 9.822959 10.031421 9.9329815 9.995223 9.966931 9.934033 10.139723
1367907_a_at 9.056107 8.991025 8.826056 9.135945 9.122455 9.073557 9.091226 9.027628 8.899057 9.259201 9.297882 9.259921
1367908_at 11.749489 11.61812 11.655337 11.714789 11.835793 11.672739 11.8104315 11.786119 11.772481 11.785684 11.7332945 11.867285
1367909_at 11.834341 12.154681 11.834674 11.853661 11.880742 11.861636 11.875101 12.06852 11.995575 11.776737 11.787131 11.930019
1367910_at 7.3143663 7.356637 7.5009346 7.33929 7.0383644 7.6696796 7.363821 7.6285496 7.9193354 7.4186835 7.405718 7.325556
1367911_at 7.4622145 7.759885 7.4082313 7.505188 7.775779 7.7807794 7.7050633 7.85043 7.6062636 7.5625772 7.482735 7.5063643
1367912_at 6.105225 6.052214 6.097079 6.08125 6.061007 5.641831 6.1358314 6.1088305 6.7405667 6.1239023 5.7975626 6.113591
1367913_at 6.807415 6.432571 6.5461607 6.596143 6.5975695 6.8527813 6.677247 6.3795714 6.9427104 6.5271583 6.726833 6.659708
1367914_at 6.914329 6.479142 6.6219354 6.8293443 6.735228 6.678826 6.868656 6.7042856 6.904322 6.6722174 6.1188655 6.194738
1367915_at 8.998315 9.110854 8.8511305 8.854748 8.747347 9.164489 8.893723 9.073497 8.957431 8.904068 8.712586 8.814249
1367916_at 5.7289233 5.72254 5.5569296 5.8124676 5.9597464 6.119136 5.749879 6.1919556 6.055657 5.4932313 6.203721 5.73799
1367917_at 13.34105 13.334951 13.39352 13.338337 13.377533 13.348318 13.35539 13.37929 13.433979 13.479872 13.567302 13.438732
1367918_at 5.1035285 4.922618 4.9578414 4.666379 4.8905706 4.870334 4.8020854 5.0147605 5.0381536 4.7338123 4.8216095 4.9188137
1367919_at 6.045048 5.680103 5.328063 5.58887 5.770348 5.754739 5.5960135 5.636302 6.049834 5.805985 5.828287 5.233122
1367920_at 5.3371754 5.7290397 5.943589 5.6212225 5.1010656 5.0958877 5.4584494 5.0932894 5.24302 5.4737663 5.4691763 5.1392236
1367921_at 7.4281693 7.4137154 7.3843336 7.3502874 7.2352147 7.809289 7.5236144 7.711597 7.5239267 7.47127 7.308864 7.092581
1367922_at 7.541509 7.7410345 7.5513573 7.818936 7.662037 7.900181 7.7407513 7.312849 7.683064 7.4732513 7.1813164 7.5834885
1367923_at 5.527368 5.680332 5.547277 5.3932295 5.586914 5.708199 5.291221 5.4358683 5.5942154 5.4497685 5.120522 5.798631
1367924_at 7.5270977 7.1206064 7.3180256 7.242488 7.675138 7.1868176 7.604994 7.436431 7.4129686 7.4743853 7.3352494 7.5664897
1367925_at 7.7725487 7.812455 7.74328 7.825723 7.6471004 7.8214717 7.685087 7.720746 7.9187713 7.6975756 7.555462 7.757699
1367926_at 8.357224 8.285969 8.138056 8.41323 8.418341 8.603606 8.453573 8.40829 8.560919 8.356256 8.416382 8.406866
1367927_at 10.6295 10.589668 10.382147 10.51829 10.553414 10.714912 10.4834 10.291006 10.5855 10.566134 10.610824 10.496942
1367928_at 3.9196455 3.7326162 3.9008186 3.775233 3.866409 3.6943011 3.881562 3.84896 3.72126 3.7360256 3.8214214 3.65846
1367929_at 9.94235 10.070843 10.197134 9.9446125 9.789133 10.249895 10.137495 10.210743 10.2198925 10.068563 9.949791 10.133728
1367930_at 3.6929483 3.712368 3.5486002 3.9859228 3.785094 3.784128 3.7410548 3.7362208 3.5518348 3.7968805 3.9186454 3.8251214
1367931_a_at 9.38096 9.410345 9.518091 9.608645 9.4545555 9.663916 9.6054945 9.505228 9.77535 9.566108 9.31908 9.48666
1367932_at 11.629487 11.375119 12.246841 11.828943 11.901876 11.704846 12.448615 11.897836 11.882828 12.093217 12.329057 12.284562
1367933_at 7.6711373 8.346626 7.985114 7.81266 7.8157706 8.08263 7.91493 7.567059 7.8017755 8.157789 7.6713066 8.049316
1367934_at 5.6721125 5.904012 5.8915434 6.037195 5.9643364 5.890312 5.929494 6.0759587 5.8865986 5.865595 5.884263 6.011922
1367935_at 8.475372 8.620934 8.643388 8.204553 8.36035 9.104082 8.656123 8.863256 8.812477 8.592932 8.520158 8.46467
1367936_at 7.2794166 7.3605914 7.397885 7.4371653 7.188393 7.3438997 7.276905 7.229092 7.4522276 7.4015746 6.952979 7.2631054
1367937_at 8.377827 8.115425 7.926021 7.2249656 8.161819 8.456623 8.591768 8.176889 8.718322 8.158641 8.053606 6.762622
1367938_at 10.570474 10.7174 10.557265 10.471735 10.575724 10.798472 10.662936 10.762512 10.929335 10.8345785 10.812761 10.714327
1367939_at 11.475738 10.672985 11.088267 11.3064375 10.726286 10.814659 10.4985 11.048255 11.565576 11.171523 11.268205 10.910401
1367940_at 5.614944 5.7013874 5.8784814 5.6608047 5.6168575 5.6075516 5.836838 5.821641 5.811309 5.6631174 5.4723635 5.545494
1367941_at 8.938223 8.980695 8.979654 8.904107 8.93942 8.995534 9.106206 9.062477 9.08686 9.069141 8.838569 8.977356
1367942_at 7.498881 7.4174805 7.4412155 7.32175 7.3638444 7.8156915 7.1736927 7.7605085 8.086605 7.937307 7.284572 7.6331406
1367943_at 7.7193255 7.9804997 7.878627 7.919996 7.8336987 8.052548 8.047569 7.880925 8.088583 7.8255877 7.735595 7.7743015
1367944_at 5.4098997 5.503997 5.500429 5.5531087 5.401553 5.5581656 5.311228 5.6163535 5.65086 5.2917514 5.5487623 5.6042633
1367945_at 11.270639 11.653688 11.156624 11.4282055 11.294664 11.34961 11.577389 11.441278 11.388336 11.587274 11.304153 11.5354185
1367946_at 9.824919 9.521953 9.396613 9.593361 9.522277 9.746838 9.5420685 9.642735 9.632998 9.758404 9.669898 9.989638
1367947_at 8.591957 8.6203165 8.701462 8.6183605 8.647214 8.707809 8.621183 8.666748 8.758371 8.683775 8.613424 8.53348
1367948_a_at 10.128833 10.1121 10.221728 10.094942 10.172712 10.276509 10.152471 10.1728735 10.250945 10.0319 10.187982 10.10004
1367949_at 6.30356 6.1438065 6.1579247 6.036525 6.2152495 6.2828507 5.995136 6.3223815 6.0682125 6.189683 6.386726 6.346354
1367950_at 7.2981305 6.9696865 7.5258355 7.766845 7.4767427 7.0848107 7.0871325 7.1441402 7.524132 7.2741337 6.83928 7.479602
1367951_at 4.4690003 4.752313 4.6004877 4.4474487 4.6243787 4.6050673 4.5581083 4.341379 4.580739 4.5326853 4.585388 4.627348
1367952_at 6.815506 6.6638255 6.6431627 6.6649694 6.5158525 6.649991 6.839703 6.9040723 6.7129006 6.63602 6.5921555 6.6232686
1367953_at 4.947854 4.9190702 5.295613 4.9000583 4.8036213 5.239952 4.841667 4.751703 5.071588 4.906877 4.7605677 4.875757
1367954_at 7.073148 6.1236577 6.612531 6.3960037 6.9862237 6.794834 6.758709 6.299097 5.8799195 6.6693764 6.389333 6.6985087
1367955_at 6.132064 6.52697 6.4046793 6.3780837 6.092458 6.2218637 6.4095473 6.197872 6.3862834 6.353198 6.421601 6.259978
1367956_at 5.4393306 5.6511073 5.451878 5.5442567 5.269337 4.764089 5.7931604 5.2620206 5.427555 5.1044726 5.4006157 5.0577426
1367957_at 8.8181715 7.7072353 8.801 9.259646 8.629663 8.27335 8.609068 9.328147 8.359478 8.579801 8.271304 8.788174
1367958_at 8.90225 8.938236 9.156322 8.958584 8.981819 8.87423 9.026281 9.042354 9.077128 9.195429 8.9577265 8.933995
1367959_a_at 5.6657405 5.9638333 5.931699 6.204279 5.552636 5.8933954 6.418646 5.795662 6.0078025 6.2447157 6.365835 6.6353807
1367960_at 8.389983 8.449882 8.087938 8.232703 8.365228 8.266435 8.67547 8.148579 8.019726 8.71011 8.759494 8.475685
1367961_at 4.310753 4.1934223 4.4339714 4.3975735 4.171953 4.5591774 4.4999332 4.598914 4.466234 4.2370796 4.3030863 4.321997
1367962_at 4.9351516 4.720123 4.4761906 4.7078 4.832623 4.8927526 4.788817 4.6700687 4.4897676 4.546239 4.6184063 4.691093
1367963_at 7.063611 7.0510726 7.058401 7.2014527 7.2096834 7.279264 7.1249385 7.163634 7.164956 7.0044646 7.320423 7.404625
1367964_at 5.0694304 4.807791 4.8901205 4.799278 5.01873 5.013465 4.859149 4.9323387 4.8933754 4.9296637 4.765327 4.953926
1367965_at 6.402104 6.4343867 6.190178 6.5366473 6.5404167 6.505429 6.462 6.488077 6.540637 5.9549136 6.207847 6.3488536
1367966_at 9.635246 9.698843 9.585878 9.544176 9.51746 9.614449 9.613115 9.535315 9.499701 9.488646 9.182398 9.447409
1367967_at 7.022683 7.008876 6.914464 7.1473103 6.8830547 7.0275497 7.027387 6.7832255 7.2563643 6.9200134 6.889934 6.756005
1367968_at 3.8041558 3.7980807 3.691588 3.640838 3.83758 3.560525 3.680206 3.547842 3.4700003 3.6327014 3.8117363 4.0224476
1367969_at 10.601034 10.616646 10.571259 10.671104 10.692591 10.834606 10.907532 10.799318 10.810771 10.891667 10.878067 11.010732
1367970_at 4.3820744 4.3439727 4.425338 4.137269 4.560819 4.1280403 4.2911935 4.4156456 4.1752357 4.2084465 4.231071 4.3070865
1367971_at 10.472443 10.488554 10.523127 10.4577675 10.304514 10.489419 10.484455 10.533322 10.435556 10.429182 10.227604 10.275619
1367972_at 9.948338 9.940149 9.776358 9.921547 9.7924 9.951226 9.956095 9.786417 9.731333 9.97567 9.756092 9.650492
1367973_at 4.0926037 4.028016 4.1571274 4.540597 4.59453 3.9619372 4.511638 4.417943 4.2098618 4.18524 4.2248535 4.198191
1367974_at 9.023005 9.119447 9.3672495 9.326952 9.185329 9.606697 8.61992 8.922874 9.384598 9.220599 8.975868 9.041783
1367975_at 5.788824 5.4245343 5.907877 5.726212 5.8939137 6.139615 5.2206416 5.3909507 5.5626473 5.6663294 5.8851004 5.5528674
1367976_at 6.8896785 6.8870654 7.145809 6.881587 6.9309883 7.283184 7.3609457 7.279475 7.3251505 7.239907 6.9059315 6.748962
1367977_at 4.2331944 3.9573739 4.052053 4.2408214 4.2363276 3.992004 3.9415913 4.1565404 3.817022 3.8783026 3.907247 3.9078877
1367978_at 5.6910963 5.94239 5.8588953 5.7993965 5.923917 5.8473845 5.7125735 5.54012 5.814097 5.8273444 6.198397 5.9166207
1367979_s_at 11.449896 11.3806925 11.796979 11.649218 11.60541 11.480623 11.988308 11.550042 11.499863 11.609473 11.927384 12.094743
1367980_at 8.118401 8.112766 8.276678 7.956344 8.09721 7.9544272 8.242886 8.327822 8.086542 8.297489 8.129507 8.059465
1367981_at 7.3523827 7.358394 7.6655846 7.225641 7.4782543 7.708405 7.4638357 7.693705 7.3684845 7.409239 7.4329967 7.4722342
1367982_at 10.122776 10.764555 10.231958 10.397649 10.775654 10.837288 10.409016 10.351467 10.232957 10.58746 11.065059 11.091907
1367983_at 5.424794 5.508995 5.5109324 5.556827 5.413868 5.7133694 5.4384003 5.8956223 5.50139 5.538951 5.454592 5.1676054
1367984_at 6.3125243 6.2576323 6.4443965 6.65586 6.168359 6.648795 6.6353145 6.688198 6.757616 6.469904 6.4291697 6.631871
1367985_at 8.12599 7.1720324 7.6362534 8.383268 8.401705 8.342016 6.8997903 8.32358 7.6282225 7.67962 6.6455264 7.289187
1367986_at 7.010387 6.913113 7.380447 7.042633 7.034092 7.283633 7.3430953 7.0497065 7.3173733 7.2419853 7.038888 7.1136518
1367987_at 8.73952 8.48473 8.802111 8.5887575 8.519095 8.9662285 8.629437 8.531635 8.750406 8.668782 8.502536 8.632002
1367988_at 13.047819 13.02739 13.042126 13.010282 13.069228 13.045629 12.918962 13.028696 13.007472 12.978219 13.016256 12.92966
1367989_at 4.3397145 4.3104925 4.16819 4.270338 4.257638 4.4414177 4.2932577 4.183258 4.361232 4.441287 4.465761 4.515837
1367990_at 5.060111 5.3797984 5.021203 5.1876326 5.304114 5.041958 4.882491 5.230738 4.9243164 5.1666365 5.3385634 5.3415337
1367991_at 9.157062 9.057816 9.026804 8.997056 8.9428005 9.273695 8.912887 9.049198 8.866822 8.95857 8.917467 8.881609
1367992_at 4.743691 4.8200126 4.759326 4.8432474 4.634559 4.5437574 4.703326 4.777755 4.622383 4.748907 4.992733 4.8010197
1367993_at 7.070969 7.3199477 6.838297 6.936358 6.9920697 7.0680413 7.121952 7.183221 7.077701 7.3482633 7.244823 7.150544
1367994_at 10.287017 10.170396 10.157542 10.4464035 10.39728 10.371472 10.810201 10.547722 10.468386 10.276412 10.265098 10.403482
1367995_at 13.098628 13.1161995 13.279104 13.17386 12.998397 12.947216 13.189381 13.0990505 13.159782 13.135585 13.137756 13.089465
1367996_a_at 7.2077475 6.9899893 7.005453 7.118271 6.837443 6.805408 6.7454395 6.9067454 6.897044 6.4891696 6.734842 6.878884
1367997_at 8.145106 8.17875 7.9895043 8.064585 7.901441 8.151801 8.05033 8.122213 8.225158 7.9669642 7.8910875 8.073433
1367998_at 6.2204747 9.031881 7.3107963 8.757408 9.13569 9.198459 7.892509 6.6102757 9.21145 6.5716524 7.9056563 8.273653
1367999_at 12.320177 12.323383 12.304214 12.29282 12.298459 12.627883 12.343877 12.5258045 12.513056 12.212121 12.386081 12.39418
1368000_at 14.322628 14.271591 14.3147545 14.330385 14.305006 14.344078 14.3310375 14.348195 14.338717 14.287488 14.316889 14.31516
1368001_at 4.1867366 4.3204083 4.175966 3.983778 4.04216 4.28159 4.148874 4.227125 4.3310094 4.3923655 4.39161 4.1075683
1368002_at 7.061009 7.431402 7.394838 7.217201 7.5046086 7.100732 7.274647 7.5345325 7.326294 7.320444 7.257452 7.180771
1368003_at 5.787396 5.6920214 5.7718153 5.925171 5.952732 5.3863745 5.516932 5.8170357 5.370116 5.710038 5.875338 6.0272098
1368004_at 9.559317 9.702599 9.685128 9.776689 9.894369 9.895479 9.706892 9.874095 9.855037 9.854949 9.792369 9.7133875
1368005_at 5.721574 5.5363846 5.33148 5.5202494 5.9198284 5.655141 5.416941 5.5859766 5.602438 5.685555 5.9119062 5.761432
1368006_at 7.505881 7.484795 7.484076 7.8296566 7.521105 7.8605285 7.3500857 7.4265594 7.8753214 7.6331863 6.8654118 7.5763392
1368007_at 6.6036325 6.950098 6.3957825 6.375967 6.899366 6.689994 6.732991 6.8267717 6.726585 6.872642 6.708399 7.253008
1368008_at 5.634307 5.4821286 5.43915 5.654578 5.601391 5.1632743 5.2269917 5.4616055 4.915648 5.349208 5.3723273 5.2659497
1368009_at 9.412212 9.013426 9.455268 9.238721 8.929636 9.5863085 9.90779 9.861527 9.509244 8.750342 9.156918 8.220845
1368010_at 7.1484566 7.4796047 7.3677015 7.5968003 7.2526784 7.6809936 7.4980984 7.4199963 7.690331 7.414524 7.256032 7.452366
1368011_at 7.7622437 7.7212396 7.7043905 7.5669775 7.5151753 7.790596 7.4168515 7.6426544 7.7201166 7.689142 7.5863357 7.507396
1368012_at 6.57019 6.538526 6.5614877 6.332834 6.4394293 6.6462746 6.347608 6.629294 6.731898 6.424761 6.2934036 6.123038
1368013_at 4.322134 4.5131664 4.2841234 4.2831626 4.4139676 4.4346333 4.3256483 4.486333 4.540416 4.648161 4.452648 4.503542
1368014_at 4.0761704 4.381675 4.032376 4.200259 4.445366 4.424495 4.091766 4.5562544 4.322206 4.0452476 4.4195156 4.434204
1368015_at 5.821041 6.1176524 6.116185 6.0136256 6.2155967 5.8262615 6.074258 5.9745317 6.0257745 6.063768 5.800414 5.936981
1368016_at 12.899201 12.844329 12.907522 12.840703 12.883592 12.9980345 12.949623 12.929913 12.878557 12.907939 12.856145 12.833045
1368017_at 4.894226 5.268914 5.175691 5.368978 5.1475573 5.078805 5.0095444 5.283441 4.9037895 5.0924644 4.91654 5.3347483
1368018_at 8.724357 8.856266 8.703252 8.749436 8.676456 9.103346 8.729672 9.070134 8.875321 8.769625 8.521401 8.672457
1368019_at 7.7356243 7.621698 7.6659904 7.6143456 7.5436883 7.628171 7.5446386 7.6434064 7.592758 7.552492 7.4640217 7.5004454
1368020_at 6.815506 7.0154138 7.1978908 7.0390716 7.219163 7.0673504 7.515063 7.3275886 6.831883 7.3855376 7.1267223 7.314608
1368021_at 13.889162 13.647391 13.693268 13.790743 13.883544 13.850149 13.735677 13.766235 14.077447 13.729876 13.831635 13.895763
1368022_at 6.9844856 6.8513885 6.953969 6.96548 6.8105416 6.9317327 6.7288375 7.062537 6.8043413 6.7499285 6.647747 6.723056
1368023_at 6.511671 6.6147923 6.531068 6.6869736 6.933393 6.636881 6.492211 6.6308475 6.8076434 6.6133866 6.630841 6.671984
1368024_at 6.6418033 6.438064 6.519265 6.396944 6.3859677 6.580595 6.4432087 6.1664186 6.3654003 6.391789 6.6088276 6.423212
1368025_at 7.0709243 7.4179177 6.910405 6.6913786 7.0262976 6.830045 6.9353333 6.7129526 6.5543985 7.1643085 7.2958255 6.564482
1368026_at 7.1601377 7.1929803 7.3454466 7.2357435 7.48321 7.539621 7.308642 7.4593678 7.390129 7.472039 7.099923 7.301913
1368027_at 6.639999 6.760043 6.612173 6.701226 6.603513 6.6336107 6.518635 6.4562864 6.6665874 6.712974 6.677733 6.581922
1368028_at 4.4836874 4.3108473 4.285642 4.3384666 4.370244 4.2365956 4.3425436 4.384765 4.130217 4.517085 4.691296 4.2534776
1368029_at 10.518952 10.464952 10.483657 10.324572 10.330641 10.543955 10.28678 10.439316 10.527785 10.398958 10.37846 10.3407755
1368030_at 8.892854 8.800809 8.805334 8.528147 8.532211 8.904295 8.712555 8.61464 8.906231 8.654296 8.744561 8.724394
1368031_at 7.1684093 7.344599 7.1217346 7.183901 7.202419 7.47191 7.420152 7.196654 7.309605 7.4409833 7.18252 7.0172305
1368032_at 6.181512 6.203185 5.9965115 6.2362537 6.0938077 6.5631247 6.3272233 6.58458 6.481112 6.308536 5.7323046 5.5974665
1368033_at 5.946433 6.0867596 6.1054907 6.2035923 6.005557 6.395237 6.2244763 6.2205377 6.1766047 6.011044 5.6555233 5.8015876
1368034_at 4.344369 4.290831 4.362582 4.3239994 4.561474 4.3641605 4.261164 4.333022 4.2086926 4.346898 4.185997 4.163641
1368035_a_at 10.797298 10.651486 10.691303 10.647349 10.7362995 10.521906 10.15337 10.853005 10.725817 10.603335 9.960677 10.629998
1368036_at 10.547602 10.533808 10.28189 10.527684 10.588885 10.600797 10.133674 11.186308 10.681505 10.320239 10.02746 10.517851
1368037_at 7.064479 7.1215677 6.6957808 6.8071795 7.077073 7.117661 6.8916435 6.8851037 6.8948746 7.2302547 7.0495453 7.2487397
1368038_at 8.30177 8.499514 8.379588 8.266404 8.295534 8.114284 8.180743 8.429499 8.468847 8.324334 8.168373 8.365358
1368039_at 5.2422385 5.69242 5.6305766 5.2960067 5.177568 5.0317993 5.6448755 5.3163886 5.3990088 5.793828 5.476883 5.8220854
1368040_at 8.045723 8.035509 8.04767 8.173054 7.924182 8.079533 8.117657 8.073956 8.165857 8.179092 8.074507 8.100986
1368041_at 9.6964035 9.612188 9.571696 9.877607 9.74372 9.993699 9.668584 10.030454 10.0137 9.84744 9.713744 9.728937
1368042_a_at 10.794587 10.806808 10.958586 10.895539 10.760775 10.67103 10.929113 10.6840725 10.873306 10.914635 10.759585 10.836789
1368043_at 7.759714 7.868291 7.824695 7.8738017 7.7155595 7.7514906 7.7974553 7.8056955 8.052107 7.8673863 7.783518 7.9331207
1368044_at 3.374228 3.4644835 3.498921 3.6106794 3.244103 3.2986746 3.3572848 3.383856 3.3666492 3.3409476 3.5734718 3.3287463
1368045_at 9.861086 9.705498 9.653903 9.7211895 9.742118 9.995247 9.732539 9.837051 10.090548 9.741862 9.708969 9.709239
1368046_at 9.758405 9.67481 9.747179 9.644683 9.667197 9.870472 9.726404 9.893022 10.011147 9.835632 9.756391 9.898723
1368047_at 6.530284 6.9265075 7.3487477 7.017437 7.644598 6.8200355 7.859084 6.935426 7.186439 6.4721866 7.60804 7.4475656
1368048_at 13.973842 13.892402 14.046156 13.994118 14.001336 13.923076 13.9973 13.895422 13.977026 14.089091 14.094593 14.024596
1368049_at 10.981069 10.952806 10.822094 10.911021 10.922866 11.013521 11.000737 10.956726 11.007895 10.985006 10.847705 10.88305
1368050_at 7.649257 7.3739686 7.560789 7.247327 7.2401834 8.5773 7.630136 8.899342 8.714947 7.5457 7.602008 7.61284
1368051_at 11.446073 11.35791 11.278215 11.457749 11.471919 11.230305 11.420826 11.264614 11.584717 11.585126 11.445189 11.509651
1368052_at 4.9122515 4.495656 4.6137834 4.942206 4.729328 4.4424343 4.6663694 4.8582067 4.873462 4.6213818 4.5210266 4.8807116
1368053_at 6.1321487 6.3262634 6.0652323 5.7315836 5.9027443 5.3240485 5.9154162 6.229908 5.6965365 5.9463863 5.977797 5.7473364
1368054_at 6.8429008 6.7928295 6.716662 6.9489694 6.6602235 7.1467113 6.883131 6.7835035 7.064587 6.7800856 6.634942 6.9371924
1368055_a_at 8.243215 8.093196 8.149095 8.22657 7.927836 8.462061 8.062151 8.300549 8.264347 8.18384 7.8707757 7.8806267
1368056_at 7.297614 7.264261 7.398497 7.1589622 7.2745757 7.6255183 7.213853 7.4437876 7.611782 7.2232075 7.2166295 7.2189264
1368057_at 8.432315 9.201724 9.219577 8.820044 8.517286 8.545123 8.790996 9.15142 8.363712 8.4709425 8.394791 8.161994
1368058_at 7.311074 7.4331684 7.6634297 7.2838197 7.2648015 7.605706 7.13091 7.882825 7.627528 7.4074607 7.130151 7.153434
1368059_at 9.164342 8.435145 8.261226 8.949057 9.110391 8.349609 8.7289715 9.267628 9.159359 9.070652 8.268652 9.301731
1368060_at 12.8668995 12.805169 12.967595 12.785941 12.853351 12.943739 12.890885 12.823304 13.014913 12.853744 12.976951 12.834882
1368061_at 5.891644 5.870201 5.444996 5.7994547 6.1433983 5.6535454 5.751103 5.415292 5.562041 5.651561 6.2705445 6.346139
1368062_at 8.858909 8.826061 8.79022 8.981919 8.81115 9.147825 8.929239 9.010989 8.942498 8.917789 8.888559 8.778171
1368063_a_at 8.6112795 8.557043 8.625846 8.46292 8.355745 8.669799 8.397827 8.892445 8.7491455 8.335035 8.547779 8.090976
1368064_a_at 10.491274 10.3118515 10.397576 10.571535 10.549838 10.818689 10.466557 11.01781 10.762012 10.978965 11.353705 11.242333
1368065_at 7.4723268 7.4472795 7.2223005 7.45863 7.4508414 7.231915 7.320694 7.2930655 7.54198 7.5310407 7.5415215 7.3333273
1368066_at 5.8475957 5.4369555 5.7283187 5.5316553 5.6262207 5.901525 5.6520967 6.0154157 5.539381 5.659466 5.717458 5.7829533
1368067_at 8.428095 8.596214 8.699003 8.725466 8.444544 8.56312 8.674715 8.589298 8.630581 8.620774 8.649852 8.510067
1368068_a_at 6.891125 7.1427107 7.1265798 7.046432 6.9462357 7.601766 7.2421603 7.2521925 7.220748 7.2623243 7.245913 7.2876277
1368069_at 8.072888 8.091706 7.9913154 8.074655 7.9301257 8.225277 8.13965 7.9322524 8.171389 8.005468 7.8739524 8.219366
1368070_at 8.100974 8.131825 8.037101 8.126509 8.21224 8.143347 8.088458 8.150337 8.134269 8.173174 7.9723554 8.028196
1368071_at 11.802657 11.529757 11.890613 11.939687 11.866642 11.989889 11.926713 12.10594 11.942222 11.819326 11.826962 11.900757
1368072_at 6.5565305 6.172597 6.077953 6.2043767 6.035342 6.045173 6.3692555 6.3567863 6.212692 6.510235 6.108166 6.3424153
1368073_at 7.8868904 7.662439 7.9155674 8.272434 7.905122 8.076628 8.003289 8.067687 8.700055 7.758696 7.319824 7.914471
1368074_at 6.6980357 7.029974 7.004796 6.6099687 6.73467 7.0504017 6.925068 6.6885757 6.6093836 6.945835 5.8937244 6.6076264
1368075_at 10.927233 10.544371 10.909877 11.035225 10.592291 10.765434 10.648304 10.686054 10.78302 10.910013 10.65391 10.729116
1368076_at 7.018683 7.000983 7.045042 6.905602 6.9655046 7.070119 6.9575796 6.910005 7.2445526 7.058771 7.045601 6.8830857
1368077_at 13.119043 13.177681 12.965012 13.093353 13.241366 13.176497 13.192662 13.285979 13.178353 12.9832535 12.912044 12.975244
1368078_at 4.4338546 4.8150954 5.027608 4.9559574 4.2633386 3.9976056 4.1599836 4.199204 3.950828 3.8467443 4.13297 4.234937
1368079_at 8.782871 9.139591 9.178266 9.208987 9.307028 9.701811 9.235132 9.762004 9.604739 9.197317 8.739408 8.69603
1368080_at 3.829914 3.8234885 3.6825335 3.8298311 3.7694178 3.599869 3.8895738 3.6679153 3.7720013 3.839952 3.9005225 3.6036994
1368081_at 7.2250633 7.020599 7.3213778 7.326754 7.3141007 7.3615 7.241891 7.3507953 7.5778656 7.105345 7.582254 7.2283206
1368082_at 8.386677 8.497825 8.42357 8.363574 8.129421 8.516617 8.4611435 8.608323 8.169622 8.314984 8.297564 8.368917
1368083_at 8.837755 8.848505 8.937556 8.840457 8.861706 9.247125 9.005209 8.914975 9.048194 8.969386 8.887219 8.880014
1368084_at 6.177991 6.1463237 6.2138224 6.019805 5.9626102 6.0659294 5.915491 6.057141 5.84538 5.9915104 6.36614 6.0310903
1368085_at 10.295138 10.552643 10.398953 10.492815 10.779026 10.680635 10.587419 10.487897 10.737846 10.5775585 10.514624 10.352754
1368086_a_at 8.242575 7.1778507 7.98584 8.059395 8.657163 7.996098 8.538687 7.880925 7.370803 8.499849 8.153431 8.28754
1368087_a_at 7.8775682 7.8366194 7.8081484 7.991514 7.7381463 8.389209 7.7940445 8.39815 8.002702 7.8979263 7.431212 7.614015
1368088_at 6.9289513 7.18219 6.92392 7.02503 6.96657 7.1926775 7.095286 7.279475 7.2142553 7.148768 6.8869553 6.9193583
1368089_at 8.00609 8.228927 8.355232 8.232006 8.2782955 8.530759 8.125894 8.429862 8.351362 7.9356704 8.257038 8.259468
1368090_at 7.2599096 7.39924 7.1717005 7.4290667 6.9172654 7.0917764 7.417987 7.1745124 6.989728 7.077739 7.0422277 7.1416593
1368091_at 8.760574 8.48991 8.6412735 8.494088 8.577212 8.688495 8.750949 8.886643 8.745907 8.659196 8.62361 8.592878
1368092_at 12.302096 12.349458 12.431718 12.403382 12.470392 12.435372 12.479435 12.441526 12.447543 12.396413 12.46209 12.393395
1368093_at 4.017082 3.5024295 3.6464033 3.4118824 3.740737 3.571584 3.690974 3.7162087 3.6712325 3.8403213 3.5772746 3.877623
1368094_at 6.7673798 7.071068 6.9015446 6.669603 6.7963476 6.9527607 6.9208527 7.165354 7.122308 6.6007547 6.668211 6.837866
1368095_at 9.99329 10.133923 9.833708 10.12712 9.809354 9.842655 10.143517 10.046777 9.940343 10.276191 10.260749 10.288995
1368096_at 9.4739065 9.5313225 9.392633 9.537248 9.51205 10.101486 9.590975 9.773135 9.961044 9.349533 9.311487 9.313395
1368097_a_at 4.876331 4.6754436 4.4493823 4.5029697 4.526544 4.238962 4.519659 4.7748795 4.4362535 4.436092 4.299159 4.5458508
1368098_a_at 7.4277015 7.2069654 7.5594273 7.429006 7.7200723 7.31324 7.413173 7.532722 7.572694 7.6191535 7.449749 7.7935038
1368099_at 7.005035 7.1278768 7.322124 7.209322 7.1280575 6.851191 7.208027 7.1536546 7.2439785 7.0777287 6.878121 7.0692153
1368100_at 10.737442 10.793978 10.729212 10.756465 10.770911 11.068395 10.801583 10.946129 10.911038 10.7453985 10.560456 10.813811
1368101_at 7.901572 7.6843004 7.738761 7.664306 7.646082 7.7164555 7.7592654 7.535963 7.8168616 7.7628794 7.605077 7.56034
1368102_at 8.448446 8.543692 8.730457 7.858566 8.261894 8.348953 7.9455605 8.104154 8.07209 8.209202 8.132979 7.980585
1368103_at 6.909936 7.077595 6.9764404 7.4004188 7.0093575 6.9256926 6.901128 6.7926445 6.8342876 7.1584044 6.8862815 7.077557
1368104_at 6.1897135 6.144332 6.135583 6.1029067 6.135772 6.0011344 6.2793245 6.133564 6.0055056 6.0553803 6.5535827 6.296182
1368105_at 5.2115097 5.251863 4.962369 4.9176497 5.081942 4.5707655 4.8218093 5.1963205 4.5907674 5.1612616 5.1210957 5.1515546
1368106_at 8.728213 8.458869 8.628758 8.375218 8.174559 8.699781 8.536989 8.707392 8.797445 8.012739 7.9535213 9.127632
1368107_at 3.8446379 3.887634 3.6072137 3.8421688 3.8218586 3.7547977 3.586945 3.712497 3.4956636 3.6970563 3.876557 3.7909307
1368108_at 4.698139 4.988946 4.6363716 5.2600737 5.053174 4.9538665 4.8633394 4.6853757 4.7442865 4.878232 4.939802 4.8876896
1368109_at 6.674274 6.752532 6.533086 6.9830866 6.686376 7.2147856 6.47664 6.816292 7.0079517 6.4427943 6.412334 6.3757153
1368110_a_at 4.02085 4.152918 4.1091185 4.1984024 4.3545465 4.2447257 4.355387 4.1822534 4.1087937 4.272587 4.346775 4.1954966
1368111_at 8.1159935 7.8034415 8.403942 7.6516266 7.7655897 8.162203 7.7915273 7.8725314 8.099693 7.8802342 7.9217834 7.1819468
1368112_at 5.2200933 5.316908 4.9406695 5.2300253 5.277688 5.32873 5.0845566 5.4639344 5.123063 5.0082765 5.398545 5.4054127
1368113_at 4.398191 4.356204 4.229269 4.386386 4.7323513 4.407284 4.4912443 4.1974607 4.4195857 4.6432304 4.3051 4.5590763
1368114_at 4.3888235 4.5974226 4.412713 4.318906 4.3482018 4.244961 4.38935 4.435175 4.3107834 4.353673 4.330696 4.4747257
1368115_at 10.32331 10.88151 10.164896 10.503538 10.342439 10.362355 10.625981 9.935888 9.891693 10.449784 10.833042 10.641582
1368116_a_at 7.474851 7.2890797 7.347813 7.3960986 7.038315 7.531186 7.4936213 7.4674735 7.4293156 7.2172036 7.01735 7.258385
1368117_at 8.926871 8.964088 9.2382345 9.166613 8.888795 9.098755 9.079294 9.155428 9.2545595 9.123758 9.146275 9.068333
1368118_at 8.243058 8.4219055 8.572638 8.348589 8.513447 8.322002 8.391038 8.46706 8.572377 8.380571 8.341778 8.154163
1368119_at 5.975235 5.9384007 5.824336 5.734547 5.93719 5.7579293 5.6781983 5.7621984 5.5833383 5.7260942 6.0224085 6.0402136
1368120_at 4.300741 4.55093 4.5381727 4.7640133 4.6267443 4.3514442 4.508438 4.1521673 3.9810107 4.2986174 4.449276 4.72685
1368121_at 10.262181 10.479004 9.946151 9.206723 9.910568 10.365591 10.3692 10.05366 10.255243 11.063469 11.271398 11.061146
1368122_at 9.709452 9.707686 9.842504 9.77788 9.711049 9.896539 9.718542 9.972523 10.000105 9.628925 9.644231 9.606511
1368123_at 6.2657485 6.2298226 5.7388606 6.245629 6.2543945 5.6727457 6.141206 5.713146 5.871556 6.251623 6.382898 6.4411926
1368124_at 7.4664474 6.6911173 7.206184 7.017362 7.205135 7.1481576 7.2560706 7.214049 7.7730126 7.2944837 7.1013093 7.399724
1368125_at 6.2081976 6.266837 6.4753942 6.3640103 6.2560725 6.375289 6.430719 6.03889 6.1914716 6.21244 6.1786747 6.2555437
1368126_at 6.201275 6.5827208 7.0006714 6.1547165 6.4747906 6.8203073 6.8667397 6.856518 6.1575003 6.7196627 6.2984066 6.295444
1368127_at 6.450736 6.031164 6.6668677 6.2441664 6.7491717 6.138836 6.162945 6.512959 6.224368 6.291518 6.6557817 6.5225134
1368128_at 6.104493 6.9058194 7.2272253 6.2867675 6.8163185 6.076262 5.5779743 6.4023767 6.9528856 6.8379455 6.696293 6.994859
1368129_at 7.1343083 6.8513885 6.921875 7.171071 6.8637953 7.048547 7.0327773 7.2142177 7.1304965 7.0014286 7.1950874 7.0791545
1368130_at 4.670864 4.5485296 4.5937214 4.5685873 4.6725273 4.5357313 4.5885973 4.7852354 4.528898 4.5780134 4.407146 4.6541014
1368131_at 4.420499 4.550222 4.1087446 4.4792194 4.394573 4.1599483 4.1916685 4.387645 4.4214444 4.5036855 4.279182 4.4346895
1368132_at 10.124032 10.472568 10.342921 10.52696 10.187419 10.046819 10.721722 10.089424 10.525238 10.633289 10.614856 10.039482
1368133_at 7.2474155 7.694911 7.550208 7.249331 7.3919272 7.714749 7.3574634 7.683028 7.6605434 7.3621945 6.9129424 7.334795
1368134_a_at 8.69418 8.507073 8.453634 8.709711 8.480041 8.617511 8.364315 8.519943 8.782075 8.475029 8.344446 8.676623
1368135_at 5.73618 5.910773 5.807446 6.29666 6.361013 6.0150304 5.9193788 5.8100066 5.6733856 6.145645 5.7312007 6.0508623
1368136_at 7.294517 7.557966 7.6658244 7.6834493 7.5208592 7.572933 7.7648163 7.4819317 7.896556 7.819828 7.42375 7.573074
1368137_at 6.3777976 6.2652407 5.994563 6.092666 6.384883 6.139573 6.5967617 6.2870393 6.240978 6.5028744 6.132606 6.46518
1368138_at 5.7585535 5.5800996 5.5392947 5.7076 5.917648 5.6982317 5.764133 5.848776 5.751795 5.636233 6.046496 5.579019
1368139_s_at 5.516323 5.7784986 5.604156 5.6112213 5.7601757 5.689623 5.567562 5.5196376 5.4776473 5.4795856 5.5308747 5.876219
1368140_at 5.9409404 6.4302797 6.5458875 5.718136 5.7515273 5.571374 6.4284472 5.636302 5.724091 5.674883 5.480791 5.124238
1368141_at 11.394458 11.322586 11.426725 11.409622 11.401905 11.615199 11.433519 11.585958 11.617602 11.487561 11.48058 11.402779
1368142_at 5.416417 5.1507144 5.2595987 5.3780065 5.2639394 5.43212 5.6398015 5.4102993 5.3463664 5.431466 5.349995 5.4536996
1368143_at 7.131061 6.617205 6.582555 6.8819327 7.2244215 7.504694 7.3805265 6.9951396 7.407812 7.423953 7.326294 7.3285394
1368144_at 5.5782537 5.568322 5.5575185 5.756712 5.3855643 5.540888 5.7551003 5.559972 5.8487782 5.606752 5.3783636 5.4572654
1368145_at 5.662818 5.3475237 5.3774424 5.2820816 5.9384937 5.4576044 5.941966 5.5317793 5.2585144 5.834899 6.0168414 6.10633
1368146_at 10.458733 10.909467 9.469599 10.595386 10.002757 10.33542 10.966494 11.030924 9.975734 10.876662 11.099865 9.264826
1368147_at 8.132442 8.878036 7.0994763 8.556928 7.5933175 8.443089 8.977732 8.740072 7.6026955 8.78403 9.001187 6.854315
1368148_at 4.576276 4.708988 4.502067 4.669607 4.922678 4.5796995 4.7223926 4.567977 4.6268253 4.44654 4.960891 4.3730545
1368149_at 5.896675 5.8043785 5.9548345 5.5629725 6.224537 6.023811 5.5761623 6.0473914 6.101951 5.8702602 5.897582 5.884976
1368150_at 12.819808 12.8988085 12.931208 12.766706 12.682741 12.853428 12.752319 12.618489 12.8556385 12.799864 12.752313 12.703339
1368151_at 10.257528 10.34166 10.327169 10.333052 10.1257 10.343041 10.240392 10.443106 10.461238 10.223739 10.056606 10.08595
1368152_at 7.4677577 7.3894453 7.299747 7.253923 7.3514733 7.597857 7.522458 7.3851805 7.4774914 7.552492 7.2475424 6.8614645
1368153_a_at 7.2335763 7.1651125 7.1785464 7.1784897 7.2553945 7.2039785 7.29318 6.962327 7.1684194 7.0361953 7.1826024 7.18404
1368154_at 7.914222 7.887142 7.8172483 8.026097 7.579852 8.14817 7.8601 8.016914 8.080081 7.7423134 7.756689 7.6548214
1368155_at 12.472404 11.865233 11.656957 11.101991 11.319424 12.336169 11.523358 11.791806 9.927309 10.207861 10.314701 11.987549
1368156_at 5.611253 5.7495055 5.764478 5.5108914 5.3956556 5.5545225 5.575157 5.305764 5.6383443 5.71212 5.633029 5.784383
1368157_at 6.0712643 5.6761713 5.830454 5.9300566 5.8320665 5.5414543 5.9040823 5.6636386 5.933651 5.869488 5.898559 5.5274496
1368158_at 8.970906 9.128124 9.076944 8.948033 8.860532 9.485876 9.191357 9.196978 9.191551 9.11472 8.898877 8.800695
1368159_at 8.293387 8.094042 8.127964 8.092775 8.302467 8.263353 8.277493 8.235383 8.421005 8.303237 8.292422 8.442902
1368160_at 8.762266 9.074907 8.520378 9.482243 9.609099 10.06836 9.672391 8.689278 9.657149 8.732857 9.65389 7.8489523
1368161_a_at 14.025389 13.96751 13.977449 14.031924 14.002998 13.9897585 14.018364 13.999208 13.977676 13.960785 13.95465 13.976494
1368162_at 4.7763863 4.936597 4.9945164 5.0918913 5.12979 4.9750385 4.671769 4.680848 4.7455807 5.0776453 4.399029 4.544716
1368163_at 10.42389 10.356845 10.429298 10.293253 10.275684 10.480677 10.091832 10.381555 10.252263 10.381943 10.244507 10.2079
1368164_at 7.5966043 7.599407 7.6586185 7.494124 7.3216763 8.001319 7.2466307 7.3202686 7.6640954 7.7378597 7.352943 7.530373
1368165_at 7.667427 7.8233695 7.740318 7.8490596 7.632801 7.5296607 7.8283668 7.6499596 7.8410406 7.8803377 7.7665405 7.568022
1368166_at 5.8674316 6.3785615 6.08383 6.1353464 6.0794396 6.101846 6.1676035 5.943705 6.1923914 6.465069 6.1038446 6.101023
1368167_at 5.752628 6.0187707 5.1947875 5.818936 5.8420916 5.901652 4.947617 5.582613 5.8628726 5.764931 5.2860637 5.622419
1368168_at 9.515498 8.896764 8.493904 9.519703 8.646936 9.197294 8.360393 8.3214445 8.410904 8.795151 8.005923 8.142033
1368169_at 6.959631 6.9061637 6.799788 6.873104 6.9542418 7.1082826 6.911928 7.1479397 6.8275495 7.006356 6.979869 6.6341133
1368170_at 4.0770974 4.083061 4.0968127 3.6186922 3.8994827 3.8557723 4.1077595 3.992833 4.127019 3.9205754 3.7020934 4.0458465
1368171_at 9.361934 8.102931 9.806658 8.722499 9.253695 7.4996777 8.415264 8.33445 8.44311 5.99347 5.506388 7.549387
1368172_a_at 6.897294 5.776622 7.4438095 6.234706 6.3856726 4.774008 5.787928 5.6897287 6.123607 4.5209274 3.769094 4.9583793
1368173_at 7.7983284 8.022179 8.283642 7.758215 7.8120394 7.7659674 8.0109005 8.272066 8.221008 7.8622823 7.5617337 7.2022195
1368174_at 3.9997578 4.1021385 4.062859 4.002802 4.3226037 4.1013336 4.150981 4.1725426 3.836105 4.3923655 4.5551224 4.2261944
1368175_at 6.847883 7.1020813 7.183776 7.0934906 6.7267184 6.6746755 7.1780486 6.6516933 6.9284353 7.077435 6.78765 7.088007
1368176_at 7.712572 7.5339675 7.6149316 7.992494 7.61033 7.8956656 7.7634172 7.743555 7.6756806 7.704787 7.745881 7.743387
1368177_at 7.7247863 7.797189 7.774848 7.5115037 7.6661606 7.496111 7.650159 7.2836137 7.284148 7.8196144 7.8781805 8.020485
1368178_at 9.1848 8.943723 9.008078 9.078562 9.020831 9.045067 8.918459 8.937434 8.90449 8.791657 8.726768 8.995377
1368179_at 7.3846283 7.3868465 7.2821593 7.4368653 7.3911943 7.6007347 7.4336405 7.6057367 7.354318 7.4301085 7.268785 7.580104
1368180_s_at 12.852628 13.47506 13.252704 13.223526 13.06873 13.241146 13.437193 13.465776 13.167039 13.758026 13.76921 13.723637
1368181_at 10.846142 10.617535 10.687371 10.459565 10.625691 10.692672 10.362775 10.771469 10.640142 10.615746 10.9482565 10.451981
1368182_at 4.4174585 4.477729 4.4002256 4.281142 4.7053576 4.493371 4.172294 4.418654 4.2099953 4.4117446 4.3636856 4.4682226
1368183_at 7.7871203 7.933874 7.786627 7.7260585 7.7519073 7.962576 7.890707 7.9992695 7.886664 7.5008383 7.8082485 7.725979
1368184_at 8.611921 8.855014 8.8163395 8.78343 9.012595 9.058537 8.871488 9.158564 9.188748 8.970022 8.80061 8.953063
1368185_at 5.0835433 5.1048965 5.0844617 5.097808 5.234596 5.19368 5.211361 5.0001607 5.1264486 5.0057807 4.694236 5.202264
1368186_a_at 6.5158243 6.3630795 6.2796693 6.6327987 6.3984523 6.289682 6.237582 6.1528144 6.1314244 6.526895 6.4091997 6.473013
1368187_at 8.355496 8.3657255 7.067678 7.9818144 8.092272 7.8790884 7.7576504 8.054986 8.468114 7.1832027 7.252961 8.243473
1368188_at 13.501627 13.501123 13.655732 13.637721 13.650347 13.589767 13.674923 13.664892 13.709985 13.7256365 13.775209 13.734961
1368189_at 10.801132 10.473588 10.637299 10.760204 10.775409 10.441774 10.924877 10.559537 10.4066925 10.761386 10.631433 10.811808
1368190_at 5.274443 5.2932 5.4746013 5.2784066 5.202054 5.1422744 5.4171853 5.6853 5.369252 5.3331947 5.0551825 5.319231
1368191_a_at 10.759636 10.711073 10.779995 10.725829 10.797509 11.001005 10.881177 11.021561 10.923518 10.817642 10.788208 10.960265
1368192_at 4.7289133 4.9976306 4.5296516 4.803094 5.109319 4.9671516 4.8730392 4.7574353 4.826651 4.937012 4.9390655 5.0651627
1368193_at 5.1929035 5.053954 5.3447495 5.0547175 5.2688103 5.390849 5.2340794 5.26436 5.112441 5.3823223 5.3899136 5.1710796
1368194_at 4.534431 4.6048565 4.529973 4.539191 4.4439354 4.3962336 4.6525755 4.4840508 4.40168 4.5766525 4.603697 4.46746
1368195_at 6.232395 6.2031775 6.1363335 6.0896497 6.1841393 6.401918 6.3838534 6.268061 6.3719525 6.374854 6.0447073 6.3787456
1368196_at 5.165739 5.085596 4.8553896 4.7212644 4.778439 4.839833 4.9712524 4.543043 4.78182 4.9130993 4.857642 4.765081
1368197_at 4.0691805 4.350416 4.4375505 4.032954 4.49201 3.9688056 4.2583723 4.200509 4.1110563 3.9926445 4.577986 4.2331
1368198_at 5.1423454 5.1451197 5.073252 5.507986 5.4412246 4.801091 5.279385 5.290618 5.017234 5.230543 5.4975176 5.7255163
1368199_at 8.23987 8.133513 8.286543 8.218029 8.020873 8.411971 8.054411 8.451681 8.68931 7.987273 8.048958 7.7601566
1368200_at 5.90951 5.901804 5.785344 6.160566 6.003968 5.8224254 5.810044 5.5712876 5.5954013 5.9852705 6.067973 6.3595505
1368201_at 5.942056 5.997989 5.9577994 5.928799 6.000604 6.103877 6.3548527 6.351685 6.2404475 6.214256 5.8899236 5.9013643
1368202_a_at 8.164075 8.053639 7.930255 8.1340885 7.9830365 8.350979 7.95853 8.446024 8.197638 7.8824463 8.012228 7.8832064
1368203_at 5.105919 5.06676 5.1439486 5.265723 5.3775444 5.135869 5.1579447 5.007696 5.099361 5.1754045 5.0493374 5.3242702
1368204_at 6.4718504 6.404611 6.4225674 6.358025 6.4154115 6.3815165 6.329219 6.401131 6.6279364 6.5820107 6.561225 6.4132476
1368205_at 13.482447 13.482295 13.470321 13.508468 13.386629 13.639395 13.453198 13.436856 13.457661 13.282802 13.466864 13.405838
1368206_at 8.644201 8.700105 8.750483 8.586471 8.839777 8.749824 8.648544 8.743127 8.645689 8.846247 8.7795315 8.846037
1368207_at 6.2541094 6.1254244 6.1045704 6.3437977 6.2037983 6.1865735 6.1986985 6.0108733 6.7236714 6.444642 5.6352873 5.975971
1368208_at 5.7183537 5.4224944 5.626555 5.7962747 5.7993355 6.081928 5.7173443 5.781345 5.841824 5.613062 6.051819 5.591634
1368209_at 5.9348087 5.55361 5.712307 6.0175695 6.2815533 5.796548 5.752755 5.888221 5.442646 5.984429 5.9521427 5.945075
1368210_at 4.7191916 4.765444 4.7567863 4.634001 4.7593303 4.827696 4.750041 4.679833 4.5120792 4.79933 5.02184 4.9098954
1368211_at 12.337339 12.413344 12.374697 12.514714 12.425492 12.347721 12.329548 12.317294 12.359615 12.392385 12.39444 12.259248
1368212_at 8.247186 8.083351 8.491804 8.15782 8.106209 8.55128 8.261044 8.614777 8.615961 8.186183 8.1416645 8.029823
1368213_at 9.656399 8.980244 9.284071 9.171877 8.900547 8.95556 9.229673 8.750514 8.346361 9.377544 9.568881 9.652965
1368214_at 7.57099 7.6708183 7.633579 7.417837 7.673184 7.56104 7.6115117 7.711597 7.6705933 7.7571273 7.604957 7.6104264
1368215_at 9.769666 9.695837 9.891062 9.773597 9.703125 10.01407 9.594311 9.815647 9.828039 9.676459 9.705395 9.848647
1368216_at 9.326266 9.357076 9.322065 9.338594 9.373434 9.14317 9.418205 9.231051 9.497754 9.52477 9.296621 9.352978
1368217_at 8.541445 8.506264 8.537834 8.45949 8.493132 8.4922695 8.582436 8.652315 8.474743 8.569172 8.351904 8.6623535
1368218_at 5.6754084 5.444523 5.4132023 5.863704 5.542693 5.609083 5.4085274 5.8229227 5.96218 5.438498 5.36204 5.407129
1368219_at 6.333676 6.6809607 6.6097746 6.58363 6.580389 6.741158 6.540157 6.8585463 6.9265013 6.433699 6.231801 6.39609
1368220_at 8.641611 8.717006 8.749281 8.764996 8.670574 9.046006 8.977864 8.90391 8.935204 8.869541 8.819357 8.857389
1368221_at 9.92892 9.830701 10.449003 9.9354725 9.90418 9.55696 9.900747 10.226174 9.988226 9.984092 9.777481 9.644077
1368222_at 6.2607307 6.3424044 6.696062 6.275986 6.035962 6.155468 6.2245502 6.519336 6.3186803 6.1772194 5.901094 5.8161473
1368223_at 7.304586 7.1352587 7.449028 7.376503 7.4296517 7.1929274 7.4477158 7.47226 7.3081794 7.341378 7.156763 7.2182784
1368224_at 13.32861 13.469953 13.029148 13.185862 13.145732 13.042797 13.432645 13.098895 13.134868 13.038529 13.321865 13.045246
1368225_at 7.40304 7.250252 7.2658577 7.387208 7.235743 7.3073053 7.2402534 7.381862 7.368205 7.283234 7.0868526 7.3235435
1368226_at 7.89846 7.97364 7.957143 7.953963 8.21594 7.999363 7.910838 8.1354475 8.254701 8.073236 7.7976265 7.8921833
1368227_at 8.922983 8.054743 9.052418 8.772896 8.550004 9.10021 8.535814 8.289539 8.954025 8.557635 9.170105 8.6821375
1368228_at 8.22389 8.197549 8.337638 8.296682 8.005337 8.951934 8.484104 8.874401 9.072281 8.19379 8.21479 8.020371
1368229_at 6.8483324 6.5060782 6.945591 6.6563168 6.452105 7.0007772 6.8585057 6.7294846 6.900152 6.5224524 6.518692 6.504026
1368230_a_at 9.150727 9.179769 9.09365 9.219923 9.22676 9.221556 9.117751 9.162146 9.068387 9.314176 9.080273 9.115575
1368231_at 7.038595 7.004152 7.03155 7.0355015 7.295412 6.797931 6.8977885 6.766926 6.9916945 7.033971 7.185364 7.1996903
1368232_at 8.206896 8.422051 8.2489605 8.398834 8.327248 8.322231 8.409197 8.388275 8.372664 8.380335 8.413332 8.730683
1368233_at 7.923836 8.094398 8.156831 8.13043 8.113107 8.217886 8.011246 7.975241 8.015254 8.047854 7.854654 7.9134936
1368234_at 8.2820015 8.477962 8.179406 8.387984 8.4407215 8.526563 8.253943 8.567438 8.828228 8.520579 8.247957 8.4183235
1368235_at 7.5134196 7.731588 7.7066903 7.422469 7.3995056 8.030264 7.5408316 8.006594 8.144051 7.565603 7.5968122 7.5602746
1368236_at 4.576276 4.378436 4.1314735 4.3217607 4.457308 4.144554 4.089631 4.0775695 3.9303322 4.2426124 4.280466 4.3621187
1368237_at 4.441527 4.606934 4.5622377 4.5166063 4.8890424 4.6173983 4.4869084 4.753456 4.6164694 4.8534822 4.750158 4.8096404
1368238_at 4.690913 4.5605474 4.932433 4.9397554 4.9166613 4.68895 4.616232 4.7413096 4.4946733 4.785809 5.108734 4.7242002
1368239_at 8.514921 8.718941 8.875782 8.725649 8.620422 8.43749 8.928524 8.644798 8.627055 8.896868 8.997053 8.920895
1368240_a_at 4.6712537 4.7126665 4.5583963 4.9728045 4.468712 4.8521714 4.640284 4.398631 4.609149 4.5662775 4.496607 4.5107465
1368241_a_at 8.5694685 8.787418 8.490482 8.765111 8.620001 8.519728 8.658031 8.637455 8.8165455 8.560769 8.69126 8.768699
1368242_at 4.792347 4.714057 4.73046 4.839017 4.6740475 5.0315995 4.688899 4.8206444 4.805582 4.558881 4.6661086 4.64607
1368243_at 5.3202844 5.5830207 5.6097856 5.349733 5.2243547 5.3122067 5.0507817 5.28251 4.938091 5.344208 5.4778953 5.508419
1368244_at 10.072522 10.151472 9.908687 9.956969 10.032899 10.05833 10.3396 10.170831 10.35139 10.055699 10.248372 10.319667
1368245_at 12.375295 12.407115 12.441018 12.077003 12.637149 12.405989 12.652396 12.330892 12.698676 12.015582 12.508717 12.511001
1368246_at 5.1789684 5.240175 5.08523 5.3646393 5.236752 6.020517 5.1579447 5.132885 5.211272 5.3589478 5.480791 5.592566
1368247_at 6.3251853 6.5594635 6.9146585 7.225327 6.656216 6.852666 6.736987 6.204734 6.8396077 6.979976 6.464516 6.881413
1368248_at 6.37168 6.15396 5.804928 6.204724 5.8567414 6.12274 6.829028 5.7650347 6.121273 6.2865005 6.525845 6.1507797
1368249_at 9.519043 10.074944 9.791803 9.605209 9.627598 10.441035 9.804132 9.932306 10.14435 9.829415 10.022274 10.218434
1368250_at 3.9913313 3.887002 3.9495082 3.8616514 3.903333 3.9884696 3.9874456 3.84896 3.9441535 3.9160488 4.1875906 3.857561
1368251_at 5.776369 5.489292 5.9745264 5.7852774 5.7284527 5.879354 6.0435424 5.9429655 6.0078025 5.8405185 5.874743 5.896265
1368252_at 3.4555593 3.6365542 3.493638 3.6567338 3.6741967 3.5714355 3.55609 3.7003372 3.5343664 3.7187135 3.7959244 3.6402
1368253_at 12.522683 12.533307 12.481136 12.603082 12.469023 12.393583 12.550945 12.283288 12.46145 12.529603 12.478628 12.490287
1368254_a_at 5.219702 5.360356 5.0772796 5.102821 5.2894344 5.135639 5.243696 4.9696555 5.0621276 5.271226 5.216406 5.2937894
1368255_at 4.438401 4.3437085 4.372726 4.492701 4.3197865 4.345063 4.3713546 4.253992 4.379852 4.302302 4.167657 4.595672
1368256_at 3.5831654 3.7728267 3.7679276 3.4799283 3.5123882 3.5317993 3.6410427 3.4745436 3.7336447 3.6167817 3.4881089 3.6554193
1368257_at 4.240021 4.1378565 4.01872 4.208709 3.950836 3.9703884 3.8704205 4.0930576 4.2283287 4.3615074 4.1831713 4.041993
1368258_at 5.63893 5.7537985 5.292559 5.761669 5.5742774 5.415263 5.297209 5.1030526 5.2772117 5.609938 5.4790516 5.5258493
1368259_at 7.1673303 7.579988 7.450647 7.5981073 7.408278 7.644061 7.090743 7.4839892 7.5700965 7.509626 6.748948 7.207082
1368260_at 5.4448757 4.960638 5.459654 4.635047 5.0400543 5.113434 4.81046 5.195237 4.9896603 5.3610387 5.0189285 5.1201954
1368261_at 4.476327 4.3368835 4.4305573 4.4167686 4.5757165 4.335676 4.4120045 4.226242 3.9238398 4.518912 4.301166 4.526895
1368262_at 6.745743 6.7144485 6.9092445 6.808541 6.5305767 6.5460863 6.830754 6.532185 7.1270347 6.7330484 6.8007636 6.734167
1368263_a_at 4.3600535 4.3059287 4.412713 4.0984726 4.677598 4.0317073 4.069318 4.2535524 3.9033952 4.4344907 4.577659 4.2066216
1368264_at 7.5984716 7.22214 7.658626 7.786823 7.681011 7.58318 7.5905247 7.780666 7.7078457 7.78586 7.6962304 7.4448647
1368265_at 8.371235 8.227743 8.460648 8.540401 8.579191 8.687563 8.559954 8.618334 9.063089 8.638942 8.524116 8.384931
1368266_at 13.237938 13.3781805 13.244512 13.180209 13.171302 13.145659 13.3035555 13.115244 13.1898155 13.320888 13.350234 13.368934
1368267_at 7.8691616 7.6338882 7.7891154 7.769234 7.6822124 8.0084915 7.623058 7.900631 7.9301777 7.6517563 7.619236 7.780556
1368268_at 7.5001698 7.3490386 7.490992 7.2289577 7.3358045 7.4600396 7.6380153 7.624964 7.7453322 7.6706967 7.5115027 7.2498612
1368269_at 3.956123 3.8740404 3.6979623 3.9937673 3.9088943 3.6943011 3.8862538 3.6125302 3.6338074 4.046852 3.9556222 3.7391205
1368270_at 7.046577 7.2255087 7.6779604 7.5133667 7.322217 7.789545 7.470606 8.005873 7.8772745 7.6336975 7.3382564 7.5773044
1368271_a_at 4.6726136 4.438496 4.428098 5.1306553 4.339265 4.7841997 4.113407 4.9449687 5.762913 4.43891 4.299283 4.172514
1368272_at 10.094517 11.383395 10.490392 10.110691 10.72865 11.201782 10.71443 11.243645 10.756737 10.484352 10.712734 10.684288
1368273_at 9.393472 9.583311 9.491578 9.260792 9.364631 9.414893 9.430522 9.654837 9.237317 9.440627 9.333459 9.2511835
1368274_at 8.091267 8.383216 8.114269 8.40822 8.277108 8.347296 8.190113 8.305365 8.224671 8.346959 8.169227 8.216688
1368275_at 10.263486 10.097503 10.976309 10.512954 10.78317 10.671691 10.9581995 10.783987 10.67149 10.935596 11.107218 11.087483
1368276_at 7.4763165 7.428991 7.007275 7.3200383 7.569001 7.3199325 7.0840673 7.2197046 7.055514 7.0263906 7.5723014 7.5389643
1368277_at 8.814875 8.699179 8.8160305 8.834928 8.273384 8.723704 8.753276 8.727905 8.93754 8.64459 8.510336 8.648568
1368278_at 6.7367635 6.9373612 6.3808255 6.8314214 6.673998 6.429883 6.7130203 6.3014774 6.2807956 6.976362 6.55286 6.5923724
1368279_at 4.997564 4.1336536 4.9792867 4.838391 4.5099306 5.0256405 4.9729633 5.0473022 4.993712 4.9148483 4.5041647 4.3736897
1368280_at 12.514815 12.376221 12.361609 12.452741 12.272388 12.406638 12.289845 12.370461 12.38629 12.163832 12.314043 12.316252
1368281_at 6.1129885 5.9233246 5.7390366 6.0388803 6.0697174 5.8622713 5.859115 5.8003845 5.88696 5.6611557 6.1163974 5.955259
1368282_at 4.4165106 4.4975395 4.199647 4.195799 4.249553 4.441489 4.4422145 4.2646356 4.223677 4.5274024 4.073695 4.5363584
1368283_at 11.43526 11.490186 11.804652 11.527319 11.361679 11.708826 11.1879635 11.460213 11.603531 11.711806 11.781172 11.867687
1368284_at 7.809691 8.019369 7.63298 8.172302 8.054965 8.306374 7.7114043 7.833588 8.052341 8.278307 7.603282 7.8957925
1368285_at 4.623845 5.148567 4.6475625 4.6862483 4.7165713 4.6543427 4.67657 4.825947 4.7528524 5.0036297 4.899916 4.996234
1368286_at 6.6892486 6.814212 6.8049364 6.8225546 6.9154167 6.904237 7.0062566 6.8087296 7.229625 6.8843703 6.878176 7.13686
1368287_at 5.1241713 4.8325014 4.945983 5.0088944 4.601119 4.7022057 5.0074005 4.899394 4.675501 4.982725 4.814076 4.8547792
1368288_at 14.177126 14.172665 14.216563 14.179374 14.1489725 14.133892 14.223842 14.153781 14.273131 14.169314 14.201338 14.199881
1368289_at 11.353107 11.767541 11.220526 11.376625 10.757745 11.425943 11.177458 11.731176 11.464186 11.491341 11.591895 11.735432
1368290_at 3.8165016 3.7775233 3.893904 4.0331535 3.7698693 3.819815 3.7250805 3.97493 3.5727997 3.7938554 4.0353317 3.9936535
1368291_at 8.942438 8.955726 9.320399 8.967886 8.950015 8.7785635 8.706164 9.399526 9.293294 9.188684 9.150012 8.498487
1368292_at 7.3972044 7.353383 6.982293 7.279386 7.3991795 7.276987 7.1759996 6.9465184 7.1351686 7.324649 7.246788 7.4254155
1368293_at 6.146135 6.2699475 6.1837416 6.339416 6.113172 5.5490875 6.197135 5.8364305 5.91349 6.4612694 6.312603 6.156648
1368294_at 10.411483 10.406029 10.141488 10.393855 10.325063 10.507989 10.354566 10.396344 10.638907 10.233235 10.13417 10.1686
1368295_at 9.417504 9.30498 9.547073 9.23726 9.405084 9.702722 9.370254 9.661174 9.550032 9.269061 9.321767 9.189721
1368296_at 9.058771 8.976625 9.282511 8.844646 9.214937 9.395408 9.088342 9.069014 9.167106 8.781314 8.998344 8.79672
1368297_at 4.643932 4.28419 4.726651 4.826268 4.8963165 4.7757244 4.7932925 4.9607935 4.892294 4.841134 4.584139 4.714361
1368298_at 5.4238777 5.9670653 5.8835583 5.713292 5.7534947 5.950945 5.730853 5.7826214 5.723133 5.8657165 5.6934323 5.6284103
1368299_at 4.4745007 4.182889 4.184969 4.2194467 4.4191217 4.154682 4.189886 4.1100807 4.192625 4.159075 4.293792 4.5166683
1368300_at 5.959672 5.957371 5.9028654 5.752249 5.694874 5.738307 5.7581463 5.5148754 5.8328867 5.96832 5.5016828 5.6876235
1368301_at 6.020868 5.932971 5.8130684 5.852243 6.298883 6.0966125 6.12042 6.2930207 5.9016013 5.8763866 6.33498 6.155954
1368302_at 5.2960687 5.444804 5.235549 5.480404 5.166264 5.2610164 5.255523 5.0168176 5.115271 5.141034 5.2306657 5.3426347
1368303_at 8.062874 7.570579 6.6761255 7.7795067 7.5043235 7.785063 6.972333 7.2037683 6.964007 7.9059763 7.038781 7.077863
1368304_at 11.627028 11.651298 11.758419 11.682585 11.628349 11.63386 12.06527 11.864209 12.053858 11.85357 12.083433 11.624354
1368305_at 8.145833 8.163858 8.201854 8.093941 8.039681 8.640869 8.259723 8.277531 8.707099 7.973838 8.322702 8.082111
1368306_at 5.9129643 5.9787235 6.0049763 6.129688 6.054274 5.638416 5.9204097 6.1337996 6.198879 6.2646766 6.139222 6.215268
1368307_at 6.723754 6.458597 6.346261 6.2418613 6.750958 6.4687657 6.3501987 6.44575 6.2082357 6.535384 6.3954954 6.5241685
1368308_at 8.190213 7.172622 6.576592 8.469232 7.476704 7.835025 8.103273 7.373042 6.282874 7.4784365 8.076981 7.5114174
1368309_at 7.590085 7.682554 7.4197483 7.5252547 7.294792 7.6428995 7.3031516 7.8864727 7.732263 7.454417 7.4835987 7.515543
1368310_at 5.764477 5.5931435 5.527428 5.6694183 5.515193 5.643265 5.3195524 5.7984686 5.5712852 5.411973 5.667387 5.8984995
1368311_at 8.122732 8.145774 8.530501 8.437098 8.187725 8.575101 7.849984 8.486495 8.439632 8.6700735 8.414087 7.9119997
1368312_at 5.007991 5.194093 5.0634875 4.8128233 5.040268 4.885044 4.9700456 4.7752657 5.0241947 4.7501893 5.194817 5.275941
1368313_a_at 4.576276 4.5719414 4.5473104 4.5757422 4.509472 4.2203927 4.73561 4.512202 4.1217003 4.4440575 4.3006425 4.5035334
1368314_at 10.069012 10.282473 10.039944 10.100531 9.990706 10.217145 10.103263 10.31737 10.192303 9.914545 10.056291 9.851278
1368315_at 6.8197393 6.9603553 6.933514 6.9944806 7.0374084 6.9564114 7.021623 6.558964 6.951518 6.906923 6.8748345 7.0662985
1368316_at 11.144296 11.091663 10.959792 10.742787 11.060746 10.678798 11.193645 10.560711 11.178329 11.014158 11.162465 11.201629
1368317_at 5.262023 4.7538714 4.89375 4.678248 5.1187315 4.6275735 5.0614085 4.835652 5.051508 5.120003 5.3667803 5.6548753
1368318_at 7.604847 7.536012 6.6821246 7.6365166 7.170688 7.34715 7.461871 7.005563 7.017549 7.5663767 7.4735403 7.878247
1368319_a_at 5.3253536 5.0419617 4.596787 4.9828005 4.9841313 4.7655277 5.045132 4.8714037 4.883316 4.6974854 5.316344 5.160408
1368320_at 4.818063 4.3677588 4.5177374 4.311368 4.598897 4.5687313 4.419113 4.5414014 4.451809 4.6189446 4.6849017 4.4335995
1368321_at 8.36629 6.937562 7.2469044 9.30266 7.610835 9.017122 7.4434667 8.664314 8.498034 7.3005815 6.9601707 9.131998
1368322_at 8.275946 8.193665 8.0296 8.34842 8.359165 8.2977 8.203125 8.147669 8.31694 8.03585 7.934555 7.960167
1368323_at 7.282976 7.1188684 7.0644245 7.2215157 6.9424844 7.3773813 7.2442393 7.3887634 7.3297772 7.2741337 7.0326424 7.2881217
1368324_at 5.3510256 5.3694954 5.305523 5.2778363 5.4335785 5.322301 5.3226485 5.2802925 5.183414 5.4227314 5.405602 5.2945147
1368325_at 7.5542407 7.3596826 8.061535 7.667232 7.774785 8.034947 7.8447223 8.099045 8.617733 7.7884626 7.8187337 7.999212
1368326_at 7.0266695 7.24872 7.3710194 7.0592723 6.746471 7.236415 7.141008 7.480064 7.3990498 7.1090837 6.889753 6.5960546
1368327_at 6.317873 6.127102 5.895269 6.307377 6.13285 5.953168 6.060994 5.772763 6.106685 6.4450808 6.09796 6.2712994
1368328_at 8.81987 8.804165 8.616402 8.841421 8.575503 8.358952 9.011192 8.485664 8.949907 8.939866 8.212261 8.694052
1368329_at 5.289354 5.4844446 5.6013117 5.388872 5.756315 5.7474833 5.6066265 5.090027 5.3731117 5.3509493 5.780756 5.507041
1368330_at 6.3686943 6.4918456 6.64444 6.5393734 6.4386663 7.0831475 6.704589 6.882736 6.7567472 6.604764 6.4706693 6.6128483
1368331_at 11.784922 11.786748 11.88291 11.69034 11.721281 11.525341 11.839945 11.712253 11.866683 11.879503 11.745117 11.867998
1368332_at 6.688273 6.7027445 6.631816 6.6429496 6.6386 6.9912796 6.3678846 6.7622485 6.958514 6.688735 5.606796 6.0675993
1368333_at 5.105772 4.9116926 4.593721 4.787926 4.9335995 4.4098506 4.6470575 4.358587 4.2562885 4.688064 4.797361 4.721854
1368334_at 7.0203085 7.081785 6.79913 7.041938 7.1409693 7.3834176 7.164645 7.2271833 7.285849 6.8688116 6.7671185 7.028162
1368335_at 13.744945 13.680257 13.736657 13.772254 13.553604 13.851761 13.576845 13.688133 13.45119 13.630912 13.534378 13.461083
1368336_at 11.57037 11.37267 11.687696 11.519852 11.575431 11.803333 11.383516 11.5391035 11.441846 11.673939 11.656723 11.582009
1368337_at 5.9966016 5.8635745 5.5807695 5.9802456 6.1226993 5.977595 5.879094 5.855656 5.8120427 5.8527565 6.056056 5.980136
1368338_at 4.7905354 4.5034585 4.833193 4.6036882 4.847409 4.8391294 4.3660355 4.6654425 4.322992 4.4446793 4.506845 4.455527
1368339_at 4.406727 4.32437 4.4032297 4.3590336 4.6194572 4.4633713 4.7185593 4.436393 4.5026855 4.621854 4.49823 4.5933104
1368340_at 8.1191025 8.054087 7.964459 7.833566 8.0014 8.079239 7.96824 8.167292 8.070593 8.04007 7.7492967 7.9569707
1368341_at 7.517873 7.7231793 7.566395 7.4278035 7.5947485 7.8489323 7.446386 7.847956 7.702853 7.562805 7.4962864 7.561353
1368342_at 4.6449146 4.4323473 4.326685 4.640855 4.7473116 4.051817 4.331299 4.198267 4.079837 4.41621 4.47151 4.4248505
1368343_at 5.5843635 5.476038 5.4150734 5.6900387 5.450508 5.2520275 5.2258844 5.346144 5.209201 5.552479 5.280813 5.270418
1368344_at 3.8246036 3.3197436 3.5685258 3.5221438 3.7049098 3.5702784 3.2950428 3.7478857 3.5205226 3.5469384 3.7157202 3.850769
1368345_at 4.551224 4.3446364 4.52559 4.7526026 4.585715 4.6791124 4.441379 4.678993 4.6381364 4.732343 4.561351 4.6572704
1368346_at 6.5954776 6.7212744 6.564337 7.00211 6.4960656 6.56559 6.37997 6.548337 6.905556 6.566839 5.9198604 6.5083547
1368347_at 5.2559266 4.914158 5.233289 5.109658 5.582117 5.084219 5.4380393 4.917131 4.92585 5.2947083 5.483558 5.2525144
1368348_at 4.5561194 4.437612 4.3292284 4.491996 4.6377153 4.225501 4.3218713 4.5383344 4.4361753 4.1706395 4.698115 4.233099
1368349_at 5.748975 5.770797 5.789251 5.9871163 5.7782044 5.9841356 5.677351 5.483576 5.736302 5.7790813 5.7631845 5.7421813
1368350_at 3.7452579 3.6703532 3.8199573 3.5819046 3.5839295 3.7697868 3.7255108 3.630377 3.5517087 3.5295231 3.6492496 3.8159153
1368351_at 6.3372006 6.4713616 6.3903856 6.278655 6.5615473 6.289894 6.2390847 6.197526 6.149173 6.386242 6.5801406 6.438792
1368352_at 4.859345 4.9496193 4.92276 4.5059233 4.9067674 4.6182537 4.5238457 4.688109 4.462325 4.722965 4.8608747 4.567383
1368353_at 5.593748 5.552369 5.376978 5.7276 5.614718 4.9149556 5.4064455 5.116072 5.2536855 5.075522 5.6879044 5.540961
1368354_at 9.940447 10.067792 10.111127 10.467903 9.7229595 10.580099 9.805716 10.407901 10.344619 10.235952 10.096618 10.266771
1368355_at 4.9937234 5.021698 5.2308264 4.440046 4.569984 4.9109783 4.942583 5.2520766 4.877978 5.134789 4.696792 5.0406547
1368356_a_at 9.814735 9.566131 9.9359045 9.62313 9.637032 9.362693 9.626271 9.668041 9.856558 9.873299 9.579174 9.694184
1368357_at 6.315838 6.0880966 5.785344 5.711375 5.9521694 6.03919 5.9601817 6.014921 5.567489 5.8512115 6.000961 6.153472
1368358_a_at 3.9217396 3.857945 3.9862504 3.763056 4.276595 3.8196526 4.2695003 3.7305427 3.7292287 4.244624 4.091113 3.9370792
1368359_a_at 4.3294163 4.490329 4.2287974 4.405455 4.390108 4.294505 4.4693255 4.354645 4.4471707 4.4709196 4.6146297 4.5162745
1368360_at 13.67456 13.617657 13.688237 13.693176 13.665484 13.745779 13.646344 13.769675 13.74547 13.615139 13.588826 13.654012
1368361_a_at 7.498629 7.667594 7.7530146 7.504941 7.6975856 7.6556087 7.5904894 8.018719 7.6781316 7.6109085 7.7228327 7.3157606
1368362_a_at 10.909636 10.797788 10.851793 10.784193 10.963774 11.054494 10.86634 11.086196 10.99314 10.715753 10.9214115 10.896673
1368363_at 3.7541072 4.1253977 3.7400517 3.86632 3.9945292 3.821042 3.8803456 3.7115614 3.9246035 3.6604323 4.245033 3.7583196
1368364_at 5.2307034 4.9791813 4.900551 4.952025 5.119157 4.835882 5.0193005 5.1068835 4.6577015 5.079362 4.8914194 4.9982715
1368365_at 12.204881 12.166918 12.177686 12.041356 12.066624 12.136267 12.029717 12.151931 12.049888 12.167766 11.865424 11.989815
1368366_at 4.9935036 5.001608 4.9571915 4.910057 5.0242405 4.9830246 5.062766 4.8354173 5.181008 4.9369683 5.171377 5.230478
1368367_at 5.762621 5.6143255 5.814655 5.78716 5.9255805 5.9415264 5.6592045 5.8669634 5.6642017 5.9219418 5.8544517 5.7048693
1368368_a_at 10.058429 10.297357 10.166089 10.22509 9.660916 10.433727 9.806336 10.255265 10.355826 9.941866 9.687358 9.824106
1368369_at 4.4695005 4.594657 4.749262 4.911766 4.364297 4.8456945 4.4836 4.3863497 4.575156 4.4917955 4.5955133 4.360836
1368370_at 5.319607 5.205485 5.277712 5.6585035 4.9605694 5.8865256 5.4799523 5.7152486 5.641324 5.291724 5.173418 5.358871
1368371_at 5.0975037 4.9374223 4.889902 4.831675 5.046354 4.888281 5.1951566 4.769719 4.946286 5.1357574 5.383806 5.0529175
1368372_at 7.477347 8.398172 7.021417 7.6155405 7.081471 8.299047 7.5596833 8.637175 7.748615 7.1932044 7.3210998 8.631922
1368373_at 4.658899 4.5392427 4.8101654 4.5791645 4.8612194 4.341114 4.5389557 4.3109875 4.288311 4.534506 4.710384 4.603032
1368374_a_at 6.2451835 5.903776 5.9697237 5.7665615 6.016756 6.1330967 6.0642514 6.0301986 5.9207916 6.32464 6.260358 6.3068237
1368375_a_at 5.1405396 4.9809365 4.8392854 5.2408233 5.607641 5.2859316 5.151302 5.5235443 5.326436 5.3211665 4.97635 5.637985
1368376_at 6.8661485 8.589895 8.696191 6.857698 8.945183 8.775405 7.8848763 8.139771 8.445192 8.485444 8.5121 8.388814
1368377_at 5.3090825 5.1969113 4.7923565 5.685375 5.1116652 5.1639237 5.217985 4.9150476 4.954959 5.337144 5.2013206 4.923356
1368378_at 11.754299 11.669672 11.973684 11.56816 11.907832 12.340314 11.888504 12.268701 12.27248 12.07026 12.258695 12.132278
1368379_at 8.243591 8.30829 8.101192 8.115476 7.9316306 7.918384 8.06262 7.9958 7.930208 7.9526815 8.001789 7.9755177
1368380_at 13.93322 13.973113 13.940761 13.952973 13.939465 13.971737 14.004877 13.957143 13.969196 13.880283 14.019672 13.973743
1368381_at 5.126083 5.159157 4.945353 4.8997383 5.2198625 5.071336 4.975544 4.6853757 4.9780793 4.987135 5.444624 4.9589043
1368382_at 5.4409857 5.5454063 5.2737246 5.3690243 5.6817284 5.259677 5.5698767 5.398114 5.1987934 5.2940855 5.4732103 5.5891542
1368383_at 6.3936043 6.343732 6.5076103 6.269802 6.444379 6.2186007 6.5096188 6.3945255 6.145257 6.22489 6.277871 6.5237107
1368384_at 4.4590693 4.1677504 4.221353 4.341341 4.191031 4.2374787 4.2883863 4.21864 4.071045 4.102203 4.307624 4.5910983
1368385_a_at 8.914297 8.934067 8.951438 9.109061 8.972158 9.380681 8.902451 9.146045 9.168617 9.030919 8.898066 8.976896
1368386_at 9.602674 9.802368 9.654428 9.798241 9.755076 9.652039 9.65101 9.597542 9.778775 9.812339 9.683174 9.718374
1368387_at 11.170535 11.1771145 11.278127 11.004465 10.92766 11.405874 11.095069 11.3777685 11.38908 11.06972 11.113169 11.132224
1368388_at 5.3050804 5.2404494 5.082645 4.990089 5.2799115 5.340875 5.2634754 5.2881017 5.513459 5.2800846 5.352408 5.246125
1368389_at 9.232594 9.391201 9.087193 9.254013 9.2457905 9.102322 9.166455 9.115704 8.830327 9.050968 8.882027 9.093281
1368390_at 9.017607 8.937882 8.953924 9.135009 8.942659 9.155032 8.857555 9.266865 9.330256 9.219267 9.287344 9.202882
1368391_at 5.0886474 4.992684 4.9364667 5.2759247 5.094914 4.939456 4.7405033 4.692298 4.9245877 5.1981716 4.9430923 5.086714
1368392_at 7.074809 6.7263465 6.7518935 6.8303213 6.866456 6.4823427 6.8115516 6.5800333 6.4583454 6.4446173 7.036373 6.8690467
1368393_at 5.2959566 5.021756 5.097151 5.3559275 5.1878877 5.313989 5.5393143 5.4180746 5.6755557 5.3991365 5.6882725 5.6554775
1368394_at 6.3792706 6.2703586 6.0153995 6.0291038 6.00144 6.139173 5.8999705 5.8503027 5.8641367 6.0153623 5.7448263 6.1537623
1368395_at 4.9166284 5.37169 4.772309 5.666671 5.604366 4.876127 5.068175 5.540205 5.4107037 5.5191855 5.8720374 5.3124027
1368396_at 5.788492 5.7183867 5.497388 5.6012964 5.564593 5.6370263 5.54681 5.6449866 5.3759956 5.067127 5.327212 5.8715773
1368397_at 12.824461 12.840706 12.806007 12.76545 12.685912 12.671525 12.825928 12.797558 12.961615 12.844176 12.971433 12.962392
1368398_at 4.5446677 4.537087 4.69736 4.6219773 4.642151 4.5153813 4.6242137 4.6675105 4.5802336 4.2489557 4.6500225 4.4846644
1368399_a_at 11.366465 11.488013 11.649833 11.5104 11.438807 11.617007 11.519194 11.634825 11.747067 11.439029 11.367277 11.5799885
1368400_at 8.910159 8.912888 8.802294 8.710594 8.856992 8.776597 8.724811 8.528295 8.964186 8.891678 8.895452 8.962841
1368401_at 4.535879 4.556742 4.373021 4.8003597 4.671722 4.3220387 4.815125 4.6180663 4.442394 4.5333033 4.831238 4.838313
1368402_at 8.957504 8.964313 8.993855 8.764953 8.671133 8.921479 8.947066 9.046727 9.134304 8.750774 8.636683 8.581608
1368403_at 8.606828 8.609054 8.767153 8.604486 8.4710865 8.497213 8.756489 8.665264 8.688131 8.693743 8.702229 8.607722
1368404_at 4.7884526 4.969295 4.8328967 5.040374 5.0956416 4.880744 4.670541 5.080426 5.197517 4.7593575 5.3726306 4.8932576
1368405_at 8.024236 7.910988 7.8025713 7.701753 7.6823053 7.7204814 8.029921 7.7537193 7.8264337 7.994564 7.382898 7.5184555
1368406_at 4.14631 4.4001513 4.371434 4.402666 4.4535403 4.428722 4.212569 4.200533 4.2696676 4.6566315 4.4607773 4.3261337
1368407_at 5.8179083 5.8086286 5.714269 5.6206884 5.8895884 5.4394097 5.214843 4.8692756 6.019974 5.1690736 5.552874 4.940979
1368408_at 4.6773562 4.7643566 4.7266517 4.7850046 4.6612234 4.702917 4.6150885 4.7482266 5.0451035 5.1193433 4.9731874 4.808778
1368409_at 9.750877 9.688452 9.67423 9.621429 9.685331 10.252069 9.9883995 9.95561 10.512898 9.291622 9.301933 9.45145
1368410_at 6.836697 6.420411 6.600613 6.6893115 6.5958524 6.7806087 6.8182487 6.660582 6.8389807 6.6346784 6.533107 6.568544
1368411_a_at 4.0706754 3.9664707 3.8932545 4.0931625 3.9572225 3.9191954 3.7988086 4.0134706 4.052893 4.2100406 4.201318 4.0904403
1368412_a_at 5.0108266 4.8086596 4.472307 4.6518 5.17104 4.9854817 4.5968027 4.883254 5.274682 4.9078426 4.75848 5.005198
1368413_at 5.25751 5.2037916 4.924057 5.0891514 5.086996 5.079362 4.890067 4.9463835 5.347828 5.1193438 4.999321 5.104766
1368414_at 6.1057873 5.8877153 5.9871473 6.34912 5.7886953 5.9431143 5.631332 6.078926 5.936374 5.8440027 5.9381027 6.058503
1368415_at 4.039012 3.881302 4.1222796 4.2554364 4.068392 4.127509 4.1286173 3.9946418 4.0631723 3.8881586 4.275322 4.0148096
1368416_at 4.1350336 3.9836462 3.897978 3.8399723 3.9856772 4.1321106 3.666197 3.8543196 3.813882 3.9238133 4.0211163 3.9319053
1368417_at 5.126437 4.867732 5.061389 5.3197026 5.3019724 4.9051886 5.0956316 5.101725 4.8104477 5.232819 5.622038 5.5241394
1368418_a_at 13.149725 12.977762 13.133051 13.259776 12.880964 13.08988 13.160368 13.047098 13.207866 12.927326 13.148591 13.174844
1368419_at 8.928166 9.255783 9.422148 8.770974 8.926625 9.028601 8.787776 8.769766 8.838244 9.020071 8.96336 8.812364
1368420_at 13.429674 13.285513 13.445395 13.51106 13.207976 13.29109 13.44225 13.319247 13.44147 13.296148 13.399587 13.377618
1368421_at 4.3095384 3.9529505 4.055856 3.9526646 4.0767994 3.9336243 3.7380295 4.1251597 4.121425 4.0438437 4.168571 4.2215986
1368422_at 6.464238 5.6760197 6.3437457 5.7417707 6.4965396 5.215679 5.6867 6.855187 6.3474565 6.268133 6.712993 5.838659
1368423_at 5.8812585 5.638235 5.6607776 6.0393124 6.147232 5.714214 5.9790573 5.9377947 5.785076 5.8520703 5.9412956 5.870839
1368424_at 7.18836 7.3241115 7.4088783 6.910153 7.01477 7.780788 7.431922 7.339076 7.5004425 7.5538383 7.570214 7.0873284
1368425_at 5.2448616 5.2583036 4.8796725 4.842162 4.844809 5.301736 4.9332724 4.798486 4.7593946 4.7577324 4.652978 4.7700386
1368426_at 11.534733 11.386916 11.772142 11.35418 11.065806 11.17526 10.341837 11.495855 11.166212 11.267446 10.644259 11.367817
1368427_at 8.163797 8.143231 8.238858 8.307352 7.9392996 8.045393 8.176854 8.067103 8.173742 7.998633 8.238883 8.237761
1368428_at 8.977554 8.617126 8.996383 9.094182 9.019 9.228241 8.840308 9.024999 9.193968 9.024778 9.027791 9.135838
1368429_at 3.8862293 3.6648874 3.9890795 3.8009608 3.8048244 3.5294724 3.7867715 3.8562572 3.8223941 4.068035 3.5619206 3.917411
1368430_at 9.332094 9.428259 9.460414 9.620062 9.380692 10.020555 9.327634 9.556939 9.7626 9.546512 9.193643 9.370149
1368431_at 11.328867 11.341245 11.302759 11.390828 11.219827 11.33353 11.3183 11.43053 11.339478 11.33535 11.363335 11.434923
1368432_a_at 4.6699104 4.4503784 4.5523634 4.701811 4.5812154 4.294058 5.1579447 4.2484894 4.329211 4.472462 4.680527 4.46746
1368433_at 9.948974 9.713985 9.834179 9.971162 9.878834 9.874401 9.916794 10.091495 9.925173 9.796944 9.68828 9.871138
1368434_at 7.3563094 7.1673455 7.3866158 7.415683 6.983455 7.1383595 7.6547213 7.458182 7.541708 7.674007 6.83183 6.3653474
1368435_at 11.08196 11.221376 11.689347 11.409214 11.373996 12.062431 11.628814 11.903324 11.676334 11.057851 11.31015 11.601968
1368436_at 9.471643 9.2767515 9.236994 9.352893 9.198013 9.368698 9.239055 9.177993 9.122902 9.288261 9.111875 9.092674
1368437_at 5.153484 5.1267204 5.175691 4.980988 5.581677 5.193076 5.1480994 5.3422203 5.2349234 5.372953 5.1856084 5.240768
1368438_at 4.616512 4.7811947 4.491558 4.7302585 4.669395 4.441346 4.7939997 4.6203976 4.6332264 4.745207 5.031799 5.0706797
1368439_at 5.7281346 5.777506 5.7869353 6.0059705 6.0753765 6.190094 5.8698792 6.2787743 6.0604634 6.127251 6.1792026 6.247408
1368440_at 7.1237655 7.194733 7.2233963 6.8751426 7.117318 6.9898205 7.213379 6.930937 6.363739 6.9543 7.0285544 7.1616287
1368441_at 5.9593887 6.3682075 6.036942 6.323071 6.4939528 5.9596143 5.9580646 6.709222 6.240595 6.4298663 6.36645 6.5310616
1368442_at 13.421315 13.360524 13.412031 13.422424 13.319598 13.378151 13.36478 13.344907 13.301604 13.309087 13.3818 13.406779
1368443_at 5.734126 5.729884 5.6212234 5.8964663 6.0456386 5.604765 5.685441 5.5677724 5.512428 5.863712 5.9489884 5.924318
1368444_at 8.266339 8.245058 8.294821 8.243416 8.125207 8.663677 8.302736 8.553656 8.405429 8.189275 8.117975 8.244684
1368445_at 5.870061 5.851368 5.7659445 6.078815 6.128672 5.7303057 5.8495607 5.8254013 5.84395 5.9860816 6.1680193 6.0715013
1368446_at 7.1515875 7.449028 7.407411 7.4790845 7.687903 7.494877 7.691001 7.718544 8.119804 7.7950554 7.4245486 7.482982
1368447_x_at 7.492696 7.117397 6.792901 6.7783055 7.435209 6.418003 6.9849005 8.000533 6.5953336 6.16015 6.701304 6.1121073
1368448_at 6.5499125 6.791198 6.649185 6.9629235 6.6984124 6.65532 6.6661177 6.713666 6.720208 6.686577 6.854629 6.7528534
1368449_at 4.6350937 4.539856 4.574273 4.726677 4.6903086 4.7327185 4.708148 4.704521 4.635972 4.845071 4.5846605 4.9681997
1368450_at 5.2005234 5.135629 5.4003987 5.398882 5.1520557 4.8492923 5.4772816 4.883254 5.0600176 5.3245254 4.973228 5.423032
1368451_at 6.4964952 6.5750194 6.683927 6.581116 6.667481 6.6574354 6.751317 6.431597 6.345326 6.5315633 6.6696544 6.605067
1368452_at 9.082379 9.067399 9.287859 9.173947 9.119181 9.851358 9.1456175 9.866396 9.860809 8.958075 9.10192 9.110661
1368453_at 11.283879 11.446331 11.622143 11.092103 11.161943 11.484575 10.706504 11.455205 10.834546 11.087233 10.307352 10.677625
1368454_at 4.6227937 4.48971 4.319939 4.38164 4.302733 4.2005258 4.163442 4.43137 4.049848 4.409462 4.3876295 4.270657
1368455_at 5.5220304 5.3157682 5.2862444 5.200489 5.3517795 5.416725 5.0618854 4.9960933 5.4658527 4.9410295 5.190917 5.409642
1368456_at 4.2750263 3.926492 4.0332355 4.400609 4.1306963 3.9800901 4.057726 3.892689 3.8633363 4.134863 4.25369 4.26014
1368457_at 3.6799781 4.136669 3.9658453 3.9222288 3.8212707 4.009168 3.7676253 4.1295853 3.553887 3.8165681 3.8093367 4.202856
1368458_at 9.622033 9.765379 9.266268 10.064059 10.1458645 10.881692 9.23417 9.38354 9.23936 10.106597 9.557617 11.100387
1368459_at 4.3487024 4.282528 4.382786 4.440042 4.132468 4.4692183 4.4040513 4.151974 4.174435 4.1544876 4.199655 4.6795597
1368460_at 7.8351665 7.6262894 7.605546 8.171469 8.292606 7.637365 7.88886 8.335587 8.301372 8.107512 7.1038804 7.4794974
1368461_at 10.766401 11.159279 10.883367 11.213451 10.412596 10.213274 11.118503 11.142098 11.118453 10.962838 11.152657 11.240998
1368462_at 5.402587 5.249791 5.3869915 5.2729263 5.7659 4.929267 5.4264727 5.307111 5.1366506 5.7810845 4.8856907 5.0679865
1368463_at 7.404596 7.1748767 7.1838417 7.2947273 7.0948114 7.53246 7.5356054 7.344337 7.4817524 7.2015414 7.027129 7.2889495
1368464_at 5.5743456 5.794694 5.8292465 6.003061 5.509413 6.0153456 5.6862698 6.185666 5.9420547 5.584889 5.900278 5.781404
1368465_at 3.9988165 3.4710507 3.8450966 4.028101 3.7247229 3.5712707 3.7022634 3.6246068 3.5769978 3.7031991 3.9831731 3.5762725
1368466_a_at 5.513102 5.365827 5.3223333 5.3734984 5.3405886 5.213616 5.423986 5.060319 5.4813905 5.4013104 5.134576 5.379796
1368467_at 12.851877 12.822427 12.747564 12.761999 12.735067 12.832294 12.680924 12.810189 12.863871 12.661105 12.6753025 12.711204
1368468_at 5.2937474 4.820508 4.853985 4.6509843 4.8905706 4.747158 4.752025 4.350959 4.6381407 4.67549 5.0261025 5.210838
1368469_at 5.911659 5.5306435 5.6711736 5.9001694 5.7342305 5.6468377 5.4629197 5.560624 5.638557 5.5185914 5.355803 5.33581
1368470_at 8.409445 8.667337 8.549512 8.312256 8.4422245 8.468861 8.297326 8.423195 8.288988 8.505736 8.399565 8.375752
1368471_at 5.6817117 5.6882334 5.6248374 5.55843 5.478711 5.7133613 5.3443904 5.424841 5.6102505 5.4800205 5.894468 5.652336
1368472_at 4.9011273 5.0204034 5.02116 5.079681 5.148754 5.123552 5.0648475 4.7687535 4.6292276 4.9053683 4.78295 4.856803
1368473_at 4.983202 5.078096 5.2126274 4.8651934 5.0997324 4.939677 5.2323117 5.0595512 5.0619445 5.2584777 5.153048 5.0184574
1368474_at 6.9992914 7.0870214 7.031339 7.0265746 6.7633505 6.5831404 6.695797 6.8402104 7.0568824 6.6616373 6.5956707 7.0058846
1368475_at 4.992422 4.8195157 5.045006 5.2272754 4.99713 4.64035 4.8438725 4.808119 4.832994 4.905843 5.1303988 4.533261
1368476_at 6.1993937 6.553925 6.246071 6.08316 6.2923217 6.296236 6.154573 6.405523 6.5762677 6.030626 6.0308275 6.424945
1368477_at 7.0013757 7.039837 7.020446 7.02335 7.16225 7.030908 7.0643578 6.9389157 7.0344067 6.7970963 6.885531 7.04662
1368478_at 3.7077048 3.9310462 3.8894393 3.723856 3.9629507 3.561664 3.8266153 3.713469 3.5918746 3.8085768 4.0440383 4.119937
1368479_at 3.8829007 3.8640764 3.6368847 3.7289023 3.8238401 3.5194235 3.9215302 3.9058812 3.7100172 3.5714672 3.6517854 3.7244182
1368480_at 6.573602 6.535561 6.4368744 6.162998 6.564116 6.357225 6.427262 6.3748474 5.8798833 6.365941 6.434133 5.815155
1368481_at 5.420602 5.357546 5.25329 5.070538 5.4908447 5.144679 5.3386726 5.1665254 5.42151 5.212117 5.3213854 5.360413
1368482_at 6.4462442 6.3512645 6.2471232 6.7871933 6.662067 6.4837246 6.7884808 6.2354193 6.776659 6.510235 6.215764 6.3415337
1368483_a_at 4.3565035 4.396869 4.498142 4.3945565 4.162953 4.242427 4.5034475 4.152669 4.280137 4.3177176 4.3123193 4.3473163
1368484_at 4.9599304 4.605757 4.959898 5.000969 5.142929 5.09545 4.8629384 5.0892987 4.549141 5.011693 5.1637907 5.1769543
1368485_at 5.0406 4.58585 5.1044445 4.9997835 4.8324404 4.863166 4.84406 4.9834547 5.007638 4.9704466 4.974309 4.971885
1368486_at 6.9406366 7.666464 8.322947 6.7987747 7.341407 7.613255 7.128593 7.4527793 7.4300294 7.500559 6.2559695 6.7715163
1368487_at 3.3531904 3.4281757 3.5458324 3.3856835 3.4795027 3.4404817 3.2770689 3.4555068 3.5683892 3.4331665 3.3422568 3.3181596
1368488_at 9.063714 8.70434 9.046053 9.060831 9.004384 9.069081 9.504997 9.326937 9.224248 9.082088 8.83585 8.646991
1368489_at 5.1255884 5.2578754 5.029704 5.3363347 5.1902843 4.979376 4.8730392 4.98955 5.05225 5.21401 5.3544807 5.401939
1368490_at 9.027441 9.972949 10.155331 9.288475 9.725069 10.713455 9.564344 9.486356 10.236789 10.286914 10.425904 10.112697
1368491_at 6.4933944 6.3506637 6.269265 6.8438663 6.125299 6.433421 6.680441 6.9639306 6.2982597 6.5160155 6.065824 6.880412
1368492_at 7.1943583 7.4099207 6.8996406 7.6649284 7.173624 7.40401 7.2399855 7.142796 7.264223 7.523607 7.099318 7.3251395
1368493_at 4.9412065 4.79366 4.714809 4.7580733 5.058431 4.9611917 4.706545 4.9165993 5.182943 4.7440405 4.8242993 4.6659913
1368494_at 4.8953266 4.3523426 4.8458157 5.8367133 4.1307144 4.475482 3.8822455 4.0674872 4.607086 4.2647896 3.8285444 4.3735995
1368495_at 5.8622518 5.842498 5.729623 6.062393 5.922681 5.5849943 5.852612 5.8453264 5.313507 5.702175 6.146361 5.9838934
1368496_at 4.3924713 4.5199676 4.234435 4.139651 4.5355005 4.5759697 4.3083186 4.5621815 4.0885477 4.6943836 4.560804 4.4426765
1368497_at 10.791755 10.581241 10.87578 10.781738 10.534503 10.64166 10.872577 10.604348 10.559066 10.950133 10.868287 11.04633
1368498_a_at 3.3015757 3.202179 3.2048554 3.4147978 3.266623 3.5021024 3.2930987 3.254667 3.215525 3.3251724 3.2795608 3.2637885
1368499_at 3.3825686 3.2554717 3.5508418 3.4292243 3.4112935 3.078286 3.5714588 3.5300715 3.5089421 3.4428413 3.5198314 3.3665612
1368500_a_at 6.9161215 6.612385 6.7108765 6.8793564 7.0137196 6.731079 6.6956806 6.868972 6.6770787 6.675844 6.725507 6.775922
1368501_s_at 6.329297 6.34509 6.206627 6.5868163 6.4179626 6.360359 6.7887597 6.6086135 6.804724 6.5840325 6.171488 6.4531593
1368502_at 4.425606 4.2658477 4.244796 4.341877 4.4054275 4.252895 4.1314425 4.191613 3.9765475 4.488936 3.8612018 4.3558497
1368503_at 7.813495 7.6469917 7.529689 7.746545 7.3422847 8.414581 7.675622 8.452311 8.60314 7.5205445 7.618169 7.184665
1368504_at 10.847075 10.690496 10.842267 10.988997 10.889605 11.07396 11.062935 11.217681 11.311933 10.97462 10.931049 11.095893
1368505_at 5.593748 5.3638296 5.141608 5.3244395 5.639098 4.9051886 5.296632 5.2990775 5.21751 5.4079647 5.792037 5.5009747
1368506_at 5.07703 4.969295 5.1670713 4.764013 5.3456078 4.9658766 5.0798845 4.7234488 4.815897 4.9369683 4.89037 4.965659
1368507_at 11.295352 11.379645 11.222097 11.247672 11.256001 11.358696 11.360263 11.199692 11.309134 11.390876 11.240331 11.370203
1368508_at 8.192713 8.331231 8.380773 8.231061 8.152088 8.08063 8.118656 8.101084 8.335243 8.341573 8.190376 7.856518
1368509_at 5.3171983 5.3859477 5.611234 5.2847757 5.4555693 5.4623537 5.6862698 5.5321255 5.9283233 5.795733 5.5298066 5.677744
1368510_at 4.755412 4.5602856 4.849498 4.970048 4.65285 4.8922176 4.723727 4.611965 4.779195 4.740449 4.976286 4.8013563
1368511_at 4.5334783 4.2186384 4.4493 4.7958374 4.7990146 4.0444326 3.986349 4.1898847 4.2238746 4.3630147 4.4151487 4.8428526
1368512_a_at 10.338973 10.106833 10.381386 10.1729 10.425815 10.157221 10.414671 10.405236 10.378806 10.369561 9.856441 10.027815
1368513_at 6.439132 6.2842674 6.0311284 6.438681 6.3263035 6.5229454 6.4203854 6.2761455 6.2566814 6.144777 6.2744293 6.708309
1368514_at 11.358708 11.401752 11.28692 11.331162 11.4411955 11.315242 11.3343315 11.419206 11.456196 11.412648 11.607314 11.509296
1368515_at 5.2905426 5.010312 5.329666 5.4693527 5.184781 5.2776194 5.2099056 4.962513 5.110566 5.2512856 5.447241 5.241985
1368516_at 6.2803597 6.183967 6.284564 6.6077504 6.2717266 6.5017815 6.408272 6.4464827 6.7782884 6.368269 6.264883 6.4644156
1368517_at 6.695197 6.652461 6.7599716 6.864767 6.196082 6.7434936 6.6528635 6.2714753 6.409536 6.605193 6.512337 6.888653
1368518_at 8.019541 7.782697 7.7727213 8.147663 7.8440084 8.335462 7.5891533 8.016031 8.188758 7.8280616 7.5293803 7.7836905
1368519_at 5.3057265 5.120832 5.1480446 5.336876 5.3683095 5.410243 5.0505056 5.1877875 5.174395 5.074393 5.0996504 5.2058997
1368520_at 12.70912 13.004542 12.648734 12.966434 12.835176 12.740785 12.874591 13.074593 13.168167 12.714588 12.194552 12.557791
1368521_at 6.530879 6.31455 6.389278 6.706342 6.596935 6.842696 6.4114623 6.4641504 6.736994 6.6496086 6.129536 6.1070976
1368522_at 4.4085336 4.4468923 4.6671686 4.2433977 4.3158755 3.999569 4.573044 4.3968544 4.4693327 4.0905766 4.3911276 4.867343
1368523_at 4.2084265 4.0288625 4.275516 4.128125 4.1358013 4.237358 4.294417 4.1159296 3.9721708 4.160048 4.369782 4.439891
1368524_at 3.7289724 3.6882684 3.7690408 4.0195866 3.856549 3.6475096 3.8922882 3.595842 3.5231168 3.7938554 3.9685616 3.693093
1368525_at 6.533697 6.7219296 6.7253146 6.6266255 6.4480863 6.7065783 6.5090075 6.790445 6.757616 6.877517 6.5200295 6.534377
1368526_at 7.318559 7.516501 7.3539133 7.074812 7.4512424 7.1888247 7.2358994 7.302244 7.2206287 7.1520476 6.9745555 7.1120157
1368527_at 3.5274315 3.313096 3.3236804 3.3883276 3.335839 3.4064288 3.240658 3.4158804 3.3262794 3.2538004 3.5986118 3.7799213
1368528_at 8.7989855 8.529625 8.946693 8.340752 8.804743 8.608343 8.611183 8.534693 8.641451 8.805658 8.678616 8.931625
1368529_at 4.756011 4.4536843 4.4913716 4.6518 4.629008 4.505037 4.38487 4.4290953 4.5268793 4.5689096 4.6128654 4.8526554
1368530_at 4.6785765 4.51039 4.387306 4.4904203 4.5128393 4.3360033 4.6445494 4.8726344 4.1579475 4.419654 4.6330423 4.629528
1368531_at 3.5453937 3.5803294 3.6850805 3.7839348 3.7399068 3.6030908 3.7314553 3.5033689 3.5051644 3.7493315 3.560567 3.4556532
1368532_at 4.024783 4.098558 3.8721948 4.0023317 3.8740618 3.9335768 3.9302495 4.114208 3.8632872 3.8773453 4.100036 4.094215
1368533_at 5.70405 5.4105077 5.215537 5.788332 5.6675406 5.733944 5.2895474 5.1096964 5.328187 5.5605583 5.532733 6.048148
1368534_at 5.9801464 5.9094534 5.778276 5.9432616 6.0556097 5.8230734 5.9827294 5.798518 5.855734 5.974283 5.9629135 5.830225
1368535_at 5.4750757 5.3488936 5.474778 5.6654224 5.4152145 5.403001 5.6606884 5.2478285 5.1887975 5.5570073 5.6985083 5.649529
1368536_at 10.77839 10.532941 10.528679 10.551637 10.489188 10.538422 10.357547 10.649873 10.624894 10.599276 10.639356 10.880281
1368537_at 6.2989397 6.4016366 6.4699407 6.282357 6.354708 6.1549644 6.2284117 6.4767814 6.5355134 6.3750205 6.3741474 6.3498807
1368538_at 7.8611956 7.786392 8.084553 7.828474 7.6709623 8.245212 7.694803 8.162407 8.118854 7.760733 7.6726227 7.665005
1368539_at 3.3903596 3.8278568 3.5677602 3.4933043 3.319938 3.3885539 3.3767726 3.4637253 3.4504187 3.5099623 3.686985 3.6584308
1368540_at 4.044857 4.11696 4.396701 4.1409006 4.3459682 4.4266353 3.815789 3.9088938 4.3057437 4.153653 4.2856693 4.442484
1368541_at 6.2113 6.1072974 6.247761 6.658933 6.4652133 6.0513754 6.3370996 6.1329737 5.9789 6.1404233 6.1828666 6.078805
1368542_at 4.886196 4.4613385 4.8546195 4.1935515 4.7059817 4.46035 4.3847647 4.667674 4.661215 4.433779 4.5062532 5.1461277
1368543_at 6.8450155 6.5859985 6.848129 6.588328 6.793889 6.2910743 7.4677362 6.554851 7.5878177 6.8877983 7.2050376 7.0951166
1368544_a_at 4.437645 4.5944386 4.649557 4.8383427 4.672326 4.713587 4.6290607 4.6168833 4.705024 4.3115497 4.970554 4.9622917
1368545_at 5.0075684 5.248512 5.2078886 5.2622285 5.4372087 5.6296277 5.2803545 5.2122083 5.357275 5.238294 5.5334244 5.5901446
1368546_at 4.76637 5.021997 5.2494526 4.862665 4.9692564 4.740016 4.9611397 4.839587 4.7792397 4.8301077 4.994779 4.8836966
1368547_at 4.1295176 4.209323 4.27365 3.924968 4.2401123 4.379572 4.129504 4.0799866 4.1538634 4.112234 4.0769024 4.36104
1368548_at 3.3269053 3.369396 3.2696962 3.2866604 3.2048664 3.288278 3.4892902 3.2467859 3.1056404 3.388208 3.34392 3.3991473
1368549_at 8.912926 8.879324 9.10112 8.862605 8.766048 9.027268 8.877809 9.111532 9.195149 8.762457 8.939506 8.661195
1368550_at 4.850216 5.298259 5.071165 5.1075077 5.025069 4.95984 5.008781 4.9781227 4.8720427 5.1134005 4.7145042 5.035626
1368551_at 4.858443 4.937329 4.936789 5.1127214 5.0480886 4.965231 4.876302 5.0919266 4.723573 4.912081 4.9472327 4.6719236
1368552_at 10.585688 10.701772 10.686409 10.574097 10.642323 10.943265 10.692089 10.95551 10.798334 10.926768 10.727089 10.74565
1368553_at 5.227557 5.1917953 4.8124924 5.148633 5.204665 5.0031786 4.9921646 4.643751 5.2161503 5.1265783 4.8822207 5.12813
1368554_at 5.5997124 5.618053 5.535241 5.5930448 5.651965 5.3064356 5.7224245 5.305094 5.636009 5.5638976 5.622884 5.699134
1368555_at 5.7805634 5.66083 5.479121 5.7449055 5.788313 6.0865088 5.2820873 5.8531 6.1383038 5.52029 5.126194 5.9043975
1368556_at 4.6125603 3.9938378 4.3941517 4.5461974 4.29536 4.6577845 4.5142946 4.708468 4.3811407 4.4936476 4.358449 4.41395
1368557_s_at 5.1296806 5.126562 4.821971 5.230805 5.1750064 4.535731 4.9295006 4.1723776 4.540823 5.1301503 5.1176114 4.822317
1368558_s_at 8.224164 7.610988 7.978847 8.0773945 8.329157 8.333582 8.082924 7.8387103 8.332159 8.412102 7.4889426 8.054401
1368559_at 5.1883 5.1435213 5.206476 5.475808 5.549553 5.691339 5.3657837 5.6234336 5.466761 5.2774525 5.5741 5.485139
1368560_at 5.32901 5.2434645 5.217833 5.52949 5.2807307 5.293389 5.165473 5.082308 4.845906 5.169874 5.0214043 5.252183
1368561_at 4.179265 4.306875 3.98866 4.142024 4.307288 4.2163 4.1683273 3.709519 4.0019093 4.252924 4.169988 4.3037148
1368562_at 5.103391 5.1581025 4.8209295 4.917074 5.2054524 5.3590746 5.0371675 5.3482747 4.753244 5.017569 4.877255 4.879567
1368563_at 7.81901 7.509861 6.98653 8.027931 8.016314 7.3032107 7.9802465 6.1886387 7.259462 6.793121 7.494037 6.6420407
1368564_at 5.1524215 5.0643616 4.8470697 5.1815825 5.1408668 4.827537 5.189614 4.6312823 4.4819856 4.9677973 5.1396213 5.2246957
1368565_at 4.3059363 4.896433 4.179469 5.090827 4.491016 5.4984837 5.2171125 4.9240603 3.9918642 5.158326 4.5381484 4.390249
1368566_a_at 11.340792 11.434703 11.497582 11.667087 11.592503 11.516036 11.285663 11.409242 11.279602 11.403249 11.318849 11.354297
1368567_at 7.2455564 7.4134045 7.371997 7.1712 7.081308 7.568454 7.4304824 7.8183093 7.627899 7.6864233 7.3800416 7.3077803
1368568_at 6.0010695 6.161145 5.7914386 5.733117 6.1500688 5.9001446 5.9231453 5.873861 5.7563562 5.8415556 6.0116577 5.98956
1368569_at 3.7736695 3.8169582 3.9685464 4.3705015 5.332152 4.140108 3.6722517 4.0555778 3.696483 4.104912 4.1806917 4.148641
1368570_at 7.544039 7.5030046 7.5974593 7.725627 7.6822124 7.2496886 8.020641 7.3136234 8.342897 7.5581007 8.078136 7.482982
1368571_at 4.593581 4.325245 4.463216 4.504081 4.4148617 4.8504972 4.8730392 4.5414667 4.743586 4.5969276 4.4813213 4.151395
1368572_a_at 5.391607 5.335645 5.0998836 5.230532 5.326751 5.3255363 5.346291 5.4729033 5.041836 5.2917514 5.18824 5.546748
1368573_at 8.256769 8.137368 8.163257 8.325716 7.9485264 8.373338 8.104148 8.1984005 8.179823 8.144215 8.097209 8.156133
1368574_at 10.414341 10.214208 10.222139 10.271406 10.343214 10.389706 10.09206 10.278555 10.421412 10.348005 10.36591 10.271524
1368575_at 5.483991 5.270605 5.2862444 5.500557 5.6184583 5.367591 5.5423884 5.2592893 5.3061404 5.345025 5.4322987 5.3809247
1368576_at 4.700879 4.4128447 4.453375 4.424021 4.638274 4.2326064 4.6328197 4.1438093 4.108103 4.7235675 4.7769194 4.7853827
1368577_at 3.6682487 3.509912 3.418184 3.6042216 3.37555 3.4672754 3.43964 3.2386448 3.4033678 3.533034 3.4471436 3.4936295
1368578_at 4.95815 4.9852166 4.6775575 4.6485653 4.9935007 4.7793245 5.1179156 4.9500446 4.710549 4.961423 4.971806 5.2686443
1368579_at 4.710636 4.5975046 4.5821695 4.3989153 4.664874 4.4672604 4.5823903 4.4190145 4.6827564 4.5526958 4.9044495 4.8038483
1368580_at 6.585783 6.383485 6.417367 6.579469 6.539886 6.5215664 6.539359 6.2205477 6.3655424 6.376305 6.1836996 6.5841722
1368581_at 5.9513817 5.9956365 5.939318 6.213467 6.1567693 5.829526 5.9404926 5.683119 5.840172 5.89173 6.1619024 6.165375
1368582_at 4.132126 4.4503365 4.4394245 4.548255 4.3666105 4.093502 4.1645966 3.9130864 4.1310883 4.334298 4.469142 4.517658
1368583_a_at 13.757939 13.842738 13.747283 13.713157 13.910069 13.862515 13.787161 13.769821 13.977089 13.944813 13.956585 13.775472
1368584_a_at 4.5724044 4.527096 4.85516 4.311368 4.4460006 4.7200565 4.9536147 4.632717 4.5214167 4.746398 4.231071 4.5407906
1368585_at 6.1166453 5.97139 5.862647 5.789723 5.8551445 6.0969434 5.7940006 6.072701 5.9507504 6.1702375 6.1023917 6.2101235
1368586_at 5.2038336 5.2462616 5.2799954 5.584499 5.1408668 5.2271895 5.1452193 5.1449356 4.940441 5.373113 5.2274895 5.441126
1368587_at 13.812469 13.943116 13.889129 13.907114 13.954481 13.76272 13.93718 13.89484 13.932243 13.785427 13.871519 13.936166
1368588_at 6.1048903 6.03614 6.9463825 5.8025317 5.626539 5.069209 5.981845 6.1361628 5.9034834 6.1006737 5.607092 5.5470705
1368589_at 8.17407 8.568998 8.409921 8.216172 8.423296 7.9671116 8.264282 8.6208 8.436348 8.688653 8.02291 8.050453
1368590_at 4.3377905 4.248903 4.246599 4.261141 4.0770273 4.018526 4.3621078 3.8448393 4.303041 4.283268 4.33695 4.095327
1368591_at 9.139163 9.20471 9.139615 9.245757 9.29468 8.758139 9.221967 9.030216 8.7998905 9.095816 9.500416 9.363978
1368592_at 6.699848 6.590146 7.0591173 6.449007 6.8003507 6.910942 6.795724 7.143556 7.5343018 6.151266 6.358642 6.290057
1368593_at 8.560965 8.481184 8.972694 8.070267 8.780249 9.147238 8.27322 8.847656 8.88246 8.461853 8.38801 8.59758
1368594_at 5.281736 5.2944527 5.325305 5.5690455 5.054199 5.5330005 5.2696743 5.355381 4.831499 5.296889 5.2736073 5.3081217
1368595_at 4.3657756 4.270253 4.611909 5.079681 4.433157 4.567979 4.742771 4.437136 4.572018 4.3521347 4.5924973 4.7072864
1368596_at 6.619646 7.1221642 7.1474113 7.0077233 6.9648094 6.900979 7.66461 7.0080132 7.0748973 6.9831023 7.131257 6.799635
1368597_at 6.4404674 6.29992 6.228818 6.2180786 6.372492 5.9506435 6.3473687 6.1773643 6.3963313 6.1865277 6.074079 6.5350766
1368598_at 6.6570134 6.5962315 6.651611 6.509954 6.585398 6.756603 6.576069 6.407825 6.58147 6.4446173 6.615585 6.6940546
1368599_at 6.0293655 5.8545737 5.8530245 6.2341084 6.072472 5.7951565 5.9304414 5.9249096 5.763707 6.1115575 6.0721846 6.2637463
1368600_at 10.905441 10.980902 10.953806 11.022869 11.131554 11.005209 11.015783 10.777272 10.860029 10.972169 10.697508 10.871611
1368601_at 4.832806 4.730164 4.446148 5.0577292 4.854207 4.551549 4.6596575 4.5059447 4.508577 4.771403 4.7869143 4.795963
1368602_at 3.936857 3.7883077 4.0979156 4.1322613 4.001684 3.9635472 4.067292 3.949651 3.967454 3.9958103 3.8896828 4.105238
1368603_at 4.849751 4.6996956 4.5559626 4.7875 4.8042154 4.7163315 4.337614 4.592171 4.761072 4.5969276 4.5590544 4.8335958
1368604_at 5.0088944 5.0716143 4.690983 4.572396 5.284459 4.7890115 4.7959137 5.049621 4.9776425 4.88899 4.9184413 4.8260837
1368605_at 5.0504003 4.9028816 5.102459 5.305125 4.7530484 4.773789 4.7383556 5.021104 5.074061 4.669321 5.0035276 4.7682533
1368606_at 4.4297895 4.561318 4.4228187 4.232527 4.2185965 4.0807123 3.9767382 4.0940003 4.2453504 4.3922157 4.2270136 4.299133
1368607_at 7.9141684 7.2979035 6.774437 8.78648 6.502494 7.100425 6.3034263 8.149671 8.61348 8.538641 9.305252 8.405952
1368608_at 9.656484 9.726206 9.623231 9.523138 9.686531 10.268522 9.61498 10.395106 10.204722 9.543368 9.713309 9.61429
1368609_at 12.43061 12.429077 12.649985 12.369772 12.447781 12.397637 12.571658 12.552375 12.518503 12.493852 12.528761 12.519225
1368610_at 4.0406055 4.132532 3.979754 4.3575687 4.186972 3.9346733 4.3003454 3.78273 3.7810698 3.8889656 3.971968 3.9444547
1368611_at 3.8735962 3.9908738 4.004775 3.8194008 3.8671365 4.0808067 3.9586878 3.9164062 3.7379324 3.9174604 4.326689 4.1176095
1368612_at 5.5924134 5.448077 5.4450417 5.2949734 5.2399178 5.3937407 5.361868 5.4768534 5.3627877 5.363622 5.6363325 5.4194427
1368613_at 4.2041993 4.442938 4.3147554 4.0111866 4.671722 4.2948227 4.382269 4.3070793 4.0095 4.3763328 4.19309 4.5764446
1368614_at 7.6945996 7.664352 7.876309 7.6356945 7.7692447 8.861469 8.082459 8.68046 8.339608 7.865049 7.734215 7.940199
1368615_a_at 4.670864 4.6626654 5.086761 4.7078 4.9308877 4.8303485 4.832867 4.752715 4.690974 4.809233 5.1324344 5.3112154
1368616_at 6.312663 5.910105 6.1324205 6.2175455 6.235611 6.1012173 6.0145807 6.21065 6.2791586 6.1894794 6.1735787 6.529817
1368617_at 4.6929293 4.0719504 4.6709266 4.202204 4.18089 4.895994 4.073457 4.490827 4.4103394 4.3617086 4.1761756 4.145521
1368618_at 9.31972 8.998938 9.257272 9.269332 9.008136 9.044836 9.507308 8.936328 9.01522 9.286629 9.138995 9.588479
1368619_at 5.539874 5.4504976 5.336528 5.4110513 5.557288 5.3346767 5.2564087 5.2112017 5.2833424 5.429782 5.5638695 5.469842
1368620_at 5.6468077 5.8790817 5.8137193 5.5503507 6.0483193 5.6090827 5.5578566 5.5474024 5.480999 5.86493 5.6775956 5.5813246
1368621_at 10.865695 10.596227 10.842477 10.854951 10.928314 10.925791 10.673665 10.942111 10.978162 10.505193 10.525399 10.747605
1368622_at 4.399729 4.454731 4.3461514 4.393887 4.387986 4.4515324 4.284467 4.154907 4.2912498 4.479802 4.3786516 4.3120666
1368623_at 4.6743507 4.4737396 4.5937204 4.7493544 4.483062 4.093501 4.8363104 4.178151 4.400976 4.297678 4.6758995 4.535618
1368624_at 4.0836453 4.004207 3.6071181 3.9552932 3.8406396 3.5948625 3.8347058 3.790522 3.6015162 3.839952 3.9397812 3.9550018
1368625_at 4.9319363 4.792796 4.8951025 4.933708 5.323273 4.9573946 4.774081 5.2847395 5.2801023 5.052553 5.061421 5.268531
1368626_at 4.282315 4.144015 4.249554 4.204812 4.2280726 4.2541833 4.3036613 4.4323015 4.4198785 4.2481227 4.3762 4.28196
1368627_at 12.84512 12.795781 12.847397 12.842069 12.791664 12.365795 13.035239 12.507091 12.67775 12.891244 12.872689 12.958585
1368628_at 3.8877048 3.8610456 3.8798282 3.716965 3.7348006 3.740878 4.077977 3.6170402 3.9628181 3.6747112 3.9680443 3.926658
1368629_at 4.6791983 4.319217 4.601946 4.6783967 5.167766 4.4884205 4.576785 4.673018 4.440992 4.7726564 4.7542434 4.754034
1368630_at 3.6654284 3.5625393 3.6020372 3.5739625 3.700303 3.5926023 3.6640203 3.595406 3.617793 3.5816014 3.4656096 3.320683
1368631_at 4.3455253 4.5541277 4.4391556 4.4029546 4.745327 4.2023435 4.763594 4.6592126 4.1820574 4.4440746 4.569982 4.564966
1368632_at 3.3711362 3.4077287 3.3852215 3.5182922 3.4687757 3.2490344 3.2637143 3.304261 3.2940803 3.4724672 3.352647 3.5490932
1368633_at 3.498318 3.8670573 3.482786 3.637997 3.8416758 3.4734435 3.3729615 3.4745436 3.3770576 3.4304316 3.7064934 3.6117175
1368634_at 8.05534 8.19997 8.02562 8.187586 8.050617 7.9625335 8.189756 7.9016995 7.764765 7.956596 8.068897 8.150158
1368635_at 4.374587 4.499737 4.0357156 4.182045 4.2994995 4.1679235 4.12201 4.127137 4.1477456 4.224308 4.1513195 4.2870083
1368636_at 5.8618913 6.0070343 5.735053 6.1988187 5.872891 5.876019 5.538119 5.823192 5.645689 5.672693 6.0990305 5.935984
1368637_at 4.477545 4.5121727 4.5237103 4.247471 4.4609394 4.3314004 4.437399 4.162352 4.168441 4.254816 4.2986746 3.8370976
1368638_at 5.5867457 5.4601316 5.301925 5.3343554 5.4378176 5.267765 5.626853 5.1994514 5.3017206 5.0950704 5.4172516 5.448768
1368639_at 3.8632758 4.366776 3.8294218 4.1017065 3.901795 4.1921535 4.1420455 3.882789 3.7120485 3.839952 3.9815896 3.7318444
1368640_at 5.4139795 5.533784 5.267602 5.212637 5.517449 5.288552 5.111093 5.1740103 5.2067976 5.1765237 5.483369 5.516121
1368641_at 4.703181 4.601823 4.4828095 4.1755304 4.1486773 4.316715 4.3840046 4.522702 4.5811005 4.093546 3.8867235 4.6118426
1368642_at 9.806582 9.572066 9.915703 9.97583 9.494624 9.391717 9.911222 9.60695 9.723017 9.669557 9.586986 9.830869
1368643_at 4.592721 4.217806 4.0484486 4.5160146 4.431698 4.24823 4.129094 4.5944757 4.1701784 4.2881927 4.2334146 4.404807
1368644_at 4.477545 4.3439727 4.537784 4.728072 4.7826643 4.2233 4.417757 4.42508 4.626793 4.6176786 4.845738 4.6128907
1368645_at 6.2337375 6.2846465 6.34626 6.2021093 6.1218023 6.039785 6.329219 5.998943 6.1917014 6.025926 5.799522 6.0631065
1368646_at 8.496159 8.401102 8.58421 8.370764 8.233928 8.700847 8.257788 8.408455 8.359577 8.4266 8.270971 8.186697
1368647_at 7.3800583 7.662661 7.286589 7.3893476 7.544031 7.480286 7.577718 7.683654 7.5707607 7.4636564 7.319494 7.250899
1368648_at 4.8234425 4.7365117 4.9452906 5.1162663 4.8844705 5.0087876 4.8212614 4.328435 4.598461 4.9339986 4.812009 4.641635
1368649_at 7.8608704 8.188827 8.117548 8.059559 7.881893 8.384769 8.301332 8.137873 8.038464 7.905689 7.933097 7.658801
1368650_at 7.026194 7.6656494 8.147814 6.9491825 6.6926084 7.3127427 7.0227613 8.363399 8.325331 7.252273 7.4954395 7.6673145
1368651_at 10.876058 10.992411 10.8705225 11.016958 11.473733 11.400589 11.199218 11.185217 11.257055 10.798243 10.143685 10.168913
1368652_at 7.0498343 7.138082 7.0886965 7.0869675 6.90611 6.910353 6.775157 6.83015 6.812498 6.940163 6.886443 7.0320034
1368653_a_at 10.692733 10.775939 10.681077 10.588374 10.891218 10.979219 10.777885 10.776568 10.763734 10.869462 10.711505 10.679028
1368654_at 6.3460774 6.5144687 6.4890785 6.5941734 6.099646 6.408719 5.9884334 6.3165646 6.347212 6.270015 6.391029 6.0386443
1368655_at 9.383323 9.194455 9.561519 9.620969 9.556622 9.433451 9.195874 9.089917 9.419308 9.542996 9.4767065 9.43917
1368656_at 3.9145079 4.0315175 3.9677136 4.0763016 4.050324 3.7586954 4.1007967 4.0455575 4.0190234 4.1895194 3.9189136 3.9785314
1368657_at 3.90292 3.8256712 3.664014 3.9300928 3.826388 3.500409 4.216384 3.7133703 3.6629326 3.9317021 3.650044 3.6883805
1368658_at 4.5528693 4.9192877 4.5867767 4.54338 4.3721676 4.2781644 4.8774495 4.68972 4.799777 4.495764 4.51865 4.3354836
1368659_at 10.229642 11.01243 10.16157 10.449672 11.1034775 10.485996 10.335871 10.364647 10.376295 10.476565 10.521188 10.141169
1368660_at 4.688706 4.7604637 4.7151446 4.9253087 4.7492366 5.0262556 4.774081 5.009401 4.7674923 4.606962 4.6294513 5.075762
1368661_at 6.8462076 6.626287 6.7650847 6.7946754 6.928914 6.6208916 6.5632505 6.769866 6.607443 7.135703 7.1922913 7.149171
1368662_at 7.271741 7.159216 7.3387733 7.1373315 7.3219895 7.154136 7.374905 7.6938467 7.5452194 7.4767847 7.7325644 7.270223
1368663_at 3.817583 4.145399 3.6269855 3.9894266 3.914108 3.5837321 3.8505244 3.864639 3.453564 3.7198424 4.0132313 3.726371
1368664_at 5.926731 5.7910314 5.3857393 5.5503507 5.8018355 5.295087 5.7381053 5.636302 5.577775 5.602396 5.9099507 5.6905203
1368665_at 8.300219 8.323923 8.4077835 8.176859 8.291994 8.540483 8.366571 8.291136 8.249723 8.368092 8.330469 8.155331
1368666_a_at 4.227167 4.093362 3.8063228 3.9334228 3.9158027 3.6941874 4.0255785 3.994493 3.989506 3.949622 3.9838798 3.9673457
1368667_at 5.4290743 5.8543224 5.630665 5.686004 5.932544 5.319246 5.4946766 5.5345383 5.34708 5.8965564 6.12514 5.756596
1368668_at 8.908706 9.032004 9.044692 8.92015 8.831222 8.994132 9.255352 8.858183 8.948544 9.222989 8.848257 8.954547
1368669_at 7.9943695 8.038898 7.9343157 8.175987 8.032242 8.111845 7.6394925 7.9382195 7.9466677 8.169701 7.5670323 7.7055545
1368670_a_at 5.635952 5.6777487 5.8254876 5.7778306 5.770707 5.842954 5.8725944 5.421736 5.7946787 5.7177296 5.820466 5.739466
1368671_at 6.4788804 6.148991 6.252216 6.391283 6.391707 6.384131 6.3345804 6.467354 6.479823 6.2647576 6.489696 6.654339
1368672_at 4.695535 4.7845454 4.6556525 4.813667 4.808609 4.21696 4.4615874 4.766532 4.567371 4.4903154 4.8804073 4.864718
1368673_at 4.00121 4.364629 3.8242555 3.805048 4.2004957 3.9575984 3.8855157 4.196426 3.9976351 3.9554944 3.9135277 4.1138024
1368674_at 11.0515995 11.308111 11.144342 11.326505 11.460218 11.430252 11.223512 11.470361 11.291024 11.10976 10.981994 11.178989
1368675_at 6.972134 7.2672048 7.172076 7.414991 7.168524 7.2549562 7.2268343 7.2398276 7.4967976 7.2476187 7.1824317 7.0195856
1368676_at 5.1544633 5.2820826 5.4762344 5.0773697 5.173819 5.3529 5.12868 5.4657974 5.3728604 5.4739823 5.3378425 5.298282
1368677_at 3.6896725 3.958029 4.024353 3.9193325 4.0802283 3.895802 3.7581246 3.9068608 3.7746794 3.839952 3.7810774 3.6667697
1368678_at 4.348475 4.4118447 4.50772 4.4539375 4.414181 4.283089 4.4688697 4.354516 4.3172865 4.3144255 4.519897 4.373599
1368679_a_at 6.946458 7.2946725 7.0325575 7.1101203 7.045253 7.5450373 6.8084774 7.2157207 7.241049 7.0391507 6.81072 7.048867
1368680_a_at 4.473711 4.284332 4.5215883 4.3989124 4.4744043 4.4781847 4.628164 4.429784 4.586938 4.1186056 4.6622524 4.4678044
1368681_at 6.50302 6.266248 6.253986 6.616539 6.320352 6.536586 6.209465 6.472241 6.325241 6.3132153 6.5009255 6.4889812
1368682_at 4.9022055 4.5774846 4.759982 4.7283354 4.9178867 4.5564733 4.872814 4.4599676 4.9907236 4.7344894 4.783806 4.844279
1368683_at 3.3646207 3.3197436 3.382797 3.3109894 3.4533927 3.1976383 3.2139702 3.365816 3.3131106 3.4970667 3.2972872 3.356001
1368684_at 5.6014214 5.4945774 5.308963 5.826643 5.6120367 5.2441816 5.62049 5.5170345 5.188916 5.461547 5.804296 5.7491493
1368685_at 5.166598 5.1425753 4.955556 5.189422 5.1408668 5.082257 5.186099 4.955246 4.9658885 4.995018 5.176552 5.008788
1368686_at 13.953748 13.944489 13.925885 13.956975 13.974487 14.062395 13.901517 14.013923 13.958444 13.921529 13.881569 13.892894
1368687_at 6.4276323 6.6890197 6.369233 6.234702 6.186761 6.01441 6.332687 6.267182 6.265493 6.5668044 6.1957536 6.253229
1368688_at 4.477545 4.714009 4.7588015 4.4754457 4.933977 4.9433045 4.8881245 4.891964 4.639523 4.761246 4.8321753 4.7677035
1368689_at 4.144015 4.170975 4.357238 3.9311643 4.328897 4.04128 3.7547429 4.4059725 4.044796 4.1096334 4.289909 4.228302
1368690_a_at 4.3934503 4.461442 4.2740226 4.4968214 4.3765945 4.2395616 4.387836 4.1871243 4.302126 4.403015 4.293083 4.49117
1368691_at 4.8378243 4.717994 4.883458 4.8674603 4.678198 4.782146 4.855995 4.5747848 4.5517263 4.729354 4.711371 4.73699
1368692_a_at 8.849501 8.786216 9.099937 9.098812 8.602742 8.998123 9.018566 9.302877 9.335304 9.329806 8.893169 8.099707
1368693_at 6.8606176 6.740151 6.516493 7.032924 7.132837 6.9596543 6.615435 6.8022275 7.004183 7.108881 7.013742 7.0195856
1368694_at 4.3438053 4.867732 4.261813 4.6050158 4.1799994 4.2645063 4.046619 4.507945 4.2236004 4.2045474 4.6720085 4.3272257
1368695_at 12.31583 12.191921 12.337683 12.334026 12.317478 12.417422 12.571834 12.510682 12.581278 12.288983 12.2862425 12.273798
1368696_at 5.20706 5.302902 5.1185837 5.381053 5.3093343 4.926634 5.4584494 5.389723 5.290621 4.985855 5.412335 5.0357323
1368697_at 3.8877285 3.797957 3.93615 4.03629 3.7111208 3.8738735 3.9792948 3.823414 3.7190664 3.6770048 3.8093083 3.8474514
1368698_at 5.901609 6.1578903 5.8586226 6.3033266 6.3461847 6.656446 6.3917856 6.2986107 6.2005916 6.203042 5.702399 5.7935286
1368699_at 4.056981 4.1971703 4.1749134 4.224283 4.589012 4.124275 4.275613 4.380267 4.1989326 4.6095414 4.140565 4.08002
1368700_at 4.5409155 4.6323743 4.5114284 4.7482553 4.2449417 4.305827 4.2494497 4.3735223 4.430178 4.4103785 4.1857214 4.796666
1368701_at 5.0937896 5.249147 5.206247 5.207004 5.291603 5.413522 5.1579447 5.1622615 5.0822415 4.9351034 5.2131095 5.2182226
1368702_at 8.798595 9.188031 9.250154 9.023075 8.801962 8.828623 8.944444 9.0373745 9.27655 9.213077 8.934117 8.41983
1368703_at 6.8752203 6.7272353 7.1364503 6.7386117 6.770295 6.842696 6.9683485 7.0000067 7.0556335 6.9605803 6.7102404 7.0924773
1368704_a_at 4.457596 4.290797 4.44234 4.6106663 4.712742 4.7428474 4.592102 4.4847937 4.4935684 4.445036 4.82479 4.5991397
1368705_at 5.116944 5.3686237 4.9847765 5.2263274 5.2134438 5.289179 5.0573025 5.6299686 5.278567 5.0486393 5.1018806 5.207922
1368706_at 12.246614 12.113701 11.991916 12.068053 11.958728 11.90868 12.080693 11.764341 11.97395 12.049018 12.1347065 12.053979
1368707_at 13.491838 13.515687 13.524969 13.5727625 13.329373 13.661107 13.552892 13.590397 13.55 13.37506 13.454343 13.430109
1368708_a_at 4.9687767 4.9417567 4.864175 4.6601596 4.8037553 4.671561 4.7223926 4.916558 4.9718328 4.9592705 5.162103 5.3413672
1368709_at 4.012275 4.176359 4.07963 4.050021 4.166378 3.8726275 4.0086164 3.8756876 3.8111303 4.2081375 4.0369606 4.128416
1368710_at 6.8140097 6.6157737 6.8099475 6.8767185 6.4679847 6.968225 6.827158 6.9530497 7.0457926 6.6467752 6.577627 6.744318
1368711_at 9.444832 8.153038 9.132396 8.824904 8.679031 8.673465 8.463516 9.414424 8.745345 8.756752 8.303871 8.974573
1368712_at 6.943072 7.0568776 7.27877 7.198458 6.845211 8.4414215 7.641604 8.547209 8.763935 7.084897 7.1579146 6.8917356
1368713_at 4.638544 4.741518 4.9570794 4.386161 4.7301016 4.293857 4.6816106 4.265201 4.3655233 4.757164 5.13713 4.740779
1368714_at 3.587985 3.53518 3.5874102 3.566861 3.471342 3.5043588 3.5858588 3.4989038 3.6166747 3.3535752 3.6203625 3.6385736
1368715_s_at 4.1485724 4.4047155 4.2386165 4.2936826 4.150835 4.4543962 4.2604947 4.469756 4.176135 4.3063374 4.4090757 4.766323
1368716_at 4.416603 4.4638605 4.335094 4.3627014 4.392744 4.326129 4.4209223 4.441676 4.238841 4.2759266 4.1888905 4.266301
1368717_at 10.295355 10.245744 10.334649 10.318012 10.345363 10.392211 10.165974 10.147554 10.266091 10.018151 10.036492 10.1345415
1368718_at 8.452694 9.573556 9.100951 8.030722 9.21731 9.482616 9.478704 10.114416 9.667849 11.511911 12.384996 12.117656
1368719_at 5.0036807 5.270063 5.086524 5.4264083 5.2716036 5.282913 5.22872 5.384916 5.7109165 5.0619946 4.994447 5.145631
1368720_at 12.841062 13.085429 12.790827 12.819547 12.789515 13.091091 12.877886 13.032881 12.997617 12.935737 13.0151615 13.156993
1368721_at 6.063844 5.8692083 5.984793 6.0780945 6.06252 6.2606416 6.0214057 6.0095787 5.9824944 5.999958 5.9565268 6.104804
1368722_at 3.8142965 3.7853656 3.7721512 3.9581885 3.7786615 3.846693 3.88275 3.7571223 3.689186 3.8962722 3.7490587 3.6020966
1368723_at 5.142827 5.037208 5.1616488 5.0306835 4.786172 4.927015 4.943651 5.408941 4.9936986 5.022415 5.0503173 5.067788
1368724_a_at 5.9342313 6.096768 6.162673 6.1575794 6.3211293 6.138863 6.0918083 5.817304 5.9738955 6.0669575 6.215063 6.1771355
1368725_at 5.440135 4.9496784 5.171917 5.200837 5.033105 4.8435965 4.9159985 5.0626326 5.082242 5.1746607 5.026413 5.0157394
1368726_a_at 5.743506 5.6242304 6.2209063 6.0848646 5.7819943 6.0447607 5.608408 6.0148497 6.152329 5.985219 5.807515 5.887925
1368727_at 3.7660646 3.4893026 3.6006284 4.093295 3.6512067 3.8049133 3.6784065 3.8068507 3.6082253 3.738129 3.9018962 3.6327074
1368728_at 5.428927 5.3911953 5.511369 5.5334764 5.6367025 5.676117 5.541521 5.6688156 5.3409853 5.680389 5.4664164 5.5111055
1368729_a_at 4.418885 4.5209394 4.3711543 4.302448 4.324105 4.7141504 4.195565 4.711425 4.457331 4.1959977 4.1766257 4.4379888
1368730_a_at 4.632006 4.741686 4.44334 4.9972725 4.5988817 4.3586574 4.6278415 4.6853757 4.509568 4.6594396 4.78741 4.6471806
1368731_at 13.15171 13.338643 13.164442 13.472162 13.186185 13.384617 13.616877 13.543382 13.606524 13.54482 13.5562315 13.6421175
1368732_at 7.023601 6.86355 6.956759 6.9033217 7.0365787 7.2050204 6.994051 7.045068 7.238519 6.9158015 6.997535 6.909796
1368733_at 13.3521 12.823768 13.492115 13.237791 13.404797 13.082937 13.191265 13.158287 13.232447 13.224279 13.239703 13.385387
1368734_at 4.80422 5.0298634 4.67257 4.6148243 5.0565753 4.6082287 4.8635736 4.482659 4.534749 4.6446605 5.0551825 4.8074827
1368735_a_at 4.210653 4.354852 4.1866884 4.0685015 4.224579 4.3078804 4.100415 4.004901 3.9931479 4.2895527 4.071357 4.1203356
1368736_at 4.095907 4.7054234 5.2563 3.667049 4.1886463 3.9663224 4.557913 3.7072966 3.166807 4.1342387 3.8093367 3.8354692
1368737_at 5.4394846 5.296441 5.1257095 5.02011 5.204879 5.2458744 5.1605005 5.1226416 5.223917 5.3581295 5.539049 5.7113533
1368738_at 3.6464186 3.7884681 3.7513633 4.1377783 3.7965467 3.6839106 3.67082 3.6633196 3.643526 3.7352457 3.956649 3.951902
1368739_s_at 4.9489527 4.892127 4.874745 5.0359755 4.9476852 4.2870345 4.654224 4.785793 4.6163683 5.004069 4.6294513 5.0073986
1368740_at 4.5969696 4.525179 4.53906 4.610829 4.526457 4.303252 4.3000097 4.2207074 4.176182 4.5930176 4.1927557 4.3597054
1368741_at 13.429637 13.434005 13.507473 13.51206 13.446196 13.432308 13.487775 13.471737 13.417664 13.409036 13.423443 13.413042
1368742_at 6.949123 6.8752494 6.743317 7.2044516 7.095768 7.097188 6.8136744 6.9440665 6.9933853 7.000593 6.6341963 6.5316033
1368743_a_at 4.300789 4.2784166 4.313856 4.17568 4.3825655 4.033229 4.012904 4.1318493 3.8663247 4.274721 4.282254 4.1476736
1368744_a_at 3.8367198 4.073531 4.015232 4.0438795 4.1909904 4.09743 4.541198 4.2284126 4.063566 4.023891 3.9226704 4.010186
1368745_at 7.130552 5.7701755 6.732041 7.554678 6.768739 6.7717485 7.162772 6.296608 6.536193 7.289083 6.9578195 6.695105
1368746_a_at 5.7179213 5.660117 5.724145 5.5280194 5.614448 5.214941 5.328903 5.5359745 5.3255596 5.5253043 5.682354 5.7524967
1368747_at 5.0763493 4.923547 5.2126155 4.599951 4.5355005 4.6964674 5.058797 4.795005 4.748111 4.7751265 4.666112 4.5626388
1368748_at 5.301644 5.537122 5.6387386 5.797661 5.61118 6.0388627 6.026849 5.848088 5.8669953 5.729334 5.425217 5.7397075
1368749_at 6.1420984 6.1168 6.061444 5.6940994 6.2745943 5.785717 5.8934746 5.7150016 5.953738 5.926404 6.345654 6.1470623
1368750_a_at 4.2482915 3.9316041 4.2487483 4.262124 4.2896547 4.0452576 4.236891 4.2207074 4.563983 4.12126 4.495761 3.8906996
1368751_at 3.7447093 3.569355 3.948667 3.8923457 3.7327738 3.6332629 4.3036227 3.750172 3.8996966 3.725689 3.7615292 4.072033
1368752_at 4.351492 4.065897 4.0415473 3.8054385 4.0360208 4.3203835 4.1628203 4.299709 4.022032 4.0339937 4.3168097 4.155631
1368753_at 3.8634887 4.251728 4.158454 4.193326 4.178207 4.110755 4.063757 4.036478 3.8940942 4.179392 4.076676 4.2114058
1368754_at 6.2682853 6.323751 6.3124847 6.2075915 6.6040187 6.233716 6.122879 6.0023127 6.4178486 6.240689 6.242838 6.274894
1368755_at 10.754093 10.688964 10.793047 11.081708 10.7976465 11.533802 10.380911 10.797474 11.33199 11.058257 10.368143 10.515405
1368756_at 5.4416995 5.258346 5.147993 5.0704904 5.435131 5.288552 5.425355 5.084747 5.2077146 5.0289536 5.1264176 5.256072
1368757_at 3.934997 4.0461125 4.1170874 3.936104 3.9888606 3.8676746 3.9596803 3.8105834 3.7223396 3.961222 3.9504502 4.3728037
1368758_a_at 5.105877 5.0670094 4.7285285 5.190101 5.070092 4.7200565 4.7468076 4.849458 4.947262 4.918667 5.132756 4.6802793
1368759_at 4.976738 5.2354355 5.202984 5.2668424 5.865999 4.991003 5.254078 5.0361824 5.129838 5.5163784 5.8827677 5.6288652
1368760_at 4.236667 4.3143044 4.542903 4.203555 4.2908955 3.8828175 4.2293234 3.8424876 4.2446265 4.4264474 4.6294513 4.3570485
1368761_at 3.6900494 3.8063169 3.842656 3.8142502 3.9063973 3.7820137 3.573033 3.8792248 3.919551 3.7727418 3.5219164 3.857453
1368762_at 9.923876 5.9028172 5.433514 6.6793747 11.18103 10.397658 9.53475 10.864577 10.667124 10.54011 9.255242 10.22882
1368763_at 5.2610836 5.124915 5.104502 5.2807894 5.128399 5.2915144 4.7223926 5.012753 4.8431377 4.775493 5.075115 5.0488443
1368764_at 3.03532 3.6247015 3.1997342 3.4793293 3.3529847 3.4062867 3.6696754 3.26315 3.2559679 3.472899 3.3679872 3.2827091
1368765_at 5.183711 5.0919557 4.928824 5.112445 5.190364 4.9988413 4.8085384 4.933922 4.6008434 5.2489257 5.1360235 5.163359
1368766_at 4.6001577 4.7153816 4.793355 4.628719 4.8530602 4.413699 4.6130395 4.6503053 4.439233 4.5770884 4.9267445 4.6574545
1368767_at 5.4774513 5.299529 5.2354712 5.218548 5.8420525 5.6188335 5.4490986 5.6757603 5.1244736 5.4491243 5.59747 5.7146244
1368768_at 5.6510787 6.009237 5.834394 6.0222745 5.9764624 5.6140466 5.7130556 5.7371254 5.689415 5.7104588 5.902911 5.4891186
1368769_at 10.910439 10.817685 10.932411 10.714858 10.889768 10.979325 10.92866 11.248686 11.067521 10.95915 11.098474 10.702008
1368770_at 4.1799917 4.2809124 4.0932703 4.5748177 4.040717 4.1412706 4.2236977 3.8367488 4.2442713 4.369196 3.8012774 4.3259134
1368771_at 5.0081744 4.603659 5.0435324 4.7088566 5.046144 4.9780507 4.792247 4.7783995 4.6404676 4.5164075 4.943076 4.818003
1368772_at 5.3314347 5.005968 5.1119485 5.172385 5.2813683 5.287908 5.3768687 5.4397836 4.8370485 5.295367 5.5310903 5.217747
1368773_at 3.9771132 3.7933006 4.149334 3.691383 3.9162464 3.7552 4.0283284 3.5905368 3.8870091 3.7643945 4.117277 3.9942727
1368774_a_at 5.7071433 5.3936515 5.3396683 5.5605874 5.9110937 5.400987 5.5337996 5.4792504 5.457381 5.373113 5.4094863 5.41015
1368775_at 4.0543323 3.78067 4.2076964 4.147035 4.327181 4.1189528 4.303029 4.350959 4.624114 4.2739863 4.346032 4.1110764
1368776_at 4.5847125 4.6808743 4.599196 4.6136637 4.755743 4.8740854 4.6612535 4.6055274 4.454407 4.418868 4.587635 4.6942053
1368777_at 4.403131 4.233917 4.622152 4.3160167 4.4453654 4.1793027 4.5847955 4.4769235 4.4283853 4.266214 4.714919 4.431584
1368778_at 8.429663 9.001507 7.3548517 8.778048 8.368206 7.2042 8.10385 9.048868 8.244312 8.620121 7.5699806 8.677135
1368779_a_at 7.6205907 7.368736 7.446851 7.6753764 7.430683 7.8418236 7.5334697 7.820486 7.998196 7.6453743 7.5525274 7.504408
1368780_at 5.2776423 5.3697014 5.1570563 5.244817 5.268465 5.1100535 5.4559584 5.169604 5.1420317 5.2804747 5.1418853 5.2446904
1368781_at 4.809566 5.0179653 4.799369 4.732547 5.0884547 4.611367 5.0164466 4.701503 4.7898817 4.70869 4.823782 5.0388474
1368782_at 3.879708 3.7400339 3.9700484 4.028101 4.0126157 3.9526238 3.8285608 3.915594 3.8515036 3.7214649 4.2130747 4.083726
1368783_at 4.3575325 4.101756 4.1650553 4.3039017 4.3134956 3.9754848 4.111603 4.232659 4.16508 4.296514 4.409216 4.6428566
1368784_at 9.024411 9.024463 9.234002 9.142408 8.869536 8.789607 9.34412 8.654531 8.810465 8.928257 8.95273 9.165218
1368785_a_at 3.7483363 3.692055 3.659696 3.7689664 3.8838656 3.7331707 3.5715234 3.484529 3.518311 3.7809007 3.7118998 3.5183794
1368786_a_at 4.5362997 4.565645 4.2474184 4.5640345 4.4488564 4.5457044 4.533101 4.325259 4.3591433 4.495764 4.7239904 4.683557
1368787_at 6.333387 6.362728 6.1729693 6.448518 6.084458 6.3459773 6.2161293 5.9274917 6.07445 6.1761036 6.2038536 6.2616367
1368788_at 4.696942 5.0344553 4.8812876 4.62862 5.1577663 4.6402097 4.838353 4.8821144 4.781481 4.9275665 4.789331 4.918635
1368789_at 5.0523963 5.017311 5.108184 5.2784066 5.2987356 5.5746083 5.203454 5.9069996 5.1314917 4.873136 5.010443 5.4057446
1368790_at 11.890706 11.973229 11.93479 12.108825 11.848409 12.113827 11.917828 12.072486 12.102233 11.886504 12.104414 11.980315
1368791_at 5.18334 5.5959673 5.1228666 5.35417 5.2386184 5.3681097 5.4327326 5.3703613 5.2247066 5.2998505 5.2336283 5.1056204
1368792_at 6.232867 6.553957 6.0864425 6.211631 6.0018177 6.545097 6.346153 6.171924 6.2182136 5.999761 6.2946677 6.087258
1368793_at 4.921669 4.7140083 4.943968 4.540597 4.996147 4.662861 4.6226187 4.6210146 4.4775877 4.814801 4.7807903 4.89128
1368794_at 10.972768 11.133296 11.031875 11.038076 11.171671 11.295847 11.072685 11.253811 11.416277 11.165593 10.995446 10.854504
1368795_at 6.6766663 6.7264 6.582266 6.736832 6.7879486 6.572406 6.899571 6.5618606 6.4853296 6.7243443 7.044182 6.9640293
1368796_at 6.1636534 6.176252 5.957555 5.961083 6.059639 6.0395217 5.871187 6.0018954 6.230714 5.7989473 6.1121273 5.8679867
1368797_at 7.419832 7.000581 6.828133 6.7592864 7.3262706 7.2925935 7.6036806 7.243992 8.022135 7.0491257 7.993625 8.019972
1368798_at 3.6089733 4.040518 4.104809 3.8426232 3.8238401 3.9102376 3.821767 3.7489383 3.9179227 3.8158176 3.617614 3.7025394
1368799_at 5.4776263 5.2521424 5.5400324 5.4393907 5.5622067 5.4509053 5.3140316 5.349502 5.322265 5.4721737 5.2674446 5.6992764
1368800_at 3.9600797 4.1214685 4.083364 3.9623508 4.0464954 4.0426908 3.986349 3.8928847 3.9155266 3.9032934 4.0265894 4.248938
1368801_at 4.2438755 4.2192097 4.4702005 4.8273234 4.251854 4.3834143 4.3622026 4.2583866 3.9405675 4.3498726 4.357871 4.3755865
1368802_at 4.818143 4.5183334 4.6029425 4.7712946 4.9193335 4.855975 4.7023706 4.5514855 4.5232115 4.7086334 5.0287266 4.753601
1368803_at 4.5202146 4.8329325 4.573519 4.7734685 4.7118535 4.3304095 4.7480984 4.683914 4.75853 4.7297087 4.7981014 4.7072864
1368804_at 4.4781466 4.239886 4.554884 4.429331 4.5289006 4.031708 4.2253065 4.2333794 4.0230002 4.5014224 4.6723404 4.6430817
1368805_at 4.9240637 4.8557587 4.9577274 4.7639008 5.331457 5.036167 4.6192617 4.692523 5.100628 4.968478 4.994088 5.0059013
1368806_at 13.473463 13.507308 13.601751 13.575112 13.480571 13.454047 13.580399 13.464779 13.55002 13.573594 13.51016 13.583081
1368807_at 5.816616 5.965155 5.8471184 5.875203 6.0241966 5.66486 5.58659 5.347433 5.6548586 6.1019993 5.828334 5.768202
1368808_at 8.397694 8.097905 8.240066 8.305887 8.266998 8.946154 8.268918 8.605938 8.75518 8.113194 8.193192 8.032103
1368809_at 8.8351 8.998697 8.838603 8.977221 8.820263 9.369036 8.751799 9.120292 9.149697 8.6961565 8.610539 8.531555
1368810_a_at 4.683381 4.459405 4.1909413 4.3152943 4.279827 4.1072664 4.299199 4.0254583 3.965523 4.360792 4.356141 4.539671
1368811_at 5.5571866 5.3133774 5.4264593 5.4001617 5.329929 5.3688564 5.276348 5.677581 5.5094233 5.7142363 5.4382443 5.1333814
1368812_at 4.7986917 4.29655 4.676694 4.559046 4.744557 4.6577845 4.458506 4.5848484 4.354706 4.311757 4.591812 4.394639
1368813_at 5.257941 5.73313 5.6655416 5.810714 5.482556 5.929622 5.7468476 5.7857466 5.4159756 5.4563584 5.757379 4.994627
1368814_at 10.953834 11.144877 11.072212 10.785348 11.137783 11.138648 10.943098 11.138752 11.415273 10.746352 10.994909 11.161014
1368815_at 5.3361883 5.2648716 5.191503 5.4466395 5.556775 5.4820223 5.3646736 5.4486723 5.3037496 5.088653 5.223629 5.3275843
1368816_at 4.2618074 4.3636003 4.1449766 4.264165 4.4507265 4.084954 4.062805 3.9995067 4.274973 4.2900095 4.565159 4.726437
1368817_at 9.677881 9.545635 9.3411665 9.496402 9.519536 9.316903 9.616936 9.483169 9.391549 9.429949 9.408268 9.486638
1368818_at 8.314575 8.290445 8.293173 8.158981 8.225756 8.15937 8.415182 8.155496 8.274722 8.251766 8.218769 8.158802
1368819_at 10.194757 10.013249 9.910484 10.192293 9.997818 9.890858 9.870787 9.897725 10.177073 10.09735 9.955508 9.91305
1368820_at 7.1229405 7.1659365 7.1937833 7.1065283 7.0260553 7.605136 7.0811915 7.769213 7.370274 7.1719737 7.077908 6.889161
1368821_at 5.9156375 5.865394 5.96744 6.0250354 5.655068 5.809142 6.11008 5.6517777 5.894415 5.466641 5.7511196 5.8996525
1368822_at 6.914753 6.598135 6.982293 7.160107 6.6487556 6.9459267 6.8306575 6.7373104 7.003843 6.5837317 6.8889923 6.7326317
1368823_at 3.7340298 3.657219 3.7004251 3.727893 3.6609125 3.6887293 3.6418836 3.725194 3.6039119 3.6782982 4.1539683 3.8405232
1368824_at 10.355155 10.239862 10.341908 10.283936 10.183164 10.254097 10.283029 10.157251 10.047837 10.2176695 9.782129 9.9444475
1368825_at 3.6066842 3.5660074 3.5719626 3.6534567 3.520248 3.4760418 3.3858366 3.4900215 3.7866666 3.5279424 3.7424743 3.550025
1368826_at 13.343129 13.418403 12.923832 13.3023815 13.302613 13.074425 12.936262 13.026897 12.957422 12.7909565 12.648089 12.717876
1368827_at 6.196177 6.242737 6.1531863 6.275705 6.2088466 6.6219525 6.2752905 6.5408435 6.829807 6.313749 6.171156 6.296556
1368828_at 5.7143025 5.9877315 5.6756763 5.72173 5.956466 5.8810883 5.3296413 5.932092 5.6396227 5.8467093 5.796471 5.8415895
1368829_at 6.987633 6.7628436 6.67114 6.7217536 6.475621 7.022839 6.888966 7.1564274 7.3408265 6.985936 6.6356153 6.699702
1368830_at 5.243511 5.048088 4.8060465 5.5079565 5.067066 5.0361443 5.1674395 5.169693 5.403414 5.208274 5.257327 5.202009
1368831_at 8.827839 8.972931 8.881472 8.968792 8.759837 8.911211 9.20876 9.068262 9.027443 8.873792 8.831086 8.97063
1368832_at 7.8434777 7.821671 7.831324 7.592913 7.570885 7.947676 7.826362 7.8765197 7.8306932 7.7245355 7.4610558 7.726895
1368833_at 4.9266562 4.9183946 4.774477 4.995172 5.017967 4.7381225 4.7640896 4.7430043 4.8097677 4.9026427 4.9735436 4.878681
1368834_at 5.965783 5.439418 5.874298 6.1335526 5.854618 5.991588 5.7925787 6.1753664 6.2977004 5.9358883 5.700505 5.8919687
1368835_at 9.382807 9.594751 9.461184 9.595737 9.359354 9.538372 9.219416 9.543047 9.824703 9.439121 9.24029 9.310272
1368836_a_at 5.633754 5.6302776 5.7866564 5.77769 5.724661 5.5827136 5.5815873 5.164902 5.342594 5.486538 5.6857247 5.7789025
1368837_at 7.1142173 7.17683 7.3153954 7.285713 7.0660324 7.002356 7.6836076 7.441045 7.42731 7.531133 7.076296 6.910785
1368838_at 7.4462395 6.969468 7.239812 7.324007 7.0040545 7.3055987 7.3326015 6.8976016 7.076295 7.2270737 7.2788844 6.7527013
1368839_at 7.3116145 7.5963745 7.349257 7.419605 7.3403563 7.3393555 7.498905 7.236768 7.366528 7.347543 7.412988 7.3682556
1368840_at 12.063789 12.312709 11.838933 12.269537 11.891079 11.862244 12.039339 12.2248335 12.563789 11.761915 11.9710245 12.028323
1368841_at 6.879967 7.1966395 7.02017 7.171077 6.9064527 7.25918 6.8325377 7.511411 7.1933503 6.8230243 6.7705193 6.809716
1368842_at 7.5045347 7.423058 7.869127 7.542392 7.6253123 7.8741117 7.3767443 7.793226 7.8056636 7.375472 7.291876 7.323156
1368843_at 9.581599 9.547607 9.808264 9.647636 9.452715 9.300334 9.721894 9.304599 9.645298 9.63555 9.47718 9.580735
1368844_at 8.170151 8.329596 8.317127 8.167299 8.066446 8.496378 8.341667 8.524046 8.617575 8.280864 8.38737 8.057848
1368845_at 4.0713863 3.9807253 4.1893406 4.340721 3.9958224 4.0729494 3.9467435 4.008017 3.8897607 4.0554647 4.1875906 4.39616
1368846_at 4.980749 4.867732 4.978125 4.9423704 4.6214237 5.063166 4.804722 5.0004845 4.7892494 4.7290025 4.7631555 5.0281143
1368847_at 9.067156 9.13416 9.082745 9.213418 9.167938 9.201446 9.210337 9.190244 9.191965 9.183177 9.133638 9.14064
1368848_at 8.528296 8.55065 8.420233 8.630124 8.602071 9.008183 8.559013 8.656341 8.844329 8.545811 8.567414 8.480628
1368849_at 7.692349 7.630357 7.8099923 7.672295 7.395311 7.613236 7.727062 7.403738 7.478023 7.644715 7.542404 7.693296
1368850_at 5.5735035 5.1351395 5.148059 5.2338457 5.4645 5.2315125 5.294215 5.563477 4.9758463 5.350338 5.2980757 5.415017
1368851_at 8.799528 8.552835 8.865852 8.816713 8.585831 8.411812 8.569916 8.54414 8.859011 8.370731 8.489361 8.597242
1368852_at 10.333094 10.340803 10.513088 10.4172 10.432613 10.471897 10.306151 10.445198 10.384052 10.398648 10.039991 10.422821
1368853_at 3.543496 3.4594092 3.4918883 3.608316 3.7026165 3.2744553 3.3873296 3.3063397 3.523974 3.417274 3.5387125 3.5252395
1368854_at 3.5849633 3.7073548 3.661503 3.9355645 3.6768024 3.3022244 3.7867715 3.335334 3.498203 3.6284537 3.769094 3.972511
1368855_at 5.734126 5.925076 5.935262 5.9962893 5.805007 5.757781 5.7475705 6.3384633 6.346618 5.5507708 5.9043603 5.716673
1368856_at 5.748362 5.489807 5.6848626 5.83234 5.6357093 5.779324 5.8854017 5.69732 5.777512 5.769802 5.9049134 5.7849708
1368857_at 3.2672176 3.1675673 3.2193058 3.1796682 3.3845382 3.399102 3.393741 3.1743536 3.3093524 3.3907743 3.166861 3.4694724
1368858_at 3.876547 3.870086 3.6862638 4.0173106 3.8481228 3.5099144 3.6447244 3.823747 3.6227572 3.7816172 4.0559406 3.9099805
1368859_at 8.893605 8.871772 8.838283 8.884423 8.702092 9.112615 9.059382 9.106441 8.935027 8.894303 8.829415 8.890189
1368860_at 4.2808857 4.276458 4.2972374 4.4773855 4.279208 4.5931673 4.322419 4.6508083 4.3680058 4.169874 4.2629137 4.2729454
1368861_a_at 4.8505588 5.0465083 4.445797 4.94716 4.9799685 4.6375217 4.9686475 4.8651547 4.815897 4.7808065 4.760879 4.925153
1368862_at 8.317009 8.212484 8.212046 8.302951 8.323373 8.08045 8.48184 8.078716 8.085094 8.471099 8.130135 8.3468485
1368863_at 9.432958 9.46929 9.452658 9.415456 9.534444 9.636865 9.507275 9.546104 9.336505 9.521036 9.430077 9.355456
1368864_at 3.7669535 3.9194186 3.7021315 3.8934536 3.673404 3.6954496 3.6405213 3.5594602 3.4325519 3.4300168 3.769094 3.8015563
1368865_at 3.6351612 3.6182756 3.392912 3.3657906 3.5107427 3.6298912 3.3844924 3.41082 3.407816 3.446558 3.6263587 3.600012
1368866_at 6.694908 6.5691867 6.4353375 6.678508 6.4144626 6.434768 6.513244 6.4681225 6.371628 6.5686 6.0545053 6.396081
1368867_at 6.637235 6.8597074 6.657854 6.4139996 6.072472 6.5893645 7.053307 6.504336 6.6083035 6.6269565 5.981399 6.314244
1368868_at 5.1523323 5.336273 5.4458666 5.289531 5.3822107 5.2662125 5.2351418 5.2378273 5.4609823 5.4160967 5.304082 5.3832006
1368869_at 5.868801 5.4716883 5.8233147 5.6491556 5.7568235 6.004368 5.5808663 6.059189 6.299784 5.7731586 5.7604904 5.60466
1368870_at 7.299799 7.8478365 8.589805 8.143573 7.4380894 7.901473 7.9729595 7.916478 9.207914 7.5189376 7.353183 8.074293
1368871_at 8.33222 8.025141 8.399748 8.439606 8.030125 8.170886 8.547453 8.116999 8.150658 8.36011 8.139402 8.387676
1368872_a_at 5.2447224 5.286332 5.0775003 5.3318486 4.849188 4.798703 5.0350175 5.3745074 4.886537 5.1817083 4.8290944 5.1870875
1368873_at 4.1695614 4.084587 4.114175 4.2527885 4.187191 3.8801742 4.3280463 3.970269 3.9052513 4.3395414 4.320875 4.527645
1368874_a_at 5.279604 5.249524 5.4977503 5.4521775 5.3918657 5.6221447 5.840689 5.069119 5.643857 5.5740204 5.480791 5.7130904
1368875_a_at 7.495148 7.591744 7.430239 7.603658 7.462017 7.5724406 7.475898 7.4464498 7.412238 7.675011 7.661977 7.5242586
1368876_a_at 5.0690694 5.197242 5.221363 5.3439865 5.2292147 5.15905 5.195009 5.2011433 5.109461 5.065925 5.2722454 5.1448984
1368877_at 7.757719 10.115591 8.750812 7.751742 9.102549 9.793312 8.740632 9.095028 7.460923 9.362353 9.393349 9.061487
1368878_at 9.500645 9.134842 10.240911 9.880605 10.419388 9.899691 10.776896 10.041358 10.07611 10.2386465 10.646345 10.546909
1368879_a_at 4.334008 4.4071264 4.335516 4.530652 4.4839563 4.421502 4.398988 4.2207074 4.1562696 4.481802 4.6862593 4.5457764
1368880_at 4.6008945 4.4945784 4.43552 4.306246 4.559991 4.068493 4.6242857 4.622451 4.313614 4.45631 4.5666795 4.754034
1368881_at 8.334766 8.283428 8.521803 8.123725 8.349047 8.814342 8.536125 8.590113 8.860881 8.441878 8.172452 8.186697
1368882_at 4.719385 4.4673986 5.22144 5.028365 4.8847475 5.2248983 4.4266963 5.283548 4.9453907 4.2332377 5.0437694 5.370078
1368883_at 4.8118086 4.753425 4.7533026 4.5295944 4.9215984 4.9054155 4.711464 4.703206 4.7367454 4.755094 4.850353 4.745655
1368884_at 5.4505124 4.984066 4.851722 4.73199 5.014071 5.104507 4.8192644 5.001841 4.9544973 5.2083154 5.322535 5.4404283
1368885_at 5.734126 5.5269217 5.613822 5.117495 5.4115224 5.8054957 5.5233116 5.6482363 5.3050623 5.7002363 5.255418 5.3460083
1368886_at 9.376984 9.785308 9.396799 9.320307 9.543086 8.948587 9.647688 9.020638 8.949111 9.5239525 9.497739 9.448427
1368887_at 3.83231 3.8749838 3.58555 3.7830307 3.7479959 3.8001807 3.6898777 3.798026 3.6648633 3.5695612 3.6521053 3.7352722
1368888_a_at 7.802406 8.567573 8.572454 8.500967 8.351212 8.555025 8.011868 8.637042 8.21483 8.564999 8.38276 7.857378
1368889_at 7.203539 7.0459347 6.8950233 7.159059 6.6379523 7.3939877 7.0307236 7.3647523 7.1028004 6.897664 6.626022 6.56545
1368890_at 7.698852 7.5106173 7.508656 7.5354276 7.482878 7.878469 7.6539917 7.9202433 7.9200172 7.4543295 7.7898455 7.5177565
1368891_at 5.777036 5.7054167 5.707079 5.4295487 5.6999564 5.869435 5.5883026 5.705024 5.613386 5.3821273 5.4531484 5.3581657
1368892_at 4.198143 4.1774273 4.3343406 4.070876 4.184408 3.879513 4.1618576 4.0340357 3.9849327 4.3054447 4.3763475 4.3422785
1368893_at 4.8232718 4.517255 4.3156395 4.346669 4.631753 4.4098506 4.5056505 4.550077 4.3409786 4.3702707 4.5207024 4.484654
1368894_at 4.872585 4.9159193 4.907628 4.8000836 4.893216 4.740266 5.0527697 4.80713 4.8451214 4.933263 5.0551825 4.9380684
1368895_at 4.5464582 4.610228 4.4604826 4.4270363 4.606651 3.9161577 4.2485437 4.3130465 4.013623 4.3658495 4.439911 4.609895
1368896_at 5.519607 6.2656174 7.019247 5.914622 6.3658056 6.371832 6.4125543 6.3808675 6.749899 6.307188 6.6541553 6.372817
1368897_at 4.5492926 5.1149464 4.704398 4.2868695 4.774226 4.6395893 4.6848564 4.9588413 4.6720133 4.6047125 4.4975653 4.7276144
1368898_at 5.289561 5.224211 5.113285 5.0047164 5.1052756 5.067863 5.2906747 5.0883355 5.0802217 4.95253 5.3448634 5.211514
1368899_at 7.262762 7.502841 7.4677653 7.668607 7.3809304 7.2627053 7.559309 7.1913466 7.2426057 7.4879937 7.473529 7.607055
1368900_at 4.9487877 5.1234093 5.1683598 5.139324 5.1737223 4.7927885 5.247631 4.905941 5.0246077 4.936968 5.1259837 4.8994684
1368901_at 4.9489527 5.0646286 5.402991 5.0266724 5.1215663 5.0165772 5.0243635 4.910857 4.9873767 5.2431407 5.361454 5.240528
1368902_at 6.0378323 5.912518 6.1745334 5.7987647 6.2267885 6.1172676 5.8731475 6.252811 5.847503 5.8837514 6.2997212 6.0314445
1368903_at 7.490424 7.5791707 7.5552053 7.7691875 7.322615 7.516801 7.6359587 7.4246197 7.537935 7.783959 7.64995 7.80346
1368904_at 6.076198 6.033766 6.02625 6.0777164 5.87855 6.0337596 6.251658 6.1550603 6.062762 5.8296113 5.8485484 6.141825
1368905_at 7.326304 7.213889 7.406988 7.4566736 7.2995768 7.608866 7.9145994 7.775304 8.579795 8.767632 9.536841 9.739437
1368906_at 3.4761312 3.5192087 3.302076 3.4862306 3.6127894 3.6636057 3.3469005 3.4844859 3.401788 3.4845977 3.434226 3.457729
1368907_at 4.519408 4.369525 5.136886 4.5212955 4.4633484 5.18137 4.6818614 4.7754006 4.745496 4.344336 4.67234 4.1285987
1368908_at 7.9910474 7.7950544 7.7595997 7.9040847 7.895387 7.9215307 8.0109 7.8916817 7.8713975 7.8984303 8.005558 7.812215
1368909_a_at 6.3433833 6.7602296 6.582266 6.6903033 6.756219 6.5576158 6.725422 6.7775726 6.7790704 6.467032 6.7032413 6.46518
1368910_at 5.586117 5.7248745 5.3581443 6.0917597 5.7998776 5.131948 5.547056 5.5992365 5.6470137 5.3334656 5.5722876 5.469211
1368911_at 6.5565343 6.5646653 6.0172944 6.218185 6.3388004 6.3897347 6.6210337 6.0536313 6.814776 6.097632 6.1952834 6.1293297
1368912_at 4.505493 4.2125096 4.3636055 4.4927197 4.6526413 4.5150404 4.0890503 4.0405254 4.2907743 4.4279017 4.637411 4.330056
1368913_at 3.9415417 4.1100683 3.7501645 3.8480592 3.8389595 3.6239464 3.8009393 3.8777514 3.612774 4.200885 4.042084 3.8510368
1368914_at 4.471217 4.4854097 4.5938272 4.456477 4.346713 4.2086143 4.3515368 4.1924214 4.302126 4.431203 4.326859 4.4844213
1368915_at 10.838897 10.671486 10.950482 10.577829 10.755472 11.007047 10.58873 11.070734 10.831657 10.590598 10.690902 10.693456
1368916_at 10.513204 10.791844 10.561398 10.471219 10.348921 10.999679 10.640865 10.735025 10.506412 10.307715 10.296097 10.655491
1368917_at 5.237078 5.058526 5.108716 5.321551 5.405011 4.782146 5.2367005 5.0820146 5.1786895 5.1523614 5.2903843 5.0846515
1368918_at 5.8430605 5.396537 5.587178 5.3444295 5.3968754 5.4089007 5.47289 5.4837503 5.3112288 5.488126 5.8431296 5.68172
1368919_at 4.9358354 4.7721105 4.852161 4.784296 4.7150197 4.945493 4.8715844 4.9003596 4.8004403 4.8735805 4.8465557 4.8447876
1368920_at 5.338063 5.399557 5.3396635 5.378659 5.403697 4.819024 5.393329 4.9036927 5.2131286 5.320681 5.33182 5.28217
1368921_a_at 5.9799404 5.934483 6.041817 6.015944 5.922312 5.908464 5.9899926 5.610239 5.712361 5.759988 6.130383 5.9028335
1368922_at 4.5528197 4.496932 4.524613 4.3049374 4.3098927 4.673082 4.6697545 4.8006897 4.5062413 4.276945 4.2139635 4.4062543
1368923_at 4.921657 4.6514955 4.6832495 4.540597 5.0446124 4.627809 4.4615874 4.778372 4.503566 4.814326 5.0304313 4.7496514
1368924_at 10.554375 10.305695 10.764948 10.384236 10.515731 10.303471 10.483129 10.266361 10.350729 10.480148 10.5640335 10.688338
1368925_a_at 4.648264 4.6213527 4.7718935 4.5268106 4.5341997 4.4734416 4.6479 4.6180663 4.6513176 4.7871633 4.543948 4.6038127
1368926_at 4.3119736 4.523328 4.6172514 4.665238 4.7961397 4.511394 4.6097193 4.534315 4.64196 4.66149 4.5874186 4.5840874
1368927_at 6.8201013 6.9722614 6.760763 6.7929707 6.677625 7.024855 6.802418 6.9476485 6.7955575 6.774283 6.85153 7.051061
1368928_at 6.1797585 6.17712 6.1403594 6.1783857 5.8810596 6.1520104 6.148322 6.3627872 6.4735165 6.092622 6.148573 6.047422
1368929_at 6.9582953 7.0910563 7.39953 7.2499294 7.27014 7.416228 7.153956 7.1094794 7.047254 7.47127 7.2550545 7.2451487
1368930_at 4.1786385 3.8870652 4.404067 4.311368 4.1455116 4.125952 4.207629 4.2175674 4.2068424 3.9839818 4.2211437 4.341131
1368931_at 7.712895 7.7453094 7.700344 7.78638 7.5910764 7.8873672 7.793668 7.9989734 7.89331 7.768349 7.3945303 7.7817373
1368932_at 5.669559 5.679092 5.4633884 5.796718 5.4780707 5.769554 5.6818185 5.283845 5.635551 5.6747503 5.700868 5.574449
1368933_at 6.7809005 6.7502613 6.862255 7.049542 6.8703527 7.06359 6.790021 6.8069296 6.872168 6.7026687 6.506728 6.834683
1368934_at 11.175558 10.920743 11.630783 11.120355 10.9953165 10.966987 10.734756 11.163439 10.973556 11.112149 10.397545 10.996671
1368935_at 4.140508 4.205803 4.015347 3.8808112 4.201783 4.4098506 4.2392135 4.1570296 4.127445 4.2491894 4.2359467 4.108641
1368936_at 10.6714525 10.853708 10.792671 10.690741 10.662327 10.856079 10.936518 10.833597 10.737033 10.980561 10.769808 10.819498
1368937_at 5.618755 5.6550407 5.7622485 5.4498706 5.6767993 5.731119 5.601174 5.8126082 5.529759 5.435123 5.608017 5.71604
1368938_at 5.4251447 5.163094 5.249243 5.2953925 5.283348 5.320258 5.308813 5.4917455 5.6834016 5.4944954 5.1793914 4.949607
1368939_a_at 4.3317704 4.462431 4.5442734 4.682885 4.255838 4.5336347 4.555618 4.5514855 4.474612 4.41689 4.718886 4.640975
1368940_at 10.411153 10.503851 10.6747465 10.736641 10.330726 10.56942 10.578397 10.691307 10.388107 10.636475 9.772522 10.454375
1368941_at 3.960011 4.1487656 4.2909684 4.166436 3.9451034 4.2251253 4.1314797 4.468731 4.2870107 4.0510874 4.332954 4.2698045
1368942_at 4.985695 4.6178226 4.5770655 4.590377 4.6426687 4.6942897 4.787912 4.818291 4.645823 4.7300577 4.670969 4.553624
1368943_at 13.008321 12.9894905 13.069816 12.915964 13.07437 13.098182 13.076922 12.877429 13.068925 12.857077 12.9016485 12.990615
1368944_at 6.8158374 6.812929 6.9348288 6.386985 6.5443864 6.8419037 6.68077 6.7580533 6.7782884 6.277727 6.545683 6.7196317
1368945_at 5.3411746 5.2278233 5.629121 5.4064126 5.0598803 5.248452 5.5010185 5.1989055 5.3302817 5.8552575 4.9252014 5.4729424
1368946_at 5.7484684 5.3343387 5.4445467 5.1810265 5.657507 5.472845 5.5476627 5.6398234 5.38833 5.582626 5.6029058 5.568905
1368947_at 8.057238 7.3476243 7.3700976 7.8897433 6.9029055 8.114716 7.3253837 7.2396283 6.777571 7.401108 7.2074146 8.202162
1368948_at 5.751274 5.505469 5.4067035 6.013288 5.3662663 5.9705124 5.703836 5.6673203 5.919931 5.807851 5.497237 5.6268115
1368949_at 4.614382 4.2523985 4.5463514 4.525897 4.284557 4.3497186 4.435875 4.342375 4.4257855 4.1189947 4.2173424 4.3938727
1368950_a_at 5.5789804 5.5970573 5.8144574 5.722827 5.6730123 5.70208 5.612131 5.801748 5.784074 5.6082544 5.5332813 5.209503
1368951_at 4.3460155 4.4266605 4.3751936 4.4684615 4.1659827 4.2440314 4.441155 4.3595448 4.1460495 4.3736353 4.3606267 4.460708
1368952_at 4.824393 4.6626654 4.4228587 4.613328 4.914501 4.599888 4.438512 4.870924 4.764754 4.6326823 4.6887608 4.247425
1368953_at 8.01705 8.077637 7.826443 7.9906588 7.812156 7.6922913 8.0785055 7.6105733 7.693992 8.273823 8.025148 8.075932
1368954_at 4.8673286 4.9190702 4.7757854 4.83883 4.8426585 4.9044423 4.5747733 4.3662753 4.5739226 4.630278 4.8893013 4.881862
1368955_at 6.88258 6.8129106 7.1518674 7.0448966 6.7928762 7.130394 7.4671154 6.7443132 7.0850563 7.372312 7.0590143 7.232283
1368956_at 5.6004663 5.4470143 5.5095334 5.603884 5.317171 5.306214 5.30042 5.5670886 5.366289 5.227587 5.388575 5.158794
1368957_at 4.8790154 4.9280987 4.755081 5.188563 5.014311 4.802559 4.881275 5.0024676 4.6427703 4.8670197 4.935817 4.9019594
1368958_at 4.351213 4.377061 3.8166094 3.787106 3.799101 4.057474 4.0726404 3.9015412 4.044779 3.781043 3.7304904 3.9129426
1368959_at 4.935827 4.748705 4.9232903 4.931713 4.774322 4.7221146 4.8603153 4.742851 4.687497 4.794779 4.5414014 4.7895074
1368960_at 9.129183 9.063131 9.148238 9.101148 8.865472 9.480622 9.181387 9.317146 9.369693 9.160076 9.449872 9.384682
1368961_at 5.713232 5.6589336 5.9635816 5.8254905 5.8630257 5.76083 5.851863 6.043319 5.8691235 5.900351 5.959404 5.834519
1368962_at 5.1907525 5.1605477 5.2628655 4.838686 4.9949384 4.8154345 4.888879 4.8099384 4.7617717 5.288505 5.0992785 5.0624003
1368963_at 6.57567 6.3096037 6.2521677 6.404449 6.4377446 6.438528 6.3211837 6.084855 6.3648834 6.4567623 6.619726 6.510561
1368964_at 4.163104 5.1533737 4.619694 4.428048 4.489875 4.41128 4.2396727 3.951169 4.2446265 4.036621 4.1260614 4.1260185
1368965_at 5.369528 5.6277146 5.428884 5.5536013 5.5394087 5.4643745 5.2984715 5.258152 5.2137566 5.471305 5.6220374 5.3671646
1368966_at 4.03616 4.0817666 4.054963 3.9739993 4.1236243 3.8162992 4.012846 3.94126 4.030931 4.08228 4.123417 4.2286463
1368967_at 6.5230985 6.754364 6.57831 6.3481603 6.464454 6.995596 6.4897647 6.600907 6.5942917 6.8455997 6.4641833 6.3613987
1368968_at 4.32477 4.3282156 4.119143 4.3519316 4.1447105 4.4963255 4.3097672 4.397669 4.187063 4.0339937 4.124402 4.2650604
1368969_at 4.15341 4.1511636 4.0484486 4.270047 4.2829967 4.2530403 4.089631 4.2892556 4.141184 4.511624 4.3228436 4.246755
1368970_at 5.324317 5.255294 5.2240505 5.014183 5.2395372 4.832372 5.013709 4.912922 4.785429 5.053384 5.1856174 5.4576054
1368971_a_at 5.066786 4.9812922 5.0063324 4.495626 5.1739793 4.7636757 4.8215995 4.577118 4.9659925 5.047855 5.118718 4.799903
1368972_at 3.825536 3.9928458 3.6616676 3.6581216 3.83305 3.8970864 3.7378688 3.927556 3.6121142 3.8079638 3.7292094 3.7813308
1368973_at 7.333864 7.0652723 7.4983473 7.1843343 7.2146034 7.2007685 7.35791 7.42931 7.6625695 7.2227077 7.465573 7.2367306
1368974_at 4.7624655 4.424822 4.7250476 4.7731824 4.97917 4.6335597 4.48793 4.610215 4.525835 4.6958814 5.0535784 4.790543
1368975_at 6.3250356 6.433796 6.657499 6.6796746 6.433024 6.324627 6.2026024 6.3756666 6.5995836 6.452782 5.859727 6.396745
1368976_at 5.410646 5.25866 5.509806 5.637056 5.2810163 5.288976 5.5523586 4.974105 5.3903575 5.8112254 5.5047913 5.649612
1368977_a_at 8.102264 8.215729 8.136653 8.230555 8.16983 8.402177 8.201086 8.270699 8.545649 8.167049 8.108627 7.9151177
1368978_at 5.509838 5.3025093 5.480083 5.4467826 5.577555 5.4652805 5.561315 5.4149723 5.438254 5.5984645 5.613046 5.560678
1368979_at 6.0504465 6.2127295 6.0109086 6.3041034 6.2808895 6.2739897 6.063156 6.0282016 5.839756 6.4413524 6.225981 6.12805
1368980_at 5.360261 5.2057905 5.3450465 5.3794336 4.986275 5.494679 5.536971 5.553147 5.1091976 5.3684344 5.4442 5.014243
1368981_at 3.9029157 3.8658755 3.672966 3.6457987 3.9442585 3.57336 3.9452028 3.8368986 3.6629326 3.6933274 3.8587043 3.5724823
1368982_at 4.9163074 5.1075478 4.6868305 4.711406 4.9717674 4.6402698 5.0326767 4.9843144 4.5928903 5.075577 5.344475 4.6178036
1368983_at 4.1976423 4.3458967 4.3285146 4.1756124 4.3940005 4.3042917 4.3487105 4.243039 4.312682 4.116564 4.523125 4.644137
1368984_at 7.25971 6.861579 7.0631065 7.1268835 7.1920147 7.4997845 7.2477617 7.565009 7.614469 7.0778375 7.121824 6.9388876
1368985_at 4.422947 4.5856895 4.1220684 4.5913696 4.633312 4.5772495 4.244319 4.704747 4.41673 4.083906 4.17836 4.3667583
1368986_at 4.635454 4.9927073 4.577937 4.924903 4.848988 5.260337 4.8730392 5.042078 4.732238 4.5633373 4.791256 5.014744
1368987_at 5.546779 5.534604 5.4601145 5.5076737 5.651965 5.4829583 5.56066 5.618552 5.537519 5.674883 5.7914743 5.612684
1368988_at 5.1449947 5.017857 4.908991 5.120983 5.1316023 5.1524963 4.954608 5.2004013 5.2434053 5.123667 5.176552 5.274247
1368989_at 5.1052117 4.655819 4.6773806 4.8366356 5.021906 4.546936 4.6165977 4.842687 4.935691 4.8106265 4.506624 4.9688888
1368990_at 5.786595 5.8499203 5.776586 5.6543083 5.79088 5.7034416 5.937394 5.6266026 5.63781 5.9503365 5.8925233 5.808386
1368991_at 5.9790754 5.704116 5.789769 5.649049 5.978889 5.8854966 5.5962734 6.0653205 6.073087 5.942345 5.364152 6.103868
1368992_a_at 9.721467 9.642042 9.332455 9.629968 9.699928 10.369273 9.87525 10.572998 10.296281 9.801873 9.693484 9.186663
1368993_at 4.890669 4.6480393 4.458583 4.7300305 4.9188247 4.8465414 4.804248 5.014729 4.822091 4.6048226 4.8143973 4.8907557
1368994_a_at 5.73341 5.5640426 5.7318206 5.528363 5.6495047 5.5132427 5.575157 5.594993 5.565403 5.4739633 5.3507733 5.531955
1368995_at 3.6196773 3.5013583 3.549701 4.079295 3.7629704 3.7119682 3.71312 3.6825528 3.4612844 3.5341592 3.7304904 3.603952
1368996_at 4.4418736 4.550414 4.541451 4.710795 4.7769394 4.6577845 4.5209084 4.5201015 4.2382336 4.5636363 4.774155 4.660641
1368997_at 4.875765 4.44681 4.8972917 4.406815 4.8284106 4.6802893 4.831414 4.6331267 4.324514 4.6538863 4.460993 5.0464416
1368998_at 3.6536372 3.7825234 3.6068254 3.8646367 3.691823 3.665727 3.6922863 3.5141425 3.6709962 3.8291628 3.9496322 3.9541357
1368999_a_at 5.525381 5.017311 5.3999486 5.178123 5.251248 5.120049 5.3649073 4.909045 5.0059996 5.06734 5.709733 5.348035
1369000_at 5.207178 5.200569 5.4732704 5.385468 5.45248 5.315767 5.4003153 5.477571 5.138797 5.2141547 5.479429 5.355928
1369001_at 4.0561333 3.881546 4.035227 3.9317377 3.8271415 3.679767 4.134654 3.938134 3.7231474 3.997537 4.2929096 3.8453605
1369002_at 4.063097 4.4069705 4.233531 4.5306325 4.799371 4.0083957 4.186407 4.3140416 4.247468 4.3659353 4.544225 4.5021124
1369003_at 5.5200057 5.369093 5.671399 5.397433 5.3388886 5.1916327 5.6584134 5.680629 6.241879 5.373113 5.251938 5.2040143
1369004_at 5.2534275 5.3377438 5.2719364 4.9964533 5.332653 5.40754 5.0195594 5.1937847 5.1173744 5.1593385 5.288574 5.05223
1369005_at 4.3891315 4.532839 4.5968857 4.6388 4.404299 4.345063 4.5592613 4.284045 4.386419 4.822543 4.7010393 4.5567455
1369006_at 4.44748 3.9223182 4.091105 4.6987433 4.48213 3.957294 4.184023 4.2663817 3.893068 4.338487 4.4560094 4.2279644
1369007_at 5.329116 5.7065287 5.2558765 5.4176645 5.5377035 5.238662 5.605875 5.314584 5.3449564 5.592927 5.306675 6.051262
1369008_a_at 4.131978 4.9103327 4.4872704 4.4498014 4.739199 4.4923387 4.4615874 4.417811 4.116389 4.3749814 4.615609 4.3490133
1369009_at 3.5232432 4.11339 3.942115 3.7352142 3.6917224 3.9157872 4.0113764 3.9218698 3.7307801 3.9898536 3.954682 3.9560332
1369010_at 4.9080067 5.460827 4.8574576 5.010277 5.3868275 4.966689 5.203454 4.752715 5.083875 5.007635 5.001045 5.2932653
1369011_at 12.384395 12.296377 12.522849 12.240855 12.256462 12.308776 12.468591 12.32037 12.202518 12.11634 12.5483265 11.886312
1369012_at 6.026601 5.8365145 5.972723 5.974349 5.988854 5.6973524 6.1662927 5.7944393 6.0078025 6.31563 6.0528793 5.9767804
1369013_a_at 10.331483 10.362532 10.333767 10.370311 10.38539 10.524147 10.302537 10.537598 10.530212 10.381219 10.2889185 10.38394
1369014_at 4.860759 4.8450575 4.853985 4.6861715 5.0309577 5.2993402 4.3229294 4.697501 4.581522 4.8317957 5.211337 4.707287
1369015_at 4.5183134 4.6955647 4.479594 4.7148304 4.7613287 4.6547637 4.7010202 4.953471 4.733707 4.7505255 4.946823 4.799903
1369016_at 5.3864975 5.084398 5.238684 5.4176645 5.1704764 5.248452 4.9425254 5.121911 5.109588 5.0342517 5.394205 5.3163404
1369017_at 4.5777597 4.505616 4.4609036 4.5542307 4.7615986 4.3533025 4.2494497 4.2103357 4.4288654 4.35351 4.731759 4.429862
1369018_at 5.1846523 5.13728 5.5323033 5.3711014 5.463708 5.394764 5.2993855 5.1511097 5.078003 5.734218 5.0574837 5.2477555
1369019_at 3.3672702 3.7254083 3.7236128 3.5828028 3.8303053 3.507065 3.4943173 3.7147765 3.5303078 3.9248755 3.9841185 3.9103901
1369020_at 4.729808 4.480403 4.690467 4.985485 5.0641737 4.5939445 4.821059 4.6523385 4.6091404 4.823921 4.9731874 4.954872
1369021_at 6.1349525 6.046773 5.832593 6.1108227 6.2598825 5.9339237 5.8272586 5.8949885 5.676636 5.84592 5.9491453 6.3683295
1369022_at 5.9344964 5.914242 6.206567 6.251215 6.0173783 5.77703 5.9322767 5.7266054 5.848728 6.0040417 5.9588747 6.2119856
1369023_at 9.749262 9.700233 9.69496 9.658526 9.759584 10.01829 9.719526 10.043814 9.928179 9.739057 9.558065 9.792194
1369024_at 6.497169 6.769708 6.6546474 6.5068197 6.366533 6.9733315 6.8111844 6.512299 6.8376565 6.648126 6.3278904 6.2217646
1369025_at 4.80942 4.376561 4.579487 4.3913445 4.225308 4.3548555 4.3377533 4.1865954 4.5552855 4.084397 4.373189 4.3500338
1369026_at 5.4881835 5.7967515 5.901046 6.083992 5.664476 6.0746784 5.841143 5.714838 5.731435 5.565335 5.7129364 5.4833055
1369027_at 4.6992054 4.2636223 4.29418 4.6433372 4.671722 4.6800375 4.5634766 4.5850086 4.193901 4.134863 4.496607 4.1405005
1369028_at 4.81406 4.818307 4.877019 4.683784 4.8905706 5.0291495 4.5564046 5.166352 4.7617717 4.4688344 4.2947636 4.511799
1369029_at 4.859291 5.539733 5.224319 6.0514226 5.138242 5.521824 5.392805 4.942724 5.5868096 5.493767 4.8970623 5.6415496
1369030_at 4.3281517 4.422793 4.55782 4.3079095 4.4453654 4.135544 4.156152 4.3455753 4.040395 4.18616 4.4824452 4.401405
1369031_at 8.2820015 8.078739 8.1402 8.308191 8.344923 8.366058 8.158941 8.2579975 8.414841 8.282535 7.9650297 8.266758
1369032_at 7.899092 7.9665384 7.8807135 7.93065 7.921959 7.969535 7.8627214 7.8476515 7.764952 7.6798744 7.7861304 7.635624
1369033_at 3.7308385 3.88325 3.6675496 3.545333 3.927699 3.4583929 3.6673872 3.6014745 3.4644928 3.7339587 3.885551 3.8698027
1369034_at 5.091936 4.845078 4.814764 4.8391027 5.0598803 4.8364215 4.902314 4.951912 4.5742054 4.8524866 4.826576 5.043315
1369035_a_at 3.6113741 3.7161965 3.4642975 3.4040763 3.748173 3.6112533 3.450417 3.7829466 3.7019346 3.5539334 3.971968 3.7202582
1369036_at 3.6006498 3.7939198 3.6182806 3.668859 3.6414044 3.7597547 3.5988903 3.6061122 3.5753374 3.7030582 3.539403 3.756169
1369037_at 4.3966227 4.502753 4.733287 4.2527885 4.533333 4.4734416 4.503507 4.435545 4.439725 4.647121 4.4975886 4.5867753
1369038_at 5.671529 5.6005335 5.3816338 5.6712236 5.5619555 5.6015425 5.3824368 5.6322155 5.4498386 5.5934696 5.6220737 5.5685415
1369039_at 7.79969 7.759859 7.7747545 7.964256 7.6514897 7.8625164 7.7844 7.855822 8.044916 7.6300287 7.429438 7.7450833
1369040_at 5.4372106 5.3755164 5.485716 5.315101 5.2063637 5.3033147 5.3893805 5.4190226 5.333795 5.2569604 5.356027 5.666718
1369041_at 3.5750499 3.671111 3.4925222 3.6444194 3.7499263 3.6432672 3.7380295 3.6086779 3.3072662 4.084397 3.7936385 3.7176878
1369042_at 6.876218 7.014587 6.9243484 6.808541 6.958317 6.747893 6.9161205 6.7516046 7.2593417 6.904064 6.6832113 6.376849
1369043_at 3.555245 3.7203689 3.637433 3.6203203 3.8380363 3.6423893 3.6177332 3.6069725 3.705426 3.7774053 3.7304904 3.6645086
1369044_a_at 5.907726 6.3202615 5.494566 6.0366817 6.2294016 6.673273 6.786801 5.749044 6.0138617 6.141768 5.487539 6.1095743
1369045_at 6.6408505 7.055148 6.880292 7.192828 6.976537 6.576914 6.975736 6.8649426 6.5327845 6.906923 6.797008 6.940402
1369046_at 3.928233 3.895832 4.1410985 3.8152566 3.9088943 3.9703884 3.9894907 3.9840367 3.8934526 4.0588675 3.915915 3.9487839
1369047_at 3.245293 3.2851129 3.226331 3.7338936 3.3389683 3.1787832 3.3265176 3.273093 3.2423604 3.233485 3.3400958 3.0746195
1369048_at 4.7740808 4.781124 4.958271 4.511221 4.9779887 4.5955434 4.7630367 4.5651355 4.551182 4.631065 5.070313 5.107852
1369049_at 4.143262 4.070586 4.1191177 4.2729797 3.8327203 4.0072575 4.296714 4.05173 4.0223775 3.9855123 3.8151329 4.219868
1369050_at 7.784317 7.9544797 7.905793 7.7587285 7.795866 7.775008 7.7186136 7.8647776 8.099108 7.7324286 8.071262 7.7417245
1369051_at 7.0861278 6.69917 6.8399053 6.648892 6.702006 6.489644 6.791489 6.464611 6.703929 6.631285 6.9708295 6.46518
1369052_at 5.068881 5.251192 5.1405573 5.071964 5.045442 5.2618017 5.0467353 5.2534394 5.3452873 5.137524 5.058227 5.1541433
1369053_at 4.5006385 4.4510093 4.6253314 4.6892195 4.4589705 4.469932 4.6636868 4.5581446 4.2091794 4.4261847 4.890488 4.4803677
1369054_at 3.981559 4.4272556 4.1698046 4.043763 4.3813467 4.2687645 4.195565 4.213134 4.2543135 4.244529 4.1677876 4.1201954
1369055_at 3.789733 3.6698146 3.8484454 3.444365 3.883605 3.5214236 3.8343053 3.596235 3.9865885 3.9175246 3.8689535 4.172015
1369056_at 3.5274315 3.4717553 3.6491132 3.6896338 3.7750776 3.5540586 3.5415294 3.5150578 3.431998 3.6468005 3.474467 3.610308
1369057_at 7.4100456 7.736918 7.4623313 7.695704 7.6061926 7.683242 7.456651 7.58702 7.7644067 7.398109 7.349914 7.6153684
1369058_at 5.3533115 5.38381 5.300462 4.9975314 5.1696196 5.5171328 5.286806 5.505994 5.3902073 4.9758334 5.049991 5.344477
1369059_at 7.4894695 7.437476 7.432718 7.3499584 7.3196173 7.4546256 7.404206 7.3350825 7.471659 7.4875336 7.601586 7.47328
1369060_a_at 7.7326064 7.7742248 7.7284455 7.9217615 7.6732206 7.965876 7.6899495 7.9247966 8.128319 7.90443 7.775426 7.663187
1369061_at 8.411453 8.25111 7.9879975 8.137245 8.214865 8.629306 8.270189 8.485252 8.569435 8.568361 8.860996 8.474058
1369062_at 5.4638653 5.180147 5.2297945 4.839367 5.446171 4.823147 5.151872 5.211343 5.115266 4.9149857 5.3694706 5.390464
1369063_at 9.70516 9.980052 9.915848 9.881476 9.9218235 9.141099 9.783267 9.827004 9.611604 10.061195 9.610318 9.795494
1369064_a_at 4.047267 3.9268918 3.8243332 3.834089 3.8311203 3.898875 3.8769991 4.0450826 3.7854395 4.2202063 3.7304904 3.9323008
1369065_a_at 8.629906 8.895254 8.628351 8.43299 8.606363 9.145803 8.958606 9.125505 9.149107 8.691532 8.358798 8.63627
1369066_at 6.1048903 5.867009 6.0956473 6.129609 6.001746 5.9738765 6.1776986 6.031008 5.6962566 5.799545 5.949496 5.861711
1369067_at 3.9474876 4.177582 3.616597 3.86632 4.076475 3.9368982 3.4398134 3.725771 3.6096516 3.542478 3.9493701 3.91285
1369068_at 4.087571 4.1652603 4.4355097 4.1428223 4.1697273 4.016835 4.038188 3.9070148 3.962515 4.2266994 4.1962633 4.0846205
1369069_at 7.4680696 7.379702 7.2854934 7.3866005 7.1215754 7.8344936 7.4444966 7.4557834 7.700853 7.338212 7.352684 7.133361
1369070_at 7.6633964 7.522507 7.8901443 7.890067 7.602191 7.8050847 7.864917 7.7639318 7.7210207 8.032926 7.6638145 7.6998086
1369071_at 4.2326307 4.054575 4.0838404 4.2913365 4.2605 3.8554513 4.1032805 4.1301355 4.075799 4.495764 4.548079 4.396634
1369072_at 5.9884343 5.7129774 5.986589 6.1409616 6.8344707 5.389225 6.134986 5.560689 7.105468 5.8381133 6.219917 6.88898
1369073_at 9.586873 9.855068 9.995268 9.693822 9.848986 9.921617 10.088507 10.059589 10.209066 9.495242 9.792252 9.561587
1369074_at 12.457488 12.41755 12.4441185 12.381417 12.340278 12.431882 12.496613 12.437577 12.300825 12.282354 12.231745 12.426327
1369075_a_at 4.8926096 4.74467 4.887661 4.874375 4.7176895 4.5212426 4.862052 4.6995106 4.5286965 4.6959953 4.714919 4.980216
1369076_at 8.852774 8.783665 8.95862 8.92315 8.61567 8.161728 8.687936 8.47634 8.61348 8.819534 8.599635 8.90401
1369077_at 7.1368313 7.143222 6.8950233 7.2095666 6.9527164 7.1022105 7.0410995 7.005526 7.1833735 7.261002 7.1298757 7.1240687
1369078_at 7.8370085 7.819907 7.7499866 7.7668285 7.936933 7.970095 7.727358 7.823722 7.9809766 7.8382573 7.889927 7.870454
1369079_at 4.905003 4.939956 5.0261016 4.9732423 4.8905706 4.7222433 4.7967806 4.9381776 4.819902 4.923999 5.365818 4.945592
1369080_at 4.4884915 4.743106 4.3181753 4.747086 4.89828 4.651977 4.639685 4.6426916 4.6019053 4.7279825 4.9663277 4.8988194
1369081_at 6.949592 7.1423674 7.010244 7.054989 6.86412 7.010354 7.2522798 6.8877854 7.1567097 6.732884 7.3353443 7.015874
1369082_at 4.7980824 4.7883887 5.4279084 4.67567 5.063818 5.2095733 5.0662274 4.75258 5.111064 4.730408 4.8140163 5.1089854
1369083_at 5.372411 5.7648535 5.3232613 5.44244 5.4011917 5.6788187 5.285346 5.8488965 5.7218456 5.6121716 5.175928 5.324835
1369084_a_at 6.9738145 6.9904304 7.0016165 7.1163526 7.051571 7.2095294 7.216331 7.037826 6.910236 7.1797633 7.018461 7.0286336
1369085_s_at 5.743257 4.9497137 5.012955 5.3019247 5.25175 5.070739 4.943099 5.448597 5.7311106 5.668601 5.6360297 5.5356894
1369086_a_at 5.1170826 5.2485123 5.719016 5.2492037 5.618309 5.664583 5.345153 5.4316826 4.8426485 5.457794 5.656657 5.311925
1369087_at 5.5328045 5.1906257 5.213525 5.3711014 5.292101 5.1737804 5.3086486 5.0585175 5.147908 5.1583843 5.6097865 5.361123
1369088_at 7.376905 7.232867 7.335627 7.2389708 7.166504 7.2643447 7.3749566 7.1561327 7.404084 6.941933 7.579767 7.245467
1369089_at 4.6587276 4.350942 4.557957 4.4005165 4.354332 3.9927254 4.4603133 4.4718785 4.1649475 4.399735 4.67234 4.407334
1369090_at 4.3341713 4.0125036 4.011336 4.139654 4.4919457 3.9143074 4.209933 4.2080503 4.0345597 4.246332 4.5642266 4.3811984
1369091_at 4.2605314 4.1615725 4.200655 3.8970687 4.010849 3.8085709 3.9011772 3.7331958 3.8140028 4.1423707 3.964293 4.392022
1369092_at 7.7773333 7.7878404 7.7739763 7.9854956 7.724815 8.028399 7.858704 8.098351 8.005894 7.9278994 7.856625 7.851879
1369093_at 7.328222 7.4184866 7.24397 6.9468 6.8837237 7.173831 7.08554 7.331478 7.229625 6.9239807 7.1530833 7.2195916
1369094_a_at 5.613102 5.902851 6.04809 6.270322 5.2871947 5.2349577 5.9479637 5.762314 5.882077 5.817752 5.245799 5.3364944
1369095_at 4.5721636 4.1804333 4.445422 4.670477 4.6912937 4.6682444 4.485573 4.313615 4.4915905 4.546239 4.5312357 4.7796235
1369096_at 4.047267 4.195839 4.2327623 4.2752767 4.3247323 4.193369 3.9226594 4.075633 4.000176 4.134863 4.3553176 4.2847857
1369097_s_at 6.1598077 6.307525 5.9466887 6.3891277 5.872371 5.974495 6.265853 5.9086366 6.397802 5.893422 6.084676 6.149499
1369098_at 4.143126 3.8439598 3.9409618 4.1598287 4.3645296 4.235952 4.319008 4.199803 3.9728026 4.289307 4.3377104 4.2122774
1369099_at 7.7656136 7.468987 7.5877595 7.412735 7.177829 7.1058097 7.8794794 7.3812003 7.6309805 7.8565373 7.519835 7.6102586
1369100_at 4.0547743 4.1213875 4.136755 3.8142498 4.0753136 3.9843004 4.21865 4.2013717 3.890597 3.9948084 4.2310705 4.0129557
1369101_at 8.2136345 8.125005 8.217524 7.917494 7.7040944 7.9741263 8.221556 7.5079026 7.8497915 7.7771406 8.042473 8.1641245
1369102_at 4.0079308 3.767 3.4519796 3.718856 3.7224352 3.8519878 3.8918939 4.093975 3.9155266 3.6669366 3.7938638 3.817077
1369103_at 4.9804826 5.005014 5.139164 5.1190777 4.451228 4.968355 4.976153 4.849274 4.871353 5.2380266 4.586051 4.6375084
1369104_at 5.292629 5.378491 5.417769 5.2155576 5.230873 5.545331 5.1005354 5.4627876 5.157042 5.450782 5.3274193 5.9892154
1369105_a_at 3.7635322 3.75954 3.5322402 3.995859 3.8527465 3.6765378 3.6004863 4.1674104 4.135224 3.5751116 3.5834117 4.4207754
1369106_at 4.6167274 4.2437997 4.472227 4.8330426 4.427091 4.7057724 4.5431204 4.6332545 4.4038076 4.621112 4.6128664 4.5411835
1369107_at 3.9550314 3.9897301 3.743573 4.0523987 3.8607824 3.9450374 4.140793 3.8558083 3.862129 3.7083094 4.3159885 3.7822926
1369108_at 4.1606884 3.974509 3.87267 3.9583645 4.0244284 4.150056 4.0381308 3.8297994 3.8629196 3.9423037 3.9482875 4.1365657
1369109_at 3.510585 3.7576375 3.7157261 3.9193325 3.701134 3.4956343 3.575048 3.6443217 3.6165416 3.8558812 3.6027038 3.5952568
1369110_x_at 9.809347 9.473525 9.463772 7.9771147 10.423898 10.880966 9.690277 10.204179 8.112768 10.41573 9.336681 8.057932
1369111_at 14.060691 14.042413 14.074911 14.032725 14.022996 14.046577 13.996905 14.003988 13.970741 14.029683 13.942467 13.966649
1369112_at 4.438839 4.523549 4.249403 4.158718 4.314604 4.1982145 4.334997 4.1173277 4.2148786 4.108938 4.262059 4.5228252
1369113_at 3.3811386 3.2588122 3.4933827 3.5748775 3.6533144 3.3073308 3.6004863 3.3566606 3.262416 3.3009417 3.3328938 3.3615515
1369114_at 3.184852 3.307999 3.3000307 3.1832595 3.3641794 3.265491 3.333161 3.0599225 3.2661521 3.5625944 3.636399 3.1733472
1369115_at 4.704181 4.660101 4.886537 4.5640473 5.0861273 4.8014483 4.865698 4.898259 4.9915237 4.7614145 5.1437664 4.872411
1369116_a_at 5.5853662 5.702963 5.67296 5.89205 6.0966578 5.6513457 5.743312 5.7482433 5.8032675 5.753753 5.8012424 5.845042
1369117_at 3.8778713 4.271262 4.1193914 3.763586 4.4997554 4.2224264 4.4172587 4.2800055 3.8850443 4.380429 4.100036 4.2429805
1369118_a_at 4.67927 4.6754155 4.5951996 4.667873 4.9417453 4.509942 4.570749 4.45017 4.6128044 4.831544 4.8072104 4.754034
1369119_a_at 4.660077 4.564148 4.8987875 4.8477087 4.755189 4.431941 4.5924335 5.0094004 4.235652 4.5025263 4.6723394 4.8380175
1369120_a_at 7.207257 7.1373916 7.227242 7.121139 7.1673465 7.1915393 7.147674 7.382992 6.968835 6.9951596 7.4460864 7.1392965
1369121_at 5.0383954 5.2932 5.004435 5.0082498 5.365453 5.1734786 5.0302277 5.154504 4.895987 4.8658442 5.480237 5.2548594
1369122_at 7.6094847 7.524512 7.485286 7.6773663 7.5380497 7.541534 7.510453 7.446342 7.6844935 7.635177 7.293548 7.2235074
1369123_a_at 6.444636 6.0027103 6.017167 6.01784 6.0863895 6.0297923 6.112636 5.9219413 5.9665685 5.910972 5.80901 6.0560284
1369124_at 4.361246 4.3676386 4.252508 4.3205366 4.577808 4.279722 4.319751 4.0369196 4.2039366 4.237962 4.56026 4.49971
1369125_at 3.355243 3.543351 3.3298833 3.4035823 3.5473585 3.398929 3.2995086 3.4410172 3.332731 3.3445272 3.600153 3.4826992
1369126_at 4.29681 3.987471 3.8273284 4.263113 3.6170666 3.959795 3.827223 3.7137618 3.7697537 3.8456328 3.901524 3.7536259
1369127_a_at 6.4233623 6.2172837 6.0683427 6.6223655 6.377748 6.6882353 6.3786774 6.4370923 6.292547 6.494119 6.61895 6.700407
1369128_at 4.1803603 4.304554 3.9157312 4.04547 4.168703 4.1495385 3.9868941 4.365494 4.1961274 3.9580584 4.0846186 4.0861654
1369129_at 3.9225485 3.9707606 3.8555596 4.2485294 3.9410498 3.9219298 3.6098416 3.7147145 3.8586473 3.81693 4.321203 4.1187024
1369130_at 4.7874737 5.1941376 4.9166756 4.721057 5.420175 4.547143 5.0091166 4.632988 4.7252502 5.0124927 5.1604 4.964314
1369131_at 4.2094374 4.238793 4.318228 4.546062 4.5828695 3.9297667 4.270087 3.8668945 3.891747 4.1152234 4.6879845 4.457451
1369132_at 5.586725 5.248512 5.343958 5.2542076 5.843579 5.3096857 5.084885 5.0091314 5.3976483 5.6441293 5.7155805 5.650126
1369133_a_at 3.8111715 4.173549 3.7455294 3.8046935 3.9187405 3.7592587 3.7158072 3.697695 3.7110007 3.8003714 4.061404 4.044507
1369134_x_at 3.4883392 3.4731958 3.3623075 3.5772429 3.5845633 3.7540343 3.4929285 3.543758 3.599097 3.5933459 3.6219351 3.6631386
1369135_at 6.4712477 6.264301 6.397062 6.425728 6.415723 6.1472754 6.3058786 6.437891 6.019546 6.028362 6.235551 6.5315714
1369136_at 4.18847 4.3549995 4.0922785 4.187642 4.142141 4.21255 4.271245 4.576172 4.200638 4.1053357 4.195623 4.366357
1369137_at 4.9642925 4.7879376 4.9505234 4.9887013 4.985383 5.241698 4.8606668 5.2745743 5.0548096 5.0841866 5.095208 4.9104333
1369138_a_at 3.8632758 3.6547408 4.0648346 3.9144127 3.918563 3.9703884 3.8089314 3.8354633 3.758795 3.7938554 3.9287298 3.6412332
1369139_at 3.6066842 4.0477314 4.0515814 3.7520952 4.026843 4.203621 4.105889 3.76416 3.883428 3.6785755 3.595178 3.8031266
1369140_at 4.0067363 4.1857557 4.1339116 4.2503366 4.3139896 3.9231098 4.096529 4.094 3.936801 3.9772818 3.8982484 4.007742
1369141_at 3.5131009 3.7059035 3.7336016 3.5616634 3.6617036 3.496686 3.3713205 3.9101498 3.665293 3.6048822 3.7171419 3.65902
1369142_at 3.6763852 3.703191 3.8591201 3.8822606 3.7433648 3.6346498 3.5302346 3.6543598 3.620286 3.9138331 3.826415 3.5413463
1369143_at 4.1871605 4.2478647 3.9404004 4.1076527 4.238296 4.242383 4.410452 4.2804804 4.2388535 3.963207 4.270126 3.9648983
1369144_a_at 3.864193 4.216246 3.9332354 3.6577432 4.4512796 4.051103 3.8312926 3.7391102 3.8901348 4.2400284 4.0778623 3.8786185
1369145_a_at 4.728223 5.036622 4.7266517 4.8734407 5.1121473 4.473454 4.8414717 4.3896265 4.5595865 4.682371 4.745043 4.723974
1369146_a_at 6.9618125 6.6873016 6.613247 6.877622 6.6704884 7.3541727 6.9437327 6.558964 6.824414 6.892718 7.354031 7.99234
1369147_at 5.0372796 5.2630453 5.0467935 5.1084313 5.134419 4.8625593 4.8021026 5.0544 4.853311 5.0034385 5.090583 4.816003
1369148_at 8.033579 7.9523816 8.170715 8.116152 8.041256 7.8481784 7.9208207 8.104321 7.9368854 7.953554 8.144264 7.998013
1369149_at 4.9972763 5.0693526 5.228 4.9621267 5.201926 4.831048 4.87917 5.037541 5.1344976 4.916961 4.8962717 4.8886576
1369150_at 8.426524 8.148897 8.990576 8.321319 8.608691 8.834115 8.787775 9.085276 8.709922 8.017773 7.7414804 8.086576
1369151_at 4.985596 5.288787 5.2200646 5.5236645 5.4239388 5.2266483 5.2319503 5.379346 4.9816723 5.1961427 5.320966 5.0858603
1369152_at 6.75515 6.758843 6.7311306 6.56907 6.592311 6.9739523 7.031075 6.9323425 7.040829 6.783035 6.690945 6.8292985
1369153_at 3.758798 3.6789665 3.8294218 3.6284933 3.6431203 3.6503463 3.4988353 3.5860515 3.6941695 3.8268445 3.6760476 3.4422069
1369154_at 4.0541573 3.819165 3.9949474 3.8238065 3.5109754 4.1828747 3.9982705 4.316492 4.0495853 3.9894905 3.9310896 3.6968424
1369155_at 4.955811 5.0113025 4.844906 5.079681 5.1853113 4.8953857 5.023775 4.996852 4.811507 4.8087645 5.5031495 5.100233
1369156_at 6.311591 6.587793 6.660402 6.5575147 6.1121683 6.459111 6.693562 6.167298 6.8063006 6.8422046 6.5394235 6.348003
1369157_at 8.4716835 8.581715 8.355684 8.553731 8.489756 8.077372 8.5338955 8.521317 8.236263 8.651964 8.539959 8.643898
1369158_at 4.325897 4.4649525 4.3603783 4.2400527 4.3769007 4.357239 4.361432 4.6465273 4.135519 4.3053055 4.26696 4.602874
1369159_at 5.421688 5.1800284 5.1958723 5.6236753 5.2150817 5.421914 5.187433 5.5304503 4.82646 5.4160433 5.4254084 5.2262015
1369160_a_at 4.852088 4.6626654 5.132942 5.0751104 4.8905706 4.789626 4.305389 4.7786894 4.3302617 5.1350193 5.0110373 5.136831
1369161_at 8.445167 8.265235 8.596333 8.330126 8.269908 8.596869 8.427143 8.428938 8.380509 7.9131565 8.105888 8.074527
1369162_at 4.0483446 4.1395116 4.020156 3.9049153 4.2133245 3.9703884 3.8363507 4.119491 3.8171856 4.0986404 4.3193974 4.125271
1369163_at 5.2125816 5.2521806 5.4877357 5.382256 5.3047514 5.1942806 5.238889 5.2267957 4.8693957 5.226119 5.311827 5.232175
1369164_a_at 4.4284606 4.429866 4.35248 4.374689 4.5375676 4.4718685 4.3520007 4.1477194 4.448916 4.237432 4.6685166 4.335929
1369165_at 4.0050306 4.0345936 4.177456 4.2194066 4.33988 4.1514473 3.9836195 4.2884283 4.1862497 3.9839816 3.9651892 4.020565
1369166_at 4.1715693 3.7357435 4.071718 4.0353203 4.303401 4.377096 4.237148 4.1808033 4.00233 4.3595786 4.142744 3.7517729
1369167_at 5.81554 5.870074 5.7977757 5.749532 5.9291973 5.876056 5.7849584 5.611644 5.936267 5.7104588 5.999276 5.516121
1369168_a_at 5.0140014 5.1522555 4.962045 4.6173086 4.739836 4.7387676 5.279533 5.168594 4.985401 4.790715 4.8785353 4.7229843
1369169_at 9.029283 9.165141 9.637914 9.351172 9.528202 9.512842 9.257206 9.330222 9.264731 9.462662 9.40093 9.530303
1369170_at 4.2871113 4.179811 4.120824 4.041376 3.9414382 4.2072344 4.215914 4.324732 3.8315213 4.437992 3.9233239 3.9885693
1369171_at 11.251718 11.149575 11.225606 11.356136 11.236131 11.344939 11.312507 11.412247 11.265682 6.997893 11.140771 10.52613
1369172_at 4.00121 4.6254263 4.250553 4.2204156 4.0268755 4.139539 4.29623 4.071265 4.28002 4.16486 4.3553486 4.1142774
1369173_at 5.3972836 5.0217376 5.168014 5.4971747 5.277332 5.111346 5.1949763 5.0406747 5.243213 5.1705546 5.2679267 5.222695
1369174_at 7.0201964 7.0435214 7.27024 6.866742 7.000983 7.1302843 7.269833 7.6178055 7.227383 6.968619 7.000333 6.880313
1369175_a_at 4.0406184 3.9715242 3.9059553 4.2579336 4.0696945 3.8802364 3.9687536 3.7196448 3.5905406 3.9976296 3.9609272 4.046945
1369176_at 6.416059 6.407871 6.4973655 6.71165 6.662697 6.488907 6.380024 6.7386317 6.333451 6.4697776 6.4534187 6.738713
1369177_at 7.04994 7.055148 6.9683805 7.387706 6.8512483 7.2106724 7.061114 6.9854484 7.144824 6.848999 6.820824 6.865199
1369178_a_at 4.3656497 4.3324795 4.425745 4.2015333 4.406367 4.041182 4.3152556 4.005018 4.140947 4.330557 4.2877913 4.28008
1369179_a_at 5.859634 6.524047 6.080346 5.608353 5.594133 6.411252 5.6383085 6.2857456 6.2337666 6.713919 6.4702687 6.1072574
1369180_at 4.9943895 4.8818974 5.003401 4.7913713 5.224807 5.2100186 4.981164 5.081239 4.9912496 5.009691 4.9263926 4.8098145
1369181_at 5.835905 5.6016474 5.7162504 5.8600965 5.6013927 6.100563 5.4961057 5.69045 5.8055105 6.1981397 5.2644157 5.7103734
1369182_at 4.036853 3.775325 3.9391642 3.86632 3.8760648 4.271762 3.7471297 3.9548366 3.8387074 3.955706 4.1449184 4.248335
1369183_at 5.0551443 5.166981 4.9525366 5.117113 5.0540285 4.8249063 4.798363 4.89709 5.0961275 5.0820794 4.8429413 4.9270763
1369184_at 4.2165537 3.9929705 4.0329037 4.0947847 4.067032 4.1838155 3.8645053 3.9466228 4.4580536 3.9882739 4.2221694 4.482522
1369185_a_at 5.318462 5.0661545 5.034934 4.786301 5.311001 4.9881854 5.2059803 5.269199 4.9729786 5.007301 5.5347447 5.1869497
1369186_at 6.9475784 7.4168234 7.394896 7.5141654 7.3826923 7.390113 7.0811915 7.11749 7.597916 7.418105 7.2661095 7.2512627
1369187_a_at 7.3205385 7.200479 6.845858 7.529352 7.198232 7.5704355 7.0849795 7.3611264 7.0440907 7.203277 7.284122 7.1392965
1369188_at 4.1854124 4.017754 4.307493 3.74432 3.9088943 4.2592597 3.8390646 4.4899077 4.1693153 4.4375877 4.0632305 4.0936565
1369189_at 5.2707524 5.555495 5.412955 5.476737 5.6268487 5.593057 5.4974813 5.21247 5.5512123 5.5573864 5.7286744 5.622608
1369190_at 5.802865 5.7760553 5.6378856 5.883781 5.659121 5.4254227 5.675343 5.73916 5.593737 5.3877115 5.562815 5.729593
1369191_at 3.7168977 3.5481603 3.6990423 3.7255208 3.9428794 3.4796607 3.831205 3.5329752 3.67291 3.768968 3.9303887 3.8931148
1369192_at 4.662904 4.5701675 4.7258196 4.480894 4.795415 5.149405 4.5097837 5.1725764 4.9157515 4.455861 4.6513658 4.4707546
1369193_at 5.543623 5.5166473 5.566904 5.5175247 5.3660555 5.636141 5.1956224 5.370362 5.6171675 5.5108647 5.5183315 5.423649
1369194_a_at 4.096806 3.8576698 3.7860887 4.168366 3.8323908 3.730425 3.8363507 3.4707878 3.8807387 3.8577163 3.814629 3.938961
1369195_at 6.6865706 6.254954 6.58586 6.2093453 6.581654 6.171699 6.089395 5.9796014 5.7685156 6.1805286 5.4189024 5.962539
1369196_at 5.7745237 5.356695 5.541456 5.7650757 5.5931034 5.365917 5.730504 5.6496696 5.5029716 5.401324 5.454797 5.612796
1369197_at 5.604851 6.121978 5.683308 5.8720436 5.7828465 5.778254 5.934841 6.0743465 6.091944 5.8404093 5.311418 5.446654
1369198_at 5.21539 5.6578183 5.020948 5.476621 5.4340177 5.1086287 5.5177784 5.035368 5.117402 5.2353344 5.4547224 5.3398848
1369199_at 4.896727 4.8041425 4.8318954 4.5274568 4.8712225 4.783202 4.658551 5.0199513 4.590951 4.8622265 4.871252 5.200427
1369200_at 9.557773 9.49841 9.5114975 9.528474 9.4477825 9.783978 9.207117 9.636188 9.814555 9.188356 9.167481 9.455782
1369201_at 5.19477 5.1575513 5.3899364 5.245169 5.194447 5.2075577 5.5182867 5.02295 5.0957136 5.2777486 5.495146 5.5055356
1369202_at 6.313715 3.5086682 3.5695822 3.7306075 3.67605 3.753983 3.4832923 3.6755285 3.5307076 3.5774937 3.9157636 3.7074156
1369203_at 3.7263033 3.690407 3.7455616 3.9673116 3.9874852 4.129506 4.0212355 4.0459538 3.8832166 4.013795 3.8033774 4.212175
1369204_at 7.4677577 7.519161 7.1539164 7.4652 7.3883967 7.56795 7.0345945 7.441284 7.6016192 7.1667542 7.0883117 7.2622647
1369205_at 5.5411434 5.521106 5.1515956 5.3783994 5.405011 4.969804 5.368801 5.078786 5.094934 5.1489453 5.4135556 5.410988
1369206_at 12.516669 12.719916 12.566444 12.471802 12.484624 12.490026 12.542839 12.624945 12.530692 12.645036 12.640021 12.464936
1369207_at 4.2379565 3.9604228 4.4096985 4.5828753 4.4528937 5.0128965 4.4053435 4.462496 4.6745105 4.45735 3.9245174 4.5516768
1369208_at 6.164411 6.061905 6.3835273 6.5398865 6.3096666 6.4527187 6.9167438 6.173957 6.5078125 5.913048 6.07397 6.7414956
1369209_at 6.5092607 6.2845783 6.456249 6.3505163 6.6183443 7.0556602 6.175154 6.5866094 6.4443297 6.1089377 6.38654 6.343404
1369210_at 3.4243176 3.3614902 3.6198971 3.4836257 3.4725895 3.50023 3.5978367 3.2980855 3.3151612 3.3724337 3.2351828 3.541888
1369211_at 6.224689 6.3032994 6.2066855 5.973763 6.2777195 6.121546 6.320212 6.0608954 6.1166997 6.0316277 5.9573116 6.4135528
1369212_s_at 7.1407 7.086969 7.187214 6.5911436 7.316543 6.8881464 7.126056 7.0426946 6.877632 7.0994873 6.7746243 7.176393
1369213_at 5.0157704 5.0073557 4.838026 5.0088015 5.111388 5.1922092 4.8088865 4.6575933 4.7600226 4.974105 5.1535363 5.400282
1369214_a_at 5.8913517 5.960753 5.9480696 6.114689 6.0582657 5.6114936 5.8854628 5.4798756 5.7201567 5.799377 6.2231565 6.234409
1369215_a_at 10.389598 10.132819 10.3173 10.427623 10.145605 10.088536 10.258922 10.010284 10.178688 10.210403 10.089619 10.089069
1369216_a_at 5.369528 5.3922977 5.5561886 5.298133 5.4400654 5.612925 5.6551714 5.6347885 5.407693 5.61349 5.471595 5.5070734
1369217_at 4.489953 4.465948 4.5586443 4.3517103 4.3308687 4.2797227 4.1893544 4.5107374 3.9622812 4.4702396 4.756115 4.246681
1369218_at 7.480943 7.325325 7.3196354 7.4506516 7.16225 7.343966 7.3297267 7.3223205 7.2593417 6.89024 7.2615685 7.208011
1369219_at 6.3387847 5.820827 5.6405787 6.2378216 5.749076 6.03919 5.9565787 5.990745 6.077521 5.8778653 5.9921412 6.0638275
1369220_at 7.0300384 6.9060645 6.8879724 7.0283704 6.794144 6.8093815 6.9587164 6.8556623 6.9515753 6.99353 7.0488486 6.805825
1369221_at 6.152766 6.1754217 6.61281 6.4053416 6.057966 5.2859516 6.4760594 5.8859873 5.84912 6.098328 5.941929 6.785788
1369222_at 5.310385 5.441707 5.177852 5.214856 5.3482885 5.5581794 5.430866 5.115115 5.1618333 5.4052825 5.6220374 5.657749
1369223_at 6.8803873 6.848724 6.797378 6.9613748 6.7236753 6.578864 6.905891 6.827397 6.556354 6.906923 7.0159063 6.8258295
1369224_at 11.312023 6.536536 8.700252 11.01627 8.572537 7.762331 9.277606 10.3107815 7.4726205 8.167833 10.377847 11.355019
1369225_at 12.080474 12.138288 11.757572 11.890533 12.086376 12.267212 11.940832 11.872733 12.207953 11.824026 11.980063 11.59933
1369226_at 8.168547 7.8259015 7.7148657 7.600033 8.27289 8.198877 8.052902 7.977883 8.4291 7.9174533 7.5772424 7.5349894
1369227_at 5.847008 5.668314 5.7722764 5.8582325 5.337547 5.2784877 5.553299 5.446096 5.5949254 5.4516487 5.796481 6.013151
1369228_at 5.755762 5.88623 5.8430543 5.667382 5.9385366 5.3690443 5.608415 5.264036 5.0573196 5.4269314 5.8534517 5.676022
1369229_at 6.017461 5.870078 5.8577785 5.925324 6.1696696 5.7511654 5.7019105 5.840588 5.6140695 6.033513 6.4375196 6.285323
1369230_at 4.701247 4.7378674 4.6894574 4.66416 4.488355 4.497335 4.5824375 4.752715 4.5314183 4.5405436 4.8271427 4.915678
1369231_at 4.8502455 4.803245 4.379527 4.689557 5.152197 4.912178 4.6624527 5.012415 4.4031305 4.472763 4.85014 4.828213
1369232_at 4.691455 4.5801816 4.6047454 4.611973 4.7927504 4.4738317 4.8382263 4.460155 4.4392533 4.530878 4.639319 4.7862015
1369233_at 3.6587665 3.6422465 3.6187942 3.708675 3.937254 3.9368663 3.624644 3.7468421 3.761169 3.7034948 3.4633536 3.7989426
1369234_at 7.841765 7.5726924 7.71553 7.7882943 7.6599364 7.9196415 7.668974 7.752675 8.0045805 7.7968693 7.748969 7.7284966
1369235_at 5.027516 5.1453257 4.926828 4.795583 4.9370027 4.8332524 4.9146547 4.831807 4.7871475 4.867645 5.189538 5.1397796
1369236_at 5.15987 5.2689 5.037793 5.092006 5.234543 5.136675 5.0956287 5.637727 5.1056414 5.1626196 5.2497225 4.92824
1369237_at 5.179861 5.3476286 5.218315 5.2117443 5.349277 4.8662515 5.444561 5.0213695 5.148302 5.2444177 5.1350226 5.123374
1369238_at 9.512143 10.121913 9.694138 10.001985 9.525629 9.939122 10.056088 10.252496 10.215629 9.595112 8.934466 9.265948
1369239_at 4.09542 3.9581034 3.8973072 3.7971497 3.9910958 3.9372182 3.9732623 3.9004512 3.9972353 3.72901 4.1247606 4.2183466
1369240_a_at 5.681081 5.541718 6.0817804 5.8360014 5.783078 5.522606 5.8601184 5.522026 5.6171494 6.033827 5.630494 5.6784177
1369241_at 5.4629846 5.2745814 5.390303 5.351728 5.3722205 5.0585546 5.147936 5.3010316 5.0296645 5.272673 5.4605055 5.34201
1369242_at 3.6801198 3.6525035 3.5458324 3.4826503 3.6775486 3.328393 3.638033 3.3442926 3.3492317 3.7225914 3.634364 3.5929089
1369243_at 4.047267 3.9911695 4.1441145 3.9120216 4.0391135 4.028517 3.909303 4.32817 3.906456 4.2560263 3.9790132 4.011297
1369244_at 6.4877334 6.5157423 6.739768 6.4600434 6.6895328 6.6778045 6.6998963 6.4310155 6.5640516 6.48492 6.772371 6.539524
1369245_at 4.2748194 4.129903 4.463221 4.540597 4.4526596 4.100657 4.276583 4.0333405 4.283926 4.175515 4.456787 4.56593
1369246_a_at 4.2691145 3.9794793 3.90861 3.669049 4.2878075 3.9288676 3.9201515 3.8461678 3.5692532 3.8554351 3.9605556 3.9858994
1369247_at 5.858936 5.8821316 5.9183164 5.669331 5.4826345 5.7490435 5.793465 5.844525 5.735595 5.794885 5.8111467 5.610412
1369248_a_at 8.244755 7.9821305 7.7717047 8.546546 7.640169 7.95096 8.327473 7.0778346 7.85231 8.030678 7.43043 8.134906
1369249_at 8.228524 8.223588 8.077572 8.370582 8.380713 8.066012 8.452557 8.008574 8.339608 8.3027725 8.269687 8.315201
1369250_at 5.289464 5.1710234 4.946519 5.2836423 5.049133 5.270481 5.2323933 5.245392 4.975698 5.074393 4.9505916 4.9488754
1369251_a_at 5.500304 5.695136 5.4633884 5.827633 5.7216444 5.6807685 5.5927343 5.7307673 5.4492216 5.297083 5.3317003 5.749608
1369252_a_at 5.332665 5.3777437 5.4336905 5.427948 5.5052204 5.4133854 5.3256264 5.6274676 5.2762756 5.406616 5.7932687 5.32878
1369253_at 3.8610098 4.0158997 3.814716 3.8407533 3.9926574 3.9463148 3.8949645 4.026825 3.8833654 3.7860847 4.006301 4.342931
1369254_a_at 4.00121 3.7960114 3.636008 3.8353927 3.9184988 3.9924214 3.54167 3.956454 3.7855983 3.80398 3.8498778 3.9194992
1369255_at 6.244258 6.3690615 5.7301965 6.2198744 6.1773944 6.629688 6.472086 6.299585 6.487285 6.2909102 5.9727607 5.975663
1369256_at 5.5880795 5.865582 5.788991 5.678536 5.6733947 5.5618405 5.639118 5.643665 5.696509 5.3301415 5.666127 5.8398027
1369257_at 4.7741256 5.201904 5.200052 5.0079937 5.0532074 5.0298157 4.913899 4.777371 4.882582 4.946721 5.035965 5.059451
1369258_at 3.3472369 3.234432 3.2375064 3.5659814 3.2991648 3.19368 3.233989 3.1168082 3.1106637 3.1898775 3.2632675 3.3581505
1369259_at 6.5764217 6.2767615 6.1627645 5.9075637 6.045505 6.313523 7.10332 6.2434983 6.858921 5.7104588 6.848444 6.772789
1369260_a_at 4.340878 4.4336185 4.109778 4.4910593 4.4286056 4.411015 4.235729 3.9508135 4.0194955 4.2755065 4.1267953 4.081418
1369261_at 5.173248 5.025263 5.1353703 5.2424436 5.0773096 5.059074 5.07515 5.362911 4.8159914 5.076187 4.9644856 5.0939927
1369262_at 6.3320584 6.1368856 6.567097 6.6926985 6.4731674 6.982022 6.2421665 6.6185865 6.9003077 6.497016 6.5537395 6.462849
1369263_at 3.5274315 3.552732 3.3341086 3.667049 3.6099794 3.500203 3.522986 3.3495383 3.436782 3.3841171 3.3234854 3.4576335
1369264_at 4.9364815 5.033165 5.0866604 5.2297277 5.2948203 5.0763173 4.9009986 5.445703 5.118006 5.0606117 5.001379 5.29004
1369265_at 6.403 6.351456 6.296682 6.027061 6.1904964 6.2615466 6.370595 6.3553424 6.433673 6.2835064 6.2670135 6.205718
1369266_at 5.7954755 5.573555 5.68323 5.3213387 5.494296 5.75151 5.661904 5.3751235 5.9563007 5.224258 5.2284846 5.410676
1369267_at 4.1667247 4.04799 4.116653 4.328349 4.1679068 4.109971 4.0089016 4.273079 3.9469726 4.443918 4.67234 4.231663
1369268_at 4.451106 4.4627686 4.209807 4.3285007 4.4649186 4.195403 4.303029 4.3154893 4.20173 4.4876595 4.018953 4.114526
1369269_at 8.95267 8.869663 8.823263 8.643216 8.614626 8.709217 8.696763 8.920858 8.75627 8.802364 8.589081 8.834316
1369270_at 8.644185 8.666202 8.622545 8.647452 8.670328 9.182256 8.692999 8.983952 9.245903 8.610181 8.623365 8.655491
1369271_at 4.22668 4.225955 4.595816 4.3824444 4.2363176 4.8356876 4.2241488 4.3103137 4.5569334 4.477373 4.188159 4.214166
1369272_at 5.036384 5.217107 4.8184123 5.580197 5.3774233 5.5264025 4.754754 5.312599 5.5314975 5.229298 5.152949 5.343005
1369273_a_at 4.524543 4.5544105 4.4186397 4.6076374 4.3494864 4.2807474 4.4389997 4.3348484 4.1792784 4.28325 4.4330153 4.242017
1369274_a_at 4.4121265 4.552676 4.474988 4.4679275 4.39351 4.2244225 4.4574823 4.3239417 4.418005 4.26277 4.682104 4.3102846
1369275_s_at 12.44977 12.5566635 12.602086 12.588377 12.660108 12.666465 12.490471 12.620671 12.500081 12.519104 12.640021 12.545039
1369276_at 4.7823467 4.6357493 4.771209 5.058929 4.859724 4.8937707 4.8336434 4.7373137 4.87029 5.0104403 4.6188154 4.9456115
1369277_at 5.583306 5.6542025 5.411441 5.746184 5.424818 5.7611465 5.713413 5.669443 5.6929283 5.6826134 5.428929 5.579276
1369278_at 8.054597 8.275989 8.058891 8.142256 8.114791 8.343597 8.318483 7.964913 8.0300255 7.923774 7.926463 8.530823
1369279_at 5.862733 5.9143414 5.58427 5.909378 5.8738894 5.7990584 5.5843062 5.778374 5.3697977 6.119356 5.783098 5.9595537
1369280_at 4.768378 4.232459 4.2354956 4.3655944 4.59213 4.260663 4.4870806 4.198312 4.17726 4.299788 4.6761417 4.5166497
1369281_at 3.6464186 3.8905637 3.6903648 3.3317456 3.6497562 3.5089843 3.4532015 3.2619534 3.3945706 3.3948824 3.4802372 3.7713268
1369282_at 3.4815938 3.5539737 3.3717463 3.4665806 3.46535 3.4088478 3.4969342 3.3956866 3.347298 3.598813 3.6710846 3.6930416
1369283_at 3.7720754 3.8709772 3.7653108 3.86632 3.8940213 3.672512 3.7558062 4.1340313 3.5978084 3.8708055 3.533793 3.8655064
1369284_at 5.5654488 5.479025 5.3834133 5.3711014 5.493581 5.5166206 5.3764462 5.279952 5.28158 5.3554134 5.752432 5.733061
1369285_at 5.3296294 5.664863 5.785344 5.851548 5.642911 6.347898 5.7797446 5.903411 6.398796 6.057207 5.5420218 5.5514174
1369286_at 12.347945 12.380609 12.263493 12.274007 12.269703 12.56836 12.365464 12.526278 12.475595 12.242561 12.423164 12.303076
1369287_at 4.708206 4.9531713 4.6896443 4.6297326 4.7606955 4.4295735 4.7508206 4.5354967 4.492187 4.7176766 4.961573 4.754034
1369288_at 4.7399583 4.376423 4.358803 4.6370287 4.6310167 4.475524 4.3666143 4.3467293 4.452385 4.444243 4.605582 4.294024
1369289_at 9.555436 9.651023 9.7578945 9.680682 9.271198 10.274669 9.637399 9.688322 9.892175 9.579924 9.64332 9.669201
1369290_at 4.5704603 4.6100082 4.4884872 4.469454 4.905895 4.6780434 4.246817 4.529986 4.7139645 4.48154 4.5509768 4.4395823
1369291_at 10.124548 10.0930605 9.990749 10.213535 9.924207 10.100875 9.910512 10.07096 10.2717905 9.681715 10.197206 9.9580555
1369292_at 4.2571354 4.5161476 4.451042 4.3705015 4.7363806 4.626193 4.3443785 4.285342 4.167698 4.2746162 4.555254 4.2516365
1369293_at 6.244808 5.8406734 6.0460157 5.5578046 6.540926 6.66154 5.899302 6.1647024 5.9314365 5.5901794 5.745936 6.1940684
1369294_at 4.7907553 4.84026 4.6869392 4.6005335 4.688386 4.782146 4.599347 4.467596 5.1028047 4.5723147 4.631844 4.9379315
1369295_at 4.7193856 4.717905 4.556513 4.6470695 4.8069983 4.7398787 4.5139275 4.7479844 4.73583 4.491578 4.738465 4.8922205
1369296_at 12.728542 12.724392 12.705485 12.811406 12.71759 12.712063 12.806142 12.897199 12.93945 12.760223 12.824613 12.806827
1369297_at 4.168206 4.078641 4.0400352 3.9385674 4.1535444 3.7923381 4.185177 4.2719193 3.975486 4.1379232 4.1479664 4.231029
1369298_at 4.3808074 4.1201463 4.7724304 4.1597033 4.4732113 4.238817 4.4080873 4.197309 3.980863 4.021078 4.6739197 4.325865
1369299_at 4.670613 4.783394 4.5207233 4.8403482 4.8675795 4.446504 4.583853 4.541653 4.511327 4.6000013 4.746938 4.717859
1369300_at 3.9353335 4.1278067 3.9383717 4.4552207 4.333928 4.253583 4.154893 3.9781678 4.0656095 3.9250278 4.0559406 4.1779366
1369301_at 4.816182 4.857888 4.5334134 4.8657694 4.6267443 4.7462707 4.808166 4.378373 4.4523177 4.930111 4.7116957 4.6232324
1369302_at 4.3131742 4.3119426 4.4631066 4.770821 4.4637785 4.7003903 4.297193 4.480044 4.4891005 4.394212 4.5728436 4.5547338
1369303_at 3.5196395 3.869825 3.7327273 3.4640956 3.8567533 3.779877 3.815035 3.8972387 3.8046231 3.6927736 3.9154146 3.7813308
1369304_at 6.514795 6.719931 6.9625545 6.917166 6.8707995 6.724431 6.794638 6.8894796 7.201392 6.91484 6.8111315 7.1015186
1369305_at 4.6315594 4.6505337 4.5245905 4.8198476 4.721329 4.495043 4.71704 4.6045246 4.5181336 4.710935 4.3417387 4.4164457
1369306_at 4.419219 4.290797 4.1317353 4.519201 4.7106085 4.419688 4.2025723 4.08099 4.6593056 4.5747833 4.018279 4.171456
1369307_at 5.1793585 5.123384 4.8789415 5.025393 5.5231066 4.910963 5.0212426 4.826309 4.9997673 4.895509 5.197934 5.377494
1369308_at 5.402581 5.173273 5.087203 5.39566 5.453245 5.3237147 5.0662274 4.9905043 5.182943 5.1914377 5.2960324 5.378379
1369309_a_at 4.9148903 4.9527645 4.8648214 4.733015 5.262639 4.7143507 4.877267 4.6155577 4.595165 4.8434124 5.0957932 5.3501024
1369310_at 4.900658 4.889902 5.10161 5.2723856 5.3451653 5.1755924 5.145282 5.132885 5.2610216 5.1219044 5.0377197 5.0131884
1369311_at 3.7366269 3.761513 3.7790232 3.6304789 3.7088494 3.5637212 3.4615707 3.6690524 3.5955453 3.805815 3.8976202 3.6718976
1369312_a_at 8.554951 8.376363 8.362994 8.263723 8.171679 8.657397 8.389318 8.569499 8.667545 8.44845 8.141726 8.032667
1369313_at 4.52764 4.5451207 4.584354 4.800715 4.71243 4.5125737 4.6522727 4.893242 4.591776 4.9170938 4.759079 4.390962
1369314_at 4.505767 4.0814652 4.2287974 4.1363287 4.1790442 4.261217 4.2494497 4.084482 4.0842443 4.429906 4.239967 4.1606593
1369315_at 4.402896 4.230855 4.031131 4.428048 4.0389757 4.048547 4.1889963 4.2106276 4.0927734 4.044135 4.352954 4.2798243
1369316_s_at 5.590006 5.8389254 5.6527576 6.0630803 5.7621436 6.222804 5.9502106 5.954711 6.197208 6.1034503 6.029682 5.8310943
1369317_at 4.071064 4.0943127 4.0435495 3.9638667 3.8139687 3.715554 3.809371 3.7194185 3.7902944 3.8409598 3.9829028 4.0671887
1369318_at 6.1150937 6.069027 6.0772314 6.3594904 6.2878537 5.9200196 6.270796 6.094033 6.062563 6.1196938 6.090959 6.297518
1369319_at 8.837042 8.658616 8.674066 8.754514 8.889191 9.180609 8.650974 8.935953 9.098285 9.03233 8.634561 8.773149
1369320_at 4.697586 4.4071636 4.4686937 4.4683075 4.4598675 4.2849407 4.18242 4.1933613 4.226755 4.461006 4.5217466 4.2518396
1369321_s_at 3.4385858 3.1162386 3.3580878 3.364528 3.3164113 3.4243672 3.290938 3.1965642 3.3116488 3.477463 3.231109 3.2651408
1369322_at 5.57617 5.1545043 5.2308993 5.0040426 5.586723 5.3260164 5.2651815 5.585012 5.2801023 5.049545 5.451857 5.328417
1369323_at 6.8739624 6.621725 6.6184845 6.6655617 6.630914 7.1915393 6.568349 6.9911947 7.09908 6.8273983 6.878122 6.5305314
1369324_at 3.5515664 3.8261528 3.6239383 3.5278113 3.8630238 3.4422898 3.8967042 3.7895145 3.4524462 3.6795313 3.9709604 3.6178534
1369325_at 6.217576 6.474573 6.18673 6.1917214 6.525222 6.0141034 6.288933 6.6136107 6.2780786 6.2605267 6.437417 6.5461373
1369326_at 3.8730428 4.0892944 3.6599166 4.093108 4.440117 3.67917 4.0133 3.970269 3.669141 3.9759548 4.2247734 3.8726387
1369327_at 4.0570188 4.32323 4.4752946 4.558138 4.1639357 4.586916 4.181218 4.293901 4.078111 4.370034 4.1442285 4.2570004
1369328_at 6.7401633 6.9459286 7.0485787 6.61717 6.421147 7.3521357 6.474814 7.2575827 6.581289 6.547537 6.3091974 6.5607805
1369329_at 5.6697755 5.7486024 5.569274 5.565527 5.9799185 5.526192 5.509236 5.5527945 5.355739 5.5478764 6.02764 5.8090014
1369330_at 4.9036207 5.2711983 5.0450177 5.3881006 4.9852166 5.0975413 5.0292096 5.0594945 4.9245877 4.733064 4.938156 4.980038
1369331_a_at 4.9309072 5.2741666 5.0212684 5.087048 4.9562497 4.893643 5.147481 5.0391803 4.939081 4.9462276 5.3822584 5.040499
1369332_a_at 3.9593358 3.850865 4.204851 4.5507708 4.024479 4.0578804 3.8432343 4.1163197 3.6974869 3.9733107 3.8534174 4.021851
1369333_a_at 3.2149212 3.2594953 3.2885766 3.2465987 3.2673886 3.1798346 3.339981 3.32807 3.533048 3.1360347 3.3222966 3.1897547
1369334_at 4.0999146 4.2278967 3.8497756 4.2706337 4.272786 4.027937 3.9532776 4.3003654 3.8799598 4.180517 4.2651176 4.2322397
1369335_at 3.5326777 3.7900822 3.8585556 3.6509333 3.5444052 3.7779741 3.4945605 3.918843 3.7534912 3.6701822 3.7332542 4.1285763
1369336_at 5.8051987 5.613371 5.5255537 5.294698 5.799811 5.496485 5.672051 5.4032984 5.187944 5.561526 5.663508 5.7201915
1369337_at 4.3486295 4.128933 4.3396597 4.3789616 4.243204 4.5977955 4.5077677 4.412253 4.2870083 4.437496 4.9841757 4.3235683
1369338_at 5.734126 5.824434 5.702542 5.8149376 5.699668 5.957324 5.5994587 6.0410976 5.7341046 5.754139 6.054706 5.757967
1369339_at 5.8746114 6.0874395 5.7421646 5.688504 5.7851863 5.5102673 5.783375 5.60728 5.594925 5.789392 5.9193077 5.9079075
1369340_at 4.7431726 4.2889223 4.274131 4.5079308 4.667215 4.7178717 4.657629 4.417811 4.441946 4.6809206 4.6953497 4.591359
1369341_a_at 4.127138 4.0993943 4.251831 4.146858 4.173622 3.9967444 4.1696596 4.0023184 4.092183 4.1429405 3.8715668 4.1451855
1369342_at 5.788021 5.735214 5.4915957 5.3147135 5.663741 5.7482276 5.6288886 5.411418 5.266558 5.6630645 5.206897 5.2507057
1369343_at 3.6879766 3.2715833 3.465759 3.3706102 3.6883721 3.4478195 3.5577698 3.3207264 3.417382 3.6505716 3.5148215 3.518311
1369344_at 5.2559943 5.4906106 4.969804 5.334262 5.609208 5.4639645 5.6048694 5.521465 5.2380624 5.538849 5.2305527 5.4642086
1369345_at 4.240409 3.8983042 3.9901721 3.9657714 4.1571293 4.2249517 4.173189 4.041646 3.9826996 4.1284666 4.0219088 4.1652193
1369346_at 3.7642212 3.6226473 3.4249341 3.8701916 3.7706385 3.7259772 3.4990287 3.6356552 3.6416986 3.610875 3.7494268 4.001349
1369347_s_at 6.028385 5.9670653 6.0043974 5.894791 5.8587065 5.8425756 5.862827 6.0362363 5.6555424 5.907198 6.098339 5.8078947
1369348_at 4.450901 4.309497 4.2697973 4.4836226 4.546706 4.3450627 4.2666616 4.4847927 4.308224 4.210663 4.5348473 4.40673
1369349_a_at 3.7064228 3.4988685 3.4853988 3.6875243 3.6218777 3.6841023 3.5128922 3.5423942 3.5082982 3.6873052 3.3695884 3.5258307
1369350_at 5.9424806 5.7026234 5.5827365 5.4771414 5.6800375 5.747014 5.5935235 5.483677 5.407056 5.6107078 5.581626 5.709836
1369351_at 4.452033 4.4932876 4.4698987 4.711718 4.930707 4.2151265 4.554245 4.475339 4.513464 4.379314 4.973996 4.8740687
1369352_at 5.9183817 5.9568872 6.166427 6.0455995 5.909842 5.637604 6.053511 5.573331 5.66742 5.921312 5.834261 6.090857
1369353_at 4.792556 4.6037498 4.4495883 4.366041 4.755998 4.0935016 4.535679 4.839152 4.3593163 4.573497 5.151577 5.0050874
1369354_at 6.709029 6.712987 6.476769 6.6611066 6.5383787 6.558938 6.722341 6.466439 6.4427576 6.416138 6.6364536 6.8549733
1369355_at 4.828664 4.540702 4.8947797 4.6518 4.7504196 4.9356465 4.6452494 5.064375 4.835799 4.495764 4.728168 4.75877
1369356_at 4.040163 4.078561 3.916812 4.148474 3.9066753 4.024824 4.241419 4.193886 4.1394973 3.6138752 3.9934845 4.062357
1369357_at 5.26383 5.143646 5.037323 5.1644993 5.1368847 5.229549 5.0662274 4.7685328 5.046674 5.0340643 4.842538 5.1089854
1369358_a_at 6.520954 6.3545527 6.2586308 6.4536414 6.3789244 6.2802067 6.382098 6.071789 6.33476 6.2912807 6.684767 6.444262
1369359_at 4.279744 4.324208 4.297738 4.1595592 4.616638 3.9667273 4.034339 4.2302237 4.070798 4.3659043 4.198364 4.46746
1369360_at 6.3221107 5.9796185 5.9290977 6.0034804 6.154857 5.939208 6.04262 5.8140345 5.8691235 6.218491 6.0447073 6.3007383
1369361_at 3.8208282 3.7390301 3.6533637 4.083341 3.5867481 3.6313708 3.5537016 3.679894 3.601054 3.783133 4.055353 3.9265862
1369362_at 5.5002027 5.1344748 5.1240573 5.0812917 5.2198625 5.207757 5.3108187 5.0636835 4.899274 5.0016665 4.9881587 5.4730406
1369363_at 3.7961004 3.911101 3.7356253 3.6975346 3.9817944 3.500752 3.6176856 3.6315148 3.423522 3.6792786 3.9343824 3.6902936
1369364_at 3.5334303 3.5003154 3.4253273 3.6500692 3.4806166 3.6425214 3.5570197 3.613227 3.6316197 3.5507452 3.5761337 3.5091484
1369365_at 4.6227937 4.6131883 4.651267 4.4535413 4.5936966 4.514945 4.5996284 4.5514855 4.526369 4.6506457 4.6193905 4.7561507
1369366_at 5.1377416 4.714009 4.941835 5.0286965 4.9870434 5.0767894 5.0121746 4.872002 4.616758 4.8643365 5.1357584 4.9634166
1369367_at 4.430254 4.8165736 4.5384316 4.5111136 4.5550127 4.338344 4.676174 4.5983124 4.3581457 4.6474633 4.5542274 4.6503587
1369368_at 4.606003 4.2548647 4.2420473 4.539901 4.3648977 4.1826544 4.565857 4.350959 4.1966667 4.4823465 4.525072 4.1995935
1369369_at 5.5168962 5.2930937 5.2487574 5.1786757 5.157834 5.299961 5.4776816 5.048545 5.2315016 5.4235945 5.1357584 5.0974913
1369370_s_at 5.0832667 4.8648643 4.7385397 4.666777 5.1457705 4.9681783 5.013226 5.101437 4.641343 4.838968 5.1609554 5.0534267
1369371_a_at 4.466061 4.298182 4.287226 4.3347955 4.042811 4.197792 4.2791176 4.0438 4.1238403 4.2296247 4.288343 4.221501
1369372_at 5.1931076 5.0659413 4.956803 5.113383 5.1197405 4.831071 4.882794 4.9553356 4.895526 5.217935 5.096633 5.236137
1369373_at 5.7149963 5.646368 5.4246254 5.8425016 5.3349314 6.0906725 5.772426 5.9538183 5.825803 5.4424133 5.6964884 5.4638734
1369374_at 3.9249818 4.1351953 3.7203891 3.9969249 4.0566335 4.114184 4.0036936 3.816836 3.942676 3.9725866 4.0417686 4.2237763
1369375_a_at 3.8718271 3.979996 3.5860772 3.6381617 3.7023568 3.9703884 3.7319503 4.0610256 3.6936586 3.8274305 4.0039635 3.696625
1369376_a_at 4.297802 4.40291 4.187928 4.111793 4.2386284 4.3553567 4.3938575 4.358098 4.121824 4.259736 4.4309597 4.444545
1369377_at 3.6960385 3.6881247 3.8120358 3.5753808 3.8935244 3.6943011 3.697748 3.7433298 3.5052168 3.7475402 3.8827436 3.80735
1369378_at 4.80443 4.7127533 4.718896 4.8310575 4.9737597 4.708863 4.848466 4.696581 4.2383814 4.5969276 4.7373037 4.715421
1369379_at 4.9937234 4.679582 5.0724363 4.6674223 4.8697004 5.1544714 4.9423504 4.9311523 4.731623 5.156441 4.9572706 4.8899674
1369380_at 4.754727 4.588858 4.617289 4.4544888 4.5008245 4.439126 4.38227 4.529515 4.351879 4.6614385 4.4692354 4.6783996
1369381_a_at 3.946696 3.7422583 3.784299 3.8427727 3.8895245 3.8680282 3.6936297 3.7965806 3.5752676 3.79546 3.8236 3.8243759
1369382_at 5.845174 5.764834 5.757724 5.786641 5.804846 5.8997397 5.484375 5.865941 6.008002 5.860694 6.02257 5.854977
1369383_a_at 4.8557625 5.001135 4.9367895 4.9151773 4.9505415 4.6018906 4.5664263 4.854574 4.637785 4.73794 5.0527315 4.871875
1369384_at 4.2578955 3.8952243 3.9065127 4.1057673 4.005226 4.1122017 3.6570868 4.2389135 3.712202 3.6245966 3.8093367 3.8774168
1369385_at 4.881555 4.7499595 4.817359 4.615063 4.9751616 4.5084224 4.8017426 4.5499578 4.3227715 4.794263 4.3893347 4.4372444
1369386_at 3.9851704 4.0478554 4.08 4.348359 4.087382 4.1052346 4.1282725 3.8630347 4.022032 4.1109295 4.192072 4.397703
1369387_at 5.635616 5.7952194 5.661821 5.758368 5.5067973 5.883624 5.6074133 5.568902 5.73258 5.774104 5.3869596 5.6898
1369388_at 3.9204707 4.3419433 4.0644135 4.5561566 4.1700068 4.037726 3.847454 3.970269 3.9865782 4.1799893 4.3978634 4.372244
1369389_at 4.682893 4.8366346 4.590007 4.4442873 4.5468483 4.5416565 4.566476 4.3891516 4.619305 4.5203915 5.133087 4.897926
1369390_a_at 4.48497 4.2787375 4.275545 4.45407 4.6094837 4.563254 4.321742 4.173964 4.7130456 4.551269 4.589862 4.5256944
1369391_at 4.120209 4.179255 3.9279835 4.1698866 4.109679 4.2466626 4.033317 4.0992346 3.9709306 4.1853633 4.240448 4.3547544
1369392_at 5.165739 5.121359 5.4151936 5.2278666 5.1627145 5.1272364 5.203454 5.1570625 5.1099577 5.074393 5.340661 5.035507
1369393_at 4.0401545 3.8648176 4.0840015 4.1075134 3.7703986 3.9584634 4.0093427 3.7392292 4.198415 3.9848568 3.6578786 4.064316
1369394_at 4.3072553 4.2231607 4.609963 4.7486033 4.6678476 4.5299377 4.48891 4.738165 4.1571918 4.716964 4.677805 4.7053785
1369395_at 3.7412763 3.5776973 3.840141 3.5629454 3.5504825 3.3925445 3.7962985 3.5723627 3.5432446 3.5422535 3.8499954 3.5379694
1369396_at 5.4186974 5.5226154 5.6843767 5.6523743 5.8241806 5.399586 5.5789213 5.5778112 5.4666004 5.605544 5.6366196 5.4286275
1369397_at 5.054601 4.9203606 5.149324 5.020582 5.00495 4.9051886 4.8924437 4.8228474 5.11719 4.9830437 4.899447 5.17291
1369398_at 5.5598345 5.589569 5.530633 5.385509 5.560196 5.5104685 5.4371443 5.6963735 5.474668 5.45189 5.7462196 5.6584992
1369399_at 3.5581849 3.640488 3.5762918 3.9379325 3.6518035 3.4183888 3.9042592 3.4185889 3.5532331 3.419814 3.6729023 3.55389
1369400_a_at 5.457769 5.545597 5.4395356 5.537496 5.2433505 5.288129 5.438685 4.9979606 5.2915654 5.316851 5.417786 5.6211977
1369401_at 3.6464186 3.544574 3.3637917 3.4406393 3.3677375 3.1774251 3.4174755 3.4415448 3.5035818 3.4575784 3.6506348 3.4582334
1369402_at 6.994904 6.86415 6.744328 6.826567 6.545073 6.9563746 6.7913127 7.0531187 6.7247396 6.843415 6.6869 6.8739038
1369403_at 4.3727517 4.505845 4.6832495 4.7407284 4.5355005 4.5709047 4.700226 4.2662916 4.5880947 4.5817823 4.4640694 4.5643864
1369404_a_at 4.617592 4.6198034 4.5439186 4.8198476 4.744505 4.712001 4.7194934 4.823507 4.536813 4.5203276 4.363765 4.7048497
1369405_a_at 4.1943703 4.4289355 4.3206825 4.1057167 4.63867 4.322728 4.4130297 4.3261266 4.3380017 4.388356 5.1500535 4.9086432
1369406_at 4.288559 4.2719035 4.4035754 4.2097244 4.26678 4.430448 4.2976546 4.2625656 4.150018 4.240633 4.3658876 4.386966
1369407_at 6.161823 6.460849 6.094598 6.535703 6.46159 6.1233444 6.7925196 6.6006193 6.6808543 6.6667986 6.049941 6.509276
1369408_at 4.6724825 4.528524 4.4415584 4.4304724 4.852007 4.111221 4.139407 4.112001 4.3542576 4.5317416 4.7525826 4.695073
1369409_at 8.5643425 8.596214 8.606968 8.420966 8.303335 8.536821 8.554512 8.0946455 8.238683 8.367581 8.2530575 8.403903
1369410_at 7.1138134 7.133781 7.4772463 7.77829 7.12473 7.342804 7.533427 7.0657873 7.439238 7.291319 6.940602 7.2498612
1369411_at 3.8581002 3.926126 4.1003623 3.8481205 4.0857525 4.0767775 3.8237104 3.8972933 3.9663165 4.0928507 3.7949302 3.6554193
1369412_a_at 6.659422 6.773212 6.4155884 6.5867195 6.5736837 6.509802 6.640058 6.5513625 6.564527 6.3297935 6.6151285 6.613658
1369413_at 4.8448625 4.373361 4.6862836 4.604378 4.9560328 4.575504 4.7947235 4.567329 4.359497 4.8416247 5.0768547 5.075337
1369414_at 8.558424 8.526852 8.32517 8.491541 8.338207 8.856276 8.458616 8.79479 8.846607 8.549137 8.418772 8.405952
1369415_at 7.623053 8.028374 8.563628 8.149658 7.460985 7.545551 7.4934425 8.739161 8.150197 7.889063 8.19984 8.303976
1369416_at 6.1303573 6.374001 6.2358427 6.337023 6.480081 6.062873 6.4251947 6.2246437 6.2307134 6.3323746 6.3655195 6.3090816
1369417_a_at 4.352987 4.2363024 4.19864 4.0911617 4.4672947 4.2756777 4.364075 4.443202 4.204619 4.0674825 4.693243 4.41714
1369418_at 4.6112013 4.619358 4.4667892 4.285841 4.3545465 4.2938914 4.5540833 4.31686 4.2446265 4.2858133 4.5008955 4.7408495
1369419_at 5.2471905 5.454247 5.3387804 5.254799 5.4164743 5.380576 5.44939 5.020248 5.415047 5.585879 5.307265 5.1089854
1369420_at 4.503546 4.716956 4.5184374 4.565813 4.689498 4.4734416 4.432711 4.087163 4.446946 4.6425176 4.653759 4.6845007
1369421_at 6.100191 6.2935495 6.235524 5.8374715 5.988964 6.2813215 6.1401186 6.0822024 6.1801043 6.181851 5.8191686 5.8136086
1369422_at 5.4826293 5.6090364 5.254141 5.3926477 5.3589096 5.335795 5.3603487 5.154473 5.2945533 5.3109736 5.515638 5.2572374
1369423_at 4.6227937 4.754868 4.4937625 4.4333334 4.7444663 4.6579437 4.479665 4.4909763 4.2624965 4.6553965 4.6127796 4.7433352
1369424_at 12.604861 12.645665 12.715655 12.663386 12.736518 12.574996 12.479776 12.638187 12.60183 12.482505 12.648786 12.602025
1369425_at 4.295847 4.501054 4.443694 4.6001887 4.4405727 4.1942825 4.070256 4.285342 4.14513 4.3629007 4.288048 4.180567
1369426_at 5.0688734 4.9190702 5.028812 5.262707 5.03479 4.9433093 5.211891 4.93307 4.835307 5.202562 5.2552476 5.2679663
1369427_at 8.838402 9.01396 8.930434 8.733113 8.580065 9.134621 8.893652 8.577841 9.510031 9.0177 8.834398 8.976224
1369428_a_at 4.8346004 4.521147 4.5863266 4.453858 4.7497253 4.897744 4.580907 4.3635283 4.511944 4.5340133 4.546266 4.441994
1369429_at 3.7062037 3.6608279 3.80979 3.8440664 3.6596751 3.691924 3.6816866 3.7172031 3.7915714 4.0896235 3.7795694 3.5982533
1369430_at 9.428276 9.434193 8.518842 9.358812 8.654545 9.48213 9.315696 9.346684 9.283029 9.352918 8.897404 9.464219
1369431_at 4.714056 4.8707647 4.383336 4.6177855 4.7438664 4.7372093 4.615487 4.350959 4.6360245 4.5388427 4.803284 4.597473
1369432_at 5.207178 5.433526 5.100459 5.237155 5.250158 5.021471 4.886222 5.33023 4.978442 5.3817196 5.143429 5.308091
1369433_at 5.0699286 4.9457145 5.015199 5.0862117 5.3536487 4.5481024 5.056284 4.790869 4.751389 5.143521 4.8377085 5.169827
1369434_at 3.8656785 3.8555794 3.9028206 4.1088448 4.0391135 3.8989 3.8044372 3.8009686 3.8976243 3.9304564 3.8786194 3.9848435
1369435_at 12.068122 12.1948395 12.29589 12.159773 12.188055 12.145805 12.202348 12.168518 12.375299 12.284693 12.252019 12.341633
1369436_at 4.448228 4.28701 4.078152 4.370955 4.194603 4.111229 4.3965645 4.130227 4.109189 4.066432 4.2805033 4.0913353
1369437_at 4.624296 4.6103888 4.532096 4.4803987 4.8048716 5.045634 4.7052 4.955645 4.6975183 4.533989 4.7201424 4.6989155
1369438_at 4.9937234 5.06083 4.7902546 5.03494 5.183618 4.767307 4.9712524 4.9265733 4.7545767 4.983581 4.9739385 5.159947
1369439_at 3.978305 3.733971 3.917453 3.7145364 3.8050873 3.7832541 3.7908542 3.7087257 3.5668066 3.8494291 3.5837202 3.8243759
1369440_at 5.8943458 4.771841 5.2134976 5.6731906 6.704023 5.203507 5.9152365 5.5033455 5.513259 5.233537 5.6534214 5.867986
1369441_at 4.6788883 4.5771933 4.3445787 4.6708975 4.7166066 4.7215557 4.462752 4.2590218 4.3776264 4.4791226 4.5679355 4.5342875
1369442_at 3.2703402 3.3097813 3.2810252 3.3905563 3.3310735 3.4734998 3.3376017 3.493715 3.418309 3.468621 3.6161919 3.507993
1369443_at 6.7096767 6.4261923 6.2486587 6.5651813 6.2792883 6.660135 6.37261 6.5392866 6.736994 6.3279195 6.387332 6.469595
1369444_at 3.9484107 4.131416 3.9711328 3.9667237 3.919613 4.1858315 4.028902 4.0347104 3.8769875 3.9321005 4.069777 3.9748552
1369445_at 5.801284 5.602983 5.901072 5.863098 5.822053 5.9602485 5.8319473 5.6408396 5.4069257 5.905367 5.529222 5.793322
1369446_at 7.1517587 6.771872 6.770223 6.965471 6.954968 7.0549455 6.8540397 6.923207 6.7618446 7.1555886 7.0016375 7.167466
1369447_at 5.734126 5.7651777 5.7576494 5.702278 5.902941 5.6651945 5.7599626 5.813946 5.8044143 5.7439985 6.0230656 5.9171734
1369448_at 6.054757 5.9478884 6.227374 6.128498 6.087016 6.024929 6.0655527 6.007528 5.984555 6.034845 6.2713437 5.9664345
1369449_at 5.483344 5.0478306 5.234643 5.014038 5.272028 5.136675 4.938573 4.9970226 4.882825 5.2060966 5.4613724 5.032954
1369450_at 11.065189 11.008058 10.649432 11.039113 10.826187 10.80139 11.304543 10.945268 11.269157 10.972977 11.162924 11.161905
1369451_a_at 3.7979352 3.7136488 3.6633153 3.763056 3.724683 3.6779404 3.5660155 3.6411278 3.6984744 3.900124 3.7207947 3.6532106
1369452_a_at 7.9855666 8.030933 8.04055 7.876741 7.9257445 7.8588386 8.23144 7.98626 7.9685106 7.977862 7.8958354 7.861317
1369453_at 7.7935767 8.025124 7.984784 8.064027 7.9881988 7.695398 7.972997 7.502973 7.6411457 8.062375 8.031368 7.994683
1369454_at 4.429861 4.5567417 4.189362 4.372599 4.4371223 4.306259 4.458067 4.171872 4.09121 4.1124096 4.477083 4.289786
1369455_at 6.702329 5.5982184 6.5156217 6.492102 7.864112 7.025233 7.147773 6.9890103 6.994886 6.702138 7.01141 6.7137113
1369456_at 3.7100332 3.7346914 3.3779447 3.9081492 3.5064044 3.3895438 3.270885 3.50677 3.4642012 3.849769 3.7136502 3.4438975
1369457_a_at 4.602083 4.3102946 4.6279645 4.4832563 4.6129575 4.810361 4.7340183 4.727618 4.437584 4.4571447 4.9486103 4.612027
1369458_at 4.987716 4.6204767 4.6424794 4.855611 4.6472926 4.4939356 4.572585 4.614807 4.548972 4.6974854 4.6437383 4.953123
1369459_at 6.0710444 5.901134 5.941267 6.188411 6.0963535 5.8136163 5.875984 5.5601225 5.8230624 5.618401 6.160914 6.031723
1369460_at 5.4471235 5.6060653 5.32867 5.1731787 5.3548083 5.799308 5.4584494 5.510211 5.247348 5.13043 4.9614935 5.5239015
1369461_at 4.2727685 4.02932 4.1093807 3.731004 4.004059 3.8211074 4.0207334 3.8616168 4.1638536 4.2379622 3.8561788 4.076322
1369462_at 4.2132583 4.0587516 4.2453012 4.1619716 4.5142965 4.005 4.4768896 4.049759 4.065383 4.2123957 4.3474317 4.4944587
1369463_at 5.5116615 5.421055 5.3136206 5.7119913 5.4800215 5.5733175 4.956496 5.370362 5.28013 5.8588076 5.5719104 5.500915
1369464_at 4.4628277 4.4987106 4.6014996 4.398328 4.4021235 4.670121 4.362688 4.620574 4.3336515 4.427602 5.0321574 4.610402
1369465_at 12.748994 12.546852 12.586204 12.6102705 12.757135 12.593675 13.086222 12.769885 12.803489 12.589962 12.905929 12.790202
1369466_at 4.0892777 3.7537022 3.6672432 4.0284657 4.03972 3.7574196 3.9976141 3.911593 3.882144 4.224366 3.958431 3.8731532
1369467_a_at 9.441389 9.616127 9.725169 9.459073 9.764264 9.821193 9.702094 10.104163 10.212559 10.031469 9.81497 9.779298
1369468_at 6.6854944 6.4842362 6.894694 6.65998 6.4749093 7.162913 6.37997 6.5074277 6.4847255 6.7910876 6.694812 6.8380327
1369469_s_at 3.753336 3.658592 3.5602908 3.601954 3.540665 3.4190671 3.582703 3.5599787 3.5572658 3.4322062 3.703925 3.8798983
1369470_at 4.858443 4.260195 4.523802 4.7651687 4.767849 4.3886814 4.3399925 4.8199477 4.094364 4.914896 4.5380726 4.553111
1369471_at 4.8028784 4.8629646 4.182369 4.654078 4.7542825 4.8980002 4.6780696 5.0762873 4.770622 4.6669693 4.5749326 4.3433676
1369472_a_at 6.7434196 6.306188 6.389824 6.3386774 6.0906663 6.4034424 6.5908318 6.4572625 6.2461724 6.44945 6.3191357 6.338508
1369473_at 9.788185 9.722275 9.6843605 9.824581 9.758415 9.996432 9.756064 9.935772 10.147352 9.696781 9.739092 9.802228
1369474_a_at 3.8405697 3.8702085 3.550956 3.678194 3.8829396 3.7265952 3.7302697 3.687731 3.7406068 3.5612211 3.7704196 3.8185668
1369475_x_at 4.2902045 4.043982 3.9534843 3.9907713 4.1601467 4.078974 3.855037 4.0903254 4.1009593 3.7314548 3.8312273 4.0350575
1369476_at 5.0942726 5.140606 4.987216 5.1355057 4.893622 4.9852448 4.9622803 5.0767474 5.009831 5.2694607 5.029264 5.0581036
1369477_at 4.301852 4.037005 4.412713 4.101308 4.4937205 4.5554194 4.2413473 4.327351 4.211166 4.4812055 4.5219727 4.3977017
1369478_at 4.6162825 4.2859693 4.274311 4.352316 4.2696004 4.3311563 4.549968 4.2207074 4.301249 4.084397 4.3824024 4.347415
1369479_at 6.84806 6.5565867 6.5510387 6.4151173 6.6062393 6.314334 6.630344 6.3557982 6.344423 6.416972 6.708399 6.5780687
1369480_at 3.4850354 3.8104656 3.585203 3.6966314 3.7996542 3.91251 3.7850175 4.0757637 3.6294684 3.9355314 3.835985 3.649462
1369481_at 3.8934908 4.202074 3.878231 3.9825444 4.0960226 3.5922356 3.8621173 4.0940003 3.6952379 4.085417 4.2768583 4.470169
1369482_a_at 3.8018715 3.947395 3.7283933 4.227596 3.9969478 3.6438494 3.7684171 3.8855383 3.9711976 4.187645 3.8209789 3.8618224
1369483_at 6.1493063 6.2348504 6.2986755 6.664334 6.5172343 6.494943 6.329219 5.979483 6.2641225 6.376979 6.324694 6.376601
1369484_at 4.3048816 4.470569 4.4308767 4.4067607 4.682461 4.0678015 4.572675 4.429246 4.338151 4.3963313 4.6109486 4.615672
1369485_at 9.642256 9.397124 9.7009945 9.507364 9.5959 9.547864 9.664595 9.54869 9.717064 9.493988 9.665274 9.858021
1369486_at 3.6859534 3.7453337 3.5808563 3.8587036 3.8977897 3.4481049 3.7380295 3.626812 3.5641508 3.6693473 3.6736557 3.6554193
1369487_a_at 3.9424188 4.050601 3.8948398 3.763718 4.244892 3.8576822 4.184819 4.126935 3.7625015 3.6813998 4.143402 4.2798862
1369488_at 4.024068 4.026941 3.721346 4.2100253 3.9237876 4.212904 3.7946692 4.3305016 3.9364004 3.9989247 3.9697967 4.029195
1369489_at 6.369824 6.2301126 6.1683664 6.0950685 6.4292192 5.9694953 6.1916533 5.9121075 6.1193523 6.353664 6.3338466 6.401573
1369490_at 3.8601265 4.3167653 4.0692816 3.984455 3.952155 3.8500264 4.2464943 3.9227178 3.6800287 3.985893 3.951321 4.032874
1369491_at 9.365211 9.20119 8.812105 8.942273 9.693684 8.931943 9.83065 9.463364 9.5615 9.433065 9.172745 8.950426
1369492_at 11.026731 10.70907 11.057386 11.02019 11.084443 10.943074 11.009745 10.92053 11.089434 10.810644 10.691816 10.989336
1369493_at 8.148045 8.918825 9.912151 7.8740945 9.3683605 9.56958 6.6036954 8.903799 7.561078 8.475171 7.832774 8.190644
1369494_a_at 6.014244 6.0859547 5.977377 5.9676685 5.95094 5.5856557 5.663692 6.0009046 5.8065524 5.951565 6.0886593 5.9198527
1369495_at 5.8824425 5.760722 5.757942 5.9273753 5.996563 5.7474833 5.9065957 5.61351 5.6435304 5.717575 6.0140343 6.0365915
1369496_at 7.04994 7.259519 7.0682845 7.1476793 6.9260426 7.095441 7.3083696 7.325471 7.45245 6.971404 7.228233 7.1619883
1369497_at 4.61771 4.6356144 4.307669 5.0723124 4.5693655 4.607032 4.5992193 4.251641 4.349605 4.546239 4.706628 4.6330266
1369498_at 4.4699726 4.8165736 4.419806 4.618501 4.59394 4.525849 4.5407877 4.250459 4.305018 4.5007544 4.517201 4.716292
1369499_at 5.1951632 4.957233 5.314035 5.249858 5.303949 4.9051886 5.023608 5.0549912 5.351974 5.6159406 5.320969 5.433453
1369500_at 5.397705 5.369078 5.6025147 5.279572 5.4189925 5.355139 5.5100107 5.3595467 5.1883717 5.3318014 5.452465 5.2381325
1369501_at 5.4238276 5.762046 5.65017 5.519518 5.377214 5.5132427 5.7321606 5.985528 5.974686 5.1193433 5.671305 5.3561296
1369502_a_at 12.474332 12.425196 12.621941 11.926426 12.596599 12.62535 12.40947 12.684233 12.63794 12.54412 12.59945 12.607846
1369503_at 3.233597 3.2316597 3.227134 3.252405 3.2061741 3.1638248 3.2146716 3.2255495 3.1905854 3.5020328 3.387703 3.5379694
1369504_at 5.404985 5.582498 5.166043 5.608609 5.117897 5.114586 5.4330807 5.439335 5.22631 4.992489 4.9893036 5.118684
1369505_at 5.080632 5.3108873 5.495818 5.4632297 5.2198625 6.155583 5.597083 5.7800994 5.6460633 5.092713 5.904034 5.805119
1369506_at 4.6237197 4.4745765 4.5811057 4.529237 4.8399086 4.4110575 4.2181163 4.4579754 4.559682 4.5075145 5.017208 4.8365602
1369507_at 4.328967 4.343972 4.4811754 4.419103 4.346594 4.0938063 4.3444767 4.4422774 4.2713795 4.355047 4.6347265 4.6141872
1369508_at 4.8592596 4.8959565 5.04556 4.6861973 5.0808325 5.179466 4.9218397 5.1338573 5.0538187 5.1715364 5.231115 5.03806
1369509_a_at 4.6632977 4.514379 4.957276 4.702218 4.80686 4.852084 4.5905437 5.109338 4.9968786 4.482068 4.4216185 4.669299
1369510_at 6.650693 6.7616086 6.615118 6.5739365 6.705125 6.4869175 6.5268965 6.7167068 6.3180666 6.277727 6.6392107 6.918972
1369511_at 6.5611744 6.53066 6.311446 5.8231845 6.3627934 5.415294 5.733264 5.6874413 6.582112 5.52176 6.768073 6.696027
1369512_at 5.4290676 5.4614124 5.35938 5.2693367 5.642704 5.606391 5.757818 5.4913626 5.4658527 5.489709 5.728673 5.781192
1369513_at 5.2748833 4.9078784 4.747962 5.018891 5.12811 4.87955 4.9222193 4.4878464 4.6275373 4.672656 4.7031546 4.8902645
1369514_at 6.078314 6.026305 5.9180055 6.032284 5.9611287 6.012441 5.8399 5.9932966 5.7948465 6.049287 5.8113976 5.9822783
1369515_s_at 4.4372263 4.324402 4.1525564 4.4481077 4.363817 4.336288 4.205113 4.661339 4.3692884 4.4049444 4.5794735 4.427575
1369516_at 4.0212445 4.097755 3.6829479 3.659695 4.242775 4.2791233 3.798582 4.100615 3.9681983 3.9975169 4.2977877 4.1347423
1369517_at 5.2331257 5.2367597 5.4931717 5.2469087 5.449969 5.2911143 5.6147943 5.4778724 5.2797008 5.288233 5.5839725 5.420027
1369518_at 5.9513226 5.4343677 5.196639 5.487761 5.236981 5.135622 5.605445 5.2332163 5.189471 5.4282074 5.3951 5.2788696
1369519_at 4.505624 4.3235435 4.325027 4.58651 4.191803 4.1505556 4.374464 4.5289297 4.2446265 4.419696 4.2940035 4.4885983
1369520_a_at 5.4319987 5.7097836 5.7876167 5.6924405 5.6082783 5.4818306 5.309788 5.1844997 5.414773 5.329365 5.7162127 5.596574
1369521_at 3.758472 4.0052533 3.6060936 3.6119592 3.5552878 3.73128 3.717413 3.5447407 3.4376068 3.583967 3.7789602 3.5809577
1369522_a_at 3.270654 3.7802255 3.3734858 3.4035823 3.3326306 3.4750938 3.0938156 3.4499378 3.363184 3.2599945 3.600804 3.740678
1369523_at 5.639421 5.9715247 5.6607857 6.1928515 5.9412093 5.7548275 6.040751 5.593755 5.5213637 6.186171 5.8455205 5.819769
1369524_at 4.5951223 4.6762495 4.584867 4.9272585 5.059964 4.72821 4.6152754 4.757081 4.42453 4.50906 4.777951 4.6777916
1369525_at 5.2744923 5.264035 5.1665297 5.0180874 5.2952175 5.5192432 4.985157 5.3223786 5.280102 4.9448085 5.262347 5.082291
1369526_at 8.319269 8.568998 8.229599 8.134549 7.892051 8.542328 8.08202 8.232265 8.575161 8.11618 8.157547 8.40029
1369527_at 5.317471 5.1115093 5.3283486 5.50841 5.4764514 4.9262557 5.3059707 5.1380763 5.3155303 5.489468 5.670438 5.917193
1369528_at 6.0453696 5.460827 5.3491287 5.8246646 5.497447 5.4836845 5.467405 5.4187064 5.1311126 5.624473 5.4074864 5.4893255
1369529_at 4.2940664 4.4791274 4.2097063 4.2809677 4.14823 4.35166 4.0883327 4.4847937 4.0616765 4.269817 4.4813204 4.5220375
1369530_at 4.925265 4.836894 4.7808113 4.6923757 4.9401746 4.6577845 4.71978 5.0465255 4.6074696 4.7061243 4.573124 4.750537
1369531_at 6.535198 6.3240557 5.549777 7.1854525 5.8565693 6.5375786 6.062578 6.850605 6.6431484 5.5937395 8.037358 5.428788
1369532_at 4.9489527 5.10023 5.078524 4.7014523 4.9687705 4.758154 4.8128257 4.797601 4.5901833 5.017954 4.6552 4.916259
1369533_a_at 5.5865626 5.9896927 5.9361243 5.9114347 5.819971 5.8230724 5.6359334 5.9264774 5.7171574 5.719657 6.1325502 6.209923
1369534_at 5.1233625 5.0716066 5.449543 5.217744 5.0801873 5.159936 4.9593735 5.162465 5.2661114 5.4563465 5.38537 5.2426987
1369535_at 5.0369725 5.211133 4.8949456 4.9441395 4.9899473 5.0109253 4.9929123 5.1655207 5.2801023 4.983581 5.078074 5.1029925
1369536_at 4.906376 4.600939 4.815376 4.8742933 5.10958 4.8380337 4.5332184 4.8155336 4.7167954 4.4318633 4.851762 4.9357967
1369537_at 5.2940397 5.3959575 5.4236455 5.2722025 5.303442 4.978101 4.988105 4.9148555 5.0054255 5.0455513 5.009671 5.2827454
1369538_at 4.695981 4.690015 4.779076 4.8060803 4.6933227 4.599246 4.804056 4.7136836 4.3956943 4.609143 4.711881 4.9445443
1369539_at 5.598302 5.5533686 5.9982896 6.000662 5.5903864 5.53622 5.693326 5.9997826 5.810717 5.602396 5.4981594 5.925808
1369540_at 4.518213 4.212998 4.3853474 4.1544056 4.448822 4.497114 4.4615874 4.4189043 4.113831 4.2895527 4.288235 4.124941
1369541_at 3.5675936 3.5395675 3.5343187 3.4014456 3.9346933 3.7401326 3.6456122 3.5723627 4.000924 3.4453635 3.474938 3.5913992
1369542_at 5.405929 5.2861433 5.351383 5.2968597 5.46735 5.3138027 5.166982 5.4770756 5.235259 5.209915 5.363512 5.5009584
1369543_s_at 6.355392 6.7353897 6.33637 6.4744925 6.2504616 6.323962 6.946775 6.5029097 6.431572 6.615358 6.3861704 6.3438096
1369544_a_at 3.9907618 4.03553 4.0938253 4.376584 4.1330814 4.1385965 3.9579537 4.008237 3.979739 4.106995 4.3807297 4.171899
1369545_at 5.2946367 5.3438015 5.0746546 5.3233438 5.387431 5.0624576 5.0345254 5.2094836 4.8674717 5.0685706 5.6824074 5.3348923
1369546_at 10.656211 10.551828 10.797981 10.738022 10.934853 10.810616 10.69309 10.859151 10.809623 10.744574 10.584448 10.828458
1369547_at 4.00121 4.247342 4.136755 4.3629093 4.445365 4.031707 4.0600114 4.0318527 4.084843 4.172455 4.6634564 4.5208464
1369548_at 5.545812 5.181824 5.5538673 5.531722 5.3666134 4.8916535 5.5715046 5.3500834 5.070759 5.6494865 5.5579376 5.319231
1369549_at 6.811282 6.921202 6.911931 6.971331 7.1484504 6.9276085 6.735633 6.9780755 6.819348 6.6599636 6.990139 7.0646086
1369550_at 3.870866 3.9022405 3.5845313 3.7969766 3.9478428 3.8001807 3.7728863 3.9931898 3.8708284 3.7060041 4.2732873 4.0827913
1369551_at 5.102639 5.0332336 5.0127497 5.07335 4.939664 5.030781 4.789157 4.8872538 4.7093334 4.811509 5.026244 4.985284
1369552_at 4.7829595 4.567845 4.6755567 4.146193 4.6828504 5.0340266 4.6669755 4.829676 4.707558 4.59147 5.150282 4.596298
1369553_at 4.6461816 4.845768 5.0218577 4.9874864 4.922119 4.6605988 4.9052515 4.6309457 4.6376486 4.882347 4.940013 5.0905924
1369554_at 9.72498 9.678237 9.664727 9.642491 9.537058 9.824854 9.591194 9.587822 9.861004 9.610634 9.638643 9.632328
1369555_at 4.2578588 4.125437 4.1461267 4.2873936 4.1447 4.0032244 4.1441507 4.1498203 4.037077 4.4327173 4.2929296 4.1385922
1369556_at 5.377613 5.0909767 5.138566 5.2825365 5.1844025 5.511038 5.0793056 5.1019163 5.0639315 5.0073433 5.176552 5.202035
1369557_at 7.0007353 6.757658 6.833809 6.835773 6.944705 7.385475 6.749455 6.9497833 7.286702 6.810418 6.7821336 6.842582
1369558_at 9.098076 8.926973 8.819898 8.997924 8.458795 9.148672 9.035469 8.638185 9.008759 8.615504 8.563508 8.67315
1369559_a_at 9.850274 9.803844 9.890148 10.012245 9.744332 10.194602 9.720909 10.037705 10.0426655 9.810134 9.621495 9.944659
1369560_at 9.749856 9.733112 9.683395 9.687812 9.764343 9.610294 9.704984 9.053669 9.146397 9.555055 9.516516 9.455314
1369561_at 3.9718816 3.8892756 3.9606524 3.993345 3.9409404 3.746049 3.6393738 3.8268492 3.7624109 3.9445245 4.0463943 4.0378685
1369562_at 6.2113 6.0727615 5.835481 5.781075 6.2874746 6.2679014 5.7766123 5.9318156 6.049697 6.04384 5.886563 6.0148196
1369563_at 4.2274566 4.534695 4.274364 4.435777 4.437265 4.3573337 4.170023 4.3987036 4.297223 4.4497647 4.6788006 4.4876113
1369564_at 4.5297318 4.2582994 4.1719356 4.529682 4.442732 4.17441 4.3800654 4.3107805 4.1985006 4.1489964 4.2760086 4.362881
1369565_at 5.1771903 5.4371057 5.270709 5.0108457 5.062196 4.7860904 5.29234 5.0708594 5.0577216 4.967953 5.345089 5.4159727
1369566_at 4.895345 5.0052843 4.619337 5.0089855 5.320069 4.732 4.9680333 4.7851057 4.804696 5.0158544 4.9764977 5.078299
1369567_at 4.9976406 4.84125 5.055364 5.0133557 4.6919885 4.9696636 4.941432 4.8962507 4.9245877 5.057491 4.94191 4.924705
1369568_at 4.787791 4.8950143 4.6427417 4.8988504 4.805664 5.0509806 4.9222198 4.717611 4.92154 4.687199 4.797454 4.590435
1369569_at 4.7095594 4.353603 4.122097 4.139621 4.3083987 4.106391 4.3347554 4.648891 3.81113 4.0339932 4.3816357 4.566549
1369570_at 3.3079276 3.4515903 3.7084656 3.4045432 3.557102 3.415107 3.4702435 3.3427029 3.2739642 3.417937 3.445136 3.5065277
1369571_at 8.65568 8.6613035 8.532674 8.50826 8.507953 8.8638115 8.5293255 8.687722 8.711808 8.644915 8.499177 8.533595
1369572_at 4.1056013 4.0801325 3.8294218 3.829953 4.3661375 3.9616838 3.8930035 4.3269396 4.0931005 4.030676 4.0687613 3.9651473
1369573_at 4.5005183 4.323786 4.3543434 4.311368 4.2481136 4.237329 4.4154243 4.350959 4.2069445 4.4916706 4.462447 4.592858
1369574_at 4.1459446 3.6875007 3.7300649 4.124147 3.987483 3.6666489 3.8363507 3.8614755 3.7134402 3.8107882 3.9605246 3.8968973
1369575_at 3.7930133 3.760502 3.4894783 3.548803 3.8100548 3.596061 3.3884785 3.7678256 3.5620604 3.7195294 3.7180297 3.8838005
1369576_at 3.640921 3.4783394 3.8870697 3.9655664 3.840763 3.6943011 3.7741394 3.7273917 3.6692226 3.6269903 3.5638638 3.8202055
1369577_at 7.947902 6.645019 7.931349 7.228066 6.818453 6.0525756 7.4893737 7.5915227 7.1787024 7.5059443 7.842389 5.7447987
1369578_at 4.400278 4.333651 4.36064 4.1443586 4.4174056 4.280951 4.348239 4.092848 4.196921 4.447003 4.695432 4.440771
1369579_at 6.0095353 6.039106 5.7320576 6.12449 5.8515973 5.663411 5.9233847 5.898315 6.052951 6.0287914 6.0880136 5.9607334
1369580_at 4.16239 4.18338 4.1421247 4.091251 4.074833 4.1330233 4.0577545 4.0129266 4.232898 3.965806 4.183446 4.4396944
1369581_at 11.462202 11.629347 11.414657 11.544619 11.415653 11.524664 11.489554 11.573367 11.409478 11.296777 11.198288 11.5406065
1369582_at 6.240629 6.099926 6.0205855 6.019255 5.998133 5.9500203 6.054588 5.8331184 5.8691235 5.9710207 6.2972684 6.247353
1369583_at 5.192162 5.2260447 5.2885833 5.045565 5.151743 5.098605 5.139889 4.884922 5.301086 5.0305376 4.902038 4.6334662
1369584_at 6.1681266 5.9670653 5.945897 5.9499884 5.902941 6.187611 5.9178734 5.733655 5.6596966 5.9778867 6.161944 6.4689326
1369585_at 3.6203992 3.7220702 3.7230184 3.883352 3.5486135 3.7359324 3.7251067 3.8700166 3.6304574 3.7008915 3.9445074 3.776337
1369586_at 3.6092277 3.5398817 3.5071337 3.5192406 3.5064044 3.5945187 3.5144122 3.433493 3.4169912 3.5340312 3.5353985 3.4167287
1369587_at 4.3863387 4.4645023 4.405465 4.6518 4.373591 4.4145975 4.0358844 4.4059305 4.187063 4.4300766 4.409216 4.3665333
1369588_a_at 7.877042 7.80153 7.8744497 7.8999543 7.8769464 8.091288 7.9116774 7.905316 8.152026 8.451226 8.0552025 7.89505
1369589_x_at 3.986635 3.7348304 3.7028146 3.8334014 3.7444441 3.786834 3.6490738 3.789831 3.8285124 3.657679 3.8482544 3.8912532
1369590_a_at 6.6983733 7.073101 6.9834156 6.716042 6.962037 7.3289366 7.017651 7.091353 7.298407 7.0707164 6.4901366 6.8878922
1369591_at 3.841852 3.6994169 3.7879214 3.824819 4.034066 3.6943011 3.7761126 3.6942697 3.8565886 3.643103 3.8248017 3.8832655
1369592_at 7.175137 7.098032 7.109582 7.1681046 7.003217 6.6930943 7.1903977 6.6707993 6.596188 7.083452 7.261312 7.614155
1369593_at 3.4289477 3.616767 3.6568093 3.455943 3.842079 3.5355272 3.6879544 3.4218073 3.436782 3.80018 3.6004045 3.5166306
1369594_at 6.0069995 5.6307144 5.752412 6.08208 5.735542 5.9869556 6.0384617 6.0564923 5.8809047 5.782323 5.711875 6.104731
1369595_at 3.9827912 3.9930556 3.65116 3.6493285 3.9590964 3.7617521 3.6161895 3.6972551 3.8629196 3.6744576 3.8889499 3.6574848
1369596_at 4.683467 4.8890142 4.7020793 4.561548 4.858629 4.5655766 4.577196 4.5996776 4.63097 4.706725 4.771723 4.8786707
1369597_at 7.62675 7.5385075 7.521362 7.6628594 7.4263186 7.92254 7.6112447 7.8174443 7.7774434 7.6721005 7.6713066 7.645792
1369598_at 4.4068995 4.7082634 4.543616 4.311368 4.5756903 4.1305785 4.4463873 4.2517924 4.4371066 4.376703 4.4641266 4.407916
1369599_at 5.207908 4.967576 5.1072664 5.098019 5.3482313 4.7984304 4.796727 4.838386 4.9110866 4.9909396 5.3686223 5.1089854
1369600_at 4.3371305 4.228382 4.2742167 4.18245 4.5231752 4.3789473 4.221892 4.328091 4.24814 4.3727307 3.944442 4.57311
1369601_at 5.0893826 4.957485 4.865361 5.145043 5.2479496 4.995928 5.0962563 4.8846745 4.961582 5.0260115 5.215031 5.4609036
1369602_at 4.4549956 4.7710967 4.4989905 4.4310174 4.715405 4.5075254 4.6192613 4.6815467 4.4500675 4.4954686 4.6898603 4.520655
1369603_at 3.7940142 3.66596 3.6464684 3.6111207 3.652024 3.610269 3.897898 3.7048502 3.56442 3.9299667 3.5024981 3.9156232
1369604_at 4.582671 4.5980988 4.417349 4.710248 4.9441195 4.7953176 4.3714457 4.685376 4.6517754 4.8218327 4.753629 4.6793203
1369605_at 5.464327 5.3708196 5.504063 5.6965117 5.515193 5.193076 5.2299075 5.4086237 5.3846955 5.6642065 5.192267 5.080721
1369606_at 3.5824027 3.7402074 3.8109827 3.8444192 3.7360177 4.007142 3.662361 4.088283 4.0451326 3.7417574 3.5837202 3.9977007
1369607_at 5.673938 5.80444 5.645883 5.588581 5.7937317 6.136129 5.836188 5.891215 5.858487 6.103625 5.9586973 5.8037896
1369608_at 4.5016437 4.260932 4.395274 4.605385 4.4509025 4.2162995 4.159712 4.109085 4.0659313 4.286068 4.3651648 4.1631536
1369609_at 3.9147317 3.7690837 3.6566198 3.7094684 3.5934613 3.9584248 3.7297623 4.0300355 3.7367306 3.6048722 3.7554884 3.8243759
1369610_at 6.1742964 6.1419263 5.760438 6.08125 5.910647 5.966228 6.299837 6.242594 6.2823153 6.0848017 6.322967 5.9100237
1369611_at 5.2740526 5.003107 5.0293965 4.5740767 5.106464 5.1424637 5.203454 4.8343377 4.9776425 5.02385 4.831148 4.9847937
1369612_at 5.0542164 5.182267 4.928046 5.0302114 5.006876 4.916472 5.195978 5.1093087 4.890957 5.048183 4.9978123 5.3412285
1369613_at 3.79899 3.74083 3.953478 3.7764773 4.053856 3.9242299 4.0801783 3.8619113 3.7266827 3.7718089 4.144415 4.084568
1369614_at 4.124677 4.2227216 4.1591153 4.1114793 4.274973 3.9572654 4.145844 4.2489614 4.1514907 4.209566 3.9284675 4.244798
1369615_at 5.7114725 5.8406744 5.638043 5.927821 5.7534723 5.9525704 5.7054367 5.683704 5.494751 5.8611355 5.8821416 5.864025
1369616_at 4.5002728 4.6361723 4.5761366 4.702678 4.786074 4.913949 4.5686045 4.8789587 4.6732383 4.578594 4.3173428 4.37249
1369617_at 7.593628 7.6335106 7.410658 7.4999638 7.5765314 7.273752 7.7541327 7.862285 7.5586944 7.879467 7.402325 7.845197
1369618_at 4.7172503 4.8857484 4.587419 4.374939 4.983656 4.497469 4.3011703 4.423625 4.540571 4.629243 4.5380187 4.5847526
1369619_at 5.0532103 4.7840195 4.8714185 5.0693865 4.94386 5.0091352 4.9784675 5.0836377 4.6989636 4.6165767 5.2343984 5.071336
1369620_at 4.113399 3.976076 3.7821045 3.9499674 4.035652 3.9846377 3.8424308 3.8475442 3.7543132 3.9510298 3.924997 3.8813977
1369621_s_at 9.515437 9.597867 9.6786175 9.666105 9.624502 10.040136 9.714045 9.900137 10.009155 9.690576 9.664967 9.740324
1369622_at 4.4577656 4.4868484 4.4173737 4.3782005 4.2891293 4.363702 4.3531184 4.3740625 4.4311743 4.387619 4.291793 4.331763
1369623_at 4.9705257 4.9285808 4.75879 4.94433 4.7350492 4.5678425 4.5812836 4.6399546 4.6146126 4.5993986 4.9129887 4.7569885
1369624_at 6.0174603 6.014906 5.7420344 5.9432616 6.248105 5.73673 5.7555013 5.926832 5.7431493 6.0748873 6.1950216 5.8453403
1369625_at 6.008025 6.2576323 6.38984 6.886047 6.30337 6.9238524 6.482909 7.545072 6.795723 6.290763 6.6528625 5.6386967
1369626_at 8.536894 8.5389805 8.443549 8.401406 8.339291 8.509426 8.402838 8.710039 8.767221 8.441102 8.668293 8.381496
1369627_at 4.04248 3.738704 4.0548763 4.450344 4.0681534 3.5941188 3.8762543 3.4263728 3.4477344 3.7191646 4.1442285 4.1567807
1369628_at 8.001173 7.943126 8.602616 8.39776 7.8394327 9.606819 8.597776 9.504648 9.465713 8.366863 8.522916 8.29063
1369629_at 11.36746 11.418227 11.40728 11.3092 11.471602 11.536714 11.471303 11.483386 11.686267 11.331024 11.515419 11.476848
1369630_at 12.627691 12.582296 12.574629 12.580764 12.6227255 12.763171 12.585237 12.746486 12.7574835 12.5799885 12.645727 12.679095
1369631_at 8.002918 7.9555445 7.886054 7.7530136 8.034195 8.1147175 7.9646616 7.9095783 8.117857 7.9375 7.8896794 7.802533
1369632_a_at 5.683892 6.415535 6.177476 6.341326 6.233289 6.4973974 5.794916 7.0017176 6.6403036 6.1668134 6.4598227 5.9022384
1369633_at 10.697127 10.691811 10.916477 11.151787 10.680361 10.89538 10.671344 10.739562 10.857515 10.66009 10.775489 10.964432
1369634_at 6.7605877 6.714881 6.1912894 6.7444186 6.4982944 6.8228173 6.317112 6.6186113 6.406331 6.8061013 6.586967 6.4880495
1369635_at 11.791476 11.456871 11.782246 11.562122 11.769581 11.872175 11.678227 11.691067 11.846594 11.801201 11.854079 11.880977
1369636_at 12.314189 12.100673 12.393743 12.199034 12.363371 12.504839 12.2562895 12.331416 12.401294 12.3717 12.340775 12.468718
1369637_at 4.883279 4.7762403 4.9004755 4.8403506 4.9216423 4.911345 4.780631 4.8175044 4.609972 5.0217185 4.9968863 4.821492
1369638_at 5.5838165 5.547591 5.429723 5.4444675 5.397982 5.6058445 5.536776 5.585012 5.3263764 5.4516425 5.526318 5.584946
1369639_at 4.1007576 4.2542286 3.78145 3.8012755 3.807257 3.7580652 3.9940684 3.8674498 3.513276 4.158148 4.3405175 3.9890537
1369640_at 5.5402484 5.5476127 5.653456 5.9109173 5.559604 5.35704 5.593428 5.601967 5.6738343 5.303026 5.2941 5.54102
1369641_at 7.689257 7.5983863 7.689244 7.5409317 7.4162517 7.5568504 7.6045575 7.6795154 7.5066237 7.59444 7.275005 7.489625
1369642_at 7.1941547 7.0167947 7.3475733 6.9625745 6.9144278 7.312935 7.134211 7.6950536 7.43333 6.9427547 6.880934 6.6809926
1369643_a_at 7.36107 7.362789 7.675528 7.2607636 7.2132277 7.4268684 7.1736717 7.5870914 7.418174 7.173288 7.1792006 6.963253
1369644_at 8.998976 8.887183 9.310695 8.988589 8.832446 8.767894 8.895113 9.177431 8.996346 8.808418 8.973459 8.601993
1369645_at 4.2120256 4.328883 4.1038656 4.066867 4.256587 3.800181 4.142046 3.9075868 3.7570872 4.165536 4.1541777 4.404151
1369646_at 3.8144898 3.8268712 3.7684264 3.6665218 4.0175953 3.6943011 3.7867715 3.6498334 3.6165905 3.813053 3.7404685 3.9392536
1369647_at 6.3701553 6.078149 5.8910284 5.906015 5.4088173 5.964385 5.6922426 5.756493 5.939621 5.5579762 5.6607294 5.968907
1369648_at 6.259788 6.183855 6.1711597 6.249958 6.1702437 5.950121 6.147538 5.812151 6.0070486 6.172109 6.2282987 6.233768
1369649_at 5.108741 5.0828614 4.932959 4.922125 5.092431 5.3188157 4.7815623 5.1144295 4.9837294 5.1193433 5.091893 5.230149
1369650_at 7.090966 7.144424 7.1803718 6.9173555 6.949276 6.887217 7.139716 6.6344824 6.9623537 7.249033 7.0772266 6.8642907
1369651_at 5.057847 5.211319 5.0024605 4.8806157 4.9976797 4.9601994 5.0495877 4.960233 5.064339 4.8549013 5.0142446 5.066842
1369652_at 3.9000223 3.8556905 3.7592762 3.9002037 3.9291668 3.746049 3.8201818 3.676809 3.6629326 4.010348 3.94838 3.845259
1369653_at 7.369998 6.927943 7.112651 7.2358074 7.0301 7.340309 7.282274 6.8764663 7.387395 7.0191107 7.2709823 7.1243544
1369654_at 10.592455 10.735146 10.736783 10.611156 10.508647 10.230465 10.748468 10.58405 10.277356 10.526708 10.798926 10.473779
1369655_at 7.8815203 7.747003 7.88728 7.7731285 7.6473384 7.8897324 8.0306835 8.089567 8.464064 8.602121 7.850887 7.8338895
1369656_at 6.7504883 6.7253914 7.016542 6.889608 6.5996857 6.864154 7.2297945 6.9076486 6.638046 7.08645 6.883326 6.6577215
1369657_at 4.3119226 4.3472056 4.5765743 4.196636 4.5573006 4.196479 4.4588284 4.3072214 3.9586916 4.1600814 4.09058 4.2788873
1369658_at 8.761044 8.968316 9.085169 8.778095 8.566901 9.097886 9.322318 8.940388 9.265305 8.930545 8.910169 8.446962
1369659_at 5.834146 5.5188575 5.7295065 5.2979727 5.830465 5.51063 5.5837836 5.3064594 5.5090623 5.253614 5.4889307 5.7144465
1369660_at 4.473406 4.602326 4.429335 4.611312 4.397498 4.560193 4.4135256 4.350959 4.3591433 4.829324 4.7425056 4.7418137
1369661_at 7.9785867 8.04753 8.056942 8.023939 7.9464245 8.024721 8.060808 8.053423 8.105503 7.934813 7.898806 8.010372
1369662_at 3.5816982 3.6206481 3.571183 3.6415124 3.5076401 3.351854 3.677268 3.6740446 3.3141465 3.559754 3.720888 3.4449756
1369663_at 8.983477 9.014368 9.250532 9.506423 6.1839786 9.773253 5.993741 9.325715 6.406329 6.1026483 9.750067 8.902071
1369664_at 10.172147 10.905485 10.683018 10.716603 10.749679 11.614693 10.295688 10.817241 11.064967 10.733168 10.793221 11.4136305
1369665_a_at 7.642695 7.3807626 7.6866717 7.422306 7.6934795 7.97617 7.2730956 7.760998 7.8304796 7.552762 7.408109 7.495848
1369666_at 6.2438874 6.277353 5.9717355 6.6235433 5.7379904 6.40389 6.113946 6.2786193 6.1449738 5.730318 5.925382 5.9403
1369667_at 6.711708 6.832555 6.7207227 6.878949 6.4465036 6.724384 6.6734943 6.511314 6.7596445 6.618162 6.5116186 6.5549073
1369668_x_at 3.801547 3.799488 3.6185293 3.9766705 4.1321354 4.127363 4.022846 3.8701215 3.6838295 3.8967752 4.0910788 4.0435343
1369669_at 7.9783373 7.7629905 7.9594684 8.020545 7.8871603 8.047113 8.288111 8.0525875 8.459112 8.137312 7.808104 7.989916
1369670_at 4.7805777 5.0129776 4.880755 4.700411 4.9007697 4.6540523 4.982777 5.082325 4.8972044 4.9505577 4.848219 4.92197
1369671_at 12.280981 12.29442 12.174882 12.131481 12.236252 12.269254 12.196247 12.32721 12.450741 12.227672 12.344783 12.327499
1369672_at 6.5039887 6.2966638 6.244439 6.5362377 6.418768 6.5660367 6.6495247 6.482119 6.622646 6.3337965 6.0935946 6.5222178
1369673_at 3.9549148 3.8155742 4.4357104 3.928708 3.9281068 3.8239574 4.194545 4.1132536 4.458526 3.966278 4.0561113 3.948941
1369674_at 3.6300652 3.7898574 4.8639 3.7154133 4.0629168 3.4820511 4.5139275 3.735369 4.77534 3.614534 4.0004444 3.9619498
1369675_at 6.7711077 6.7372637 6.660739 6.6469707 6.541036 6.2933097 6.811517 6.0872927 6.504217 6.683732 6.494638 6.7952843
1369676_at 7.259333 7.3592653 7.290166 7.191685 7.1440525 7.1917605 7.0777397 7.183221 7.099968 7.17724 7.2445216 7.210523
1369677_at 3.6358743 3.4402533 3.401713 3.372751 3.565632 3.3308983 3.6456122 3.5835853 3.5996492 3.7480192 3.633619 3.5820587
1369678_a_at 7.552563 7.748603 7.576125 7.385984 7.4523916 7.583264 7.732316 7.5421243 7.9483433 7.5683393 7.604259 7.5755105
1369679_a_at 10.121832 10.196596 10.091487 10.04684 9.689399 10.044647 9.911373 10.124449 10.464259 9.769672 9.736662 9.714074
1369680_at 5.1533036 5.1603355 5.0660067 5.1681046 5.2625656 4.9946065 5.041666 4.9921374 4.9911766 4.953504 5.348882 5.1770988
1369681_at 4.5593486 4.611907 4.3884296 4.484528 4.5984735 4.5304294 4.361083 4.6521244 4.311246 4.2895527 4.6607537 4.642582
1369682_at 6.8032365 6.8544064 6.7249317 6.7014904 6.9348392 6.5806704 6.8110037 6.9120417 6.72985 6.814376 6.5971603 7.078587
1369683_at 6.667989 6.8643394 6.4987664 6.7535315 6.711136 7.155447 6.862412 6.6587334 6.8295736 6.7564225 6.687292 6.7804613
1369684_at 4.9937234 4.5678453 5.1301203 5.1989975 5.00185 5.1501493 5.211756 5.179759 5.0684834 4.8593993 4.982625 4.884435
1369685_at 3.9572372 4.004409 3.9872878 3.9321384 3.858169 4.0403776 4.0955133 4.195955 3.68184 3.6364772 3.7101834 3.911304
1369686_at 4.344712 4.163063 4.089356 4.2323046 4.194655 4.0250783 4.062575 4.602764 4.11973 3.9839818 4.391922 4.034094
1369687_at 4.1581755 4.136093 4.1538396 4.4725275 4.4453654 4.4245205 4.3715568 4.3166275 3.971498 4.270786 4.5149326 4.2613835
1369688_s_at 5.138539 5.328932 5.3232613 5.3754473 4.827688 5.047571 5.217016 4.9059563 4.8891096 5.007332 5.136246 5.0187254
1369689_at 6.5414248 6.7354116 6.7872686 6.657642 6.7531686 6.976636 6.582045 6.64881 6.6036325 6.7737646 6.7362537 6.5025306
1369690_at 6.638989 6.965717 6.885884 6.910481 6.8077 7.005913 6.770253 6.8314486 6.766043 6.4563255 6.675006 6.735109
1369691_at 4.670864 4.677781 4.679224 4.291744 4.483929 4.345063 4.6265 4.506565 4.727202 4.6617265 5.215061 4.799903
1369692_at 3.891285 4.415619 4.023569 4.3976765 4.055002 3.9081492 4.142128 3.7917926 3.8719838 3.9291687 4.4721394 4.097166
1369693_a_at 5.7674823 5.1119757 5.163316 5.6131034 5.067176 5.6524596 5.203454 5.1622806 6.0078025 4.9776993 5.65072 5.1305976
1369694_at 3.601907 3.7691863 3.4766784 3.5745974 3.81473 4.0317073 3.7493236 3.4610732 3.6548102 3.7052112 3.5223172 3.9316545
1369695_at 4.4690976 4.1376204 4.3818007 3.979026 4.393964 4.29702 4.3441443 4.207666 4.2667694 4.2617826 4.345805 4.2462063
1369696_at 3.9541457 3.8608563 4.1207 3.9272032 3.8860831 3.557055 3.7064924 3.6435857 3.684257 4.009941 4.0721684 3.9343593
1369697_at 4.031098 4.202327 4.2154703 4.0427704 4.0370603 4.05188 3.7802243 4.032113 3.9960186 4.18616 4.3087316 4.2922688
1369698_at 4.8725867 4.8815503 4.9975924 4.865025 4.8280444 4.91841 4.8546357 5.109368 5.203947 5.7877145 7.3870997 7.261518
1369699_at 4.7933283 4.9574776 4.545985 4.5049343 4.7639747 5.1046677 4.77876 4.778814 4.692567 4.2895527 4.971263 4.7811646
1369700_at 5.928258 6.145768 6.0797386 6.1023126 6.0925536 5.8605633 5.835143 5.732638 5.8075347 5.981276 5.9380593 6.1818504
1369701_at 12.612938 12.579907 12.753164 12.52587 12.4925585 12.481233 12.476601 12.682635 12.445809 12.505545 12.3605385 12.607484
1369702_at 7.024312 6.9066367 6.9826045 6.8495502 6.753292 7.041182 7.0345945 6.7806334 7.1244426 7.041164 6.479033 6.8805785
1369703_at 7.838428 7.8137994 7.5572777 7.75592 7.448276 7.264962 7.7178564 7.271718 7.1296535 7.6734743 7.81178 7.8321557
1369704_at 6.7396708 6.51777 6.7416406 6.373485 6.6035137 6.7170825 6.625597 6.60149 6.652841 6.585001 6.5804987 6.5584145
1369705_at 5.366814 5.20936 5.2199593 5.4176645 5.2749515 5.248452 5.15423 5.368393 5.305736 5.395475 5.1288605 5.0608287
1369706_at 3.775596 3.9567502 3.7706115 3.787275 4.1971006 3.7188425 3.812914 3.732005 3.7148461 3.7353318 3.933225 3.893929
1369707_at 4.2882714 4.574801 4.385845 4.3608255 4.852272 4.3817334 4.463495 4.578349 4.459399 4.5317507 4.467796 4.560748
1369708_a_at 5.266942 5.420493 5.261275 5.4010553 5.2193656 5.2395763 5.5470824 5.4262047 5.515559 5.418441 5.2626214 5.5769935
1369709_at 4.4808817 4.26323 4.235048 4.2599907 4.4390655 4.6236215 4.228099 4.425784 4.292272 4.283925 4.5477915 4.4555387
1369710_a_at 3.8570828 3.6500177 3.6765025 3.86632 3.9932 3.7642224 3.55609 4.0024877 3.6345153 3.8111062 3.7572374 4.0378513
1369711_at 4.896556 4.7089505 4.7195053 4.2327476 5.0502214 4.557947 4.7814364 4.447443 4.581684 4.722542 4.690808 4.7292795
1369712_at 7.045387 6.9441957 7.2951303 7.1268835 7.145042 6.994006 7.369711 7.122051 7.2714868 7.1504107 7.0464926 7.011145
1369713_at 5.6060157 5.814519 5.6931186 5.5125895 5.851758 5.682807 5.540165 5.503982 5.2315016 5.5033317 5.713215 6.079063
1369714_at 6.8991485 6.8294873 6.72749 6.9435854 6.88676 6.794928 6.9519916 7.05033 6.8489547 6.7832866 6.6048594 6.699888
1369715_at 4.156822 4.4195275 4.2467823 4.2527885 4.2860537 4.3929367 4.2369814 4.2040377 4.1818466 4.134863 4.0124636 4.138776
1369716_s_at 10.038483 10.049482 9.719839 9.9308195 10.046881 10.480721 9.813933 10.054627 10.61637 10.234239 9.808907 10.0299635
1369717_at 4.35532 4.402232 4.2710085 4.3428936 4.6234145 4.3025975 4.3154964 4.4838448 4.290493 4.4060497 4.604511 4.4807115
1369718_at 8.489762 8.435707 8.369075 8.420766 8.1558485 8.567067 8.385856 8.346691 8.603119 8.388224 8.2083645 8.1506815
1369719_at 3.279254 3.511243 3.2894778 3.2345297 3.2048664 3.2844589 3.3873296 3.3220935 3.252063 3.3395238 3.294221 3.2255566
1369720_at 9.288345 9.318696 9.222565 9.239202 9.2287245 9.36312 9.286267 9.436621 9.515269 9.114976 9.152947 9.386598
1369721_at 5.2085476 5.382149 5.056057 4.8826675 5.2270603 4.8011866 4.93134 4.930829 4.696091 5.2356873 4.7660623 4.89128
1369722_a_at 8.315916 8.299024 8.227101 8.150141 8.177698 8.509278 8.218684 8.555633 8.478203 8.218065 8.034368 8.1506815
1369723_at 7.3201303 7.3437657 7.252621 7.2286463 7.118182 7.4967594 7.292783 7.253645 7.5401096 7.220508 7.113167 7.36228
1369724_at 5.331707 5.336273 5.3348727 5.082036 5.446937 5.4464474 5.10858 5.119301 4.8892527 5.3438244 5.596629 5.5915356
1369725_at 7.711517 7.6175995 7.92789 7.6508303 7.6208754 7.7713165 7.9935646 8.112973 7.7619734 7.5298357 7.4845796 7.4164696
1369726_at 8.718565 8.788666 8.829592 8.852703 8.61285 8.587034 8.549442 8.307359 8.908066 8.63112 8.139362 8.833355
1369727_at 13.840405 13.8719015 13.919761 13.826797 13.985563 13.842926 13.913914 13.820083 13.8400755 13.928713 13.839116 13.874691
1369728_at 5.3100486 5.4566064 5.5239577 5.2908826 5.4365926 5.3715887 5.413172 5.3160205 5.4597383 5.355492 5.481434 5.404708
1369729_at 8.457539 8.436604 8.511051 8.417056 8.171047 8.440569 8.521093 8.310753 8.447097 8.302567 8.296448 8.540508
1369730_a_at 4.737368 4.792698 4.974498 4.8511696 4.9818707 4.5706587 4.974945 4.7942076 4.707116 5.0403175 4.8119755 4.9860063
1369731_at 3.7140963 3.3938901 3.5382648 3.7430737 3.3386834 3.381712 3.5988588 3.4286633 3.3131106 3.4735875 3.655239 3.7704165
1369732_a_at 4.8327274 4.5908737 4.6696577 4.590571 4.618582 4.5112324 4.88663 4.82086 4.785486 4.647463 4.860694 4.5875945
1369733_at 8.61392 8.501168 8.521661 8.652149 8.390709 8.755894 8.604039 8.836182 8.687571 8.507373 8.394045 8.515888
1369734_at 8.935449 8.965977 9.173563 8.912953 9.040107 9.143457 8.960073 9.006087 9.212614 8.692629 8.770453 8.801772
1369735_at 6.1156626 5.6383533 6.132373 6.0006886 6.2912707 6.044442 6.828331 5.824385 6.1261334 6.034172 6.0485177 6.2875013
1369736_at 5.2114563 4.904261 4.63425 4.865098 4.979024 4.8027534 5.088984 5.014078 4.971204 4.993785 5.386242 4.971436
1369737_at 8.898022 9.314419 9.238371 8.988652 9.273021 8.62878 9.283327 9.224631 9.259155 9.0905905 8.959888 8.595713
1369738_s_at 9.612855 9.953999 9.708219 9.646491 9.901723 9.835696 9.812748 10.272337 9.88023 9.585677 9.46132 9.302409
1369739_at 4.3641753 4.376057 4.2257276 4.417752 4.5569367 3.982266 4.4465933 3.890812 4.202737 4.0841484 4.318164 4.3736696
1369740_at 4.8765335 4.8981667 4.836959 5.0547857 5.405011 4.773765 5.291221 5.1618366 4.6954517 4.960924 5.3154626 5.17878
1369741_at 5.8157263 5.6857967 5.5181394 5.6953835 5.804184 5.5319004 5.481042 5.519532 5.5032644 5.568134 5.788831 5.7056723
1369742_at 5.0373383 4.9190702 4.997471 4.8735323 4.818386 4.922683 4.6661777 5.21284 4.786392 4.800536 5.0562754 4.7072864
1369743_a_at 8.73083 8.629259 8.432461 8.161616 8.396376 8.645344 8.586653 8.478647 8.446661 8.12329 8.184046 8.411268
1369744_at 4.2571344 4.207845 4.3386035 4.3715925 4.511609 4.2797227 4.3080363 4.080777 4.1322374 4.280886 4.5220356 4.2653933
1369745_at 6.51412 6.4257183 6.2093515 6.3414145 6.145992 6.467561 6.04105 6.2865763 6.278649 6.328358 6.2538586 6.332657
1369746_a_at 11.495984 11.43238 11.892128 11.800609 11.720287 11.48019 11.71348 11.7112 11.815471 11.518883 11.597413 11.967144
1369747_at 6.7264776 6.7763925 6.8474216 6.636311 6.7942867 6.1752577 6.522943 6.397211 6.515755 6.7506676 6.554046 6.348451
1369748_at 3.3261118 3.5539737 3.5075967 3.5950882 3.82272 3.5392373 3.8352304 3.6234868 3.4537508 3.9165347 3.7719398 3.7391205
1369749_a_at 4.188655 4.4354844 4.287554 4.0992575 4.491421 3.9933167 4.250698 4.165056 3.9402604 4.3623896 4.8232965 4.327776
1369750_at 4.0359287 3.6873772 4.0055985 3.9476535 4.0391135 4.045023 3.8198538 3.800636 3.8945725 3.933749 4.2776318 4.0446024
1369751_at 4.031768 4.0584283 3.978477 3.9287214 4.3351536 4.320288 3.8396513 4.2613125 4.075799 3.7972965 4.550969 4.070635
1369752_a_at 4.858443 4.947443 4.835821 4.911873 4.934092 4.9585943 5.0866 4.8894424 4.972592 4.959632 4.831002 4.7614
1369753_at 3.9415445 3.8388479 4.100238 3.9921434 4.1780033 4.1619725 4.139317 3.9694397 3.858633 3.979581 4.100036 4.106246
1369754_a_at 7.9995995 7.839913 8.09708 7.758309 7.863997 8.044007 7.979112 8.071659 8.030798 7.9189544 7.8404083 7.9600573
1369755_at 3.979124 3.8069081 3.8721948 4.139654 3.7306552 3.641479 3.7599957 3.7372282 3.6726723 4.1713705 3.9461706 4.142032
1369756_a_at 7.3129396 7.368408 7.4970593 7.2377806 7.515101 7.5382147 7.598668 7.7467375 7.203228 7.5031276 7.465339 7.707695
1369757_at 6.1348042 6.150125 5.9806733 6.0816703 6.223474 6.007158 6.0590477 5.8504963 5.634176 5.865899 6.163799 5.926463
1369758_at 8.11698 7.9984107 8.238889 8.080617 8.094565 8.661148 7.839028 8.38691 8.541318 7.849516 7.603856 7.9062514
1369759_at 5.4077597 5.3101916 5.4289303 5.6638374 5.53892 5.3801413 5.463375 5.389032 5.402516 5.7448645 5.776754 5.7376533
1369760_a_at 3.6287785 3.8088102 3.81353 3.6702902 3.918773 3.8039122 4.062977 3.7808673 3.6313725 3.6073644 3.703459 3.9660084
1369761_at 4.341213 3.964963 4.111634 3.9376442 4.2941017 4.0256577 3.7907326 4.0261183 3.8267226 4.154416 4.3371053 4.310479
1369762_at 4.380194 4.495614 4.07993 3.887805 4.2408476 4.309473 4.2114954 3.9930267 4.2193546 4.5100107 4.144239 4.195243
1369763_at 4.1564765 4.2102995 4.0706353 4.2853303 4.206644 3.8799949 4.1980705 4.1444945 4.01676 4.391803 4.273065 4.1706886
1369764_at 13.179817 13.158057 13.1294775 13.254157 13.136928 13.151245 13.338792 13.196192 13.232096 13.173499 13.210062 13.316301
1369765_at 3.879108 3.5962555 3.5452492 4.050824 3.777713 3.7731926 3.7867715 3.7088685 3.88074 3.7137425 3.6738431 3.6499093
1369766_at 5.8527985 5.4698863 5.3624387 5.5797195 5.7419815 5.589221 5.6431446 5.1668277 5.414185 5.4749374 5.7017126 5.424747
1369767_a_at 3.9404771 4.1335974 3.9060004 3.5742142 3.693208 3.7725291 3.70918 3.9353738 3.850714 4.1187553 4.0685806 3.9040303
1369768_at 6.5079412 6.4124403 6.3633637 6.3739605 6.1000257 6.2854857 6.267453 6.3672285 6.4702334 6.1616364 6.1389365 6.3575025
1369769_at 4.5315595 4.8725424 4.50158 4.889209 4.6521807 4.613921 4.5562606 4.624622 4.4534655 4.286518 4.4889483 4.553542
1369770_at 4.1857204 4.0072665 4.0310416 4.02147 3.952174 4.074815 4.195565 4.126012 4.0581455 4.084397 4.2190447 4.3131914
1369771_at 4.91288 4.88305 4.97748 5.2704086 5.2473087 5.35476 5.1267004 5.418442 5.0757627 5.1844673 5.0137157 5.3386536
1369772_at 7.4349136 8.059787 7.172692 7.098199 7.4693985 7.224123 7.3769593 6.9870477 7.0142145 7.042166 7.4923215 6.8573103
1369773_at 4.001052 4.3692255 4.182636 3.8037894 4.0430307 3.8628793 4.169818 3.8504684 3.8189137 4.023421 4.0077386 4.142824
1369774_at 4.5728774 4.4524097 4.553833 4.689859 4.576708 4.1563997 4.4430504 4.254873 4.075799 4.2777076 4.724589 4.3114815
1369775_at 8.409658 8.332622 8.439997 8.329278 8.299785 8.24897 8.354391 8.297178 8.068426 8.320239 8.372646 8.30765
1369776_a_at 6.5834374 6.6192813 6.3610134 6.5402236 6.74644 6.712337 6.6185102 6.810049 6.5718513 6.6842647 6.584704 6.6109443
1369777_a_at 7.665101 7.765236 8.01752 7.480534 7.6576824 7.2193713 7.5654054 7.93274 7.481016 7.712376 7.320813 7.587195
1369778_at 4.2148886 4.141595 3.9362688 3.7569492 4.1738977 3.7703893 3.8881598 3.779779 3.765299 3.8733737 4.0759177 4.0325365
1369779_at 5.99243 5.9060044 5.8511667 5.7875934 5.9041157 5.999645 5.826995 5.58663 5.746747 5.7083 5.7730303 5.8430285
1369780_at 5.981632 6.0495787 5.9500546 6.559808 6.2172923 6.209706 6.2025776 6.192958 6.081838 5.905553 6.3393893 6.3483853
1369781_at 3.8897302 3.7586799 3.664014 3.876609 3.9696999 3.6814826 3.6631567 3.5856273 3.8111303 3.7106442 3.8499954 3.7271821
1369782_a_at 6.143745 6.055163 6.280552 5.941291 6.1774416 6.09708 6.026599 6.0665207 5.9838843 5.923066 6.1786747 6.1834383
1369783_a_at 5.092425 5.3401155 5.0304594 5.299184 4.6296177 4.957541 5.1557384 4.9139347 4.8678446 4.798066 4.8502936 4.7306643
1369784_at 3.8868132 3.7402596 4.0338564 3.9085593 4.1291494 3.8349485 3.6251092 3.7126927 4.059765 4.08226 3.7888336 3.6554193
1369785_at 7.686956 7.8714714 7.7369266 7.6968327 7.5790696 7.9864416 8.042712 7.6631823 7.626033 7.7727447 7.882819 7.9591217
1369786_at 5.9910884 5.9525633 5.7912755 5.982616 6.213477 5.822317 5.911563 5.8357573 5.74498 6.144777 5.9395943 6.0877066
1369787_at 3.817583 3.6805167 3.8643374 4.0392485 3.8957875 3.9808085 3.8860366 3.9270887 4.0586176 3.8698828 4.130802 3.8287914
1369788_s_at 8.149409 7.7320123 7.5798583 8.084915 7.201776 7.0510664 7.686356 7.618807 7.235114 8.060997 8.027926 7.204371
1369789_at 3.4239016 3.3973086 3.3356922 3.5185177 3.5476096 3.5615804 3.5111995 3.3362327 3.4797473 3.511877 3.5182717 3.6990855
1369790_at 10.942804 12.163923 11.158713 11.362103 11.84949 12.249289 11.998316 11.6649 11.037968 11.583277 11.838745 11.430133
1369791_at 7.7580347 7.7006764 7.404259 7.7803755 7.691649 7.9512744 7.6334414 8.035179 7.8052883 7.6355014 7.7292333 7.8637733
1369792_at 6.019584 6.0075502 6.036942 6.2555084 6.1726027 6.0261374 5.926953 6.0982213 5.9975123 5.9731812 6.368042 6.0572515
1369793_a_at 4.2091885 4.3947725 4.009 4.1320763 4.1294584 3.959427 4.0526505 4.160244 4.1073685 4.2223577 3.8093128 4.2797832
1369794_a_at 4.9489527 4.926245 4.8533216 4.9432325 5.0185914 4.954489 4.6454496 5.0577464 4.668111 4.866659 4.7560835 4.895039
1369795_at 4.24294 4.5144396 4.322754 4.2767305 4.3933086 4.334964 4.4327507 4.4578333 4.4288692 4.476361 4.6703243 4.5158377
1369796_at 4.778559 5.114597 4.608291 4.7253036 4.6871247 4.4534874 4.651937 4.714395 4.477833 4.546239 4.6218863 4.989272
1369797_at 4.3082438 4.1184187 4.2258267 4.3544183 4.3047256 4.216297 4.2494497 4.4453363 4.1333566 4.1822686 4.198394 4.164133
1369798_at 4.4885645 4.6572123 4.4194813 4.759553 4.699808 4.779475 4.614431 4.6474752 4.53257 4.7029524 4.7747087 4.878458
1369799_at 10.248756 10.346769 10.294064 10.3521385 10.365747 10.689276 10.5258665 10.586863 10.437972 10.424933 10.3592615 10.381772
1369800_at 3.8882425 3.8402476 3.954007 3.9739993 3.8769505 4.1036158 3.8860366 3.7005672 3.761169 3.919051 3.8226514 3.7356892
1369801_at 4.5860715 4.799014 4.7303777 4.2929325 4.578039 4.535731 4.901499 4.758185 4.384963 4.7103715 5.1716566 4.6817417
1369802_at 3.8802202 3.7609599 3.7615757 3.8768651 3.7759142 4.0863953 3.9242082 3.8298686 3.9273078 4.002461 3.8620586 3.9935625
1369803_at 4.6433144 4.758412 4.593721 4.5743403 4.8694835 4.658208 4.6435156 4.5151157 4.3377137 4.6291184 4.771224 4.780794
1369804_a_at 4.4191136 4.8121758 4.651627 4.7369957 4.4501038 4.734521 4.789811 4.677919 4.965081 4.968876 4.8882265 4.8125324
1369805_at 3.9695535 4.124381 4.3245864 4.279406 4.126139 3.9863641 4.0406265 3.8832066 3.9851964 4.18616 3.9316633 4.0439954
1369806_at 5.3073063 5.1860924 5.0792 5.1436653 5.3356085 5.105895 5.4807215 5.032482 5.2315016 5.0979176 5.221268 4.89128
1369807_at 4.545109 4.556742 4.286585 4.3657336 4.343796 4.8843575 4.292582 4.435894 4.5360813 4.468109 4.6186366 4.922958
1369808_at 4.90599 4.610106 4.577779 4.3403254 5.115949 4.8648376 4.509604 4.7091975 4.7592554 4.5633082 4.803284 4.879437
1369809_at 4.967972 5.3316836 4.7982445 4.9456835 5.2198625 5.172785 5.1579447 5.3558707 5.0093837 5.1182857 5.1047835 5.2086496
1369810_at 6.4487143 6.0918107 6.256772 6.24225 6.093723 6.387911 6.3548527 6.5184336 6.375173 6.447955 6.689028 6.4394145
1369811_at 4.7178125 4.7197495 4.802598 4.6835327 4.8132257 4.714593 4.763954 4.9395475 4.717758 4.8337965 4.989661 4.84336
1369812_at 5.6330485 5.6924725 5.457824 5.8027616 5.7760158 5.6559896 5.7825546 5.8600187 5.4999743 5.648161 5.991792 5.6115856
1369813_at 6.674274 6.678466 6.854565 6.8219686 6.7098737 7.124101 6.7660213 6.927228 6.7293596 6.864094 6.7667427 6.7098618
1369814_at 4.3118668 4.7013617 4.4593906 4.6218038 4.5812154 4.75931 4.5154433 4.693491 4.50179 4.369552 4.467583 4.485401
1369815_at 5.6082006 5.494301 5.5467873 5.5934873 5.849214 5.392658 5.5456667 5.47606 5.8831596 5.7953725 5.449613 5.5803595
1369816_at 4.3298 4.93573 4.5699196 4.6746497 4.589573 4.9140244 4.684074 4.411653 4.7197566 4.6974854 4.542661 4.6277385
1369817_at 4.1361537 4.344367 4.3203344 4.440134 4.1147056 4.584179 4.6184855 4.4239006 4.2772655 4.370761 3.9425268 4.5407124
1369818_at 4.9237714 5.0879445 4.7527924 5.230532 4.8045087 4.665246 4.841798 5.0880346 4.665838 4.907962 4.8983364 4.7796507
1369819_at 4.714103 4.6626654 4.6849504 5.4863076 4.952761 4.656559 4.7994814 4.907733 4.7617717 4.6694617 5.176032 5.086518
1369820_at 4.1649294 4.0720186 4.1372285 4.120103 4.2227683 4.153263 4.2349687 4.6308966 4.39073 4.1328254 4.4452486 4.370279
1369821_a_at 4.845025 4.6594496 4.9537477 4.5672407 4.6593056 5.063303 4.8542995 5.298193 5.2164526 4.5425053 4.67243 4.6536856
1369822_at 4.299453 4.369497 4.106824 4.2477016 4.118514 4.3897266 4.1420455 4.173029 4.2762947 4.2869687 4.3748903 4.498352
1369823_at 5.0193205 5.2354336 5.1021547 4.9253445 5.332328 4.637251 4.921974 4.862567 4.566798 5.1929913 5.103219 5.114625
1369824_at 4.655465 4.659033 4.312272 4.486043 4.716469 4.88 4.373285 4.6544437 4.566695 4.6506557 4.574073 4.467555
1369825_at 4.88348 4.6758337 4.71244 5.0123405 4.8470993 4.822228 4.847815 4.6411824 4.6685324 4.8340106 4.837684 4.950014
1369826_at 6.1160207 5.9080076 6.0020633 6.100691 5.6811113 6.2910743 6.0670943 5.827312 5.624005 6.144777 5.749967 5.7749147
1369827_at 5.640586 5.5598173 5.48507 5.62691 5.452585 5.1192303 5.629139 5.4762983 5.374896 5.393409 5.7212133 5.389949
1369828_at 5.6807857 5.6464806 5.4579363 5.5796328 5.747925 5.574827 5.6129723 5.584484 5.526326 5.794072 6.110371 5.875414
1369829_at 4.7132435 4.7745075 4.942944 4.716428 4.851827 4.9138165 4.865872 4.9312725 4.697715 4.954531 5.332777 5.188656
1369830_at 4.3213544 4.6526875 4.7298803 4.5847225 4.4992013 4.964137 4.5664263 4.5129037 4.4811068 4.566846 4.497172 4.6002254
1369831_at 5.310482 5.3013783 5.351839 5.4703074 5.403226 5.2614975 5.3548784 5.5199146 5.2926197 5.4081926 5.6320047 5.778522
1369832_at 5.735382 5.5998645 5.5947657 5.560614 6.056037 5.575992 5.4022775 5.4243345 5.3566513 5.8319144 5.612834 5.943782
1369833_at 4.3962507 4.308984 4.2644596 4.447646 4.5879674 4.2746434 4.041767 4.350959 4.1613207 4.120612 3.926869 4.773945
1369834_at 7.4246254 7.3531504 7.956407 7.4456186 7.686634 7.438949 7.4901366 7.8412027 7.6640325 7.4713254 7.418659 7.212338
1369835_at 6.248996 6.3400426 6.2097664 6.541723 6.528034 6.3821764 6.251422 6.2030826 6.2402625 6.3994594 6.294974 6.304074
1369836_at 7.0845466 7.261007 7.149584 6.084295 7.3750806 8.5766945 6.4284472 6.558103 6.026219 6.2480288 6.691986 7.117453
1369837_at 12.255907 11.996439 12.407016 12.299831 12.452554 12.358961 12.411964 12.549963 12.415324 12.144319 12.258213 12.644438
1369838_at 4.1995177 4.120262 4.177567 4.3644423 4.4463434 3.705865 4.5547843 4.40064 4.205156 4.054033 4.040423 4.234381
1369839_at 4.6312695 4.9040985 4.5199594 4.587783 4.626214 4.589222 4.6035986 4.272684 4.580962 4.801938 4.6544085 4.768652
1369840_at 10.031592 9.315701 10.055907 9.802735 9.836879 9.966739 8.760698 9.694129 9.602929 9.065513 9.611555 9.310892
1369841_at 3.6690235 3.7806227 3.7047849 3.7620108 3.550866 3.714547 3.5486543 3.6840544 3.5558946 3.5646892 3.5488489 3.6970906
1369842_at 4.000244 4.15693 3.9107454 4.2325535 3.8938482 4.0143175 4.1715803 3.7366312 3.9093382 3.9839818 4.215434 4.030083
1369843_at 4.365567 4.765444 4.294901 4.5963345 4.4475617 4.466427 4.286705 4.581916 4.41673 4.546239 4.2491245 4.493293
1369844_at 4.3154173 4.5669794 4.211959 4.268458 4.129118 4.322111 4.384331 4.1115084 4.1401043 4.798729 4.4491615 4.2726974
1369845_at 5.630005 5.609131 5.7496686 5.6836834 5.814336 5.6236215 5.525285 5.3792424 5.287963 5.815204 5.610163 5.8362064
1369846_at 3.5259154 3.739675 3.7804952 3.5573304 3.4725254 3.5974932 3.6893811 3.5093238 3.3680713 3.5000744 3.369587 3.459967
1369847_at 5.5372972 5.688455 5.464966 5.568723 5.742257 5.5900083 5.545373 5.370362 5.248416 5.423481 5.710931 5.529971
1369848_at 3.677972 3.8065119 3.5616543 3.8482308 3.6501625 3.54621 3.6058636 3.513997 3.5551276 3.7787914 3.6011138 3.5617335
1369849_at 5.140934 5.085411 5.1271887 5.051654 5.440221 5.422703 5.0959473 5.2992954 5.1524134 5.0368233 5.422303 4.880164
1369850_at 4.953519 5.460827 5.6294703 5.200924 4.7855873 5.5132427 5.4149895 5.40705 5.7836885 6.0866227 6.4249525 5.7534113
1369851_at 7.536949 7.7023125 7.3990793 7.613336 7.3130527 7.32737 7.494585 7.304704 7.323889 7.1787896 7.2860966 7.418946
1369852_at 12.263334 12.171544 12.204097 12.189764 12.258259 12.209395 12.127726 12.209761 12.113029 12.0847435 12.107571 12.326844
1369853_at 4.9063396 4.7668853 4.562842 4.9220157 4.9970098 4.731625 4.9748063 4.8901267 4.706183 4.7855163 4.664757 5.048645
1369854_a_at 8.617801 8.438434 8.651399 8.365818 8.349483 8.4807415 8.402023 8.433152 8.732563 8.219365 8.530139 8.263192
1369855_at 4.0984883 3.9251404 3.8666136 3.7143052 3.624128 3.8372803 3.625996 4.032113 3.7455997 3.474293 3.7937675 3.7119782
1369856_at 4.3071647 4.502186 4.3169036 4.364465 4.680088 4.49881 4.355387 4.703921 4.538025 4.5137153 4.6472306 5.0405436
1369857_a_at 5.889023 5.6968236 5.7438335 6.046405 5.9022355 5.885294 5.9286985 5.798198 5.5175653 5.670054 5.7878985 5.9563675
1369858_at 4.2992854 4.2429047 4.11712 4.5365086 4.7024245 4.429966 4.4745235 4.486562 4.278532 4.4449472 4.6192937 4.4075046
1369859_at 4.5312505 4.503586 4.27754 4.7078 4.8349724 4.683579 4.506735 4.1918035 4.3893366 4.5506277 4.3877997 4.809884
1369860_a_at 4.8283243 4.9978743 4.9197273 4.854884 5.0413666 4.905492 5.109604 4.818553 4.951478 4.8119287 4.876644 4.9953976
1369861_at 4.56521 4.5443816 4.734166 4.519906 4.367862 4.7162876 4.455634 4.196411 4.4167295 4.5143723 4.8465557 4.686187
1369862_at 4.447739 4.451589 4.656329 4.430145 4.6097865 4.5216627 4.45241 4.577188 4.306975 4.3201523 4.264824 4.46746
1369863_at 8.583877 7.887196 8.862995 7.6762247 7.910268 9.144901 6.9203396 8.6981945 9.123257 8.783505 9.065948 8.610674
1369864_a_at 9.550338 11.629275 10.0505295 9.777972 10.501757 10.822592 10.286405 11.4676285 9.9253435 10.614247 10.801486 10.809286
1369865_at 4.3164406 4.3215237 4.41348 4.5669994 4.4073524 4.0262837 4.204854 4.255379 4.058021 4.4646616 4.4832373 4.1963935
1369866_at 4.6092367 4.54668 4.4951086 4.447974 4.320776 4.5056195 4.4997673 4.5811486 4.5891232 4.333278 4.6323433 4.515837
1369867_at 5.8365774 5.6193132 5.113413 7.023356 6.1280885 5.398595 6.0487056 5.489307 5.328936 5.41071 5.2276344 6.1355205
1369868_at 9.751405 9.727968 9.714506 9.806023 9.872033 9.732251 9.679453 10.004103 10.171661 9.788187 10.071402 10.071097
1369869_at 3.9967124 3.4959574 3.4899492 3.670118 3.9882774 3.5945637 3.8109024 4.088532 3.804829 3.7550254 3.611889 3.6688874
1369870_at 7.096428 7.14071 7.083946 6.919629 6.901956 7.3384495 7.037652 7.2606826 7.316627 6.875374 7.1104493 7.0427957
1369871_at 3.842228 3.7924142 3.6612656 3.7306676 3.7831337 3.6620631 3.7319052 3.7585526 3.3940954 3.6557202 3.696974 3.506735
1369872_a_at 4.5740433 4.450121 4.3661385 4.6145005 4.398336 4.5231724 4.1676426 4.382793 4.786661 4.2895527 4.51328 4.224452
1369873_at 4.6215777 4.6843734 4.7334943 4.4871554 4.71208 4.5639296 4.51524 4.6908436 4.3901525 4.542881 4.664302 4.7366643
1369874_at 4.7312727 4.8165736 4.749938 4.630957 4.757167 4.4766045 4.7748833 4.616335 4.7617717 4.8105855 4.9908247 4.938045
1369875_at 5.2257195 4.816573 5.0700774 4.777978 5.052408 5.572405 4.774081 5.105522 4.8136263 4.7540636 4.721384 5.1971045
1369876_at 4.0250225 4.048778 3.8658895 4.105323 4.0391135 3.9703884 4.195565 3.8584957 3.826528 3.961735 3.722849 3.5762725
1369877_at 4.924924 4.5304875 4.748006 4.7832584 4.859025 5.006912 4.5664263 4.753398 5.0822415 4.634736 4.707616 4.30891
1369878_at 4.4926333 4.4409995 4.014103 4.484528 4.340812 4.452467 4.1389394 4.442437 4.0311575 4.2379622 4.567502 4.481324
1369879_a_at 12.838568 12.799907 12.916834 12.797465 12.7866745 12.790922 12.797818 12.619654 12.802309 12.800095 12.770906 12.834812
1369880_at 4.0180707 4.0210457 4.3669014 4.414671 4.2079563 4.408033 4.32541 4.1535487 4.2014003 4.228757 4.5230684 4.130707
1369881_at 4.663557 4.2732763 4.6583176 4.5639944 4.6789637 4.409851 4.4551992 4.3105946 4.306697 4.685726 4.3253937 4.799903
1369882_at 4.686252 4.5478597 4.378069 4.4863777 4.157327 4.5484657 4.5920563 4.7753363 4.5361466 4.539257 4.4044313 4.776931
1369883_at 3.3709826 3.4595864 3.3838708 3.3088233 3.5226483 3.6438494 3.5523932 3.6031878 3.5639398 3.7938554 3.5887816 3.7238116
1369884_at 4.765329 4.8194566 4.9144278 4.871183 5.010879 5.2136936 4.9686937 4.9241266 4.9544673 5.0352983 4.8225145 4.956863
1369885_at 5.1970263 5.1398845 5.1963515 5.408889 5.3598843 5.043321 5.3813043 5.309934 5.342848 5.373113 5.27306 5.368553
1369886_a_at 6.1521935 6.1794777 6.17419 6.226216 6.0942907 6.318026 5.8882685 6.069552 6.0102267 5.960519 5.992961 6.1906915
1369887_at 4.73241 4.685047 4.645382 4.5550966 4.519906 4.535731 4.6560783 4.479881 4.634816 4.6397915 4.436294 4.5284467
1369888_at 4.203719 3.9903157 4.144037 4.1666317 4.5032277 4.2162995 4.355387 4.5014734 4.0058126 4.003688 4.387058 4.56029
1369889_at 4.1342006 4.232749 4.1519613 4.266281 4.393631 4.1555195 3.963969 4.019657 4.04681 4.0672226 4.3114157 4.479143
1369890_at 3.2788973 3.239686 3.198834 3.152862 3.2682772 3.3085334 3.1951108 3.146742 3.3408797 3.39396 3.3641264 3.3951237
1369891_at 5.41075 5.3608503 5.03378 5.303947 5.1010656 5.187973 5.2308617 5.119047 5.3225856 5.2773438 5.3584876 5.1084723
1369892_at 3.923001 3.67893 3.6169322 3.9739993 3.942645 3.6015916 3.8218298 3.6716857 3.4900894 3.86037 3.7145758 3.7052162
1369893_at 4.637515 4.6222386 4.6254487 4.738355 4.573742 4.7107577 4.667219 4.7258816 4.6485734 4.794651 4.739919 4.830947
1369894_at 3.1361187 3.5462806 3.2791777 3.444365 3.1542175 3.4404447 3.2071414 3.1401372 3.2604125 3.3537662 3.2914054 3.2763977
1369895_s_at 6.165424 6.1674733 6.3324437 6.3988595 6.2199636 6.1593924 6.311955 6.2648363 6.0730186 6.0302277 6.23743 6.301297
1369896_s_at 7.3446765 7.514223 7.5933833 7.314626 7.38073 7.288835 7.703945 7.5379257 7.353221 7.3280706 7.20773 6.9442334
1369897_s_at 12.564517 12.571762 12.5038595 12.608826 12.350953 12.411011 12.4541855 12.588451 12.50404 12.491776 12.430264 12.450205
1369898_a_at 5.1811047 4.951456 4.8834105 5.1810265 4.987138 4.755523 4.9821854 4.955553 4.842223 5.0236354 5.098242 5.006103
1369899_s_at 5.835953 6.1229634 6.0024076 5.8675447 6.029999 6.1090817 6.0038104 5.8355255 6.1468544 6.278286 5.76394 5.710994
1369900_at 4.1413445 3.962479 3.8613753 4.136232 4.112456 4.16236 4.0020537 4.2294745 4.080944 4.096135 3.828708 4.3616056
1369901_at 4.68629 4.7136335 4.3114223 4.5801115 4.698799 4.634796 4.355387 4.323376 4.4308724 4.465736 4.804375 4.7286725
1369902_at 7.316441 7.0743647 7.573185 7.554181 6.78551 7.279264 7.0754437 7.19425 6.736994 7.0200543 7.1768107 7.1145935
1369903_at 4.1698503 4.296008 4.4637146 4.2665157 4.713532 4.455379 4.4946065 4.2543573 4.1036468 4.2492113 4.2184296 4.1708074
1369904_at 4.7236443 4.617064 4.8122215 4.8070445 4.8027363 4.7057924 4.6019993 4.8681526 4.57156 5.095937 5.0159564 5.199979
1369905_at 3.800554 3.9229696 3.650742 3.9193325 3.981247 3.6065178 3.6376631 3.8068686 3.523974 3.7724566 3.5909593 3.7883031
1369906_s_at 11.960748 11.938252 12.069043 11.8354645 12.0036335 12.003407 11.990682 11.998004 11.813466 12.000806 11.826125 11.971741
1369907_at 5.950991 6.029768 5.7960997 5.5963216 5.932544 5.424656 5.90121 5.585012 5.4272213 5.57006 5.8105116 5.8868732
1369908_at 3.801358 3.6387012 3.638601 3.537936 3.993974 3.7902327 3.5379345 3.8366334 3.8629196 3.7463758 4.024619 3.8243759
1369909_s_at 11.30887 11.180879 10.938204 11.331898 11.107875 11.259578 11.422845 11.525293 11.316607 11.216027 11.227765 11.354873
1369910_at 3.926487 3.9773526 4.054004 3.9394443 4.269297 3.9420311 3.8217127 4.1565404 3.968822 4.062188 4.333177 3.9808397
1369911_at 5.0100493 5.3438926 5.063388 5.0518403 5.512869 5.3398504 5.1123576 4.992099 5.0453405 5.072854 4.9977922 5.22034
1369912_at 6.1050262 5.9355307 5.846372 5.817856 5.8867054 6.267405 6.0154276 5.9145145 5.967309 5.920795 5.905928 5.7600155
1369913_at 4.373398 4.520426 4.4200325 4.539057 4.4533544 4.2591457 4.473443 4.2804327 4.3275504 4.6737514 4.5096273 4.8784637
1369914_at 3.8291118 4.115838 3.890636 4.293235 3.9005976 3.9685457 3.9929552 3.9723785 3.8629196 4.1794295 4.056052 3.712268
1369915_at 6.6606617 6.727639 6.62626 6.8293443 6.674873 6.8127503 6.8126698 6.8685393 6.6829543 6.7184825 6.5498085 6.7466516
1369916_at 5.333554 5.2421827 5.232083 5.36122 5.5365114 5.2446423 5.294713 5.302724 5.264751 5.378212 5.255418 5.319231
1369917_at 4.997697 5.324657 4.9199944 5.266254 5.0598803 5.129795 5.1247826 5.2110147 5.277147 5.04487 5.245799 5.2891097
1369918_at 4.1775336 4.2392025 3.9803092 4.1826878 4.102969 3.9812677 4.168785 3.6334488 4.0474453 4.18616 4.18022 4.2194004
1369919_at 4.9937234 4.7995152 4.9959106 5.1076903 4.9894886 4.905894 4.778611 5.1604934 4.958659 4.7723684 5.152176 5.2078104
1369920_at 4.735411 4.71087 4.376634 4.7735744 4.825217 4.55774 4.815749 4.6500826 4.708308 4.7723093 4.642817 4.7144003
1369921_at 6.4749494 6.7759285 6.5219593 6.233232 5.9741426 6.244626 6.428032 6.055437 6.282802 7.176322 7.8263035 7.052093
1369922_at 8.766704 8.6640835 8.7196245 8.697362 8.521446 8.652341 8.53281 8.457172 8.476646 8.500501 8.602507 8.666249
1369923_at 5.604429 5.3267603 5.539597 5.5509768 5.567313 5.699709 5.649415 5.8013406 5.810586 5.7189283 5.602969 5.588624
1369924_at 5.5538206 5.5055037 5.545343 5.6264887 5.6123323 5.918759 5.303924 6.0798845 5.862954 5.6040277 5.639389 5.463873
1369925_at 4.231186 4.140313 3.9449308 4.255229 4.35328 4.2600803 4.0418215 4.03041 4.227829 4.1695848 4.0916443 4.0334773
1369926_at 7.9684157 8.048612 7.5513372 8.0874195 7.546273 7.6861835 7.853744 7.962865 7.9220285 7.9694386 7.721196 8.18111
1369927_at 11.4016905 11.340657 11.245656 11.260773 11.303109 11.397207 11.232268 11.36907 11.224927 11.259514 11.324348 11.396388
1369928_at 3.7826598 3.630156 3.4681048 3.667049 3.4225965 3.5659087 3.3726087 3.725715 3.6139553 3.5301483 3.4965541 3.5282252
1369929_at 11.443377 11.376894 11.358185 11.447201 11.286169 11.726547 11.239584 11.342068 11.495627 11.321347 11.238131 11.385241
1369930_at 11.726428 11.807878 11.645342 11.650689 11.68023 11.883085 11.746132 11.842585 11.817466 11.858007 11.751462 11.70288
1369931_at 7.311074 7.386481 6.8837156 7.3539395 7.154563 7.3685346 7.1001773 7.23938 7.4758973 7.18003 7.1730003 7.0346684
1369932_a_at 9.864603 10.051706 9.874111 10.057306 9.855933 10.175229 10.166283 10.146907 10.009457 10.057947 10.140946 9.914569
1369933_at 11.210102 11.293922 11.181051 11.244493 11.041055 11.32009 11.155003 11.301084 11.1791525 11.182116 11.101981 11.221736
1369934_at 11.971133 12.064601 11.886391 12.015809 12.050811 11.971927 12.002981 12.067853 12.03796 12.012271 11.951743 12.003265
1369935_at 7.7166705 7.955349 7.6782374 7.896278 7.698658 8.034067 7.961427 7.87126 7.943203 7.797256 7.6638136 7.9439435
1369936_at 10.897963 11.085655 10.726201 11.154834 11.024892 10.697746 11.035499 11.027388 11.079767 11.017826 10.728902 11.020439
1369937_at 10.948235 11.017029 10.834615 11.075927 11.120413 11.091695 11.0435 11.354626 11.24117 11.164833 10.851417 10.938407
1369938_at 7.183263 7.4438643 7.366651 7.264299 6.925094 7.4511065 7.288176 7.5280795 7.4444823 7.4023843 6.9875593 7.1408973
1369939_at 11.932609 12.000007 11.840924 11.943071 11.860286 11.918838 11.919757 11.903153 11.765663 12.046661 12.00521 11.946263
1369940_at 10.41381 10.419945 10.341118 10.366437 10.355833 10.505364 10.3773155 10.467528 10.486211 10.447875 10.36178 10.372458
1369941_at 11.015848 10.741362 10.778863 10.762332 10.878622 11.049059 10.855192 10.989302 10.848084 10.733962 10.95636 10.778541
1369942_at 9.26268 9.056351 9.014376 9.111145 8.8714905 9.321646 8.965124 9.355993 9.421848 8.878087 8.839957 9.003794
1369943_at 10.383173 10.330099 10.230257 10.273464 10.032668 10.463332 10.163605 10.259286 10.185437 10.153844 10.443446 10.125971
1369944_at 8.797917 8.632553 8.672581 8.977259 8.718461 8.533876 8.689442 8.570798 8.843816 8.679443 8.816762 8.69133
1369945_at 4.9196577 4.711762 4.65207 4.9483113 4.732548 4.7979813 4.68433 4.899331 4.6485734 4.6474633 4.496607 4.8297405
1369946_at 6.285401 6.3586707 6.4890785 5.6895323 6.313814 6.614829 6.4760594 6.492038 6.3077583 6.2798266 6.090942 6.068157
1369947_at 5.6835637 5.6263595 5.724145 5.6339197 5.571774 5.6544204 5.5642285 5.816718 5.912733 5.5847735 5.7210684 6.194738
1369948_at 7.666672 7.705689 7.679132 7.6829543 7.891798 7.8411484 7.628854 8.097858 7.96851 8.004683 7.624707 7.797718
1369949_at 7.1489406 7.191538 7.0698957 7.369526 7.002109 7.0583577 6.9789753 7.137816 6.9560866 7.008362 7.0150466 7.13496
1369950_at 9.50012 9.637185 9.483761 9.636516 9.560166 9.549221 9.541264 9.415539 9.5788355 9.5821905 9.445441 9.546818
1369951_at 4.1042395 4.1216784 4.092278 4.1075377 4.410863 4.1823044 4.079899 3.8948417 3.8653836 3.9834588 4.212132 3.9482594
1369952_at 12.183396 12.26495 12.183688 12.178644 12.171112 12.141104 12.200392 12.147271 12.017077 12.044601 12.075997 12.097324
1369953_a_at 4.685399 4.75476 4.5715456 4.5731034 4.7406144 4.345063 4.1771116 4.36798 4.5325704 4.503001 4.4501605 4.619042
1369954_at 12.859279 12.751101 12.943325 12.763576 12.812702 12.923602 12.760741 12.920918 12.743905 12.715778 12.734776 12.90377
1369955_at 6.3779345 6.491338 6.1066437 6.4759583 6.227587 6.198373 6.2997494 6.2442036 6.292996 6.089643 6.4143133 6.4940534
1369956_at 9.076916 9.203386 9.223928 9.523419 9.124387 9.61072 8.98449 9.411747 9.529713 9.192988 8.965344 9.113765
1369957_at 5.544468 5.5169377 5.390885 5.6263037 5.581035 5.684077 5.421197 5.8380327 6.0217814 5.756825 5.8794627 5.9686112
1369958_at 8.204067 8.244999 8.361822 8.218338 7.840014 7.9267154 8.49435 8.1262665 8.2600765 8.579012 8.369547 8.29479
1369959_at 12.289429 11.984382 12.263069 12.368472 12.021082 12.2341795 12.281665 12.31653 12.502174 12.226548 12.2126045 12.018278
1369960_at 9.674829 10.007572 10.154323 10.181303 10.086797 10.254637 9.952884 10.14416 10.366847 10.284301 10.025734 10.017359
1369961_at 8.765089 8.878803 8.704147 8.764953 8.711531 8.913519 8.935397 8.992784 9.153196 8.770093 8.886432 9.004629
1369962_at 8.328538 8.221823 8.366232 8.31317 8.300173 8.604174 8.260881 8.291507 8.222961 8.33844 8.198904 8.279746
1369963_at 5.1233625 5.3933024 5.062974 5.3300285 5.194411 5.311077 5.297343 5.0094004 5.0242424 5.056444 4.8154 4.85256
1369964_at 7.1680937 6.6858673 6.729929 7.1664233 6.731701 7.065374 6.3878503 6.6696362 7.26928 6.8290725 6.067506 6.485816
1369965_at 7.293995 8.0237665 7.9200335 7.321445 8.085107 8.418087 7.81936 8.132706 8.1961155 7.451048 7.9460506 7.496767
1369966_a_at 12.2095585 12.320044 12.240232 12.248534 12.323355 12.219597 12.281936 12.311706 12.176245 12.373285 12.351381 12.298709
1369967_at 8.439512 8.303264 8.4678755 8.369986 8.353564 8.92478 8.444861 8.5668745 8.63474 8.427377 8.21584 8.504958
1369968_at 6.324189 6.338265 6.276442 6.5443525 5.720786 6.0147877 6.1157684 5.905155 6.4532886 5.8469787 6.0096283 6.274664
1369969_at 8.831567 8.953434 9.009549 9.031086 9.066032 9.316749 9.099229 9.154522 9.403286 9.2759 9.274007 9.086119
1369970_at 10.274032 10.495047 10.381177 10.351915 10.403682 10.441964 10.445386 10.470039 10.397606 10.459528 10.433774 10.368126
1369971_a_at 8.559633 8.562648 8.451213 8.153334 8.401976 8.494053 8.589615 8.721874 8.118404 8.360701 8.257868 8.201299
1369972_at 6.6046534 6.866446 6.50536 6.457736 6.564044 6.4478903 6.978496 6.5757413 6.6364512 6.728051 6.3005333 6.566028
1369973_at 10.870068 11.029582 11.133985 10.9081335 10.88292 11.346572 11.131326 11.257179 11.420319 10.872678 11.124768 10.985692
1369974_at 7.031609 7.109573 7.0829244 6.9020057 7.1251736 6.849198 7.1721616 7.1127334 6.974324 6.8068166 6.8722563 7.3386846
1369975_at 8.572427 8.596836 8.675601 8.640904 8.47373 8.81495 8.641074 8.762678 8.833513 8.647507 8.460935 8.389912
1369976_at 10.022672 10.344983 10.094368 10.515849 10.213539 10.212966 10.301566 9.834549 10.232125 10.314393 9.869526 9.912955
1369977_at 4.5381374 4.305053 4.345293 4.2449646 4.4142528 4.310142 4.4724917 4.1184735 4.4083104 4.467481 4.2434134 4.2614403
1369978_at 7.2828 7.3603477 7.529688 7.5105977 7.370472 7.6111307 7.4888086 7.511603 7.573366 7.4072795 7.0880013 7.2577868
1369979_at 8.612654 8.624676 8.458754 8.633995 8.659344 8.849871 8.571575 8.884806 8.842798 8.649691 8.452087 8.585674
1369980_s_at 9.080889 9.089819 9.106964 9.227359 9.118285 9.457403 9.130132 9.4429 9.442291 9.134568 8.9574175 9.19176
1369981_at 8.366257 8.374442 8.440958 8.365334 8.471835 8.430025 8.320915 8.653909 8.529632 8.504482 8.439004 8.562068
1369982_at 9.591724 9.409832 9.277367 9.695274 9.42897 9.685243 9.377782 9.364911 9.615386 9.498546 9.590512 9.591436
1369983_at 8.084611 8.072643 7.9285507 8.367702 8.0372715 8.583504 7.584053 7.513789 8.600196 7.8519616 7.046063 7.9810157
1369984_at 9.782846 9.61492 9.61367 9.653118 9.732118 9.474627 9.737266 9.4373455 9.599572 9.860973 9.861975 9.644449
1369985_at 6.359378 5.988986 6.057338 6.3094616 6.22191 6.1039968 6.233042 6.154871 6.1722174 6.0216937 6.0161414 6.263951
1369986_at 12.033046 11.991264 11.860046 11.976943 11.971223 11.652811 12.010374 11.6137295 11.747707 12.0364275 11.857104 11.957142
1369987_at 5.217167 5.127407 5.108844 4.937893 5.180512 5.136675 5.0863256 5.0533695 4.8231316 5.057019 5.101943 5.2312517
1369988_at 6.104412 5.944564 5.91621 5.9904428 6.025192 5.698263 6.053815 5.8634353 5.810159 5.864743 6.170114 6.181507
1369989_at 9.34837 9.852797 9.197163 9.202518 9.533341 9.607969 9.533006 9.557058 9.649212 9.771728 9.491583 9.4402895
1369990_at 10.647486 10.515222 10.436875 10.624977 10.596504 10.457375 10.539731 10.631197 10.593582 10.652925 10.580487 10.558166
1369991_at 9.877786 9.887789 9.789894 9.821497 9.921516 10.124625 9.962092 9.996252 10.024796 9.932788 9.771798 9.737524
1369992_at 9.101794 9.274929 9.124197 9.233498 8.926264 9.1922245 9.121176 9.114727 9.195103 9.25521 9.051471 9.070854
1369993_at 6.44647 6.6179934 6.342267 6.7093244 6.5246625 6.4519897 6.37997 6.3668942 6.4868073 6.431682 6.391956 6.5521226
1369994_at 7.722118 7.890565 7.705801 7.53907 7.636375 8.043362 7.7166286 8.154924 7.8277593 7.601577 7.633254 7.485526
1369995_at 8.35749 8.637253 8.4462595 8.5762005 8.312523 8.557676 8.650949 8.551569 8.472364 8.582303 8.487371 8.44264
1369996_at 8.48114 8.424145 8.509508 8.268903 8.625283 8.559477 8.482687 8.233759 8.510077 8.724056 8.159878 8.578838
1369997_at 8.760849 8.845836 8.735056 8.764134 8.637509 8.798537 8.950452 8.669762 8.724093 8.712389 8.697859 8.795856
1369998_at 8.955468 8.923476 8.848628 8.868911 8.844584 9.02481 8.97559 8.622602 8.93088 8.977643 8.759814 8.598707
1369999_a_at 4.0627975 4.290797 4.2854395 4.3900285 4.2891555 4.109986 4.1420455 4.2892637 3.9357536 4.0862927 4.504476 4.2798333
1370000_at 9.443604 9.382187 9.461504 9.598452 9.261077 9.484524 9.443221 9.550346 9.474847 9.464087 9.105386 9.294015
1370001_at 9.35649 9.424871 9.31864 9.389169 9.334812 9.59886 9.283731 9.437694 9.397562 9.380294 9.140371 9.261857
1370002_at 8.278322 8.431034 8.431344 8.324318 8.16851 8.53755 8.376257 8.434281 8.2095785 8.483434 8.235646 8.127466
1370003_at 12.053246 12.010454 11.980782 12.00665 11.946893 12.0750065 11.998493 12.0572195 11.98562 11.917491 11.975304 12.027692
1370004_at 9.429866 9.437693 9.496415 9.497386 9.299757 9.733159 9.370675 9.586386 9.591512 9.446345 9.093197 9.301376
1370005_at 9.91842 9.7489605 10.141448 9.559273 9.969263 9.95129 9.851805 9.689881 9.854869 10.061215 9.728045 10.051243
1370006_at 11.241511 11.278066 11.2176285 11.220768 11.346239 11.355799 11.241921 11.263568 11.155671 11.391571 11.361443 11.262409
1370007_at 11.8449955 11.911369 11.22629 11.535462 11.636669 11.524244 11.689578 11.780854 11.708801 11.438083 11.253611 11.518585
1370008_at 5.5899863 5.49571 5.249243 5.577091 5.878242 5.7891607 5.512257 5.7238245 5.713504 5.6304145 5.680233 5.8091516
1370009_at 14.159157 14.181281 14.210045 14.248237 14.222108 14.216345 14.249371 14.175769 14.215336 14.205848 14.171942 14.178302
1370010_at 12.15329 12.175889 12.32643 12.234041 12.178267 12.092989 12.320893 12.253743 12.244255 12.080732 12.1399555 12.336172
1370011_at 5.9621086 6.119476 5.6354985 5.901418 5.918531 5.8511233 5.953809 6.1995687 5.94179 5.890635 5.9504128 5.7888947
1370012_at 6.764255 6.4086843 6.647997 6.1103115 5.888805 6.624417 6.647837 6.5999 6.1944313 5.902755 6.454193 6.482724
1370013_at 3.6484623 3.9761753 3.6470518 3.7121189 3.6996825 3.6781335 3.7437093 3.4838085 3.5006058 3.6895838 3.7813213 3.7240922
1370014_at 8.219977 8.233073 8.07127 8.094493 8.247232 8.854411 8.064453 8.899176 8.703129 8.054048 7.9333587 8.114887
1370015_at 8.387161 8.378134 8.240476 8.217901 8.3742695 8.532049 8.292956 8.674052 8.184529 8.249711 8.170448 8.426636
1370016_at 4.037161 3.9914923 3.9833515 3.988647 3.868015 3.8219552 4.0329256 3.7742214 4.0791874 3.9502733 3.7802668 4.063344
1370017_at 7.9390974 8.078484 7.9809237 8.082863 8.162524 8.311525 8.076099 8.199455 8.121986 8.0259905 7.849125 7.9203405
1370018_at 4.340738 4.157254 4.266647 4.671439 4.1866117 4.78202 4.6728873 4.590462 4.7506514 4.5895033 4.6365676 4.6093545
1370019_at 12.920054 12.965503 12.765384 13.0766735 12.959542 12.968087 13.18254 13.046969 13.228287 13.098066 12.989309 13.166567
1370020_at 10.481876 10.303465 10.298221 10.179266 10.497324 10.635371 10.341208 10.6638565 10.472138 9.96857 9.976819 10.423
1370021_at 3.987191 3.7209442 3.866273 3.9666162 3.866409 3.8319242 3.693246 3.7723742 3.7082307 3.7517447 3.7972755 3.7157319
1370022_at 4.184406 3.9071105 4.1615877 4.233158 4.1023765 4.2054033 4.2273803 4.3795605 4.142898 4.154271 4.0772495 4.0984373
1370023_at 6.5753145 6.8621078 6.7617426 6.571273 6.7367797 6.838868 6.4320946 6.733584 6.8318877 6.6875067 6.919001 6.693275
1370024_at 10.6944275 10.4778595 10.999073 10.699692 10.737404 10.451403 10.615284 10.671952 10.7878275 10.060602 10.943725 10.145969
1370025_at 7.684153 7.6731954 7.6695266 7.5861464 7.4865975 7.8384647 7.5685277 7.874613 7.655344 7.528171 7.4471073 7.369485
1370026_at 6.9363933 6.793117 6.595765 7.0735826 6.536938 6.6130757 7.0630717 6.779423 6.9092393 7.471227 7.3650427 6.650249
1370027_a_at 14.095879 14.2146015 14.251172 14.13157 14.182204 14.216217 14.192978 14.277721 14.279346 14.208788 14.272699 14.2240095
1370028_at 4.6616764 4.751262 4.6426487 4.8762946 4.336987 4.61467 4.407205 4.331176 4.408363 4.355872 4.6212044 4.490895
1370029_at 9.498604 9.587036 9.50902 9.407014 9.416577 9.620017 9.430232 9.541841 9.531609 9.266963 9.269619 9.25455
1370030_at 10.297492 9.975392 10.03416 10.173556 10.094246 9.49465 10.606063 9.676227 10.198785 10.445356 10.468135 10.440965
1370031_at 7.815045 8.166861 7.829329 7.9380574 7.980795 8.191172 7.995447 7.9488263 7.9136715 8.065574 7.54831 7.9411345
1370032_at 7.535845 7.8545823 8.05069 8.191691 7.891798 8.144214 7.7996492 7.7860084 7.756184 8.061488 7.960241 7.750418
1370033_at 3.9238033 3.9422114 4.015132 4.130479 3.943244 3.9136417 4.254406 3.7882855 3.9682286 4.1095505 4.09448 4.1385922
1370034_at 5.8010864 5.350838 5.3206563 5.9982967 6.189196 6.1837277 4.6055803 5.749499 5.233468 5.2481875 4.4687905 5.0925612
1370035_at 8.553507 8.849698 8.549627 8.515406 8.168856 8.559246 8.455267 8.686089 8.571247 8.712925 8.304623 8.223148
1370036_at 10.033934 9.822132 9.950492 9.927776 10.035007 10.063802 9.811374 10.362547 10.087384 10.086571 9.795634 10.207825
1370037_at 3.980847 3.7680533 3.7405727 3.9617712 4.137549 3.6335266 3.8444064 3.661302 4.131954 3.8464794 4.161603 4.0011234
1370038_at 6.4900413 6.4575963 6.562525 6.6220007 6.6938376 6.447653 6.442545 6.4577208 6.389813 6.604988 6.4926066 6.2993126
1370039_at 6.762291 6.5078897 6.25248 6.723524 6.8727193 6.674754 6.7313766 6.5599227 6.4103127 6.7074876 6.705065 6.7650375
1370040_at 7.088102 7.1454253 7.1377773 7.3038044 7.260071 7.4753017 7.320065 7.399171 7.345249 7.2172976 7.0945325 7.0102797
1370041_at 3.6151848 3.740819 3.7620754 3.8555818 3.7285373 3.8897398 3.55609 3.7760038 3.835112 3.6536632 3.9835644 4.1481285
1370042_at 4.215888 4.238005 4.014574 4.028928 4.2354097 3.8512518 4.2494497 3.7331958 4.0596356 4.028035 4.433919 3.9066248
1370043_at 10.319545 10.135944 10.088945 10.184904 9.82508 10.22045 9.951593 10.152678 10.198403 9.849953 9.727056 9.723437
1370044_at 6.94391 6.7889695 6.8777966 6.9765444 7.0873766 7.362974 6.9912825 6.7120833 7.0247607 6.711639 6.481255 6.567517
1370045_at 8.8691845 8.877248 8.698837 8.862371 8.527432 8.618755 8.896459 9.068828 8.754843 8.649362 8.889387 8.684165
1370046_at 6.494446 6.390217 6.3434553 6.5579243 6.2620645 5.8490887 6.4662094 6.0753083 6.01664 6.30762 6.1673226 6.326
1370047_at 9.899234 9.7027235 9.957734 9.815087 9.577271 9.895938 9.638119 9.789009 9.942958 9.206979 9.6795025 9.683012
1370048_at 4.8253975 4.439158 4.8372364 4.489238 4.766398 4.4098506 4.5562634 4.4345713 4.5834074 4.5772543 5.0058947 4.8456163
1370049_at 6.0466266 5.9251018 5.7472544 5.927083 5.8638945 5.8339014 6.138156 6.003516 6.2842984 5.915612 6.0123754 5.958487
1370050_at 8.555382 8.550104 8.353591 8.434393 8.256942 8.529633 8.452503 8.413267 8.589455 8.438297 8.054375 8.548823
1370051_at 4.9886312 4.8434343 4.887148 4.857396 4.751648 4.556965 4.924982 4.661003 4.7572727 4.9409933 4.9192834 5.1268744
1370052_at 5.3114934 4.9800324 5.608412 5.2547174 4.8249884 5.309162 5.4777575 5.326925 5.658781 5.437638 4.8616285 4.630769
1370053_at 3.7198412 3.7769063 3.626486 3.7658546 3.9117508 3.9465282 3.7271216 3.8143353 3.6888735 3.5327592 3.7992308 3.9062226
1370054_at 7.7094393 7.6108313 7.542898 7.5893064 7.884868 7.404944 7.8547034 7.4232397 7.3003864 7.8054085 7.3594623 7.7873936
1370055_at 6.4805813 6.480147 6.1058903 6.120014 6.3676877 6.406811 6.066603 6.4766397 6.8199515 6.194112 6.497637 6.5763154
1370056_at 6.9602165 6.632828 6.2565403 6.7358675 7.017448 8.091669 6.605532 6.961947 8.182787 7.5207105 6.5369043 6.6612105
1370057_at 10.241681 10.378073 10.174892 10.50133 10.347756 10.020148 10.785991 10.278483 10.114523 10.390308 10.209736 10.304501
1370058_at 3.7613943 3.4771142 3.5634127 3.8295121 3.7108812 3.4608378 3.3659453 3.7602427 3.5138595 3.5948498 3.655239 3.593673
1370059_at 3.6791623 3.8185396 3.821869 3.6203203 3.8167071 3.5062742 3.669728 3.696126 3.5769708 3.9461076 3.5871723 3.7746735
1370060_at 9.847672 9.806038 9.75316 9.722873 9.868592 9.999962 9.731433 9.956692 9.89763 9.794521 9.7108135 9.713913
1370061_at 5.7008514 5.975712 5.929402 5.736109 5.8328004 5.6405187 6.0111747 5.7328477 5.628737 5.9224057 6.010372 5.8175507
1370062_at 10.688203 10.670546 10.527997 10.552223 10.68448 10.570461 10.649004 10.46398 10.447695 10.718663 10.376656 10.484789
1370063_at 8.229945 7.890287 7.832329 8.144421 8.005526 8.046612 8.061289 7.666311 7.9767113 8.031048 7.9065847 8.107826
1370064_at 7.695118 7.695708 7.9521174 7.836558 7.9754386 7.891855 7.791749 7.950289 8.176489 7.885475 7.640107 7.6435194
1370065_at 13.836479 13.831073 13.912182 13.903372 13.806641 13.776537 13.913314 13.744177 13.788795 13.806562 13.821286 13.844368
1370066_at 8.244744 8.426849 8.248629 8.456179 8.265907 8.652444 8.3120165 8.5363035 8.494144 8.288755 8.213648 8.573346
1370067_at 10.04966 9.811603 9.77288 9.430127 10.096946 10.065783 9.962451 9.764723 8.988734 10.261315 9.472806 10.213036
1370068_at 4.8377533 4.8136725 4.5671487 4.6790547 4.8190565 4.3347692 4.9176826 4.670074 4.5834107 4.403125 5.1506977 4.5086985
1370069_at 5.2107544 5.237506 5.101099 5.4671288 5.694422 4.909855 5.3371487 4.9405823 4.805998 5.1052127 5.3000154 5.231513
1370070_at 7.03699 7.0834146 6.9575934 6.8491583 6.9302516 6.9586477 6.9224315 7.251145 7.45408 6.768721 6.8335505 7.1243544
1370071_at 6.348403 6.3926687 6.001072 6.4341645 6.2960386 6.6361537 6.0339465 6.4623046 6.40674 6.2345366 6.1051383 6.3056116
1370072_at 4.7820396 4.2200356 4.182369 4.5798597 4.4802227 4.2328787 4.8901587 4.7781787 4.545769 4.349061 4.6601663 4.384775
1370073_at 11.08824 11.236312 11.170419 11.10244 10.913736 11.221366 11.234486 11.212706 10.996701 11.170219 11.104335 11.152537
1370074_at 5.83354 5.8104296 5.720375 5.869453 5.77294 6.394422 5.83621 5.973169 6.1169186 5.771821 5.724953 5.932659
1370075_at 9.625052 9.361231 9.591018 9.312352 9.545195 9.594439 9.406431 9.222492 9.689517 9.509097 9.064107 8.983758
1370076_at 3.9838636 3.9633932 3.7174969 3.7658894 3.8261204 4.107479 3.9010801 3.887495 3.7304065 3.8391078 4.0813413 4.150463
1370077_at 5.9385257 5.690872 5.666218 6.005327 5.724141 5.5967393 5.473645 5.487969 5.4416075 5.7037954 5.8361306 5.8384204
1370078_at 6.0572033 6.0525856 6.1447625 6.0837245 6.1750035 6.5205793 5.8747067 6.401131 5.923356 5.975628 6.3221955 6.0900674
1370079_at 5.0509567 5.354749 4.949661 5.40924 5.4868565 5.106038 4.547423 4.8385406 4.9245877 4.5557814 5.105106 4.908746
1370080_at 8.461717 8.431284 8.810605 8.531174 8.296549 8.500634 8.677939 8.531414 8.284884 8.455917 8.239102 8.451967
1370081_a_at 7.9044113 7.6834283 7.8059177 7.846286 7.7709947 8.146304 8.0565195 8.240552 8.106838 7.6855593 7.9388094 7.688686
1370082_at 6.647725 6.7954273 6.593091 6.9755254 6.8415556 6.8809686 6.5973434 6.7852135 6.6898346 6.8000903 6.467518 6.9388876
1370083_at 4.664536 4.673741 4.395163 4.459963 4.521193 4.6419773 4.3500476 4.304409 4.3327103 4.6035705 4.3656707 4.6913652
1370084_at 5.4242496 6.7588577 6.106552 5.7643743 6.792122 6.1520104 6.735633 5.9835587 6.4980454 6.5615993 6.331096 6.5310616
1370085_at 6.6580997 6.9639726 6.9967504 6.781403 6.72116 7.075729 6.8264837 7.0506268 6.9926686 6.7378535 6.6564693 6.6607113
1370086_at 14.012786 13.959316 14.015589 14.049577 13.992438 13.871998 14.067461 13.917218 13.970024 13.992807 13.973307 13.962799
1370087_at 10.275387 10.147332 10.0888 10.091581 10.098418 10.391998 10.198942 10.237043 10.313709 10.235258 10.067175 10.159911
1370088_at 7.346281 7.2272587 7.2780366 7.135986 7.324908 7.545212 7.347365 7.135532 7.461263 7.2926044 7.4803495 7.566345
1370089_at 3.7522748 3.8874645 3.8647897 4.024685 4.0829263 4.0169525 3.7627707 3.8156025 4.1680775 3.8954513 3.789206 4.060382
1370090_at 5.0373383 5.24992 5.1524577 5.6658745 5.303713 5.6717424 5.401375 5.097573 5.477523 5.619207 4.5004234 5.7360854
1370091_at 5.1233625 5.295194 4.9456587 5.2148733 5.419162 5.144309 5.1251464 5.106896 4.7648478 5.4705787 5.0791407 5.5115123
1370092_at 4.51019 4.429473 4.464782 4.5834837 4.468647 4.568782 4.6049867 4.614307 4.4856787 4.6726174 4.759079 4.6089697
1370093_at 4.359125 4.115758 4.0907507 4.1161695 3.8875878 3.7476482 4.2314844 3.9977396 3.8861964 4.134863 4.0882072 4.2255316
1370094_at 4.3948936 4.5431633 4.2058544 4.1233234 4.272731 4.1848755 4.1785603 4.488226 3.942919 4.2067623 4.466997 4.3648186
1370095_at 5.823366 5.8666325 6.0109086 5.987368 6.099646 5.8934717 5.932698 5.8919425 5.7651024 5.9528813 5.893616 5.2707195
1370096_at 5.325861 4.8140116 4.5653095 5.2976 5.18101 5.322935 4.7390594 5.032772 5.411032 4.8062267 4.772585 5.159609
1370097_a_at 3.77547 4.341165 4.1637697 4.270376 4.4790373 4.1417656 3.9544191 3.8461525 4.128717 4.2366796 4.004959 4.1521964
1370098_at 10.607093 10.513211 10.393457 10.239275 10.340026 10.705162 10.172967 10.64927 10.735793 10.105196 10.019413 10.146849
1370099_at 7.440184 6.9814706 7.1615996 7.250795 7.2693195 7.5446744 7.116842 7.5576386 7.439649 7.1520476 7.1870065 7.277517
1370100_at 6.7303214 6.820956 6.5643377 6.918026 6.531357 6.82709 6.6193266 6.9989576 6.7608366 6.577491 6.671605 6.712716
1370101_at 3.5163789 3.3795145 3.736579 3.8028426 3.4013863 3.6135147 3.5950913 3.6342185 3.5788643 3.4881325 3.9399998 3.692626
1370102_at 6.889706 6.6792502 6.9558334 7.1548214 6.991975 7.046258 7.004466 7.134414 6.82945 6.9559875 6.818971 7.0789804
1370103_at 4.8627424 5.163041 4.853985 5.09251 4.813985 4.8608537 4.773601 4.802813 4.818301 4.739317 4.8664575 4.9598627
1370104_at 4.6712446 4.7354574 4.590493 4.686322 4.8022194 4.8339186 4.3149004 4.6803875 4.5821085 4.6108303 4.6294513 4.815403
1370105_at 5.248445 5.3440447 4.892458 5.5114093 5.0459876 5.3671446 4.941913 4.8506527 5.1917295 5.2418675 5.266492 5.1687264
1370106_at 3.571691 3.926492 3.9715967 3.8808057 3.7881262 3.9018764 3.8575525 3.8277736 4.006463 3.8557403 3.9462616 4.032638
1370107_at 5.5110297 5.513747 5.4534483 5.469799 5.612665 5.08735 5.404338 5.214631 5.344682 5.224133 5.6852417 5.6387115
1370108_a_at 7.5871363 7.28842 7.743395 7.7380276 7.432462 7.6433687 8.300657 7.6492634 7.9227414 7.1882653 7.3871493 7.336191
1370109_s_at 13.002998 12.950322 13.096126 12.984369 13.008866 13.040116 12.974617 13.000008 13.096249 12.932034 12.987569 12.95676
1370110_at 4.6188493 4.378153 4.540824 4.311368 4.594519 4.597094 4.3369637 4.3847065 4.338188 4.326082 4.5923634 4.5804186
1370111_at 7.193139 7.2054324 6.5356917 7.7974596 7.763007 7.3615 6.3423576 7.869938 7.403843 7.1755385 6.421338 7.8073745
1370112_at 9.264581 9.255728 9.251171 9.218041 9.103894 9.22493 9.1784 9.317245 9.230716 9.182312 8.953139 9.217485
1370113_at 6.3227673 6.1554255 6.259881 6.2141733 6.126628 5.9516125 6.3936715 6.132401 6.161798 6.226745 6.312192 5.900372
1370114_a_at 6.826406 7.209062 8.114651 8.992254 6.5645466 5.99134 8.005215 8.08516 7.878574 6.8471055 7.3026786 6.7950406
1370115_at 4.7336693 4.6676955 4.55555 4.596569 4.4563985 4.6198606 4.5890265 4.752715 4.438795 4.570201 4.8630357 4.788902
1370116_at 4.0283775 3.926492 3.924097 3.823941 3.902419 3.973248 4.0381308 3.9425344 3.9953957 4.1115637 4.226036 3.950442
1370117_at 3.8786 3.6390553 3.474988 3.5162628 3.7141697 3.8001807 3.7136512 3.621497 3.7120485 3.7276993 3.5862916 3.9370558
1370118_at 6.2280283 6.325231 6.271939 6.4359665 6.445538 6.064517 6.2123895 6.355621 6.046498 6.2396955 6.492914 6.2486277
1370119_at 7.996543 7.89143 7.70149 7.8183346 8.038198 7.932692 7.8469787 7.855822 7.7608824 8.183091 7.6751504 7.6885347
1370120_at 4.14861 4.4932594 3.9612548 3.9952004 3.9012868 4.1811404 4.0300303 3.9023325 3.922271 3.933729 4.276765 3.9718013
1370121_at 7.693946 7.5830603 7.577388 7.6691794 7.750116 7.568341 7.6523104 7.537637 7.4946847 7.629174 8.13658 7.8875475
1370122_at 4.18847 4.2474413 4.021407 3.9570277 4.175804 3.9116194 4.041502 4.1680107 3.8966858 4.043415 4.2263417 4.116078
1370123_a_at 6.9333696 6.755354 6.7781453 6.7451067 6.459645 7.097252 6.919004 7.0913296 6.839481 6.8179665 6.741586 6.6766267
1370124_at 6.773721 6.756984 6.6137667 6.879958 6.8403163 6.540507 6.727316 6.6623325 6.6736703 6.4877133 6.648931 6.7426777
1370125_at 4.5868964 4.9190702 4.4403567 4.5812902 4.57639 4.213938 4.500495 4.4625807 4.4694085 4.6948347 4.5384855 4.7494206
1370126_at 3.6219378 3.740888 3.9311259 4.028101 3.7327225 3.7955532 3.6991286 3.3817668 3.5865963 3.6783688 3.86687 3.9870083
1370127_at 6.268739 6.119803 5.886427 6.018936 6.1529117 5.974496 5.8992877 6.153943 6.0782437 6.1060963 6.077688 6.166056
1370128_at 6.9033937 6.8142834 6.795326 6.6873755 6.7322707 6.4635134 6.743688 6.7835035 6.600034 7.047355 6.985425 6.9261103
1370129_at 7.001652 6.720129 6.8189073 6.9667892 6.8611813 6.8247433 7.0814824 6.7835035 6.851233 6.9188914 7.0625076 7.1647916
1370130_at 9.804063 10.081814 9.922372 9.841267 9.87991 10.023714 9.889322 10.037101 9.933159 9.938947 9.899917 9.936183
1370131_at 4.640518 4.774208 4.7902875 5.297967 5.2081037 4.916816 4.856268 4.9588776 5.106691 4.8054504 4.6694427 4.7958574
1370132_at 4.0167675 4.503001 4.1804295 4.299076 4.009124 4.0071154 3.9311085 4.1130342 3.9079778 4.1165676 4.0960703 4.279887
1370133_at 6.2696958 5.7854586 6.029076 6.146406 5.7659936 6.324627 6.2277737 6.3599253 6.2063866 5.643758 5.8820515 5.8823137
1370134_at 9.705951 10.038002 9.771352 9.720359 9.820391 10.03023 9.97418 9.963109 10.083218 9.738035 9.719699 9.734803
1370135_at 5.99479 6.2147017 6.190442 5.938426 5.6148105 6.5643716 5.932878 6.2178144 6.3262024 6.112272 6.4074426 6.049966
1370136_at 6.7424617 6.527086 6.368374 6.363734 6.676972 6.406529 6.655602 6.4808497 6.5022483 6.782416 6.5624337 6.4385443
1370137_at 4.8242455 4.8439136 4.6438274 4.953537 4.771228 4.8319077 5.1776133 4.829581 4.7668304 4.754447 4.6963253 4.6610804
1370138_at 4.809061 4.904601 4.7691946 4.5260506 4.6574087 4.825704 4.6709127 4.71034 4.7061834 4.597773 4.7392797 4.3444967
1370139_a_at 3.5669003 3.4097497 4.10602 3.5193024 3.8512013 3.492475 3.8738232 3.8016982 3.57659 3.893347 4.0559406 4.088461
1370140_a_at 4.652373 4.960742 4.86351 4.79585 5.1279078 4.862209 4.421418 4.861403 4.5531535 4.782108 4.9957495 4.751592
1370141_at 8.680337 8.665197 8.906488 8.552988 8.548065 8.742174 8.93376 8.937954 8.88877 8.724667 8.703865 8.587293
1370142_at 5.593748 5.2307234 5.445833 5.4633274 5.3033075 5.877391 5.3514237 6.138452 5.6877456 5.464448 5.823173 5.4000106
1370143_at 5.6599 5.26299 5.0980783 5.205518 5.318118 5.296259 5.3825836 5.494512 5.2801023 5.6723046 5.4984684 5.385282
1370144_at 7.939396 7.736734 8.103882 7.7325826 7.855221 7.7841787 7.931465 8.097224 7.7131453 7.4988246 7.7038193 7.580104
1370145_at 4.199542 4.2814364 4.6519556 4.430644 4.3669815 4.3215456 4.5080423 4.132432 4.3630266 4.352682 4.5962934 4.462322
1370146_at 3.4094727 3.6239922 3.2599587 3.1893158 3.5742273 3.5232768 3.3394625 3.5045204 3.2773414 3.4521017 3.6348495 3.3965693
1370147_at 7.020893 6.624426 6.7722044 7.7400274 7.9350348 7.2080197 7.2530155 7.413848 7.9420633 7.3029428 7.9577866 8.642399
1370148_at 14.233856 14.250656 14.1706705 14.254597 14.202451 14.269792 14.274786 14.258277 14.220787 14.214025 14.208473 14.274786
1370149_at 10.996782 10.95729 11.000818 11.038742 11.025642 11.098831 11.071951 11.173961 11.266088 10.971671 11.071204 10.94695
1370150_a_at 12.877858 13.1434965 13.115044 13.010148 13.281775 13.538489 12.985229 13.50618 13.156414 13.207386 12.496095 12.719129
1370151_at 13.219921 13.082496 13.069823 13.104112 13.112637 13.048134 13.2273655 13.204305 13.104723 13.094264 13.1457 13.194206
1370152_at 4.9017572 4.575493 4.6158857 4.656268 4.708028 4.6924934 4.8534803 4.577779 4.532571 4.4970493 4.7531395 4.6267376
1370153_at 5.431979 6.248084 6.23384 6.2164927 5.9144425 5.9273 5.968699 6.508314 5.9557614 6.2324543 5.708315 6.1237926
1370154_at 10.922492 10.792175 10.15758 10.406731 10.943334 10.680139 10.774644 10.370993 10.246497 10.771025 10.411312 9.484418
1370155_at 7.946015 7.711925 7.51595 7.9669304 7.2160187 7.8026676 7.6863403 8.064852 8.190985 7.696487 7.6288424 7.5948043
1370156_at 6.4933944 6.5488024 6.2582755 7.1429453 6.706264 7.014907 7.0381436 7.636203 7.7241488 6.86891 7.1824317 6.702727
1370157_at 3.9604876 3.7911296 3.717813 3.9639413 3.5915196 3.6224294 3.5128922 3.8308175 3.7060025 3.7480192 3.902575 3.7825537
1370158_at 6.219696 6.328203 6.258189 6.4794016 6.520458 6.2316804 6.059782 6.3224516 6.2831345 6.2791057 6.1983275 6.419353
1370159_at 7.15876 7.1528068 6.9602003 7.184879 6.910069 7.3742795 7.065565 7.3514013 7.367156 7.2453547 7.231532 7.1243544
1370160_at 8.7305975 8.837891 8.640223 8.659304 8.6326885 9.0720625 8.439421 8.865599 8.796024 8.608575 8.482428 8.537584
1370161_at 9.164902 9.113842 9.251057 9.392746 8.994269 9.674992 8.880692 9.362086 9.579292 8.991787 8.974617 8.934301
1370162_at 7.336308 7.1902347 7.101688 7.345206 7.3092494 7.1267924 7.424954 7.212007 7.259235 7.1004267 7.104981 7.036151
1370163_at 9.418241 9.388868 9.328127 9.089948 9.476988 9.480835 9.428166 9.249714 8.995762 9.535721 9.194797 9.182819
1370164_at 10.97064 10.908999 11.096385 10.8673935 10.785739 11.019682 10.724106 11.085531 11.048725 10.767831 10.834932 10.803398
1370165_at 4.1235557 3.9035332 3.7683117 3.884902 4.1321054 3.7608733 4.0835485 3.8542688 3.8104784 4.069035 3.9418051 4.2171206
1370166_at 11.9556055 11.970789 12.091019 12.058378 11.949685 11.791328 12.004817 11.905619 12.0505905 11.934957 11.954966 12.030948
1370167_at 12.362062 12.328675 12.408932 12.405282 12.360885 12.421281 12.403688 12.524649 12.49462 12.265821 12.399508 12.406179
1370168_at 9.246428 9.737496 9.363348 9.382313 9.685993 9.525532 9.778657 9.523991 9.2601795 9.719288 9.636557 9.689014
1370169_at 9.274512 9.301818 9.472399 9.289635 9.175781 8.893035 9.395477 9.222487 9.09265 9.280806 9.177053 9.136961
1370170_at 10.2166 10.068586 10.263905 10.193258 10.011709 10.485489 10.316604 10.587246 10.36053 10.138234 10.015033 9.972595
1370171_at 8.30673 8.454539 8.629906 8.578022 8.515173 8.4773855 8.647214 8.296607 8.44471 8.504941 8.285705 8.360489
1370172_at 10.769237 10.740141 10.569959 10.598795 10.634765 10.896611 10.698328 10.750349 10.725763 10.774482 10.79455 10.924403
1370173_at 8.022185 7.808119 7.9591203 7.8287582 8.020882 7.70344 8.051433 7.7863097 8.026885 8.131167 7.931933 7.9790406
1370174_at 6.1321487 6.149541 6.059824 6.003127 6.2543945 6.086551 6.1488347 5.9962234 6.1012325 6.186068 6.3741612 5.7389956
1370175_a_at 8.041815 8.11968 8.2025795 8.3894205 8.113527 8.561686 8.295969 8.568936 8.705266 8.211929 7.8796225 8.079327
1370176_at 6.8089814 6.851215 6.8845453 7.076044 6.341362 6.8286266 6.787942 6.518804 6.470357 6.5853844 7.5475874 7.5318756
1370177_at 5.4969993 5.786586 5.4458947 5.2003527 5.4883833 5.4108844 5.7224245 5.385188 5.377642 5.580186 5.63134 5.5252132
1370178_at 4.6115723 4.713718 4.380868 4.524009 4.5244226 4.670426 4.413906 4.6307106 4.7220654 4.4613485 4.675993 4.602849
1370179_at 10.253642 10.204109 10.139417 10.20045 10.365422 10.3139105 10.17922 10.25963 10.313488 10.294724 10.244198 10.2583685
1370180_at 11.298587 11.3367405 11.077417 11.227522 11.187672 11.270412 11.37139 11.232435 11.420871 11.293415 11.452977 11.220425
1370181_at 7.0782375 7.1660995 6.9646487 7.1561384 6.9671917 7.470962 7.286836 7.121885 6.8784194 7.04063 6.840993 7.153427
1370182_at 4.9964476 5.3180676 4.8127646 5.1094074 5.353771 5.021633 5.4169836 4.883254 5.2127275 4.9175377 5.3461103 5.2281904
1370183_at 7.1525154 7.4042444 7.5049376 7.358438 7.101045 7.4307513 7.2818966 7.528274 7.494305 7.1862936 7.100966 7.233748
1370184_at 10.223091 10.241784 10.026793 10.226465 10.239453 10.408171 10.155364 10.397152 10.332446 10.234239 10.018559 10.166292
1370185_at 5.050926 5.093623 4.994309 4.892762 5.0739236 4.763349 4.6642084 4.6440845 4.724047 5.0436497 4.7767143 4.7635374
1370186_at 9.763346 9.895923 9.716301 9.7157135 10.230054 10.597434 9.826098 10.526185 10.250212 10.393337 10.169353 9.760162
1370187_at 10.665003 10.540761 10.524143 10.59597 10.545979 10.857978 10.463519 10.755598 10.932893 10.420061 10.636451 10.362918
1370188_at 9.993552 9.873086 10.181651 9.937602 9.757919 10.139816 9.781352 10.269098 10.249991 9.974794 9.804956 9.640941
1370189_at 9.891439 9.914967 10.224511 9.993907 9.73277 9.941748 9.808569 10.091984 10.215121 9.942945 9.801132 9.642145
1370190_at 11.548276 11.548946 11.614625 11.552811 11.577446 11.505911 11.647826 11.556849 11.511149 11.551371 11.42234 11.370372
1370191_at 8.245701 8.344942 8.331337 8.150345 7.887262 8.056213 8.225184 8.1355915 7.954836 8.34696 8.160721 8.056918
1370192_at 8.070922 8.155998 7.869769 8.017523 7.820827 8.205717 7.9907117 8.205072 7.999279 7.7373314 7.7540216 7.825199
1370193_at 10.907756 10.950689 11.09635 11.01821 11.004717 10.881692 11.465281 11.238463 11.329305 10.935943 11.090674 10.683256
1370194_at 7.692195 7.6561975 7.777513 7.749717 7.610007 7.8925595 7.713224 7.8475165 7.8412323 7.8665833 7.6257157 7.591707
1370195_at 7.6944795 7.8704257 7.996332 7.465249 7.7766013 7.8148966 7.920718 7.3928943 8.070145 7.8233585 7.4946766 7.423597
1370196_at 6.665418 6.8483286 6.449572 6.4931583 6.741374 6.5830073 6.791489 6.822836 6.755182 6.808226 6.9294405 6.856622
1370197_a_at 6.336386 6.375617 6.333636 6.281325 6.4360175 6.0221186 6.7403965 6.5972805 6.356626 6.6310897 6.082313 6.3456526
1370198_at 3.4102488 3.5017583 3.377941 3.3918555 3.444567 3.4418864 3.4625287 3.398117 3.3504086 3.6436417 3.352647 3.5762725
1370199_at 10.187813 10.147918 10.271634 10.245118 10.139275 10.339473 10.083883 10.208369 10.338705 10.003805 10.104378 10.227682
1370200_at 11.918842 11.896839 11.838516 11.790294 11.810301 11.697833 11.950485 11.870194 11.920422 11.777083 11.905714 11.909899
1370201_at 3.8335092 3.6997824 3.8175347 3.9259427 3.9712555 3.960153 4.1251354 3.7331958 3.8667161 3.6623857 3.870816 3.7347958
1370202_at 9.747818 9.679193 10.197719 9.916526 10.407 10.0899725 9.530385 9.842876 9.651589 9.623233 9.220077 9.854258
1370203_at 7.9566383 7.905264 7.975177 8.039401 7.9808474 7.861311 7.9525547 7.8519373 7.8332076 7.9831095 7.710429 7.863203
1370204_at 8.836355 8.921926 9.000675 8.89326 8.839227 9.055295 8.823007 8.803318 8.898377 8.816892 8.971041 8.941367
1370205_at 3.9517372 4.1226497 3.8468573 3.8244112 4.131971 4.0232573 4.1001368 3.7883613 3.8109994 3.833978 3.9590688 3.8871102
1370206_at 4.3795576 4.431422 4.3666873 4.402668 4.515087 4.373316 4.527545 4.2414455 4.4957438 4.4781647 4.3922486 4.5723305
1370207_at 11.481262 11.485006 11.379916 11.404672 11.609688 11.663424 11.472236 11.668839 11.504635 11.463892 11.5296 11.376857
1370208_at 8.023607 8.150976 8.094273 8.09211 8.105902 8.520349 8.110882 8.357331 8.43229 7.993621 8.008446 7.927484
1370209_at 9.774459 10.313331 10.128849 9.813018 9.616079 9.901177 9.826283 10.139333 9.836704 10.046518 10.100079 9.689236
1370210_at 5.393034 5.4276657 5.259444 5.3713956 5.6139517 5.487244 5.1589017 5.4101305 5.363763 5.4275794 5.553384 5.588413
1370211_at 6.353049 6.2522016 6.356455 6.2689753 6.5293236 6.459789 6.4575276 6.374562 6.416813 6.2590604 6.5334806 6.4514723
1370212_at 5.192474 5.1644354 5.264823 5.2784066 5.047521 5.509416 5.0195594 5.3873334 5.4658527 5.0991635 5.3906817 5.36874
1370213_at 11.950322 11.995871 11.924751 11.832534 11.759678 11.883813 11.843137 11.92464 11.827597 11.947826 11.776152 11.91929
1370214_at 4.9256396 4.88721 4.621795 4.693548 4.890396 4.975189 4.733332 4.8185534 4.8905067 4.8718824 4.7353067 4.8329315
1370215_at 9.749667 10.002256 9.783186 10.291606 9.938712 10.3335905 9.797286 9.92318 10.28777 10.063661 9.664968 9.750748
1370216_at 4.421356 4.4261374 4.274364 4.54614 4.4617414 4.7542577 4.580078 4.575292 4.474612 4.3439293 4.585388 4.3924737
1370217_at 5.2582183 5.483929 5.4864907 5.573453 5.6948056 5.5990624 5.4492545 5.87308 5.7298265 5.351868 5.49995 5.613247
1370218_at 6.1396604 6.143128 5.933076 6.0236244 6.663446 6.9473763 6.204425 6.5295777 5.8995805 5.9675994 6.310284 5.720719
1370219_at 8.135185 8.283832 8.0286045 8.378546 8.164376 8.428419 8.036032 8.243992 8.4497595 8.412239 7.6387568 8.010525
1370220_at 9.338185 10.280926 9.26682 10.310238 10.424208 9.749289 10.2691145 9.539379 10.044678 10.376864 10.786294 10.808935
1370221_at 4.6857686 4.6930933 4.7888613 4.285998 5.1002283 4.752919 4.841939 4.6853757 4.64051 4.7850623 5.146162 5.0272393
1370222_at 5.1034136 5.115095 4.847307 5.1071353 4.9335995 4.610509 5.0137124 5.024907 4.9469314 5.0874867 5.066008 4.7072864
1370223_at 7.765373 7.5998554 7.7273774 7.5594945 7.6817627 7.920437 7.6792517 7.785207 7.8610244 7.573417 7.4430914 7.6034126
1370224_at 10.058364 9.862546 10.222906 9.697852 9.8933115 10.204784 10.652669 9.8495 10.302248 9.415608 9.262971 10.139894
1370225_at 5.0082164 5.0091696 5.061783 5.260975 4.9696784 5.102209 5.1579447 5.036727 4.635213 5.2264757 4.836045 5.455585
1370226_at 10.074652 10.035034 10.166807 10.162436 9.98686 10.160522 9.916431 10.112534 10.32268 10.163647 9.94055 9.950773
1370227_at 3.3119628 3.229659 3.3056793 3.2728438 3.2673886 3.210351 3.3286054 3.395994 3.2439322 3.3704462 3.6096413 3.46494
1370228_at 14.482266 14.462773 14.466598 14.471863 14.429518 14.4218235 14.475712 14.449013 14.43846 14.489601 14.482266 14.482494
1370229_at 5.2792535 5.331806 5.0613885 5.124755 5.3897257 5.5646014 5.24072 5.034491 5.0296645 5.1929927 5.2585425 5.1756363
1370230_at 11.327775 11.295937 11.12017 11.335387 11.379696 11.358114 11.323433 11.35991 11.288883 11.496271 11.182903 11.249494
1370231_at 7.447901 7.518024 7.3991923 7.4371653 7.4124675 7.5103846 7.4254413 7.9296246 7.519371 7.216647 7.4467063 7.3414607
1370232_at 10.746932 10.325344 10.27724 10.57004 9.9598 10.73824 10.105866 10.93029 11.093265 10.058132 10.5058365 9.944615
1370233_at 5.1965227 5.0548687 5.225304 5.0132895 4.896719 4.9919376 4.9111342 5.119463 5.009686 5.09355 5.0357294 5.0651236
1370234_at 12.916685 12.885573 12.87781 12.888736 12.663326 12.863226 13.008652 12.877814 12.907834 12.493198 12.663206 12.839407
1370235_at 13.175427 13.233937 13.317663 13.1687565 13.156554 13.044404 13.047076 12.988906 12.962311 13.161571 12.834235 13.0104885
1370236_at 8.591736 8.779093 8.58514 8.75973 8.765218 9.060557 8.319828 8.75513 9.098815 8.487414 8.234196 8.513615
1370237_at 12.0274 12.113157 12.01477 12.065747 12.055998 11.969893 11.990104 12.042209 12.1043415 11.950528 11.962478 12.173452
1370238_at 11.808315 11.783495 11.516044 11.77017 11.89172 11.832139 11.815917 11.779941 11.740685 11.854971 11.685599 11.659102
1370239_at 13.827291 13.245217 13.617719 13.850875 13.948325 13.705177 13.068421 13.650894 13.326037 13.611584 13.149807 13.29775
1370240_x_at 13.861443 13.266451 13.60642 13.949589 14.005677 13.772102 13.049681 13.647867 13.333109 13.565858 13.081158 13.279472
1370241_at 14.049532 14.016777 14.059365 13.957506 13.978308 13.929541 13.861524 13.918169 13.860892 13.96893 13.835146 13.881345
1370242_at 12.721506 12.713815 12.695646 12.670362 12.778801 12.768903 12.6214075 12.790859 12.651203 12.699964 12.591022 12.584128
1370243_a_at 10.259125 10.638193 10.204012 10.382528 10.144782 10.511575 10.4417 10.706891 10.45237 10.572369 10.228251 9.9284935
1370244_at 12.141884 12.019006 12.29204 12.173456 12.036991 12.27999 12.22539 12.241719 12.289085 12.139542 12.407951 12.3719845
1370245_at 10.30604 10.166055 10.460422 10.221028 10.1931 10.397925 10.099051 10.378835 10.472138 10.254469 10.48365 10.532277
1370246_at 11.867656 11.87479 11.920808 11.771366 11.86016 11.9743 11.679812 11.878883 11.736415 11.895932 11.617307 11.719847
1370247_a_at 6.2716327 6.137045 5.7789493 6.1640396 6.109782 6.39834 6.1715617 6.430225 6.579637 6.314461 5.8683968 6.123754
1370248_at 6.139437 6.0357957 6.157474 6.4099197 6.4059844 6.2478843 6.102034 6.670957 6.373631 6.1254077 5.998143 6.0901175
1370249_at 7.206986 6.8624725 6.896407 7.2534027 7.1797376 7.1097193 7.6743517 6.814441 7.1220903 8.05319 6.933943 7.3850875
1370250_at 9.033507 8.889659 9.1177025 8.9199505 8.995583 8.98924 9.2307205 9.201505 9.127759 8.914466 8.752425 8.800695
1370251_at 5.927543 6.440213 6.104146 6.273552 6.3505454 6.395335 6.147288 6.3761315 6.106714 6.2153263 6.3344297 6.0637035
1370252_at 8.08981 7.9346533 8.208126 8.302057 8.494623 8.4892 8.268159 8.490219 8.21081 8.278727 8.341778 8.419123
1370253_at 11.937086 12.044747 11.896602 11.971509 11.9817505 11.963372 11.873038 11.929666 11.791688 11.932226 11.900462 11.760994
1370254_at 3.9352584 3.5478094 3.563502 4.0727706 3.4445243 3.5948625 3.653226 3.8786294 3.4548745 3.8203433 3.8316379 3.7720575
1370255_at 4.6547966 4.867441 4.463851 4.5681334 4.673009 5.021633 4.2596464 4.9096713 4.529105 4.5490446 4.8032837 4.61154
1370256_at 8.167305 9.307256 8.562567 9.980229 7.5837846 8.334725 9.37401 8.813996 8.482922 8.036754 9.355804 8.565841
1370257_at 4.669875 4.54082 4.436025 4.202874 4.588402 4.496995 4.393276 4.5082235 4.296994 4.4563866 4.2300243 4.302391
1370258_at 5.065296 5.632826 5.305778 5.0290046 5.855491 5.374221 5.435659 5.394315 5.2291045 5.183318 5.4232607 5.1810575
1370259_a_at 7.710203 7.820229 7.3983674 7.945966 7.184446 7.4735637 7.9340644 7.020383 7.6730037 7.518884 7.5456514 7.617729
1370260_at 6.7166023 6.4894896 6.949287 6.3725166 6.727793 6.7853293 6.8294907 6.68104 6.7539415 6.614082 6.5369525 6.83075
1370261_at 8.135952 8.29354 8.018921 8.076433 7.9242926 8.260453 8.104154 8.266825 8.209191 7.8819695 7.755362 7.8669577
1370262_at 9.488857 9.49662 9.362839 9.352682 9.167431 9.391571 9.329651 9.286461 9.260403 9.366236 9.149813 9.001877
1370263_at 5.8530836 5.9244547 5.8411894 5.795856 5.8729153 5.8428435 5.9877825 5.729349 5.8757596 5.6531568 5.9496584 5.792316
1370264_at 7.6305847 7.62185 7.2969995 7.554462 7.2793612 7.4183483 7.5720377 7.6847095 7.8671017 7.5714555 7.580068 7.4469504
1370265_at 5.7847433 6.1269364 6.062063 6.1722302 6.1887364 6.308335 6.010077 6.3582997 6.3663898 6.510235 5.7552943 6.2277737
1370266_at 6.9557295 6.874651 7.0334587 6.782988 6.9221253 7.352331 6.7764316 7.038109 7.0739393 6.875762 6.7665963 6.547837
1370267_at 6.1385164 6.778344 6.411546 6.6194425 6.2464633 6.5319242 6.893646 6.436569 6.5526843 6.4277663 6.518616 6.3090024
1370268_at 4.5487375 4.396869 4.545622 4.421624 4.370594 4.145953 4.36418 4.268983 4.4768333 4.423657 4.382332 4.5192842
1370269_at 5.18027 5.5925684 5.1889157 5.6466794 5.4628787 5.05104 5.0777206 4.9367423 5.0868306 5.408379 5.601879 5.2833033
1370270_at 3.9725757 4.2769775 4.0266895 3.832776 4.0445137 4.1373057 4.2713714 3.882506 3.8537982 4.0645614 4.134367 4.1788087
1370271_a_at 7.2563066 7.197875 7.3240867 7.1820025 7.26645 7.4943724 7.273032 7.54808 7.328728 7.408598 7.5022135 7.2680492
1370272_x_at 6.266911 6.1840386 6.2088304 6.087088 6.2939553 6.010635 6.3736424 6.2132316 6.061067 6.006106 6.072732 5.9505596
1370273_at 3.5860298 3.3563526 3.3858035 3.6867938 3.8165154 3.6032484 3.4661324 3.4386005 3.5017357 3.7106354 3.6260085 3.557067
1370274_at 12.745302 12.567839 12.705085 12.671741 12.887625 12.909046 12.743002 12.793649 12.924933 12.812983 12.723851 12.81909
1370275_at 12.966384 12.92135 12.768353 12.950406 12.968712 12.997458 13.068534 13.004573 12.884487 12.973858 12.969334 13.075817
1370276_at 11.715615 11.74589 11.606022 11.681846 11.788954 12.005438 11.775444 11.847093 11.939062 11.734252 11.650403 11.701524
1370277_at 12.026536 12.008698 11.709769 11.869245 12.017525 12.041932 12.010692 11.979358 11.895052 11.965887 11.856579 11.92613
1370278_at 11.400104 11.418055 11.192613 11.543052 11.494253 11.58408 11.405605 11.587421 11.690715 11.454477 11.250943 11.361085
1370279_at 5.8427877 5.80714 5.95417 5.827262 5.97891 5.693484 5.8871994 5.690189 5.6875324 5.6790276 5.926818 5.9384775
1370280_at 10.514529 10.301874 10.414136 10.466546 10.529999 10.410328 10.462875 10.438362 10.680257 10.688764 10.683469 10.7152405
1370281_at 11.7218685 11.710997 10.620786 11.776627 11.922188 11.2435055 11.355177 10.994404 10.955002 10.884568 10.042988 11.056677
1370282_at 6.9300675 6.8116736 6.706764 5.6662817 6.5844045 7.047279 7.4709244 6.2717223 6.485509 7.0903926 6.3744807 6.5678363
1370283_at 12.260995 12.405599 12.379292 12.275303 12.30295 12.374073 12.520114 12.266034 12.261211 12.3936 12.118416 12.1890955
1370284_at 12.083699 12.170541 11.927916 12.219289 12.173518 12.082174 12.073581 12.109038 12.071976 12.121303 12.067508 11.99824
1370285_at 6.6159577 6.5874457 6.7760243 6.384531 6.3505454 6.517298 6.499322 6.841525 7.071617 6.694093 6.8543096 6.4181557
1370286_at 8.942194 9.80205 8.769014 9.08966 8.706258 9.2899065 9.659887 9.196522 8.632307 9.366824 9.818272 8.492083
1370287_a_at 9.6093855 9.537804 9.31826 9.395495 9.438994 9.20781 9.6998205 9.14055 9.444671 9.591909 9.337827 9.243948
1370288_a_at 8.422064 8.275988 7.94395 8.32003 8.158958 8.558773 8.301039 8.261967 8.607546 8.379889 8.28405 7.7389874
1370289_x_at 3.8163369 3.7603607 3.6016934 3.7226098 3.8988743 3.9926078 3.7440488 3.7833889 3.5580368 3.6265025 3.6846044 3.6882677
1370290_at 8.633131 8.834069 8.484146 8.720618 8.350198 8.86328 8.658083 8.843293 8.7909975 8.799826 8.38589 8.378965
1370291_at 5.7251377 5.50154 5.73079 5.7359204 5.651965 5.3812485 5.9506497 5.508276 5.4631386 5.4869013 5.645193 5.505969
1370292_a_at 3.9920375 3.9516122 4.0756226 3.7908216 3.8085387 3.9609103 4.086372 3.8611474 3.8402274 3.8456907 4.055971 3.6350913
1370293_at 5.9642525 5.623293 5.600363 5.5819573 5.42082 5.860733 5.7259116 5.095514 5.644212 5.483135 5.438592 5.579871
1370294_a_at 6.891234 7.058479 6.7882185 6.4600434 6.045505 6.6746755 6.926588 6.555216 6.5543985 7.111714 6.2299795 6.248216
1370295_at 8.416517 8.442484 8.196444 8.5871725 8.570685 8.433816 8.324015 8.344259 8.337897 8.400939 8.360056 8.61228
1370296_at 13.432351 13.475275 13.432547 13.471808 13.477774 13.555906 13.46542 13.531965 13.50609 13.45539 13.403447 13.458357
1370297_at 6.598495 6.5357184 6.1477184 6.3030195 6.63269 6.121021 6.5571566 6.167646 6.1431108 6.3948874 6.5841203 6.6996355
1370298_at 9.918985 9.955614 9.798236 9.712364 9.892187 9.960732 9.737346 9.749204 10.043034 9.675553 9.65751 9.774929
1370299_at 13.746407 13.723998 13.698168 13.707533 13.789581 13.839149 13.777933 13.806481 13.775987 13.770259 13.649951 13.620819
1370300_at 8.076002 8.26837 8.114049 8.110505 7.91011 8.6113405 8.192816 8.74979 8.632483 8.040516 7.7363253 7.7131596
1370301_at 7.2847047 7.0928993 7.07022 7.101878 6.729024 7.5509458 6.968835 7.051171 7.9505644 6.8560314 6.9459705 7.107115
1370302_at 8.261917 7.94365 7.790809 7.9411345 7.9452276 8.157581 7.9014683 8.064621 7.787191 8.023097 8.046123 8.083651
1370303_at 6.245136 6.5548854 6.5811124 6.3017883 6.2114143 6.6342106 6.2785897 6.7600665 6.6114073 6.428856 6.443841 6.324926
1370304_at 8.634618 8.7354765 8.516532 8.595535 8.5625925 8.735999 8.655906 8.662613 8.666896 8.705317 8.5024395 8.547697
1370305_at 9.462942 9.681395 9.449932 9.5656395 9.607319 9.787977 9.617179 9.666877 9.655532 9.695767 9.296343 9.485659
1370306_at 8.7807665 8.942669 8.763479 8.773125 8.843895 8.889291 8.769681 8.859155 8.903819 8.945225 8.8971405 8.835392
1370307_at 6.992647 7.067066 6.955118 7.0670953 6.9856963 7.7263246 7.1357403 7.517445 8.01614 6.941411 7.0725517 6.9505377
1370308_at 7.662439 7.8399596 7.4716625 7.6631274 7.6389275 7.694476 7.533427 7.469669 7.608368 7.969468 7.6535773 7.403481
1370309_a_at 11.0369625 11.067926 10.9509 10.9038 10.966191 11.023146 11.044202 10.951792 10.80792 11.004451 10.962908 10.863547
1370310_at 12.850823 12.832672 12.884593 12.897722 12.800414 12.982332 12.835381 12.997146 13.049375 12.679877 12.665937 12.77122
1370311_at 8.125257 8.1108055 8.302568 8.073824 7.8980017 8.321828 8.176344 8.305999 8.173987 8.16605 7.9380774 7.859336
1370312_at 4.1571474 4.1062193 4.1591225 4.2096443 4.213906 3.8554516 4.2137265 4.243822 4.1145124 4.18616 4.384791 4.27131
1370313_at 8.984336 9.019204 8.966243 8.90306 8.903572 9.253786 8.786009 9.093202 8.892089 9.0370245 8.8204775 8.753076
1370314_at 7.67174 8.008486 7.6102867 7.863818 7.542018 7.80768 8.118698 7.904646 7.7071004 7.8561916 7.562963 7.488055
1370315_a_at 5.9551234 5.9350333 5.7192345 6.031081 5.8954444 5.7112703 5.8528643 5.8778467 5.8675513 5.972566 5.8755836 6.0390344
1370316_at 7.8780036 7.967239 7.967348 7.80587 7.8723373 7.845563 7.87305 7.713714 7.868878 7.8991165 7.652861 7.870263
1370317_at 6.644044 6.743527 6.7903175 6.7849245 6.7105365 6.56183 6.921374 6.721833 6.778735 6.7441044 6.8208356 6.7858872
1370318_at 7.2281365 7.2913246 7.2405286 7.3073993 7.4207997 7.48181 7.5388904 7.4945593 7.6044116 7.1769133 7.4429984 7.1266074
1370319_at 9.593786 9.596767 9.558748 9.464912 9.687993 9.47604 9.422707 9.929253 9.736747 9.642831 9.242686 9.628189
1370320_at 10.419691 10.699908 10.444119 10.680419 10.464839 11.10794 10.975324 10.711598 11.23347 10.777351 10.896316 10.577556
1370321_at 10.096957 10.044238 10.091202 10.055481 10.030894 10.109565 10.09419 10.283187 10.117012 9.989925 9.993755 10.105475
1370322_at 9.874173 9.713773 9.495953 9.657946 9.724329 10.13179 9.615929 9.998685 9.788815 9.8133 9.584508 9.714518
1370323_at 6.0160046 5.8683643 5.9182987 6.2674704 6.027974 5.8338284 6.342196 5.820954 5.9111476 6.16687 5.8160534 6.060403
1370324_at 7.8021913 7.6488657 7.496117 7.748327 7.6143594 7.6577215 7.791931 7.763092 7.581966 7.5214777 7.456233 7.6101956
1370325_at 9.781658 9.751397 9.753467 9.689731 9.759797 9.873474 9.759692 9.844154 9.8937025 9.750398 9.674666 9.627693
1370326_at 7.0676737 7.1995997 7.155382 7.1730604 7.2770524 7.4406657 7.1755505 7.4383097 7.289445 7.330113 7.189161 7.0842476
1370327_at 7.7403035 7.8130507 7.6895065 7.808925 7.66749 7.9800963 7.9997187 7.9595237 8.038379 7.673309 7.701207 7.469705
1370328_at 5.896675 5.9812427 5.6250825 5.5743794 6.0935097 5.6090827 5.853051 5.7586603 5.624835 6.125243 5.7781353 5.4927864
1370329_at 8.856422 8.891512 8.840095 8.964981 8.99182 8.95852 9.375679 8.970078 9.086603 8.978788 8.823881 9.087276
1370330_at 7.206986 7.312765 7.0805435 7.180659 6.982602 7.226229 7.212499 7.272333 7.2142553 7.0791698 6.726929 7.228704
1370331_at 7.462292 7.8622866 8.006832 7.5678625 7.444406 7.9047036 7.6953635 8.066818 7.6312733 7.3482633 7.4912844 7.549448
1370332_at 5.346324 5.254629 5.373407 5.317493 5.3160157 5.28725 5.070174 5.20037 5.5046506 5.3265667 5.0957932 5.376752
1370333_a_at 13.263899 13.222334 13.249197 13.175742 13.208277 13.2347 13.228104 13.26102 13.235132 13.193979 13.109592 13.101377
1370334_at 8.527603 8.5637 8.721188 7.96904 8.513304 8.845385 8.902515 8.759218 8.132948 8.309538 8.460875 7.775099
1370335_at 8.273016 8.0629635 8.103747 8.218115 8.173683 7.9051924 8.115189 7.931359 7.651761 7.8267837 8.056204 8.315838
1370336_at 10.993936 9.247895 10.993584 10.646301 10.706544 10.725723 10.101183 10.605174 11.283975 10.075429 10.192233 10.638559
1370337_at 7.708881 7.6608014 7.8200417 7.902654 7.54401 7.7448697 7.809042 7.6807356 7.7804337 7.6625323 7.515301 7.5082493
1370338_at 3.1900678 3.540524 3.2131624 3.6134567 3.5064044 3.4589193 3.4282694 3.790522 3.4820986 3.6127543 3.461051 3.3934448
1370339_at 10.523611 10.567717 10.367807 10.378526 10.389469 10.751333 10.30886 10.478747 10.447479 10.378985 10.138857 10.278482
1370340_x_at 9.522449 9.534595 9.379227 9.378588 9.321199 9.934157 9.237602 9.523448 9.525946 9.25619 9.072433 9.094652
1370341_at 3.5223 3.7489634 3.585194 3.5597832 3.8372667 3.5474107 3.4644735 3.8535922 3.6361153 3.5341747 3.566045 3.5997348
1370342_at 3.6912186 3.7010198 3.5418239 3.7174249 3.5964692 3.672151 3.9018035 3.6725767 3.6727202 3.43396 3.7064793 3.909869
1370343_at 6.7371798 6.600579 6.891836 6.7935505 6.475061 6.802559 6.890419 7.0422907 6.971019 6.7944922 6.762149 6.2720084
1370344_at 7.947902 8.011367 8.200249 7.933023 7.8730845 7.8509965 7.7946353 8.068764 7.7477236 8.0638075 7.4465537 7.9003773
1370345_at 5.7543755 6.102154 5.995884 5.7260513 5.5382977 6.1063433 6.195623 5.3145666 5.8189096 6.2041264 5.5595856 5.810684
1370346_at 5.642557 5.533729 5.7124834 5.6160803 5.1346006 5.4561987 5.6205006 5.7225266 5.1868935 5.650863 5.005071 5.648197
1370347_at 5.608136 5.6643753 5.2169414 5.6556845 5.615525 5.6278 5.61872 5.5731764 5.5969563 5.6662674 5.084269 5.7210307
1370348_at 10.529885 10.647953 10.47833 10.641767 10.403621 10.818699 10.548154 10.77269 10.696699 10.592774 10.506183 10.563509
1370349_a_at 14.074465 14.023369 14.175069 14.14982 14.037341 13.983755 14.141257 14.046186 14.0183935 14.113669 14.055413 14.090453
1370350_x_at 10.817853 7.9914875 9.663853 10.146418 10.393288 11.65357 10.456877 12.6146965 11.474836 10.539999 10.474099 10.3594055
1370351_at 8.490356 8.644075 8.586113 8.652583 8.469392 8.795875 8.649536 8.756357 8.616779 8.494945 8.305802 8.509846
1370352_at 11.449921 11.346314 11.337985 11.520293 11.506037 11.139806 11.642027 11.560791 11.48862 11.291694 11.68584 11.8760805
1370353_at 7.662761 7.535621 7.604889 7.570375 7.6967535 7.740792 7.614232 7.5818086 7.685223 7.579783 7.638826 7.7033625
1370354_at 7.863719 7.9572945 8.099148 7.923 7.8737698 7.875035 7.9273944 7.765441 7.8844447 8.0709915 7.82394 7.964969
1370355_at 12.816337 13.080555 12.640913 13.012024 13.163958 13.194134 12.514045 13.123062 13.229118 13.051864 11.764134 12.360609
1370356_at 6.949413 7.2472744 7.30001 7.217351 7.056863 7.6731853 7.585867 7.4028726 7.4677362 7.359548 7.087129 6.982973
1370357_at 8.22289 8.133289 8.200249 8.119443 8.066219 8.074489 8.315341 8.105411 8.079344 8.139175 8.1744 8.186697
1370358_at 8.808451 8.599859 8.808282 8.845489 8.576403 8.997551 8.669609 8.957893 8.879584 8.628589 8.575982 8.748304
1370359_at 12.318748 12.2269 12.589774 12.300582 12.386424 12.3200655 12.405842 12.448677 12.48136 12.4053755 12.490831 12.616956
1370360_at 8.765524 8.971913 8.602566 8.83752 8.345174 8.681946 8.616437 8.7097 8.658713 8.691409 8.53564 8.350456
1370361_at 4.9063315 5.027485 4.7337646 4.8429074 4.6803913 4.681288 4.82732 4.554126 4.8040094 4.88899 5.038066 4.892573
1370362_at 7.6793327 7.4688535 7.5857825 7.3394036 7.7060766 7.573836 7.4874296 7.400756 7.6647863 7.482586 7.568682 7.730013
1370363_at 12.071766 11.717096 11.438296 11.345383 11.357634 11.957548 11.615021 11.514261 12.089007 12.1518755 12.256973 12.096785
1370364_at 7.3709354 7.6128225 7.3266025 7.4565873 7.3300266 7.6548066 7.6544228 7.412325 7.6005497 7.4284024 7.354345 7.2047033
1370365_at 8.669289 8.7030525 8.6775875 8.888632 8.789273 9.055977 8.710982 8.676184 8.888657 8.80579 8.463697 8.731237
1370366_at 10.295122 10.202919 10.119539 10.248009 10.286462 10.058523 10.167881 10.209908 10.2401495 10.241909 9.906765 10.1343775
1370367_at 4.875704 4.528714 4.848922 4.799805 4.7921963 4.457584 4.66134 4.608449 4.4678226 4.820679 5.122509 5.0728474
1370368_at 7.1079984 7.1468725 7.140051 6.918364 7.101882 6.974262 7.021508 6.9698706 7.03065 6.7449884 6.9012556 6.861795
1370369_at 6.4973245 6.2811923 6.3876886 6.750037 6.5605493 6.4130826 6.2908792 6.2040133 6.577926 6.104737 6.3689494 6.456928
1370370_at 7.67487 7.8777976 7.8414235 7.8490596 7.8403497 8.077017 7.7972093 8.041327 8.081405 7.8589325 7.9316225 7.8235993
1370371_a_at 8.572608 8.125854 8.449357 8.3007 8.292597 8.579079 8.314271 8.149964 8.610696 8.117175 8.313232 8.232915
1370372_at 4.756506 4.8272963 4.8310227 4.5043893 4.8015275 4.521749 4.774081 4.561894 4.450266 5.10021 4.6025543 5.1343412
1370373_at 6.136061 6.2595544 6.1689672 6.209854 6.165438 6.2237225 5.8705983 5.9794197 5.905875 6.175632 6.1779394 6.3517184
1370374_at 8.461006 8.540007 8.386118 8.506561 8.676081 8.731665 8.0456915 8.96814 8.938309 8.609047 8.503263 8.401535
1370375_at 11.605725 11.856197 11.683807 11.580181 11.640644 11.741431 11.761431 12.041301 11.67051 11.610263 11.4788885 11.729257
1370376_a_at 8.92597 8.627014 8.794615 9.106899 9.004309 8.996353 8.493384 8.888018 8.851484 8.738684 8.457478 8.53108
1370377_at 12.811098 12.920657 12.914042 12.825276 12.8000345 12.93148 12.649936 12.932177 12.967473 12.923773 13.036059 12.904196
1370378_at 12.162958 12.155318 11.923757 12.008622 12.076429 12.386528 12.117261 12.3097515 12.262637 12.0441265 12.071045 12.093768
1370379_at 5.9929595 6.382419 6.0934944 6.173254 6.3923025 6.0873246 6.104219 5.8263345 6.016634 6.0429473 6.647402 6.3737783
1370380_s_at 7.348678 7.621689 7.343727 7.548674 6.883557 7.4089746 7.22283 7.452464 7.381072 7.199352 7.43043 7.1533313
1370381_at 11.036856 10.880888 11.246614 11.024115 10.966854 10.828098 11.068935 11.044288 11.107717 11.174397 11.001697 10.95836
1370382_at 3.5225995 3.5805287 3.3530817 3.5421517 3.4687757 3.3447313 3.294058 3.34668 4.2446265 3.4267337 3.3448877 4.326228
1370383_s_at 7.947902 8.638127 8.259363 8.832569 8.190907 8.350775 7.8870974 7.969561 8.84613 8.027886 7.40023 8.807541
1370384_a_at 5.9403963 7.0327215 8.4410095 5.8326745 7.4511414 8.437111 5.082415 6.8828297 5.811732 7.251321 5.7111626 5.8737116
1370385_at 5.468863 5.6156244 5.362324 5.3697624 5.547697 5.2770786 5.4719825 5.326875 5.2746325 5.6386538 5.596986 5.568221
1370386_at 7.3273153 7.3146844 7.54848 7.092412 7.273337 7.8359528 7.3054404 7.720165 7.512579 7.4262657 7.202728 7.1544914
1370387_at 10.066296 10.041847 10.310746 10.661596 10.717474 9.824433 10.83007 10.766504 11.253804 10.884592 11.676024 11.539334
1370388_at 4.472628 4.414946 4.274364 4.3531985 4.1998906 4.2360806 4.1664753 4.53763 4.2446265 4.183052 4.288045 4.3440895
1370389_at 3.8700883 3.6881247 3.5939274 3.8711536 3.966291 3.816298 3.6588917 3.6940677 3.7899618 3.868013 3.9058003 4.102688
1370390_at 5.012207 4.9529037 4.9156065 5.5934873 5.3663173 4.8617887 5.0195594 5.0627365 4.850565 5.196455 5.144273 5.16431
1370391_at 5.153512 5.2299504 5.1611357 5.3015313 5.1914988 5.1363306 5.354165 5.370362 5.207838 4.973561 5.54047 5.2577634
1370392_at 5.1033216 5.363777 5.091937 5.3376513 5.1389647 5.513828 5.056957 5.28951 5.249792 5.1811075 5.2285094 5.2634163
1370393_at 5.063426 5.1481123 4.838683 4.9748945 4.742441 5.0216336 5.1102986 4.7147317 5.2993855 5.2478824 4.6689873 4.7449403
1370394_at 7.5309386 7.3276997 6.978412 7.33638 6.6842675 7.336342 6.7629995 5.6220903 7.1907115 6.057207 5.357573 5.0679884
1370395_at 6.7993684 6.9994574 7.096266 6.9196706 6.9952383 7.0745564 6.9691634 6.830842 6.6977324 6.9877768 6.878176 7.08424
1370396_x_at 14.1175165 14.099355 14.109389 14.123401 14.104184 14.048164 14.12541 14.117769 14.104194 14.139708 14.120773 14.135064
1370397_at 11.6790695 12.006434 12.16043 11.590469 11.944116 11.69455 11.760817 11.804124 12.01075 12.290725 12.034929 11.626764
1370398_at 5.965728 5.81892 5.8166556 5.815467 6.0159497 5.821507 5.8746233 6.0352893 6.13556 5.5613704 6.021337 5.929749
1370399_at 7.448639 7.2920704 7.2265406 7.4635277 7.1348276 7.5360656 6.9282913 7.6327333 7.774994 7.172888 7.682273 7.5349784
1370400_at 5.1736107 5.174462 5.2428126 5.2186937 5.4221554 5.359296 5.0433526 5.2068534 5.6211147 5.2489257 5.2656946 4.98797
1370401_at 4.2596884 4.366005 4.0818987 4.083341 3.99874 3.7824543 3.8492532 4.092618 3.8272002 4.0492706 4.222049 4.0392776
1370402_at 7.5833073 7.5750737 7.54848 7.6211658 7.773677 7.6125836 7.6176414 7.730971 7.519371 7.6044607 7.64373 7.6360106
1370403_at 4.8552685 4.9194336 4.959207 4.8887644 5.4670577 4.9803934 5.106905 5.045401 4.955487 5.080605 5.3697014 5.4891524
1370404_at 3.9255507 4.025416 4.0770288 3.929331 4.1124086 4.0832634 3.8627684 3.968551 3.4881246 3.8538795 3.694548 3.9712486
1370405_at 3.6424394 3.7131982 3.939287 3.5780804 3.679602 3.4116333 3.832658 3.829512 3.660601 3.7165132 3.8499954 3.7254899
1370406_a_at 4.129689 3.6961842 3.8481748 3.587743 4.1716967 3.891853 3.8831997 3.7699146 3.5458956 3.8469784 3.7015986 4.198901
1370407_at 8.804398 8.705612 9.108533 8.78083 8.731074 8.204945 8.953499 8.3457775 8.873802 8.720867 8.693348 8.739011
1370408_at 4.5052795 4.704535 4.4098005 4.770581 4.466903 4.7715297 4.594077 4.5486536 4.76498 4.0187182 4.7362003 4.5995092
1370409_at 5.071819 5.0335426 4.8600845 4.6255064 4.9384084 4.517637 4.870389 4.8659234 4.607671 4.75798 5.2557173 5.139297
1370410_at 4.196765 4.2464395 4.3350472 4.055197 4.7296576 4.454293 4.4781437 4.360159 4.282627 4.5866127 4.7756023 4.2358813
1370411_at 5.9843125 5.9670653 5.8137593 5.83234 6.151002 5.750243 6.0806036 5.8273973 5.9530516 5.977247 5.7511196 6.1545386
1370412_at 3.9548862 4.143298 4.0922785 3.8984237 4.2493267 4.287633 4.089631 3.9158096 4.052372 3.8562517 4.064104 3.9600554
1370413_at 6.429695 6.4722 6.450207 6.1849227 6.3721747 6.559182 6.161853 6.769913 6.3419385 6.5517864 6.1963916 6.4136143
1370414_at 9.233921 8.912869 9.180353 9.130865 9.104473 9.406626 9.24753 9.345969 9.397145 9.319319 9.069451 8.982265
1370415_at 6.251105 6.035051 5.8926387 6.1750712 6.0076427 6.1521215 5.8632183 5.643148 5.9453626 6.160045 6.03946 5.913382
1370416_at 4.7193856 4.6626654 4.5025697 4.5608406 4.449662 4.829492 4.6284165 4.6853757 4.7979193 4.983581 4.8670206 4.6592946
1370417_at 4.3620815 4.556742 4.354929 4.585564 4.414898 4.6577845 4.4956627 4.363001 4.047576 4.097977 4.3462234 4.271105
1370418_s_at 5.604498 5.523822 5.901046 5.775252 5.9713593 5.5808086 5.773168 5.664443 5.636498 5.7731795 5.828349 5.641825
1370419_a_at 5.7646666 5.743637 5.5759478 5.8973684 5.8045225 5.823388 5.7447004 5.6706924 5.657728 5.7710195 5.784523 5.767477
1370420_at 12.382495 11.879597 12.828342 12.332828 12.820121 12.615613 11.805619 12.331417 12.401931 11.976617 11.781771 12.255063
1370421_a_at 6.711708 6.4160733 6.3674273 6.207647 6.500682 6.468472 6.1711206 6.2065854 6.1261053 6.396828 6.667992 6.513812
1370422_at 6.1772823 6.714859 6.532118 6.279065 6.765319 6.3119664 6.137858 6.332156 6.637358 6.718676 6.1445775 6.5041966
1370423_at 5.8660483 5.4513373 5.6487336 5.9507785 5.787642 5.6997333 5.597782 5.8515 5.73007 5.6278896 5.594422 5.752658
1370424_at 3.937199 4.011668 4.1141796 3.963294 4.1903343 3.98327 4.014102 4.156272 3.9931104 3.99567 4.1875906 3.9545667
1370425_at 12.021467 12.057025 12.02198 12.135567 12.150701 12.349684 12.337756 12.385545 12.612048 12.453827 12.372311 12.553223
1370426_a_at 10.840901 10.982483 10.864803 10.797001 10.767742 11.064159 11.130792 10.83347 10.930245 10.698144 10.58987 10.576315
1370427_at 5.598802 5.4253426 5.259945 5.3285885 5.4945045 5.400572 5.2450657 5.515478 5.5556364 5.7362576 5.316329 5.1862392
1370428_x_at 11.8745985 10.742871 11.907783 11.736087 12.038859 12.391635 11.80454 11.873338 11.062742 12.124492 11.914123 10.915191
1370429_at 9.684097 9.24422 9.558977 9.499988 9.728264 10.106838 9.464939 9.710796 9.014053 9.698519 9.608847 8.857285
1370430_at 4.9506445 5.399916 4.903248 4.9773164 5.2198625 4.625701 5.0195594 5.132885 4.815897 5.373113 5.301926 5.2674036
1370431_at 4.5433545 4.532894 4.228134 4.5319433 4.4527707 4.5601277 4.4080873 4.1942196 3.8643184 4.4420815 4.708558 4.4485536
1370432_at 3.5210702 3.78067 3.4208608 3.7018142 3.7290528 3.760435 3.7571075 4.0982466 3.5637188 3.475951 4.0166197 3.8287678
1370433_at 9.513053 9.774417 8.867515 9.624339 10.229015 9.811498 9.913394 10.2856045 10.224874 9.846676 10.35157 10.555056
1370434_a_at 3.7760348 3.5120232 3.4480703 3.6526573 3.5676072 3.535365 3.7386858 3.6693912 3.3934984 3.4436524 3.8499954 3.82738
1370435_a_at 7.1793427 6.8455725 6.9766855 6.7741003 7.0862412 7.118388 7.063311 7.418715 7.160275 7.147014 7.067956 6.881107
1370436_at 5.7506337 4.6666946 7.002746 5.3704343 6.8129416 7.1055994 6.691105 6.078926 6.682902 6.7602615 7.7746816 5.6045756
1370437_at 5.861617 6.0685143 6.2322855 6.0175214 5.883973 5.8705783 6.281704 6.2333784 6.1761513 5.8188305 6.08094 5.9406996
1370438_at 5.735231 5.660377 5.228875 5.5270076 5.610316 5.407856 5.9310055 5.657154 5.5676894 5.4827495 5.837745 6.169682
1370439_a_at 3.4887748 3.347312 3.3817325 3.1985435 3.2984927 3.2421134 3.3731065 3.406279 3.2595594 3.6876786 3.655239 3.6151965
1370440_at 7.537657 7.588706 7.3611097 7.7116723 7.394566 7.5431066 7.5441413 7.515617 7.5808825 7.5387454 7.2595296 7.569255
1370441_at 3.9916208 3.9242625 3.785009 3.901498 4.0557327 3.6121974 3.7895865 3.7913308 3.7982655 3.7341576 4.090173 3.8354428
1370442_at 3.422977 3.2836268 3.3103397 3.3259099 3.3975444 3.2999346 3.322011 3.2625175 3.2574036 3.4565227 3.5428755 3.4639091
1370443_at 7.483166 7.349593 7.418334 7.453533 7.3272767 7.3553834 7.3886547 7.490414 7.3735757 7.061545 7.2005925 7.4410253
1370444_at 4.888834 4.708864 4.4116364 4.812098 4.8291364 4.8437543 4.491146 4.7810764 4.477396 4.5354934 4.5663595 4.9745474
1370445_at 6.457617 6.20533 6.1284347 6.433375 6.3741326 6.285075 6.336812 6.1739864 6.5318823 6.3695383 6.3718314 6.391062
1370446_at 6.581532 6.472434 6.4756575 6.6818395 6.56049 6.7521133 6.6046705 6.3448615 6.5908713 6.82423 6.634942 6.891393
1370447_at 4.962384 5.1581097 5.0167437 5.010927 5.00103 4.8159885 4.928384 4.672145 4.8475685 5.092802 4.8396006 4.882866
1370448_at 4.388527 4.348693 4.5437727 4.731315 4.3545465 4.2685213 4.5983586 4.73388 4.4894853 4.5606837 4.201849 4.6874104
1370449_at 7.590574 7.7879624 7.7220187 7.6336393 7.8009458 7.8300724 7.772008 7.481125 7.970949 7.8714848 7.5162983 7.469677
1370450_at 4.831196 4.733034 4.6131363 4.4324527 4.5355005 4.591819 4.5664263 4.519395 4.579137 4.540066 4.6654005 4.3457103
1370451_a_at 5.324896 4.942772 5.199231 4.97259 5.0558467 4.771672 5.1410475 4.8262177 4.959901 5.0449696 5.243438 4.9791093
1370452_at 3.8632758 3.9262369 3.9449928 3.878155 3.7407937 3.9301987 3.8458729 3.9793465 3.8399282 4.0543985 3.8499954 3.8935986
1370453_at 5.1888924 5.0468698 4.9092474 5.0116615 5.0450454 4.5108476 4.745176 5.00318 4.7763724 4.8834352 4.5421243 4.9773126
1370454_at 4.5661254 4.3202214 4.1959357 4.484528 4.325769 4.9844155 4.9066854 4.5231333 4.8673573 4.7035575 4.518118 4.646931
1370455_a_at 3.3712032 3.3123102 3.272947 3.1801116 3.268467 3.2859995 3.3937066 3.1468601 3.3952205 3.1761467 3.282671 3.3928158
1370456_at 3.7739856 4.0459394 3.740274 3.90756 3.866409 4.0967126 3.6753662 4.2378445 3.9263852 3.7775223 4.1379824 3.7381065
1370457_at 4.0673504 4.3562303 3.9546065 4.035376 4.3305516 4.1267304 3.9829502 4.2320466 3.9869623 4.173229 4.231071 4.033435
1370458_at 4.401071 4.497989 4.344068 4.611966 4.7142415 4.399295 4.3922844 4.5821295 4.396102 4.072696 4.2610846 4.3039303
1370459_at 4.7193856 4.3571076 4.0373964 4.224623 4.3019423 4.220315 4.1031857 4.1474476 3.9827447 4.1470637 4.4226446 4.6890354
1370460_at 7.1399937 7.175253 7.331161 7.1795845 7.323113 7.1988497 7.2310696 7.161957 7.185071 7.360281 7.1635513 7.0578213
1370461_at 5.220287 5.2752275 5.104355 4.952589 5.3771772 5.3241024 5.513014 5.2436256 5.1912937 5.780581 5.2891183 5.095579
1370462_at 5.1180806 4.887947 4.8576427 4.5752897 4.98897 4.856117 4.8526945 4.570978 4.6100926 5.5317464 4.988258 5.1309304
1370463_x_at 5.538713 6.0695524 5.6496882 5.9809923 5.2706685 6.0261707 5.243021 5.426489 7.546913 5.2771974 5.6336646 7.1048717
1370464_at 4.949497 4.4667597 5.002061 4.3991013 4.4453654 4.362754 4.5419097 4.1693935 4.405592 4.266247 4.306069 4.6126986
1370465_at 5.766058 4.4102716 5.2945657 4.5971327 4.8012447 4.835924 4.3694544 4.692632 4.664306 4.5588675 4.6551538 5.236573
1370466_at 3.8280187 3.907422 4.1871157 3.980031 3.9247882 4.0457087 4.142065 4.4249964 3.965641 4.228777 3.993868 3.975526
1370467_at 4.7445197 4.6142673 4.6639433 4.95145 4.7857485 4.691224 4.7728515 4.6156244 4.3260784 4.691923 4.5492 4.852196
1370468_at 3.1827662 3.3881469 3.4165647 3.444365 3.5370595 3.191433 3.5733805 3.214657 3.1843512 3.6250198 3.178714 3.4690847
1370469_at 5.7674427 5.6997533 5.5446563 6.1759377 5.8014417 5.7678905 5.447332 5.3749957 5.328187 5.7104588 5.2959456 5.602524
1370470_at 4.3150554 3.7706425 3.9585638 4.863467 4.0380363 4.2404895 3.9195237 4.018304 4.076425 4.18616 3.992481 4.1226544
1370471_at 3.730906 4.0792713 3.8953207 4.0072184 4.056735 4.1203823 3.9356248 3.7900739 3.9256852 3.8399372 4.243991 3.8243759
1370472_a_at 4.566097 4.776539 4.5014315 4.7579613 4.537159 4.9420075 4.49041 4.6568356 4.763864 4.809483 4.7792506 4.7569537
1370473_a_at 6.5324073 6.6283817 6.3025403 6.495978 6.193049 6.4520087 6.436816 6.555026 6.3672905 6.0990934 6.154251 6.430638
1370474_at 5.3916636 5.348489 5.432492 5.718136 5.1584606 5.579896 5.2793145 5.347251 5.752635 5.0880194 5.0990295 5.3622613
1370475_at 13.321105 13.164 13.231175 13.235974 13.204521 13.145615 13.236717 13.261795 13.263879 13.270052 13.232409 13.333182
1370476_at 7.213362 7.2339826 7.1907864 7.245605 7.114748 7.2117624 7.3546777 7.3630958 7.33046 7.2613835 7.160501 7.3010225
1370477_at 3.6651866 3.6461914 3.8005204 3.8085892 3.700303 3.659837 3.8387904 3.5278068 3.590992 3.9821246 3.7719889 3.4667237
1370478_at 6.062948 5.403445 5.7920766 5.614368 6.016494 5.671172 5.7981634 5.6189647 5.5805254 5.586354 5.9102693 6.063798
1370479_x_at 12.877535 12.451097 12.81964 12.756454 12.931065 12.619672 13.260813 12.792953 13.155549 13.064363 12.982699 13.385526
1370480_at 3.9269023 4.1741123 4.083811 4.21896 4.230295 3.9906442 4.285241 4.074405 4.126509 4.500203 4.4765487 4.311063
1370481_at 5.327669 5.479137 5.379247 5.3356423 5.8062086 5.3921413 5.277833 5.2474833 5.340348 5.2949233 5.3133388 5.4889064
1370482_at 5.897215 5.521802 5.4454556 5.718136 5.651965 5.6873817 5.373394 5.742852 5.5656776 5.495015 5.4798603 5.740932
1370483_at 3.667096 3.9773526 3.8217437 4.139654 3.6534467 3.9116194 3.624145 3.6246068 3.805602 3.6287389 3.7304904 3.7711966
1370484_at 5.036118 5.0793533 5.3515816 5.2776155 5.5395207 5.220918 5.1057606 4.9733877 5.0727205 5.270179 5.0036106 5.0507617
1370485_a_at 5.0901465 5.0646286 5.4519353 5.552813 4.2701983 4.480151 5.5154853 4.7941475 4.8248806 4.668596 4.6294513 4.990209
1370486_a_at 5.936674 5.5238056 5.50956 5.6638393 5.763006 5.3706746 5.49937 5.336713 5.4096503 5.5812035 5.6902323 5.618786
1370487_a_at 6.5758934 6.3498044 5.946454 5.959884 6.4023066 6.4284644 6.097517 6.3007307 6.1232285 6.0597954 6.507238 6.138887
1370488_a_at 6.0220613 6.477472 6.5956097 6.215785 5.999817 6.2569675 6.473333 6.399656 6.48196 6.0964212 5.9003263 5.68671
1370489_a_at 3.8066716 4.0421343 3.9382389 3.8450236 3.9463027 4.18885 3.8579788 4.0939493 4.137635 3.6460388 3.8093367 3.7818863
1370490_at 4.156791 4.1948614 4.3154 4.1521463 4.5279713 4.2136765 4.3242793 3.969359 3.859759 4.2979236 4.147782 4.3704042
1370491_a_at 5.734126 5.663453 5.7270594 5.815343 5.515193 6.190314 5.7357883 5.51671 5.977462 5.5276804 5.7511196 5.5378494
1370492_a_at 4.659017 4.364642 4.485758 4.61753 4.481198 4.332493 4.5302005 4.779585 4.473937 4.416848 4.2619286 4.430525
1370493_a_at 3.505236 3.3910713 3.8679256 3.4337878 3.4793503 3.7524006 3.6369157 3.7331958 3.8519814 3.5734859 3.588624 3.4811566
1370494_at 4.4467516 4.6508436 4.7820454 4.5471125 4.7158756 4.617202 4.4575825 4.7837677 4.479059 4.6063128 4.9511175 4.813422
1370495_s_at 13.1438 13.163933 13.328566 13.352814 13.190667 13.12034 13.235819 13.172404 13.059487 13.346551 13.240114 13.353295
1370496_at 12.613255 12.574486 12.691724 12.518763 12.575289 12.599805 12.68015 12.7094755 12.718183 12.622874 12.640044 12.454428
1370497_at 4.2349596 4.172433 4.296376 4.1938257 4.1716967 4.1241865 4.245491 4.162757 3.9191606 4.108732 4.2388525 4.422358
1370498_at 3.3105433 3.2033577 3.216487 3.4003377 3.5125225 3.4052606 3.2026296 3.330946 3.3085096 3.4119456 3.2673225 3.386746
1370499_at 4.2406197 3.881753 3.9395983 4.3229856 4.0589657 4.473797 4.16519 3.6405277 4.129966 4.0551853 3.870624 4.3077664
1370500_a_at 3.9646063 3.802051 4.020157 4.0030704 4.050723 4.1309195 3.8006563 3.7566764 3.5940835 3.9654324 4.01019 3.6688702
1370501_at 9.152414 9.161462 9.391323 9.08053 9.008653 9.246439 9.334549 9.19917 9.257843 9.28695 9.080032 9.149419
1370502_at 4.496934 3.8313446 4.0634727 3.9592934 3.8019943 4.264984 3.6624408 4.287079 4.143541 4.1606035 4.003919 3.907623
1370503_s_at 4.465148 4.3746 4.319891 4.185891 4.340741 4.5303516 4.2207947 4.343302 4.187063 4.2979584 4.346111 4.424472
1370504_a_at 6.0540595 6.2248197 6.11451 6.1127877 6.021953 5.8784294 6.180347 6.0752277 6.2099886 6.147149 6.195914 6.1779785
1370505_at 6.537489 6.564868 6.3047314 6.596446 6.308377 6.417741 6.2839518 6.5295777 6.3468895 6.568669 6.303307 6.2068768
1370506_at 6.4623084 6.3850155 6.348839 6.3262725 6.9668574 6.804509 6.593714 6.6990767 6.737513 6.66632 6.344111 6.562694
1370507_at 5.6520295 5.9113917 5.9220085 5.6462626 5.8543053 6.1306696 5.8444653 5.9580736 6.1942687 5.7465715 5.344852 5.704196
1370508_a_at 5.157187 4.9818096 5.057552 4.753581 5.0108733 5.271425 5.0554476 5.2055664 5.118007 4.979976 5.1405153 5.099471
1370509_at 7.233738 7.1279263 7.6841984 6.9866805 6.704214 7.0637407 7.099717 7.3165584 6.8826356 6.5878954 6.100712 6.5310616
1370510_a_at 7.703555 7.536161 7.717854 7.787007 7.6200895 7.882794 7.763055 7.7253637 7.897554 7.8038387 7.6579776 7.491387
1370511_at 13.918295 13.753326 13.838286 13.87341 13.865325 13.824946 13.964458 13.857938 13.904695 13.7744665 13.852988 13.828108
1370512_at 7.916192 7.8471994 7.9203615 8.130501 7.5523005 7.7949967 8.233669 7.760043 7.8485327 8.098209 8.033361 8.00749
1370513_at 3.7737198 3.7423694 3.698614 3.720898 3.7869163 3.75881 3.4447582 3.7847989 3.741908 3.7995532 3.84284 3.7283695
1370514_a_at 3.6506867 3.8055737 3.5800004 3.7439568 3.712974 3.7287943 3.6542976 3.7549348 3.4713564 3.821818 3.769094 3.6773226
1370515_x_at 4.152431 4.4526143 4.198691 4.258624 4.316772 4.7293553 4.2476993 4.7386146 4.1404433 4.020767 4.1463675 4.5330715
1370516_at 6.417834 6.3499055 6.0150785 6.4506645 6.054665 6.3006654 6.173478 6.2479386 6.3067718 6.3978963 5.5301027 5.656948
1370517_at 3.829403 3.766346 3.6264584 3.6225119 3.6925125 3.8001807 3.7380295 3.7210114 3.5736778 3.9181368 3.875021 3.7813308
1370518_a_at 4.0106916 3.918139 4.1794205 4.1485677 4.1609764 4.0784564 4.068532 4.032113 4.0706005 4.061183 3.8478322 4.1388073
1370519_at 4.5213666 4.6289864 4.2731495 4.4214497 4.847409 4.3601456 4.7367587 4.6605268 4.2725663 4.4089804 4.4240475 4.674839
1370520_at 4.4717054 4.665898 3.9564862 4.207654 4.1858096 4.1074777 4.349597 4.1378536 4.376769 4.3071017 4.5988193 4.606474
1370521_at 6.439138 6.3830934 6.430298 6.428735 6.2631726 6.6479363 6.3575854 6.651406 6.5999784 6.304073 6.4493327 6.21074
1370522_at 8.972934 8.959227 9.072249 8.948816 9.181527 9.767487 9.310951 9.714784 9.720927 9.019427 9.041151 8.85374
1370523_a_at 7.817197 7.894869 8.269103 7.8900805 7.6887274 7.6209435 8.035422 7.596141 7.9249964 7.909015 7.7890015 7.861068
1370524_at 9.265519 9.333865 9.41227 9.341431 9.131986 9.157762 9.471184 9.362236 9.217007 9.42082 9.312047 9.434085
1370525_at 8.226728 8.3981 8.456963 8.119449 8.141981 8.466927 8.364937 8.436913 8.402264 8.5899935 8.438269 8.620432
1370526_at 6.064783 6.6718793 7.3224874 6.313365 6.4593463 6.0011344 7.08138 6.18832 7.5057025 6.111852 6.1375113 6.224056
1370527_a_at 8.765821 8.889476 8.676756 8.58881 8.657301 9.12104 8.573197 8.819336 8.640349 8.818348 8.909085 8.981062
1370528_at 6.3363423 6.3101726 6.2665777 6.6344895 6.298788 6.494758 6.5381927 6.6330495 6.226101 6.488907 6.506156 6.434995
1370529_a_at 7.345617 7.250252 7.4067745 7.594572 7.323608 7.2377176 7.4830513 7.097239 7.3708863 7.510866 7.6389794 7.6331406
1370530_a_at 7.9886494 7.823229 8.139465 8.344696 8.021955 7.918115 8.057099 7.7704515 7.901423 8.056753 8.105888 8.131272
1370531_a_at 5.18569 5.1418567 5.366205 5.3935003 5.1400175 5.2381725 5.358673 5.1812444 5.356965 5.2703896 5.402587 5.2286024
1370532_at 5.7748322 5.8536267 5.7090077 5.629837 5.6910005 5.649757 5.529032 5.788881 5.8273363 5.9800243 6.1458225 5.631925
1370533_at 4.3808074 4.482752 4.3646355 4.5476675 4.283204 4.439455 4.271639 4.6456122 4.3591433 4.192614 4.3741846 4.3137016
1370534_at 7.6309824 7.5065074 7.4226637 7.4301305 7.364873 7.241178 7.456777 7.6631293 7.6949205 7.5841513 7.638947 7.460193
1370535_at 3.910756 4.1773167 4.004426 3.9863577 4.074395 3.872856 3.908896 3.9515693 3.9017284 4.009192 4.182782 4.327656
1370536_at 5.274811 5.1536055 5.254656 5.3090887 5.134391 5.327053 5.191141 4.959548 5.3201904 5.228011 5.083515 4.946045
1370537_at 6.6312914 6.8766384 6.6084056 6.803816 6.5104523 7.064236 6.810112 7.186941 7.0729604 6.8877835 6.57525 7.003474
1370538_at 8.022833 7.3321767 7.331214 7.4895005 7.6127644 7.3615 7.579217 7.4826045 7.4896464 8.019003 7.8739524 7.922437
1370539_at 6.739868 6.840613 6.955886 6.6179557 6.596294 6.965069 6.827342 6.8043575 6.902652 6.987545 6.7083554 6.712228
1370540_at 3.8632758 3.89817 4.27932 3.980167 3.8373656 4.1677246 3.9800816 3.937352 4.0002027 3.7716517 4.0524673 4.0797215
1370541_at 5.7295895 6.432464 6.4207788 6.0994787 5.619177 6.3234744 5.9759464 6.2631707 6.1603794 5.839661 5.5714927 5.6823945
1370542_a_at 6.590373 6.7514334 6.559734 6.610997 6.6533537 6.305633 6.5321636 6.687867 6.887612 6.7023435 6.762525 6.338401
1370543_at 6.6696005 6.7833667 6.645661 6.59959 6.720733 6.9432893 6.7206993 6.917957 6.96033 6.5990973 6.726887 6.713537
1370544_at 5.8031764 5.7651777 5.627365 6.080526 5.932544 6.084688 5.7718525 6.079826 6.0153675 5.987149 5.9786015 5.9484944
1370545_at 5.1857986 5.2348557 4.960845 5.0616727 5.1408668 5.002144 5.289343 4.8711576 4.653476 5.142318 5.3217382 4.9738946
1370546_at 4.317178 4.3439727 4.0025578 4.195799 4.258522 4.0041604 3.9233572 3.9127285 4.047859 4.100457 4.3754873 4.2599363
1370547_at 14.018643 13.931002 13.973141 13.974813 13.911421 13.912918 13.980346 13.961557 13.923348 13.811609 13.909284 13.971689
1370548_at 6.925478 7.427246 7.879119 7.099618 7.510656 7.6938562 7.4401064 7.4610705 7.5254965 7.3324466 7.3831024 7.6631656
1370549_at 5.953379 5.5780993 5.4939036 5.673442 5.8973513 6.160397 5.7011175 5.743587 5.8362074 5.5416737 5.470716 5.408128
1370550_at 6.1744294 5.6636963 5.5375957 5.573364 5.681592 5.144199 5.721669 5.447004 5.452508 6.083634 5.8302126 5.9327807
1370551_a_at 7.1793795 7.0069723 6.9042277 7.145809 7.246691 6.679188 6.8534164 6.9440017 6.8890595 6.7349033 7.20047 7.166849
1370552_at 5.2515717 5.1115093 5.3751717 5.3623686 5.4308186 5.2408924 5.511956 4.818553 5.0105066 5.3927784 5.485198 5.4846096
1370553_at 7.3676224 7.244171 7.1936364 6.932499 7.2420187 7.2088084 7.144103 7.2559843 7.4444594 7.037036 7.0935874 7.0289063
1370554_at 9.0130825 9.109378 9.013368 9.051519 9.138986 9.209772 9.148901 9.261762 9.331302 9.131714 8.898364 8.957283
1370555_at 4.09198 4.411623 4.084094 4.195799 4.2383833 3.8781922 4.183094 4.094001 3.968229 4.2434807 4.5584517 4.48065
1370556_at 4.8687954 4.7838497 4.9195185 4.770701 5.0030723 4.5324173 4.9815326 4.999545 4.905843 5.0523887 5.279814 5.07593
1370557_a_at 3.7870665 3.8012197 3.766854 3.8971746 3.8265538 3.8218317 3.6313386 3.8994372 3.7987993 3.6414704 3.9434566 3.7926595
1370558_a_at 3.1384418 3.3276439 3.2550747 3.2973237 3.3985248 3.450298 3.310131 3.3457415 3.36117 3.1799712 3.305241 3.532814
1370559_at 3.8660932 3.8766437 4.1883755 3.8918233 3.782584 3.7281625 3.7867715 3.785692 3.7653646 3.8927684 3.879942 3.9568117
1370560_at 4.50016 4.387053 4.0777793 4.493507 4.3128076 4.14816 4.070668 4.2585063 4.2031274 4.143294 4.41041 4.4202814
1370561_at 3.9319954 3.9004037 4.0681963 3.822328 3.8562293 4.1662216 4.120864 4.484793 3.90712 3.8375728 4.1094723 3.9381254
1370562_at 4.7073803 4.599084 4.652961 4.5659075 5.035387 4.6577845 4.4110103 4.669606 4.4670115 4.635458 4.9638424 4.9576306
1370563_at 11.610034 11.477499 11.910159 11.519325 11.572637 11.638797 11.498123 11.616452 11.529698 11.48311 11.467984 11.783828
1370564_at 4.2624702 4.520133 4.431719 4.2809763 4.425073 4.606201 4.464141 4.3152914 4.136082 4.392939 4.288312 4.5643864
1370565_at 4.451267 4.719086 4.5080223 4.6841164 4.683165 4.345461 4.4615874 4.398644 4.163576 4.5335393 4.6007876 4.43002
1370566_at 9.163618 9.742846 8.755211 10.484887 9.5249195 9.884958 10.657471 9.4977455 10.308796 9.878609 9.635636 10.232985
1370567_at 6.8562436 7.0227036 7.058791 7.1137686 6.9632196 6.8350973 7.0365543 6.8868074 6.842889 7.0142555 7.115347 7.0884495
1370568_at 5.878786 5.5591745 5.5938067 5.678502 5.7680297 5.7940207 5.6921606 6.134333 5.6570716 5.5479755 5.6555233 5.918214
1370569_at 5.4313498 5.2444525 4.990548 4.9914103 5.2806187 4.827567 5.178748 5.0488405 5.0173583 5.092299 5.4498205 5.038145
1370570_at 7.0589275 6.8638735 7.0698805 7.0078206 6.6990185 6.9452276 6.9876146 7.008702 6.9030967 6.694093 6.7349653 6.8715377
1370571_at 4.741414 5.352569 5.548331 5.171303 5.23601 4.8901772 5.002879 5.031965 5.0653768 5.0344615 4.905445 5.044713
1370572_at 3.9358912 3.7451277 3.6434824 3.5934403 3.8265889 3.8378882 3.7524636 3.9389534 3.787049 3.8721857 3.6901658 3.6581979
1370573_at 9.372333 9.2199955 9.512676 9.479985 9.473935 9.820313 9.492622 8.85708 9.934952 9.523765 9.434242 9.703167
1370574_a_at 6.692975 6.5367904 6.554668 6.796808 6.5126224 6.56277 6.8190465 6.4051776 6.427993 6.586894 6.826912 6.7640176
1370575_a_at 8.605851 8.738867 8.709067 8.487773 8.439704 8.520633 8.854762 8.541583 8.426732 8.7016735 8.470529 8.427341
1370576_at 5.995688 5.619036 5.6294703 5.831209 5.8135056 5.642631 5.575157 5.5204816 5.718258 5.7262373 5.773641 5.572954
1370577_at 6.1810374 6.1633134 6.498121 6.1782217 6.083507 6.207332 5.9482217 6.2872586 6.5361285 6.0887995 6.0803676 6.166976
1370578_at 6.6049495 6.902479 6.628453 6.539866 6.3879137 6.997127 6.7616725 7.193243 7.079352 6.8374143 6.6644616 6.955127
1370579_at 8.842445 8.964945 8.883547 8.959154 9.112154 8.979111 9.119146 8.895468 9.090868 8.839867 8.881491 8.835535
1370580_a_at 13.370829 13.343428 13.488573 13.469583 13.314956 13.242908 13.467109 13.389715 13.494532 13.715492 13.69627 13.524503
1370581_at 4.2272034 4.1598945 4.092278 3.950632 4.4453654 4.170128 4.128324 4.023267 3.850103 4.134863 4.726632 4.406599
1370582_a_at 3.4234338 3.2530265 3.3313985 3.3259099 3.5178084 3.2744381 3.330007 3.2929904 3.4509523 3.4061275 3.1998136 3.2750697
1370583_s_at 6.4933944 5.602939 5.898523 5.4661174 5.96126 5.5132427 5.3529615 5.166955 5.7730165 5.552883 5.809863 5.680967
1370584_a_at 5.965849 5.876689 5.597365 6.1736197 5.6060114 5.6323857 5.312917 5.1352763 5.546601 5.905396 4.961925 6.309013
1370585_a_at 6.2555346 6.2093787 6.3127465 6.426357 6.2413864 6.4376 5.9025664 6.184029 6.3821588 6.2853527 6.0497546 6.2997546
1370586_a_at 5.70308 5.929095 5.94582 5.998103 5.962195 5.9200196 5.833751 5.908092 5.830099 5.738927 5.8840346 5.8715076
1370587_at 5.099244 5.151081 5.056881 5.0393496 5.118431 5.2264915 5.161441 4.8792424 4.853133 5.0213327 5.2829924 5.094304
1370588_a_at 4.4807525 3.9532065 4.136755 4.1158195 4.170066 4.195696 4.055518 4.3192177 4.1451645 4.114093 4.492678 4.031551
1370589_at 4.8968835 5.005975 5.1752167 4.901668 4.763224 4.9076524 5.116042 5.211537 4.9776425 5.0774407 5.037956 4.780747
1370590_at 7.503996 7.377121 7.4092712 7.3695283 7.5820293 7.207 7.2823067 7.327126 7.1272774 7.1072884 7.405405 7.5486555
1370591_at 7.255274 7.38914 7.4299636 7.341444 7.1553473 7.307394 7.393812 7.5382175 7.235996 7.1860623 7.409203 7.181183
1370592_at 6.3849654 6.0407014 6.2906175 5.8280277 6.1143556 5.5331516 6.472935 6.4559884 6.8967113 6.139504 7.5048556 6.7975254
1370593_at 13.476391 13.101628 13.354799 13.276435 13.042017 13.331224 13.47555 13.194395 13.442026 13.574292 13.6706505 13.639724
1370594_at 5.195739 5.030854 4.752325 4.793991 5.329114 4.349722 4.7005405 4.6153135 4.688901 4.995425 5.1699944 5.0168796
1370595_a_at 3.8871639 3.8369517 3.7870998 3.451818 3.858526 3.8419185 3.7507231 4.13279 3.67505 3.6200063 3.8685763 3.911304
1370596_a_at 4.3975735 4.253031 4.313247 4.324065 4.080856 3.8372793 4.639734 4.2778187 4.418021 4.3411646 4.26991 4.2728834
1370597_at 5.926015 5.014429 5.604956 5.7662687 6.0902023 5.71603 5.9632974 5.883155 6.060024 5.951063 5.904759 5.4617453
1370598_a_at 4.4993863 4.5687623 4.4516296 4.650309 4.6037846 4.7586813 4.5342803 4.6335416 4.630186 4.3252664 4.4475937 4.4257116
1370599_a_at 7.3765388 7.6674743 7.717774 7.410663 7.467635 7.6912766 7.4672894 7.682967 7.7438884 7.258784 6.8770742 7.2631054
1370600_at 5.2149568 5.336273 5.507784 5.5934873 5.408936 5.288576 5.3333898 5.223033 5.0567727 5.400983 5.2941 6.0555634
1370601_a_at 4.5005302 4.5876265 4.486109 4.478105 4.913953 4.514292 4.2405543 4.7555623 4.328709 4.7102036 5.0703363 5.0689077
1370602_at 4.5914307 4.838826 4.452384 4.5529985 4.6451473 4.4636574 4.363796 4.2798357 4.343756 4.6975484 4.7902184 4.5372105
1370603_a_at 5.6816278 5.5266333 5.4384623 5.5476637 5.6058817 5.9578786 5.279973 5.7724204 6.120045 5.280133 5.0668697 5.8659863
1370604_at 3.87329 3.5425565 3.9599702 3.8139062 3.70407 3.9358733 4.1072845 3.865009 3.7650325 3.7576609 3.5518425 3.6538095
1370605_s_at 5.999671 5.997452 5.7624054 5.8353667 6.0714493 6.251922 6.3966885 5.991888 6.2105427 5.51274 5.676055 5.551133
1370606_at 6.4027233 5.789239 5.683193 6.1703734 5.8701587 5.8352165 5.9381895 5.370362 5.7987523 5.972024 6.1490183 5.9560356
1370607_a_at 4.7851315 4.5384216 4.9897184 4.333801 4.8016276 4.460532 4.816514 4.5859942 4.315185 4.4100533 4.3651648 4.4340134
1370608_at 3.986414 4.00285 4.0325384 4.083341 4.0391135 3.4346468 3.9840515 3.5949562 3.7595105 3.9446285 4.222849 3.8897474
1370609_a_at 9.889676 9.773876 9.945844 9.794491 9.6197605 9.8004 9.862707 9.890009 9.848466 9.889294 10.191224 9.921471
1370610_at 4.598427 4.6707687 4.5261903 4.750307 4.793752 4.960329 4.540857 4.41162 4.804852 4.540199 4.895489 4.344533
1370611_at 6.0693917 6.0052133 6.2606354 6.119747 6.167943 6.1765714 5.968046 6.1170464 6.1196737 6.1018524 6.041 6.0433006
1370612_at 5.812669 6.007596 5.9846363 5.871781 5.9036856 5.9028044 5.9928164 5.849166 5.7234592 5.904152 6.584872 5.645971
1370613_s_at 12.693843 12.561284 12.568543 12.551124 12.559038 12.753286 12.781386 12.509613 12.833045 12.731225 12.8393755 12.914601
1370614_s_at 5.398765 5.6308675 5.6524367 5.615282 5.6002026 5.4623537 5.6098504 5.578698 5.2753177 5.7922134 5.715512 5.611315
1370615_at 5.0373383 4.918 5.037259 4.7710075 5.0622616 4.7981358 4.9482365 4.59737 5.0822415 5.092224 5.546673 5.1184134
1370616_at 5.3876057 5.234524 5.0598564 5.161498 5.0491276 4.9619336 5.03473 5.15896 4.773835 4.931677 5.115238 5.2056017
1370617_at 4.8224907 4.6585712 4.753766 4.759631 4.562278 4.6914215 4.8611317 4.7661295 4.4440355 4.858764 4.8893013 4.8972063
1370618_at 7.827168 7.72808 7.9099855 7.78239 7.76926 7.9625335 7.6573505 7.927587 7.941598 7.712376 7.4555554 7.675701
1370619_at 5.2243576 5.059019 4.9557576 5.171261 5.4925227 5.0354295 5.3439517 5.0574074 4.8952303 4.875197 5.2044272 5.063554
1370620_at 4.9937234 5.068641 4.682946 4.7964077 4.893892 4.954191 4.625634 5.055933 4.3166037 4.761092 4.8019743 4.498844
1370621_at 5.1826963 5.291237 5.3269053 4.946607 5.238327 4.8476915 5.3362255 5.2023396 5.01685 5.121524 5.3434057 5.132858
1370622_at 4.5657077 4.3073196 4.2574735 4.20166 4.293043 4.182573 4.4228916 4.2207074 4.419652 4.2023673 4.8700666 4.3801455
1370623_at 6.5339823 6.7474594 6.5026484 6.7521896 6.6068444 6.747112 6.620952 6.426828 7.021131 6.7931366 6.5866265 6.5931063
1370624_at 4.500226 4.377608 4.4304276 4.4562874 4.7102866 4.450496 4.5139275 4.4621816 4.3733373 4.359485 4.4771147 4.528582
1370625_at 3.7311556 4.080197 3.7382367 4.083341 4.3623447 4.4172964 3.8480203 3.95244 3.8111303 3.8876932 3.865647 4.040729
1370626_at 3.7733407 3.5410135 3.5294898 3.8142502 3.5387385 3.4554536 3.452233 3.4745436 3.317819 3.3956063 3.7318146 3.684417
1370627_at 4.6429386 4.6963024 4.6385756 5.0440392 4.9335995 4.7200565 4.919056 4.5142565 4.3496847 4.6542473 4.6641326 4.705616
1370628_at 5.1239314 5.2671924 4.9587426 5.338835 5.2576537 5.3781834 4.903962 4.6809163 5.2968364 5.1782084 4.9692492 5.294561
1370629_at 3.6000915 3.8553233 3.8253732 3.8705232 4.0115356 3.7308912 3.6034513 3.4589515 3.5434582 4.022719 3.5806732 3.6410925
1370630_a_at 6.83625 6.6383348 6.7230234 6.705944 6.480081 6.8414016 6.7465386 6.7418075 6.4532237 6.3768506 6.314051 6.4803243
1370631_at 4.187564 4.5327196 4.0005417 4.5331073 4.144958 3.8250186 4.1657825 3.9088938 4.2594624 4.0985794 4.4144344 4.3988414
1370632_at 4.3341713 4.117426 4.0665846 4.539815 4.550748 4.342181 4.4072866 4.3290997 4.1302166 4.38229 4.267627 4.454424
1370633_at 5.1238623 5.0151014 5.118858 5.2111006 5.085434 5.194394 4.8724194 5.0774407 5.0311604 4.9244018 5.1017523 4.979329
1370634_x_at 6.6308064 6.7011886 6.825778 6.8293443 6.9233713 6.6488037 6.705125 6.6182294 6.617413 6.5850315 6.740888 6.6110916
1370635_at 5.266377 5.2677164 5.0984225 4.9519353 5.464401 4.74577 4.838795 4.782323 4.800157 4.927651 5.1074023 5.0707064
1370636_at 4.768851 4.7765036 4.555338 4.599231 4.514408 4.6502924 4.661658 4.2693844 4.2478514 4.5710773 4.712949 4.7621775
1370637_at 4.1889734 4.2851954 4.0484486 4.442767 4.1093726 4.1502433 4.18908 4.5902934 4.3395867 4.5969086 4.2989173 4.275359
1370638_at 5.1728635 5.285385 5.2100573 5.1810265 5.3658257 4.8244686 5.1171846 4.8185534 5.134429 5.1154194 5.50798 5.576006
1370639_at 7.700312 7.8429613 7.703182 7.6170797 7.73606 7.6024146 7.5925474 7.737286 7.456429 7.5350313 7.6010313 7.722689
1370640_a_at 5.42667 5.420493 5.40648 4.8735323 5.2703495 4.9051886 5.40874 5.249803 5.1554813 5.291752 5.2156034 5.516121
1370641_s_at 6.610425 6.8337183 6.828124 6.8577743 6.6780796 6.827897 6.729108 6.499712 6.701228 6.614992 6.7016954 6.7788477
1370642_s_at 7.0314403 7.2169604 7.095688 7.4917326 7.0603833 6.9085016 7.140225 7.1627917 6.754577 6.709815 6.4716654 6.876932
1370643_a_at 5.2820005 5.3023357 5.4244003 5.4176645 5.2576537 5.253722 5.5957184 5.3996983 5.1797457 5.373113 5.717481 5.709403
1370644_at 4.1388054 3.8023539 3.6438947 3.8920302 3.91395 3.6668108 3.9455106 3.847892 3.4917257 3.5904458 3.863669 4.1133814
1370645_at 4.3844147 4.5631 4.2361126 4.321563 4.6267443 4.5285864 4.208348 4.419281 4.130217 4.2287703 4.7010803 4.4110503
1370646_at 6.535198 6.3645773 6.7590446 6.2601233 6.5354342 6.5255384 6.3239484 6.53828 6.5128927 6.5128345 6.646288 6.8277555
1370647_at 4.533781 4.484504 4.56418 4.420604 4.713373 4.543461 4.579528 4.484793 4.4537115 4.60118 4.837951 4.5997763
1370648_a_at 5.0993333 5.0546975 4.772573 5.164309 5.1408668 5.455818 5.0960765 5.2281766 4.7958784 5.0236726 5.134745 5.000425
1370649_at 5.6357865 5.5840893 5.498169 5.5899944 5.9043317 5.501029 5.4276257 5.998441 5.7071176 5.699295 5.6732674 5.861642
[truncated: 3,479,555 more chars]
