# Supplementary material for: Transcriptomic point of departure determination: a comparison of distribution-based and gene set-based approaches
Source: Front Genet. 2024 May 9;15:1374791. doi: 10.3389/fgene.2024.1374791 (PMC11112360; doi:10.3389/fgene.2024.1374791)
Supplement: Supplementary file 6 [file DataSheet1.zip › Data Sheet 1/triamterene_29day_Rat_Liver_rma.txt]

ProbesetID V2 V3 V4 V5 V6 V7 V8 V9 V10 V11 V12 V13
Dose 0 0 0 15 15 15 50 50 50 150 150 150
1367452_at 10.283049 10.27942 10.141893 10.351253 10.168225 10.226812 10.318296 10.336565 10.314742 10.292646 10.28846 10.165037
1367453_at 10.092205 10.100189 9.988783 10.03957 10.067074 10.059363 9.969951 9.966809 9.983722 10.026274 9.996507 9.871068
1367454_at 9.894784 10.062959 10.000571 9.914058 10.040297 10.026988 9.911696 9.903184 9.936125 9.857911 10.027568 9.887179
1367455_at 11.285954 11.378298 11.385831 11.307573 11.4144945 11.327374 11.396872 11.227168 11.380373 11.446728 11.290756 11.289674
1367456_at 11.804617 11.7767725 11.807731 11.7909155 11.806867 11.825494 11.868489 11.808854 11.897421 11.953216 11.790175 11.769185
1367457_at 9.010033 9.15892 9.193884 9.115313 9.117411 9.094974 9.120549 9.315635 9.132055 9.234637 9.126772 9.121533
1367458_at 8.519699 8.4463625 8.355496 8.428211 8.475837 8.346363 8.411423 8.500403 8.474221 8.52437 8.469214 8.288396
1367459_at 12.0372305 12.085101 11.969986 12.037509 12.031994 12.024416 12.058309 11.98484 12.130597 12.03544 12.028219 12.014175
1367460_at 11.435396 11.455969 11.505458 11.459146 11.472805 11.461517 11.277252 11.425644 11.501736 11.42071 11.252663 11.47055
1367461_at 10.084924 10.154924 10.141423 10.2472725 10.355991 10.156039 10.229345 10.236038 10.098464 10.195404 10.112907 10.369776
1367462_at 10.788784 10.696565 10.1954975 10.570602 10.493613 10.771629 10.199332 10.321594 10.338375 10.383618 10.719239 10.400863
1367463_at 10.85094 11.286624 11.318078 11.047965 11.091186 10.911274 11.136197 11.403083 10.806019 11.230521 11.345975 11.280308
1367464_at 9.543236 9.610347 9.558334 9.441055 9.569696 9.521511 9.540222 9.589916 9.585104 9.477473 9.425526 9.412447
1367465_at 10.535739 10.428041 10.110516 10.438112 10.262759 10.457921 10.284908 10.424582 10.270698 10.194329 10.480478 10.219647
1367466_at 9.999678 10.163208 10.222968 9.996583 10.202524 10.093889 10.148148 10.115014 10.083148 10.165518 10.074923 10.132346
1367467_at 11.70562 11.586007 11.437733 11.652523 11.503169 11.613697 11.609219 11.588005 11.594206 11.532844 11.614861 11.461485
1367468_at 10.0134325 10.175624 9.889816 10.099431 10.092479 9.964656 10.034968 10.261508 10.092745 9.96157 10.020505 10.011588
1367469_at 11.8283615 11.922212 11.936447 11.838484 11.907674 11.914347 11.819514 11.964651 11.971938 11.934132 11.789314 11.787919
1367470_at 9.954894 10.071881 10.110157 9.965338 10.106646 10.115165 9.908803 9.947871 10.050684 9.911857 9.8117 9.992461
1367471_at 9.026714 9.06585 8.974233 9.049132 8.976441 9.042768 8.895349 9.155141 9.002704 9.00785 9.0556755 9.045326
1367472_at 10.184598 9.984506 10.252987 10.165666 10.19556 10.0439825 10.155273 10.099216 10.057119 10.105518 10.1254015 10.148262
1367473_at 10.145463 10.060535 10.081827 10.060632 10.013689 10.021944 10.047794 10.047874 9.942589 10.074804 10.13203 10.07592
1367474_at 9.800904 9.762828 9.615354 9.604266 9.713718 9.7619295 9.670226 9.590142 9.626981 9.728225 9.850365 9.768079
1367475_at 10.393054 10.621462 10.556111 10.487679 10.541439 10.622789 10.363231 10.570259 10.524532 10.486354 10.528357 10.473376
1367476_at 11.309416 11.147714 11.065392 11.273032 11.145412 11.020378 11.017378 11.171562 11.23989 11.236671 11.150972 11.187049
1367477_at 10.269087 10.212847 9.884387 10.186694 9.899187 10.1273985 10.05813 10.221382 10.212641 9.907606 10.055634 10.247764
1367478_at 7.848907 8.0298815 8.122655 7.8305597 7.8630214 7.687955 7.83667 7.9424443 7.922644 7.8283825 7.9785976 7.9232674
1367479_at 11.369106 11.314582 11.121995 11.312261 11.133337 11.33152 11.212266 11.382582 11.347534 11.194401 11.35087 11.195832
1367480_at 9.340424 9.47954 9.393025 9.316076 9.3590555 9.366965 9.505984 9.451849 9.394851 9.4479475 9.451345 9.444048
1367481_at 9.501914 9.525468 9.3622675 9.341945 9.337683 9.338521 9.371478 9.520529 9.443911 9.378546 9.4858885 9.456924
1367482_at 9.708296 9.748245 9.480306 9.777643 9.557779 9.622875 9.497489 9.611084 9.793735 9.578356 9.482969 9.459184
1367483_at 8.878793 8.939167 8.783419 8.880657 8.896656 8.729521 8.828787 8.884467 8.940931 8.799453 8.889175 8.681231
1367484_at 9.411121 9.323475 9.04804 9.30531 9.19989 9.234506 9.095924 9.259503 9.291011 9.146456 9.226846 9.172228
1367485_at 9.805079 9.872339 9.983412 9.889367 10.049751 10.013346 9.901331 9.954161 10.024216 10.045052 9.942144 9.736025
1367486_at 9.745413 9.655377 9.701631 9.696161 9.603266 9.626565 9.539405 9.677229 9.422953 9.716282 9.661111 9.437744
1367487_at 7.3577604 7.671418 7.4934587 7.5844984 7.489875 7.603729 7.5928884 7.437331 7.6715455 7.524371 7.458479 7.3561425
1367488_at 7.839759 7.9929533 7.9418015 7.924999 7.9130387 8.002469 7.997628 7.852179 8.049083 7.8289666 8.001511 7.9411798
1367489_at 6.5140347 6.3597827 6.3836 6.6079 6.332165 6.4666867 6.852396 6.5070744 6.465118 6.564911 6.3692555 6.4619145
1367490_at 7.14592 7.273514 7.3018517 7.2293835 7.2352343 7.3298883 7.10851 7.137093 7.1748548 7.268778 7.45302 7.252296
1367491_at 9.029328 9.307996 9.404162 9.197079 9.279926 9.31688 9.262877 9.301272 9.295985 9.284537 9.2077875 9.258354
1367492_at 9.045166 9.030995 9.059117 9.106733 9.018538 9.072026 8.971175 9.11586 9.089952 8.965846 9.089068 9.056964
1367493_at 9.437611 9.414742 9.3092375 9.351673 9.3950615 9.299668 9.427867 9.483564 9.370985 9.4527445 9.484077 9.38626
1367494_at 10.021647 9.929178 9.830254 9.803731 9.810411 9.888027 9.892379 9.977746 9.794833 9.914815 9.931924 9.91215
1367495_at 7.658949 7.5207014 7.0951567 7.5289793 7.210486 7.3887672 7.368499 7.608766 7.594199 7.505311 7.5287604 7.43648
1367496_at 11.177549 11.258847 11.33382 11.276782 11.324057 11.398383 11.232333 11.2547655 11.286175 11.314797 11.299586 11.172497
1367497_at 8.660802 8.787548 8.6513195 8.708009 8.48029 8.725196 8.444135 8.626649 8.667122 8.610344 8.341354 8.341946
1367498_at 8.704764 8.6797085 8.679786 8.520598 8.640241 8.95158 8.565108 8.57012 8.669614 8.595986 8.452819 8.850188
1367499_at 8.365755 8.2266865 8.052435 8.056791 8.334931 8.061232 8.168013 8.049728 8.17416 8.074553 8.1951275 8.090401
1367500_at 10.472523 10.532373 10.159414 10.290437 10.401185 10.307329 10.371748 10.380798 10.459447 10.178392 10.359742 10.353189
1367501_at 8.707408 8.643773 8.592442 8.663788 8.518609 8.553737 8.487673 8.593771 8.612043 8.532623 8.47151 8.509095
1367502_at 8.545211 8.59174 8.460292 8.455395 8.324378 8.450931 8.475306 8.615193 8.527315 8.490359 8.68069 8.495258
1367503_at 10.969969 10.895423 10.94351 10.9148 10.875653 10.870882 10.876517 10.929236 10.888771 10.966692 10.857781 10.942106
1367504_at 8.32987 8.311235 7.967615 8.141148 8.087521 8.105598 8.160505 7.8696756 8.383627 8.172573 8.093693 8.254692
1367505_at 7.946991 8.008382 7.985331 8.220922 8.214549 8.085183 8.19517 7.94114 8.093014 7.9989786 7.918526 7.7912297
1367506_at 9.988245 10.081696 9.988645 10.043324 9.904739 9.976985 9.929846 9.978728 10.108445 9.979279 10.000867 9.872209
1367507_at 7.4593916 7.172268 7.1766477 7.4102097 7.321196 7.189962 7.38571 7.53344 7.4251447 7.431575 7.282771 7.0620127
1367508_at 8.814587 8.818657 8.741602 8.886547 8.701727 8.781422 8.74505 8.97164 8.777619 8.866333 8.853771 8.843059
1367509_at 9.791382 9.789828 9.585565 9.669876 9.6499195 9.585 9.57865 9.82487 9.5777855 9.664263 9.817392 9.650833
1367510_at 9.901014 9.93601 9.956286 9.896891 9.937963 9.863312 9.794154 9.77217 9.8653555 9.716031 9.840557 9.6509285
1367511_at 8.466587 8.475783 8.463138 8.547194 8.5243225 8.566072 8.482355 8.488094 8.717561 8.378306 8.45825 8.415632
1367512_at 11.04866 11.118818 11.051345 10.97536 10.996814 11.09417 11.100247 11.099316 11.234536 11.003338 10.998379 11.02397
1367513_at 8.233387 8.289423 8.085742 8.163081 8.152579 8.096115 8.039707 8.1594925 8.10038 8.0381775 8.237375 7.8693433
1367514_at 7.7345605 7.6811843 7.828684 7.9334817 7.9531875 7.8904753 7.791261 7.7795215 7.938291 7.8503075 7.8915915 7.827259
1367515_at 7.5261326 7.822186 7.6381865 7.473708 7.74153 7.663462 7.4414973 7.520306 8.039835 7.4950247 7.3999486 7.472248
1367516_at 9.05957 9.097435 8.87764 9.029048 9.013013 8.934168 9.011573 8.961542 8.98995 8.91116 8.81482 8.732062
1367517_at 7.8984723 7.7410946 7.710514 7.811675 7.581007 7.7480483 7.7591777 7.7687445 7.8051353 7.597986 7.661683 7.6838126
1367518_at 8.617382 8.69722 8.780424 8.694552 8.770325 8.735977 8.699614 8.54845 8.732252 8.645085 8.613633 8.59254
1367519_at 8.547655 8.419483 8.577323 8.562364 8.598309 8.4795065 8.425818 8.634477 8.418263 8.493617 8.573545 8.327236
1367520_at 10.232862 10.080416 10.030795 10.044909 9.968285 9.918903 10.040109 10.010211 10.037009 9.938401 10.138658 9.8929
1367521_at 6.8822203 6.9686337 7.2547226 6.870633 7.2684393 7.1490703 6.7125125 7.1540937 7.1875844 6.638626 6.814755 7.1654854
1367522_at 9.191927 9.306069 9.367204 9.35303 9.460728 9.280869 9.228186 9.413999 9.416443 9.305348 9.206024 9.256387
1367523_at 8.544745 8.725474 8.437795 8.550911 8.373498 8.646484 8.53098 8.74151 8.719161 8.479353 8.594131 8.4667
1367524_at 7.4116874 7.27127 7.507152 7.4326305 7.4347653 7.5131903 7.497059 7.344205 7.510435 7.4563537 7.287675 7.7653074
1367525_at 9.110561 9.30466 9.234764 9.009424 9.278198 9.317803 9.139148 9.244942 9.163313 9.090656 8.958951 9.351584
1367526_at 9.146717 9.189959 9.120323 9.008089 8.941371 8.981146 9.143998 9.235928 9.06817 9.251593 9.110849 9.013888
1367527_at 8.166822 8.374582 8.563491 8.461705 8.310086 8.293446 8.285018 8.428823 8.468851 8.301516 8.19484 8.190389
1367528_at 9.083582 9.126844 9.102681 9.102614 8.994737 9.0673065 8.850607 9.132999 9.037853 8.928364 8.917919 9.123405
1367529_at 9.191001 9.261636 9.078693 9.107996 9.172065 9.246023 8.876286 9.141195 9.392283 9.13198 9.009911 8.858993
1367530_at 7.502431 7.473195 7.539366 7.427737 7.4179564 7.53545 7.490871 7.371588 7.527755 7.6998196 7.459537 7.4799123
1367531_at 10.827189 10.62042 10.748378 10.573915 10.692892 10.684198 10.728401 10.59869 10.602127 10.652881 10.57717 10.64239
1367532_at 11.107801 11.16934 11.255421 11.140001 11.202489 11.283742 11.16351 11.112864 11.28221 11.184821 11.042953 11.056691
1367533_at 8.4023695 8.424295 8.255867 8.498497 8.469919 8.473778 8.375736 8.523542 8.23764 8.526451 8.473793 8.472005
1367534_at 7.397227 7.493346 7.4802775 7.5131726 7.4149675 7.4651575 7.422523 7.5667663 7.448621 7.3060646 7.652445 7.4121222
1367535_at 8.916357 8.789877 8.985848 8.867277 8.890103 8.94282 9.024483 8.815308 8.742412 8.871045 8.8607645 8.96051
1367536_at 7.979363 7.7893844 7.852041 7.977943 7.803662 7.7021246 7.6961756 7.941136 7.896292 7.7727385 8.096685 8.060581
1367537_at 7.543735 7.627463 7.6103735 7.585099 7.6241684 7.7740264 7.7360954 7.4250693 7.499656 7.685039 7.626839 7.720255
1367538_at 6.8537107 7.152412 7.0913186 6.9647303 6.894965 7.0202217 7.0650396 6.681828 7.0054517 6.912722 6.6555223 6.815486
1367539_at 8.278461 8.033809 8.437605 8.213425 8.336142 8.331606 8.22196 8.177274 8.489265 8.114784 8.20981 7.9924374
1367540_at 7.13512 7.497128 7.6719127 7.3170013 7.389559 7.4143248 7.22548 7.347909 7.405276 7.4512916 7.3550277 7.38426
1367541_at 7.944238 7.81465 7.6209407 8.0066 7.955689 7.7638154 7.3221674 7.725501 8.033705 7.6666646 8.011131 7.5035686
1367542_at 8.07646 8.054267 8.256382 8.052385 8.049831 8.140123 8.053097 8.040785 8.214863 8.085068 8.010544 7.9907575
1367543_at 9.114194 9.038404 8.609865 8.95148 8.810381 8.730906 8.793203 8.777781 8.891203 8.907615 8.716195 8.807167
1367544_at 6.48657 6.6243296 6.732806 6.758789 6.8448477 6.9337854 6.710137 6.7692847 6.7212305 6.644019 6.6768107 6.431633
1367545_at 7.240727 7.33728 7.2183423 7.2861786 7.309372 7.3376513 7.1526084 7.4354415 7.4451337 7.1522326 7.107071 7.3571997
1367546_at 10.58631 10.41314 10.344573 10.537253 10.38257 10.500582 10.379042 10.506601 10.401402 10.456598 10.524481 10.488449
1367547_at 7.594746 7.7417283 7.7294216 7.6634445 7.773298 7.76533 7.6965876 7.6098313 7.62635 7.674506 7.5926266 7.4590926
1367548_at 8.825255 8.658412 8.643801 8.760347 8.646792 8.519543 8.552563 8.664821 8.641936 8.558863 8.627414 8.382988
1367549_a_at 10.359157 10.660756 10.6402445 10.552142 10.648993 10.489388 10.704991 10.56611 10.504953 10.584858 10.543292 10.66508
1367550_a_at 8.845432 8.792783 8.758914 8.874001 8.714494 8.743413 8.870647 8.868275 9.203234 8.953366 8.84892 8.748634
1367551_a_at 9.092841 9.165612 9.157601 9.210218 9.20788 9.269218 9.089341 9.285908 9.231402 9.274118 9.338757 8.901859
1367552_at 4.248045 4.6580772 4.677834 4.351637 4.5469804 4.2635174 4.4617863 4.498624 4.543188 4.5364423 4.4648733 4.679297
1367553_x_at 11.747938 12.680812 12.7917 11.534357 12.863387 12.136073 13.256557 12.655617 12.6236105 12.417605 12.072914 11.647924
1367554_at 4.044278 3.9058726 4.1286564 4.1130266 4.040719 4.301736 3.8833573 4.041893 4.0300694 4.2967644 4.067586 4.3376827
1367555_at 14.696714 14.706564 14.707483 14.717045 14.700401 14.686079 14.670478 14.707607 14.703031 14.70575 14.696714 14.718243
1367556_s_at 14.512099 14.526268 14.527505 14.540673 14.538215 14.559159 14.497391 14.515395 14.521533 14.559159 14.548136 14.559159
1367557_s_at 13.185994 13.089411 13.0169525 12.974828 13.038117 13.073082 13.119873 13.08436 13.046837 13.097964 13.142741 13.062738
1367558_x_at 3.2982802 3.1766431 3.2542715 3.0496202 3.0902026 3.2652984 3.1983016 3.0189192 3.2463892 3.0869784 3.2998326 3.1371665
1367559_at 13.022497 13.209659 13.177292 13.084426 13.219187 13.030127 13.100248 13.152775 13.079579 13.207995 13.090632 13.090834
1367560_at 12.183009 12.242085 12.247609 12.251893 12.320535 12.298709 12.201288 12.347646 12.3179 12.347972 12.225978 12.44659
1367561_at 12.578257 12.674831 12.602529 12.63645 12.587875 12.67177 12.656241 12.732482 12.654351 12.667027 12.684917 12.782243
1367562_at 9.152981 8.917858 9.041829 8.647562 8.170943 8.682284 8.909066 9.067229 8.955587 8.836891 9.118651 8.535402
1367563_at 8.985874 8.847593 9.128895 8.923923 8.856416 8.894859 8.910161 8.93538 8.828343 9.129673 8.908095 8.897333
1367564_at 6.086282 6.0779114 6.221054 6.1268067 5.979329 6.2639217 6.2695 6.2536426 5.949746 6.1839676 6.1660814 6.1834326
1367565_a_at 14.014658 13.885653 13.870351 13.865258 13.891457 13.921773 13.928944 13.966589 13.931866 13.930784 13.97315 13.976616
1367566_at 4.226293 4.303493 4.315645 4.4697695 4.1150637 4.139557 4.2180586 4.1646204 4.0908957 4.001521 4.170657 4.2830334
1367567_at 12.142124 12.139257 12.12428 12.096881 12.117372 12.239944 12.116542 12.199374 12.176897 12.188544 12.40091 12.298546
1367568_a_at 9.399952 9.248101 9.19987 9.431589 9.360769 8.953853 9.011658 9.262402 9.365739 9.590352 9.063465 9.192574
1367569_at 11.996737 11.955264 11.7092285 11.907415 11.935769 11.904805 11.84988 11.944175 11.88285 11.786507 11.8975935 11.944175
1367570_at 7.1256475 7.4085126 7.2697773 7.03596 7.1077614 6.9569573 6.7641835 7.1533 6.929591 7.6278453 7.03669 6.877658
1367571_a_at 5.426173 5.454563 5.4598646 5.264546 5.6611147 5.537967 5.720953 5.312587 5.5515842 5.531394 5.501872 5.4885883
1367572_at 5.1646132 5.174044 5.2903566 5.317318 5.063424 5.2310367 5.4031115 5.0771437 5.167326 5.104463 5.3056035 5.1332245
1367573_at 12.439781 12.507726 12.455853 12.394579 12.467829 12.517211 12.435439 12.523051 12.477361 12.55453 12.496875 12.5541525
1367574_at 8.2865925 8.711295 8.792858 8.476211 8.4779005 8.722829 8.478811 8.57346 8.521098 9.064325 8.62849 8.500084
1367575_at 11.695909 11.512221 11.563232 11.419782 11.534317 11.508892 11.600388 11.630181 11.544226 11.571563 11.470468 11.579179
1367576_at 13.744076 13.749473 13.89336 13.660894 13.701098 13.688009 13.851478 13.864572 13.629369 13.697826 13.699824 13.69627
1367577_at 7.2804127 7.312598 6.9055176 7.685087 7.51173 7.460985 7.158187 7.17637 7.1308126 8.35005 7.439667 8.114818
1367578_at 10.424915 10.566502 10.485533 10.420071 10.486273 10.493828 10.631225 10.514732 10.54044 10.604592 10.577108 10.536295
1367579_a_at 11.379238 11.446112 11.065815 11.408432 11.370547 11.476229 11.454968 11.322652 11.393468 11.517612 11.4452505 11.680159
1367580_at 11.483607 11.615221 11.486274 11.482877 11.422461 11.572303 11.461146 11.641299 11.531592 11.591663 11.536263 11.689518
1367581_a_at 6.030659 6.1220827 5.990325 5.757622 6.314166 5.9723244 6.11019 5.8331156 5.8152466 6.1909103 5.9813075 6.332536
1367582_at 11.856701 12.021697 11.842538 11.812791 11.821457 11.972835 11.887214 12.012468 11.913476 11.916034 11.960538 12.02262
1367583_at 13.380423 13.499475 13.347109 13.519943 13.484412 13.476921 13.487713 13.477744 13.458199 13.485452 13.417452 13.529406
1367584_at 8.311072 8.302375 8.379657 8.246515 8.326349 8.068984 8.0091095 8.076307 8.288338 8.433055 8.168925 8.050267
1367585_a_at 11.308622 11.135647 11.1889715 11.117663 11.278706 11.208093 11.08149 10.956545 11.259549 11.061264 11.079659 11.086044
1367586_at 13.022583 12.873814 12.897545 12.855981 12.802244 12.886857 12.828717 12.903655 12.811577 12.879333 12.802519 12.839689
1367587_at 3.6429653 3.5285876 3.6841242 3.4925907 3.4993787 3.5358925 3.5262432 3.6417432 3.9117584 3.4852402 3.434806 3.413529
1367588_a_at 11.572288 11.808272 11.724078 11.618904 11.676188 11.6879 11.623165 11.71918 11.805743 11.658276 11.611992 11.75477
1367589_at 9.753227 9.645814 9.585125 9.720379 9.541691 9.647501 9.715074 9.543716 9.601979 9.686516 9.744423 9.812714
1367590_at 10.868775 11.053414 10.930647 10.899303 11.025548 10.968698 11.040544 11.019307 10.938234 11.1327095 11.094098 11.018099
1367591_at 10.303072 10.183872 10.174944 10.147706 10.251154 10.153628 10.202559 10.195547 10.170637 10.070301 10.223688 10.151225
1367592_at 3.5270505 3.7099633 3.563399 3.476599 3.4419286 3.7371354 3.5376825 3.48688 3.4206336 3.5500998 3.4804356 3.3779323
1367593_at 8.708498 8.40724 8.438921 8.728062 8.92857 8.227046 8.853235 8.967692 9.167011 8.934522 8.825122 8.768294
1367594_at 9.540745 9.430286 9.492117 9.573275 9.442322 9.440899 9.397795 9.328108 9.276415 9.580898 9.546434 9.329571
1367595_s_at 13.778083 13.781189 13.659407 13.795293 13.701655 13.742799 13.785366 13.794337 13.8300495 13.733076 13.811734 13.754128
1367596_at 12.514464 12.538888 12.413826 12.486029 12.480958 12.645929 12.439488 12.693504 12.455527 12.544922 12.599424 12.601733
1367597_at 12.1865225 12.252061 12.161973 12.099624 12.188976 12.189211 12.166762 12.277907 12.2421875 12.272372 12.136354 12.325878
1367598_at 14.114992 14.141625 14.168848 14.148757 14.166293 14.159809 14.09637 14.106161 14.153339 14.150837 14.120251 14.107959
1367599_at 12.383144 12.443749 12.089092 12.366661 12.205676 12.345255 12.367761 12.564129 12.305174 12.239421 12.458943 12.370194
1367600_at 5.7439127 5.773057 5.904534 5.797039 5.7885685 5.69365 5.5748844 5.724232 5.537078 5.838977 5.7804394 5.8299003
1367601_at 8.302357 8.376375 8.145486 8.6932335 8.225771 8.026577 8.364063 8.378023 8.229826 8.07358 8.119087 8.048883
1367602_at 9.200246 9.449957 9.244994 9.736152 9.273889 9.058435 9.186335 9.456663 9.291093 9.33962 9.1732 9.299261
1367603_at 11.501931 11.439141 11.346685 11.50387 11.467791 11.510517 11.465423 11.537355 11.427521 11.4436655 11.585333 11.363888
1367604_at 11.56368 11.230509 10.941895 11.479502 11.24193 11.429915 11.373885 11.416463 11.35544 11.343326 11.083282 11.190059
1367605_at 11.035626 11.121994 11.009718 11.1248865 11.044765 11.107831 11.066141 11.118187 11.060547 11.263209 11.103995 11.160906
1367606_at 12.288125 12.3811035 12.336624 12.337863 12.351893 12.315259 12.403779 12.385419 12.385545 12.384404 12.373947 12.439619
1367607_at 12.763547 12.834004 12.73388 12.726863 12.712658 12.784487 12.763957 12.826703 12.808105 12.734808 12.76827 12.696117
1367608_at 5.1226125 5.1158686 5.3672047 4.8893213 5.031577 5.094639 5.3439684 5.0208035 4.9541373 5.3236284 5.310849 5.1089897
1367609_at 12.30212 11.822207 12.374962 11.7482605 11.970239 11.952616 12.540426 11.941045 11.548525 11.895814 12.263346 12.038589
1367610_at 12.578043 12.663154 12.563805 12.606735 12.535645 12.628236 12.596721 12.721812 12.639613 12.683709 12.676189 12.707236
1367611_at 5.4105525 5.4654784 5.599065 5.084894 5.3543925 5.382827 5.275481 5.551492 5.317588 5.594916 5.4458942 5.5909896
1367612_at 14.086732 14.085794 14.085236 14.095233 14.085894 14.074897 14.063256 14.110875 14.07462 14.094585 14.051959 14.029811
1367613_at 13.041566 13.006939 12.950458 13.020319 12.987045 12.987138 12.996476 13.087051 13.004141 13.019382 13.025141 13.047198
1367614_at 7.432428 7.670164 7.7324324 7.3556933 7.4811096 7.4737253 7.0906034 7.3966813 7.414629 7.835001 7.513348 7.1875696
1367615_at 4.2970543 4.160564 4.508845 4.275173 4.4741774 4.3431954 4.3547497 4.4698744 4.1689577 4.433464 4.0894766 4.3459253
1367616_at 4.6675043 4.7295523 4.407214 4.59231 4.5339117 4.6245766 4.760144 4.6253266 4.4480834 4.56584 4.3809915 4.732834
1367617_at 9.299913 9.560463 9.453367 9.621364 9.340957 9.434458 9.455531 9.50816 9.454605 9.694883 9.480207 9.757498
1367618_a_at 11.392746 11.356747 11.21042 10.821123 11.259206 10.967776 11.28456 11.510569 11.321795 11.454757 11.390326 11.198351
1367619_at 12.837236 12.882485 12.919986 12.943118 12.883581 12.87077 12.824494 12.88187 13.008857 12.988108 12.885925 12.941355
1367620_at 12.861425 12.855986 12.794683 12.866547 12.830688 12.858948 12.852133 12.948201 12.882805 12.881447 12.892047 12.881434
1367621_at 8.827974 8.743228 8.587252 8.676884 8.738715 8.651454 8.5790825 8.731053 8.66996 8.850788 8.773302 8.598425
1367622_at 12.45867 12.418515 12.327976 12.45726 12.330033 12.420558 12.380292 12.598213 12.408046 12.427929 12.48086 12.458411
1367623_at 12.323335 12.283743 12.1494875 12.354551 12.166995 12.238083 12.26935 12.372623 12.285831 12.328435 12.284356 12.333807
1367624_at 10.833817 10.55128 10.577503 10.643897 10.583306 10.932273 10.759613 10.639278 10.627806 10.736812 10.62138 10.778852
1367625_at 13.289154 13.296812 13.294027 13.304307 13.266084 13.260153 13.336089 13.429149 13.346435 13.4022045 13.311605 13.328485
1367626_at 5.1122065 5.2414694 5.1254506 5.0294094 5.0835104 4.996416 5.1554036 4.8993435 5.0686817 4.926174 5.321435 5.047124
1367627_at 8.343069 8.409451 8.393672 8.055238 8.480194 8.0910225 7.7488647 8.20284 8.288424 8.307764 8.311838 8.100095
1367628_at 6.5576806 6.9769473 6.8074336 6.533859 6.500583 6.5747356 6.1567917 6.6472945 6.5349956 6.9951935 6.4854774 6.4368615
1367629_at 12.236347 12.388258 12.269952 12.291548 12.127792 12.325484 12.302112 12.4415865 12.2778015 12.348321 12.371705 12.377857
1367630_at 12.528004 12.552914 12.405864 12.445129 12.407672 12.495648 12.493607 12.607247 12.484285 12.525266 12.515912 12.554763
1367631_at 6.917968 7.3726025 6.7480936 6.695877 6.8459983 6.1579146 5.91466 6.338965 6.1801114 7.110746 7.116951 6.6172194
1367632_at 10.217362 10.259629 9.861352 10.40306 10.363004 10.171941 10.296962 10.176592 10.474767 10.680013 10.503479 10.81864
1367633_at 9.584171 9.462653 9.333048 9.790017 9.835695 9.512681 9.919501 9.419059 9.754362 10.174264 9.841465 10.263587
1367634_at 12.558429 12.679327 12.53898 12.575787 12.472634 12.5583725 12.607782 12.639147 12.605624 12.653853 12.630634 12.723266
1367635_at 12.99516 13.025289 12.9836235 12.922551 13.003028 13.04919 13.034867 13.049209 13.015905 12.985189 12.939566 13.052659
1367636_at 7.930248 7.980036 7.655925 7.8879967 7.7831197 7.9107265 7.8394313 7.994841 7.795733 7.9682264 7.8675246 8.025162
1367637_a_at 10.900169 10.985303 10.929492 10.969323 11.011924 10.884677 10.855364 10.971357 11.046723 10.962503 10.783297 10.890142
1367638_at 9.821829 9.734637 9.74076 9.768484 9.761738 9.763435 9.650294 9.7500925 9.572159 9.743319 9.682978 9.662487
1367639_a_at 12.828061 12.644481 12.565962 12.65974 12.682151 12.638755 12.6003685 12.735645 12.642497 12.564548 12.633364 12.602013
1367640_at 12.670881 12.820668 12.654451 12.666546 12.734611 12.73635 12.577912 12.830658 12.74237 12.804253 12.741636 12.832277
1367641_at 13.501207 13.607373 13.552826 13.488723 13.564552 13.540046 13.6289835 13.639686 13.537955 13.574159 13.62786 13.575678
1367642_at 11.263925 11.106499 11.101643 11.085106 11.196666 11.056988 11.13786 11.228206 11.09989 11.071787 11.148887 11.11562
1367643_at 11.736187 11.681162 11.829029 11.802551 11.746638 11.758696 11.821608 11.754997 11.727276 11.629905 11.940773 11.801924
1367644_at 7.4565477 7.571191 7.3909783 7.4796114 7.4441075 7.441025 7.3432455 7.3520727 7.283557 7.2746286 7.399062 7.26166
1367645_at 12.894607 12.912068 12.771026 12.874311 12.814279 12.880201 12.848927 12.988363 12.879782 12.934174 12.917976 12.966764
1367646_at 12.357156 12.279374 12.608917 12.376704 12.41853 12.221367 12.336545 12.513009 12.508618 12.350732 12.26559 12.164792
1367647_at 14.206245 14.166473 14.159328 14.193368 14.216165 14.216508 14.156255 14.195128 14.23999 14.152558 14.191853 14.16498
1367648_at 6.28261 6.5151086 6.6104255 6.445195 6.8760333 6.487178 6.7919993 6.5166674 6.434118 6.566743 6.5059557 7.3256164
1367649_at 6.257131 6.126721 6.4075427 6.4432683 6.3563623 6.37125 6.2150087 6.172382 6.3472695 6.17834 6.3055587 6.3491263
1367650_at 6.6666384 6.5960913 6.7360663 6.718878 6.664878 6.6057644 6.7069483 6.5649247 6.608117 6.29195 6.7991524 6.603398
1367651_at 10.2861805 10.378056 10.448453 10.132185 10.413382 10.443803 10.454425 10.280886 10.386733 10.3341255 10.376431 10.5043
1367652_at 9.818355 9.311214 9.288075 9.604792 9.615634 9.768055 9.848685 9.563804 9.622945 9.4086 10.013271 9.777727
1367653_a_at 12.512811 12.342272 12.266634 12.283624 12.405905 12.40913 12.409727 12.487188 12.395906 12.349459 12.423292 12.265728
1367654_at 8.428968 8.693953 8.307426 8.447125 8.60009 8.373538 8.52857 8.056857 8.158183 8.753183 8.20981 8.420432
1367655_at 7.901163 8.306105 7.953974 8.063937 8.002912 8.174099 8.159118 8.110377 8.05791 8.446041 8.3029175 8.373783
1367656_at 10.823012 10.830306 10.76727 10.801005 10.830253 10.82073 10.812726 10.916427 10.834013 10.827365 10.923358 10.836199
1367657_at 12.535592 12.432505 12.356072 12.364193 12.6055 12.261783 12.310272 12.327994 12.58065 12.362726 12.331019 12.1192875
1367658_at 6.6804285 6.884068 6.720349 6.9492745 6.6031227 6.598791 6.62863 6.550801 6.578593 6.539431 6.426887 6.3959975
1367659_s_at 11.208426 11.136706 11.251708 11.400092 10.73974 11.149784 11.192793 11.380123 10.894289 11.678189 11.493473 11.600119
1367660_at 6.6054463 6.5702114 6.2842584 6.484641 6.5717793 6.416524 6.282244 6.115358 6.55909 6.4160733 6.750344 6.5995255
1367661_at 7.200007 7.277798 7.2291007 7.018536 7.0628953 6.9915686 6.5117235 7.3517776 6.901745 7.4996386 7.1301074 6.8481627
1367662_at 12.5776825 12.476842 12.44618 12.520829 12.463909 12.624382 12.441924 12.493871 12.608546 12.487824 12.535855 12.518932
1367663_at 11.782215 11.822136 11.763507 11.912805 11.793753 11.786064 12.021765 12.087298 11.806575 11.910229 12.006417 11.742952
1367664_at 4.5877395 4.525241 4.241554 4.240771 4.228871 4.2790303 4.343993 4.3057003 4.1592717 4.38543 4.594941 4.317547
1367665_at 4.276922 4.339098 4.535568 4.4605613 4.5070477 4.3804555 4.237807 4.441806 4.38007 4.4311194 4.4239793 4.451274
1367666_at 9.456648 9.515226 9.394891 9.276301 9.405253 9.365435 9.314975 9.200507 9.505636 9.58927 9.34537 9.480282
1367667_at 11.747409 11.998256 12.171594 11.8614025 12.030523 12.129184 12.028595 11.966619 12.062354 12.234626 12.287238 12.37163
1367668_a_at 6.983449 7.0632434 6.511806 7.1774716 7.0472775 6.9662786 6.8638606 6.8344803 7.3997054 7.517436 6.803601 6.6159616
1367669_a_at 10.087749 10.037932 9.98931 10.066231 10.076614 10.034297 9.973384 9.967148 10.125466 10.020011 10.088538 10.546798
1367670_at 10.869425 10.539658 10.68214 10.753462 10.496801 10.632852 10.53151 10.76736 10.647179 10.703427 10.741123 10.540295
1367671_at 9.158685 9.436725 9.013403 9.411507 9.340923 9.325492 9.219501 9.207817 9.415204 9.571591 9.363783 9.326331
1367672_at 11.868873 11.734502 11.957272 11.940481 11.915086 11.882977 11.920714 11.878685 11.662448 11.782006 11.993086 11.855548
1367673_at 11.177887 11.016853 11.019211 11.179833 10.909693 10.852535 10.837268 11.025469 10.894506 10.976813 11.022444 10.862095
1367674_at 9.369636 9.483808 9.215765 9.396912 9.40981 9.246617 9.330848 9.190872 9.151967 9.293253 9.21715 9.101892
1367675_at 9.270234 9.159698 9.047533 9.184185 8.966838 8.960242 9.01804 9.120429 9.075337 9.08178 9.012711 8.943554
1367676_at 7.0876236 7.4619718 7.3276086 7.543958 7.3860407 7.7776036 7.214568 7.317306 7.346602 7.702541 7.433235 7.485948
1367677_at 12.11567 11.815021 11.081602 11.878596 11.774599 11.504443 11.702689 11.605634 11.63526 11.6272955 11.790002 11.715694
1367678_at 11.268081 11.1342745 11.423078 11.09207 11.41179 11.440905 11.044156 11.368853 11.447486 11.024246 11.335843 11.286686
1367679_at 9.840245 10.481127 10.01559 10.319068 10.254924 10.485815 9.917823 10.352165 10.02793 10.992779 10.211657 10.534151
1367680_at 12.148767 12.108758 12.326441 12.219248 12.187665 12.139602 12.125163 12.168885 12.037023 12.174143 12.097133 12.080866
1367681_at 9.965366 10.102321 10.054503 10.139214 10.104686 9.8142395 9.873011 9.90616 10.176327 9.978441 9.946239 9.797168
1367682_at 6.649276 6.537798 6.793211 6.818706 6.813793 6.6952586 6.713933 6.6904855 6.8184257 6.5953207 6.77007 6.8473625
1367683_at 9.938747 9.906382 10.021166 9.80403 10.026409 10.27828 10.048203 9.992424 9.910348 9.913044 9.783601 9.853774
1367684_at 4.1946373 4.119644 4.3397946 4.1634555 4.2423205 3.6277542 4.203801 4.2396507 4.0914426 4.144935 4.2791753 4.6090927
1367685_at 12.334015 12.360793 12.18826 12.270588 12.38183 12.242988 12.196365 12.395064 12.189672 12.320547 12.414605 12.420417
1367686_at 11.970889 11.885865 11.746539 11.844061 11.835739 11.855827 11.86289 11.864523 11.860898 11.882968 11.787786 11.890886
1367687_a_at 8.713826 8.519436 8.65768 8.430872 8.616842 8.598577 8.461366 8.532119 8.502035 8.416367 8.477385 8.257308
1367688_at 8.522058 8.587691 8.240618 8.478182 8.468007 8.556236 8.212465 8.285223 8.477171 8.210699 8.4192095 8.393749
1367689_a_at 7.1707926 7.163859 7.856514 7.3582425 8.029118 7.386046 8.211017 8.068935 7.8742166 8.403162 7.8432846 8.387196
1367690_at 11.775754 11.643075 11.501678 11.679691 11.494911 11.7705145 11.612154 11.745372 11.639619 11.608749 11.721118 11.814336
1367691_at 10.503829 11.245151 11.490472 10.748226 11.198859 10.736611 11.307012 11.655891 11.03388 10.83945 11.103414 11.256656
1367692_at 3.804743 3.8444889 3.7783542 3.7394865 3.8564317 4.0550466 3.8580234 3.6882882 3.6956103 3.7316825 3.8330605 3.9582422
1367693_at 9.875453 10.117687 9.921492 9.942889 9.982598 9.887139 9.875893 10.068447 10.031313 10.021579 9.9370575 9.660238
1367694_at 11.278186 11.055269 11.109342 11.28779 11.1165285 11.124426 11.176399 11.277941 11.067736 11.26367 11.405146 11.358946
1367695_at 12.407836 12.176598 12.25103 12.191812 12.297111 12.1897135 12.202916 12.286964 12.286612 12.154179 12.235692 12.204737
1367696_at 8.259281 8.311073 8.145292 8.288399 8.218769 8.162658 8.418496 8.382965 8.348436 8.547403 8.398485 8.413578
1367697_at 10.012552 10.035527 10.108113 10.051624 9.911548 10.400579 10.026869 10.0368 10.144891 10.009445 9.768944 10.411894
1367698_a_at 9.3914995 9.299988 9.319827 9.467871 9.136314 9.251971 9.186303 9.218144 9.13609 9.216077 9.333064 9.17123
1367699_at 6.6144934 6.694835 6.6114016 6.8363876 6.5153522 6.590244 6.4676213 6.5202537 6.586463 6.457697 6.4209323 6.82963
1367700_at 4.3784213 4.154176 4.507567 4.2774963 4.320824 4.583578 4.4418917 4.220867 4.2784195 4.4447927 4.2677054 4.6686573
1367701_at 6.9603477 7.1690526 6.935004 7.006475 7.10566 6.9041405 6.8326287 7.080057 6.8999453 7.256493 7.1808004 7.1000304
1367702_at 12.623185 12.426605 12.503405 12.609411 12.560399 12.510849 12.505366 12.481504 12.370019 12.486086 12.30719 12.3986225
1367703_at 3.912295 3.7640111 4.0001163 3.9920502 3.746207 4.089118 4.1078267 3.971209 3.9107869 3.9591742 3.5421262 3.8974314
1367704_at 8.733708 8.95616 8.780654 8.780554 8.769284 8.6735 8.7547865 8.830036 8.836189 8.796822 8.833751 8.649718
1367705_at 8.747434 8.966032 8.659437 8.956307 8.874888 8.980683 8.957752 8.8913765 8.916719 8.8296585 8.949871 8.761185
1367706_at 11.025092 11.005216 11.057119 10.99108 11.117625 10.925779 10.9494295 10.954721 11.059582 10.81447 11.001756 11.020511
1367707_at 10.9706745 10.237096 9.7780695 9.83226 9.569441 9.3451185 9.838545 9.660115 9.956163 8.986813 8.907189 9.231739
1367708_a_at 11.848971 11.431118 11.066633 11.043388 10.923424 10.645996 11.008261 10.855906 10.968651 10.48801 10.49164 10.7273445
1367709_at 9.1320095 9.674798 9.945519 9.728322 8.936127 9.730566 9.214083 9.446441 9.553936 10.292748 9.593233 10.134915
1367710_at 10.436509 10.470812 10.286398 10.443828 10.278917 10.312155 10.505846 10.664733 10.331486 10.429359 10.518048 10.296778
1367711_at 11.169843 11.123547 11.100232 11.015242 11.076068 11.014649 11.200718 11.150951 11.181988 11.287274 11.220171 11.159935
1367712_at 6.4580154 6.7595444 6.7511644 6.563545 6.538446 6.77434 6.658638 6.4012003 6.6568046 7.0282755 6.8123612 6.4988513
1367713_at 9.063921 9.186941 8.868973 8.987578 9.05898 9.052522 8.9841585 9.176236 9.049923 9.209564 9.1385975 9.12898
1367714_at 7.5053587 7.5155377 7.4174485 7.3873725 7.4269705 7.375575 7.435619 7.416073 7.5541162 7.5479035 7.6159024 7.4644446
1367715_at 10.367155 10.377423 10.209317 10.486573 10.373076 10.318244 10.307707 10.255028 10.080846 10.545599 10.468228 10.274563
1367716_at 8.412853 8.2494335 8.32686 8.483744 8.306532 8.333265 8.163746 8.296318 8.478283 8.177275 8.22542 8.168245
1367717_at 12.671479 12.765226 12.602484 12.704099 12.679218 12.763418 12.654664 12.820896 12.675392 12.668586 12.743293 12.789242
1367718_at 8.575801 8.555971 8.540766 8.332391 8.509423 8.513245 8.645836 8.575856 8.545515 8.411423 8.30294 8.411694
1367719_at 9.559846 9.72984 9.815547 9.740996 9.810435 9.735226 9.940126 9.791417 9.644257 9.802194 9.724818 9.505498
1367720_at 11.474282 11.257332 11.188368 11.478737 11.366574 11.390744 11.440602 11.324137 11.326325 11.453222 11.408703 11.4909525
1367721_at 11.287078 11.430977 11.590227 11.086111 11.530065 11.356761 11.205611 11.37699 11.525266 11.13117 11.347079 11.862685
1367722_at 7.0629835 7.16502 6.8577647 7.2223487 7.1325455 7.170468 7.0492196 7.0823035 7.051167 7.3469343 7.373889 7.0241747
1367723_a_at 7.908519 8.010893 8.104275 8.03033 7.9377975 7.9079633 7.7526526 7.8728437 7.798475 7.8879786 7.796118 7.7680554
1367724_a_at 10.494787 10.4723625 10.254385 10.5857115 10.229883 10.465016 10.313769 10.387194 10.491111 10.42619 10.515477 10.485517
1367725_at 7.661715 7.7954974 8.2694645 7.4301643 8.225956 7.623153 8.009186 7.8055034 7.912196 7.3858557 7.7650914 8.561687
1367726_at 6.7980924 6.9003425 6.6493516 6.911471 6.8188367 6.5996904 6.708884 6.8152623 6.730651 6.687657 7.006519 6.869533
1367727_at 7.770217 8.031042 7.999674 7.9826264 7.8288665 8.160401 7.9256387 7.812891 8.109239 7.9596043 8.03344 7.9442754
1367728_at 7.496719 7.8792825 7.7330313 7.7329445 7.5666304 7.5550838 7.716953 7.765669 7.885475 7.713537 7.612486 7.4811144
1367729_at 12.051439 11.923575 11.728841 11.819989 12.038228 11.969024 11.358137 11.558014 12.117237 11.14734 11.006144 11.041357
1367730_at 9.605552 9.680325 9.745296 9.628336 9.745853 9.719591 9.650939 9.706703 9.7351265 9.663051 9.5465145 9.622444
1367731_at 8.450271 8.527302 8.3755665 8.515506 8.313103 8.417479 8.100142 8.481154 8.356115 8.130214 8.231407 8.091731
1367732_at 8.8708 8.939402 8.961266 8.84085 8.885461 8.924677 8.798342 8.849 9.061288 8.879277 9.033042 8.806581
1367733_at 7.4784336 6.9187202 7.091965 7.4384685 7.600562 6.7376943 7.401938 7.2759914 7.1383495 7.4755197 7.4508905 6.6271462
1367734_at 7.824514 7.9936104 7.8706527 7.975859 7.771195 7.8563004 7.827069 7.961345 8.0336 8.043852 7.931299 7.9691567
1367735_at 12.018822 11.973694 12.088331 11.986525 11.881964 12.022761 11.984901 12.024922 12.030811 11.873508 11.963464 11.848555
1367736_at 9.49026 9.45345 9.322442 9.448829 9.463307 9.625985 9.489573 9.584883 9.517494 9.482722 9.340811 9.5568
1367737_at 10.732291 10.804899 10.831331 10.687347 10.753728 10.749059 10.86399 10.854275 10.777305 10.698604 10.697311 10.579757
1367738_at 6.9148116 7.046844 7.0174093 6.976388 6.740977 7.098579 6.912961 7.0879483 7.0345664 7.048392 7.037508 7.2120585
1367739_at 4.6601267 4.4922366 4.573244 4.76527 4.4700027 4.381058 4.5901966 4.60028 4.33821 4.469119 4.6814556 4.54459
1367740_at 6.397728 6.483118 6.316551 6.545182 6.254867 6.262545 6.309137 6.4249477 6.236475 6.376211 6.502272 6.3945184
1367741_at 9.550247 10.05406 10.348283 9.803331 10.431769 10.282632 10.363955 10.30108 10.315787 9.698274 9.940544 11.028425
1367742_at 5.6194086 5.521076 5.2854996 5.4439735 5.365831 5.1881895 5.578476 5.613402 5.4863853 5.694298 5.361808 5.508555
1367743_at 7.3198786 7.233689 6.890224 7.031812 7.106232 7.055243 7.3238363 6.803645 7.2942967 6.9302087 7.189387 7.05258
1367744_at 6.075049 6.0298543 6.246983 6.093403 6.3002877 6.039444 6.550275 6.33077 6.010756 6.071853 6.0348744 6.294349
1367745_at 8.7978 8.73372 8.658884 8.771781 8.611326 8.838838 8.66589 8.5964365 8.705832 8.664123 8.782565 8.424505
1367746_a_at 8.603796 8.531048 8.70595 8.596987 8.570516 8.435137 8.486301 8.625269 8.578415 8.631725 8.53764 8.270785
1367747_at 8.555475 8.601561 8.538333 8.626007 8.60433 8.624746 8.555893 8.715916 8.65625 8.629774 8.601587 8.48802
1367748_at 10.195686 9.711214 9.644972 9.731363 9.769037 9.685427 9.528546 9.827595 9.864331 9.566927 9.543847 9.311803
1367749_at 5.865889 3.5646422 3.0937867 4.0350237 4.3284883 4.590191 3.4951432 3.3721776 3.4343395 3.859794 3.485273 3.6884277
1367750_at 9.391689 9.271667 9.076962 9.257761 9.165106 9.056164 8.982853 9.120429 9.345493 9.060536 9.003356 8.963442
1367751_at 8.127361 8.071413 7.9069586 7.7773185 7.951257 8.290323 8.101575 8.197625 8.211915 7.7909927 7.98346 8.046065
1367752_at 8.903952 8.841933 8.840022 8.799204 8.768221 8.9110565 8.732394 8.790704 8.687252 8.695266 8.792181 8.729425
1367753_at 7.99185 7.693286 7.314296 7.928689 7.569057 7.6718955 7.710471 7.7515664 7.5688634 7.5083413 7.7958107 7.5566826
1367754_s_at 10.703291 10.897714 10.794019 10.689042 10.765453 10.59049 10.655301 10.740904 10.649626 10.636012 10.776519 10.874047
1367755_at 13.4456625 13.43906 13.532677 13.41123 13.384059 13.484744 13.3146105 13.456823 13.522009 13.408179 13.437013 13.469199
1367756_at 9.624249 9.758362 9.710136 9.754867 9.691789 9.813208 9.579755 9.743387 9.556326 9.517312 9.613515 9.6472435
1367757_at 12.470682 12.529707 12.344231 12.384574 12.339673 12.448059 12.493687 12.526058 12.414248 12.35945 12.517668 12.416389
1367758_at 8.824002 8.363987 7.968256 8.280369 8.175007 8.450129 8.4152 8.254525 8.466488 8.190552 8.052672 8.474722
1367759_at 8.925664 9.002427 8.975309 8.874284 8.880697 8.898762 8.690626 8.939499 8.535247 9.037004 8.799806 8.603823
1367760_at 8.400719 8.573137 8.425164 8.501738 8.603945 8.5327835 8.487673 8.479996 8.600876 8.52361 8.457035 8.272125
1367761_at 7.6251316 7.7925296 7.5286584 7.7118797 7.76005 7.660183 7.6361537 7.548501 7.3727403 7.3206644 7.576289 7.1101413
1367762_at 5.396365 5.279969 5.310169 5.1932583 5.24564 5.380387 5.5382376 5.244605 5.2968493 5.182313 5.0089483 5.3931274
1367763_at 11.541803 11.334963 11.471745 11.492456 11.472357 11.332713 11.304054 10.976037 11.412465 11.195668 11.268077 11.0961075
1367764_at 8.295187 7.981551 8.512875 8.138758 8.276062 8.114613 7.9527645 8.403134 8.698831 8.374725 8.230088 8.211822
1367765_at 10.041194 9.841932 9.9009695 10.035453 10.05461 10.434885 10.10476 10.443955 10.424792 9.965844 10.349043 10.074922
1367766_at 10.919762 11.085502 10.918687 10.977512 10.815877 11.076735 10.951856 11.057917 11.11208 11.075186 11.1756525 11.220745
1367767_at 10.467037 10.456996 10.429003 10.344673 10.519012 10.38517 10.407253 10.540303 10.339597 10.2971735 10.276462 10.362499
1367768_at 5.37762 5.1516323 5.225423 5.27349 5.1979737 5.0485144 5.2200804 5.3685985 5.33697 5.443757 5.3828816 5.1868987
1367769_at 8.594223 8.76856 8.528309 8.583466 8.486095 8.590086 8.548199 8.58235 8.826805 8.573734 8.473181 8.463562
1367770_at 10.138215 10.179588 10.152841 10.265944 10.172244 10.358701 10.151549 10.112955 10.214904 10.359704 10.15339 10.221753
1367771_at 10.446417 10.242011 10.529791 10.464253 10.9425335 10.171882 10.525205 10.45076 10.601756 9.932296 10.565747 11.279434
1367772_at 8.055679 8.211219 7.8846436 7.944227 8.174032 7.843173 7.8859053 7.893326 8.072843 8.089301 8.200871 7.799189
1367773_at 10.907731 10.858177 10.914926 10.733432 10.830278 10.85521 10.680071 10.86244 10.899841 10.667069 10.778201 10.693507
1367774_at 13.124939 13.274507 13.249278 13.180664 13.308373 13.20432 13.35028 13.36603 13.293591 13.311349 13.408868 13.353974
1367775_at 11.955678 12.125408 12.066534 12.445424 11.981896 12.571153 12.177667 12.0930395 12.0603 12.341753 12.338011 12.305288
1367776_at 5.9176164 6.3339596 6.0624766 6.206035 6.230577 6.758094 6.111118 6.2569895 6.0246058 6.4253635 6.289562 6.7908225
1367777_at 11.382981 11.332501 11.297214 11.471418 11.102039 11.369914 11.343344 11.261553 11.155565 11.533346 11.380255 11.597161
1367778_at 9.766158 9.656581 9.683329 9.70364 9.593744 9.692617 9.57449 9.608757 9.688177 9.602499 9.536348 9.528284
1367779_at 6.8256383 6.7908964 6.760872 6.6960425 6.9264464 6.8698936 6.6942577 6.6760383 6.9624715 6.8722596 6.662696 6.674772
1367780_at 6.849994 7.160157 7.166709 7.2428393 7.0049047 7.461168 7.003269 7.1763 7.245631 7.118805 7.179356 7.3945255
1367781_at 3.876348 3.8079813 3.8120587 3.8632183 3.9305494 3.9055014 3.8826878 3.7908666 3.9438536 3.8414512 3.8263447 3.865351
1367782_at 4.5343533 4.547008 4.7370515 4.8512983 4.384584 4.510936 4.4543476 4.6004696 4.704403 4.575266 4.5993233 4.7277374
1367783_at 11.911301 11.944306 11.894891 11.905784 11.974143 11.872818 11.950204 11.941783 11.850733 11.907911 11.9659815 11.731995
1367784_a_at 12.688617 12.770718 12.748663 12.929019 12.699642 12.831012 12.706058 12.57015 12.75218 13.003399 12.830002 12.96949
1367785_at 4.3445296 4.2888994 4.459973 4.6550903 4.246597 4.4855022 4.35512 4.546004 4.451516 5.090924 4.2585297 4.3945417
1367786_at 10.6814995 10.70165 10.202662 10.261921 10.339257 10.12945 10.903143 11.079899 10.336687 10.2668495 10.763134 10.259107
1367787_at 5.8612967 5.9060674 5.675084 5.794383 5.994076 5.756449 6.014867 5.7003813 5.908524 5.883201 5.7141366 6.098109
1367788_at 7.817121 7.7987175 7.8065314 7.9368606 7.7067585 7.773915 7.601945 7.7437825 7.774851 7.69536 7.608034 7.6825523
1367789_at 7.637424 7.5348067 7.764703 7.6412344 7.706255 7.4272456 7.5277867 7.6686153 7.6994963 7.350658 7.423529 7.391579
1367790_at 9.960527 9.926425 9.946801 10.076291 9.915718 9.942736 9.825376 10.043995 10.004599 9.97468 9.948359 9.966429
1367791_at 7.613664 7.535692 7.2923603 7.396549 7.322119 7.648706 7.487516 7.480889 7.3270407 7.621774 7.703899 7.516585
1367792_at 4.316593 4.3771234 4.5038786 4.482022 4.3665977 4.6174192 4.3444834 4.4285264 4.4635334 4.6898565 4.7174635 4.6409903
1367793_at 13.278127 13.23133 13.150569 13.233701 13.160312 13.216429 13.182318 13.283398 13.0831 13.282683 13.225777 13.248493
1367794_at 5.719375 5.8596296 6.117944 5.921684 5.6555667 5.9778705 5.417578 5.239783 5.983882 5.545688 5.2160435 5.668621
1367795_at 7.8558893 7.5997696 7.837122 7.6188602 7.9416833 7.6033487 7.7581778 7.2726817 7.3434753 7.611852 7.995595 8.157494
1367796_at 8.546671 8.59308 8.355246 8.6334305 8.709572 8.4736 8.6784 8.527767 8.452824 8.415972 8.543174 8.090891
1367797_at 6.5785413 6.587758 6.401546 6.628984 6.6970105 6.4575253 6.291127 6.6334615 6.606917 6.482487 6.5889344 6.448846
1367798_at 12.654824 12.349834 12.5039425 12.7048235 12.527987 12.659478 12.359033 12.466944 12.576234 12.45072 12.342048 12.401472
1367799_at 5.7417097 5.7441177 5.78022 5.5890727 5.6969204 5.8644032 5.606893 5.785625 5.880232 5.725047 5.734887 5.828797
1367800_at 5.9796762 6.9282036 6.7484064 6.3717775 6.615001 6.2189703 6.504673 6.4876504 6.057619 6.520436 6.7075214 6.3048906
1367801_at 9.731865 9.563592 9.578893 9.441369 9.531667 9.620569 9.504515 9.430506 9.439209 9.384356 9.379674 9.510576
1367802_at 9.04868 9.627979 9.11433 8.9687395 8.6587925 9.781277 8.383299 8.467773 8.663183 8.82942 9.541403 9.752305
1367803_at 5.942177 6.1234283 6.310938 6.0585375 6.170667 6.0084844 5.9737277 6.05996 6.0907493 5.9821734 5.87494 6.098937
1367804_at 12.721445 12.906252 12.8479395 12.846957 13.080186 12.943491 13.0571165 13.070218 12.924126 13.014345 12.969784 13.027057
1367805_at 5.019159 4.9053416 4.882082 4.898565 5.0858626 4.881058 5.0095196 4.81883 5.0612836 5.115236 4.896238 5.2142234
1367806_at 5.5858903 5.565809 5.636713 5.284584 5.484477 5.327832 5.672828 5.4672074 5.4038024 5.4713144 5.5911083 5.510649
1367807_at 9.085528 9.324559 9.237471 9.239081 9.0919895 9.150629 9.035151 9.061477 8.330709 9.116792 9.104078 8.802242
1367808_at 10.661943 10.723929 10.435182 10.70717 10.3935995 10.651658 10.580497 10.748009 10.778184 10.648769 10.686707 10.60987
1367809_at 4.980797 5.1229095 5.069599 5.0751576 4.813118 4.8400917 5.3011394 4.991547 5.106772 4.9593353 5.1360116 4.7200174
1367810_at 6.2557855 6.241247 6.4170413 6.3704996 6.3004756 6.522342 6.4999785 6.364143 6.4949274 6.488311 6.53415 6.6571407
1367811_at 5.267862 5.7686467 5.403432 5.1340375 5.593573 5.844648 5.1540694 5.075368 5.3911257 5.7693586 5.555659 5.515443
1367812_at 7.3295393 7.4599423 7.502252 7.484742 7.416862 7.3889813 7.5692215 7.5776052 7.2987523 7.3353443 7.5081353 7.4295826
1367813_at 8.513522 8.651013 8.36293 8.524446 8.295344 8.320462 8.424815 8.592142 8.337215 8.319537 8.364398 8.227434
1367814_at 9.105178 9.070575 8.953323 8.605858 9.130419 8.634658 9.056566 8.960715 9.095167 8.895184 8.783215 8.675486
1367815_at 8.723313 8.669259 8.558543 8.765703 8.519549 8.628945 8.536522 8.5626745 8.685382 8.581981 8.707935 8.324627
1367816_at 4.950021 5.241825 5.0460067 5.467411 5.249998 5.3628445 4.841099 5.4982924 5.595288 5.8721614 5.584906 5.339141
1367817_at 7.5790257 7.701765 7.507813 7.6143236 7.639526 7.6339803 7.5855646 7.4473605 7.6198497 7.5017304 7.533382 7.2874427
1367818_at 9.394098 9.269879 9.167602 9.234572 9.206717 9.12956 9.034921 9.361941 9.281596 9.220486 9.351178 9.196263
1367819_at 12.028387 11.938876 11.964987 12.030068 12.059078 11.974682 11.876377 11.948433 11.874494 11.854779 11.831604 11.746441
1367820_at 9.648588 9.54975 9.389519 9.651479 9.501108 9.540243 9.410046 9.554244 9.534792 9.4926605 9.757679 9.545135
1367821_a_at 4.1052256 3.9326048 3.8993778 4.159195 3.9283047 3.943732 4.385705 4.013305 3.8866122 3.8019857 4.154056 4.1157265
1367822_at 5.6371317 5.5511103 5.71782 5.55055 5.692016 5.728832 5.777919 5.617848 5.783526 5.790556 5.9618907 5.776003
1367823_at 5.2941046 5.1432796 5.4458013 5.5173955 5.278673 5.3306355 5.355278 5.342379 5.3900766 5.2982674 5.4432635 5.043874
1367824_at 8.839161 8.767721 8.848469 8.800508 8.791595 8.675735 8.584772 8.788251 8.7450695 8.811986 8.776716 8.630295
1367825_at 6.713408 6.5213037 6.5877385 6.7745485 6.444434 6.6670628 6.7411337 6.5137234 6.6811037 6.581278 6.5947895 6.555879
1367826_at 9.7830515 9.863818 9.664413 9.650137 9.749397 9.5054035 9.843228 9.50063 9.487606 10.192378 9.867366 9.108548
1367827_at 9.843903 9.992525 9.944781 9.888836 9.836138 9.849686 9.850879 9.790252 10.008616 9.974732 9.866425 9.726204
1367828_at 9.878354 9.847406 9.943684 9.965094 9.799684 9.941546 9.888108 9.900099 9.875052 9.6862755 9.725097 9.627288
1367829_at 11.535276 11.421086 11.551405 11.47846 11.504301 11.436747 11.341213 11.504168 11.538093 11.305254 11.316817 11.296703
1367830_a_at 7.7582273 7.701433 7.7650075 7.8922515 7.7717204 7.779616 7.89303 7.8553786 7.5940795 7.716792 7.912657 7.869365
1367831_at 9.01585 9.0551195 8.980886 8.9776 9.024988 8.94229 9.0605545 9.064111 8.920734 9.005443 9.09356 8.934809
1367832_at 11.065139 11.021243 11.343048 11.073516 11.205413 11.145577 11.0218315 11.183918 11.327214 11.029946 11.019116 10.993914
1367833_at 9.723051 9.717835 9.777787 9.609218 9.723201 9.670056 9.670428 9.723706 9.682867 9.757858 9.630844 9.4917555
1367834_at 8.1446495 8.097588 7.5396924 7.950808 8.034279 8.090309 7.8718367 7.9764276 8.006456 8.176224 8.012918 8.139484
1367835_at 6.032581 5.545244 5.6678133 5.724406 5.747763 5.942336 5.662166 5.663138 5.646366 5.6564317 5.8333144 5.7593026
1367836_at 8.758709 9.224165 9.808351 9.165201 9.451872 9.829274 8.963989 8.843837 9.363159 9.183606 9.044903 9.752623
1367837_at 9.940407 9.885601 9.798857 9.955783 9.8854475 9.880389 9.8307495 9.952409 9.848776 9.981217 9.954418 9.910832
1367838_at 12.908685 12.627688 12.692109 12.568585 12.895407 12.632632 12.742303 12.815062 12.624232 12.684861 12.7119665 12.760169
1367839_at 10.572959 10.47474 10.384847 10.540206 10.778648 10.568558 10.52511 10.319827 10.501305 10.701649 10.882699 10.783633
1367840_at 8.040189 8.15299 7.9525347 7.938344 8.155756 8.133901 8.04568 8.027205 7.913154 8.203155 8.148439 8.209888
1367841_a_at 3.6107585 3.711877 3.559344 3.5999875 3.5491426 3.6024528 3.7534237 3.7456896 3.6618147 3.4558232 3.7239776 3.5109382
1367842_at 6.2564497 6.196665 6.2301426 6.401887 6.4255066 6.332717 6.453589 6.3051734 6.294618 6.1880126 6.5026875 6.498451
1367843_at 10.845197 10.830652 10.572256 10.748865 10.52595 10.826555 10.685584 10.672479 10.692427 10.8661375 10.821673 10.8431425
1367844_at 8.940566 8.949182 8.884548 8.896728 8.800406 8.91192 8.763289 8.805224 8.867246 9.01651 8.86781 8.855062
1367845_at 3.9752176 3.7640111 3.4775398 3.4288683 3.4824147 3.5801542 3.499818 3.6353898 3.4881923 3.4855535 3.555399 3.7375765
1367846_at 6.145877 6.3411145 6.454094 5.879217 6.48226 6.3390822 6.0415635 6.1618996 6.3062177 6.510269 6.394652 5.987158
1367847_at 8.309382 8.754406 7.811904 7.179739 8.739972 7.760296 8.217748 8.495377 7.805867 8.418748 7.178419 8.046557
1367848_at 7.8269153 7.655058 7.9141808 7.5309243 7.7968264 7.693651 7.4245114 7.663547 7.4845605 7.706872 7.8246493 7.76549
1367849_at 10.128041 9.97892 10.144949 9.946589 9.967232 9.639743 9.887692 10.009152 9.793657 9.866672 9.968331 9.636201
1367850_at 7.438197 8.064465 7.651481 7.917673 7.74622 8.05356 7.6569676 7.750854 7.706283 8.073297 7.99767 7.723289
1367851_at 4.2090673 3.9552531 4.2008114 4.1940355 4.044361 4.0839977 4.3018856 4.2600546 4.447613 4.0353003 4.237048 4.273843
1367852_s_at 4.7485123 4.619671 4.554514 4.5938745 4.7179203 4.6610904 4.651995 4.653458 4.910072 4.8454795 4.8722873 4.5872602
1367853_at 7.928396 7.8556786 7.9488215 8.19257 7.870136 7.9544177 7.7517962 8.078167 8.03265 7.8733506 7.8844533 7.4365444
1367854_at 12.08958 12.043184 12.017948 11.505964 11.820902 11.533064 11.606903 11.719666 11.800749 11.542342 11.576225 11.486141
1367855_at 9.540625 9.332905 9.409036 9.257101 9.659246 9.764071 9.521761 8.96808 9.279698 9.378047 9.562962 9.37435
1367856_at 8.925114 9.25338 10.109038 8.394347 9.0538025 8.950086 8.9827175 9.326043 8.823141 8.43047 8.79163 9.160563
1367857_at 11.703074 12.6256275 12.263978 11.916959 12.347914 12.458641 12.409805 12.088031 12.322863 11.963122 12.314415 12.22195
1367858_at 3.7721772 3.883167 4.1559405 3.9529662 4.057845 3.923575 3.9634001 3.8496044 3.783688 3.954088 3.7711375 3.9971433
1367859_at 5.6851993 5.3956847 5.191218 5.6629047 5.4171114 5.1971354 5.285146 5.511181 5.6595354 5.681094 5.575167 5.3668118
1367860_a_at 10.115537 10.536516 9.955975 9.663416 8.785881 10.222459 10.457565 10.177149 10.172084 10.195474 10.008047 9.790464
1367861_at 5.972371 5.6738505 5.7345676 5.3982263 5.706201 5.5674353 5.4679203 5.3459954 5.6879373 5.822271 5.60536 5.6986003
1367862_at 3.9687855 4.2038865 4.1191397 4.058236 4.4397774 4.2940416 4.2328696 3.999106 4.218011 4.040255 4.010545 4.1622925
1367863_at 8.060448 8.034046 7.7956266 7.98078 8.137814 7.80523 7.813738 7.8763347 8.062859 7.907511 7.963723 7.859687
1367864_at 5.8406014 6.0859237 5.856865 6.0045967 5.779087 6.015866 6.178084 5.8696 6.058029 6.2575164 6.033612 6.00908
1367865_at 7.1575527 7.1493726 7.248596 7.2996583 7.136747 7.4320745 7.3593903 7.4570317 7.3203945 7.4732614 7.300747 7.0070934
1367866_at 6.083813 6.544882 6.1488466 6.0133123 6.481964 6.0207086 6.0721064 6.107727 6.007118 5.777907 6.3077903 6.104288
1367867_at 9.268626 9.146212 8.970135 9.101984 9.101824 9.185726 8.956447 9.164116 9.224608 9.149532 8.927938 8.873941
1367868_at 8.2413025 8.033207 7.9637604 7.9733496 7.876284 7.962885 8.017257 8.069813 7.9725666 8.148193 8.236242 8.121035
1367869_at 10.096332 10.09664 10.095534 10.07498 10.1023245 10.124455 9.949319 9.86902 10.104149 10.036905 9.739332 9.779719
1367870_at 9.656217 9.673375 9.591673 9.652729 9.460803 9.609471 9.5017805 9.650423 9.664734 9.726617 9.803668 9.565291
1367871_at 13.544717 13.446722 13.183907 13.491009 13.688797 13.527493 13.632791 13.477404 13.358551 13.631924 13.46031 13.605164
1367872_at 8.787115 8.580719 8.671162 8.500797 8.605726 8.623184 8.553419 8.661524 8.559683 8.590348 8.542059 8.58986
1367873_at 9.419308 9.51075 9.2964735 9.362239 9.403162 9.382514 9.295889 9.313063 9.493457 9.302281 9.335093 9.203794
1367874_at 6.126423 6.144613 6.1357675 6.280905 5.889799 6.097626 6.109954 6.1114006 6.3672457 6.0764565 5.9329624 5.53372
1367875_at 9.047189 9.037766 9.104759 9.0815525 9.101553 9.121197 9.081321 9.0940075 9.157593 9.072888 9.118865 9.000655
1367876_at 6.951072 6.927257 6.7114725 6.8643923 6.7669544 6.8518486 6.728107 6.71007 6.750746 6.7524896 6.86846 6.797476
1367877_at 8.159315 8.052502 7.9167886 8.057783 7.8412075 8.00453 7.913987 8.104631 8.125259 7.88251 7.84715 7.8820353
1367878_at 8.708847 8.622252 8.633365 8.582972 8.77249 8.75973 8.670246 8.679354 8.6513 8.570568 8.7290325 8.582666
1367879_at 7.468441 7.490759 7.5166345 7.447708 7.660177 7.3293667 7.18794 7.4226995 7.500633 7.056375 7.0558133 7.3021407
1367880_at 5.5245605 5.6204596 5.415178 5.454134 5.444217 5.3355613 5.4031115 5.3169584 5.12286 5.49553 5.2181644 5.260903
1367881_at 7.46704 7.8624606 7.8935413 7.7812243 7.746964 7.6800375 7.8839607 7.689731 7.5860276 7.9064536 7.9404244 7.776736
1367882_at 7.076128 6.992547 6.9868 7.018536 6.9328785 7.0498686 7.1794634 7.048808 6.89448 7.1541233 7.0149612 7.218917
1367883_at 7.0277915 7.0413537 6.987849 6.9965086 7.137673 7.410974 6.780397 6.9258227 6.9037414 6.929278 6.9633994 7.109239
1367884_at 10.606343 10.883447 10.581595 10.574632 10.729965 10.682533 10.769906 10.600308 10.663902 10.551946 10.699151 10.5995245
1367885_at 12.104967 12.001322 12.039641 11.961343 11.957887 11.936487 11.913974 11.960911 11.961453 11.806678 11.860046 11.858133
1367886_at 7.6700783 7.7304277 7.7555547 7.6172724 7.6225386 7.651412 7.604936 7.687202 7.842354 7.7424793 7.600269 7.5729628
1367887_at 12.872161 12.897043 12.8714485 12.95008 12.926971 12.908566 12.93033 13.035394 12.842239 12.836513 12.877926 12.792858
1367888_at 3.9586859 4.109044 4.1185894 4.1253724 4.2399817 4.286774 4.1254272 4.14495 4.079821 4.185721 4.21264 4.057462
1367889_at 9.151669 9.113189 8.85957 9.225363 9.106177 8.960112 8.915097 9.2275505 9.115747 8.816853 8.991415 8.856353
1367890_at 6.340268 6.817652 6.6223197 6.697783 6.7245903 6.5455904 6.546173 6.4593744 6.7749166 6.835112 6.618215 6.3796806
1367891_a_at 5.5569534 5.420136 5.4163756 5.4972167 5.6064434 5.7057037 5.670923 5.588007 5.533479 5.2463803 5.6441073 5.3857827
1367892_at 10.86177 10.750974 10.612937 10.643796 10.759227 10.499715 10.494717 10.537272 10.601353 10.344794 10.684377 10.525492
1367893_a_at 6.9382334 7.1947403 7.1258454 6.9685073 7.0992317 6.8906155 6.925365 6.768437 7.245941 7.034133 7.173044 6.941519
1367894_at 12.182192 12.284388 12.7210045 11.920795 12.521858 12.617018 12.200967 12.313783 12.459978 12.012289 12.089508 12.897525
1367895_at 10.960794 11.070168 11.049781 11.07586 11.054682 11.005901 11.082238 11.069586 11.175734 11.0998 11.134378 11.104701
1367896_at 13.671832 13.392542 13.379128 13.7305765 13.425053 13.630112 13.389046 13.405474 13.6517515 13.6672325 13.551637 13.656735
1367897_at 10.656069 10.63474 10.843763 10.711355 10.66977 10.664774 10.602201 10.677427 10.73101 10.556438 10.485428 10.605722
1367898_at 9.653904 9.722868 9.780093 9.747482 9.728392 9.607566 9.918901 9.68049 9.714862 9.663515 9.528744 9.62071
1367899_at 6.969979 7.542387 7.502192 7.0817223 7.2055755 7.190569 7.0510488 7.2260404 7.130747 7.228741 7.525577 7.126513
1367900_at 8.543682 8.513671 8.622247 8.5667095 8.5316 8.585907 8.435301 8.655023 8.696439 8.497417 8.605909 8.28815
1367901_at 8.93009 9.16974 8.940299 8.995592 8.93467 8.821398 9.071172 8.912444 9.098546 8.787613 8.923576 8.597609
1367902_at 7.59258 7.78835 7.594496 7.6955266 7.6494145 7.511393 7.4241986 7.6212487 7.5074935 7.4952197 7.595415 7.182676
1367903_at 9.533617 9.453465 9.1748 9.425657 9.301607 9.399493 9.324028 9.305657 9.358912 9.305406 9.365093 9.268806
1367904_at 6.7189293 6.0568233 5.751045 6.8993783 6.376208 6.6338553 6.3390756 6.512249 6.202123 6.7132854 6.455363 6.226812
1367905_at 10.761271 10.584138 10.669862 10.505249 10.636721 10.494679 10.362808 10.352304 10.565679 10.714291 10.673959 10.743853
1367906_at 10.149214 10.06589 9.9761305 9.921264 9.7228775 9.893051 9.637758 9.753694 9.958856 9.844587 9.828828 9.646168
1367907_a_at 9.114336 9.089462 9.011385 8.986775 9.149261 8.98862 9.120669 9.099392 9.119642 9.250068 9.181866 9.090221
1367908_at 11.829101 11.771562 11.755429 11.848965 11.809886 11.740547 11.781265 11.84274 11.825232 11.613949 11.789383 11.636649
1367909_at 12.043965 11.802158 11.950374 12.188878 11.711861 11.996851 12.0859 12.223546 12.084539 12.1459055 11.927927 11.890869
1367910_at 7.0746155 7.279545 7.508272 7.189042 7.3427777 7.3581867 7.1781683 7.335214 7.5117507 7.280816 7.2405286 7.409825
1367911_at 7.8444405 7.817363 7.5112953 7.983945 7.6171618 7.5245237 7.7087584 7.6660333 7.799335 7.6052127 7.739454 7.876663
1367912_at 6.2939053 6.3572836 6.393 6.147041 6.3461246 6.1849723 6.102434 6.2346244 6.241721 6.254926 6.1382594 6.1228533
1367913_at 7.066289 6.877593 6.835717 7.05572 6.9298563 6.8320446 6.909731 6.728981 6.940407 6.7427974 6.9870014 6.9810195
1367914_at 6.711725 6.7831345 6.818712 6.6099896 6.7002974 6.8026156 6.9978433 6.7703996 6.8025055 6.9379754 6.893284 6.9288197
1367915_at 8.762464 8.810555 8.822578 8.514311 8.752344 8.703082 8.555773 8.699356 8.7575035 8.696749 8.600132 8.708929
1367916_at 6.1547804 5.8940506 5.755514 5.89398 5.954216 6.0080376 6.0160575 5.983628 5.911618 6.1243806 6.0335116 5.923225
1367917_at 13.483454 13.383669 13.42409 13.509421 13.426894 13.4934845 13.413374 13.4356365 13.41737 13.457542 13.52969 13.404305
1367918_at 5.2666197 4.977895 4.9167314 4.82602 5.4271116 4.954801 5.0007176 4.9109364 5.0055127 5.0194116 5.4331193 5.040754
1367919_at 5.799836 5.9073353 5.8439245 5.880162 5.9871345 5.88619 5.233565 5.8711367 5.8588657 5.9724236 6.037716 5.9452653
1367920_at 5.834926 4.9765725 4.9691267 5.668176 5.331797 5.3621387 5.023744 4.734212 5.425788 5.2844996 4.9472423 5.1683044
1367921_at 7.597575 7.502741 7.4172263 7.3351307 7.507465 7.562998 7.461447 7.3869514 7.6962023 7.619831 7.489281 7.1880713
1367922_at 7.612336 7.736469 7.6814613 7.6642437 7.6741176 7.6197743 7.4063106 7.7458377 7.486511 7.734601 7.7558327 7.739155
1367923_at 5.045836 5.2038493 5.066821 5.30016 5.080725 5.618555 5.2273064 5.469574 5.4656863 5.294998 5.5200424 5.6417522
1367924_at 7.5383387 7.4550567 7.5650835 7.502067 7.51138 7.5067344 7.397519 7.368682 7.4318156 7.402431 7.463748 7.4567947
1367925_at 7.789709 7.9153786 7.8071523 7.794619 7.8267817 7.651412 7.8105974 7.8128114 7.718957 7.771683 7.8789864 7.8930764
1367926_at 8.469268 8.514823 8.50406 8.372085 8.555623 8.372359 8.300418 8.545939 8.404742 8.31523 8.396127 8.21703
1367927_at 10.596505 10.619079 10.575453 10.561713 10.62404 10.55027 10.507399 10.585988 10.656441 10.615155 10.604734 10.623799
1367928_at 4.142354 4.210519 3.9245293 3.7961059 4.074186 4.034655 4.0021315 4.1757298 3.8026698 3.7299576 3.7338874 3.6932085
1367929_at 9.941282 10.026293 10.088854 9.990204 9.909838 10.024149 9.978058 10.0419235 10.174938 9.837303 9.936472 9.91732
1367930_at 3.7760923 3.7947092 3.731437 3.9943693 3.8592374 3.6202765 3.7534237 3.8232293 3.7867718 3.9109092 3.472316 4.0007744
1367931_a_at 9.589714 9.687151 9.223227 9.464567 9.519098 9.490226 9.403963 9.446668 9.391103 9.43304 9.552845 9.360785
1367932_at 11.630954 11.687678 11.945424 12.047577 12.094153 11.955615 11.727072 11.453324 11.867063 12.225432 12.34056 12.090672
1367933_at 8.252775 8.101801 7.8795524 7.7214713 7.8969445 7.471534 8.159077 8.202711 7.880865 8.088558 7.6537437 7.8307896
1367934_at 5.9633603 6.030119 5.827886 5.862189 5.7999473 5.9105806 5.9366813 5.989508 5.9088306 5.824977 5.980453 6.1135387
1367935_at 8.722786 8.712554 8.564151 8.697436 8.644633 8.573216 8.532539 8.383922 8.531882 8.596145 8.720186 8.514131
1367936_at 7.3203306 7.6159215 7.4395933 7.227618 7.194999 7.384055 7.1071796 7.218892 7.3411756 7.294296 7.2388186 7.3814507
1367937_at 8.034397 8.081768 8.10336 8.992425 8.578702 8.699623 7.8462934 8.710566 8.272608 8.193575 8.826435 7.4701777
1367938_at 10.704883 10.658001 10.6385355 10.790824 10.775172 10.705353 10.5813265 10.732248 10.675148 10.983853 10.896261 10.9873495
1367939_at 11.241974 11.172858 10.625546 11.078443 10.793034 11.004174 11.167869 11.190251 11.047708 11.225516 11.03084 11.065266
1367940_at 6.1088195 6.8665757 5.721505 5.561976 6.230829 5.414591 5.6572 5.9119825 5.7738976 5.948569 5.71791 5.8064094
1367941_at 9.183835 9.094325 8.921194 9.0677595 9.0232315 9.020311 8.867616 8.993007 8.844712 9.083003 8.979239 8.826177
1367942_at 7.496899 7.5635734 7.8102283 7.8907723 7.3513064 6.8357587 7.5079327 7.650001 7.5239663 7.7783318 7.68405 7.5483823
1367943_at 7.9836326 8.045141 7.6515474 8.017294 7.638821 7.9032183 7.8036304 7.882661 7.893973 7.968462 7.8971515 7.9532356
1367944_at 5.454535 5.472602 5.707029 5.5904284 5.717917 5.5581207 5.957341 5.7502346 5.6237774 5.578336 5.671994 5.7911396
1367945_at 11.593167 11.456405 11.428195 11.622164 11.493478 11.665908 11.312639 11.421828 11.752054 11.388034 11.664646 11.451616
1367946_at 10.045787 9.684419 9.689811 10.023775 9.865363 9.54956 9.89748 9.742696 9.84775 9.872902 9.9056835 9.8866415
1367947_at 8.519133 8.560548 8.513075 8.536775 8.53629 8.587735 8.549069 8.61919 8.740738 8.558014 8.6274805 8.601711
1367948_a_at 10.292873 10.048465 10.190684 10.217053 10.376493 10.242145 10.22504 10.235075 10.351925 10.367257 10.264406 10.231925
1367949_at 6.4550276 5.9752502 6.3530293 6.4165597 6.369052 6.2257643 6.533922 6.224314 6.4112887 6.6727405 6.295838 6.802206
1367950_at 7.622546 7.7798657 7.6464334 7.5500402 7.5057354 7.6616597 8.08062 8.087479 7.4822526 7.678632 7.6903996 7.422918
1367951_at 4.754982 4.7262616 4.8055854 4.6839294 4.860266 4.736356 4.6595907 4.7003417 4.549214 4.6216455 4.6504517 4.794188
1367952_at 6.74158 6.739766 6.6203065 6.7701797 6.574471 6.401379 6.4919653 6.646588 6.867074 6.5289807 6.8086467 6.6894927
1367953_at 5.124438 5.0219374 4.8393645 4.7629747 4.4177775 5.18619 4.2637963 4.683592 5.1176896 4.920058 4.824067 4.696687
1367954_at 6.7184687 6.3979754 6.88614 6.8971786 6.45447 6.924484 6.5780654 6.3362136 6.6724434 6.824903 6.579156 6.8700614
1367955_at 6.3238816 6.4753895 6.3278146 6.438015 6.2787557 6.5600696 6.2729597 6.4410796 6.5770216 6.509385 6.396019 6.44652
1367956_at 5.295664 5.428132 5.2854433 5.12302 5.195361 5.49121 4.9771495 5.2114177 5.3026586 5.261341 5.2028337 5.2728395
1367957_at 8.395935 8.793944 8.762682 9.047423 7.88213 9.504537 8.215239 9.533044 9.722713 9.060996 7.6714177 7.8209662
1367958_at 8.826662 8.91907 8.780092 8.796038 8.80326 8.731569 8.750741 8.837394 8.748878 8.767312 8.752937 8.734623
1367959_a_at 6.1228433 6.267395 5.8719635 6.428417 6.0488377 6.235744 6.214509 5.996632 6.0219245 6.577714 5.9613595 6.086002
1367960_at 8.009136 8.207148 8.448988 8.081999 8.200667 8.449061 7.9912276 8.217777 8.081332 8.145751 7.9131417 8.753314
1367961_at 4.3014574 4.5056763 4.2069693 4.2918687 4.311631 4.3449106 4.3336325 4.282135 4.3568573 4.200058 4.100231 4.3146887
1367962_at 4.746803 4.772229 4.846333 4.636345 4.766344 4.7185 4.8581533 4.903196 4.866892 4.734327 4.7753572 5.0504184
1367963_at 7.113466 7.326273 7.2560806 7.210586 7.1534805 7.1844764 7.149517 7.2803583 7.1873736 7.2475586 7.3626785 7.0992727
1367964_at 5.103034 5.0150547 5.1710987 5.035571 5.036398 5.1074023 5.1054907 5.0253158 5.0554085 5.1914315 4.9729366 5.0361557
1367965_at 6.447939 6.4819117 6.470876 6.405214 6.367336 6.428753 6.6340194 6.396594 6.2530355 6.537678 6.4028063 6.5157037
1367966_at 9.6964 9.705069 9.764038 9.7352295 9.636751 9.703686 9.629913 9.688391 9.7759495 9.622404 9.592176 9.434156
1367967_at 6.8089857 7.1640687 7.010331 6.9240746 6.9443717 6.930433 6.8736196 6.7062173 6.8066745 6.597841 6.780018 6.705705
1367968_at 3.8673635 3.594547 3.588212 3.6685016 3.5352936 3.7978632 3.6052694 3.609876 3.7252014 3.8113585 3.826711 3.7901845
1367969_at 11.090984 11.071688 10.869291 11.131689 10.955158 10.8858 10.974349 10.98825 11.030303 11.134453 11.001848 10.857154
1367970_at 4.324603 4.061268 4.06781 4.121155 4.0981684 4.0140257 3.9814646 4.124796 4.353325 3.9208488 4.1152325 4.501795
1367971_at 10.276581 10.400092 10.337708 10.421476 10.330802 10.35979 10.234858 10.29982 10.3192625 10.274198 10.141997 10.128237
1367972_at 9.857368 9.787619 9.837086 9.882008 9.958924 9.795059 9.742268 9.788483 9.7323265 9.984261 9.864848 9.743422
1367973_at 4.148928 4.479371 4.3068666 4.345997 4.1091166 4.2654986 4.240061 4.4213934 4.2336802 4.32601 4.427558 4.6341653
1367974_at 8.944604 9.367809 9.109924 9.312347 8.976828 9.419777 9.167061 9.193373 9.069105 9.577638 9.039733 9.322962
1367975_at 4.9671416 5.791525 5.7407393 5.7545967 5.514599 5.6144676 5.453588 5.9381495 5.178419 6.142448 5.3692527 5.6468024
1367976_at 6.9179926 7.2202983 6.9261127 7.1339946 7.137641 6.9561257 6.961473 7.1104016 7.0015545 6.9180903 7.259058 6.9582734
1367977_at 3.6849103 4.0031614 4.0090885 3.8232539 4.164242 3.8643527 3.8650618 4.2633176 3.8034382 3.9844263 3.8705864 4.058346
1367978_at 5.7748027 5.8871937 5.845552 5.8561106 5.886969 5.7376876 5.9458804 5.795012 5.872556 5.6245356 5.9844313 5.936999
1367979_s_at 11.128572 11.487305 11.646004 11.130815 11.758707 11.670375 11.386964 11.369103 11.496322 11.76865 11.832969 11.781646
1367980_at 7.961006 8.17857 8.271015 8.138721 8.332418 8.285313 8.181484 8.142912 8.076332 8.305853 8.082956 7.777863
1367981_at 7.2678432 7.4138155 7.794276 7.365436 7.6895275 7.4608974 7.4727774 7.3257833 7.332291 7.398349 7.266004 7.1537523
1367982_at 10.7094965 10.867225 11.182281 10.578214 10.900778 10.7570715 10.903594 10.687476 10.263329 10.603569 10.824336 11.86236
1367983_at 5.4983473 5.6135583 5.374481 5.6020775 5.4456544 5.7302365 5.7373605 5.2896976 5.513486 5.491305 5.8615775 5.6328583
1367984_at 6.652657 6.742757 6.2284155 6.3418717 6.4507647 6.238204 6.3396196 6.654306 6.050846 6.2827573 6.647565 6.4139824
1367985_at 6.599114 7.8946924 8.148812 6.4141045 8.479251 7.3243313 8.59654 7.7016354 7.8624 7.307261 6.7573223 6.0583634
1367986_at 7.3944283 7.226985 7.4065366 7.464774 7.3185887 7.243701 7.301101 7.311571 7.0607257 6.8968143 7.4819016 6.7712536
1367987_at 8.629714 8.768239 8.72912 8.689344 8.810801 8.739208 8.62845 8.81219 8.549657 8.8075285 9.073913 8.681679
1367988_at 12.983628 12.892465 13.144281 13.037257 13.104085 12.953191 13.005312 13.092129 12.968398 12.941421 12.937196 12.921904
1367989_at 4.2249465 4.2950964 4.047714 4.3917055 4.200951 4.208881 4.3865623 4.034353 4.160866 4.0729337 4.1030526 4.610655
1367990_at 4.999267 5.475463 5.5551467 5.2937965 5.4099984 5.1410418 5.3696856 5.2435493 5.067515 5.0845623 5.4998436 5.425174
1367991_at 9.034635 9.056985 8.995346 9.110176 8.887904 9.031943 8.900413 8.9383955 9.0272665 8.981523 9.00651 8.978173
1367992_at 4.6296797 4.523497 4.85442 4.680731 4.7141423 4.704108 4.6147776 4.886318 4.59221 4.6125555 4.5483108 4.8635836
1367993_at 7.0275893 7.111416 6.9654675 6.850964 7.023208 7.0052776 6.854154 7.121858 7.300895 7.189279 7.1814027 7.118646
1367994_at 10.470269 10.323638 10.393046 10.606037 10.610043 10.379668 10.51787 10.191863 10.52152 10.524509 10.15998 9.898528
1367995_at 13.130432 13.088683 13.142877 13.107092 13.177687 13.20799 13.070557 13.081864 13.182517 13.111364 13.1251135 13.20395
1367996_a_at 7.119433 6.911591 7.081396 7.034682 6.765926 6.7694607 6.94019 6.6389766 6.6738925 6.48541 6.554598 6.4368615
1367997_at 8.21654 7.9938064 8.042122 8.158267 8.0487995 8.09922 7.9332485 7.9353065 8.066986 8.027402 7.9956446 7.6361823
1367998_at 9.447216 8.590083 5.995373 6.0800476 9.195914 8.468664 6.5981307 6.838471 6.3778048 9.175967 9.540754 8.960225
1367999_at 12.657564 12.480473 12.4218235 12.639331 12.560717 12.445709 12.627654 12.551495 12.511722 12.435644 12.275329 12.248061
1368000_at 14.326943 14.295129 14.335161 14.3262005 14.367945 14.322216 14.330385 14.371759 14.311477 14.372199 14.317683 14.361099
1368001_at 4.0673523 4.136946 4.1010504 3.964817 4.242212 4.200588 4.211506 4.363176 4.1727858 4.1464505 4.2185774 4.1755657
1368002_at 7.3577604 6.9668093 7.4345155 7.205214 7.525542 7.3376093 7.3298454 7.2796264 7.33433 7.4157834 7.1301074 7.3063993
1368003_at 5.7832937 5.5433254 5.5467196 5.8889337 5.9353347 5.759296 5.7982917 5.9757943 5.708377 5.839467 5.6767855 5.797573
1368004_at 9.938585 9.930881 9.625335 9.894455 9.757492 9.828678 9.818371 9.9179735 9.968673 9.655177 10.035096 9.848417
1368005_at 5.762939 5.8402376 5.61825 5.6474023 5.7820225 5.571916 6.040532 5.811454 5.729056 5.927303 6.1251416 5.95368
1368006_at 7.415775 7.8348403 7.639069 7.4303217 7.6175957 7.8261533 7.5842476 7.6801906 7.759741 7.8766804 7.732985 7.622927
1368007_at 6.197055 7.07231 7.0755477 6.4264708 6.937649 6.7055955 6.8938646 7.2021313 7.1076617 7.9376283 8.211886 7.5959005
1368008_at 5.645772 5.323745 5.7159896 5.205328 5.5786757 5.4509993 5.7038426 5.3403964 5.5773253 5.480335 5.5929055 5.7934184
1368009_at 8.427595 9.309933 8.962036 9.610374 8.892087 9.102158 9.488625 8.918021 9.264142 9.469296 9.252431 9.07488
1368010_at 7.568276 7.630501 7.633569 7.628999 7.541961 7.6750727 7.510457 7.672933 7.635476 7.639911 7.585399 7.5571814
1368011_at 7.84383 7.804892 7.799029 7.660449 7.7841544 7.718455 7.691457 7.809296 7.6968436 7.7275057 7.713624 7.7562227
1368012_at 6.609017 6.628857 6.6114016 6.5163655 6.350305 6.2980275 6.631986 6.4610815 6.503738 6.4357605 6.530406 6.5011134
1368013_at 4.687211 4.5109406 4.4717493 4.537161 4.522628 4.4069986 4.77615 4.384285 4.472252 4.6102567 4.628776 4.6466417
1368014_at 4.4256973 4.252245 4.3358097 4.346349 4.239908 4.5170593 4.1990023 4.3511057 4.307107 4.175582 4.455449 4.053376
1368015_at 6.325777 6.033914 6.346633 6.1392655 6.0555763 6.1499715 6.244601 6.0863066 5.938146 6.2584844 6.1980977 6.3170543
1368016_at 12.94555 12.899323 12.91533 12.895722 12.824864 12.822388 12.923689 12.933947 12.855468 12.887608 12.884658 12.901413
1368017_at 4.8985233 5.054497 5.0832148 5.137308 4.940401 5.1605825 4.8568816 4.9873433 4.959774 5.114196 5.146854 5.3111653
1368018_at 8.877923 8.791352 8.745457 8.607137 9.03036 8.676024 8.842853 8.72954 8.708447 8.5449295 8.629186 8.379631
1368019_at 7.6749406 7.691849 7.7399135 7.606053 7.4908886 7.761855 7.7765036 7.756284 7.662624 7.5969357 7.768264 7.731729
1368020_at 7.2250834 7.0337377 6.789867 7.117975 7.1694326 7.226843 6.98125 6.7998886 7.0747676 7.0120416 7.4825153 7.115852
1368021_at 13.966308 13.803238 13.896049 13.881572 13.88736 13.862982 14.044536 14.03961 13.8427305 14.0595255 14.130246 13.9223795
1368022_at 6.8570437 7.0419145 6.859472 6.9149055 6.602043 7.053076 6.840489 6.8500943 7.064031 6.9888487 6.6384654 6.7498217
1368023_at 6.9018474 6.701699 6.5058503 6.815728 6.915283 6.746652 6.891232 7.0283895 6.8856273 6.744728 6.7516556 6.8199577
1368024_at 6.5805073 6.574759 6.532981 6.6020575 6.6805606 6.6307726 6.774927 6.5836725 6.6031055 6.6018486 6.5586476 6.8062906
1368025_at 6.7421374 6.566807 6.6599317 6.717495 7.018236 6.8321753 6.736802 6.909856 6.570527 6.6301575 7.275263 7.328029
1368026_at 7.3763366 7.2962813 7.203776 7.455177 7.261884 7.1429677 7.417805 7.377996 7.2541766 7.4156613 7.416817 7.115071
1368027_at 6.583402 6.8008122 6.6733465 6.8490047 6.6378 6.709954 6.7838554 6.8041 6.471079 6.958767 6.8579226 6.834342
1368028_at 4.649794 4.2734303 4.3647923 4.4470806 4.455023 4.2664995 4.709834 4.5611496 4.374678 4.3895197 4.5474358 4.390389
1368029_at 10.420332 10.490459 10.688968 10.4878 10.661198 10.488462 10.357484 10.469376 10.581196 10.531229 10.505371 10.203409
1368030_at 8.419478 8.627668 8.980008 8.526564 9.062691 8.546811 8.539858 8.486078 9.054115 8.760094 8.753309 8.450438
1368031_at 7.513644 7.4024525 7.3028975 7.1458545 7.429459 7.2063584 7.1961336 7.1717625 7.3492637 7.5347304 7.3973618 7.4172845
1368032_at 6.019045 6.105129 5.82951 5.9170904 6.1589127 6.149854 6.062121 5.9588337 6.137988 6.0995417 6.27827 6.1936355
1368033_at 5.898784 6.0128903 6.0721245 5.7934246 6.108138 5.9831796 6.0384 6.0521374 6.115217 6.2884135 6.1026235 6.2636943
1368034_at 4.1563263 4.248914 4.261958 4.483464 4.483863 4.4131713 4.2370863 4.279451 4.3424654 4.320056 4.3192005 4.431674
1368035_a_at 10.572784 10.489513 10.448229 10.468599 10.591612 10.28777 10.668048 10.658489 10.120368 10.149741 9.828813 9.585859
1368036_at 10.5860615 10.417115 10.568402 10.409193 10.4912405 10.186317 10.512898 10.623576 10.4087305 10.228397 10.255394 10.133306
1368037_at 7.0012107 7.248119 6.988187 7.2580075 7.2682724 7.291736 7.201833 7.3809752 7.1969385 7.213168 7.309495 7.248707
1368038_at 8.466905 8.266372 8.382246 8.447493 8.468028 8.422457 8.532407 8.351152 8.648656 8.471239 8.336269 8.286617
1368039_at 5.5155954 5.7028112 5.3024654 5.674769 5.3879547 5.6139307 5.0335417 5.3346334 5.684345 5.268134 5.4533787 5.2986827
1368040_at 8.172319 8.115257 7.961721 7.8733735 8.083801 7.992249 7.9847617 7.8813896 8.040755 7.896271 8.057802 7.9021544
1368041_at 9.942131 9.803943 9.564036 9.848899 9.849898 9.760556 9.7659235 9.71171 9.863312 9.473111 9.834904 9.54154
1368042_a_at 10.776518 10.932818 10.853617 10.819842 10.850887 10.928255 10.804506 10.833311 10.891113 10.941374 10.809034 10.907396
1368043_at 7.9248066 7.893322 7.989901 8.009012 7.9587636 8.03791 7.8644695 8.011463 7.8625975 8.018778 7.882519 7.799526
1368044_at 3.1875296 3.3461251 3.152219 3.3776567 3.3237143 3.587058 3.3060877 3.556173 3.354738 3.3472402 3.277396 3.5326893
1368045_at 9.958181 9.9211855 9.831798 9.962617 9.926184 9.881924 9.75054 9.819393 9.990069 9.853797 9.924225 9.857848
1368046_at 9.808923 9.634889 9.81717 9.831285 9.945521 9.831816 9.778876 9.600237 9.946088 9.806808 9.807736 9.651724
1368047_at 7.319602 7.2859273 6.5202394 7.5524993 7.6832666 7.436985 7.572617 6.674827 7.3660975 7.317928 7.620357 7.4686885
1368048_at 13.928839 14.023427 14.068663 14.003988 14.039983 13.983786 14.010172 14.0564375 13.981757 14.037252 13.927945 14.112822
1368049_at 11.160693 10.948692 10.86887 11.158574 10.95486 11.0676775 10.948009 10.970537 11.130617 11.133824 11.075997 11.068223
1368050_at 7.394459 7.3828216 7.6554184 7.5754333 7.2975106 7.63484 7.5775948 7.4386826 8.00623 8.000174 7.3025255 7.5624127
1368051_at 11.445926 11.319168 11.2872095 11.376168 11.356016 11.559412 11.216141 11.334064 11.633333 11.429981 11.491674 11.410919
1368052_at 4.959246 5.0158696 4.795937 4.8598423 5.080725 5.274659 4.580967 4.74728 4.900023 4.996068 4.6698346 4.8270836
1368053_at 5.861105 5.589865 5.8462796 5.8763766 5.7998595 5.958724 5.9289975 5.913506 5.487889 5.896714 5.543531 5.705348
1368054_at 7.15458 7.189078 6.629126 7.0704546 6.901364 6.7563596 7.0880227 6.8975515 6.996199 6.9595504 6.7872906 6.6777797
1368055_a_at 8.367344 8.012842 8.193744 8.396217 7.969269 7.9545913 8.144514 7.792829 7.919183 8.199601 8.202785 7.8530974
1368056_at 7.314587 7.3538103 7.4285183 7.266835 7.140539 7.404828 7.3433867 7.2264214 7.2781196 7.3154783 7.127876 7.1565766
1368057_at 9.064405 9.296247 8.930818 8.872177 8.954618 9.068548 9.355728 8.710573 9.047274 8.619266 8.558041 8.76837
1368058_at 7.263726 7.2454386 7.050979 7.018536 7.1452584 7.335586 7.295676 7.440248 7.2338076 7.233946 7.097578 7.410946
1368059_at 9.120291 8.874293 8.366967 9.1711645 8.433415 9.260345 8.486022 8.315117 8.875071 8.979686 8.671007 8.3883
1368060_at 12.878777 12.935213 12.95936 12.866643 12.867184 12.785562 12.836743 12.91225 12.886349 12.867701 12.844882 12.778996
1368061_at 5.6010604 5.8152585 5.6515136 5.9656 5.768923 6.0694895 5.745668 5.8579435 5.8485017 5.829555 5.9222913 6.030514
1368062_at 8.88303 8.808967 8.774626 8.869275 8.955728 8.8444195 8.8233795 8.685942 8.962948 8.787539 8.873212 8.697344
1368063_a_at 8.268274 8.364966 8.392582 8.489529 8.300037 8.549009 8.46874 8.3882 8.369144 8.348427 8.34042 8.496668
1368064_a_at 10.487666 10.439568 10.742331 10.549929 10.566348 10.517114 10.62467 10.676649 10.566348 10.208147 10.298195 10.455646
1368065_at 7.7008643 7.431244 7.5947585 7.4691906 7.505595 7.5444655 7.592398 7.397813 7.42129 7.452355 7.4503317 7.493156
1368066_at 5.8740706 5.8607097 5.6748486 5.89045 5.7337637 6.035336 6.1970406 5.9105816 5.764739 5.9947667 5.767042 5.732149
1368067_at 8.558018 8.5495405 8.504704 8.623977 8.47282 8.643547 8.664115 8.53571 8.643993 8.585127 8.556633 8.453889
1368068_a_at 7.7279935 7.458106 6.9246798 7.6695566 7.574159 7.156597 7.074064 7.246651 7.38519 7.574942 7.263918 7.311133
1368069_at 8.018198 8.108986 7.884089 8.032749 7.847539 7.9496784 8.197678 8.087181 8.0111265 8.121149 8.106139 8.041952
1368070_at 8.177233 8.184221 8.133954 8.217651 8.160856 8.097845 8.414336 8.25169 8.196789 8.139249 8.217929 8.112117
1368071_at 12.030656 12.054612 11.806865 12.145913 12.071489 11.982152 12.173351 12.060069 12.056581 12.059158 12.070301 11.923266
1368072_at 6.195519 6.3335824 6.1746807 6.206211 5.9452147 6.344734 6.014652 6.192031 6.242862 6.240741 6.216789 5.9602594
1368073_at 7.9953394 8.17912 7.917092 8.090173 8.04311 7.9297543 8.281581 8.30479 8.071433 8.476687 8.242428 7.6310415
1368074_at 6.661783 6.6675887 6.739588 6.657349 6.67148 6.6745234 6.6703353 6.627218 6.7306166 6.7996964 6.783782 6.7578154
1368075_at 10.853793 10.954387 11.183441 10.523225 10.935797 10.893106 10.990003 11.028958 10.857347 10.877629 10.830631 10.945811
1368076_at 6.9194593 6.983088 7.029917 6.8086743 7.052557 7.0257735 7.048484 6.9002686 7.0878086 6.944435 6.7240386 6.8927817
1368077_at 13.362417 13.154292 13.105973 13.286217 13.118613 13.192084 13.203359 13.261422 13.237403 13.100378 13.094013 13.003715
1368078_at 4.120199 4.581029 4.997032 3.7725785 4.1693397 3.8801417 3.7927237 5.045045 3.9615762 4.274426 4.491414 4.1778927
1368079_at 9.339849 9.2424555 9.266083 8.989357 9.111244 8.9723215 9.007343 9.119209 9.168888 8.658118 8.935243 8.600079
1368080_at 3.8663573 3.9078476 3.6835709 3.9096534 3.7902296 3.7027025 3.6202033 3.6804092 3.7446444 3.7499142 3.9208302 3.8184414
1368081_at 7.2054443 7.0045977 7.419663 7.2175083 7.3094993 7.2455044 7.2696614 7.2218547 7.095003 7.041912 7.3784423 7.598611
1368082_at 8.356328 8.376691 8.276498 8.348745 8.30568 8.330716 8.33338 8.393131 8.228718 8.105863 8.220705 8.318729
1368083_at 8.977629 8.972358 8.847155 8.987323 9.048132 8.85686 8.913492 9.029093 9.077963 9.106733 9.160812 8.730737
1368084_at 6.1415343 6.1317554 6.2208195 5.9100494 6.1591225 5.930201 6.3643217 6.206035 6.007986 6.350622 6.03895 6.3922486
1368085_at 11.038226 10.505651 10.458421 10.699086 10.6403675 10.622531 10.726937 10.666187 10.519117 10.3954735 10.533744 10.389916
1368086_a_at 7.8331337 8.534012 8.590524 7.9205394 8.515146 7.9617395 8.011854 7.803386 7.477565 7.9020348 8.424969 8.040523
1368087_a_at 8.205318 8.197969 7.857346 8.043118 7.9957743 7.70534 8.230831 7.9573402 7.834384 8.136067 7.9409914 8.225407
1368088_at 7.1227803 7.2344875 7.0117764 7.129494 6.811436 6.8522854 6.996922 6.962806 7.1368423 6.9877186 7.070825 6.935378
1368089_at 8.40936 8.311236 8.377683 8.397251 8.29949 8.282864 8.237518 8.374768 8.277244 8.417829 8.153003 8.548252
1368090_at 7.221187 7.0804863 7.2802835 7.018536 7.2146435 7.3478723 7.332993 7.098649 7.263762 7.0226207 7.106625 7.3833337
1368091_at 8.955902 8.673204 8.888066 9.03078 8.464241 8.798358 8.726715 8.737467 8.763706 8.780295 8.968077 8.699585
1368092_at 12.558415 12.452639 12.499613 12.488494 12.492516 12.467114 12.42843 12.523789 12.482113 12.445223 12.574046 12.43946
1368093_at 3.8811917 3.8600428 3.5922666 3.6311226 3.6686738 3.8171763 3.624295 3.8840778 3.7353225 3.9437263 3.6347442 3.7323616
1368094_at 6.5576787 6.6458693 6.6905246 6.7384686 6.702886 6.5986466 6.553996 6.822239 6.769378 6.760305 6.6540375 6.543739
1368095_at 10.136083 9.838963 10.055304 10.232356 9.946533 9.897126 10.095369 10.118049 10.051277 10.194642 9.850246 10.042962
1368096_at 9.754829 9.503036 9.229965 9.603969 9.489196 9.443967 9.470026 9.458443 9.649967 9.421305 9.515198 9.615822
1368097_a_at 4.3969684 4.215129 5.041999 4.47779 4.88589 4.6120567 4.39411 4.7034607 4.5940995 4.7802296 4.4614525 4.481485
1368098_a_at 7.0012107 7.5340652 7.216633 7.6302323 7.389223 7.333575 7.887285 7.818182 7.5355353 7.7570972 7.7489223 7.488922
1368099_at 6.757737 7.0061774 7.4972196 7.0328045 7.0209484 7.239272 7.1504884 7.2609286 7.359677 7.1306643 7.036741 7.147584
1368100_at 10.718703 10.793473 10.951257 10.71051 10.750478 10.811966 10.766007 10.856007 10.801382 10.672429 10.697654 10.719887
1368101_at 7.843558 7.7390904 7.7603884 7.650092 7.6992974 7.8415375 7.5995603 7.7907963 7.709874 7.827684 7.780968 7.6796308
1368102_at 8.2761345 8.583736 8.94364 8.43704 8.529421 8.274115 8.342884 8.838605 8.166985 8.4050865 8.533028 8.016628
1368103_at 6.8568473 7.4276457 6.759365 7.1315804 6.825672 7.11252 6.9568524 6.8587003 7.064559 7.280672 7.3162136 6.8952417
1368104_at 6.033107 6.0424414 6.2850556 6.17788 6.370957 6.205227 6.447308 6.144602 6.04198 6.2048388 6.1994896 6.3373327
1368105_at 4.5853763 4.801197 4.894123 4.9090724 4.812011 4.60135 5.1611195 5.114724 4.740367 5.0375295 5.0833435 4.858573
1368106_at 7.986132 8.660249 8.783852 8.5794 8.279898 8.76575 8.434541 8.961702 9.361292 8.516969 8.018417 8.038892
1368107_at 3.763992 3.7255032 3.7270422 3.7085502 3.7166393 3.6536026 3.8287573 3.7339754 3.710059 3.6187313 3.831549 3.7641
1368108_at 4.759541 4.765255 4.92544 5.005201 4.812436 4.94673 4.9555297 4.73934 4.6647887 4.774172 5.181946 4.8212347
1368109_at 7.0974545 6.8715262 6.7759795 6.8405695 6.6952806 6.8151226 6.769562 6.5832305 6.7700467 6.8139687 6.70237 6.6780114
1368110_a_at 4.2362638 4.3048215 4.2587614 4.2413087 4.1456428 4.143117 4.307281 4.196328 4.3829885 4.3267927 4.280027 4.2717896
1368111_at 7.528121 7.8598123 7.602198 7.748917 7.7958636 7.7698207 7.7326674 7.6699743 8.033106 7.6243405 7.650286 7.7384048
1368112_at 5.509584 5.5747275 5.4136667 5.3699117 5.376631 5.402378 5.2195683 5.267426 5.5487294 5.3038945 4.9354277 5.6218014
1368113_at 4.412627 4.301908 4.5018244 4.74753 4.4074583 4.4829283 4.506548 4.381978 4.5505733 4.3317866 4.481943 4.4392357
1368114_at 4.3795533 4.201165 4.427202 4.3084173 4.2139616 4.286165 4.188841 4.5148153 4.37155 4.4451704 4.374494 4.335538
1368115_at 10.534282 10.604998 10.609998 10.618481 10.655717 10.55128 10.287053 10.320195 10.367887 10.230484 10.454346 11.178383
1368116_a_at 7.222916 7.3266306 7.0440483 7.287882 7.5106373 7.512167 7.2893105 7.3050995 7.2602654 7.148022 7.125322 6.9026775
1368117_at 9.003671 9.025635 9.258598 9.073608 9.087918 9.016739 8.994538 9.247359 9.005716 8.902619 8.976844 8.945105
1368118_at 8.085081 8.036099 8.420528 8.254116 8.47282 8.550879 8.117075 8.212208 8.312014 8.094135 8.049938 8.057301
1368119_at 5.924446 5.9452877 5.9290566 5.8871436 5.951641 5.8239317 6.0560174 5.880076 5.7918434 5.879756 6.10086 6.088204
1368120_at 4.273554 4.430394 4.3554916 4.7637663 4.300092 4.4333735 4.4676795 4.160691 4.4192533 4.238355 4.498766 4.356896
1368121_at 10.498004 10.352515 10.349275 10.645228 10.421012 9.86988 10.21505 10.711749 9.952524 11.351991 10.904817 11.209604
1368122_at 9.7665415 9.856556 9.921828 9.957535 9.919319 9.94468 9.7678 9.699574 9.833636 9.933303 9.707916 9.671454
1368123_at 6.295849 5.979575 6.204994 5.873344 6.0666933 6.043377 6.2866325 6.2077627 6.058991 6.0226183 6.4077687 6.144459
1368124_at 7.202808 6.8994117 7.2603245 7.4945445 7.126401 7.4371786 7.4964404 7.048316 7.516911 7.547202 7.203357 6.568139
1368125_at 6.1291103 6.506524 6.3122206 6.111483 6.22794 6.4273734 6.1271415 6.2747135 6.3925633 6.2985744 6.227597 6.1892333
1368126_at 6.196146 6.3666573 6.4414525 6.296598 6.1528845 6.3422937 6.370095 6.2236667 6.381272 6.4652095 6.476499 6.3657436
1368127_at 6.647478 6.3495903 6.399553 6.3952556 6.500417 6.7054844 6.675122 6.708316 6.6810217 6.6062517 6.957239 6.8731103
1368128_at 7.215724 6.368342 6.8730326 6.140876 6.591162 7.311822 7.023744 7.4796085 6.3141313 7.4972725 6.2170033 6.5596633
1368129_at 6.9904776 7.148226 7.226835 7.1267066 7.271392 7.190689 7.09493 7.071414 7.3032975 7.2771306 7.3193355 7.2068186
1368130_at 4.3073826 4.504184 4.631276 4.5716124 4.6137676 4.590351 4.750622 4.764477 4.69009 4.523779 4.6281157 4.6967134
1368131_at 4.450579 4.461524 4.4122705 4.6178746 4.410979 4.371889 4.8162155 4.4011803 4.5917296 4.5040426 4.730979 4.5465827
1368132_at 10.683863 10.200307 10.435984 10.661985 10.335059 10.328755 10.235136 9.991655 10.3728 10.621849 10.384032 10.231009
1368133_at 7.2214794 7.3158054 7.8237658 7.225341 7.3497458 7.362794 7.601846 7.6964126 7.450547 7.821293 7.42121 7.432021
1368134_a_at 9.161465 8.896994 8.737765 9.002406 8.752407 8.560709 8.786444 8.785645 8.49111 8.805405 8.86647 8.502309
1368135_at 6.2221694 5.817232 6.143838 5.8461466 5.6627107 5.8326225 6.2222114 5.73864 5.7296133 6.0979476 5.8855605 6.396181
1368136_at 7.862475 7.900418 7.181584 8.059128 7.5966077 7.694157 7.435619 7.5224295 7.9153934 7.8608603 7.614696 7.4560924
1368137_at 6.382077 6.013748 6.345059 6.305311 6.273502 6.0916624 6.475123 6.4613433 6.2253356 6.2436843 6.3343496 6.3815475
1368138_at 5.8286853 5.4507113 5.6188517 5.7183986 5.7469535 5.590182 5.7089753 5.7374682 5.619709 5.7536855 5.5858164 5.8547997
1368139_s_at 5.829983 5.5119534 5.808599 5.774916 5.6345806 5.7565107 5.586525 5.500176 5.573198 5.5226426 5.9540668 5.766293
1368140_at 5.475091 5.804533 5.501556 5.9057975 6.278186 6.1038694 5.89227 6.007708 5.8527985 5.600702 6.008112 5.3345976
1368141_at 11.49241 11.440325 11.51765 11.479093 11.497648 11.535926 11.350821 11.486286 11.390739 11.581922 11.442944 11.446775
1368142_at 5.6050596 5.5560837 5.425824 5.2213464 5.5883765 5.4380126 5.596413 5.5599527 5.4183807 5.5297823 5.68626 5.5774565
1368143_at 7.2840595 7.5113335 6.789709 6.7050147 7.6454034 6.9310117 7.284482 7.2522798 7.20494 7.284958 7.298246 7.1662555
1368144_at 5.3394094 5.8205295 5.7559657 5.409929 5.628867 5.6948895 5.2826033 5.3899064 5.7273974 5.8271265 5.718025 5.616502
1368145_at 5.599448 5.9613075 5.5465555 6.1298027 5.6188736 5.6031313 5.841645 5.87391 6.344662 6.141508 6.2140193 6.1457796
1368146_at 10.298549 9.670394 10.6554985 10.986632 9.748611 9.604673 9.382339 9.967148 10.128239 10.52971 9.438837 9.672031
1368147_at 8.245887 7.091924 8.615655 9.101086 7.598038 7.1369896 7.0412207 7.5327067 8.145082 8.222698 6.9955344 7.218008
1368148_at 4.61184 4.4901094 4.4091806 4.680329 4.200776 4.5803995 4.7681947 4.889102 4.556212 4.7999673 4.765552 4.637907
1368149_at 5.861684 5.821074 5.990325 5.966347 5.715462 5.984202 5.633549 6.0522475 5.616069 5.9071403 5.8208513 5.9297
1368150_at 12.549119 12.810978 12.84339 12.902928 12.690161 12.898678 12.987005 12.518641 12.70118 12.8168335 12.767253 12.704933
1368151_at 10.27258 10.364776 10.274133 10.242098 10.405326 10.344556 10.406813 10.308277 10.339878 10.308469 10.322451 10.225466
1368152_at 7.3194466 7.520815 7.343579 7.3019667 7.3632164 7.6296573 7.391385 7.426494 7.4285445 7.3194885 7.411194 7.391579
1368153_a_at 7.1164565 6.992615 7.278651 7.2652 7.35203 7.254133 7.156447 7.284547 7.267622 7.0822244 7.2229495 7.3176656
1368154_at 8.058128 7.82889 8.019214 8.012359 7.964368 7.913481 8.016034 7.95895 7.89971 7.8420925 7.8706636 7.563707
1368155_at 12.267527 11.285459 12.341141 13.167913 11.874096 11.73559 11.913226 11.47743 12.521593 10.170736 12.598544 12.302711
1368156_at 5.3526764 5.586047 5.6321845 5.971144 5.595465 5.7778397 5.70053 5.4774117 5.6249847 5.686843 5.6614327 5.949344
1368157_at 6.218524 6.215479 5.8059597 6.1725593 6.063672 5.916607 6.047699 6.3108497 5.9518805 5.9952188 6.1576147 6.240426
1368158_at 9.176063 9.1003 8.964932 8.983671 9.066365 9.142426 9.065867 9.18182 9.008766 9.122602 9.114395 9.08104
1368159_at 8.255228 8.3056755 8.22792 8.449592 8.518609 8.511579 8.195202 8.381992 8.412477 8.543203 8.365038 8.472798
1368160_at 9.865232 8.733499 9.099014 9.638862 9.948246 7.8299193 9.339837 7.675623 8.2305355 10.01596 10.664173 10.4542265
1368161_a_at 14.031539 13.983637 13.988059 13.98443 14.010027 13.9784155 13.939067 13.956366 14.003649 14.00119 13.953941 13.923318
1368162_at 4.5885305 4.767872 4.809784 5.01685 4.7206106 4.8748283 4.60919 4.945775 4.802189 5.0017815 4.873948 4.803747
1368163_at 10.234247 10.29806 10.50166 10.289102 10.32177 10.247169 10.1921215 10.2266445 10.263455 10.076848 10.214994 10.092739
1368164_at 7.4324856 7.597838 7.5301147 7.5960712 7.603619 7.433119 7.54558 7.5571456 7.688411 7.3623157 7.7393327 7.5383396
1368165_at 7.6757073 8.053205 8.043273 7.794916 7.941745 7.7339354 7.767011 7.9939785 7.977907 7.6156874 7.932307 7.6615806
1368166_at 6.2396626 6.37388 6.3518367 6.642395 6.379117 6.1668615 6.311175 6.224146 6.423955 6.094124 6.474618 6.34025
1368167_at 5.5931435 5.4804783 5.5099535 5.471943 5.84974 5.7141304 5.6120925 5.634222 5.6977744 5.8015924 5.6994424 5.5051646
1368168_at 9.31097 9.76078 8.351377 9.082275 9.231174 7.939033 9.6882925 9.124356 8.787424 9.014317 9.064593 7.2906003
1368169_at 6.841072 6.8498225 6.937695 6.904368 6.854469 6.887175 7.0472136 6.9007783 6.8287206 7.071857 6.8891726 7.0442166
1368170_at 3.8930924 3.7983174 3.8928425 3.581937 3.80992 3.936746 5.028276 4.26116 4.4426994 3.8563604 3.8193488 3.8878229
1368171_at 10.168806 8.480616 9.297576 11.100258 9.095064 9.774267 8.524115 8.429115 9.162005 6.4116616 5.8496227 6.2903695
1368172_a_at 7.500128 6.099693 6.707485 8.61194 6.555563 7.095626 5.7474155 5.7654567 6.5913677 4.392147 4.2702446 3.8035023
1368173_at 7.7495403 7.99424 7.6914306 7.6238256 7.5269637 8.068513 7.929388 7.6011896 7.5014377 7.7379537 7.870816 8.319904
1368174_at 4.156278 3.8595738 3.8698714 4.17848 4.04358 4.0341635 3.773738 3.7908666 3.7791746 4.0367713 3.8022656 3.8611853
1368175_at 7.0209246 7.0471473 7.1668878 7.234373 7.2213387 7.2528615 7.134087 7.155822 7.130747 7.047669 7.0858474 6.8316083
1368176_at 7.912287 7.7888536 7.8377976 8.116846 7.800793 7.7460732 7.9332323 7.9134626 7.6719313 7.8884554 7.932749 7.822861
1368177_at 7.362662 7.6698117 7.5341587 7.9561057 7.8630195 7.593321 6.8446836 7.4109325 7.8400908 7.184485 7.4542246 7.398534
1368178_at 8.980498 9.052959 9.03344 9.073072 9.176868 8.92848 9.146081 9.200663 9.143603 9.082407 9.187347 9.143358
1368179_at 7.577003 7.5997696 7.6834555 7.460844 7.5932226 7.5792546 7.561663 7.6038938 7.4126463 7.491039 7.7894387 7.475074
1368180_s_at 13.20256 13.326134 13.125006 13.69627 13.101644 13.453689 13.33253 12.947139 13.407976 13.427524 13.535743 13.10231
1368181_at 10.783136 10.576227 10.671818 10.950563 10.872889 10.394337 10.660026 10.9839115 10.932639 11.013564 10.886557 10.970211
1368182_at 4.4163094 4.5316925 4.513342 4.5074825 4.3245173 4.2785225 4.413125 4.5937214 4.4526024 4.269172 4.422943 4.6243114
1368183_at 7.95902 7.9188585 7.941746 7.9982395 8.03146 8.006657 8.048197 8.024399 8.074066 7.9627714 7.934148 7.9683285
1368184_at 9.093864 8.7272 9.027367 8.7746725 8.777905 8.664638 8.640408 8.92973 8.775496 8.662415 8.712016 8.842016
1368185_at 5.063232 5.0886664 5.173722 5.0978885 5.1247787 5.032295 5.2021523 5.1686044 5.0180984 5.426472 5.250671 5.3786097
1368186_a_at 6.1418066 6.2550826 6.409966 6.2279615 6.279859 6.4057684 6.4805307 6.2967587 6.2569647 6.2503076 6.673532 6.499573
1368187_at 8.096776 8.209486 8.010723 8.316362 8.22592 7.083153 7.722351 8.043716 8.805704 8.246537 7.144453 7.9061346
1368188_at 13.805768 13.688027 13.723311 13.687958 13.734227 13.700368 13.677747 13.744713 13.760303 13.631777 13.622387 13.700823
1368189_at 10.725232 10.788494 10.716174 10.554252 10.740023 10.80018 10.448621 10.428004 10.554587 10.598553 10.642542 10.702324
1368190_at 5.4016137 5.1740875 5.6458154 5.203997 5.455348 5.76076 5.907654 5.9265676 5.1937017 5.626869 5.4995933 5.5270085
1368191_a_at 10.844609 10.785211 10.710899 10.848601 10.836855 10.751834 10.839943 10.838302 10.873799 10.840408 10.773008 10.789496
1368192_at 4.7908707 4.7342644 4.9056716 4.92077 4.615903 4.5936146 4.8741302 4.856901 4.8881598 5.03209 4.824296 4.850464
1368193_at 4.8424106 5.0239916 5.274471 5.205797 5.170295 5.2194414 5.0836105 5.3106513 5.320233 5.228325 5.0232735 5.2822666
1368194_at 4.6401095 4.6684103 4.783176 4.7279673 4.546847 4.515117 4.501673 4.596649 4.5841627 4.6266375 4.571765 4.3477697
1368195_at 6.444457 6.488764 6.5023384 6.2583704 6.348468 6.3254347 6.4742312 6.453321 6.388185 6.1406183 6.3427634 6.395505
1368196_at 4.981425 4.9212594 4.9763656 4.9080896 4.947845 4.9759216 5.2428236 4.809593 4.7221985 4.721689 5.066117 5.044011
1368197_at 4.4055686 4.0772486 4.2316465 4.33424 4.1574326 4.208881 4.0167933 4.1132 4.1978188 4.1148643 4.247485 4.226596
1368198_at 4.9651594 5.193243 5.1275983 5.0869675 5.1925845 5.2606034 5.1003714 5.1284294 4.7800856 5.15499 5.366862 5.365091
1368199_at 8.10088 8.181093 8.202063 8.040004 8.196339 8.230276 8.124593 8.09853 8.188284 8.014577 7.9752917 8.034976
1368200_at 6.0811863 5.6936316 6.0014963 5.851078 6.039464 5.9737835 5.9100194 6.0403714 6.0452933 5.9626837 5.9048686 6.046895
1368201_at 5.98335 6.0623384 6.045735 6.37809 6.2502217 6.292605 6.0509377 6.1597733 5.9999895 6.131725 5.9672036 6.328438
1368202_a_at 8.009371 8.097837 7.9704266 7.9790545 7.935918 7.9899797 8.066831 7.904575 7.767402 8.07066 7.8853087 7.754271
1368203_at 5.1791706 5.3698425 5.1602755 5.167108 5.358437 5.1695023 5.2283783 5.3174925 5.001172 5.225559 5.3471622 5.39106
1368204_at 6.4196754 6.4866776 6.238158 6.5428314 6.6034927 6.511286 6.482219 6.5807433 6.725557 6.6079836 6.42029 6.47738
1368205_at 13.377329 13.503605 13.565313 13.467074 13.523913 13.465 13.456357 13.448116 13.416486 13.551717 13.465081 13.41817
1368206_at 8.91 8.858004 8.707254 8.918545 8.716986 8.70094 8.785343 8.829962 8.832569 8.781557 8.800619 8.799684
1368207_at 5.8106294 6.5814548 6.2538733 6.3212395 6.3487744 6.1213174 5.97584 6.2964244 6.2301364 6.51526 6.1808767 6.2112365
1368208_at 5.796781 5.840067 5.7214804 6.192107 5.8460255 5.8799753 5.6977134 5.8107033 5.8131404 6.123864 5.919982 5.9804044
1368209_at 5.947106 5.7268667 5.6800513 5.5398216 5.987495 6.089527 6.082203 5.8850555 5.8453064 5.8152 6.0425224 6.0852695
1368210_at 4.6009398 4.6450887 4.780676 4.9146314 4.786245 4.798292 4.945089 4.8059688 4.9864664 4.731608 5.113659 4.9435134
1368211_at 12.377585 12.417496 12.301717 12.3753195 12.320804 12.422231 12.377941 12.440056 12.441433 12.430898 12.450183 12.416876
1368212_at 8.211116 8.28397 8.32089 7.9650297 8.248554 8.2100525 8.378679 8.192241 8.204126 8.294958 8.176914 8.375399
1368213_at 9.621515 9.25767 9.200625 10.480182 9.102646 9.552116 9.2734995 8.921002 9.603257 9.164813 9.415043 9.596868
1368214_at 7.223508 7.671438 7.4914265 7.630341 7.675603 7.771274 7.5624866 7.5827923 7.820918 7.66739 7.6995077 7.4261518
1368215_at 9.758395 9.84536 9.908614 9.781318 9.814816 9.843164 9.692941 9.801587 9.853601 9.851493 9.801482 9.759977
1368216_at 9.299567 9.38879 9.217951 9.3237095 9.241974 9.261232 9.267819 9.444901 9.383482 9.401289 9.307434 9.148787
1368217_at 8.432777 8.584936 8.503899 8.565567 8.465052 8.4662075 8.359726 8.477293 8.69615 8.493316 8.484127 8.3468
1368218_at 5.41847 5.6604323 5.573189 5.4483624 5.7231975 5.4963374 5.403112 5.4298577 5.607872 5.4702554 5.502542 5.546299
1368219_at 6.7385583 6.6937532 6.4835677 6.6400824 6.7670665 6.6604896 6.678312 6.6275005 6.526623 6.506092 6.415372 6.5235972
1368220_at 8.840391 8.7752495 8.653791 8.837987 8.814085 8.790384 8.967683 8.8711195 8.74828 8.766841 8.846491 8.762522
1368221_at 9.711029 9.894406 9.767611 9.827974 9.793043 10.100008 9.71214 9.696432 9.663068 9.5723095 9.725005 9.798118
1368222_at 5.3737965 5.6612463 5.3987274 5.8889894 5.8969355 6.1195803 5.6426735 5.56219 5.905696 5.606304 5.5576115 5.601639
1368223_at 6.8309846 7.365151 7.1235385 7.044445 7.6546288 7.45045 7.1399903 7.32146 7.3561416 7.6371856 7.293912 7.7873673
1368224_at 12.993861 13.000375 13.173561 13.178399 13.045443 13.307403 13.139236 12.992326 13.053116 13.224524 13.122914 13.2153425
1368225_at 7.4447026 7.3451114 7.3311367 7.3974457 7.518961 7.3364873 7.295316 7.42556 7.4066663 7.5307803 7.5043592 7.316497
1368226_at 8.712099 8.245718 7.898259 8.172947 8.118605 8.052377 8.160582 8.334097 8.2301235 8.091601 8.42573 8.131716
1368227_at 8.6507435 8.392125 8.310411 9.381988 9.34549 8.283709 8.481529 8.581447 8.454586 8.512993 8.442523 8.80157
1368228_at 8.36699 8.214789 8.047625 8.411948 8.210337 8.218561 8.411581 8.075268 8.372427 8.508903 8.219219 8.130619
1368229_at 6.8638463 6.7787848 6.535398 6.619458 6.43587 6.587883 6.8132124 6.790472 6.8127193 6.7822075 6.5439262 6.612284
1368230_a_at 9.324695 9.126332 9.174484 9.290875 9.068456 9.074928 9.131789 9.353945 9.044594 9.223883 9.338579 9.294295
1368231_at 6.9701023 7.031928 6.918921 6.9343066 7.029771 7.028569 7.066643 6.9982147 6.728996 6.873634 7.1157737 6.9670463
1368232_at 8.376216 8.461665 8.529396 8.370738 8.514198 8.580542 8.49455 8.366941 8.424123 8.448448 8.72452 8.484283
1368233_at 8.101334 8.030899 8.100076 7.980788 8.050933 8.022108 8.049664 8.026038 8.121252 8.00966 8.082054 7.827527
1368234_at 8.414026 8.522574 8.723274 8.746091 8.660899 8.340803 8.6078205 8.673642 8.893963 8.426384 8.625386 8.41605
1368235_at 7.445496 7.647304 7.5335217 7.5651393 7.6041083 7.6907163 7.769427 7.76115 7.7120233 7.516091 7.526962 7.6916404
1368236_at 3.9192696 4.146931 4.316668 4.3760448 4.0012193 4.091382 4.331333 4.3208156 4.2151775 4.3551064 4.266929 4.401015
1368237_at 4.755507 4.5764794 4.7968993 4.718163 4.6136756 4.7816358 4.962204 5.125639 4.635939 4.6813817 4.806922 4.579812
1368238_at 4.922027 4.969037 5.0082574 4.908932 5.0626745 5.0974293 5.0036 4.941316 4.7111635 4.922468 4.97228 4.969534
1368239_at 8.954065 8.846068 8.602615 9.11968 8.71311 8.93382 8.76371 8.782871 8.873869 8.857124 8.747253 8.679844
1368240_a_at 4.4312735 4.857108 4.5485044 4.482767 4.787142 4.8473682 4.701428 4.6046686 4.4626083 4.8486934 4.6920614 4.7455616
1368241_a_at 8.54646 8.624734 8.5034685 8.686169 8.450548 8.386455 8.530134 8.5735855 8.498608 8.636129 8.823296 8.9121685
1368242_at 4.9570265 4.7458134 5.0132847 4.7491026 4.832405 4.927042 4.868416 4.675519 4.5970726 4.909853 5.062023 4.733058
1368243_at 5.364258 5.251538 5.25388 5.391262 5.544158 5.3734374 5.4548087 5.500974 5.151322 5.750202 5.4422617 5.514765
1368244_at 10.292607 10.290354 10.037614 10.338163 10.065153 10.387566 9.893003 10.140952 10.286443 10.096595 10.05883 10.004521
1368245_at 11.788596 12.68534 12.677815 12.67239 12.662394 11.293754 12.017539 12.702521 12.05684 12.10166 12.608189 12.203256
1368246_at 5.638815 5.2816277 5.2930465 5.0596805 5.221462 5.1187663 5.2661123 5.0678487 5.488707 5.150624 5.4868283 5.0695252
1368247_at 6.425867 6.6608634 6.4474583 6.823049 6.525071 5.969773 6.7410126 6.1741166 6.2867775 6.792111 6.386165 6.885701
1368248_at 6.1720757 6.1381006 5.6381383 6.1714 5.812504 6.0993185 5.348695 5.6790867 6.1018744 6.5535192 6.264141 6.255466
1368249_at 10.059746 10.158001 10.369573 9.566664 10.257322 9.898372 10.056068 10.090204 10.150011 9.714297 10.109053 10.454729
1368250_at 3.8516848 4.2648797 4.1641445 4.2901354 4.215546 4.3263927 4.016575 4.0135813 4.1574483 3.9166465 4.019715 4.0884805
1368251_at 6.0218444 5.943997 5.949219 5.778686 6.4237976 5.7699885 6.296668 5.953679 5.913492 6.2671533 6.467951 6.1402864
1368252_at 3.5381017 3.513273 3.58021 3.69147 3.4732354 3.6208575 3.7892156 3.7227569 3.4420123 3.6104355 3.396011 3.387728
1368253_at 12.619212 12.398929 12.485118 12.49407 12.2952795 12.47771 12.384651 12.458214 12.50273 12.3870945 12.475235 12.316297
1368254_a_at 5.0332923 5.2221284 5.156313 4.9715457 5.110508 5.0142174 5.589188 5.174599 5.297921 5.4152894 5.5428286 5.551935
1368255_at 4.3368764 4.305845 4.3250747 4.3053374 4.281207 4.4924073 4.3404684 4.229675 4.39653 4.3637605 4.340442 4.4904466
1368256_at 3.7588718 3.633371 3.4429314 3.5998049 3.3514109 3.606517 3.5770133 3.4527829 3.6492674 3.3566232 3.6392193 3.7373195
1368257_at 4.3569303 3.980468 3.9269652 4.206203 4.28924 4.14548 4.037018 4.237325 3.9378803 4.128686 4.3352494 4.1498017
1368258_at 5.240173 5.4758863 5.152315 5.3152003 5.2540026 4.9467835 5.7127824 5.4033155 5.2408576 5.2421837 5.2656503 5.2332644
1368259_at 7.2115474 7.5768166 7.2491403 7.7187653 7.523571 7.6615834 7.533333 7.5752664 7.563583 7.75166 7.6798186 7.709133
1368260_at 4.807802 5.342348 5.003703 5.1829185 5.160839 5.2439394 4.8885326 5.058728 4.801447 5.161974 5.373309 5.2323503
1368261_at 4.536689 4.562695 4.653053 4.4844694 4.5219264 4.1826997 4.6534486 4.411994 4.22513 4.5300765 4.4743037 4.7246366
1368262_at 6.8322806 6.9932275 6.918626 6.472547 6.5603447 6.7930994 6.8494782 6.803337 7.2130475 6.8726106 6.929397 6.7521443
1368263_a_at 4.2583766 4.140276 4.14791 4.131015 4.1736593 4.252768 4.3454676 4.152484 4.147511 4.061776 4.3735948 4.343138
1368264_at 7.6854444 7.7092977 7.9441924 7.831944 7.692647 7.872044 7.909931 7.7397256 7.744978 7.9255586 7.8056464 7.6186857
1368265_at 9.16264 8.928301 8.642813 9.090143 8.9694805 8.974301 9.09096 9.027797 8.756137 8.303819 8.866955 8.635118
1368266_at 13.248586 13.352633 13.369785 13.311711 13.291457 13.329767 13.167484 13.326519 13.274586 13.237204 13.21176 13.244092
1368267_at 7.7900352 7.788755 7.738543 7.71975 7.9190807 7.7570925 7.61825 7.7090206 7.694358 7.503289 7.8053355 7.684481
1368268_at 7.2190323 7.302514 7.1338363 7.499656 7.29004 7.3366795 7.3878183 7.097623 7.5241075 7.4836884 7.118822 7.2983513
1368269_at 3.6299522 3.6478472 3.7912736 3.6667142 3.75103 3.6012833 3.744279 3.7483506 3.9320023 3.814468 3.6685812 3.8825934
1368270_at 7.4015656 7.577985 7.559124 7.3882523 7.193538 7.6696525 7.438989 7.445921 7.6404366 7.213024 7.5389814 7.4411287
1368271_a_at 4.820174 5.5809784 4.783176 4.2247477 5.72354 4.5768666 4.2762184 4.269852 4.548748 4.560434 4.5411253 4.5933294
1368272_at 10.517887 10.273802 10.78327 10.505329 10.187406 10.610494 9.813501 10.101962 10.665732 9.973947 10.088173 11.718035
1368273_at 9.261683 9.36726 9.498811 9.564092 9.287451 9.556101 9.217966 9.389929 9.40711 9.375297 9.084351 9.632468
1368274_at 8.315907 8.287903 8.267305 8.213636 8.273963 8.254955 8.316899 8.31722 8.136316 8.246375 8.435525 8.134263
1368275_at 10.714147 10.439739 10.440285 10.8785095 10.772955 10.821849 10.530176 10.228277 10.720831 10.947136 11.15802 10.490895
1368276_at 7.3440046 7.266975 7.4029036 7.4122148 7.4446115 7.446944 7.423858 7.3016877 7.321909 7.269311 7.337133 7.7020454
1368277_at 8.510117 8.626546 8.570698 8.321201 8.527747 8.477373 8.731619 8.568054 8.533536 8.4847975 8.515284 8.391911
1368278_at 6.640541 6.6193905 6.6668153 6.1340566 6.555563 6.585621 6.5129776 6.68724 6.280296 7.0809407 6.5975213 6.9450803
1368279_at 4.6727724 4.86996 4.447397 4.9051657 4.950119 4.7561893 4.887256 4.6404657 4.8164864 4.829977 5.023507 4.543842
1368280_at 12.226632 12.329885 12.33656 12.245749 12.503538 12.393369 12.32072 12.296701 12.286298 12.471065 12.454424 12.331861
1368281_at 6.096484 5.9489365 5.9670424 5.985889 5.975318 5.958898 5.8166556 5.977957 6.0219245 6.079522 6.0443754 6.0073094
1368282_at 4.3577156 4.3311105 4.311837 4.1983876 4.2738504 4.611569 4.347115 4.316737 4.396033 4.562689 4.214341 4.16708
1368283_at 11.638617 11.684993 11.77236 11.469159 11.720084 11.690599 11.684637 11.343633 11.439936 11.426694 11.16875 11.382241
1368284_at 7.4760647 7.930049 7.943958 8.149916 8.011921 7.75958 8.050767 8.142004 7.954655 8.195515 8.305817 8.207478
1368285_at 5.0246925 4.713292 4.8728986 4.931573 4.7205896 4.7116632 4.967589 4.920568 4.5243855 5.073841 4.767705 4.6129446
1368286_at 6.9906983 7.1153836 6.7872477 7.1383348 7.182803 7.1295695 6.9404507 7.1690083 6.9278927 7.1732335 7.063855 6.9396954
1368287_at 4.7082367 4.856896 4.879272 4.961486 4.80805 4.960798 4.6120987 4.7641425 5.148469 5.0965257 5.000341 5.3298144
1368288_at 14.186715 14.221807 14.135438 14.198942 14.247621 14.21592 14.190272 14.235286 14.236409 14.231621 14.219056 14.190686
1368289_at 11.389934 11.385495 11.883115 11.886402 11.810184 10.8530245 11.36796 11.768366 10.561778 11.7459345 11.311357 11.296252
1368290_at 3.956076 3.9863486 3.779723 3.802913 3.598808 3.794353 3.9836516 3.618518 3.7391112 4.1041145 3.847761 3.702109
1368291_at 8.411647 8.297384 8.594044 8.940746 8.671762 9.320657 8.411191 8.533731 8.904617 8.924253 8.581661 8.732553
1368292_at 7.4678802 7.281546 7.3533444 7.4164386 7.3527813 7.1723547 7.33046 7.352667 7.377842 7.514715 7.451991 7.6186686
1368293_at 6.0444 6.518975 6.0990086 6.3672757 6.2942967 6.2188773 6.1731176 6.030528 6.2574677 6.253351 6.2386894 6.1892333
1368294_at 10.583928 10.547177 10.624802 10.460679 10.443141 10.462644 10.42544 10.595334 10.478265 10.656296 10.70666 10.625165
1368295_at 9.529573 9.635799 9.708617 9.454438 9.523351 9.407042 9.507758 9.346876 9.396558 9.243407 9.374291 8.973304
1368296_at 9.285201 9.370238 9.547699 9.184422 9.455934 9.204981 9.210064 8.867842 9.256958 8.877858 9.048758 8.564071
1368297_at 4.7249956 4.8370304 5.0388317 4.876027 4.734889 4.7908745 5.120654 4.972728 4.726063 4.9281225 4.7647734 4.8662615
1368298_at 6.008456 5.9183164 6.160597 5.768443 5.879153 5.847185 6.1275845 6.0132027 5.846813 5.928445 5.9914317 6.018093
1368299_at 4.3062954 4.167925 4.108198 4.1222763 4.2456675 4.2017765 4.4344625 4.2621775 4.3249655 4.275634 4.433487 4.182588
1368300_at 5.7954054 5.8389487 5.717448 5.9757566 6.0012784 5.623286 5.8380294 5.7510624 5.7956576 5.934278 5.9804554 5.8490577
1368301_at 6.3583555 6.088058 6.159028 6.1558394 6.146324 5.786787 6.166723 6.2718267 6.139543 6.2357044 6.219934 5.894279
1368302_at 5.2241836 5.1987824 5.3290243 5.3601513 5.20815 5.1927977 5.3955083 5.230151 5.09633 5.277259 5.173628 5.43178
1368303_at 8.367963 8.008467 7.327987 8.697811 7.599386 7.6221733 8.002249 7.7370214 7.9689693 8.458887 8.018322 6.32923
1368304_at 11.794622 11.551278 11.840057 11.992963 11.678824 12.001735 11.472441 11.678498 11.957533 11.629078 11.645862 12.118616
1368305_at 7.9668055 8.325577 8.333391 8.301137 8.472059 8.200942 8.321158 8.374768 8.245355 8.365671 8.108349 8.249086
1368306_at 6.0527368 6.051155 6.112932 6.3258967 6.235512 6.021453 6.2324963 6.137403 6.1498313 6.243795 6.1831346 6.456372
1368307_at 6.4832144 6.49468 6.4704766 6.4409065 6.405434 6.4312415 6.3974724 6.4022 6.3701878 6.2132683 6.477869 6.330367
1368308_at 7.0488734 7.6302223 8.391827 7.9289455 7.302653 7.341094 6.6538043 8.303801 8.002359 8.3106 7.326764 7.5455976
1368309_at 7.570888 7.504117 7.4889407 7.377934 7.566209 7.686012 7.2292094 7.455937 7.5647383 7.4997277 7.446816 7.4582744
1368310_at 5.847934 5.677101 5.7985325 5.7913857 5.8959436 5.6470184 5.837058 5.6655397 5.7843766 5.670308 5.6569204 5.9054985
1368311_at 8.791702 8.346708 8.746613 8.502106 8.122975 8.390713 8.457077 8.91202 8.30857 8.121149 8.382717 8.264214
1368312_at 5.329847 5.0349216 5.3495197 4.9866166 5.0806904 5.0937 5.020624 4.8691683 4.836233 5.0465984 5.0632486 5.239753
1368313_a_at 4.6088552 4.261324 4.6345644 4.3398933 4.5158496 4.512247 4.5845222 4.341751 4.207964 4.5246162 4.359516 4.577588
1368314_at 9.83548 10.168527 10.0569315 10.038964 9.931716 10.053098 9.891166 9.901682 10.002427 10.028061 9.979862 10.0078745
1368315_at 6.814487 7.2037535 7.109867 6.9851937 7.056465 6.9571915 6.9649253 7.100365 7.0005627 7.07485 7.046962 7.1498885
1368316_at 11.320895 11.171199 11.380866 11.444518 11.085156 11.077063 11.095935 11.186566 11.424405 11.443664 11.303452 11.142545
1368317_at 5.325364 5.1668854 4.738317 5.208217 5.1716285 5.145831 5.156932 5.2920685 5.1475177 5.278521 5.340845 5.4393997
1368318_at 7.48682 7.5425773 7.6300864 7.327861 7.241669 6.9090996 7.305308 7.266723 7.441081 7.5669527 7.255672 7.200006
1368319_a_at 4.9883924 4.931185 5.1866894 5.1892543 5.070397 5.0597706 5.392839 4.9611917 5.264814 5.358995 5.136945 4.9706755
1368320_at 4.51768 4.252096 4.50767 4.501744 4.60093 4.4549727 4.6059384 4.8105364 4.6211596 4.62529 4.8427024 4.6622963
1368321_at 7.4640903 8.123268 7.391357 6.7106256 8.335122 7.999787 9.931076 7.562922 8.573359 9.645893 8.791083 8.407675
1368322_at 8.5352 8.301651 8.256466 8.230766 8.288176 8.134356 8.307845 8.289845 8.178384 8.193575 8.351383 8.004162
1368323_at 7.0301776 7.101276 7.224647 6.790593 7.3919473 7.1183786 7.646436 7.404891 7.455461 7.1315236 7.523028 7.24402
1368324_at 5.63611 5.5737677 5.3297853 5.580929 5.3569546 5.3717213 5.3668237 5.4995084 5.4263515 5.552602 5.7605443 5.447376
1368325_at 8.406128 8.113333 7.886638 8.123049 8.448669 8.080406 8.068036 8.31186 8.25569 8.134427 8.008608 8.165533
1368326_at 6.361363 6.713039 6.5431633 6.483989 6.9351325 6.911996 6.523138 6.8784056 7.0362554 6.5915513 6.6685996 7.141261
1368327_at 6.346779 6.321334 6.321263 6.2697725 6.407476 6.3996134 6.332336 6.2441897 6.512377 6.3572197 6.430787 6.3571167
1368328_at 8.851597 8.651184 8.628066 9.005615 8.629474 8.947606 8.723164 8.569786 8.731538 8.7093315 8.995374 8.98453
1368329_at 5.592039 5.4618526 5.1918945 5.4443216 5.3566704 5.5476155 5.4716873 5.3397264 5.5286264 5.413189 5.6546664 5.6256227
1368330_at 6.7385583 6.9889455 7.051663 6.5730214 7.099651 6.6706486 6.463214 6.9205427 6.693087 6.657972 6.778373 6.474379
1368331_at 11.623534 11.559145 11.727576 11.709608 11.780658 11.762278 11.635943 11.741474 11.853351 11.687776 11.600082 11.741433
1368332_at 5.958332 6.805266 6.2606874 6.6728754 6.2376285 6.602265 6.444198 6.781682 6.6708326 6.9166327 6.638557 6.6796308
1368333_at 4.740474 4.7125945 4.5698967 4.6550903 4.630113 4.793576 5.0498977 4.7730184 4.675446 4.729034 4.6028357 5.0056996
1368334_at 7.3014297 7.4742985 6.966992 7.029713 7.295744 7.116194 7.425515 7.225184 7.0569477 7.306993 7.2143626 6.8249016
1368335_at 13.383666 13.745803 13.58328 13.4903 13.748655 13.770714 13.700673 13.604835 13.750815 13.72039 13.699988 13.76516
1368336_at 11.51122 11.753862 11.753561 11.125711 11.652457 11.308296 11.823738 12.105707 11.490071 11.459785 11.823122 11.680302
1368337_at 5.914027 5.948538 6.2682962 6.10281 5.663781 5.8259764 6.135751 6.1141357 5.784626 5.8889685 5.9321265 5.836189
1368338_at 4.344944 4.5291185 4.465254 4.708464 4.6595025 4.6273093 4.83586 4.3965073 4.695701 4.5422153 4.7197437 4.271826
1368339_at 4.459941 4.620101 4.5826163 4.4080377 4.420808 4.379588 4.6347 4.4881787 4.4968023 4.3074274 4.5613346 4.549046
1368340_at 8.337931 8.066029 8.196298 7.8105702 8.0793915 8.00124 7.816619 7.8532662 7.722194 7.864523 7.575087 7.6733766
1368341_at 7.444579 7.545653 7.50083 7.6489716 7.4896684 7.4798284 7.4823847 7.3602533 7.575845 7.6454043 7.5031815 7.4964247
1368342_at 4.2556667 4.4735775 4.2300224 4.532874 4.181712 4.2583027 4.0843973 4.192254 4.3273935 4.339205 4.530034 4.393053
1368343_at 5.4078703 5.1160793 5.5201755 5.389918 5.5542364 5.2365174 5.4031115 5.5413847 5.263618 5.302146 5.379093 5.2553864
1368344_at 3.74335 3.494953 3.4944346 3.5949173 3.5530345 3.3070898 3.7843997 3.492004 3.6825292 3.5215588 3.4822905 3.5539343
1368345_at 4.8996353 4.6638556 4.674723 4.6050987 4.9046574 4.627784 4.780268 4.9049187 4.763499 4.748104 4.7751427 4.788024
1368346_at 6.5000277 6.80035 6.6151633 6.9921746 6.647725 6.9176435 6.716158 6.6842256 6.6812 6.8983264 6.778544 6.392997
1368347_at 5.431421 5.080027 5.5080576 5.2651663 5.0420904 5.322215 5.432097 5.350681 5.202262 5.328274 5.3096776 5.368637
1368348_at 4.399366 4.462734 4.279318 4.506731 4.532585 4.546681 4.278013 4.312332 4.354512 4.5202255 4.4558535 4.5733156
1368349_at 5.7014284 5.684496 5.7610607 5.762371 5.7602654 5.8897686 5.702633 5.884595 5.707583 5.764394 5.599424 5.7180667
1368350_at 3.8250606 3.468882 3.6841242 3.3920784 3.5357933 3.5556192 3.4545598 3.5518606 3.6345358 3.4126325 3.5954955 3.534655
1368351_at 6.568813 6.337634 6.4509797 6.4974303 6.3408127 6.3236585 6.323685 6.5541286 6.3709397 6.442579 6.4233117 6.580195
1368352_at 4.5345373 4.522344 4.6931667 4.7426004 4.441306 4.6191845 4.60919 4.6189337 4.4937706 4.8799987 4.720289 4.6866264
1368353_at 5.6639605 5.6357985 5.4886403 5.4373493 5.3482146 5.7232504 5.485795 5.698243 5.4263163 5.7242656 5.5535865 5.749488
1368354_at 10.917143 9.964896 9.944727 9.957106 9.882559 10.139845 10.132645 10.136879 9.716548 10.182644 10.395538 10.143419
1368355_at 4.4955134 4.6922793 5.3192616 4.8889756 4.8989635 4.8628597 4.852854 4.779872 4.942656 4.795467 4.972686 4.9171414
1368356_a_at 9.716118 9.833701 9.624211 9.974283 9.859881 9.806259 9.7753725 9.992788 9.832038 9.767307 9.858208 9.733754
1368357_at 6.123042 5.930669 6.053578 6.2625613 6.0005093 6.112249 6.0154257 6.073774 5.912152 6.0200977 5.9316354 6.07192
1368358_a_at 3.7985618 3.6760883 3.7562735 4.144026 3.893416 3.7008958 3.8765993 4.095138 4.008721 3.888481 4.111294 3.970409
1368359_a_at 4.8562546 4.4724107 4.4804144 4.465751 4.752441 4.600614 4.596972 4.516976 4.5166245 4.620608 4.763721 4.648428
1368360_at 13.633135 13.738693 13.726727 13.634798 13.660416 13.679972 13.660416 13.627781 13.69607 13.627364 13.724972 13.624423
1368361_a_at 7.2394595 7.562616 7.68672 7.4988604 7.53294 7.709524 7.5742106 7.5349054 7.600547 7.378969 7.554702 7.548655
1368362_a_at 10.970781 10.992464 10.849541 10.94346 10.847817 10.920326 10.905134 10.725959 11.0359535 10.683452 10.744575 10.648908
1368363_at 4.0413074 3.861449 3.8650737 3.8385644 3.9102912 3.6437104 3.9036865 3.756732 3.7578676 3.978681 4.049694 3.930917
1368364_at 4.999859 4.9096384 5.0037026 4.9349823 4.952007 4.9792666 5.0028105 5.0254197 4.631855 5.03346 5.170169 5.1871896
1368365_at 12.17745 12.070165 12.264884 12.391039 12.120195 12.253528 12.22965 12.252112 11.982413 12.215233 12.304397 12.127677
1368366_at 5.0277753 5.056777 5.006529 5.055704 5.0188828 5.0894737 5.1041937 4.7131557 5.004034 4.922641 5.3243365 5.218197
1368367_at 5.751585 5.63461 5.860899 5.931377 5.8198786 5.844944 5.655573 5.725136 5.6801224 6.0475593 6.071321 5.8352475
1368368_a_at 10.228896 10.064508 9.9319725 10.190908 10.055876 10.1577425 10.018068 10.141433 9.940539 9.953655 10.0167 9.884009
1368369_at 4.7738934 4.634844 4.773592 4.4420686 4.9212675 4.6004515 4.660739 4.733179 4.6255703 4.8109264 4.601489 4.5193834
1368370_at 5.3410077 5.5763803 5.0732813 5.316512 5.3708644 5.402011 5.224001 5.2837954 5.523851 5.562242 5.0961394 5.394711
1368371_at 5.100905 5.134404 5.095213 5.0590944 5.1309977 5.18053 5.221831 4.881671 4.8687267 4.925908 5.113787 5.288982
1368372_at 8.483449 8.338853 7.3879724 8.363247 7.3263907 7.6777697 7.9040627 6.8905106 8.719162 8.26737 7.1560187 8.008224
1368373_at 4.6777935 4.5539856 4.8258324 4.3502283 4.3640985 4.4497557 4.79991 4.679586 4.484602 4.436122 4.167781 4.623826
1368374_a_at 6.370907 6.041466 6.203227 6.193523 6.0412965 6.267657 6.2041855 6.1822047 6.1876793 6.32073 6.1605215 6.417535
1368375_a_at 5.314446 5.4093323 5.489736 5.4195647 5.3361573 5.103049 5.6149006 5.4099455 5.4834065 5.410995 5.4138103 5.2670183
1368376_at 8.508852 8.350408 8.313878 7.586504 9.025232 8.191639 9.437387 8.06391 7.732463 7.964608 8.680376 10.7483425
1368377_at 4.952839 5.223088 5.213279 5.1290703 5.020213 5.2130795 5.3783016 5.015971 5.217944 5.0965257 5.215356 5.4165716
1368378_at 12.5386095 11.977442 12.13846 12.168378 12.18392 11.777241 12.044845 12.065245 11.982473 11.977819 12.123003 12.107378
1368379_at 7.8523912 8.0219555 8.171308 7.883319 7.829464 8.059061 7.9689894 7.8638077 8.095274 7.748558 8.024774 7.9756618
1368380_at 13.949149 14.021956 14.065432 13.997573 14.029531 13.996111 13.956482 13.955358 14.046202 13.967977 13.937381 13.908157
1368381_at 5.124531 5.030974 5.073253 5.086278 4.8957033 5.076048 4.9079885 4.919765 5.103413 4.9791656 5.0223503 5.1599107
1368382_at 5.668932 5.3799148 5.229656 5.629646 5.6346254 5.476125 5.7219152 5.461532 5.325289 5.5686865 5.8224926 5.5898514
1368383_at 6.325508 6.3339596 6.4528303 6.379358 6.433317 6.219416 6.5539484 6.429928 6.3230834 6.2494445 6.367015 6.3523455
1368384_at 4.188045 4.3213615 4.3738728 4.353377 4.252123 4.4197855 4.2367787 4.4261875 4.5565257 4.174748 4.3330693 4.425615
1368385_a_at 9.133486 9.065313 8.952695 9.108899 9.185434 9.126273 9.086439 9.143894 9.123079 8.988379 9.105277 9.10502
1368386_at 9.544293 9.664287 9.615889 9.661377 9.704681 9.698966 9.667713 9.685474 9.855662 9.643661 9.687029 9.792679
1368387_at 11.179721 11.287482 11.162446 11.300007 11.344355 11.152385 11.247723 11.106386 11.221448 11.15806 11.060754 11.015566
1368388_at 5.548048 5.382513 5.5049376 5.450708 5.481205 5.3495584 5.6605635 5.218546 5.0046496 5.618983 5.6645837 5.239547
1368389_at 9.376106 9.246952 9.196529 9.126599 9.132107 9.094139 8.885029 9.283398 8.959613 9.07034 9.144577 9.237958
1368390_at 9.367393 9.002706 9.024694 9.161241 9.256439 9.134548 9.2410965 9.028076 9.101016 8.815073 9.322525 9.023586
1368391_at 4.955743 5.18966 5.1286526 5.199538 5.06343 4.9840918 5.2326202 4.8620334 4.746396 5.082159 4.994771 5.1536055
1368392_at 6.755525 6.7806315 6.9076114 6.8104463 6.8106327 6.794941 6.585489 6.7845726 6.805972 6.8798995 6.8933177 6.992482
1368393_at 5.3063006 5.3281035 6.040137 5.1771297 5.4117417 5.326763 5.883409 5.8396792 5.222139 5.3395243 6.0348816 6.1125917
1368394_at 5.8329372 5.8302317 5.845358 5.946165 5.940569 6.0611386 6.1458006 6.169996 5.928602 5.9772496 6.075297 5.971206
1368395_at 5.3444757 5.314433 5.2797375 5.337388 5.39421 5.320947 5.457863 5.5407877 5.5796704 5.590991 5.0952463 5.256511
1368396_at 5.7394466 5.656512 5.847613 5.839334 5.640213 5.6978836 5.8427405 5.616372 5.5227475 5.5243325 5.5180883 5.979538
1368397_at 12.873049 12.799389 12.88137 13.010837 12.824059 12.826029 12.8813 12.885801 12.894199 12.832158 12.899672 12.927332
1368398_at 4.4312735 4.492996 4.6942644 4.4132113 4.452142 4.601759 4.662865 4.587063 4.5554523 4.5397506 4.9999075 5.1980076
1368399_a_at 11.718078 11.599045 11.635837 11.627566 11.607159 11.682297 11.500468 11.490519 11.65973 11.269543 11.5251255 11.340826
1368400_at 9.111627 9.377119 8.653585 9.169748 9.02968 9.289784 8.889812 9.138431 9.117794 9.015289 9.001703 8.980662
1368401_at 4.69941 4.5784245 4.667143 4.892129 4.385217 4.752856 4.6380434 4.6052766 4.5849123 4.6444783 4.8289733 4.9836655
1368402_at 8.831581 9.156916 9.085835 8.937016 8.980842 8.917855 8.804101 8.887011 8.925209 8.7888565 8.770292 8.674294
1368403_at 8.457017 8.691269 8.618594 8.596968 8.595464 8.763689 8.44449 8.547981 8.772449 8.688808 8.49708 8.377433
1368404_at 5.296943 4.885258 4.844283 4.899849 5.0351777 4.8266335 4.895709 4.932564 4.9195147 4.956382 4.8389487 4.9199314
1368405_at 7.717676 7.7972918 7.5918627 7.5093756 7.655627 7.588183 7.6311827 7.805875 7.756389 7.7363706 7.8308516 7.544018
1368406_at 4.36255 4.383617 4.680318 4.664807 4.7005453 4.395466 4.526972 4.577221 4.2737656 4.2088194 4.7330813 4.552099
1368407_at 5.439421 5.7870846 5.549016 5.510728 5.409045 5.5109906 5.351999 5.591147 5.909252 5.2564006 5.425438 5.5396433
1368408_at 4.833094 4.871088 4.6177034 4.635545 4.87542 4.487237 4.612753 4.6587763 4.8337417 4.6719933 4.692629 4.8820825
1368409_at 9.840214 10.160431 9.78413 10.039368 9.911612 9.341754 9.667464 10.004 9.737031 9.870516 9.778217 9.828987
1368410_at 6.9302535 6.869817 6.590012 6.979194 6.779128 6.6928735 6.739619 6.8824153 6.7574267 6.5729218 6.828934 6.7222247
1368411_a_at 3.963018 3.6999483 4.2686353 4.213442 4.1593184 4.1646523 3.8988008 4.220867 3.9997244 4.0127573 4.227185 4.0688114
1368412_a_at 4.737613 5.009634 4.8728986 4.946588 4.898023 5.0256176 5.0617647 4.73358 4.7375317 5.1352134 5.295819 4.603047
1368413_at 5.435507 5.405325 5.2834063 5.5119867 5.304284 5.3007927 5.2668257 5.458416 5.330264 5.4781466 5.4164524 5.5700836
1368414_at 6.023524 5.999131 6.045929 6.0289016 6.055658 6.2266016 6.2408595 6.0578713 6.0123396 6.1512175 6.101208 6.2572026
1368415_at 4.1279044 4.078059 4.164321 4.0542164 3.94656 4.018407 4.2591825 4.0857296 3.8377573 4.2590494 4.1523714 4.089804
1368416_at 3.9152243 3.6514413 3.9207563 3.8890195 3.7735584 3.7135 3.8890548 3.809928 3.8110988 3.8481052 3.7291555 3.6013632
1368417_at 5.148589 4.93915 4.949527 5.2044578 4.7787724 4.795825 4.9079885 4.9717627 5.0321836 5.0270376 5.151721 5.209549
1368418_a_at 12.890982 13.124541 13.391638 12.883819 13.130269 13.104204 13.281264 13.083523 13.01479 13.190865 13.216555 13.026674
1368419_at 8.960344 8.836836 9.123533 9.1081085 8.824597 8.941552 9.0673065 9.165329 8.936967 8.948274 8.813923 8.7730665
1368420_at 13.185592 13.385229 13.510547 13.221565 13.395677 13.342429 13.421775 13.376011 13.2651205 13.4022 13.447756 13.2968235
1368421_at 4.141373 3.9631922 4.3291492 3.992388 4.144443 4.38801 4.217941 4.1295567 4.058743 3.9650772 4.1805153 4.2883945
1368422_at 5.6906614 5.604166 6.169672 6.346092 6.0703154 7.1704745 6.4919653 6.1379185 5.858485 6.895638 5.888244 6.4742117
1368423_at 6.0168447 5.867977 6.0570536 5.9234333 5.8408265 5.890565 5.879456 5.963743 5.87798 5.9781766 6.1309195 5.8384576
1368424_at 7.533871 7.41851 7.2594705 7.3353868 7.2733374 7.186452 7.072585 7.2152147 7.454064 7.215505 7.283994 7.02295
1368425_at 5.541983 4.9379897 5.181362 5.1289363 4.9102163 5.0990705 5.125842 4.993241 4.9499288 5.313104 5.2810383 5.1113157
1368426_at 10.756036 11.086483 11.837045 11.152388 11.404092 11.318448 11.483662 11.566005 11.575261 10.990729 10.4592285 11.355868
1368427_at 7.919216 8.108238 8.20259 8.059378 8.101995 8.122788 8.212104 8.064787 8.082394 8.241746 8.003175 8.219507
1368428_at 9.215919 9.017166 9.102907 8.813784 9.390319 9.063531 9.331205 9.409803 9.02148 9.010431 9.077236 8.726091
1368429_at 3.792728 3.65021 3.8044794 3.9810414 3.8215928 3.428588 4.025059 3.7010598 4.0470705 3.6815047 3.7734964 3.9337137
1368430_at 9.32704 9.50327 9.428244 9.577961 9.430304 9.562582 9.508316 9.45335 9.451646 9.486389 9.485899 9.400726
1368431_at 11.462584 11.389504 11.366069 11.425649 11.343859 11.562933 11.3485 11.278082 11.436405 11.267284 11.403091 11.229926
1368432_a_at 4.6746197 4.476922 4.631569 4.9783216 4.7877164 4.541889 4.687842 4.860062 4.701091 4.60031 4.673338 4.6372395
1368433_at 9.82476 9.915177 9.756152 9.879579 9.767767 9.8199835 9.642262 9.706125 9.938816 9.816777 9.636069 9.628477
1368434_at 7.2231383 7.5036607 6.7384744 7.2252836 7.2665524 7.596443 6.771502 7.1128263 7.683034 7.358841 7.2713585 6.738109
1368435_at 11.644616 11.845752 12.130834 11.678377 11.471159 11.594246 11.613399 11.7113 11.4296465 11.414386 12.210563 11.52905
1368436_at 9.52762 9.44879 9.477232 9.422459 9.478797 9.425443 9.349448 9.4625025 9.324544 9.408131 9.4356985 9.41724
1368437_at 5.1304383 5.16448 5.2704687 5.2870903 5.05753 5.093946 5.2053375 5.2234054 5.1907334 5.314718 5.390352 5.2448177
1368438_at 4.815181 4.6423717 4.6187797 4.8122144 4.658162 4.6992784 4.506548 4.744197 4.573068 4.516714 4.774563 4.965559
1368439_at 6.2861466 6.016191 6.1186795 6.0950437 6.058508 5.7157087 5.9863877 5.9256907 6.0511165 5.9250917 6.071242 6.351679
1368440_at 7.0603743 6.1875286 6.301835 6.864501 6.816263 6.5982904 6.8066487 6.68706 6.871138 6.869707 6.8293457 6.64011
1368441_at 6.3480268 6.200525 6.37702 6.133781 6.6430707 6.2372217 6.3025074 6.47768 6.368034 6.362595 5.888154 6.3840384
1368442_at 13.3069935 13.420081 13.412877 13.3889 13.449351 13.3996935 13.3884535 13.350203 13.401785 13.401426 13.365406 13.347395
1368443_at 5.7858796 5.583371 5.720238 5.8964305 5.657672 5.8790207 5.9487734 5.802338 5.7834125 5.806998 5.915447 5.888392
1368444_at 8.427078 8.303032 8.296255 8.311415 8.380417 8.268317 8.258735 8.381035 8.298618 8.32004 8.408559 8.282785
1368445_at 5.9268794 5.8343863 5.9148083 6.0007877 5.9006324 5.912442 5.746377 6.092944 5.775052 6.058584 6.252839 6.099906
1368446_at 7.5032506 7.6760044 7.6669507 7.4470863 7.4093804 7.775364 7.7320905 6.5748672 7.4733553 7.853169 7.7094207 7.698294
1368447_x_at 7.420056 7.3557854 7.265663 6.2053666 6.2913904 6.356361 6.6454015 5.783105 5.881647 6.3218813 7.628381 7.522668
1368448_at 6.8426976 6.819575 6.9734783 6.667005 6.8399487 6.8334165 7.034702 6.9378047 6.6651278 6.859017 6.708572 6.8441863
1368449_at 4.610897 4.6288996 4.5645447 4.799509 4.839139 4.8129845 4.5028305 4.764971 4.876465 5.0584545 4.661396 5.1153793
1368450_at 5.0349197 5.4224286 5.197802 5.2420106 5.463107 5.2129874 5.1925745 5.369587 5.391305 5.357843 5.1782455 5.546847
1368451_at 6.497002 6.3959727 6.68856 6.608848 6.674635 6.6720448 6.559463 6.6220117 6.5913677 6.5227723 6.738484 6.618939
1368452_at 9.588343 9.401219 9.491913 9.386334 9.377676 9.268107 9.510897 9.269261 9.244294 9.301597 9.151608 9.358172
1368453_at 10.505604 11.345948 11.58371 10.488166 11.234143 11.12034 11.357781 11.136688 11.019621 11.070489 11.051684 10.937389
1368454_at 4.097904 4.291144 4.4803576 4.5092883 4.2723317 4.3484087 4.3423395 4.4497337 4.3687477 4.524036 4.557847 4.5328307
1368455_at 5.250093 5.2652225 5.13068 5.1716123 5.1483145 5.592515 5.529076 5.412487 5.097699 5.6063046 5.187378 5.335551
1368456_at 4.0871716 3.8755696 4.090753 4.037323 4.0854387 3.8573723 4.161604 3.9823344 3.906817 4.1260962 3.8347132 4.2889237
1368457_at 3.9660134 3.5535488 3.8015344 3.6830533 3.935646 4.154464 3.8084385 3.9768102 3.8577216 3.7955883 3.993326 4.0480814
1368458_at 9.962047 11.069433 11.481694 9.224842 10.561427 9.570072 9.9717245 10.363107 10.240757 9.921064 11.020216 10.87984
1368459_at 4.2230587 4.0572314 4.284318 4.2560153 4.2940583 4.268144 4.439753 4.3970494 4.3791656 4.114422 4.2029586 4.1702347
1368460_at 8.646189 7.998911 8.069422 7.8129983 7.919718 7.6718955 7.830356 7.8375773 8.151188 7.8793073 7.612898 7.48739
1368461_at 11.22579 11.404269 11.156438 11.598019 10.992897 11.377057 10.427297 10.371817 11.145556 10.775841 11.02698 10.775929
1368462_at 5.557543 5.3244967 5.361772 5.498483 5.575606 5.461993 5.486287 5.346682 5.407944 5.328483 5.5904636 5.1403437
1368463_at 7.334415 7.434967 7.1294136 7.34267 7.379911 7.2922783 7.233737 7.2753105 7.283543 7.233926 7.221247 7.126912
1368464_at 5.9787173 5.5694485 5.9844856 6.3158484 5.965828 5.838744 5.8283353 6.0795693 6.075924 6.036523 5.9009337 6.244558
1368465_at 3.7992625 3.9596975 3.7427773 3.7404792 3.7239263 4.116453 3.487977 3.5870676 3.7639928 3.6429498 3.739588 3.7926724
1368466_a_at 5.5111117 5.22579 5.5403733 5.5501604 5.7824016 5.65313 5.661591 5.3232574 5.6103325 5.2569995 5.40396 5.328685
1368467_at 12.83025 12.844945 12.945289 12.907298 12.926498 12.860891 12.880041 12.89906 12.789274 12.915069 12.952155 12.805457
1368468_at 4.938924 4.693549 4.906845 4.6961246 5.183284 4.6783004 4.8809576 4.8227997 4.8751082 4.975494 4.9184127 4.920243
1368469_at 5.6117992 5.607815 5.5810523 5.3694696 5.7028856 5.965944 5.709251 5.776644 5.48333 5.602968 5.8772755 5.662409
1368470_at 8.296653 8.381892 8.575443 8.377346 8.590967 8.354577 8.531034 8.605595 8.67159 8.39338 8.321234 8.247943
1368471_at 5.673605 5.5328736 5.736747 5.5872936 5.5897646 5.4636035 5.9189224 5.683389 5.6282487 5.6203613 5.4927416 5.545355
1368472_at 4.914791 5.086349 5.1996703 4.9862275 5.0611115 4.9965405 5.200213 4.9766526 4.9651637 4.924577 4.824067 5.329037
1368473_at 5.0749226 5.110102 4.96756 5.207064 4.9620385 5.2309227 5.0625587 5.1130786 5.043483 5.141703 5.325682 5.0782638
1368474_at 6.218102 6.9466715 7.7591443 6.989699 6.7372165 6.3344727 6.5935216 7.1212044 7.464864 6.997009 6.824269 6.8325124
1368475_at 5.1020956 5.0565977 5.016741 4.9312334 4.96605 5.098889 5.0638905 5.040153 5.020569 4.8376904 4.860364 5.2885427
1368476_at 6.471991 6.020173 6.5779057 6.3278923 6.3704515 6.3804264 6.2426467 6.2241015 6.2733116 6.223521 6.3924437 6.3278494
1368477_at 7.1026206 7.007417 7.171124 7.0119705 7.2770524 7.278819 7.1877913 7.245876 6.9814925 7.207901 7.2481856 7.3817177
1368478_at 4.0862465 3.860873 3.9207628 3.7283514 3.9315789 3.943732 4.1353617 4.072947 3.705153 3.718193 3.854787 3.7558112
1368479_at 3.5533297 3.5912507 3.757646 3.6965544 3.530341 3.695241 3.8022945 3.7110567 3.613349 3.6772385 3.7190523 3.746079
1368480_at 6.269867 6.327937 6.2425814 6.649843 6.5355334 6.383976 6.5386357 6.7259097 6.31901 6.4659758 6.3483524 6.4945173
1368481_at 5.4459553 5.3134766 5.317457 5.3711653 5.241428 5.413389 5.334218 5.4498196 5.3839016 5.108433 5.278457 5.407544
1368482_at 6.3112726 6.742431 6.394422 6.549814 6.147311 6.359762 6.289614 6.26542 6.298301 6.623733 6.495179 6.327239
1368483_a_at 4.20321 4.1748533 4.2644305 4.6347337 4.5817885 4.2905803 4.279855 4.1732764 4.552074 4.111428 4.323367 4.304143
1368484_at 5.507071 5.5410213 5.169428 5.2975564 5.3319364 4.8577433 5.32 5.4109387 5.039102 5.0714273 5.5980697 5.229422
1368485_at 5.079896 4.7148542 4.916731 5.060403 4.6709213 4.8029575 5.13583 4.987714 4.735569 4.807187 4.7687654 4.90401
1368486_at 7.3558006 6.994768 7.3184395 6.2705603 7.4719095 6.62683 7.4640346 7.148347 6.452626 6.046895 6.3679953 5.902747
1368487_at 3.3465765 3.2732382 3.3285136 3.352618 3.4306881 3.3613648 3.3843794 3.3532026 3.3256733 3.2641125 3.3492777 3.3270824
1368488_at 9.164248 8.921637 8.935619 9.531263 9.055544 9.110482 9.068178 9.09971 9.155516 9.393709 9.298258 8.721449
1368489_at 5.0313625 5.1654224 5.260289 5.1271048 5.30904 5.1790247 5.314035 5.2691708 5.2591057 5.3291636 5.1546097 5.255414
1368490_at 10.076213 9.878482 9.416585 9.783491 9.994637 9.492846 8.794995 9.823622 10.103368 10.475959 10.515332 9.866911
1368491_at 6.0355215 5.4896274 5.6253266 6.0922713 6.1583815 6.3509235 5.71577 5.8853307 6.5097647 5.895802 5.939453 5.971785
1368492_at 7.023252 7.5729046 6.933877 7.2754097 7.10769 7.4384346 7.269165 7.3136067 7.4619503 7.513022 7.424323 7.5702214
1368493_at 4.8424106 4.7634993 4.9167314 4.562965 4.9082313 4.9633446 5.1628075 4.9723115 4.844749 4.784353 5.2679124 5.01544
1368494_at 3.9133644 4.413821 4.3532667 4.0422363 4.5325856 4.3604774 4.236897 4.231327 4.4558268 4.2038903 4.167855 4.075365
1368495_at 5.6349926 5.715091 5.698102 5.778686 5.940737 5.607614 5.634011 6.012089 5.6330347 5.79498 5.8683796 5.699883
1368496_at 4.348301 4.388642 4.5745993 4.3831453 4.5286283 4.4807205 4.6234655 4.567151 4.503643 4.484301 4.627901 4.6060715
1368497_at 10.229969 10.834681 10.430017 10.637651 10.7764635 10.688582 10.753077 10.483884 10.653946 10.729639 10.715591 11.070615
1368498_a_at 3.278301 3.3505049 3.1766846 3.1537056 3.1088836 3.138606 3.3004155 3.4595451 3.1149213 3.2607129 3.335451 3.1654875
1368499_at 3.193838 3.2636924 3.3161495 3.394968 3.2286599 3.1952255 3.3306212 3.3636918 3.2507174 3.4883444 3.4246447 3.5645967
1368500_a_at 6.991491 6.8184166 6.8208785 7.03596 6.946911 6.8597584 6.9278026 6.8433185 6.77345 6.828752 6.936807 7.191996
1368501_s_at 6.4552455 6.757783 6.6452265 6.504526 6.8214254 6.5400343 6.3912253 6.6028895 6.7498903 6.439092 6.689228 6.5611696
1368502_at 4.2072124 4.103185 4.1125717 4.1833706 4.4215503 4.3047137 4.1454225 4.2701473 4.2214394 4.3334265 4.3735948 4.317701
1368503_at 8.142675 7.769412 7.777091 8.032497 8.142923 7.8762493 7.8893576 7.7795734 7.8310194 7.6419473 7.6377797 7.5508895
1368504_at 11.28638 11.09117 10.867662 11.348531 11.074069 11.1467905 11.278733 11.053416 10.927648 11.233731 10.945897 11.1949
1368505_at 5.4155803 5.2060328 5.6909266 5.0546393 5.255529 5.0857515 5.2759037 5.422108 5.0228586 5.457717 5.2682033 5.00671
1368506_at 5.1690755 5.056763 5.2219477 4.9113 5.1225047 4.8875346 4.78111 4.9811587 4.9042315 5.0730495 5.07854 4.7300415
1368507_at 11.177442 11.314813 11.209094 11.174965 11.292442 11.244231 11.271076 11.249181 11.280962 11.324455 11.313408 11.272404
1368508_at 7.84154 8.143215 7.9221697 7.9021125 7.847783 8.303504 7.922549 8.185128 8.005043 7.8949947 7.6824837 8.17355
1368509_at 5.766578 5.5234547 5.2730904 5.4084654 5.971962 5.8046784 5.1969285 5.6953063 5.656286 5.442617 5.699512 5.2704196
1368510_at 4.854313 4.6105137 4.688002 4.76527 4.73136 4.7348967 4.8224506 4.6189337 4.6719055 4.5351825 4.8573036 4.96554
1368511_at 4.2911677 4.3194494 4.393383 4.452759 4.333851 4.1495867 4.4282966 4.3469663 4.5013666 4.3387017 4.4764037 4.327848
1368512_a_at 10.330361 10.343899 10.641725 10.545415 10.451636 10.254493 10.583356 10.763659 10.454823 10.193073 9.928459 9.996252
1368513_at 6.560398 6.3726387 6.438142 6.354716 6.26827 6.37492 6.440102 6.4772077 6.1859627 6.3711033 6.3947663 6.228488
1368514_at 11.43051 11.204341 11.523568 11.483681 11.447312 11.185682 11.207396 11.383116 11.39418 11.3577385 11.242776 11.308229
1368515_at 4.932376 4.670089 5.253134 4.9566298 4.9133835 5.229991 5.306101 5.1911077 4.93639 5.1826115 4.9517403 5.167946
1368516_at 6.244081 6.2704353 6.505347 6.315789 6.3204265 6.5560937 6.3905807 6.409248 6.3622484 6.174247 6.0405335 6.1396713
1368517_at 6.71065 6.708711 6.5230885 6.607991 6.7203093 6.4899316 7.083201 6.867268 6.5838995 6.471154 6.8377748 6.4983006
1368518_at 7.421695 7.9341955 7.6919713 7.8373785 7.8038917 7.8173366 7.591316 7.6410785 7.8680706 8.090277 7.94878 7.7498755
1368519_at 5.022661 5.136957 5.1746182 5.3628755 5.286221 5.1597724 5.3805513 5.2650013 5.2516646 5.2871637 5.2941055 5.235577
1368520_at 13.241195 13.24812 13.062202 13.100764 12.701729 12.891101 13.0106735 13.189823 12.914199 12.427382 12.365923 11.931452
1368521_at 6.4200306 6.61048 6.2986293 6.5457664 6.550214 6.813461 6.7323656 6.720941 6.5534177 7.0248694 6.819822 6.667807
1368522_at 4.33829 4.3706107 4.1301475 4.805811 4.5375023 4.237474 4.256353 4.523948 4.435189 4.662628 4.4239793 3.969061
1368523_at 4.0187 4.010507 4.062965 4.5048594 4.2938604 4.1045966 4.249337 4.2437797 4.015662 4.056279 4.1628695 3.856781
1368524_at 3.6610563 3.7166767 3.9437954 3.6465876 3.7998087 3.7949839 3.7705352 3.7319183 3.900478 3.6628747 3.6943438 3.7738857
1368525_at 6.5106373 6.537584 6.641385 6.322828 6.500055 6.4584994 6.427236 6.5431685 6.380256 6.5448794 6.620111 6.7052965
1368526_at 6.9695845 7.2596188 7.2786736 7.2467365 7.2197204 7.242893 6.9734416 7.3170285 7.1868014 7.217596 7.02622 6.9249716
1368527_at 3.4593883 3.3170655 3.2449253 3.1397645 3.23485 3.2216966 3.269237 3.1521437 3.0817482 3.2371287 3.2721508 3.2216065
1368528_at 9.000172 8.842348 9.143877 8.811499 8.812338 8.72934 8.532932 8.520086 8.346809 8.758432 8.336539 8.378763
1368529_at 4.511617 4.552173 4.5148945 4.5472684 4.8593073 4.943661 4.7004676 4.2687206 4.7375317 4.6666408 4.5939856 4.782762
1368530_at 4.693799 4.4588666 4.554514 4.7956476 4.556381 4.4518695 4.6550026 4.738561 4.4036393 4.4521255 4.4013267 4.841277
1368531_at 3.5438113 3.5667589 3.645986 3.4855974 3.6449738 3.6954052 3.6510985 3.5031388 3.5089142 3.6450639 3.576633 3.6795914
1368532_at 4.266714 3.9416199 4.256912 3.9559896 4.0200753 4.1094904 4.097794 4.1891727 4.075998 3.907917 3.9867566 3.951951
1368533_at 5.492878 5.482174 5.7613373 5.3958855 5.62179 5.149192 5.3552294 5.3615584 5.75574 5.3294106 5.422823 5.305414
1368534_at 6.058748 5.821756 6.116037 5.948435 5.818484 6.042725 6.035454 6.1023364 6.1355095 5.829801 6.030029 6.1739135
1368535_at 5.4374146 5.711689 5.4216204 5.5140753 5.5542364 5.6733775 5.540245 5.5596533 5.657631 5.381413 5.4801064 6.021385
1368536_at 10.726992 10.528956 10.438549 10.740835 10.533186 10.703357 10.400308 10.387815 10.771229 10.46095 10.477301 10.575356
1368537_at 6.134741 6.341388 6.4390826 6.2369742 6.472347 6.37681 6.0644183 6.2214055 6.479798 6.399843 6.088534 6.155701
1368538_at 7.795545 7.8063684 8.242281 7.8552475 7.919387 8.022108 7.779038 8.143571 7.8314266 7.760207 7.966192 7.9615827
1368539_at 3.4610522 3.3307226 3.362044 3.476599 3.436554 3.4716263 3.430713 3.2992234 3.4816306 3.6443994 3.5227094 3.3594925
1368540_at 4.0349617 4.138564 4.540691 4.1984067 4.604307 4.131791 4.1898823 4.319827 4.175352 4.158854 4.1601315 3.9724662
1368541_at 5.582252 6.236518 6.2384477 5.8441935 6.162979 6.1138725 6.327317 6.218045 6.1275954 6.068645 5.690925 6.0398498
1368542_at 4.9655585 4.842029 4.816336 4.5135837 4.968265 4.259429 4.7127495 4.9346924 4.533699 4.5562 4.5156555 4.8360353
1368543_at 6.757737 6.710948 6.224754 7.334506 6.6738257 7.337039 5.7706647 5.850378 7.209939 6.7366786 6.1094956 6.47738
1368544_a_at 4.56581 4.613098 4.787935 4.777402 4.6671357 4.7190027 4.918846 4.673083 4.5703917 4.986043 4.691965 5.028664
1368545_at 5.3338447 5.635644 5.531077 5.286903 5.70737 5.6041136 5.544009 5.629197 5.588613 5.2394533 5.5604353 5.8479776
1368546_at 4.8475485 5.16045 4.85019 5.0024195 4.5480623 4.9952245 4.9898715 4.6230164 5.005253 5.269267 4.815291 5.129261
1368547_at 4.113077 3.8123057 4.069453 4.004363 4.207862 4.1830225 4.0983734 4.2678022 4.0036902 4.3147507 4.054563 4.361331
1368548_at 3.3003612 3.225857 3.1411881 3.3899584 3.3697174 3.3303812 3.3440669 3.2882879 3.3293054 3.3449879 3.1486905 3.2094343
1368549_at 8.738351 9.035045 9.079446 8.756154 9.067478 9.006225 8.879207 8.867756 8.9893 8.743492 8.721354 8.828866
1368550_at 5.1315007 4.935468 5.0220118 5.06841 5.20238 5.161625 4.988661 5.0362473 4.921833 4.757824 5.0257354 5.13824
1368551_at 4.75097 4.7039404 4.9273677 4.8197556 4.702431 4.932236 4.797737 5.1340437 4.882768 4.737618 4.9031906 4.955081
1368552_at 10.960929 10.860861 10.626772 10.896379 10.749543 10.692297 10.855209 10.9052 10.881492 10.773659 10.773627 10.587513
1368553_at 5.319911 5.303734 5.389702 5.3536205 5.1398706 5.2949543 4.996048 5.263446 5.6240435 5.2117367 5.5284004 5.2175198
1368554_at 5.582252 5.4971504 5.4696074 5.3764544 5.6907034 5.3611975 5.493631 5.482506 5.555088 5.515913 5.5881205 5.6407433
1368555_at 5.5352755 5.822575 5.579005 5.6676464 5.3791084 5.8056264 5.8280883 5.655367 5.8055377 5.8061595 5.842947 5.655002
1368556_at 4.6444416 4.439309 4.4834023 4.860158 4.589921 4.4633455 4.622286 4.700304 4.782836 4.4379587 4.5178356 4.7753506
1368557_s_at 4.5960503 4.763814 4.658373 4.7900624 4.7053027 4.69592 4.623728 4.6129904 4.766677 4.860431 4.9404373 4.8523517
1368558_s_at 7.589922 8.377838 7.917334 8.128149 7.9353976 8.245825 8.16242 8.386206 7.9113393 8.338329 8.212721 8.058666
1368559_at 5.698867 5.573187 5.551794 5.516464 5.3885574 5.3068123 5.385747 5.517436 5.6832366 5.601498 5.3286743 5.654581
1368560_at 5.038884 5.00025 5.443707 5.1924124 5.392227 5.3023205 5.4141655 4.85073 5.246479 5.108735 5.1476164 5.4365826
1368561_at 4.1521444 4.0917854 4.0964184 4.087173 4.216913 4.1978087 4.077939 4.099595 4.0898666 4.002 4.0820103 4.3627543
1368562_at 4.9159846 4.8177857 5.3533745 5.041895 5.2812824 5.1393604 5.014348 5.21599 5.06463 4.7415304 4.9889345 5.1133394
1368563_at 7.169414 8.281984 7.771718 8.068556 6.6966324 6.552668 8.3353 7.935273 7.4132943 6.3599977 8.2873745 8.609846
1368564_at 4.803692 4.8331246 4.953972 5.08522 4.982263 4.855081 5.182947 5.017707 4.954215 4.8379936 4.7880697 5.0398717
1368565_at 4.066931 4.647662 4.2639236 5.3013954 4.770629 4.858215 4.8176413 4.306253 5.67629 4.2833524 4.3338637 4.2986465
1368566_a_at 11.318496 11.559298 11.360445 11.586379 11.288963 11.652639 11.435679 11.679838 11.473761 11.334262 11.4268 11.461717
1368567_at 7.843961 7.633259 7.399526 7.2877946 7.4743977 7.4051714 7.1495748 7.242261 7.511677 7.243509 7.311912 6.9159293
1368568_at 5.636985 5.9425993 5.9908943 5.7653513 5.5684443 5.8436627 5.7500057 5.6939955 5.962127 5.8364086 6.166768 5.979538
1368569_at 4.118006 6.325794 7.546606 3.9385371 5.9773045 3.785884 7.7543035 8.092451 5.009625 3.9978957 5.0043983 4.9301376
1368570_at 7.982529 7.8511925 7.872858 7.853284 8.026672 7.796504 7.7795506 7.609929 8.0003805 7.933398 7.8311977 7.717879
1368571_at 4.733211 4.614722 4.730873 4.76527 4.4349246 4.698916 4.3536925 4.265812 4.6492715 4.2489667 4.3574376 4.7001657
1368572_a_at 5.3853035 5.2695932 5.5262384 5.529567 5.5603547 5.4245315 5.4305243 5.4705114 5.2470345 5.4580107 5.439035 5.4046183
1368573_at 8.166822 8.155793 8.170079 8.014601 8.311581 8.206389 8.011165 8.133148 8.220793 8.24826 8.178051 7.886673
1368574_at 10.452743 10.212279 10.380588 10.57026 10.313461 10.4487705 10.501747 10.535831 10.269956 10.224118 10.404268 10.181878
1368575_at 5.4911237 5.485747 5.6309648 5.7278376 5.4953384 5.3980227 5.654494 5.313749 5.2451606 5.297845 5.566031 5.572962
1368576_at 4.273554 4.2548056 4.033091 4.283033 4.0949645 4.3899217 4.1077204 4.2728705 4.1684513 4.094672 4.1894717 4.273483
1368577_at 3.5146253 3.3152075 3.4039047 3.471473 3.33482 3.3381004 3.7198482 3.5737011 3.508372 3.4730918 3.5962858 3.5562668
1368578_at 4.986213 4.948508 4.895143 4.975328 4.900997 5.0428205 4.6802692 4.883147 4.952359 4.764325 5.019762 4.93463
1368579_at 4.850769 4.636799 4.738317 4.63967 4.8478127 4.79513 4.776492 4.9188952 4.7947264 4.6619887 4.780197 4.7327547
1368580_at 6.3545847 6.4016676 6.624995 6.443936 6.677687 6.417153 6.543571 6.531641 6.3611083 6.5268164 6.700493 6.6782465
1368581_at 6.069414 5.924803 6.05874 6.0954223 6.100429 5.837612 5.9913735 5.9802723 6.0117764 6.199361 6.062308 6.0804667
1368582_at 4.1654253 4.2233477 4.2590427 4.4040537 4.503829 4.537303 4.566099 4.417366 4.302787 4.22163 4.4706554 4.4292984
1368583_a_at 13.9215975 13.964594 13.751961 13.932605 13.835663 14.113082 14.041895 13.789893 14.021001 13.841545 13.961021 13.764305
1368584_a_at 4.360203 4.498192 4.535528 4.5624814 4.604585 4.8035817 4.387881 4.570429 4.8068366 4.6665263 4.805114 4.5937433
1368585_at 6.2453833 5.7661448 6.176401 6.105385 5.952203 5.9753785 6.309352 6.021347 5.8575745 6.144451 6.175833 6.3039393
1368586_at 5.160917 5.1395035 5.0135994 5.066526 5.3002796 5.302166 5.3569074 5.2437086 5.110831 5.3467245 5.341835 5.353009
1368587_at 13.934619 13.879074 13.87935 13.913172 13.846373 13.921529 13.841344 13.838954 13.895965 13.808007 13.885511 13.845056
1368588_at 5.8226833 5.970236 5.780749 5.764412 5.6362257 6.2621512 5.753099 5.4886656 5.843958 5.749613 5.436465 5.7384014
1368589_at 7.6232677 8.505405 8.267624 7.996691 8.065575 8.709389 8.222317 8.493867 8.533486 8.583965 8.393038 7.780382
1368590_at 4.41155 4.233889 4.1639714 4.2715516 3.909268 3.971567 4.1778626 4.027069 4.0945373 4.3864627 4.6236243 4.2428317
1368591_at 9.0571 9.160105 9.218292 9.112792 9.050844 9.168671 9.19795 9.066244 9.058324 9.100026 9.1332855 8.93931
1368592_at 7.029194 7.2380004 6.935004 7.1856833 6.7186565 6.9484086 6.997671 6.9022746 7.103683 7.2481894 7.251122 6.5477276
1368593_at 8.821947 8.71442 8.730652 8.5979 8.839144 8.380438 9.0483 8.81484 8.831284 8.226955 8.567978 8.542635
1368594_at 5.407187 5.0249352 5.327028 5.315733 5.397133 5.0163336 5.2031507 5.617564 5.146142 5.3473706 5.344595 5.4401584
1368595_at 4.5877395 4.702337 4.7456512 4.5987225 4.5370336 4.1008363 4.420423 4.369517 4.551979 4.611131 4.687884 4.596779
1368596_at 7.612464 7.175121 6.9757257 7.1016974 7.4301147 6.9289656 7.2680354 6.8816633 7.0367103 7.3599877 7.392893 7.3157964
1368597_at 6.3730426 6.4383826 6.313858 6.386285 6.4836545 6.0802803 6.568226 6.0518546 6.3672457 6.5448155 6.478169 6.320696
1368598_at 6.560588 6.694824 6.8137465 6.7147627 6.4119844 6.783762 6.505297 6.501744 6.449746 6.7517643 6.624683 6.674838
1368599_at 5.796776 5.764325 5.8261867 5.993989 5.8161054 6.0177155 5.8380823 6.1483335 5.7443037 5.968208 6.061843 5.9585805
1368600_at 11.146367 11.096267 11.108382 11.160852 10.883074 10.996516 11.050347 10.948216 10.942258 10.969113 10.979909 10.889779
1368601_at 4.775888 4.8000565 4.751556 4.6021175 4.6874733 4.6440115 4.6516047 4.8164983 4.890817 4.7056274 4.8456755 5.11993
1368602_at 4.11928 4.0006022 3.951218 4.035119 3.979865 4.208881 4.2989235 4.064865 4.104146 4.068226 4.2185774 4.0778203
1368603_at 4.709482 4.7995315 4.507567 4.7339716 4.8947477 4.965337 5.0048866 4.693077 4.6536016 4.857623 4.8249006 4.830536
1368604_at 5.1905446 5.073715 4.9482565 4.9733124 5.2269506 4.9623137 4.7610292 4.892923 4.81342 4.744294 5.1801214 5.0966334
1368605_at 5.1155295 4.830447 4.8737454 5.176535 4.7462726 4.899571 4.8461595 4.9479756 4.801641 5.2606826 4.98737 4.765654
1368606_at 4.246206 4.3879147 4.3129005 4.269957 4.2261963 4.5287147 4.301855 4.1466126 4.226447 4.199998 4.3162193 4.4099646
1368607_at 7.7017126 8.903984 7.4138956 8.1087675 6.388596 8.953789 7.287484 7.6676683 7.6719313 8.326848 7.7834654 7.7419405
1368608_at 10.1172 9.999641 10.003182 9.901467 9.645519 9.843408 9.605558 10.099717 9.88343 9.764605 9.759944 9.884253
1368609_at 12.419174 12.626265 12.619589 12.486524 12.504835 12.49057 12.56947 12.519958 12.521269 12.464818 12.525027 12.495052
1368610_at 4.0037246 4.043833 4.1469026 4.111206 4.0607705 3.8479435 3.9565103 4.121039 4.0561647 3.697687 3.9310899 4.0566406
1368611_at 3.9486954 4.079631 4.1134043 3.90296 3.9577322 4.0857716 4.057103 3.8472114 4.002877 3.9433093 4.021966 4.1129856
1368612_at 5.6056166 5.4422674 5.4044814 5.3815184 5.3932924 5.53602 5.4830103 5.2320175 5.322942 5.4585533 5.3707223 5.4992485
1368613_at 4.4402413 4.2465277 4.4375496 4.4067254 4.1627464 4.373043 4.645115 4.3976192 4.4429717 4.289347 4.4518995 4.1907225
1368614_at 8.099164 7.9319687 7.9880567 7.7365723 7.5768623 7.7641435 8.325047 7.9766607 7.675971 7.8150067 7.778175 8.008224
1368615_a_at 4.8816214 4.830463 4.884057 4.915128 4.813118 4.848476 4.5562406 4.655836 4.6439886 4.7032394 4.854512 5.265416
1368616_at 6.0101323 5.9941645 6.188489 6.0140476 6.1653323 6.273732 6.0852337 6.4228735 6.144607 6.102404 6.2279167 6.236654
1368617_at 4.837859 4.415127 4.4037757 5.021383 4.4386673 3.6757402 4.5676336 4.247796 4.159958 4.3886175 4.113867 4.5298166
1368618_at 9.223081 9.438904 9.211864 9.321729 9.110161 9.441948 9.185205 9.248797 9.431845 9.35807 9.259742 8.981169
1368619_at 5.296233 5.361271 5.347132 5.6357245 5.437242 5.418828 5.373827 5.620171 5.371821 5.310603 5.232983 5.5701313
1368620_at 5.761388 5.7055554 5.644951 5.6274314 5.6354756 5.730588 5.659397 5.807199 5.7150383 5.5118794 5.6926613 5.730228
1368621_at 10.974441 11.034805 10.8423815 10.8539915 11.04729 10.892201 10.9690895 11.025878 10.975755 10.816795 10.995663 10.696241
1368622_at 4.5474234 4.3286567 4.393689 4.23258 4.4996448 4.3831797 4.429825 4.3242054 4.320862 4.386707 4.387686 4.492252
1368623_at 4.4858084 4.529249 4.780013 4.604164 4.548637 4.849431 4.484308 4.52395 4.3823113 4.621645 4.594758 4.7448387
1368624_at 3.8981886 3.7266476 3.8899856 3.745862 3.8955662 3.934258 3.8533092 3.8033204 3.982696 3.755774 3.7222562 4.0587807
1368625_at 5.316352 4.7995315 5.4278245 5.378755 4.9880476 5.370643 5.2097044 5.2541714 4.736996 5.1559525 5.2531195 5.3238544
1368626_at 4.4326844 4.4326 4.3536425 4.5295987 4.4116096 4.4587626 4.354827 4.483371 4.252558 4.535222 4.36833 4.57744
1368627_at 12.710862 12.900453 12.7197485 12.886448 12.951569 12.988164 12.738541 12.833607 12.847195 12.9067135 12.768732 12.650022
1368628_at 3.7268505 3.6773036 3.7538307 3.7356024 3.7763293 3.7925959 3.845909 3.93099 3.9605381 3.763663 3.917016 3.9616923
1368629_at 4.8809094 4.6640205 4.831934 4.4443917 4.502253 4.6340046 4.762607 4.743499 4.549214 4.7447977 4.824067 4.6893673
1368630_at 3.3419042 3.408773 3.5419965 3.6147232 3.6604333 3.418448 3.4689567 3.5392933 3.4781399 3.4408398 3.413631 3.5935087
1368631_at 4.534428 4.653779 4.4329877 4.4320626 4.6887784 4.6898813 4.6962924 4.5977874 4.537202 4.5081463 4.4239793 4.375328
1368632_at 3.379631 3.3138309 3.1987298 3.564584 3.1730437 3.5449839 3.425284 3.2953894 3.3409846 3.2389686 3.590276 3.479149
1368633_at 3.5388265 3.5314965 3.4912627 3.4440637 3.5902297 3.4940696 3.6300907 3.3453157 3.3686836 3.5534399 3.5805397 3.5999112
1368634_at 7.968932 8.16547 8.213463 8.20896 8.226588 8.133287 8.185646 7.997705 8.04135 8.010645 8.166653 8.215063
1368635_at 4.1052814 4.049671 4.412347 4.431592 4.195628 4.2508717 4.330161 4.2153697 4.1312876 4.1529827 4.10748 4.2642217
1368636_at 5.7720957 5.722129 5.813477 5.7433434 5.908482 5.900424 5.781793 5.922312 6.043035 6.305372 5.7777696 6.0058928
1368637_at 4.1866217 4.363293 4.1685815 4.0988536 4.398702 4.055306 4.264955 3.9414496 4.2324104 4.3222113 4.1592627 4.255745
1368638_at 5.610694 5.382887 5.352964 5.3310795 5.5186167 5.5511723 5.393529 5.4318047 5.422798 5.416737 5.4150877 5.590021
1368639_at 4.3200374 4.112427 4.1266875 3.9749339 4.121134 4.3030157 3.7719564 3.8454142 3.9442954 3.8704517 4.228978 3.9626133
1368640_at 5.136332 5.305991 5.443639 5.5283093 5.089331 5.6160345 5.2893243 5.3408976 5.6512337 5.1257954 5.470688 5.7048874
1368641_at 4.640636 4.4018707 4.6650968 4.456889 4.473696 4.325188 4.301886 4.6464357 4.2408056 4.124461 4.4816127 4.470895
1368642_at 9.689706 9.720592 9.670661 9.589396 9.825227 9.722226 9.563871 9.688966 9.609831 9.649876 9.625817 9.427792
1368643_at 4.582018 4.105438 4.3135624 4.3716288 4.4057674 4.4578857 4.2064257 4.067219 4.2116804 4.0663157 4.560671 4.140346
1368644_at 4.6158886 4.400932 4.507567 4.5987225 4.5741205 4.4773974 4.6922045 4.548993 4.6090927 4.37473 4.391272 4.542348
1368645_at 6.1908298 6.135255 6.0990086 6.081411 5.847055 6.0358596 5.95799 6.0451117 6.036921 6.05768 5.8999596 6.207148
1368646_at 8.20304 8.274177 8.210199 8.259671 8.71758 8.10336 8.359144 8.420223 8.357298 8.306048 8.200337 8.020667
1368647_at 7.535303 7.434967 7.3587494 7.4883246 7.4661956 7.5963287 7.5129147 7.5205007 7.5566344 7.5322 7.520897 7.2402515
1368648_at 4.858758 4.6040373 4.680999 4.394616 4.65526 4.4594107 4.7315793 4.789114 4.4978843 4.4833703 4.6283083 4.7818155
1368649_at 8.149635 8.207483 7.9354076 8.100046 8.060816 7.9912405 8.120903 7.9828677 8.0719185 7.975277 8.09453 7.766841
1368650_at 6.663112 6.890835 8.05289 6.9610543 6.983368 7.8160467 6.9050856 7.278984 8.115679 6.774632 6.3289566 7.5873866
1368651_at 11.359255 11.05016 11.127727 10.733704 11.085566 10.75579 10.884944 11.102877 10.849397 10.292468 10.591712 10.161644
1368652_at 6.929027 6.97505 6.9481773 7.081206 7.030849 6.893863 6.997832 6.902048 6.8681903 6.8772264 7.0648685 6.898398
1368653_a_at 10.828654 10.924588 10.920466 10.983648 10.771159 10.905631 10.854457 11.084082 10.8559885 10.776924 10.835813 10.790356
1368654_at 6.399122 6.156097 6.107579 6.196213 6.3266644 6.3245077 6.1356387 6.0069327 6.2425656 5.9056735 6.0414734 6.1761413
1368655_at 9.384966 9.497778 9.495807 9.549316 9.708517 9.429585 9.285442 9.645347 9.549488 9.903023 9.532531 9.611007
1368656_at 4.171031 4.142713 4.1676664 4.079551 4.104292 3.906999 4.2434163 4.0221205 3.8976583 4.2094574 4.1612754 4.325017
1368657_at 3.7753263 3.7738507 3.747591 4.0458403 3.5726774 3.7152016 4.070676 3.9876733 3.6160512 3.843375 3.7874367 3.8209074
1368658_at 4.5555105 4.4090858 4.2287083 4.859193 4.565209 4.6341586 4.5992618 4.4429474 4.7260156 4.8624544 4.082364 4.684641
1368659_at 9.631039 10.146957 11.119539 10.163645 10.828612 10.289917 11.016833 10.925054 11.03328 10.182224 10.519389 10.61553
1368660_at 4.724019 4.6877728 4.9844713 4.811177 4.9685993 4.79773 4.651131 4.921297 4.8844185 4.992865 4.8335643 5.068918
1368661_at 7.241955 6.8778815 7.017058 7.1052485 6.8190722 6.8700156 6.9567056 7.069218 6.8216133 6.741688 6.6422305 6.740151
1368662_at 7.4315195 7.1903186 7.3636827 7.371404 6.712802 7.282841 7.0143914 7.5378895 7.259984 7.2220693 7.111836 7.090229
1368663_at 4.0034246 3.7091718 3.90311 3.5455086 3.9365144 3.878423 4.003462 4.204542 3.7787344 3.8989608 3.7667403 3.819871
1368664_at 5.711773 5.6011295 5.825169 5.6819386 5.6484575 5.7520213 5.5892878 5.5599527 5.730489 5.762903 5.555659 5.831251
1368665_at 8.323498 8.209341 8.38641 8.247911 8.299921 8.104642 8.246113 8.445084 8.34025 8.27265 8.061163 8.379362
1368666_a_at 4.071438 3.9268434 4.022461 3.792362 3.958019 3.8844888 3.7084777 3.6965778 3.8167298 3.9860146 3.819284 4.096839
1368667_at 5.57693 5.437906 5.441605 5.579492 5.6037283 5.5176644 5.709512 5.812886 5.53915 5.5181136 5.9851027 5.9040704
1368668_at 8.959925 8.845412 8.679191 8.723968 8.886848 8.946661 8.800014 8.731519 8.869197 9.046804 8.966332 8.804506
1368669_at 7.60865 8.090197 8.068655 7.9152412 8.085648 7.8653865 8.391205 7.969196 7.963415 8.116373 7.970383 8.075466
1368670_a_at 5.7557864 5.595588 5.724868 5.584848 5.8414884 5.8522086 5.8494177 5.575823 5.563009 5.803348 5.5169344 6.0053196
1368671_at 6.0777774 6.298503 6.2761803 6.2224197 6.43127 6.531559 6.405096 6.397592 6.635229 6.4189854 6.388376 6.260002
1368672_at 4.493675 4.6184387 4.835941 4.593423 4.478002 4.6616335 5.1771655 5.0034637 4.7288547 4.4782653 4.824067 5.086583
1368673_at 4.0290775 4.034146 4.0385714 3.9118943 3.9173598 4.048036 4.3306446 3.895905 4.13124 3.9675891 3.967924 4.2028418
1368674_at 11.359165 11.401278 11.411069 11.173966 11.497879 11.360042 11.265763 11.2845335 11.4406 11.087888 11.242372 11.358814
1368675_at 7.1373806 7.1107526 7.152726 7.3729815 7.136202 7.4302144 7.1372476 7.401773 7.308279 7.115793 7.358918 7.00302
1368676_at 5.440704 5.420973 5.237134 5.4931717 5.4004517 5.358712 5.221549 5.467049 5.542439 5.571404 5.6407547 5.5273676
1368677_at 3.7487788 3.8073082 3.7674818 3.713852 3.7606797 3.5758832 4.021268 3.8505635 3.6472912 3.709278 3.8311243 3.466301
1368678_at 4.4380827 4.273713 4.500529 4.572553 4.437276 4.4444265 4.3955836 4.2897487 4.51142 4.3301764 4.3411503 4.3491993
1368679_a_at 7.332997 7.1238728 7.1525335 7.08602 7.2924285 7.0660353 7.1308494 7.2163687 7.146445 7.22931 7.272102 6.8154483
1368680_a_at 4.6452003 4.5342736 4.5585 4.506019 4.7916718 4.742119 4.6950035 4.6142926 4.7228136 4.5607033 4.5083075 4.7474823
1368681_at 6.551516 6.31896 6.431428 6.312345 6.2788625 6.48519 6.686634 6.4247093 6.4743056 6.5297394 6.5073476 6.6297903
1368682_at 4.661723 4.9578476 4.555581 4.3727665 4.4902706 4.7444158 4.8593984 4.8516717 4.6426406 4.6133885 4.591208 4.425709
1368683_at 3.2315447 3.2699628 3.394058 3.2871277 3.2167175 3.2611783 3.2228968 3.2225878 3.218036 3.1682332 3.199249 3.3106723
1368684_at 5.4101076 5.4433155 5.513179 5.1771297 5.719767 5.8799257 5.5636206 5.6205063 5.4721794 5.606305 5.5961924 5.4343653
1368685_at 5.4334908 5.161154 5.2903566 5.398227 5.371339 5.170473 5.1764197 5.4111323 5.2593365 4.9203215 5.3187027 5.249461
1368686_at 14.003985 13.997964 13.998759 14.007292 14.025131 14.000431 13.989964 14.003061 13.923293 13.97602 13.948552 13.940178
1368687_at 6.25118 6.1919713 6.2215533 6.285273 6.199269 6.3136964 6.2695 6.3135896 6.358314 6.1643806 6.217569 6.2673497
1368688_at 4.8971615 4.641601 4.932044 4.9479146 4.899445 4.865755 5.033785 4.6403885 4.615716 4.795718 4.7839766 4.754134
1368689_at 4.1735544 3.939088 4.119993 4.123289 4.0312123 3.9831312 4.007327 4.3641195 4.291302 4.3315597 4.092265 4.5601563
1368690_a_at 4.482636 4.395777 4.519179 4.523441 4.495664 4.425736 4.3130717 4.5506887 4.3406615 4.431046 4.285775 4.481195
1368691_at 4.565464 4.824985 4.696064 4.718252 4.818719 4.8528557 5.0924435 4.66313 4.771308 5.1265583 4.775787 4.6686573
1368692_a_at 8.685771 8.945 8.69636 8.516576 8.758096 9.060965 8.465837 8.36106 8.82881 8.486209 8.009013 8.411829
1368693_at 6.9970737 7.238699 6.758667 7.206221 7.127297 7.1718025 6.9924927 7.07413 6.961628 6.9270186 7.200742 6.923612
1368694_at 4.2038746 4.1582565 4.367212 4.2772446 4.532585 4.2759256 4.4088583 4.6793766 4.3241787 4.336735 4.3095336 4.26315
1368695_at 12.31892 12.331659 12.418592 12.246952 12.417741 12.3366375 12.4668865 12.385896 12.296824 12.562695 12.485286 12.37211
1368696_at 5.432826 4.9584804 4.9708624 5.3670897 5.15234 5.2953053 4.873968 5.3100853 5.4017663 5.122009 5.018408 5.2474203
1368697_at 3.8935683 3.7449362 3.719573 3.8297606 3.7238343 3.861236 3.9245186 3.8549597 3.692611 3.9675543 3.7741876 3.8134534
1368698_at 6.882535 6.5190187 6.221404 6.243495 6.625836 6.2832246 6.475871 6.674827 6.1905046 6.597088 6.2583833 6.18478
1368699_at 4.3835974 3.9747605 4.2125435 4.304617 4.317766 4.598682 4.381256 4.3298016 4.2339334 4.073987 4.163728 4.3420124
1368700_at 4.2832723 4.7062984 4.550954 4.517883 4.573592 4.286998 4.398257 3.8832977 4.43381 4.542559 4.2550817 4.3976007
1368701_at 5.4827504 5.2973795 5.318891 5.4305425 5.4216356 5.3571715 5.5364127 5.3118668 5.2593317 5.3061414 5.2874207 5.435464
1368702_at 8.434336 8.838095 8.942421 8.845292 8.709303 9.366816 8.689125 8.837888 9.28336 8.720148 8.48636 9.079996
1368703_at 6.7817 6.8444624 6.8529553 6.7420173 7.056827 6.699943 6.940154 6.8152623 6.9816303 7.0294595 6.9730463 7.053347
1368704_a_at 4.469884 4.613393 4.6262836 4.4334097 4.6427584 4.801362 4.60919 4.509755 4.753186 4.4273357 4.5260897 4.6883526
1368705_at 5.044876 4.9007215 4.8187723 5.170711 5.2601066 5.0018826 5.1697674 4.882448 4.990903 5.363908 5.269562 5.1037855
1368706_at 12.145333 12.221452 12.093237 12.258709 12.23324 12.125399 12.115401 12.153625 12.038013 12.221947 12.286997 11.940252
1368707_at 13.433041 13.536795 13.689358 13.544892 13.620155 13.552343 13.632685 13.517247 13.521294 13.687696 13.601139 13.561798
1368708_a_at 4.9677253 4.969037 5.11853 4.8713555 4.867434 4.813117 5.1513906 4.9479756 4.939466 4.7556033 5.159878 5.2079034
1368709_at 3.8994045 4.109437 4.070691 4.0992436 4.2470255 4.048338 3.8475688 4.19501 3.9500206 3.8376143 4.1114635 4.0837936
1368710_at 6.953541 6.926177 6.822124 6.8938727 6.8167534 6.8883653 7.1538386 6.8302846 6.796571 6.85481 6.742422 6.7633567
1368711_at 8.136689 8.76884 8.825747 9.008927 7.873436 9.45917 8.027765 9.336631 9.521959 9.153245 7.679884 7.6756864
1368712_at 7.2350554 7.2478456 7.2645273 7.2641783 7.251058 7.1974263 7.341377 7.2016377 7.4384255 7.4531317 7.230314 7.233674
1368713_at 4.8338594 4.500519 4.786405 4.4412146 4.6997004 4.5913005 4.6814146 4.6105638 4.5174904 4.675004 4.513707 4.645952
1368714_at 3.5563033 3.5351725 3.8096757 3.681251 3.59717 3.515267 3.5959845 3.5699592 3.4639091 3.523997 3.6696608 3.5364094
1368715_s_at 4.0971346 4.2238445 4.2834544 4.4844694 4.1937695 4.4255514 3.9629397 4.3199406 4.0701327 3.9207883 4.353754 4.373163
1368716_at 4.273554 4.24902 4.179039 4.30098 4.145913 4.317482 4.4453354 4.2927713 4.3849287 4.3338394 4.3781643 4.317547
1368717_at 10.704117 10.592434 10.568516 10.677447 10.32025 10.634144 10.307564 10.608466 10.593566 10.281594 10.216761 10.132693
1368718_at 7.7677627 7.818375 4.62064 7.114639 9.349997 8.160679 10.078934 9.285969 7.986543 8.848379 8.927164 9.277569
1368719_at 5.4821067 5.2414694 5.520149 5.0792356 5.1016407 5.082009 5.2390604 5.2182055 5.2704477 5.181053 5.407989 5.2509627
1368720_at 12.949629 12.877765 13.122242 12.859405 13.083338 13.043006 12.751687 12.899707 13.048031 12.885372 12.891541 13.158906
1368721_at 6.300005 6.1100364 6.2338557 6.2127213 6.173189 6.16424 6.3602576 6.096206 6.1681366 6.2187204 6.1340365 6.2652326
1368722_at 3.8454623 3.8265498 4.0806494 3.8696995 3.7505841 3.9921262 3.7444043 4.053911 3.7505467 3.6381526 3.8430486 3.7794237
1368723_at 5.079896 5.0493655 5.0747256 4.8637285 4.619867 4.942755 5.2238593 4.7535963 5.204675 5.3334465 4.9501877 5.111217
1368724_a_at 6.057198 6.118631 6.0138955 6.2027106 6.119636 5.705683 5.8023305 6.163091 6.0739703 6.1310267 5.9546137 6.218718
1368725_at 4.693384 4.8183594 4.967346 4.644329 4.767421 5.1405153 4.901738 4.666792 5.0385294 4.8423243 4.5383024 4.598076
1368726_a_at 5.924113 5.9956284 5.87334 5.918664 5.9788723 5.8717766 5.8788 5.821913 6.100978 5.866782 5.750005 5.9274893
1368727_at 3.7376761 3.7714505 3.6007085 3.6531138 3.609931 3.5973194 3.6662574 3.7027297 3.618351 3.8180003 3.725072 3.7955825
1368728_at 5.408936 5.2783217 5.070546 5.532156 5.396084 5.7813153 5.431486 5.4628944 5.4103374 5.52763 5.612081 5.5536695
1368729_a_at 4.3297563 4.5270987 4.4723506 4.307496 4.37771 4.5185328 4.697597 4.4702325 4.562957 4.2390614 4.32626 4.466511
1368730_a_at 4.6883483 4.628519 4.4717646 4.5997953 4.575022 4.590872 4.718476 4.395355 4.4314256 4.3775043 4.64205 4.6630983
1368731_at 13.650845 13.390367 13.493225 13.446091 13.412973 13.32864 13.420796 13.376321 13.336742 13.316126 13.604486 13.381029
1368732_at 7.186266 7.238461 7.106339 7.106714 7.492667 7.1169934 7.518723 7.285857 7.1237764 6.928098 7.2724066 7.0658503
1368733_at 13.340122 13.316345 13.194902 13.4464445 13.19974 13.512062 13.106333 13.066918 13.262424 13.333947 13.432316 13.388783
1368734_at 4.487257 4.52507 4.8213596 4.741438 4.557626 4.6242046 4.415804 4.6880064 4.589693 4.876795 4.811545 4.8589106
1368735_a_at 4.145566 3.973652 4.1588397 4.3509655 4.2199526 4.2894163 4.0997 4.2044773 4.184991 4.164436 4.238601 4.375511
1368736_at 3.5358763 3.8982034 3.9079964 3.741859 3.536406 3.7938633 3.75585 3.580423 3.8095658 3.7431908 3.6588538 3.554921
1368737_at 5.216625 5.356656 5.4285345 5.220559 5.20347 5.350583 5.4830103 5.2023087 5.180238 5.2773647 5.5883665 5.4636955
1368738_at 3.7113705 3.7308407 3.793164 3.5454059 3.7374046 3.614851 3.7475586 3.6417859 3.7749913 3.6136134 3.6040275 3.707193
1368739_s_at 4.9396777 5.084446 5.1615195 5.2513385 5.154961 5.182588 5.104569 5.110829 5.1510615 4.7840123 5.222588 5.11993
1368740_at 4.443779 4.4648705 4.477088 4.363655 4.3385596 4.408676 4.7105384 4.4333687 4.4320226 4.398345 4.6915793 4.331116
1368741_at 13.215347 13.440275 13.489229 13.358189 13.39595 13.377625 13.445645 13.406822 13.332777 13.490315 13.457448 13.338475
1368742_at 6.8922014 7.2357407 6.7925615 6.962127 6.8005333 7.2006936 7.0119395 6.9472957 6.922548 7.3645315 7.059231 7.0143776
1368743_a_at 4.4407015 4.0369425 4.091821 4.1346455 4.088501 4.2720995 4.2590175 4.2335367 4.29327 4.111739 4.390728 4.393589
1368744_a_at 3.9543524 3.9908993 4.095694 4.1427326 4.2157736 3.8925972 4.002077 4.1244326 4.0757546 3.9173067 4.197101 4.088031
1368745_at 7.159878 7.014402 6.2468386 7.3873725 7.018138 6.720529 5.217537 6.1308184 6.494102 6.9580956 6.518488 6.048445
1368746_a_at 5.588636 5.6667027 5.6096764 5.7135715 5.3399057 5.6490974 5.4827833 5.555858 5.4624653 5.662632 5.660466 5.741827
1368747_at 4.4283786 4.5961857 4.754443 4.6661825 4.8582897 5.0139165 4.6612597 4.4518127 4.715495 4.470314 4.6375227 4.706931
1368748_at 5.6346226 5.417583 5.3310895 5.292504 5.5089235 5.6441755 5.5503135 5.3800964 5.4287424 5.0290613 5.003331 5.6639576
1368749_at 5.88058 5.8548293 6.00427 5.9231896 6.010446 6.066653 6.0333095 5.860754 5.941013 5.9396157 6.214633 6.2239633
1368750_a_at 3.9641495 4.1017513 4.081736 4.0299525 3.9370174 4.4255514 4.1060896 4.0248003 3.7791746 4.0483036 4.00304 4.24177
1368751_at 3.8392258 3.9204779 3.8362942 4.0445566 3.9514945 3.9661047 3.846406 3.8788693 3.8899214 3.7233918 3.8885663 3.6435905
1368752_at 4.1202087 4.209699 4.087627 4.104701 4.1160164 4.1617684 3.971768 4.0575523 4.243071 4.055028 4.254007 4.087492
1368753_at 4.1625223 4.056666 4.027502 4.070915 3.8672714 4.1273794 4.4872856 4.2301598 4.1133394 4.115894 4.1109915 4.3022423
1368754_at 6.3299007 6.1376295 6.1576195 6.5881977 6.3421793 6.2254367 6.090638 6.2636547 6.2578654 6.4045725 6.4802923 6.365891
1368755_at 10.256082 10.573861 10.36183 10.885302 10.738992 11.058952 11.010541 10.84076 10.760776 11.18854 11.1277895 10.660128
1368756_at 5.1421676 5.082692 5.308973 5.099284 5.031101 5.284847 5.465334 5.04934 5.213468 5.0838017 5.1631784 5.4809947
1368757_at 4.062091 4.214691 4.319044 4.186674 3.8888617 4.09385 3.9476619 4.064242 3.898444 4.0893803 4.220879 4.157199
1368758_a_at 5.166048 4.7978573 4.9453197 5.127589 5.0684876 5.1288404 5.0540886 4.78522 4.882286 4.9271183 5.0542164 5.251833
1368759_at 5.346795 4.977546 5.385407 5.1878285 5.2108192 5.5114613 5.2245264 5.3570175 5.086893 5.404408 5.259361 5.364869
1368760_at 4.2418976 4.252657 4.0625496 4.128437 4.1963344 4.181762 4.1218686 4.3433514 4.04677 4.026804 4.0895762 4.195569
1368761_at 4.1525946 4.0118513 3.8274422 4.0672946 4.0911474 3.6825774 4.09531 3.908071 3.8338652 3.925904 4.0403996 3.9790766
1368762_at 10.643444 10.216805 11.154586 9.779967 10.315905 9.61467 5.987463 10.371895 10.08481 10.006013 10.337185 5.6347213
1368763_at 5.0934334 5.0798693 5.235311 4.9443283 5.1425576 4.8453817 5.213322 5.0300837 4.9184284 5.0179577 5.0541334 5.1123114
1368764_at 3.3450027 3.4801285 3.6653163 3.5378745 3.2754216 3.3877437 3.417954 3.346293 3.368456 3.4082315 3.3247817 3.3298607
1368765_at 4.6090407 4.856733 4.9462624 4.5274334 4.9428883 4.8304014 4.88128 5.0624495 5.008619 4.9291415 4.9904146 5.46278
1368766_at 4.479229 4.7010474 4.862129 4.7807117 4.7399263 4.8242264 5.1685233 4.9661407 4.9961224 4.9611306 4.9380484 4.8494062
1368767_at 5.804041 5.736575 5.749839 5.8033094 5.8958616 5.8237886 5.963164 6.131084 5.7008724 5.6176853 5.8480906 5.769376
1368768_at 5.5544753 5.8170605 5.73392 5.9213934 5.6097617 5.880054 5.519315 5.6239743 5.5544233 5.7083015 6.0864916 5.655541
1368769_at 10.851496 10.937917 11.003599 10.686671 11.097272 10.938417 10.900297 10.878624 10.8277445 10.856971 10.858877 11.11599
1368770_at 3.8116913 4.0032015 3.9564986 3.876725 4.2249603 4.109002 3.9576764 4.0191336 4.2190723 3.9847186 3.9534147 4.101756
1368771_at 4.5945625 4.7771106 4.817497 4.5603676 4.865647 4.798292 4.6519504 4.718992 4.7345557 4.9417624 4.682779 4.717086
1368772_at 5.560673 5.2824955 5.2513065 5.4271307 5.522392 5.371858 5.260909 5.5812325 5.419278 5.3466496 5.555659 5.6362
1368773_at 3.8965466 3.9004216 3.9734824 4.0187664 4.0266027 3.8511615 3.9104266 3.7010598 3.8365598 3.8742194 4.0071826 3.9054945
1368774_a_at 5.5681815 5.280471 5.440965 5.540337 5.6841702 5.385186 5.701469 5.6469393 5.4960704 5.719719 5.6108284 5.7896047
1368775_at 4.2163215 4.374426 3.7993653 3.8696995 4.145913 3.6680753 3.680863 4.220867 3.9382284 3.9101632 3.5868883 3.5750573
1368776_at 4.3820086 4.914345 4.62535 4.316588 4.574835 4.467374 4.84615 4.7844753 4.7118664 4.5108705 4.947256 4.459284
1368777_at 4.410513 4.5219994 4.3252797 4.4133115 4.449559 4.5933666 4.641305 4.708109 4.868782 4.4253397 4.638113 4.6102047
1368778_at 7.9903784 8.09421 7.9053855 6.6728287 9.400164 7.9977827 8.1652565 8.505604 7.213211 8.147395 8.1375065 8.651869
1368779_a_at 7.9780912 7.5857544 7.5075994 7.823351 7.654136 7.5341563 7.6031213 7.5455165 7.457245 7.6298075 7.6563225 7.1180463
1368780_at 5.3179083 5.3395786 5.303866 5.208156 5.100745 5.195537 5.4824085 5.215364 4.975064 5.2745986 5.331853 5.3383436
1368781_at 5.1758757 5.1020656 5.201349 5.0498824 5.2036657 5.0107927 5.023032 5.020912 4.9596214 4.894615 5.164145 5.1579523
1368782_at 3.7948122 3.6141982 3.7120068 3.9246812 3.9538023 3.9592311 4.045419 3.995547 3.7791746 3.9916418 3.9038613 4.0367975
1368783_at 4.1968465 4.2086368 4.543321 4.570717 4.3318567 4.048036 4.3301864 4.441268 4.3428698 4.428426 4.2261815 4.2798243
1368784_at 8.57077 8.806237 9.097852 9.010307 9.28762 9.128099 9.148022 8.930007 8.856683 8.976688 9.085213 8.640731
1368785_a_at 3.6253402 3.510689 3.6928499 3.8698132 3.595533 3.6937563 3.424587 3.5947201 3.5044355 3.693281 3.5034957 3.631936
1368786_a_at 4.416642 4.387726 4.4043684 4.4755716 4.472103 4.526573 4.4543476 4.3446474 4.347189 4.375336 4.4239793 4.394435
1368787_at 6.3691063 6.053726 6.2223268 6.444483 6.3477144 6.3236585 6.4246793 6.16348 6.2491693 6.21729 6.186001 6.4913297
1368788_at 4.9640036 4.794734 4.916731 4.872325 4.9690013 4.920332 4.741188 4.8845234 4.720022 4.784012 4.732583 4.9837046
1368789_at 5.134362 5.127371 5.254431 4.9752035 5.4456544 5.048897 4.9652042 4.982069 5.248189 4.8971915 4.585985 5.2368927
1368790_at 11.788599 11.957894 12.011667 11.90226 11.9471655 12.022803 11.879732 11.904754 12.102177 12.063723 12.027755 11.933637
1368791_at 5.5256853 5.2414694 5.3320503 5.3823576 5.375334 5.220853 5.513734 5.1988077 5.402731 5.2724385 5.4380417 5.2342215
1368792_at 6.1533685 6.046569 6.286212 6.143532 6.506469 6.2529635 6.24188 5.871965 6.4798956 6.292297 6.4656568 6.094431
1368793_at 4.7237444 4.673867 4.5327005 4.789791 4.727895 4.7473745 4.4677954 4.5148125 4.537017 4.614233 4.7439623 4.8093157
1368794_at 11.409109 11.301154 11.321199 11.170592 11.070912 11.353945 11.070971 11.1814375 11.182777 11.1667795 11.030506 11.002607
1368795_at 6.930732 6.7185593 6.6254396 6.5958633 6.6392865 6.5815096 6.911043 6.596663 6.7321606 6.79057 6.8121357 6.9866266
1368796_at 6.305329 6.5711584 6.400243 6.2696123 6.3121414 6.409271 6.39575 6.234117 6.2077036 6.2822165 6.28885 6.2475414
1368797_at 7.941465 7.3140726 7.1658926 7.5367613 7.6100316 7.86412 7.370581 7.752199 7.490265 8.106764 7.4959035 8.053552
1368798_at 3.7753584 3.7975192 3.7294316 3.872586 3.611592 3.7000167 3.7115521 3.6573088 3.600829 3.667566 3.7203887 3.7432702
1368799_at 5.224806 5.420136 5.522191 5.498034 5.4073114 5.517251 5.480025 5.412487 5.465412 5.6595206 5.6779017 5.7043357
1368800_at 3.8110569 4.066222 4.128995 4.021741 4.2242994 4.0635085 4.035098 4.2127824 4.0636196 4.008312 4.0499563 4.1693096
1368801_at 4.0958233 4.282394 4.291171 4.169716 4.0978184 4.3180227 4.3219995 4.1676335 4.033201 4.1235285 4.3140697 4.264555
1368802_at 4.7288866 4.764758 4.7171464 4.9532557 4.939515 4.7864456 4.8701515 5.040245 4.6905975 4.819721 4.7657013 4.8782187
1368803_at 4.618359 4.706363 4.7202835 4.8414645 4.843008 5.0225925 4.8166924 4.7074633 4.8295035 4.704137 4.795485 4.7516956
1368804_at 4.2323227 4.2548056 4.4352946 4.104006 4.4346743 4.2809935 4.439267 4.502101 4.2660456 4.542099 4.619378 4.5638046
1368805_at 5.0608854 5.064925 4.877325 4.8996534 5.03131 5.1549854 5.3308372 5.0557823 4.81341 5.272587 5.136612 5.289756
1368806_at 13.4324255 13.488069 13.507308 13.555405 13.470976 13.493789 13.452916 13.461168 13.47587 13.517943 13.466755 13.558532
1368807_at 5.76054 5.8329177 5.6519604 5.6784496 5.742325 5.6660175 5.767269 5.864498 5.549923 5.8061714 5.8060675 5.8064094
1368808_at 8.4573 8.340139 8.302023 8.357544 8.591757 8.353571 8.308737 8.169161 8.419662 8.328656 8.090429 8.1947155
1368809_at 8.838396 9.000797 8.867979 8.877357 8.932173 8.850378 8.796219 8.870106 8.67519 8.951668 8.829242 8.813756
1368810_a_at 4.426261 4.1779985 4.2998557 4.1129837 4.3084984 4.036754 4.60474 4.2984896 4.562068 4.102195 4.2830253 4.407291
1368811_at 5.761509 5.273118 5.245718 5.585593 5.2459087 5.4402337 5.5161653 5.3387074 5.2795725 5.596202 5.402473 5.163186
1368812_at 4.5540123 4.463862 4.7090034 4.5459833 4.5172253 4.5710278 4.5733542 4.461172 4.6080637 4.8288536 4.6985655 4.499379
1368813_at 5.647362 5.7361565 5.6491857 5.734203 5.7347894 5.4696393 5.500325 5.34397 5.7600803 5.9228578 5.8206787 5.868411
1368814_at 10.861034 10.998705 11.382448 11.101633 11.344024 11.254142 10.903576 11.006644 11.378889 10.9317465 11.052424 10.703683
1368815_at 5.4971 5.485365 5.3780336 5.4502583 5.626824 5.2812185 5.680711 5.331802 5.5583053 5.1749043 5.490831 5.406119
1368816_at 4.257023 4.230047 4.3596 4.023823 4.142331 4.2633657 4.4548893 4.4775424 4.295574 4.3146067 4.1213226 4.370618
1368817_at 9.386742 9.362162 9.634441 9.530495 9.574184 9.494633 9.296912 9.570616 9.428354 9.683892 9.557765 9.442871
1368818_at 8.299306 8.24191 8.442183 8.385056 8.240492 8.279652 8.11316 8.303096 8.2887 8.306786 8.380885 8.140229
1368819_at 9.966136 10.142894 10.146686 9.979192 10.114115 10.102695 10.047794 9.999338 10.152429 10.134666 10.091113 10.018889
1368820_at 7.290668 7.249321 7.1647496 7.1530843 7.287313 7.1133943 7.1553473 7.213261 7.3953137 7.043265 7.1113214 7.21056
1368821_at 5.754724 6.2037797 5.96139 6.0068145 6.1171036 6.109074 6.1392026 5.743095 6.1303353 5.812375 5.950954 6.2825117
1368822_at 6.841355 6.759186 6.8255186 7.0038085 6.961821 6.78001 6.667583 6.767994 6.784394 6.73935 6.876173 6.7850924
1368823_at 3.7113676 3.5439792 3.83714 3.7751572 3.7669516 3.7999935 3.7873328 3.7488701 3.712662 3.7657294 3.8004289 3.885401
1368824_at 9.797468 10.135252 9.995391 9.803852 9.991271 9.899095 10.066795 10.1008415 9.870635 9.817547 10.033812 9.70154
1368825_at 3.588046 3.6606972 3.7689989 3.2956448 3.5550473 3.383641 3.5479512 3.529506 3.5641978 3.6719005 3.459948 3.6301
1368826_at 11.0581875 12.770585 12.935481 11.057811 13.273501 13.176495 11.458871 11.411361 12.769912 12.601131 12.651719 13.156025
1368827_at 6.5576806 6.196665 6.2578974 6.0732737 6.2394524 6.156258 6.77253 6.3430667 5.994288 6.4312253 6.561325 6.3203773
1368828_at 5.965423 5.65461 5.717448 5.6822634 5.9458556 5.8266497 5.7474155 5.7214527 5.6687803 5.80975 5.9609866 5.792795
1368829_at 6.712746 6.913506 7.142134 6.3580217 6.7685347 6.78001 6.7446237 6.6887965 6.7520595 7.18421 6.7130594 6.8316083
1368830_at 5.3869505 5.216549 5.2903566 5.271553 5.16341 4.9626784 5.303502 5.2555995 5.0008087 5.268037 5.114993 5.3364935
1368831_at 9.083107 9.016012 8.855686 9.201968 9.115232 9.220192 8.963552 8.987383 9.091913 9.1690645 9.152115 8.924668
1368832_at 7.8424506 7.834221 7.947248 7.800231 7.9778013 7.8944926 7.9135537 7.8676944 7.7676673 7.7511935 7.9203763 7.704171
1368833_at 5.000093 4.573591 4.823176 4.8764486 4.946743 4.731696 4.7867975 5.027653 4.7800717 4.868106 4.8486614 4.9447665
1368834_at 5.8841667 6.1586456 5.8797884 5.7114763 5.9082074 6.017437 5.887136 6.086562 6.216925 6.2273817 6.102377 5.9482293
1368835_at 9.487757 9.505175 9.369263 9.483452 9.544617 9.472128 9.273832 9.456278 9.437677 9.369551 9.505766 8.97908
1368836_a_at 5.7744164 5.688125 5.597174 5.6498995 5.674152 5.4947386 5.8102007 5.5950494 5.7262626 5.4005446 5.858331 5.795507
1368837_at 7.03107 7.035894 6.935004 7.1714053 7.052388 7.2642536 7.1513376 7.076261 6.8963475 6.980706 6.8068104 7.098348
1368838_at 6.8322806 7.2506537 7.4267735 6.8862 7.3841753 7.241194 6.8994823 6.944396 6.986131 7.3394217 6.897021 6.8864775
1368839_at 7.498108 7.36312 7.5027633 7.6135025 7.485861 7.3154917 7.009381 7.2934136 7.412158 7.451368 7.332274 7.614385
1368840_at 12.185676 11.955331 11.98926 12.231894 12.13825 11.85988 12.104028 11.934165 12.077862 12.236209 11.915727 12.326696
1368841_at 6.9825397 7.2999763 7.260511 7.1990376 7.159507 7.2098846 7.093241 7.0441375 7.1813865 7.013274 7.1619315 6.968852
1368842_at 7.449216 7.7897496 7.3711576 7.477635 7.4174204 7.3764753 7.46046 7.4958086 7.4262185 7.5951343 7.3975058 7.313466
1368843_at 9.515457 9.4829235 9.567269 9.507023 9.605961 9.602772 9.28162 9.520646 9.59591 9.556955 9.523759 9.365368
1368844_at 8.30182 8.38174 8.0837755 8.130294 8.251798 8.233451 8.160193 8.311127 8.208398 8.141175 8.140441 8.233219
1368845_at 4.2007504 3.9390528 3.9630358 4.2553577 3.9867196 3.966791 4.500061 4.0265493 4.2166805 4.0378294 3.9874372 3.9212396
1368846_at 5.050728 4.800469 5.0828495 5.014083 4.807665 5.0234385 4.9423914 4.9505463 4.7867527 5.1609054 5.032414 5.187272
1368847_at 9.085728 8.929306 9.042313 9.033543 8.941986 9.108954 9.12237 9.033037 9.284389 9.086203 9.131998 8.83364
1368848_at 8.488104 8.6316395 8.736725 8.7252035 8.951331 8.688924 8.737638 8.55974 8.913314 8.645682 8.498734 8.5448675
1368849_at 7.8826647 7.7267375 7.502252 7.878979 7.776226 7.970679 7.678845 7.6644816 8.1445875 7.624509 7.7187753 7.4902043
1368850_at 5.516261 5.1510296 5.243154 5.100984 5.165617 5.307563 5.2649603 5.0164003 5.3600526 5.199427 5.5798707 5.162533
1368851_at 8.659697 8.779072 8.867729 8.663969 8.798708 8.664827 8.619944 8.64176 8.761551 8.862152 8.553909 8.639608
1368852_at 10.318273 10.375888 10.350625 10.4558525 10.206194 10.280591 10.359066 10.31862 10.357695 10.683978 10.338683 10.047149
1368853_at 3.4316201 3.5779996 3.4415004 3.592135 3.4761856 3.6527863 3.4482806 3.2596164 3.4938865 3.585181 3.5371912 3.3557386
1368854_at 3.4280126 3.5270107 3.6007085 3.6326358 3.396343 3.6668231 3.7153199 3.6555648 3.6768274 3.7118716 3.476652 3.482472
1368855_at 6.2727747 5.8503304 6.1256685 5.953818 6.2223673 6.062528 6.1270022 6.000028 6.2245183 6.064122 5.9572525 6.127868
1368856_at 5.381795 5.715091 5.694344 5.6208034 5.7942085 5.576747 5.7098646 5.6840906 5.902299 5.712002 5.699512 5.555399
1368857_at 3.3809195 3.1504886 3.1176443 3.232105 3.374755 3.137126 3.2516599 3.3039937 3.1973975 3.1067114 3.3275142 3.2441456
1368858_at 3.5766835 4.0078936 3.9135976 3.6173303 3.6962354 3.851843 3.6509511 3.9223278 3.9355676 3.8315365 3.6615212 3.6980236
1368859_at 8.779049 8.829291 8.796017 8.891106 9.038419 8.835962 8.80035 8.7711525 8.881815 8.889036 8.7937155 8.611662
1368860_at 4.378421 4.414858 4.4196305 4.1421614 4.2422113 4.2444305 4.4543476 4.1409664 4.263447 4.1710377 4.376832 4.344182
1368861_a_at 4.99411 4.713292 4.7242904 4.856013 4.801313 4.807131 4.71255 4.8897767 4.7375317 4.889662 4.896488 4.905786
1368862_at 8.434981 8.332066 8.1720705 8.351135 8.258987 8.307142 8.19486 8.361658 8.465024 8.239431 8.264741 8.206944
1368863_at 9.58874 9.68226 9.315189 9.594884 9.469015 9.337029 9.432646 9.396886 9.424309 9.324693 9.515918 9.287637
1368864_at 3.4256113 3.6488416 3.6316073 3.4249532 3.6224651 3.7378125 3.677596 3.6789315 3.5221446 3.6362717 3.7780085 3.7966738
1368865_at 3.5250072 3.6042037 3.5437627 3.4533732 3.3912292 3.3394225 3.6545482 3.378287 3.387666 3.3848684 3.3781936 3.3965607
1368866_at 5.9991856 6.2340245 6.485983 6.1352463 6.353179 6.3644896 6.269572 6.31966 6.2367134 6.383903 6.2716184 6.435145
1368867_at 5.883963 6.3448625 6.370922 6.0514116 6.124795 6.3334284 6.1567917 6.0753684 6.3969245 6.5864906 6.025833 5.910232
1368868_at 5.704403 5.659528 5.542388 5.3588467 5.7371283 5.5251274 5.493842 5.299837 5.4123974 5.150565 5.5422497 5.509547
1368869_at 6.277966 6.1533556 6.1415625 6.033228 6.1044774 5.7330284 5.865724 6.110455 5.833963 5.961363 5.9968038 5.986571
1368870_at 9.496146 8.690292 7.8712883 8.252619 7.840649 8.576941 8.028793 7.8131003 7.4288654 7.9853396 8.047753 8.540794
1368871_at 8.286727 8.290617 7.9715004 8.430718 8.353493 7.7985125 8.217657 8.020252 8.001523 8.432414 8.281921 7.246009
1368872_a_at 5.5452266 5.048627 5.227106 5.990846 5.4205484 5.3744307 5.4257035 5.6240325 5.2609334 4.8789644 5.452682 5.1455884
1368873_at 3.8338892 4.1259904 4.111125 4.2184954 4.051098 4.0482187 4.0873585 4.200653 3.9373686 4.3630114 4.1117945 4.2176847
1368874_a_at 5.239856 5.505926 5.1763716 5.307052 5.8582807 5.615587 5.401371 5.3896947 5.9135528 5.5517216 5.3614345 5.503352
1368875_a_at 7.4428177 7.373176 7.3202715 7.5448384 7.4249907 7.4219885 7.656931 7.5834565 7.480718 7.5317855 7.546906 7.5470853
1368876_a_at 5.3834796 5.2344923 5.197498 5.3109903 5.025101 5.334038 5.4202023 5.251812 5.2407036 5.1279345 5.3614345 5.2662315
1368877_at 7.605579 8.838315 9.41792 8.246933 9.229374 9.248066 8.50688 8.700253 8.804384 7.4198666 8.316179 10.888102
1368878_at 9.715331 9.861938 9.710422 10.0502 10.104307 10.160903 9.848601 9.727173 10.063447 10.319107 10.550442 10.450874
1368879_a_at 4.5183907 4.4633026 4.569794 4.4443984 4.372505 4.4373612 4.517063 4.4562087 4.4532914 4.4841557 4.4567776 4.6966715
1368880_at 4.8611646 4.5459375 4.6174364 4.746222 4.7490463 4.7476544 4.8658867 4.6131077 4.832234 4.4454613 4.604615 4.754134
1368881_at 8.491883 8.510325 8.012737 8.211674 8.5771675 8.474643 8.1725 8.667179 8.420628 8.548969 8.508059 8.66604
1368882_at 5.2522335 6.1248145 5.738243 5.415602 4.542186 5.336564 5.4720078 4.6283245 4.488251 4.418545 5.120969 4.9211106
1368883_at 4.868302 4.969037 5.366216 4.873672 4.5369277 4.7801185 5.0972652 5.036474 4.904529 4.9635615 4.909945 5.071931
1368884_at 4.903564 4.9290495 4.980963 5.093699 4.805586 5.06977 4.723624 4.7146235 4.8292785 4.9401765 4.978021 5.168942
1368885_at 5.255128 5.716942 5.4757113 5.641621 5.5141344 5.6026163 5.736147 5.65991 5.737928 5.5296946 5.745354 5.753626
1368886_at 8.948174 9.066553 8.880476 8.910277 8.923012 9.00574 9.058473 9.175009 9.083931 8.971142 8.826429 8.922559
1368887_at 3.5768085 3.7404954 3.5735562 3.4271388 3.724251 3.7192116 3.8230715 3.675109 3.9715858 3.734534 3.50879 3.6217146
1368888_a_at 8.482826 8.736872 8.483941 7.8534045 8.759025 7.883789 8.769473 8.6723585 8.678819 8.102034 8.968285 8.320684
1368889_at 6.8827024 6.8340163 7.00915 6.833843 7.035176 6.9281936 6.7190313 7.1093574 6.953241 6.9958167 6.97882 6.674838
1368890_at 7.8364444 7.734674 7.7532206 7.655947 7.789426 7.723183 7.478901 7.6224313 7.8066216 7.6635795 7.7953434 7.5465546
1368891_at 6.2496963 5.7464356 5.789577 5.75764 5.60081 5.6927624 5.7477827 5.454825 5.721185 5.4998765 5.456989 5.7476296
1368892_at 4.0513296 4.077037 4.0359015 4.107556 4.045184 4.2633657 4.1469517 4.108362 3.9826622 3.9916418 4.1222243 4.3081264
1368893_at 4.6198835 4.505992 4.6118665 4.6057787 4.5052943 4.5052032 4.5617867 4.6063433 4.581073 4.444128 4.527162 4.8293257
1368894_at 4.62356 4.549786 4.753029 4.5641074 5.0314503 4.892806 4.9048376 4.772552 4.7375317 4.655706 4.7285175 4.704315
1368895_at 4.4630556 4.5321636 4.3457985 4.4514837 4.479782 4.368045 4.347065 4.2796164 4.3017244 4.5392895 4.4934616 4.585024
1368896_at 6.085703 6.583528 6.364877 6.3133965 6.396302 6.8487687 6.150125 6.173708 6.027208 5.925711 6.370843 6.7428284
1368897_at 4.3295994 4.5364895 4.571408 4.5987225 4.688367 4.7478323 4.593395 4.470233 4.299021 4.344942 4.453535 4.6553874
1368898_at 5.206854 5.1144423 5.380461 5.2280474 5.2360353 5.192574 5.4225984 5.183415 5.2189274 5.0402226 5.198649 5.372148
1368899_at 7.293479 7.483518 7.059075 7.2446685 7.33653 7.215742 7.4353876 7.2395134 7.3805847 7.2604628 7.4097285 7.366667
1368900_at 4.8059387 5.1442304 5.201462 4.963564 5.0061855 5.35028 4.903723 5.0468903 5.0343237 4.873946 5.2111416 5.191372
1368901_at 4.6468453 5.009634 4.9167314 5.0977793 4.946543 5.097724 4.952632 5.198858 5.357934 4.5913563 4.9799166 5.416854
1368902_at 6.048529 5.7604265 6.255615 5.997465 6.0149245 6.0788336 6.3186913 6.10907 5.99047 6.051519 6.28065 6.1150355
1368903_at 7.35655 7.6261663 7.5993195 7.4423456 7.5703483 7.5829873 7.4013753 7.435502 7.4004555 7.2945576 7.6452103 7.3239965
1368904_at 6.268212 6.1072135 6.307561 6.0082407 6.2736063 6.000204 6.388653 6.287556 6.023812 6.152962 6.2976894 6.1814632
1368905_at 7.6046596 7.5877886 7.418043 7.2931137 7.4587116 7.5974026 7.498713 7.4590645 7.721781 7.7106543 7.638011 7.942229
1368906_at 3.4636476 3.346359 3.4722788 3.6032474 3.3583767 3.3034215 3.5199614 3.2920816 3.5125902 3.4781713 3.478984 3.3881404
1368907_at 4.793004 4.843127 4.7566295 4.656334 4.6517367 4.718445 4.582534 4.8031273 4.527445 4.7684536 4.849181 5.0087814
1368908_at 8.1208935 8.09029 8.003415 7.925018 8.136169 7.7328234 7.9376407 7.8282256 8.290018 7.712959 8.018211 7.9438076
1368909_a_at 6.719349 6.879711 6.6114016 6.720519 6.773956 6.578003 6.6619 6.6884274 6.561328 6.7641773 6.6984854 6.5124173
1368910_at 5.555451 5.484108 5.550535 5.2666287 5.4116235 5.564526 4.978381 5.3713965 5.6021037 5.4007316 5.157085 5.351251
1368911_at 6.683611 6.452257 6.450283 6.4626126 6.4523125 6.2980275 6.599917 6.2327 6.246183 6.5117126 6.6982274 6.153834
1368912_at 4.5039845 4.394796 4.3523 3.9048977 4.377715 4.3433313 4.6500406 4.5410285 4.333138 4.5055623 4.342737 4.3967595
1368913_at 3.9135654 3.7203615 3.7782404 4.0311947 3.7701032 3.7757707 3.875543 3.8088598 3.9305017 3.8588078 4.2024364 4.215554
1368914_at 4.43747 4.289371 4.4632063 4.5396986 4.4460726 4.6198587 4.5868196 4.3925624 4.301836 4.4591637 4.526089 4.3228126
1368915_at 11.082961 10.844292 11.135908 10.877811 10.958267 10.969841 10.991108 11.0314455 10.797635 10.989824 10.772837 10.69016
1368916_at 10.62657 10.885136 10.77163 10.64 10.6740675 10.473368 10.5409155 10.595401 10.64723 10.549463 10.656734 10.709773
1368917_at 5.391602 5.3636627 5.1489124 5.39736 5.2960396 5.283399 5.277659 5.503803 5.266274 5.184203 5.3659844 5.207336
1368918_at 5.633381 5.3634095 5.6709805 5.290023 5.4531603 5.759421 5.531184 5.537134 5.4350777 5.576288 5.5009203 5.571892
1368919_at 5.077942 4.892368 5.026859 4.9464197 5.0356445 5.2548065 5.208296 4.8409595 4.994856 4.9616795 5.0038695 5.075987
1368920_at 5.416741 5.485179 5.3714604 5.0339084 5.291649 5.327832 5.3018827 5.5533104 5.359023 5.269359 5.256682 5.448033
1368921_a_at 5.5452266 5.7919717 5.767883 5.656032 6.0059347 5.612088 5.860374 5.7498956 5.799499 5.9195533 5.8290224 5.9852223
1368922_at 4.3673563 4.502256 4.8634295 4.7894955 4.764865 4.486484 4.736724 4.6120567 4.3503275 4.683889 4.686343 4.611877
1368923_at 4.9405518 4.733486 4.774335 4.612687 4.689847 4.899571 4.822092 4.9394937 4.672941 4.9265866 4.591885 4.8917174
1368924_at 10.199858 10.209184 10.827193 10.393558 10.507417 10.319243 10.381077 10.467241 10.694066 10.509338 10.391189 10.281178
1368925_a_at 4.6672077 4.6844325 4.8229814 4.837357 4.898738 4.560573 4.617042 4.4893346 4.7879314 5.0077796 4.8253036 4.772543
1368926_at 4.794639 4.6267395 4.5983787 4.7852635 4.61919 4.746309 4.441184 4.259997 4.6400256 4.973295 4.7183695 4.7796144
1368927_at 6.9825644 7.160243 7.000462 6.9475207 7.1404247 6.6681128 7.0844426 7.1075525 7.079406 7.1154547 6.873275 6.7187243
1368928_at 5.8865657 6.01922 6.1665826 6.2854185 6.203566 6.204325 5.971371 6.275237 6.276548 6.0078397 5.968915 6.0964556
1368929_at 6.954707 7.12559 7.012764 7.037906 7.307861 7.3778863 7.0625224 7.101629 7.094206 7.232106 7.046727 7.2293005
1368930_at 3.9755878 4.2419324 4.230573 4.2245903 4.042553 4.294735 4.0816073 4.3691115 4.31513 4.191792 4.410738 4.333537
1368931_at 7.67687 7.7618527 7.8380833 7.707269 7.903658 7.8131413 7.887134 7.952999 7.7170777 7.6046805 7.74852 7.843758
1368932_at 5.499969 5.5351987 5.8349233 5.5193825 5.729468 5.7628136 5.6408463 5.6011715 5.7976537 5.912941 5.656913 5.5823054
1368933_at 6.8562694 6.7558002 6.6835675 6.8563843 6.6864014 6.808616 6.8078027 6.5537176 6.743255 6.807551 6.3748527 6.7936172
1368934_at 11.010463 10.92666 11.334968 10.923 11.136276 11.041849 11.387505 11.29593 10.814168 10.943168 10.894302 11.37608
1368935_at 4.311331 4.0283675 4.3417625 4.3758326 4.0467935 4.6256046 4.091572 3.9683762 4.132352 4.0649457 4.6594024 4.4371386
1368936_at 10.670683 10.766152 10.5950575 10.559058 10.663608 10.614052 10.651826 10.6285 10.693913 10.738389 10.671392 10.65698
1368937_at 5.2697406 5.3285766 5.769427 5.7248445 5.4748187 5.661061 5.6456366 5.4077206 5.5544233 5.649006 5.555659 5.6174335
1368938_at 5.7856555 5.4890833 5.1395583 5.664005 5.603085 5.652193 5.557805 5.2535467 5.495995 5.5579243 5.489146 5.177317
1368939_a_at 4.3869686 4.504028 4.4476767 4.583069 4.6713033 4.53526 4.6875563 4.297391 4.5648985 4.421411 4.475786 4.4933867
1368940_at 10.799975 10.766654 10.374733 10.515846 10.521872 10.14823 10.5836315 10.532627 10.088182 10.190763 10.671883 10.069687
1368941_at 3.9022448 4.0664163 4.1013937 4.3298483 4.172439 3.9371276 4.477207 4.127257 4.2397003 4.366622 4.2185774 4.314232
1368942_at 4.9625726 4.6750855 4.79813 4.7213917 4.6889057 4.7886033 4.8556223 5.0376945 4.5083823 4.852668 4.5712333 4.9761353
1368943_at 13.108139 13.14634 13.020714 13.1096115 13.165648 13.170497 13.042279 13.0186205 12.962809 12.870514 12.882137 12.822726
1368944_at 6.53475 6.762449 6.990496 6.3778973 6.884954 6.6372943 6.484372 6.3595123 6.8248816 6.7831964 6.604052 6.4922967
1368945_at 5.300517 5.5822773 5.365989 5.4346523 5.444713 5.2507467 5.182333 5.3346334 5.024256 5.2439113 5.30135 5.38549
1368946_at 5.6758757 5.59072 5.6711493 5.9322057 5.737034 5.75449 5.7196364 5.304948 5.7631254 5.497864 5.545148 5.586216
1368947_at 6.908655 7.689088 8.364191 7.933824 7.0251026 7.659454 7.0668826 8.023419 8.3062315 7.813284 6.5058317 7.6019454
1368948_at 5.7654896 5.906581 5.300619 5.857379 6.0117464 6.077243 6.006802 5.7729135 5.834563 5.550617 5.9755983 5.7196474
1368949_at 4.5252266 4.3913665 4.507567 4.4293594 4.3714604 4.3225656 4.418866 4.456396 4.246622 4.31095 4.4908686 4.5749936
1368950_a_at 5.8194346 5.8821745 5.884763 5.881799 5.6272573 5.690814 5.790497 5.711833 5.8886747 5.6826925 5.8255196 5.9615026
1368951_at 4.3912773 4.338888 4.3128605 4.441547 4.3555927 4.4133425 4.3259525 4.3886414 4.151294 4.392731 4.385936 4.2735195
1368952_at 4.814729 4.615098 4.748838 4.5326357 4.5322003 4.8249693 4.5860996 4.650611 4.6439886 4.78913 4.6871796 4.8621616
1368953_at 7.6887617 7.710686 7.600629 7.520788 7.8504095 7.6965847 7.423707 7.631772 7.8757777 7.7336125 7.6466384 7.6909795
1368954_at 4.5579658 4.768164 4.9642572 4.791076 5.0110364 4.8935513 4.940111 4.761573 4.9904947 4.968662 4.8281856 4.9537563
1368955_at 6.772615 6.9692335 6.767873 6.9488187 7.146284 7.330245 6.8066874 6.891661 7.1801844 7.2544165 6.9382615 6.7091136
1368956_at 5.3151326 5.338982 5.4186573 5.323852 5.094248 5.4083076 5.293063 5.428806 5.3315463 5.0440245 5.4124722 5.3599477
1368957_at 5.0558968 4.810837 4.936181 4.982068 4.9181414 4.899571 4.912767 4.9506536 4.6145086 4.7032394 4.9184127 5.0741215
1368958_at 4.0571594 3.9186666 3.9410107 3.8268242 3.9376907 3.9073927 3.9424908 4.0389757 3.7814953 3.9790676 4.042282 3.8659244
1368959_at 4.8395042 4.7365017 4.644551 5.0303698 4.7900705 4.7152224 4.814021 4.728289 4.853566 4.621094 4.8824615 4.806671
1368960_at 9.254855 9.139548 9.19293 9.239974 9.224446 9.21885 9.159221 9.19527 9.281798 9.321632 9.440587 9.361289
1368961_at 5.871045 5.8986993 5.8566875 5.7740817 5.8590345 5.926344 5.5244 5.966074 5.7558594 5.897069 5.72871 5.757581
1368962_at 4.9611416 5.043573 4.8325906 5.0196877 5.0285506 5.027553 4.9079885 4.934329 4.879958 4.924117 4.710237 5.0370197
1368963_at 6.3867874 6.2591343 6.29341 6.5395207 6.3271956 6.33338 6.328471 6.21536 6.307019 6.3112082 6.270349 6.082254
1368964_at 4.0733385 4.0749807 4.4565897 4.266032 4.412913 4.1541343 4.243864 4.2115655 4.4818525 4.1441917 4.0703497 4.2325664
1368965_at 5.3200836 5.227129 5.424533 5.317318 5.5510387 5.526832 5.381163 5.376398 5.256222 5.367619 5.618188 5.4219394
1368966_at 4.002925 4.119644 4.2208815 4.2436237 4.3233953 4.1910934 4.2238555 4.0995636 4.104375 4.150155 4.212267 4.2264605
1368967_at 6.6713114 6.6262255 6.3192086 6.3691683 6.45447 6.3765235 6.5911183 6.3918805 6.4302096 6.777865 6.4069095 6.44743
1368968_at 4.323551 4.2641535 4.3329864 4.3889675 4.380339 4.3363695 4.4483547 4.420357 4.1212525 4.032072 4.2224884 4.4688997
1368969_at 4.373349 4.265395 4.114255 4.376691 4.179196 4.5403323 4.2715836 4.157401 4.203226 4.0729337 4.142625 4.280736
1368970_at 4.944481 5.198782 4.7669754 5.078904 5.0296087 5.173518 4.983691 4.9198556 4.813656 4.840306 5.108412 5.129879
1368971_a_at 5.069635 5.186715 5.161363 5.0913186 4.861366 4.6550694 5.146764 5.1455436 4.6439886 5.3875895 5.0295544 4.9645686
1368972_at 3.8184943 3.7470922 3.9851654 3.7587523 3.5560236 3.6986647 3.6844063 3.7969923 3.941324 3.6405494 3.805974 3.7427835
1368973_at 7.3362737 7.2659483 7.439244 7.2959065 7.3817263 7.359768 7.296976 7.045634 7.2347345 7.3079624 7.5048456 7.2317457
1368974_at 4.6477933 4.771632 4.4923444 4.8394117 4.845314 4.847864 4.892582 4.5197783 4.7228317 4.7174606 4.9390984 5.2212157
1368975_at 6.1884456 5.663301 6.11731 6.15637 6.431824 6.4598975 5.7447214 5.895964 6.684538 6.5129285 5.9123673 6.457313
1368976_at 5.1296225 4.9863696 5.6244893 4.897342 5.4456544 5.7921095 5.0607557 4.9109406 5.7703037 5.402373 5.24622 5.5140333
1368977_a_at 8.401416 8.202269 7.7965713 8.14985 7.990391 8.187658 8.120573 8.19196 8.102104 8.130262 8.253139 8.061165
1368978_at 5.471181 5.3137746 5.366924 5.290879 5.45744 5.578918 5.472236 5.276288 5.3921432 5.401227 5.5121307 5.689752
1368979_at 6.2321014 6.100585 6.0990086 5.986423 6.3055143 6.272198 6.167069 6.2488575 6.009605 6.185718 6.2347765 6.4085894
1368980_at 4.9838824 5.536391 5.51656 5.022274 5.3250523 5.1216946 5.3069506 5.226801 5.215839 5.2325096 5.238558 5.653433
1368981_at 3.854708 3.638074 3.574907 3.551812 3.8462443 3.7000167 3.7057242 3.4352338 3.6041684 3.746346 3.5824463 3.704303
1368982_at 4.785488 4.6882887 5.1809974 4.5351486 4.9100275 5.026619 4.9618435 4.9904895 5.0295186 4.9978375 5.0385337 5.0644298
1368983_at 4.4724684 4.532383 4.7544956 4.5469704 4.361044 4.6147275 4.334501 4.365761 4.056691 4.1595225 4.4295287 4.629177
1368984_at 7.1918025 6.8073187 6.9761114 6.83776 7.1706996 6.854849 6.898299 6.6560826 7.194885 7.1116323 6.982881 6.864195
1368985_at 4.358593 4.0703535 4.28195 4.227211 4.3304825 4.202733 4.4471374 4.2247815 4.446728 4.3299837 4.3673744 4.407464
1368986_at 4.947509 4.915146 4.869955 4.8329887 4.8921227 4.9573693 4.928397 4.8551083 4.84466 4.784012 5.1469774 5.0017805
1368987_at 5.5890355 5.5092077 5.7183213 5.7432623 5.7677655 5.582086 5.6777954 5.890513 5.580859 5.68334 6.006774 5.8869104
1368988_at 5.1877265 5.257657 5.2519817 5.320911 5.3293204 4.9355803 5.1495066 5.3729935 5.1359935 5.3714643 5.122204 5.1526084
1368989_at 4.865774 4.882126 4.7509813 4.9355617 4.9639783 4.9484367 5.0478196 4.7999377 5.0518003 4.927101 4.994618 4.589895
1368990_at 5.457702 5.6219583 5.5332026 5.4588423 5.6907034 5.595022 5.9981494 5.75136 5.3725457 6.1172266 6.0111003 5.83206
1368991_at 6.446953 6.124197 5.6560025 5.933407 6.2523336 6.2641783 5.9964285 6.304029 6.151329 6.03477 5.868687 5.8474364
1368992_a_at 9.784574 9.748321 9.823151 9.896776 9.871211 9.904482 9.837917 9.72784 9.585285 9.911925 9.99314 10.01083
1368993_at 5.1251264 5.1425705 4.738317 4.9491506 4.8012834 4.925781 4.986007 4.8151655 4.920029 4.79543 4.8535023 4.754134
1368994_a_at 5.5764046 5.6300874 5.824452 5.7089224 5.481251 5.7420816 5.9002314 5.7611923 5.787218 5.6825852 5.6295896 5.6209087
1368995_at 3.5012212 3.5410867 3.6235626 3.3863626 3.6852937 3.6628754 3.4806314 3.5528145 3.624321 3.4725323 3.648833 3.525317
1368996_at 4.449007 4.4901094 4.331587 4.7838907 4.509123 4.787351 4.794491 4.442416 4.5490775 4.7381577 4.3396025 4.8219147
1368997_at 4.6827145 4.535789 4.3088446 4.6158614 4.3378954 4.692358 4.2663684 4.4346952 4.4758997 4.542559 4.5096097 4.6686573
1368998_at 3.4993048 3.67139 3.7593322 3.6445372 3.6730356 3.6980603 3.7220347 3.5679243 3.850292 3.7077725 3.6540768 3.6300633
1368999_a_at 5.162281 5.379472 5.2087545 5.369441 5.1831255 5.065639 5.3618946 5.570774 5.2662945 5.339529 5.5087414 5.604456
1369000_at 5.5631084 5.522156 5.3624134 5.541759 5.440304 5.7172704 5.464428 5.5091143 5.630985 5.6935234 5.659804 5.4568615
1369001_at 4.0502377 3.7454884 3.7475762 3.9654164 3.9946938 3.7678285 3.8910286 3.8560705 3.9615762 3.7591193 3.8079505 3.954002
1369002_at 4.2477293 4.3069725 4.4355288 4.427194 4.6615696 4.5636926 4.5054207 4.2152395 4.3209844 4.542559 4.6240683 4.486066
1369003_at 5.243116 5.2477584 5.228698 5.5274916 5.583263 5.5463624 5.306468 5.4807515 5.177924 5.364743 5.385954 5.287105
1369004_at 5.345655 5.1635976 5.4001303 5.331139 4.944606 4.997069 5.3611965 5.260502 5.073154 5.3087597 5.3618574 5.416854
1369005_at 4.752864 4.4901094 4.5339985 4.438055 4.3681054 4.451918 4.753611 4.3746176 4.422392 4.462475 4.640914 4.6451035
1369006_at 4.445752 4.049324 3.9585226 4.142162 4.1866612 4.1137505 4.3226223 4.2119207 4.06891 4.3923016 4.2186165 4.152418
1369007_at 5.47875 5.571505 5.4163294 5.4721384 5.1089773 5.2372866 5.541215 5.5873737 5.4680204 5.340401 5.482852 5.487195
1369008_a_at 4.653661 4.416858 4.383588 4.427194 4.347869 4.6060634 4.6513605 4.523147 4.3945265 4.8665743 4.7751427 4.415697
1369009_at 3.7433531 3.8286743 3.8496919 3.9866397 3.8730502 4.1415806 3.8494437 3.8622942 3.8940341 3.6858954 3.7622497 3.93582
1369010_at 5.1176395 5.1025543 4.972535 5.20584 5.092411 5.145831 5.1252503 5.1466713 5.245784 5.2613745 5.1568155 5.385174
1369011_at 12.0598345 12.403093 12.458138 12.220168 12.271524 12.516244 12.383071 12.363997 12.217658 12.223277 12.204029 12.380632
1369012_at 6.0172334 6.0166206 5.9745364 6.06667 6.0880394 5.970217 5.6709113 5.846967 5.8106465 5.8811054 5.989899 5.745771
1369013_a_at 10.462076 10.482839 10.296577 10.318759 10.2792425 10.347584 10.281131 10.420349 10.281324 10.308606 10.503321 10.464059
1369014_at 4.760386 4.7502513 4.682184 4.8361225 5.002365 4.786197 4.9037514 4.9088535 4.68423 4.979906 4.727209 4.968377
1369015_at 4.7565365 4.887893 4.8088684 4.754821 4.620532 5.0382104 5.011416 4.8397837 4.8124876 4.3245306 4.8512497 4.9181747
1369016_at 5.0385404 5.520234 5.235888 5.17432 5.2097235 5.1769996 5.2376895 5.135373 5.33697 5.2956743 5.267531 5.3624606
1369017_at 4.381131 4.6093063 4.300089 4.3847265 4.429097 4.600957 4.703023 4.4523115 4.1901803 4.4763694 4.335827 4.796532
1369018_at 5.049682 5.375723 5.340025 5.3095074 5.41164 5.7332096 5.3371935 5.3040247 5.2170115 5.543893 5.6373916 5.724962
1369019_at 3.6720607 3.8328018 3.6607976 3.6675386 3.7175224 3.786986 4.045419 3.7553341 3.889522 3.867756 3.7576616 3.62303
1369020_at 4.8112664 4.644603 4.581274 4.6558275 4.711458 4.590191 4.8321676 4.8532352 4.7595797 4.993334 4.821371 4.9027147
1369021_at 5.9345446 5.918216 5.9979115 5.915934 6.152956 5.9905763 6.217759 5.881013 5.8018394 6.129583 6.252192 5.9273777
1369022_at 6.0076113 5.937873 5.9300046 5.907297 5.9555163 5.9304466 6.0147057 5.9703755 6.0261173 6.0226183 6.159733 6.0924063
1369023_at 9.859015 9.912249 9.81647 9.791143 9.889056 9.817725 9.604968 9.864203 9.615963 9.806983 9.884562 9.855184
1369024_at 6.8834996 6.439274 6.7759795 6.725574 6.6862736 6.809885 6.659927 6.6628165 6.6635313 6.4195213 6.3857427 6.7130065
1369025_at 4.327717 4.3465433 4.3879914 4.0789213 4.477725 4.371889 4.5556192 4.109025 4.5260105 4.629093 4.5894804 4.808805
1369026_at 5.639013 5.688403 5.966413 5.796543 6.011411 6.090538 5.680867 5.8572288 5.862764 5.6997223 5.700443 5.5363636
1369027_at 4.5391016 4.390917 4.3969603 4.5409927 4.4546356 4.1818695 4.4881983 4.4553385 4.39688 4.3746715 4.539912 4.7021284
1369028_at 4.6216965 4.8085027 4.6931667 4.814903 5.0610495 5.069827 4.5386996 4.8006783 4.913516 4.8398285 4.8121376 4.8424397
1369029_at 5.3409266 5.9190493 5.449769 5.5521784 5.48162 5.5666866 5.42726 5.811616 5.8266683 5.513711 5.459356 5.614869
1369030_at 4.282656 4.2887063 4.2278895 4.479156 4.3321033 4.498199 4.661316 4.3388753 4.2101007 4.1425505 4.452939 4.2692595
1369031_at 8.402184 8.376174 8.311685 8.318615 8.394916 8.384712 8.560894 8.559953 8.337847 8.281298 8.563217 8.123353
1369032_at 7.610561 7.713189 7.7400017 7.7008133 7.7555046 7.6866956 7.8341174 7.743254 7.647658 7.8790526 7.617937 7.7109118
1369033_at 3.6817281 3.4893734 3.6571956 3.827126 3.5272813 3.6527863 3.7568974 3.6170197 3.7969496 3.7760484 3.7133408 3.8041334
1369034_at 4.929716 4.7120743 4.9860625 4.7213182 4.940359 4.827129 5.1709805 5.0189075 4.6092086 4.907981 4.8846855 4.8694935
1369035_a_at 3.593562 3.516956 3.4846704 3.635704 3.67313 3.5650177 3.7534237 3.619041 3.5115888 3.5909667 3.6184058 3.882738
1369036_at 3.7467391 3.756197 3.6759675 3.9422765 3.753864 3.7000167 3.8186328 3.616205 3.8163824 3.6421988 3.8675988 3.5857787
1369037_at 4.392703 4.3529186 4.3814707 4.6338577 4.544796 4.5176935 4.490674 4.5692534 4.312484 4.5489664 4.6182942 4.4750013
1369038_at 5.731332 5.5402803 5.773141 5.733734 5.6643014 5.626544 5.900594 5.5483074 5.6106462 5.724265 5.8198366 5.82265
1369039_at 7.8446565 7.821818 7.7792706 7.6054482 7.7534466 7.939237 7.7490883 7.7901816 7.8072143 7.4320807 7.635845 7.3866653
1369040_at 5.469809 5.515413 5.298247 5.618093 5.331797 5.616592 5.620335 5.4230504 5.297921 5.3917646 5.636953 5.661113
1369041_at 3.6242557 3.447822 3.690663 3.525545 3.5140038 3.8474407 3.3977983 3.5501518 3.8028224 3.5504813 3.7849886 3.7437153
1369042_at 6.757415 6.7202744 6.8678727 6.7797437 6.6791883 6.683679 6.858521 6.349085 7.1749716 6.6961904 6.596545 6.9211617
1369043_at 3.604153 3.4355245 3.7311914 3.740662 3.5723577 3.899601 3.7672064 3.6149032 3.7796404 3.8438706 3.6863806 3.507891
1369044_a_at 6.640541 6.8694715 6.131858 6.5452275 6.102597 5.5822935 5.669677 5.7621813 6.103923 6.4849386 5.9717736 5.555399
1369045_at 6.88234 6.707907 6.8884563 6.8043346 6.5750165 6.841333 6.8391905 6.8320136 6.569872 6.935065 6.860844 6.901583
1369046_at 3.9178586 3.8847024 3.9675937 4.096637 4.224017 4.045497 3.9935458 4.275327 3.9081495 4.1475496 4.0524874 4.1002617
1369047_at 3.1990213 3.2524667 3.102392 3.2737513 3.1279871 3.1611435 3.1627402 3.0860229 3.1556857 3.1456218 3.1438851 3.1889691
1369048_at 4.7262545 4.7895966 4.9177847 4.6748676 4.8278227 4.5953245 4.5990953 4.942176 4.6918983 4.7278357 4.9592056 4.796532
1369049_at 3.9660134 4.0482073 3.9034262 4.130908 3.9476845 4.0624967 4.0657763 4.149582 4.138755 4.0957355 4.0529265 4.030384
1369050_at 8.098602 7.765933 7.5794997 8.219823 7.9668617 8.142119 7.4845595 7.6489973 8.062755 7.5006685 7.732611 7.9287148
1369051_at 6.396269 6.3808203 6.7272735 6.800726 6.869716 6.7526145 6.6761665 6.5390396 6.697925 6.8505697 6.747324 6.6771426
1369052_at 5.029091 5.085633 4.981313 5.081066 5.101999 5.2717147 5.0310893 4.981658 5.294372 5.046668 5.2493534 4.9688916
1369053_at 4.5837317 4.5645475 4.6659336 4.506502 4.637767 4.542594 4.3218503 4.4822574 4.5602713 4.6899805 4.491561 4.6691065
1369054_at 4.0977154 4.4942255 4.0113554 4.0763655 4.1939936 4.3966665 4.377057 4.186948 4.154091 4.2105594 4.219302 4.300824
1369055_at 3.768542 4.1451683 3.6759024 3.6553562 3.855975 3.7725842 3.739697 3.7694068 4.123945 3.752121 4.1349707 3.7305906
1369056_at 3.699565 3.5067239 3.5681674 3.558282 3.636722 3.6433752 3.5368974 3.5627184 3.59192 3.4944913 3.5167022 3.5750573
1369057_at 7.650715 7.685254 7.678705 7.548418 7.591011 7.7579594 7.7406397 7.6038547 7.830082 7.7444243 7.712224 7.7023244
1369058_at 5.254381 5.3687077 5.1450152 5.484873 5.3861094 5.3166428 5.212071 5.391628 5.2828393 5.3039637 5.1244407 5.1412168
1369059_at 7.3565536 7.303485 7.4433246 7.323656 7.5388136 7.5341487 7.2302647 7.401828 7.663448 7.5185027 7.3641453 7.3253546
1369060_a_at 7.893621 7.878336 7.899431 7.8541307 7.913934 7.8539863 7.787835 7.9149637 7.934994 7.7985435 7.7839456 7.8018126
1369061_at 8.561834 8.543526 8.426632 8.519197 8.740433 8.522591 8.498163 8.460457 8.591394 8.620321 8.635796 8.61492
1369062_at 5.309532 5.2132072 5.25305 5.1771297 5.2661457 5.1182566 5.3924036 5.382036 5.25037 5.0365 5.35448 5.3118334
1369063_at 10.290342 9.821238 9.880212 9.74558 9.65525 9.533339 9.817444 9.921609 9.606374 9.559771 10.085978 9.722072
1369064_a_at 4.0588856 3.9108398 3.8894293 4.051299 3.912229 3.86919 3.905533 3.9070482 3.972572 3.6415792 3.9201016 4.056641
1369065_a_at 8.927856 8.694624 8.440625 8.807488 8.543518 8.663097 8.742614 8.480378 8.68645 8.766193 8.54966 8.6233225
1369066_at 5.6906614 5.723689 5.943642 6.0228095 6.002384 5.8943715 5.932986 5.8041983 5.9164186 6.1303606 5.766151 5.9450674
1369067_at 3.8604546 3.654404 3.827081 3.6623797 3.6560555 3.5259693 3.838382 3.830964 3.702811 3.9599211 3.9113684 3.6485121
1369068_at 3.9236648 3.9572973 4.0475616 3.9236112 4.074621 4.065135 4.0162516 4.239111 4.0587425 4.1436505 4.238903 4.024952
1369069_at 7.5768332 7.437627 7.2974114 7.5175905 7.5798187 7.370567 7.4644556 7.4689746 7.4295416 7.4965553 7.3801236 7.1642256
1369070_at 7.9436927 7.8291845 7.8639884 7.7160916 7.7161098 7.6718955 7.713753 7.9087734 7.8535504 7.7379527 7.9172096 7.4882383
1369071_at 4.34121 4.128399 4.268635 4.2159386 4.1227217 4.2218437 4.3018856 4.2701473 4.0350695 4.128564 4.167781 4.065567
1369072_at 6.3480268 6.2756405 6.41453 5.819432 6.1525846 5.729472 6.5529537 6.8546405 6.693487 6.613264 6.8231764 7.1856823
1369073_at 9.992175 9.721751 9.929818 10.08594 9.77017 9.965047 10.011171 9.685426 9.714147 9.813725 9.98684 10.08708
1369074_at 12.378716 12.351118 12.527557 12.438219 12.497898 12.383239 12.266597 12.328827 12.411151 12.229445 12.334977 12.017601
1369075_a_at 4.5866995 4.366889 4.782016 4.8766737 4.682557 4.653061 4.5049005 4.4177723 4.447648 4.515045 4.7768817 4.712017
1369076_at 8.753838 8.7369995 8.569841 8.729146 8.691107 8.740735 8.693157 9.035582 8.781983 8.676821 8.734074 8.565873
1369077_at 6.738945 7.0942216 7.13445 6.989832 7.0349455 7.137651 7.0383134 6.977499 7.1076455 7.288356 7.223326 7.0219936
1369078_at 7.830734 7.792289 7.750289 7.855838 7.939803 7.8342814 7.6244764 7.820876 7.9979033 7.7736063 7.84538 7.743595
1369079_at 4.911087 4.885258 5.0876684 4.916312 4.99468 5.098237 5.0905733 4.870789 4.809377 4.893381 5.0494776 4.9795732
1369080_at 4.980853 4.689527 4.7652555 4.7139196 4.6874523 4.725356 4.911209 4.570169 4.6500716 4.817644 4.807099 4.880432
1369081_at 7.469637 7.6148973 6.9102774 7.076806 6.9135256 6.9688683 7.02059 7.0349016 6.905159 6.883751 7.3858852 7.1350474
1369082_at 5.0229187 4.959695 4.955032 4.885643 4.9732003 4.999387 5.022914 5.2531114 4.838529 4.775985 5.2961736 5.0247927
1369083_at 5.428221 5.7243156 5.955625 5.3784857 5.619339 5.675246 5.768507 5.8642907 5.3836255 5.4174995 5.4131784 6.01467
1369084_a_at 7.2412972 7.208111 7.304767 7.222804 7.2779517 7.211639 7.3664265 7.1626797 6.809289 7.19577 7.4044824 7.022864
1369085_s_at 4.8233156 5.511917 4.956751 5.637207 5.65197 5.1671395 6.0684834 6.096716 5.5918207 5.3168697 5.634904 5.382941
1369086_a_at 5.465384 5.226279 5.1715717 5.5398216 5.4442844 5.592327 5.447727 5.3108654 5.4166985 5.193571 5.2775855 5.273406
1369087_at 5.1222825 5.43336 5.0037026 5.224655 5.156738 5.4092264 5.0329747 5.20598 5.3414364 5.332714 5.2290688 5.307211
1369088_at 7.081146 7.0105743 7.584925 7.0712237 7.434503 7.423551 7.326024 7.2305365 7.1602626 7.2131906 7.2143965 7.0908012
1369089_at 4.4079475 4.4020014 4.4386435 4.6235223 4.2581997 4.3386803 4.4188776 4.2941155 4.321344 4.2716074 4.347056 4.2678623
1369090_at 3.972929 4.119644 3.8841958 3.9027836 4.107435 4.1593966 4.3308725 4.1556215 3.902643 4.248227 4.1629725 4.262413
1369091_at 4.1757293 4.2999086 4.188427 4.051832 4.1000633 3.9954128 3.9935458 4.0531416 4.063531 3.9792855 4.0807104 3.9577231
1369092_at 7.918356 7.945445 7.9957805 7.775852 7.8801146 7.903484 7.944522 7.874915 8.158214 7.70456 7.5658503 7.4391637
1369093_at 7.114395 6.981412 7.336633 6.809599 7.184646 6.767949 7.150917 6.881344 6.9424896 6.9186454 7.2272577 6.693573
1369094_a_at 5.5994396 6.208215 6.0055604 5.758563 5.6285973 5.9748807 5.7123594 5.4262147 5.8356915 5.545714 5.934695 5.7386465
1369095_at 4.35324 4.2604446 4.5601454 4.7749357 4.3363867 4.237685 4.531214 4.76015 4.374393 4.5044246 4.4939528 4.523059
1369096_at 4.244037 4.1725254 4.2461443 4.246798 4.296834 4.265047 4.136739 4.4842114 4.056646 4.3580136 4.210448 4.2882175
1369097_s_at 6.1603937 6.185038 6.1456237 6.061788 5.978821 6.1859202 6.145434 6.318278 6.2318506 5.827674 6.0416727 5.649549
1369098_at 3.9558814 4.2086368 4.1764717 4.1213098 4.204587 4.2707257 4.283532 4.298265 4.293337 4.232548 4.2338653 4.519369
1369099_at 7.287191 7.200654 7.496083 7.4532886 7.3869987 7.4582534 7.2346764 6.8575706 7.384523 7.4337487 6.8553376 7.2573295
1369100_at 4.0363092 4.153887 4.126687 4.0979376 4.5438643 4.1578293 4.426259 4.0857697 4.323678 4.15893 4.1986885 4.1605864
1369101_at 7.939108 7.969733 8.265481 8.00111 8.252413 8.079452 7.992383 7.963202 8.109323 8.121036 8.03511 8.190133
1369102_at 3.9121168 3.7555044 3.867177 4.0048904 4.111802 3.7602816 3.66271 3.6573088 3.9852428 3.7315938 3.625577 4.037398
1369103_at 4.898551 4.956102 4.9573836 4.665684 4.9489417 4.8109164 4.7649183 4.8798237 4.8431215 5.0025606 4.881308 5.0498643
1369104_at 5.0906143 5.1039205 5.4878225 5.015934 5.4116564 5.393443 5.0261674 5.346756 5.720976 4.9774756 5.3614345 5.2672615
1369105_a_at 3.6526697 3.8936648 3.6417944 3.6662145 4.002276 3.9163342 3.7621534 3.4964805 3.6974175 4.2879977 3.4211173 3.822267
1369106_at 4.6671934 4.41358 4.552588 4.6550903 4.5415277 4.322977 4.6905184 4.7143927 4.690582 4.62502 4.766819 5.01614
1369107_at 3.9387007 3.72434 3.7675354 3.8696995 3.738774 3.8279538 3.7869272 3.7262118 3.688879 3.840137 4.023354 3.7755713
1369108_at 3.9702127 4.0295324 4.0962796 4.1299095 4.051098 3.9443386 3.9373724 4.006238 4.0316324 4.267109 4.063422 4.145812
1369109_at 3.6754932 3.5330448 3.7919626 3.6785355 3.598808 3.5437772 3.7148936 3.8371248 3.728251 3.574769 3.8857467 3.8653107
1369110_x_at 10.021793 9.829294 10.347885 9.669628 10.41062 10.147948 9.75512 10.786041 9.785984 9.6379175 7.8812375 8.059812
1369111_at 13.967131 14.088631 14.050245 13.9923115 14.046109 14.033532 14.04158 14.059146 14.014718 14.019672 14.051949 13.98055
1369112_at 4.4277935 4.314285 4.533759 4.1855307 4.2426214 4.452095 4.258954 4.199399 4.405921 4.1960506 4.1184754 4.5207663
1369113_at 3.630734 3.2463398 3.5827339 3.4047742 3.4752693 3.3259923 3.2947924 3.3162203 3.5793414 3.4479375 3.1404614 3.3633468
1369114_at 3.2042074 3.1727312 2.9942303 3.2137394 3.0664375 3.2185783 3.3163574 3.3350384 3.126833 3.2069688 3.2106469 3.3183372
1369115_at 4.598159 4.927482 4.679474 4.7611947 4.731818 5.1013446 4.6427193 5.038664 5.0716352 4.794131 4.9657383 4.8930407
1369116_a_at 5.933742 6.0560827 5.9516454 6.0493774 5.8940544 6.0457273 5.800375 6.0083375 5.9479837 5.831703 6.109654 6.0644417
1369117_at 4.3273015 4.1585503 4.136568 4.2937036 4.070239 4.2308216 4.0632057 4.133783 4.089455 4.2823095 3.9882534 4.1888075
1369118_a_at 4.6965694 4.5875616 4.8280935 4.8598905 4.3100185 4.7328677 4.594969 4.5669107 4.563566 4.466971 4.4766927 4.8615975
1369119_a_at 4.8100376 4.505803 4.6914387 4.676794 4.4355974 4.7384996 4.799926 4.6030493 4.546506 4.713197 4.6325226 4.7678537
1369120_a_at 7.401442 7.303948 7.3627577 7.3075914 7.254919 7.2408533 7.4090004 7.3978314 7.2014217 7.035758 7.375098 7.30028
1369121_at 5.240244 5.3431506 5.2601495 5.398137 5.2008066 5.4068956 5.383737 4.9395666 5.2316346 5.5476217 5.278457 5.4765625
1369122_at 7.7514086 7.735474 7.5138 7.6970415 7.5947614 7.6721754 7.6580505 7.5574336 7.5424676 7.684217 7.805372 7.7314525
1369123_a_at 6.164621 6.071837 5.9112535 5.842596 6.251532 6.0178485 6.032504 6.021061 5.8177333 6.175396 6.348629 6.2012315
1369124_at 4.273554 4.5812607 4.4472227 4.6292257 4.5031195 4.3801575 4.3114777 4.5742044 4.388859 4.412296 4.558935 4.520583
1369125_at 3.2495184 3.2048643 3.230845 3.5633411 3.317124 3.4429166 3.5442135 3.5023043 3.399855 3.5972521 3.3169777 3.3440812
1369126_at 3.7262673 3.7640111 3.6731215 3.6952264 4.117485 3.5882022 4.1151857 4.2182336 3.851969 3.7499142 4.063471 3.684152
1369127_a_at 6.500398 7.065207 6.673496 6.7501507 7.1991987 6.5522795 6.8592076 6.6453805 6.9317117 6.753376 6.6481915 6.771857
1369128_at 4.3261805 4.0979576 4.373435 3.9503717 4.000743 3.8791666 4.048113 4.0192175 4.122265 4.0641813 4.3439693 4.3033886
1369129_at 3.995219 3.9336982 3.8614728 4.1464014 3.8765528 3.767072 4.1086435 3.9931486 4.049178 4.038939 3.9414918 3.6505272
1369130_at 4.6182933 4.842415 4.738317 4.9419074 4.6736526 4.7473745 4.42239 4.8483677 4.706824 4.6527205 4.8068924 4.7508345
1369131_at 4.2246532 4.005483 4.357993 3.8610094 3.9218078 4.1047883 3.976801 4.138064 4.029268 3.8424494 4.10377 4.491909
1369132_at 5.343807 5.5532475 5.598361 5.539821 5.3012285 5.6936703 5.7474155 5.5665793 5.6756287 5.5759673 5.7290297 5.7161913
1369133_a_at 3.6979752 3.861939 3.9907913 3.8746064 3.8590295 3.88803 3.7490838 4.1900783 3.7125304 3.7921386 3.85363 3.8855896
1369134_x_at 3.501268 3.5104148 3.4415004 3.4965603 3.4652758 3.428588 3.6557307 3.4137118 3.4771123 3.4902403 3.4090366 3.5161042
1369135_at 6.4718413 6.1100535 6.4966416 6.431686 6.3710513 6.243899 6.3391337 6.5487113 6.298552 6.599653 6.580048 6.3647346
1369136_at 4.328561 4.2037387 4.2085285 4.5843415 4.2906065 4.3620844 4.369589 4.123434 4.357525 4.4389944 4.0926166 4.224372
1369137_at 5.108607 5.096905 5.2018566 4.8087935 4.9334393 5.0680733 5.120429 4.9503584 4.9948187 5.0569057 5.1239634 5.2177634
1369138_a_at 4.05328 4.064595 3.8263195 3.9785173 4.0085135 4.1446905 4.080761 4.1711082 3.7616851 3.8716302 3.925384 3.6098924
1369139_at 3.7815573 3.5405786 3.900729 3.7715251 3.6153977 3.4763982 3.5451505 3.6997654 3.5733259 3.6534107 3.648833 3.9156215
1369140_at 4.0141478 4.129545 3.9302561 3.8906996 4.0162187 4.094636 4.035475 4.129366 4.012454 3.9967287 4.167781 4.361331
1369141_at 3.7215202 3.4211838 3.4863167 3.9240315 3.4680073 3.3937628 3.6799476 3.6371481 3.7523282 3.7730613 3.739588 3.673826
1369142_at 3.7758567 3.6422894 3.7503207 3.7167144 4.0283055 3.538418 3.951173 3.6922374 3.613029 3.8322723 3.925384 3.9276066
1369143_at 4.1532793 4.059314 4.181487 4.024616 4.1886387 4.0953064 4.2006683 4.073099 4.2110643 4.1979055 3.9337199 4.0752697
1369144_a_at 3.9157877 3.7369874 3.86702 3.885317 4.029528 3.8555439 3.8467522 4.02775 3.8744895 3.804024 3.8617342 3.896463
1369145_a_at 4.5397143 4.7399306 4.7174196 4.603527 4.511783 4.6992226 4.583308 4.5215054 4.4607267 4.438149 4.650592 4.79436
1369146_a_at 6.375578 6.531018 6.9774723 6.34539 7.501587 6.7296124 6.8623705 6.7108946 7.205835 6.4714484 7.187049 6.8946133
1369147_at 4.8919377 4.9511433 5.0353622 4.8642282 5.208191 4.9811335 4.9048405 4.9325204 4.838592 4.9128647 4.694442 5.2704196
1369148_at 8.121151 8.026798 8.18428 8.13875 7.9539986 8.167444 8.078054 7.9366236 7.8485126 8.0988865 8.091114 8.064617
1369149_at 5.3655972 5.037784 5.0828085 5.075318 5.244121 5.058386 5.045496 5.1194005 5.028136 5.162243 5.235962 5.1586223
1369150_at 8.154808 8.002083 8.406602 8.159558 8.22587 8.395617 8.132154 8.304304 8.320052 8.241034 8.100374 7.5700808
1369151_at 5.1232014 5.1293125 5.4573245 5.5233297 5.3297324 5.5094023 5.475721 5.551676 5.2855773 5.368331 5.596204 5.4692526
1369152_at 6.774146 6.84319 6.813267 6.6714783 7.041718 6.98902 6.935542 6.7161026 7.2347164 7.065333 6.799469 6.5805955
1369153_at 3.630734 3.7972853 3.567166 3.7106407 3.6997733 3.4985788 3.6309242 3.600054 3.6704879 3.5275846 3.5384629 3.536502
1369154_at 4.006584 3.9353297 3.9777641 3.921047 4.1506834 4.074131 3.9994981 4.000842 4.030935 4.1188183 3.8108933 3.8981175
1369155_at 4.7782907 4.9814024 5.293771 5.025734 4.8224864 5.113255 4.9142118 4.9062843 4.9406204 4.816563 5.0098863 5.19641
1369156_at 6.49091 6.4504004 6.66007 6.5160847 6.83798 6.255811 6.307805 6.594366 7.1463766 6.607797 6.4507294 6.5061502
1369157_at 8.456034 8.506977 8.480942 8.400202 8.560423 8.538816 8.473165 8.629963 8.579994 8.546879 8.220312 8.25522
1369158_at 4.175349 4.280534 4.1645727 4.386265 4.1084657 4.107237 4.1071076 4.429972 4.288451 4.1953297 4.200898 4.366475
1369159_at 5.54646 5.32025 5.253223 5.0490756 5.2906036 5.36555 5.1299467 5.4272823 5.167395 5.212085 5.390547 5.5727983
1369160_a_at 4.890567 4.842513 4.708887 4.7407804 4.7559824 4.9091816 4.9677687 4.797793 4.689893 4.8108096 4.964607 4.567275
1369161_at 8.195954 8.680264 8.383127 8.760347 8.739294 8.678725 8.939135 8.577643 8.541771 8.613755 8.664027 8.912786
1369162_at 3.9270337 3.9946227 4.2722507 3.9213119 4.2162156 4.048036 4.040819 4.0488787 4.034905 3.9408135 4.14949 4.4933867
1369163_at 5.347356 4.9864383 5.2138815 5.294204 5.294875 5.131596 5.482973 5.094024 4.9826336 5.3856153 5.4297237 5.2387953
1369164_a_at 4.429277 4.3848133 4.6500187 4.443839 4.3318224 4.307373 4.398175 4.402608 4.3740973 4.363923 4.371063 4.658658
1369165_at 4.100354 4.1168547 4.153533 4.3158007 4.072322 4.2081366 4.1905823 4.1750927 4.246377 3.9916413 4.1590996 4.1282167
1369166_at 4.009772 4.1309686 4.1133156 3.9499347 4.1074343 3.9799273 4.176533 4.0048294 4.202578 4.2439437 4.249631 4.0771704
1369167_at 6.117033 5.6249733 5.809707 5.7964487 5.9507923 5.9261594 5.9629936 6.048041 6.0108995 6.0805864 6.0892673 6.0913687
1369168_a_at 4.8919377 4.6524453 5.274732 4.5836267 4.9233685 4.7477813 5.0740347 4.940019 4.883367 5.108839 4.6424236 5.014292
1369169_at 9.5276375 9.642358 9.874586 9.498262 9.582407 9.478168 9.415882 9.535477 9.664898 9.266732 9.374177 9.303158
1369170_at 3.9993997 4.0598907 4.0899143 4.256152 4.0286207 4.3184204 4.061638 3.836243 4.075223 4.3340497 4.0160217 3.9204574
1369171_at 11.192669 11.289379 11.3762 11.2584715 11.346182 11.293696 11.308549 11.197035 11.358094 11.074353 11.119831 11.076789
1369172_at 4.3261805 4.018984 4.3081264 4.3482156 4.285046 4.097094 4.234779 4.2669964 4.067622 3.990234 4.1819763 4.253669
1369173_at 5.0713625 5.0913744 5.180288 5.1216283 5.264591 5.0740137 5.4055033 5.213246 5.175031 5.2071686 5.3260555 5.4854174
1369174_at 6.8785143 6.9558334 6.7411113 6.889335 7.11856 7.1793413 6.986198 6.5998106 6.950979 6.9521227 6.6932774 6.9705987
1369175_a_at 3.903136 3.8948267 3.8403537 4.078125 3.863828 4.115468 3.9658525 4.1651545 3.758763 3.9498162 3.888824 4.081134
1369176_at 6.6592803 6.5392294 6.713669 6.6311126 6.6401496 6.7602158 6.987122 6.7736745 6.429788 6.7778454 6.6875253 6.548721
1369177_at 7.1047173 6.8073187 6.874473 6.9069924 7.010846 6.9601855 6.721038 6.7689824 6.902131 6.755213 6.7560015 6.8329077
1369178_a_at 4.25871 4.146354 4.22499 4.1938124 4.266407 4.324589 4.2644625 4.301568 4.291233 4.3773346 4.3178005 4.236918
1369179_a_at 5.945688 6.278557 6.080274 6.329739 5.862321 5.948481 6.021808 6.1380115 5.9810205 6.1046915 6.0683746 6.0213437
1369180_at 5.1122665 5.0812 5.0854716 4.8063483 5.0632906 5.138152 5.196933 4.9851284 4.9306154 5.2084494 5.079976 5.1445374
1369181_at 6.065215 5.6490045 5.986397 5.770188 5.8268905 5.759551 5.8555884 6.2577176 5.7694535 6.5140715 6.1792464 5.699893
1369182_at 3.7290924 3.8616965 4.3200836 3.9344866 4.1960945 3.956687 3.8502688 3.93268 4.087698 3.9345183 3.8817477 4.202861
1369183_at 4.9735546 5.1369543 4.732024 5.060012 5.0524626 5.0315623 5.1674976 4.9756327 5.041668 4.9405146 4.981683 5.1924677
1369184_at 4.1371884 4.065689 4.116066 4.114211 4.132842 4.128991 4.2539763 4.2816706 4.1943827 4.226124 4.179447 4.1148963
1369185_a_at 5.2561283 5.068257 5.2846684 5.138264 5.156328 4.9626474 5.0970383 5.0517936 5.169668 5.2660284 5.4315376 5.5150323
1369186_at 7.0607805 7.244517 7.2489705 7.2609787 7.2384133 7.3842473 7.201833 7.5207224 7.1506715 7.5220113 7.4473476 7.458835
1369187_a_at 7.603808 7.4583592 7.2442317 7.4661365 7.728556 7.2293463 7.845089 7.3947587 7.440224 7.3801775 7.595995 7.307221
1369188_at 3.9384544 4.051833 3.9701393 4.001705 4.0491333 4.0741467 4.073361 4.0680723 4.068448 3.8083227 4.199252 3.9822972
1369189_at 5.493522 5.318354 5.607219 5.684409 5.4514713 5.4616675 5.5851827 5.3226275 5.2785378 5.4644713 5.5180883 5.6469636
1369190_at 5.592177 5.518769 5.6944895 5.692166 5.563449 5.749816 5.7612343 5.6657124 5.519141 5.5118794 5.8019185 5.7935677
1369191_at 3.7602427 3.8270767 3.7943377 4.046768 3.679187 3.8571935 3.915438 3.592104 3.6553636 3.5934536 3.6680772 3.7220275
1369192_at 4.8009067 4.817795 4.8222785 5.0294094 4.666177 4.780362 4.793174 4.8519406 4.714656 4.8576484 4.8193426 4.749334
1369193_at 5.406767 5.4517756 5.2664614 5.563918 5.4989953 5.644184 5.7433486 5.2462955 5.1993046 5.5362043 5.5911365 5.39195
1369194_a_at 3.650136 3.8238957 3.7691505 3.7493384 3.5560236 3.916258 3.6552203 3.5010219 3.8208804 3.6110716 3.5416913 3.9864337
1369195_at 5.7259083 6.3918586 5.9509497 5.660049 6.22794 6.003717 5.98861 6.266882 5.9250636 5.8195157 6.1713953 5.94209
1369196_at 5.4969125 5.3646717 5.4906826 5.5287285 5.470106 5.422617 5.553877 5.5588436 5.455203 5.0926695 5.527558 5.7597857
1369197_at 5.8861036 6.0398183 5.750964 5.708192 5.794586 5.87293 5.5691495 5.756935 5.8930497 5.822073 5.6888294 5.7563906
1369198_at 5.215406 5.464167 5.424759 5.209325 5.0274296 5.3706427 5.2409215 5.4765205 5.3392324 5.2732472 5.3172436 5.259848
1369199_at 4.7453628 4.6880016 4.9847918 4.8131695 4.8544655 4.8505306 5.037611 4.8675013 4.8350224 4.8739038 4.8817043 4.9057007
1369200_at 9.445576 9.614187 9.6266365 9.554549 9.690165 9.638868 9.327615 9.4190445 9.435997 9.406268 9.23976 8.87017
1369201_at 5.2671585 5.2354407 5.0133467 5.106056 5.1690755 4.914383 5.33186 5.3668714 5.297921 5.2209315 5.1721387 5.5070333
1369202_at 3.84589 3.7267203 3.559344 3.6590493 3.726713 3.4793465 3.7234294 3.635933 3.6041684 3.496615 3.623129 3.54302
1369203_at 3.7428458 4.001171 3.8943717 4.0163136 3.9335613 3.6960042 3.8317342 3.8654954 3.7667196 3.8251727 3.8515615 3.7371657
1369204_at 6.972092 7.4293146 7.1588764 7.207067 7.1359744 7.489143 7.2185516 7.3377514 7.2581954 7.438657 7.3000927 7.2412915
1369205_at 5.089287 5.1923413 5.4912763 5.396368 5.184125 5.3444786 5.4688554 5.205062 5.4045978 5.4860673 5.5146155 5.3817105
1369206_at 12.612826 12.499271 12.399953 12.798157 12.690747 12.63362 12.632996 12.458979 12.688212 12.65774 12.582195 12.6647415
1369207_at 4.174441 4.1641626 3.8952863 4.2553577 4.2442603 4.5103474 4.0750666 4.098631 4.490094 4.3924556 4.1949515 4.1313806
1369208_at 5.813686 6.0976276 5.674321 5.899243 6.0545473 5.8266497 6.026386 5.7917757 6.333545 6.0013804 5.909946 5.895833
1369209_at 6.510505 6.5635853 6.2793746 6.667897 6.516028 6.2402534 6.781846 6.6592464 6.4381046 6.495821 6.447538 6.402501
1369210_at 3.187832 3.4055393 3.2637773 3.2332566 3.107639 3.5026007 3.4631495 3.3371363 3.159698 3.2386782 3.3320963 3.3578026
1369211_at 6.271517 6.078068 6.560566 6.169113 6.3201303 6.4274883 6.3513703 6.1509533 6.287944 6.04756 6.371742 6.3619204
1369212_s_at 7.207721 7.3438296 6.560731 7.376578 6.850717 7.294479 7.1544003 6.827925 7.3332906 6.9677253 6.985912 7.5169277
1369213_at 5.385954 5.084927 5.198963 5.092149 4.818712 5.000675 5.2037373 5.1978827 5.0786576 5.1379395 5.0713987 5.0457196
1369214_a_at 5.9358573 5.891763 6.168153 6.0541615 5.7742667 5.961282 6.0077357 5.9120708 5.933147 5.9009213 6.0271783 6.042002
1369215_a_at 10.079508 10.136436 10.044691 9.9967 9.971965 10.091407 10.133231 9.889041 10.023503 9.822527 9.805444 9.946261
1369216_a_at 5.519225 5.3850403 5.564187 5.618886 5.2451143 5.458308 5.4667406 5.5853395 5.3522873 5.6003666 5.644725 5.710359
1369217_at 4.2618704 4.2549105 4.4515376 4.370543 4.3838253 4.3774643 4.249922 4.283376 4.4001207 4.324029 4.255057 4.4097376
1369218_at 7.075406 7.278092 7.469341 7.066407 7.398796 7.365878 7.399385 7.254756 7.453394 7.3748236 7.3072877 7.4300833
1369219_at 5.977299 5.9536023 6.151475 6.041882 5.9440136 5.7217607 6.315383 6.214468 6.270869 5.927257 6.3330994 5.8425107
1369220_at 6.596889 6.8013825 6.9052815 6.911471 6.949652 6.903507 6.741484 6.7482595 6.964122 7.278822 6.963669 6.542634
1369221_at 5.7294455 6.021978 6.1301584 6.0761194 5.84974 5.8601937 6.028511 5.7110453 5.80325 5.725544 6.2127757 6.0905776
1369222_at 5.4892955 5.213254 5.3157587 5.4063387 5.290071 5.626973 5.431077 5.1736355 5.1447773 5.4152894 5.5836487 5.4094367
1369223_at 6.8085485 6.6493344 6.8715463 6.6759205 6.7097554 6.7627206 6.996701 6.891698 6.7561493 6.789745 6.8617415 6.9918056
1369224_at 8.251136 10.748627 9.407117 8.387377 9.817469 10.248858 8.903055 8.366616 10.720213 9.82865 9.871881 7.370494
1369225_at 12.044931 12.26324 11.83766 12.057188 12.051272 12.386519 12.307358 11.868632 12.247567 11.930691 12.280632 11.752282
1369226_at 7.873093 8.107985 7.6090207 7.707332 8.039257 7.8789496 7.853816 7.588115 8.172474 7.7294946 7.871217 7.291347
1369227_at 5.3073683 5.123021 5.627441 5.3657103 5.5528297 5.31755 5.5848675 5.550775 5.7975593 5.6671367 5.946879 5.424839
1369228_at 5.533658 5.2660494 5.577721 5.620553 5.5439568 5.6067505 5.826763 5.8644977 5.5915723 5.614234 5.917721 5.6968155
1369229_at 5.689712 5.7403674 5.99821 5.834407 5.92336 5.8458366 5.997437 5.7936664 5.7827597 5.689085 5.956038 5.886318
1369230_at 4.5333242 4.592856 4.4279966 4.7065425 4.604784 4.718116 4.7786384 4.9139686 4.571747 4.665678 4.7383747 4.776879
1369231_at 4.8821573 4.5957327 4.709829 4.859127 4.8243523 4.455809 4.9518013 4.6104164 4.5682964 4.9932427 4.8404307 4.8847246
1369232_at 4.6991444 4.679699 4.556702 4.8011856 4.643691 4.7192655 4.7240176 4.6673937 4.510952 4.741184 4.6410236 4.6851606
1369233_at 3.944372 4.061816 3.7596738 3.8268805 3.8989022 3.7012765 3.85138 3.7718854 3.8916237 3.845997 3.9542 3.9207642
1369234_at 7.798099 7.641127 8.050417 7.8074255 8.054551 7.756916 7.8399425 7.916682 7.927132 7.702834 7.6215267 7.553937
1369235_at 4.9272995 5.0379624 5.084508 4.9046097 5.143741 5.147567 5.0836215 5.001503 4.7309866 4.8397985 4.8780184 5.1194696
1369236_at 5.043297 5.002821 5.2025356 4.880664 4.922617 5.0451794 5.060702 4.941912 5.0535994 5.1745515 5.120187 4.98098
1369237_at 5.1127343 5.328518 5.249544 5.271553 5.205502 5.3415194 5.138478 5.3841805 5.250723 5.278521 5.3548336 5.3073235
1369238_at 9.990042 9.63269 9.902193 9.75556 9.871243 9.849194 9.875566 9.748805 9.456001 9.5992 9.540982 8.963509
1369239_at 4.1371737 4.048455 4.256081 3.9901085 3.926614 3.9326928 4.017262 3.8524458 3.9701042 3.8575532 4.313403 3.9204319
1369240_a_at 5.915457 5.8557215 5.717448 5.825725 5.821708 5.8266497 5.962825 5.848915 5.6638 5.619078 5.7830076 5.9621735
1369241_at 5.259123 5.198985 5.128803 5.3850307 5.399888 5.1927977 5.47233 5.5554633 5.211518 5.480768 5.2759514 5.5966578
1369242_at 3.5431535 3.593889 3.4467545 3.5143626 3.405599 3.3906305 3.398248 3.670141 3.4375982 3.5528865 3.396011 3.4960878
1369243_at 3.940171 4.170549 4.1720996 3.959807 4.0106893 4.0446033 4.249214 4.00456 4.238289 3.9681327 4.4098134 4.1318455
1369244_at 6.392274 6.590632 6.8887167 6.673328 6.650448 6.598802 6.6233788 6.617404 6.7024565 6.4448323 6.546952 6.5266013
1369245_at 4.3675365 4.3424797 4.2908893 4.2951007 4.3547974 4.318857 4.48252 4.4268384 4.3071995 4.5180397 4.2495327 4.3046656
1369246_a_at 3.6344821 3.6084025 3.688734 3.8672163 3.884707 3.7903833 4.0433607 3.7239459 3.4585836 3.8704517 3.936849 3.9276066
1369247_at 5.494871 6.133412 6.01815 5.576299 5.950063 5.76548 5.845086 5.8391867 5.7936244 5.6551166 5.8504343 5.822002
1369248_a_at 7.484919 7.82485 7.6851177 7.466084 8.166556 7.1997347 7.803954 7.5225563 7.757519 7.7549586 8.03528 6.7290363
1369249_at 8.443542 8.190762 8.129038 8.257177 8.597626 8.277475 8.357634 8.401138 8.225443 8.172539 8.417951 8.2873955
1369250_at 5.1415057 5.216881 5.123618 4.879601 5.0025887 5.2780905 5.2162127 5.1774564 4.830744 4.9709706 4.9635735 5.3391166
1369251_a_at 5.7279387 5.625429 5.8348484 5.712489 5.784728 5.5437975 5.8162346 5.8266478 5.6301174 5.7135 5.7159634 5.914691
1369252_a_at 5.142763 5.1661506 5.482477 5.363115 5.411661 5.3329053 5.6635714 5.5680456 5.2706203 5.536925 5.4391212 5.400987
1369253_at 3.6331518 3.7105782 3.9895833 3.9371471 3.6483378 3.6800559 3.7108326 3.9558434 3.8443065 3.9064362 3.8692663 3.8664765
1369254_a_at 4.1327667 3.8349538 3.8693252 3.9365082 4.0338273 3.9560153 4.055233 3.8996284 3.8614428 3.8386583 3.9950554 3.951556
1369255_at 6.3609986 6.2749505 6.4918795 6.446638 6.447207 6.621973 6.4672127 6.1790442 6.3728805 6.3770666 6.276594 6.540311
1369256_at 5.7975473 6.1998224 5.7645497 5.9791865 5.782169 5.890535 5.775221 5.5223002 5.909751 5.5387197 5.555659 5.4865513
1369257_at 5.022241 4.9857507 4.906092 4.98234 4.7914495 4.6263323 4.9299955 4.8644137 4.857143 5.0102777 5.0640025 5.01414
1369258_at 3.188531 3.2175803 3.066395 3.432694 3.2122169 3.2475147 3.1356528 3.1182883 3.3440163 3.1345303 3.0591507 3.1287816
1369259_at 6.7674236 6.267395 6.32785 6.2288055 5.589274 6.0377707 6.6359587 6.009212 6.1795335 6.061785 5.6156244 7.1312323
1369260_a_at 4.373273 4.2564573 4.1387377 4.084903 4.242212 4.4909363 4.2616444 4.3697863 4.28701 4.377958 4.388859 4.1635494
1369261_at 5.0535336 4.805224 4.806378 5.224655 4.8777156 4.916889 5.2323623 4.9041405 4.7328415 4.9556537 5.002357 5.229368
1369262_at 6.5222306 6.7334247 6.922139 6.7309165 6.6896663 6.560219 6.7743278 6.9468455 6.5817223 6.647163 6.786608 6.311237
1369263_at 3.4256976 3.532743 3.464996 3.5598016 3.4474554 3.517394 3.5730853 3.4726186 3.570281 3.4487815 3.4564369 3.332602
1369264_at 4.941369 5.3815556 4.917986 5.0513387 5.2284603 4.8729353 5.056719 4.7968698 4.952093 4.852277 5.278457 5.1716685
1369265_at 6.0051627 6.2422824 6.33892 6.083291 6.5034494 6.4352903 6.2727227 6.2379375 6.4129615 6.2065544 6.2905517 5.9188027
1369266_at 5.7141976 5.6778417 5.6747484 5.3654547 6.1635623 5.3340454 5.879361 5.204992 5.358391 5.719281 6.0146637 5.998633
1369267_at 3.9388523 3.861229 4.191087 4.1702633 4.1910534 3.972384 4.028039 4.125736 4.00335 4.1560473 4.042422 4.6303844
1369268_at 4.2987733 4.4348016 4.057275 4.1294746 4.117609 4.167474 4.404382 4.2718043 4.1693954 4.344919 4.194006 4.178076
1369269_at 8.64153 8.534422 8.96474 8.784126 8.705768 8.793458 8.816516 8.564492 9.130795 8.757653 8.558924 8.618961
1369270_at 8.935045 8.730147 8.871881 8.889397 8.827558 8.710737 9.025024 8.899766 8.9633465 8.692281 8.617035 9.136921
1369271_at 4.479954 4.349895 4.316668 4.35218 4.3053 4.484851 4.1934114 4.472334 4.0383954 4.2472563 4.4959726 4.269915
1369272_at 4.928128 5.215125 4.8374686 5.3215885 5.2007985 5.3418813 5.2272573 5.2933207 5.6402926 5.335858 5.496642 5.075909
1369273_a_at 4.339563 4.592406 4.254315 4.4432697 4.206431 4.179975 4.459064 4.36389 4.437622 4.3792477 4.237083 4.380812
1369274_a_at 4.3927064 4.2402525 4.076869 4.4688635 4.293327 4.103805 4.3221393 4.5265255 4.154091 4.368855 4.422045 4.6872787
1369275_s_at 12.639936 12.654476 12.782117 12.400043 12.749532 12.60635 12.672827 12.533353 12.688523 12.483092 12.505389 12.504723
1369276_at 4.7463503 4.793825 4.733227 4.6155815 5.0373187 4.890419 5.0476174 4.5613565 4.690291 4.9691024 4.948193 4.7632055
1369277_at 5.9404664 5.6367073 5.921982 5.8223696 5.8719816 5.7878113 5.746094 5.7003465 5.8994446 5.916994 5.9720416 5.6512766
1369278_at 8.393177 8.032832 8.215266 8.064748 8.2975235 8.242902 8.256935 8.040367 8.140826 8.191707 8.396275 8.184366
1369279_at 5.922976 5.9989133 5.9883842 5.799656 5.882082 5.8110833 6.0953927 5.841094 5.68711 6.245237 5.874646 6.3201456
1369280_at 4.3036184 4.201762 4.4236207 4.3194456 4.116603 4.194801 4.5195227 4.435378 4.084504 4.5046434 4.390418 4.403232
1369281_at 3.6145627 3.6995811 3.559344 3.432694 3.7820392 3.5509675 3.4951432 3.685636 3.6771958 3.4971309 3.552141 3.758288
1369282_at 3.3638172 3.3822424 3.5876853 3.7048113 3.48618 3.4080694 3.4393518 3.4794211 3.5013855 3.4694211 3.5039384 3.3388207
1369283_at 3.8000832 3.9390528 3.6003711 3.9749339 3.8983967 3.7469797 4.1270294 3.861057 3.5853705 3.823386 3.846816 3.909569
1369284_at 5.530739 5.130225 5.4432125 5.4005775 5.417941 5.4772334 5.544339 5.409829 5.4858828 5.503577 5.513118 5.6200647
1369285_at 5.5213137 5.4209085 5.880794 6.114508 6.26107 6.193936 5.8347816 6.133649 6.156015 6.125674 6.036784 5.512069
1369286_at 12.4447565 12.416645 12.662868 12.541272 12.503935 12.503451 12.382063 12.404197 12.417483 12.43991 12.30931 12.32007
1369287_at 4.910028 4.5411296 5.02755 4.72562 4.815062 4.69592 4.924503 4.9725833 4.911169 4.887735 4.8193994 4.7723646
1369288_at 4.5343533 4.4679713 4.546654 4.542745 4.3642473 4.6065674 4.5896196 4.4959173 4.217249 4.589954 4.3837214 4.624364
1369289_at 9.675412 9.78446 9.806996 9.549618 9.903045 9.901191 9.697131 9.611707 9.627409 9.867746 9.659212 9.779978
1369290_at 4.234206 4.656769 4.6685753 4.5229483 4.310794 4.4807205 4.621175 4.567382 4.71782 4.4761696 4.580002 4.867301
1369291_at 9.954267 10.108973 10.184675 9.75064 10.206679 10.182193 10.392059 10.180308 10.042633 9.962769 10.142856 9.930841
1369292_at 4.273554 4.4460855 4.4104414 4.091452 4.38743 4.2786236 4.3379517 4.332009 4.3276196 4.584305 4.5755615 4.44433
1369293_at 5.6906614 5.9425497 5.835293 5.939332 5.8545184 5.8093047 6.0826817 6.077609 5.7956314 5.8089685 5.9818015 6.300652
1369294_at 4.69408 4.5045567 4.644905 4.7008944 4.7564282 4.6440115 4.715772 4.6499333 4.539324 5.0179577 4.8019447 4.684477
1369295_at 5.030189 4.9022818 4.828428 4.869603 4.8650947 4.761599 5.0579658 4.8986993 4.7903953 4.8970275 4.8997006 5.0449667
1369296_at 12.710707 12.685018 12.468612 12.624325 12.68451 12.702973 12.406097 12.19445 12.688595 12.47197 12.7106905 12.664684
1369297_at 4.016729 3.7817438 3.988586 3.9749339 3.7517757 3.9954128 4.394188 4.0237083 4.1430216 4.059231 3.9980903 3.9958415
1369298_at 4.25052 4.2309704 4.370379 4.1969852 4.424303 4.2854376 4.3727355 4.249218 4.269102 4.290342 4.45831 4.341252
1369299_at 4.6775236 4.7131233 4.7702518 4.563657 4.8229585 4.892356 4.7991776 4.9015207 4.476462 4.926529 4.7315507 4.928026
1369300_at 3.926827 3.928566 4.2312493 4.0702753 4.1086173 4.01546 4.125187 4.121871 4.2792997 4.2637243 4.3829994 4.494436
1369301_at 4.9497623 4.948928 4.811981 4.4768267 4.706289 4.6597257 4.954267 4.9606304 4.799482 4.6708775 4.8561335 4.854503
1369302_at 4.7848606 4.440621 4.960088 4.145479 4.805229 4.5421867 4.7267904 4.4232717 4.438083 4.2879977 4.577477 4.734136
1369303_at 3.6155376 3.738529 3.7578201 3.6670196 3.461332 3.3948379 3.5689933 3.67906 3.5382202 3.643243 3.5660567 3.6541932
1369304_at 7.14495 6.7515206 6.87842 6.7368183 6.7313013 6.965502 6.431535 7.0321283 6.925697 6.709961 6.814667 6.416509
1369305_at 4.6433244 4.3971443 4.581063 4.6979933 4.827735 4.721239 4.408169 4.5349617 4.673833 4.5221157 4.79375 4.361331
1369306_at 4.22345 4.3994865 4.244384 4.427194 4.558474 4.437732 4.473008 4.5461664 4.296811 4.5146403 4.402214 4.4685583
1369307_at 5.1301923 5.0341325 5.1472945 5.0294094 4.943478 4.9992867 5.203327 5.1772523 5.180043 5.0699344 5.101367 4.9549394
1369308_at 5.3227444 4.9671545 5.058761 5.153487 5.331797 5.570366 5.356821 5.255711 5.3112698 4.928831 5.443375 5.296918
1369309_a_at 4.692265 4.874323 4.820765 4.8816776 4.7913084 4.9104247 4.813689 4.9867887 4.7688274 4.8484664 4.756054 4.776444
1369310_at 5.198209 5.0277843 5.0638866 5.2225895 5.208397 4.90508 5.187442 5.272456 5.3063984 5.324478 5.1730394 5.1752625
1369311_at 3.7547565 3.6668587 3.739882 3.9749339 3.7896712 3.8491075 3.7084777 4.0213566 3.5533545 3.676997 3.693527 3.7773058
1369312_a_at 8.155041 8.278627 8.355058 8.202648 8.39501 8.154072 8.383073 8.181047 8.244019 8.437917 8.274888 8.116107
1369313_at 4.779933 5.004562 4.9578056 4.8368373 4.813118 4.611195 4.474867 4.8919764 4.63818 5.149117 4.840003 4.664541
1369314_at 4.2185497 4.3684816 4.08005 4.2663717 4.3569355 4.3050547 4.082218 4.356161 4.365879 4.3339148 4.4092903 4.5155306
1369315_at 4.368273 4.1638384 4.643918 4.1928167 4.217164 4.2633657 4.432681 4.4116087 4.1321855 4.465214 4.412655 4.4933863
1369316_s_at 6.08048 6.2437367 5.844147 6.0123963 6.105212 6.0775204 5.973907 6.013006 6.2075186 5.7839603 5.7261076 5.8931494
1369317_at 4.163075 3.9773808 3.9293785 4.2490034 4.041705 4.113638 4.2384067 4.066037 4.192819 3.9916418 4.219043 3.9851408
1369318_at 6.2547207 6.511732 6.1276717 6.0074587 6.282129 5.9883533 6.241437 6.00646 6.184018 5.886691 6.1447377 5.8061447
1369319_at 8.943778 8.895351 8.73872 8.8668 8.935575 8.888681 8.912549 8.909202 9.090334 8.7849245 8.887532 8.638383
1369320_at 4.3421946 4.1638384 4.460518 4.381444 4.3364615 4.277522 4.3370275 4.2795076 4.3052382 4.111069 4.5260897 4.520035
1369321_s_at 3.1157773 3.0939562 3.1897647 3.1802485 3.2299075 3.0865648 3.165492 3.1535988 3.2517643 3.2779958 3.281455 3.2641788
1369322_at 5.507071 5.748643 5.671625 5.428719 5.6559114 5.341445 5.910243 5.490924 5.240193 5.293813 5.8911867 5.4988585
1369323_at 6.6738086 6.7141657 7.165269 6.8796167 6.9468737 6.870788 6.8654065 6.933887 6.9481096 6.895063 6.8339934 6.7080903
1369324_at 3.7170737 3.9097633 3.5851336 3.6969266 3.728057 3.7000167 3.671109 3.6300523 3.7382305 3.4472017 3.7131567 3.8857388
1369325_at 6.048529 6.077647 6.3375936 6.520195 6.2419252 6.6354284 5.9524584 5.8751426 6.243317 6.431044 6.2830787 6.154223
1369326_at 4.0036507 3.8865306 3.9951324 3.7020345 3.8219814 3.9102285 3.8665302 3.9137425 3.788514 3.7095468 4.06892 3.9276066
1369327_at 4.4296913 4.213549 4.5367727 4.4061766 4.139398 4.2022743 4.3568273 4.185789 4.225239 4.360876 4.586821 4.232589
1369328_at 6.304164 6.616275 6.6689672 6.0079536 6.510568 6.4511843 6.6721067 6.2139397 6.2737226 5.840871 6.323743 6.4713693
1369329_at 5.5930834 5.5762925 5.650567 5.5707936 5.4835114 5.7217374 5.488389 5.5254946 5.637945 5.5636845 5.6680527 5.7901654
1369330_at 5.3081107 5.250046 5.2208886 5.390667 5.290122 5.123351 5.301552 5.40301 5.0906982 5.185273 5.21378 5.236041
1369331_a_at 5.1371336 5.1816754 5.119701 5.0517354 5.0125303 5.1267266 5.0855017 5.0698175 4.898519 5.2909126 5.3614345 5.312879
1369332_a_at 3.7556512 3.976042 3.9895816 4.218989 3.9291496 4.1839075 4.0152826 3.9076443 3.67482 3.9081428 3.9839385 4.0140934
1369333_a_at 3.4529893 3.233966 3.2694426 3.3058324 3.2614796 3.3070898 3.3748908 3.3777082 3.3544085 3.1738958 3.1438851 3.3405387
1369334_at 3.9120593 3.9864805 4.0521 4.067564 4.0073543 4.0285234 4.062396 4.0618 4.352229 4.086096 4.132497 4.150422
1369335_at 4.3039284 3.5866408 3.72614 3.3483472 3.77625 3.6162562 3.5102081 3.7679477 3.5148745 3.6709526 3.5301359 3.9966972
1369336_at 5.6493225 5.5597878 5.8629565 5.6028447 5.517692 5.7538724 5.698024 5.6613073 5.4341087 5.8098574 5.7211485 5.7371416
1369337_at 4.556449 4.649147 4.521021 4.4475975 4.4568377 4.684261 4.545095 4.4582577 4.4047136 4.288699 4.5375433 5.0394945
1369338_at 5.8749213 5.873338 5.9645576 5.9742165 5.837533 5.656104 6.0070763 5.9458895 5.70426 5.9083834 6.05392 6.0683384
1369339_at 5.7273164 5.790534 5.7891784 5.926809 5.4828873 5.726554 5.823675 5.788435 5.631855 5.6536303 5.7908974 6.017824
1369340_at 4.6525774 4.5654526 4.6931667 4.645564 4.5491223 4.608296 4.6694717 4.4375663 4.629258 4.509893 4.755299 4.4403
1369341_a_at 4.0560884 4.052884 4.019824 4.13632 4.282402 4.2497625 4.117529 4.1016016 4.0168476 4.2233086 4.1097765 4.2556496
1369342_at 5.079896 5.1297884 5.5768657 5.0792356 5.385619 5.3092504 5.260135 5.5504904 5.275867 5.5610785 5.3677883 5.640622
1369343_at 3.3852391 3.5800197 3.4167593 3.6042402 3.4236588 3.5026462 3.4023352 3.4369154 3.4420123 3.5360472 3.4371922 3.4798677
1369344_at 5.283508 5.470818 5.3290243 5.533051 5.383658 5.5030613 5.526842 5.2129526 5.203449 5.562883 5.401817 5.373532
1369345_at 4.164598 4.1638384 4.1127815 4.1185436 4.322173 4.1437206 4.079694 4.3353043 4.1661515 4.172262 4.136204 4.080886
1369346_at 3.5854163 3.5122259 3.801489 3.8302782 3.6864762 3.6905382 3.378858 3.4627824 3.3882887 3.5485675 3.7548478 3.8262813
1369347_s_at 5.9032316 5.8196955 6.0365105 5.9339285 6.0484934 5.903227 5.825366 5.733835 5.8936453 5.9967566 6.09352 5.9434114
1369348_at 4.277079 4.3639207 4.1836414 4.330267 4.265069 4.1673594 4.6970654 4.3127995 4.3167334 4.403447 4.372731 4.4147577
1369349_a_at 3.7322505 3.5545712 3.7244854 3.774206 3.5560236 3.5772324 3.557816 3.4926264 3.482632 3.737401 3.6058338 3.7559204
1369350_at 5.9001846 5.679862 5.628158 5.66368 5.766258 5.602783 5.832262 5.5973043 5.6077924 5.8105774 5.94859 5.7706785
1369351_at 4.6187553 4.557312 4.5809045 4.487157 4.526037 5.04119 4.8802056 4.6847134 4.4844728 4.6023855 4.6913576 4.7718244
1369352_at 5.5129495 5.884766 5.9060535 5.848267 6.1723638 5.8050203 5.9565945 5.8007693 5.9722095 6.109165 6.0809603 6.193395
1369353_at 4.185284 4.479149 4.605378 4.674763 4.6035585 4.534889 4.5463076 4.6824694 4.426823 4.644739 4.856463 4.852512
1369354_at 6.5517316 6.6500015 6.6493516 6.6047034 6.618649 6.5812073 6.6430087 6.6836715 6.600867 6.5222616 6.795329 6.689492
1369355_at 4.7954354 4.795194 5.0787516 4.799075 4.92623 5.0136504 4.960862 4.96673 4.94203 4.8930874 5.1408453 5.046856
1369356_at 4.2897277 3.9135938 4.2413836 4.1432576 3.9756694 4.1302 4.1134567 4.314081 4.1694956 4.0241313 4.1242123 4.27893
1369357_at 5.2286577 5.295098 5.3711305 5.288423 5.101023 5.286973 5.1298294 5.373682 4.9651637 5.323154 5.374808 5.3987865
1369358_a_at 6.25661 6.4908786 6.6303754 6.6250577 6.3666015 6.472594 6.5900965 6.559461 6.2338643 6.5569205 6.5163574 6.5588503
1369359_at 4.262643 4.2328353 4.4355984 3.8316228 4.3131895 4.41903 4.6928115 4.322816 4.4660177 4.4163966 4.331012 4.147493
1369360_at 6.0777774 6.0017576 6.1800914 6.1771746 5.8712873 6.223433 6.023847 6.0048795 5.937212 5.9587083 5.827164 5.9812
1369361_at 3.665872 3.8948267 3.7843018 3.6414757 3.4619274 3.6687803 3.8419962 3.666194 3.5152931 3.8619173 3.8626385 3.769199
1369362_at 5.1863112 5.1074433 5.210177 5.2242985 5.139737 4.951354 5.17347 4.991547 5.0494494 5.0039816 5.174163 5.23399
1369363_at 3.5678077 3.3751042 3.3593605 3.7625363 3.6864762 3.6100466 3.4229646 3.530412 3.475223 3.7509236 3.7910337 3.5128973
1369364_at 3.6960545 3.5718782 3.7200053 3.4735289 3.4834735 3.7340624 3.7686882 3.4384427 3.6715338 3.4048617 3.5999641 3.6884277
1369365_at 4.6759343 4.495378 4.8373895 4.6101556 4.588627 4.6127467 4.567808 4.5970035 4.4845614 4.466672 4.78677 4.6030264
1369366_at 4.826509 4.9765882 4.827072 4.792243 5.0948267 4.664488 5.0792375 4.9856715 5.198623 5.119109 4.9865155 4.983557
1369367_at 4.417788 4.450421 4.5842247 4.7395277 4.594077 4.69009 4.721043 4.4739413 4.2680635 4.758511 4.498116 4.6921124
1369368_at 4.522068 4.224622 4.382927 4.4389668 4.453189 4.3582582 4.55844 4.647339 4.553241 4.52394 4.625808 4.426736
1369369_at 5.114975 5.241157 5.244219 4.9936423 4.99468 4.928801 5.4209013 5.112514 5.039071 5.3142424 5.382003 5.4082584
1369370_s_at 5.295894 4.97521 4.9500146 5.0159698 5.188004 5.046767 5.2318907 4.948628 4.8765903 4.772447 5.3819513 4.798839
1369371_a_at 4.2072325 4.1731772 4.396387 4.4555984 4.2873363 4.252679 4.4015245 4.1956873 4.17025 4.355391 3.9975402 4.3639417
1369372_at 5.1970296 5.0139847 5.135886 5.026292 5.1961646 5.0720353 5.08464 5.2922597 5.065895 5.1707945 5.041858 5.166622
1369373_at 5.90802 5.8069177 5.896598 5.986903 5.7724195 5.685175 6.0182376 5.630487 5.772252 5.588327 5.401817 5.4481196
1369374_at 3.8275762 3.913195 3.9842327 3.879768 3.9568899 3.9550757 4.3159933 4.0153904 4.00052 3.943836 4.006915 4.0591545
1369375_a_at 3.9244263 3.803567 3.7503586 3.812946 3.9228208 3.885517 3.9792156 3.637589 3.9018743 3.7499142 3.9053547 3.9276066
1369376_a_at 4.4312735 4.442099 4.4789658 4.4822264 4.436967 4.54974 4.5833344 4.4682107 4.301836 4.530595 4.518041 4.5352116
1369377_at 3.5709517 3.4996831 3.4364524 3.4500868 3.699726 3.571524 3.423706 3.7911425 3.4141126 3.462957 3.601677 3.5750573
1369378_at 4.8087807 4.6116323 4.9141784 4.8993235 4.9270945 4.5511465 4.702518 4.5513234 4.5314865 4.597535 4.4865646 4.748958
1369379_at 4.930229 4.9024973 5.059375 4.5603685 4.999733 4.798292 4.673622 4.7629695 4.690876 4.9470634 4.697169 5.0893517
1369380_at 4.648771 4.355415 4.5190687 4.621648 4.5527725 4.483358 4.5970764 4.6092715 4.6294656 4.27746 4.748967 4.630782
1369381_a_at 3.9048924 3.686854 3.8577683 3.5093346 3.6701398 3.783458 3.9816134 3.8233309 3.8916523 3.7168412 3.7849886 3.9206324
1369382_at 5.812182 5.8368993 5.8669486 5.9400725 6.075372 6.0207086 6.089032 5.734772 5.947549 5.6657834 5.8338656 5.6087217
1369383_a_at 4.87663 4.8243284 4.872409 5.065014 4.967021 4.970887 4.8206425 4.891118 4.7595353 4.727571 5.0516634 4.899802
1369384_at 3.883781 3.8079813 4.005926 3.92357 3.6340423 3.7597415 3.5218673 4.2566156 3.8229873 3.7391632 4.035033 4.1002617
1369385_at 4.745335 4.7377086 4.721114 4.648866 4.6921616 4.7678204 4.6075873 4.600288 4.7555637 4.6376023 4.6693187 4.8057218
1369386_at 3.999159 4.4652214 4.265546 4.032938 4.2432203 4.354685 4.283441 4.333063 4.1348515 4.3154263 4.2389116 4.1551447
1369387_at 5.6846423 5.56526 5.6768374 5.938127 5.65911 5.911159 5.410325 5.7352023 6.1303353 5.8918114 5.7866464 5.9132056
1369388_at 4.148138 4.2438784 4.169369 4.1536517 4.1181207 4.208881 4.1138883 4.270749 4.169822 4.1161537 4.287456 4.2362957
1369389_at 4.902404 4.241809 4.6730924 4.9239 4.3874307 4.6758523 4.7105384 4.6234303 4.371578 4.434829 5.002399 4.5658407
1369390_a_at 4.6570272 4.2086368 4.5161343 4.351702 4.49692 4.590956 4.311217 4.4125605 4.2120795 4.1570973 4.295041 4.1516786
1369391_at 4.264747 4.2225585 4.316668 4.266087 3.9144459 4.112189 4.230794 4.073099 4.1898346 4.114977 4.3735948 4.2751255
1369392_at 4.9106665 4.985444 4.737647 5.0777664 5.2186747 5.2999954 5.408362 5.0086184 4.825139 5.1912556 5.3927045 5.2704196
1369393_at 3.7773273 4.2293463 3.560294 3.8958044 3.9850168 3.8730435 3.7374482 4.1058693 3.9137099 4.2546434 3.8815312 4.184541
1369394_at 4.524886 4.5631175 4.8774977 4.673727 4.6190405 4.371889 4.667194 4.5692534 4.563593 4.8703814 4.754655 4.854089
1369395_at 3.5660355 3.5127065 3.6089668 3.675985 3.5617878 3.5149345 3.6427305 3.7734954 3.461029 3.8677835 3.7841897 3.7261975
1369396_at 5.6594567 5.6366196 5.405484 5.5894556 5.45817 5.48733 5.495791 5.588255 5.5616302 5.4991846 5.712697 5.5130634
1369397_at 5.1412864 5.308736 5.1025887 5.245221 5.0202456 5.1630936 5.2566404 5.185224 5.248235 5.3577404 5.1638765 5.0302653
1369398_at 5.8612967 5.5223613 5.6524053 5.670539 5.756193 5.549468 5.7613225 5.62276 5.540253 5.798987 5.928864 5.522373
1369399_at 3.5904505 3.5304675 3.6468308 3.5499892 3.522618 3.7183728 3.4466438 3.5383158 3.6849384 3.670581 3.4752617 3.639311
1369400_a_at 5.3004255 5.317601 4.9929376 5.3212676 5.249998 5.112824 5.446653 5.274473 5.4491777 5.589994 5.5356793 5.2914987
1369401_at 3.5285127 3.4541595 3.4039047 3.4123015 3.4535718 3.3138137 3.4871101 3.529506 3.6142037 3.4843612 3.4971976 3.360494
1369402_at 6.948946 6.6964164 6.9052815 6.9277606 6.7810006 6.8772683 6.866389 6.7290435 6.6771736 6.9597816 6.9238267 6.7269206
1369403_at 4.72433 4.469218 4.6938524 4.6782026 4.456076 4.80782 4.8762116 4.512811 4.6276627 4.52371 4.7912226 4.6521144
1369404_a_at 4.5603943 4.6031446 4.620783 4.763939 4.742998 4.686079 4.5865045 4.494055 4.3653083 4.6305513 4.6316247 4.477604
1369405_a_at 4.2027035 4.2531414 4.4143124 4.1631765 4.1627245 4.1232357 4.2819986 4.3737097 4.4994183 4.309453 4.6294336 4.240348
1369406_at 4.439579 4.2505956 4.342003 4.144717 3.9303036 4.057665 4.3969693 4.030256 4.354655 4.32374 4.415913 4.0570045
1369407_at 6.3471007 6.5427237 6.304538 5.9677253 5.968088 6.193936 6.2573996 6.2665367 6.371207 6.6083803 7.026675 6.3009224
1369408_at 4.3261805 4.640959 4.7217083 4.5512857 4.4744897 4.439597 4.534046 4.498125 4.128771 4.485462 4.4401736 4.6175227
1369409_at 8.275099 8.326572 8.223172 8.3401 8.383659 8.382024 8.161093 8.22654 8.239356 8.395915 8.311838 7.942457
1369410_at 7.2367206 7.4934015 7.5540113 7.5799546 7.476645 7.431513 7.4693274 7.3635044 7.4554553 7.175391 7.3118258 7.203331
1369411_at 3.8789155 3.8307354 3.9867923 4.0890427 3.79685 4.159319 3.7653782 3.8403244 3.42822 4.1570973 3.786577 3.9055617
1369412_a_at 6.712392 6.539512 6.6910863 6.6593595 6.7562475 6.7352405 6.671477 6.5962424 6.4978566 6.6486664 6.5058312 6.637451
1369413_at 4.6786675 4.5521283 4.685841 4.5424166 4.7157283 4.6454597 4.6289473 4.6543217 4.7444825 4.7336416 4.7166376 4.7287717
1369414_at 8.719801 8.34399 8.60845 8.509897 8.646135 8.406078 8.465006 8.505966 8.627182 8.515003 8.5571995 8.380739
1369415_at 8.308083 7.1509295 7.8893085 8.11992 7.247899 8.623165 6.8874793 7.5171747 8.199043 7.7720733 6.729745 7.8807354
1369416_at 6.5244894 6.355546 6.33343 6.369933 6.2038884 6.353542 6.5505266 6.3978496 6.1819234 6.1441092 6.483724 6.403228
1369417_a_at 4.582592 4.4146357 4.287831 4.5232487 4.3854957 4.182848 4.362514 4.2495747 4.2047415 4.404244 4.2159176 4.3521633
1369418_at 4.487342 4.6772413 4.5663824 4.554638 4.480094 4.4478965 4.566221 4.687134 4.340197 4.4174514 4.80173 4.6646976
1369419_at 5.302227 5.3036356 5.1179523 5.221855 5.444892 5.421543 5.3450522 5.1309066 5.179946 5.319565 5.263059 5.452809
1369420_at 4.5343533 4.5633736 4.5839167 4.7509212 4.292947 4.248821 4.575033 4.450959 4.4526024 4.3618693 4.351543 4.6228004
1369421_at 5.9126487 6.006607 6.0568266 6.235016 6.332951 6.2756047 5.7489347 5.96534 6.1969175 6.175601 6.063959 5.6421394
1369422_at 5.4535213 5.2387757 5.509001 5.174436 5.059889 5.3234296 5.1781425 5.3538904 5.2206116 5.397163 5.080357 5.5185776
1369423_at 4.863543 4.334662 4.724394 4.5548983 4.4327626 4.2853384 4.8669953 4.893757 4.435396 4.4791594 4.739111 4.5326123
1369424_at 12.805447 12.805874 12.879177 12.516576 12.802111 12.716516 12.587918 12.601261 12.707777 12.647393 12.634134 12.661736
1369425_at 4.241633 4.1654186 4.580577 4.100383 4.2219877 4.3279 4.402749 4.3695173 4.131031 4.3541756 4.167781 4.41111
1369426_at 5.1130915 5.167118 5.1106668 5.256523 5.0822997 5.125013 5.0059857 5.023304 5.152478 4.9597874 5.146455 5.0855713
1369427_at 8.66622 8.813811 8.988206 8.805292 9.20788 9.0949 8.714244 8.930707 8.98098 9.065077 9.091336 8.973337
1369428_a_at 4.4656706 4.583889 4.3770914 4.735736 4.666801 4.7702994 4.4862394 4.431437 4.561513 4.58227 4.69522 4.5751824
1369429_at 3.7435896 3.8080704 3.7374234 3.7234771 3.6520898 3.6059582 3.70841 3.791534 3.6782084 3.7318635 3.8370655 3.68872
1369430_at 9.242914 8.577429 9.477232 9.101164 7.167352 8.58827 9.327111 9.270903 9.27838 9.276745 9.230802 8.284014
1369431_at 4.7932453 4.615857 4.594779 4.8631916 4.727113 4.4255514 4.9228764 4.4889274 4.761665 4.7310114 4.6170454 4.654796
1369432_at 5.091246 5.249884 5.219337 5.2624836 5.182123 5.1388187 5.4541945 5.4510627 5.1546273 5.401437 5.254021 5.3452587
1369433_at 5.1500554 4.8281837 4.977274 5.289558 5.1107407 5.3064528 5.1007013 5.1767898 5.168786 5.091133 4.9843717 4.6967006
1369434_at 4.0537434 3.923451 3.7253206 3.9186804 3.8905685 4.0158396 4.0773025 4.18557 3.945359 3.7499142 4.083641 3.8035023
1369435_at 12.126931 12.25828 12.452387 12.028583 12.332239 12.235389 12.103149 12.2567215 12.359903 12.331298 12.174761 12.176818
1369436_at 4.426812 4.024473 4.185424 4.077458 4.2206764 4.29755 4.373066 4.39738 4.154091 4.190553 4.3675823 4.1002617
1369437_at 4.719311 4.842029 4.6975684 4.8461003 4.8903766 4.8313107 4.7831106 4.8654203 4.693251 4.920715 5.0326376 5.03809
1369438_at 4.9471307 5.004036 4.8877597 5.0417056 5.039734 5.042402 4.9690347 4.891904 4.8410754 4.989021 5.1331234 5.1361403
1369439_at 3.6085024 3.7916925 3.9200816 3.4915392 3.7729821 3.6464012 3.7084777 3.46576 3.7595923 3.718861 3.582391 3.6972136
1369440_at 5.6906614 6.1606474 5.9086585 6.6956744 6.192511 6.6604896 6.3722687 6.128198 6.192633 6.577045 6.4024 7.0609474
1369441_at 5.030529 4.784877 4.90305 4.795852 4.8766265 4.8005238 4.9336615 4.720743 4.5323415 4.6377916 4.823769 4.7800913
1369442_at 3.7287676 3.5141754 3.4673986 3.2483013 3.4866242 3.64432 3.4786553 3.3115087 3.370381 3.445417 3.3821898 3.3194933
1369443_at 6.8598976 6.2671776 6.39907 6.497639 6.606616 6.3804255 6.6896358 6.6466126 6.261474 6.5153356 6.610218 6.609263
1369444_at 4.1193323 3.9981086 3.7637086 3.8715231 3.7763293 3.8625998 4.157046 3.6583514 3.6879 3.8564227 3.818694 3.914098
1369445_at 5.59351 5.5296073 5.688825 5.814819 5.8550887 6.0403814 5.71229 5.7468996 5.6886635 5.878305 5.855492 5.694313
1369446_at 7.138031 7.088319 7.1463366 7.2083864 7.237478 6.7765493 7.1694684 6.8491697 7.0015163 7.2073402 7.213454 6.848092
1369447_at 5.961683 5.6258807 6.056643 5.737049 5.973172 5.8916545 6.098589 5.741803 5.6817503 5.9586535 5.7383957 5.836189
1369448_at 6.091638 6.043151 6.152936 6.118452 6.0484934 6.041498 6.1556306 6.1743107 6.0503006 6.2238507 6.073405 6.0475388
1369449_at 4.988698 5.1370173 5.1327114 5.134037 4.9686556 5.2235136 5.079518 5.1653843 5.0535994 5.0426126 5.155834 4.913672
1369450_at 10.967633 10.715634 10.448549 10.831553 10.937562 11.134553 10.030747 9.936131 11.071667 11.081748 10.65527 10.780547
1369451_a_at 3.5187988 3.6072445 3.5800936 3.7874622 3.7357938 3.7466238 3.5557995 3.5503917 3.5334966 3.5760486 3.444704 3.8529277
1369452_a_at 7.697104 7.9042463 7.730693 7.8252816 7.8571534 7.9953656 7.8044057 7.709479 7.8823104 7.800294 7.8617997 7.900769
1369453_at 8.193968 7.8482156 7.7869997 7.985773 7.7965574 8.107073 8.000143 8.016572 7.888297 7.941138 8.096079 7.8699427
1369454_at 4.292877 4.2416277 4.221884 4.403678 4.2453585 4.5265274 4.564536 4.2756586 4.1688643 4.1886296 4.2185774 4.2311363
1369455_at 7.0169463 7.5036445 7.136983 7.9948125 7.4918346 7.6023684 7.189732 7.280457 7.365202 7.786886 7.577707 8.432739
1369456_at 3.66373 3.5427945 3.5767558 3.2864635 3.3185403 3.331144 3.6661115 3.5859365 3.5183794 3.3412457 3.6286304 3.6473217
1369457_a_at 4.378581 4.4695 4.4349146 4.537983 4.416693 4.459688 4.373851 4.546646 4.5332565 4.456325 4.3633533 4.50175
1369458_at 4.994155 4.8135476 4.8291683 4.7592187 4.7902517 4.7605295 4.8169894 4.6782584 4.3714747 4.630691 4.6217785 4.7879624
1369459_at 6.0060897 6.082655 6.077666 6.144675 6.332852 5.907507 6.1390767 5.95937 6.233842 6.0562205 6.208346 6.2812853
1369460_at 5.551316 5.4268656 5.4716253 5.2742286 5.4419365 5.2027297 5.203706 5.097581 5.4566617 5.266644 5.1613307 5.382703
1369461_at 4.1556153 3.8889449 4.250915 3.8636725 4.2098427 4.223383 4.312263 4.0126834 4.2086616 3.8792493 4.2280073 3.9621682
1369462_at 4.1139584 4.062862 4.1823087 4.1124916 3.9519598 4.2299848 4.1894927 4.1460853 4.233795 4.1719255 4.2660837 4.185827
1369463_at 5.551551 5.372198 5.490222 5.571992 5.657165 5.3953795 5.3149796 5.7673674 5.539408 5.608804 5.702776 5.9091053
1369464_at 4.4142904 4.6267395 4.735797 4.5629215 4.696658 4.5794716 4.760144 4.48493 4.4855995 4.5430145 4.4407744 4.810437
1369465_at 12.929251 13.032852 12.686673 12.8098955 12.76905 12.912886 12.2655945 12.327398 12.9225 12.892228 12.988065 12.860353
1369466_at 3.8589873 3.722256 3.6821675 3.7678952 3.7694895 3.8269336 4.191576 3.8366678 3.6431713 3.6510148 3.7143471 3.939843
1369467_a_at 9.734703 9.612261 9.235897 9.644781 9.323326 10.130658 9.166543 9.371679 10.093201 9.245353 9.315457 10.181521
1369468_at 6.227965 6.6721363 6.9020634 6.471833 7.1665845 6.408849 6.6270323 6.748271 6.8535714 6.7144804 7.0221963 6.6771536
1369469_s_at 3.5264664 3.3108056 3.559344 3.4394236 3.4421763 3.7385626 3.4321387 3.5975842 3.383943 3.5786023 3.7422895 3.5312426
1369470_at 4.6253004 4.795714 4.6126003 4.615427 4.888374 4.6333866 4.812966 4.7156687 4.377892 4.58227 4.9210057 5.0042324
1369471_at 4.8451724 5.010993 4.6501393 4.636272 4.622692 4.7334695 5.007557 4.748447 4.8489137 4.80335 4.7731843 4.7501287
1369472_a_at 6.339314 6.3927636 6.5730815 6.37414 6.242315 6.553946 6.3767395 6.343994 6.774534 6.4447765 6.1906233 6.2833
1369473_at 10.126125 9.7688465 9.931236 9.992772 9.975368 9.863781 9.78429 9.806822 10.084106 9.805445 9.853946 9.565508
1369474_a_at 3.8360305 3.7923396 3.6227715 3.8077743 3.8309798 3.7452252 3.7582357 3.8059695 3.6450799 3.5609314 3.7044218 3.8416755
1369475_x_at 3.90496 4.001006 4.0621214 4.0699244 4.003981 4.1535974 4.0742307 3.9014657 3.979483 3.9839964 4.120583 3.9882505
1369476_at 5.220576 4.92177 5.214733 5.153363 5.305831 5.095518 5.2898974 5.0043926 5.0873113 5.0150805 5.0648913 4.93599
1369477_at 4.5057178 4.327472 3.9540594 4.4925942 4.0927696 4.594085 4.515645 4.571811 4.4652877 4.2007475 4.612063 4.7607994
1369478_at 4.3627295 4.5715227 4.405414 4.3987093 4.493244 4.4295435 4.510718 4.4330554 4.5111704 4.475068 4.5308037 4.631543
1369479_at 6.797685 6.3168416 6.5334067 6.6107154 6.733289 6.761629 6.508332 6.6800785 6.520701 6.771577 6.7632856 6.860557
1369480_at 4.016729 3.7114472 3.9421191 3.947395 3.9775782 3.8891172 3.8753803 3.9254327 3.777689 3.6386294 3.739588 3.96627
1369481_at 3.9329176 3.8939984 3.8681636 3.8989725 3.8973455 3.9529955 4.178155 3.8314545 3.8258662 3.921742 4.0634356 4.052505
1369482_a_at 3.9335215 3.7946665 4.0967226 3.9812267 3.9528744 4.2130156 3.7994924 4.0540924 3.801853 4.075903 4.019715 4.057276
1369483_at 6.2695746 6.699893 6.3161607 6.3242264 6.2295637 6.357593 6.6051774 6.4055667 6.113122 6.653436 6.446138 6.5966644
1369484_at 4.3621316 4.4054747 4.7714534 4.408315 4.557496 4.4743276 4.2655683 4.5220222 4.545365 4.7374406 4.5402584 4.7200975
1369485_at 9.745244 9.4328985 9.614391 9.809542 9.730062 9.899488 9.677279 9.469209 9.735618 9.822162 9.579207 9.941664
1369486_at 3.7653599 3.6970851 3.7798355 3.565856 3.8456492 3.5110044 3.66053 3.6573088 3.6283038 3.5949244 3.6943438 3.7785609
1369487_a_at 4.206232 4.1873593 4.1744337 4.143894 4.145913 4.1404686 4.221647 4.121871 4.176506 4.0756335 4.2666674 3.9746168
1369488_at 4.2353663 4.081712 4.29593 4.124325 4.280747 4.0741777 4.3598742 4.0049744 4.211089 4.2430916 4.009346 4.34499
1369489_at 6.2499456 6.3679976 6.4210377 6.3063188 6.5219145 6.256094 6.439097 6.118835 6.2212744 6.2350507 6.3854456 6.4366865
1369490_at 4.0402613 3.9355917 4.1089735 4.093402 4.307067 3.915923 4.1965895 4.0512805 3.8573742 4.235937 4.101489 4.1002617
1369491_at 9.902359 9.635083 9.594891 9.621227 9.161411 9.590029 8.869654 9.625697 9.4712305 9.49387 8.790493 9.389527
1369492_at 11.105493 11.053809 11.1975765 10.989266 11.021734 10.972354 11.005037 11.146751 10.922184 10.851504 10.881476 10.842065
1369493_at 8.306018 9.402201 10.115175 8.318956 9.700956 8.303205 10.260027 10.464783 8.911215 9.541054 9.633041 9.228834
1369494_a_at 6.139557 5.9936743 5.799474 5.8904376 6.059646 5.945004 6.038022 6.053695 5.911442 5.956441 6.0012603 6.0035725
1369495_at 5.788797 5.705941 5.8059444 5.8349743 5.8628564 5.8202257 5.9170017 5.9078083 5.6092663 5.810381 5.849286 5.899029
1369496_at 6.8797946 6.955823 6.928763 7.073922 6.918183 7.3231845 7.0847826 6.915353 7.1729507 6.95963 6.808906 6.8890834
1369497_at 4.511721 4.8056254 4.39554 4.4492683 5.037957 4.521455 4.538504 4.939454 4.6433716 4.637813 4.9084425 4.645353
1369498_at 4.4765644 4.426415 4.6845083 4.432227 4.5544844 4.506378 4.551161 4.6060786 4.567177 4.576975 4.6220865 4.8232584
1369499_at 5.2304597 4.8474364 5.071565 5.265032 5.404251 5.2295756 5.142554 5.184313 5.173907 5.196408 5.658531 5.299592
1369500_at 5.3598957 5.233069 5.4041877 5.0855274 5.349211 5.439521 5.337841 5.280776 5.5229497 5.0204706 5.23974 5.2704196
1369501_at 5.1412716 5.353619 5.643317 5.5131536 5.7226367 5.769092 5.2904663 5.758379 5.690352 5.655047 5.470025 5.8293705
1369502_a_at 12.51994 12.182649 12.68185 12.46975 12.188253 12.583299 12.569061 11.976654 12.690814 12.6233835 12.399178 12.256002
1369503_at 3.2855253 3.4359117 3.3031728 3.3591127 3.318273 3.345118 3.3367667 3.4635837 3.3123462 3.3010335 3.320318 3.3255928
1369504_at 4.793004 4.9372144 5.087888 5.318058 5.1833887 5.391922 5.132218 5.204646 5.2907867 5.0239906 5.2915983 5.3404865
1369505_at 5.457405 5.7258534 5.896004 5.5687203 5.757375 5.9025307 5.7958784 6.24545 5.5287094 5.8382764 5.6496263 5.7661195
1369506_at 5.0246305 4.5347767 4.832431 4.987159 4.641291 4.692175 4.791495 4.6189337 4.595305 4.7355986 4.4743037 4.7987494
1369507_at 4.6217613 3.971185 4.382468 4.3177013 4.220683 4.4255514 4.2907877 4.1052904 4.2379026 4.200058 4.330556 4.2683845
1369508_at 5.568226 5.1008415 5.106172 5.112848 5.073034 4.96664 4.8593984 5.0900373 5.1871185 5.0998693 5.067417 5.369133
1369509_a_at 4.7928305 5.25471 5.7304325 4.6720304 5.221762 4.6845355 6.564896 8.710984 4.846532 4.6216455 4.908676 4.937912
1369510_at 6.7760158 6.4821205 6.6051493 6.5295568 6.75141 6.528852 6.770589 6.563138 6.4083586 6.6244035 6.683232 6.8232574
1369511_at 5.611147 5.9149427 6.4368296 6.3062944 6.5174656 6.69221 6.5386357 5.9740367 5.523443 6.01229 5.692693 5.9101934
1369512_at 5.485387 5.3923492 5.627881 5.6777515 5.443181 5.597335 5.699196 5.5555286 5.2943926 5.47443 5.6619186 5.436006
1369513_at 5.1433764 4.786788 4.7933617 4.741097 4.929083 4.6288314 4.950636 4.9269395 4.8401647 5.179044 4.7751427 5.0264745
1369514_at 6.121789 5.9601336 6.119232 6.1565666 6.0913277 6.126656 6.3011794 6.122704 6.041086 6.1678133 6.007903 6.52158
1369515_s_at 4.52404 4.4589305 4.586347 4.5987225 4.500303 4.524188 4.7277775 4.603245 4.568125 4.3182445 4.479137 4.3140173
1369516_at 4.0154 3.9674048 3.9767363 4.0221443 3.6768968 4.0037184 4.2006006 4.051036 3.80783 3.8906224 4.167781 3.991357
1369517_at 5.789822 5.110776 5.2988577 5.6755557 5.4130983 5.536606 5.316684 5.1938453 5.31815 5.4258156 5.4321046 5.3452587
1369518_at 5.254436 5.2038493 5.2365565 5.5093 5.0718026 5.019938 5.2886972 5.373682 5.210018 5.448731 5.5625677 5.4838367
1369519_at 4.475402 4.3214674 4.507896 4.4585347 4.147616 4.587573 4.4581075 4.44355 4.217202 4.30826 4.2459903 4.6909323
1369520_a_at 5.3237257 5.4347525 5.386375 5.5780106 5.5112114 5.3490405 5.639459 5.4789658 5.688733 5.6695595 5.639131 5.6460648
1369521_at 3.7873912 3.4640732 3.4528716 3.7450554 3.731477 3.7689843 3.694854 3.7788794 3.5728295 3.6754525 3.7657967 3.8968043
1369522_a_at 3.698674 3.5198696 3.4335656 3.5380275 3.4341393 3.515267 3.7636778 3.3760548 3.418703 3.4225364 3.6955156 3.394931
1369523_at 5.760073 5.5176077 5.8299737 5.46827 5.861643 5.753712 5.9188223 5.7877946 5.4361596 5.8572226 5.8974314 5.728874
1369524_at 4.6462946 4.8797207 4.4715376 4.3774652 4.5946426 4.652534 4.9665565 4.7482 4.6406198 4.3840184 4.7921057 4.7657757
1369525_at 5.530919 5.1550303 5.1501856 5.079235 5.30284 5.231514 5.28528 5.515476 5.499053 4.942726 5.129443 5.459463
1369526_at 7.9794164 7.9588547 8.444466 8.158267 8.675005 8.414789 8.220294 8.209975 8.56665 8.901526 8.262544 8.196888
1369527_at 5.674774 5.3068957 5.684503 5.6822205 5.549419 5.509068 5.450822 5.6659646 5.645859 5.1504626 5.5411754 5.5405517
1369528_at 5.3876524 5.490725 5.5018826 5.4058404 5.5601344 5.4058933 5.403644 5.295105 5.248619 5.671121 5.626115 5.94871
1369529_at 4.3102965 4.292126 4.2665787 4.3656473 4.378199 4.4415 4.6214848 4.628013 4.5492144 4.1848598 4.5735836 4.7306542
1369530_at 4.7789145 4.939806 4.8757696 4.7152767 4.995605 4.8774486 4.642434 4.8920417 4.731817 4.968961 4.883227 5.146327
1369531_at 6.707399 6.4952617 5.6493697 5.512823 6.743679 5.42222 5.58714 5.4545627 6.9624023 5.445368 7.2386713 6.971364
1369532_at 4.9332867 4.888362 4.9891047 4.8826985 4.800293 4.8690915 4.6938896 4.6636543 4.933394 4.8972034 4.7968884 4.840382
1369533_a_at 5.6364136 5.9182944 5.9263005 5.7811728 5.96542 5.787328 6.233306 5.980139 6.1481857 5.984704 6.0396357 6.1119165
1369534_at 5.0935984 5.1317196 5.1182423 5.1355667 5.2583447 5.0942173 5.0413885 5.1883993 4.940684 5.3131046 5.361435 5.2113085
1369535_at 5.074163 5.009055 5.263307 5.1181445 5.466355 5.229959 5.0510745 5.259664 5.2263656 5.2327905 5.072859 5.307955
1369536_at 4.873905 4.788505 4.713266 4.856993 4.8593073 5.186903 4.7847357 4.925453 4.830464 4.7934217 4.94291 5.029001
1369537_at 5.329843 5.000064 5.4225426 5.19149 5.2080584 5.3314734 5.2663984 5.1791606 5.09633 5.1318026 5.250352 5.2306385
1369538_at 4.6312003 4.6354437 4.9855323 4.7863574 4.7205896 4.9273396 4.5158706 4.56637 4.5846567 4.7754736 4.8722873 4.824646
1369539_at 5.694524 5.3001614 5.684823 6.049037 5.6127768 5.881407 5.9093657 5.9254384 5.860015 5.5203114 5.727294 5.5335884
1369540_at 4.3155613 4.189748 4.075127 4.6004944 4.0272665 4.4726925 4.4407263 4.315717 4.1123896 4.1378484 4.3412514 4.270542
1369541_at 3.6181467 3.7505343 3.8590107 3.3483472 3.569647 3.5217323 3.6429734 3.701691 3.5241745 3.5287788 3.6472611 3.7469785
1369542_at 5.502102 5.1730623 5.7940354 5.5130076 5.342451 5.639863 5.7339563 5.573214 5.199876 5.3015857 5.2584634 5.5885563
1369543_s_at 6.484356 6.6231737 6.0277767 6.6260104 6.4269075 6.6707563 6.2339864 6.411027 6.559109 6.4974604 6.2552238 6.212462
1369544_a_at 4.1126385 4.314822 4.2907486 4.1996946 4.357545 4.070691 4.3962765 4.1450033 4.370316 4.088257 4.3280106 4.405375
1369545_at 5.2198405 5.0844975 4.841469 5.299279 5.084574 4.9996467 5.2598295 4.9882736 5.1913147 5.295702 5.0911937 5.3666415
1369546_at 10.866053 10.637751 10.872258 10.648031 10.900566 10.863003 10.75785 10.805353 11.030659 10.612646 10.69616 10.709884
1369547_at 4.3302307 4.111376 4.5072155 4.5634375 4.3127604 4.2027636 4.521619 4.2184067 4.352229 4.398057 4.2702446 4.360965
1369548_at 5.2590976 5.273367 5.4112644 5.3384295 5.3093305 5.4170885 5.458088 5.4717464 5.491885 5.3899336 5.3243227 5.1767645
1369549_at 6.977799 6.836391 6.848332 6.8948984 6.661814 6.803311 6.964663 7.0139003 6.9031997 6.9379754 7.1635094 6.8960342
1369550_at 3.892654 3.627317 3.5032942 3.7987247 3.8070402 3.8925972 3.6714864 3.6297 3.7630708 3.896266 3.8156996 3.868239
1369551_at 5.2674866 5.0689077 5.2903566 4.9719334 5.176264 4.99078 4.8024654 5.39246 5.13799 4.938264 5.2383614 5.250458
1369552_at 4.608005 4.6832275 4.7782936 4.5464864 4.834745 4.5939755 4.8894997 4.5468326 4.5784764 4.7840123 5.011962 4.796532
1369553_at 4.87899 4.7838736 4.845596 4.97355 4.607959 4.8105226 4.857395 4.856901 4.990814 4.828629 5.2021003 4.694409
1369554_at 9.815215 9.721907 9.655448 9.700062 9.695606 9.786271 9.512187 9.453556 9.745803 9.669596 9.511155 9.56324
1369555_at 4.296544 4.2086368 4.3697925 4.1590424 3.954691 4.071921 4.3106875 4.2701473 4.0028925 4.293234 4.310764 4.234865
1369556_at 5.2082424 5.299944 5.352603 5.3143253 4.9823227 5.0517864 5.461809 5.0994186 5.1744556 5.082885 5.5677156 5.5772104
1369557_at 7.09315 6.9076886 7.116901 6.99273 7.0630975 6.951389 7.2167897 7.27985 7.059124 7.1239614 7.049767 6.9561577
1369558_at 8.898963 8.615898 8.739902 8.212221 8.856342 8.742574 8.4309845 8.595785 8.810474 8.477518 8.234573 8.039416
1369559_a_at 10.00386 9.902616 9.758213 10.013716 9.930117 9.810352 9.904854 9.906883 9.956699 9.822382 10.108885 9.648428
1369560_at 9.937034 9.761051 9.970809 9.81886 9.830083 9.617121 9.653733 9.653055 9.803686 9.61098 9.6376095 9.580228
1369561_at 3.838088 3.690738 3.8252223 3.7900507 3.6157749 3.5797036 3.772811 3.8339245 3.9725456 3.5867178 3.9124484 3.9977617
1369562_at 6.2493453 6.3170314 6.162619 6.251759 6.390082 6.2154555 6.4081497 6.487874 6.358732 6.0829973 6.4031553 6.408382
1369563_at 4.51898 4.4697943 4.5757394 4.5165944 4.4871006 4.317798 4.513821 4.55562 4.6082177 4.6082644 4.6334443 4.4111586
1369564_at 4.3281703 4.3843737 4.4136047 4.536887 4.6412992 4.704175 4.249922 4.2052116 4.496379 4.376758 4.4239793 4.632576
1369565_at 5.253812 5.0543003 5.0075545 4.902438 5.4089026 4.9568696 5.2357163 5.176121 4.9413834 5.2792983 5.286774 5.3156443
1369566_at 5.0545826 4.6900244 4.9599915 4.7957125 4.923938 4.951845 5.3830085 5.1136036 4.8506527 4.818178 5.0800858 5.1511755
1369567_at 4.8030825 4.8741236 4.8641934 5.141581 4.823932 4.8453894 5.0567904 5.169033 4.8193393 4.7097344 5.058147 4.871447
1369568_at 4.743395 4.561019 4.751007 4.937476 4.7094235 4.608897 4.7461524 4.4486313 4.776548 4.7192326 4.819242 4.70535
1369569_at 4.1946445 4.236583 4.258745 4.3822503 4.277448 4.151993 4.392673 4.5424747 4.2497554 4.3292494 4.24924 4.300016
1369570_at 3.1852758 3.5713842 3.4019146 3.3483472 3.279692 3.4716263 3.489361 3.3352344 3.5625126 3.5804892 3.5357163 3.4430296
1369571_at 8.499803 8.486707 8.694585 8.592592 8.690812 8.651323 8.655518 8.636174 8.752855 8.575608 8.611554 8.589179
1369572_at 4.386176 4.2202044 4.275727 3.9673023 4.315154 3.9809904 4.173754 4.277665 4.2271805 4.009248 4.3820524 4.088106
1369573_at 4.3171177 4.384799 4.4128547 4.3739495 4.398807 4.2959347 4.4179983 4.242592 4.247158 4.401085 4.3100653 4.3824487
1369574_at 3.6828077 4.018098 3.7559593 4.045233 3.958138 3.8917582 3.7426484 3.9382598 3.8062072 3.8686614 3.8007178 3.9055862
1369575_at 3.493134 3.4710574 3.4872084 3.728572 3.705403 3.5925112 3.5444353 3.5639935 3.571506 3.648152 3.620953 3.6941698
1369576_at 3.9775965 3.730193 3.7268643 3.7807908 3.745085 3.8343165 3.6435947 3.7206438 3.7546158 3.951838 3.8132257 3.8731434
1369577_at 5.823508 6.2042003 6.4876566 7.286207 5.9734974 7.6832643 6.525405 6.811512 7.7639117 6.649105 5.9178357 7.4624863
1369578_at 4.410083 4.2025895 4.1917286 4.1015997 4.250884 4.154463 4.669387 4.4702325 4.274318 4.3317866 4.3675475 4.5735455
1369579_at 5.942031 6.149574 5.9789557 5.9934807 6.167317 5.917329 6.217839 6.0117297 6.229226 5.9961767 6.050234 6.1875978
1369580_at 3.9899457 4.173398 4.030618 4.1200447 3.9261909 4.104986 4.0962167 4.292 3.9341385 4.1097336 4.089559 4.1921263
1369581_at 11.42966 11.718467 11.364089 11.373248 11.542698 11.6941595 11.690494 11.455843 11.634408 11.502343 11.549613 11.574228
1369582_at 6.011837 6.232979 6.014982 6.0176487 6.1812124 6.118344 6.1892567 6.1483335 5.9559264 6.107101 6.234331 6.1553016
1369583_at 5.1840672 5.0603023 5.101457 4.73876 5.2217603 5.0554247 5.2667794 5.086651 5.108354 5.312748 4.9776306 5.3452587
1369584_at 6.1138678 5.91544 6.2582016 6.0490756 6.2008047 6.2464843 5.8727493 5.923593 6.3961773 6.0547028 5.9596357 5.9697742
1369585_at 3.5763621 3.852516 3.815875 3.8195167 3.881325 3.7000167 3.5894303 3.7815475 3.7738721 3.7388253 3.7728434 3.7782295
1369586_at 3.3070974 3.5694594 3.35405 3.6137 3.4240243 3.459528 3.4939225 3.4107566 3.4527388 3.5216014 3.519245 3.3806062
1369587_at 4.3265753 4.45015 4.3166285 4.5062118 4.390861 4.342292 4.4543476 4.419631 4.025177 4.5014286 4.6213846 4.4786882
1369588_a_at 7.949445 8.186911 7.660214 8.11243 7.959468 8.007722 8.029306 8.261382 8.069274 8.114549 8.102365 8.150762
1369589_x_at 3.9139588 3.9428253 4.1168528 3.8299918 3.8551905 3.7056346 4.149626 3.7506497 3.9234188 3.828647 4.009083 3.9173234
1369590_a_at 7.1240454 6.932508 6.802698 6.805231 7.103511 6.5805893 6.997832 6.9831004 7.090348 6.9525313 6.7600565 6.2317753
1369591_at 4.078492 3.9102917 3.6714172 3.936512 3.7407482 3.9675293 3.8029907 3.8380153 3.7248676 3.8286617 4.0679417 3.8246517
1369592_at 7.1673007 7.0258036 7.0902386 6.942056 6.912832 7.05168 7.1436896 7.036024 7.020221 7.0884953 7.1595206 7.008814
1369593_at 3.4180412 3.4150045 3.3268614 3.5798137 3.4638464 3.6524863 3.4391913 3.570503 3.6201746 3.4556966 3.3415256 3.471617
1369594_at 5.9062304 6.0676155 5.9245706 6.261219 5.9664965 5.8385344 5.971963 6.0647135 5.9982796 5.8878784 6.207045 5.514148
1369595_at 3.7375607 3.8417091 3.8538632 3.7862294 3.9968247 3.742267 3.7084777 3.854922 3.7791746 3.9495323 4.118266 4.0907607
1369596_at 4.537113 4.5695 4.7266483 4.994013 4.6952257 4.6687074 4.757622 4.8526855 4.65705 4.9108696 5.0107 4.7658854
1369597_at 8.038836 7.7216597 7.8137374 7.9804063 7.9830885 7.7013454 7.8674846 7.446521 8.008606 7.7207255 7.622152 7.5770793
1369598_at 4.3261805 4.433502 4.257812 4.4844694 4.160098 4.2020774 4.352224 4.4168434 4.533587 4.489299 4.2764177 4.3100386
1369599_at 5.203838 5.04235 5.1255198 5.016085 5.304419 5.1476755 5.1424274 5.044456 4.9933066 5.122819 5.235962 5.4105325
1369600_at 4.4392333 4.3724313 4.316668 4.2913556 4.27975 4.2633657 4.4070125 4.319827 4.1273956 4.2879977 4.3666506 4.4111166
1369601_at 4.9568377 5.0586286 5.0762134 5.279274 5.227108 4.829853 5.2030163 5.015536 5.0373554 5.068133 5.0203547 4.9346385
1369602_at 4.510734 4.434278 4.7269697 4.262164 4.544181 4.5193915 4.4514546 4.6189337 4.572646 4.567835 4.461002 4.676373
1369603_at 3.622692 3.804536 3.7293172 3.683488 3.6102831 3.606517 3.5580018 3.6389356 3.6788237 3.7342384 3.579561 3.7451239
1369604_at 4.7529774 4.4681015 4.547536 4.568893 4.801776 4.5936213 4.7835636 4.8093476 4.592393 4.4861627 4.658469 4.99465
1369605_at 5.339209 5.144994 5.0510893 5.495938 5.4065814 5.523065 5.2350492 5.5476556 5.25131 5.3860884 5.3418117 5.3817105
1369606_at 3.9285305 3.880243 3.9619274 3.8496895 3.7671113 4.010917 3.8971016 4.132489 3.6472912 3.747879 3.6988862 3.6819096
1369607_at 5.8181014 5.9303083 6.0990086 6.0868583 5.9102583 5.8782616 6.3252845 5.9771852 5.8434134 5.67674 5.936542 5.885811
1369608_at 4.377294 4.147436 4.305502 4.3483467 4.107947 4.2689757 4.330375 4.3527236 4.290921 4.3718247 4.357897 4.425025
1369609_at 3.73055 3.793826 3.8714998 3.6044621 3.983425 3.9959514 3.7095406 3.6017725 3.7656116 3.6810925 3.8780162 3.886412
1369610_at 6.022073 5.946353 6.2619014 6.1361265 6.17541 6.261089 6.294718 6.0850353 6.1879406 6.076481 6.1408916 6.219255
1369611_at 4.7433944 5.096245 4.9648695 5.1869154 5.1103554 4.863443 5.198436 5.116127 5.1952643 4.868679 5.042617 5.0504055
1369612_at 5.079896 4.8420286 5.200364 5.028244 5.0849266 5.080167 5.1543837 5.060502 4.875108 4.8236465 5.011962 5.0155716
1369613_at 3.8759239 3.7640111 4.024578 3.9363163 3.7673273 3.842762 4.0621014 3.897699 3.6960397 3.7574081 4.2939634 3.9071696
1369614_at 4.3836913 4.389423 4.1218023 4.2553577 4.346483 4.166459 4.201869 3.9544039 4.2307734 4.1963754 4.0578513 4.22701
1369615_at 5.817301 5.704709 5.7302136 5.8845124 5.727234 5.6251817 5.8361764 5.5738974 5.7745733 5.785013 5.7392073 5.7206163
1369616_at 4.312957 4.260312 4.435112 4.5437818 4.7050095 4.4878354 4.2157736 4.6544814 4.564637 4.491564 4.50727 4.712017
1369617_at 7.382915 7.279452 7.44815 7.44983 7.107543 7.965476 7.369895 7.516885 7.614936 7.6623816 7.955564 7.5122256
1369618_at 4.7823486 4.3936367 4.3643394 4.595496 4.4174767 4.4706755 4.622877 4.4762306 4.339091 4.633971 4.632136 4.837187
1369619_at 4.9844604 4.967946 4.825897 5.2846227 5.0500517 5.0635924 4.9412656 5.03687 4.894205 4.9310827 5.1947002 5.1580195
1369620_at 4.031266 3.7935457 3.9602597 4.0329323 3.9730048 3.8903177 3.8834531 3.8136458 3.8634698 3.9582565 4.1169906 3.8700612
1369621_s_at 9.785436 9.924355 9.720211 9.865583 9.858264 9.759365 9.835595 9.989915 9.800318 9.755408 9.923177 9.819529
1369622_at 4.7380505 4.222004 4.371512 4.343417 4.5185103 4.201659 4.4543476 4.38494 4.439202 4.2816534 4.6199083 4.5476503
1369623_at 4.721206 4.8503194 4.676569 4.582571 4.5195904 4.8238707 4.913248 4.672986 4.596595 4.8747754 4.696147 4.7965326
1369624_at 5.593482 5.8109937 5.831562 5.898567 5.605291 5.7945604 6.006802 5.6929507 5.6279054 5.799266 5.861859 5.9584227
1369625_at 6.196722 6.5644937 6.8335257 6.768519 7.674311 6.8535132 6.7775207 6.5950646 7.1018047 6.5446076 6.1906357 6.920512
1369626_at 8.585342 8.4062395 8.591595 8.596988 8.533024 8.640032 8.451062 8.680179 8.612736 8.600053 8.542711 8.411153
1369627_at 3.8417284 3.6054993 3.8013608 4.1984067 3.8579912 3.8486743 3.7534237 3.9871757 3.92598 3.6790113 3.7778335 3.8144546
1369628_at 8.434582 8.447652 8.153154 8.277062 8.175754 7.869485 8.924667 8.491503 8.230647 8.353905 8.801093 9.016427
1369629_at 11.5061 11.473768 11.467946 11.57535 11.645306 11.677527 11.488621 11.417576 11.76202 11.506061 11.563877 11.356003
1369630_at 12.659325 12.656076 12.665645 12.7347975 12.744151 12.803405 12.635005 12.647648 12.798755 12.7443075 12.713771 12.585985
1369631_at 8.127363 8.107728 7.9914284 8.1020565 7.9963346 7.8348246 8.204355 8.078257 8.089456 8.066398 8.054912 8.096367
1369632_a_at 6.518075 6.418495 6.6899 6.3806944 6.3184457 6.141103 6.086972 6.656952 6.145303 5.933884 6.1716394 5.943277
1369633_at 11.240931 11.093785 11.411747 11.118608 10.872619 10.840623 11.209892 11.242079 10.757433 10.980044 11.35872 10.722746
1369634_at 6.513079 6.6816792 6.9586673 6.4541903 6.8488364 6.6027327 6.986328 6.8544793 6.6745863 6.822108 6.8626823 6.634888
1369635_at 11.894518 11.789725 11.7895355 11.991342 11.918815 11.844005 11.858406 11.812567 11.86192 11.8728895 11.86845 11.571325
1369636_at 12.551249 12.3955145 12.404172 12.617507 12.436197 12.44975 12.520443 12.47733 12.419362 12.434916 12.408776 12.166248
1369637_at 5.023676 4.842029 4.95896 5.0331535 5.000251 5.0249586 4.8507767 5.013156 4.9987535 5.145157 5.1189623 5.2000055
1369638_at 5.1768446 5.6647015 5.6218505 5.707446 5.658627 5.4781513 5.565981 5.559084 5.412397 5.6898046 5.154163 5.65608
1369639_at 3.6912205 3.644186 3.7173667 3.753854 3.759583 3.6792097 3.7346222 3.6745114 3.61445 3.7118716 3.5313833 3.7865238
1369640_at 5.47967 5.7376137 5.9471254 5.7299094 5.6344857 5.980886 5.7933445 5.793532 5.7661858 5.778617 5.781285 5.555399
1369641_at 7.5841923 7.477419 7.513188 7.318326 7.4141617 7.681896 7.2131352 7.536641 7.4979873 7.3671823 7.5594726 7.2821794
1369642_at 6.66514 6.7908964 6.93515 6.9836016 7.0591607 7.202363 7.1055293 6.9247684 7.073823 6.9108224 6.876173 6.8150635
1369643_a_at 7.0298557 7.194985 7.0293694 6.923882 7.2512307 7.4222636 7.1890016 6.9725213 7.0621195 7.260842 7.096095 6.9170375
1369644_at 8.773718 8.915849 8.796017 8.897845 8.943067 9.089486 8.979662 8.877007 8.739462 9.026865 8.719255 8.752905
1369645_at 4.024996 3.9634693 4.1813793 4.2553577 4.116888 3.8663557 3.91676 4.145294 4.00762 4.0624495 4.140463 3.9995332
1369646_at 3.7478986 3.5879602 3.9819567 3.6515615 3.6421251 3.8057532 3.8566012 4.0051966 3.655498 3.6953568 3.8676548 3.7944415
1369647_at 5.6498756 5.6216245 6.1422415 5.767515 6.016476 6.196181 5.815951 5.955039 6.276321 6.1520267 5.9446273 5.98688
1369648_at 6.397393 5.7862544 6.192711 6.1013255 6.1949797 6.4468403 6.206794 6.1764927 6.4695334 6.2827153 6.226151 6.2598305
1369649_at 5.13608 5.053523 4.9379044 5.0188284 5.117756 5.142781 5.257666 5.1965485 5.154724 5.012067 5.1186256 5.2395387
1369650_at 6.814487 7.141515 6.898147 6.8256645 7.089681 6.9250135 7.0018425 6.9236674 6.944525 6.996473 6.989547 6.617954
1369651_at 5.3772006 5.324644 5.0147595 5.2160726 5.41185 4.9976606 5.1612196 5.412487 5.336471 5.0965257 5.37948 5.0432715
1369652_at 3.9347048 3.7485628 3.8451068 3.9471173 3.6909392 3.7358778 4.21074 3.9407535 3.6993592 3.8876703 3.8863237 4.10939
1369653_at 7.289703 7.126712 7.2157717 7.4131594 7.4008656 7.100528 7.377699 6.886842 7.4826736 7.439062 7.32601 7.0952077
1369654_at 9.872634 10.321362 10.349145 10.289207 10.083662 10.557912 10.072677 10.221003 10.338409 10.187165 10.067238 10.401859
1369655_at 8.382844 8.302538 7.583639 8.262386 8.334648 7.629719 7.7713637 7.64193 8.365686 7.208958 7.8811145 7.536404
1369656_at 6.853402 6.9561887 6.692512 6.7156715 6.7125206 6.9444647 6.8312373 6.3892207 7.045543 6.6796227 6.97164 6.993407
1369657_at 4.273554 4.3042707 4.0759616 4.381755 4.236096 4.4255514 4.6656027 4.1573086 4.202792 4.3059435 4.467119 4.894523
1369658_at 8.855014 8.841863 8.779181 8.92235 8.490167 9.092802 8.454616 8.627214 8.807836 8.683194 8.415692 9.105547
1369659_at 5.8359947 5.7558503 5.8682384 6.023364 5.6337814 6.137359 5.7127824 5.630981 5.7799945 5.834606 5.838744 5.9242973
1369660_at 4.4527993 4.4072275 4.620621 4.483222 4.339169 4.472409 4.47822 4.7798457 4.386957 4.4581 4.5954585 4.478528
1369661_at 8.05411 7.885936 8.040703 8.012789 7.8973846 8.033748 8.117172 8.0132065 7.9894843 8.091337 8.068896 8.08708
1369662_at 3.5053804 3.3864262 3.5955439 3.5206103 3.5577006 3.5302699 3.7084777 3.9047244 3.4108484 3.58517 3.7769704 3.6490784
1369663_at 10.239377 10.029623 9.90928 9.204776 9.022924 9.379343 9.9489565 10.0098915 9.1840725 5.8956265 9.785059 6.4518685
1369664_at 10.832539 11.116696 11.230081 10.45046 11.328835 10.837601 11.191079 11.232182 11.130665 10.568483 10.829561 10.2572
1369665_a_at 7.673412 7.3812723 7.470365 7.828087 7.5388136 7.669109 7.6769996 7.8674984 7.6686068 7.941138 7.6491547 7.6733727
1369666_at 5.9565945 6.05058 5.7773294 6.043609 5.6659756 5.8924136 6.003046 5.619726 5.239678 5.9451838 6.1049037 6.1376224
1369667_at 6.893109 6.780307 6.6755195 6.7904224 6.74593 6.681008 6.8661327 6.7187843 6.7209473 6.942593 6.846665 6.792222
1369668_x_at 3.8102016 3.9037306 3.917845 3.9895482 3.8234675 3.7475884 3.9857705 4.072027 3.7805176 4.016556 4.050499 3.9628484
1369669_at 8.176146 8.129207 7.903912 8.152147 8.200315 8.043691 8.027027 8.230995 7.989227 7.971227 8.094027 7.7478557
1369670_at 5.054792 4.692722 4.953008 4.7016006 5.1586175 5.212118 5.133359 4.626499 5.1842217 4.958374 4.981642 4.673626
1369671_at 12.315489 12.274457 12.273221 12.253843 12.371521 12.200691 12.14892 12.244521 12.273161 12.247039 12.17128 12.092822
1369672_at 6.627881 6.4837074 6.5975847 6.4691644 6.7520857 6.4658513 6.6070604 6.4334307 6.7905326 6.6520166 6.5310907 6.5398183
1369673_at 4.312866 4.718959 4.5459504 4.329677 4.1183147 4.013918 4.384122 3.9242468 4.568774 3.8027358 4.526089 4.0926204
1369674_at 3.8173404 5.307789 4.523032 4.9754705 3.5526965 3.742055 3.6166463 3.733815 5.0503244 3.671911 4.432721 3.621094
1369675_at 6.674364 6.600326 6.7205124 6.6702485 6.5846653 6.6604896 6.507169 6.5526648 6.453973 6.537464 6.608575 6.6321793
1369676_at 7.3180137 7.121836 7.3011484 7.212332 7.128945 7.2978745 7.106911 7.042274 7.072999 7.2236238 7.355614 7.171856
1369677_at 3.7466602 3.594547 3.6120882 3.6047642 3.6387656 3.5399957 3.6701021 3.6852338 3.4929953 3.6530335 3.3740253 3.6505272
1369678_a_at 7.7269998 7.6049004 7.7578506 7.731989 7.5674767 7.764331 7.4460444 7.402417 7.581104 7.7137966 7.5192547 7.3163137
1369679_a_at 10.059662 9.982592 9.889312 9.949786 9.865465 9.85895 9.741671 9.690983 9.5746 9.559771 9.598763 9.512736
1369680_at 5.137038 5.0858603 5.3211465 5.4515553 5.0258093 5.025126 5.364873 5.130837 5.1158485 5.0531864 5.19583 5.138033
1369681_at 4.515451 4.564208 4.535106 4.2719407 4.637077 4.5866485 4.4242206 4.5505176 4.352229 4.5904613 4.733979 4.5822973
1369682_at 6.951496 6.96901 6.945804 6.7174945 6.8232417 6.924195 6.5834155 6.661307 6.6013966 6.888068 6.8169656 6.691232
1369683_at 7.092981 6.9579115 6.6326985 7.0581183 6.8819094 6.7325225 6.587148 6.739262 6.561928 6.7124925 6.8848386 6.4254484
1369684_at 5.545541 5.226632 5.1451225 5.4042892 4.9046574 5.327832 5.1293955 5.173804 4.920236 5.204124 5.337948 4.963724
1369685_at 4.255663 3.9168642 4.146452 4.0609565 4.3915315 3.767118 4.0850067 3.9663873 4.0849247 4.3909225 4.11695 4.4133587
1369686_at 4.4147186 4.354155 3.9811795 4.0684705 4.231632 4.14482 4.408594 4.356554 4.113262 4.0644345 4.2702446 4.304654
1369687_at 4.497889 4.1717734 4.3136363 4.4749475 4.4317603 4.5170083 4.6261744 4.596332 4.3614736 4.3445616 4.5346327 4.5056643
1369688_s_at 5.079896 5.2119355 5.175133 5.01222 5.131366 5.0974293 5.1468387 5.1521854 4.8240347 4.9574018 5.1817017 5.2917094
1369689_at 6.6187034 6.532328 6.6388125 6.7154346 6.706747 6.83811 6.8188934 6.638573 6.9090595 6.824636 6.7072372 6.797702
1369690_at 6.9795003 6.746808 6.880718 6.931054 6.8803263 6.954474 6.638414 7.0215592 6.76961 6.839546 6.979802 6.9194365
1369691_at 4.5272818 4.6267395 4.5853577 4.731868 4.8045235 4.2103786 4.859398 4.700197 4.6671486 4.69685 4.7754974 4.6184006
1369692_at 3.8935454 4.290248 4.0397463 4.1466093 3.8890338 3.911889 4.1720514 3.9841459 4.0260105 4.0729337 4.0823717 3.8495526
1369693_a_at 5.25771 4.9943767 5.0280657 5.668566 5.7172775 5.538385 5.4397445 4.961683 5.704735 6.125913 5.567723 5.3380623
1369694_at 3.5335019 3.594547 3.9017828 3.7849076 3.7063472 3.521725 3.6454668 3.3286617 3.6566935 3.7511032 3.5150733 3.6682405
1369695_at 4.5343533 4.3450346 4.398143 4.29153 4.3285866 4.4255514 4.3447886 4.220867 4.180176 4.3273964 4.56982 4.3922396
1369696_at 3.9157274 3.8276308 3.878507 3.9633443 3.77426 3.6935437 3.8961692 3.912181 3.884874 3.8433127 3.8417492 3.9391234
1369697_at 4.0982203 3.983412 4.035735 3.7167144 4.3720975 4.263155 3.963036 3.8718836 3.7196572 4.1185455 3.9226027 3.984407
1369698_at 5.0349197 5.004108 5.209596 4.949454 4.673285 5.08709 5.142823 5.2435083 5.2006516 5.3982806 5.406679 5.1940837
1369699_at 4.679588 4.906628 4.999379 4.8168344 4.847029 4.8384156 4.968992 4.9169903 4.942887 4.936219 5.043523 4.9575367
1369700_at 5.776893 5.860601 6.0999093 5.8174987 5.751836 5.931433 5.8534613 6.0523314 5.9649463 5.699026 5.7384615 5.6904583
1369701_at 12.499229 12.703878 12.733006 12.442581 12.559174 12.639288 12.768464 12.526569 12.642929 12.28068 12.383125 12.252674
1369702_at 6.9457145 7.0136456 6.9163256 6.8720703 6.9898157 7.047137 6.7757745 6.8545823 7.060423 6.855409 6.93523 6.9052773
1369703_at 7.417565 7.1994705 7.4850388 7.442105 7.4613385 7.438259 7.720862 7.3941298 7.418466 7.661624 7.279123 7.4605618
1369704_at 6.7713594 6.751416 6.7169666 6.681516 6.5121574 6.8103924 6.602555 6.721878 6.639394 6.482487 6.6473026 6.484672
1369705_at 5.174402 5.0450935 5.1822386 5.280753 5.249998 5.101161 5.2241554 5.3858614 5.1179514 5.0831428 5.398099 5.336908
1369706_at 3.7203584 3.896442 3.7691505 3.7245798 3.6900845 4.0212193 3.6393087 3.691548 3.7936318 4.0045767 4.0744004 3.870098
1369707_at 4.377287 4.408738 4.6211934 4.3140225 4.4561014 4.2880588 4.6808963 4.616972 4.368579 4.703206 4.8595796 4.390594
1369708_a_at 5.3485813 5.254025 5.56062 5.2386436 5.583169 5.187691 5.5198293 5.074359 5.4026313 5.475847 5.35159 5.4209027
1369709_at 4.1281176 4.298051 4.350435 4.455492 4.185367 4.275454 4.362873 4.323196 4.255794 4.2443075 4.366004 4.4390287
1369710_a_at 3.9628465 3.7539659 3.770809 3.699742 3.663248 3.7300313 3.6577804 3.7826707 3.783012 3.7876165 3.884111 3.7558765
1369711_at 4.7532682 4.787895 4.850107 4.688927 5.005835 4.899533 4.603754 4.8963904 4.698073 4.8774714 4.901227 4.975566
1369712_at 6.9823856 7.032806 7.1371636 7.271813 7.117324 7.0955153 6.921428 6.960725 7.272652 7.1148705 7.120229 6.9280505
1369713_at 5.977363 5.7431545 5.7125945 5.7798333 5.480755 5.751062 5.624795 5.900759 5.7190604 5.546878 5.924972 5.9177523
1369714_at 6.959022 7.0037284 6.909319 6.9067683 7.037294 6.9041405 7.0143914 6.779972 6.978274 7.048392 6.7809367 6.966529
1369715_at 4.4312735 4.259268 4.2062073 4.2569857 4.405085 4.2594123 4.154016 4.073099 4.244234 4.297629 4.2523575 4.4657087
1369716_s_at 10.59409 10.042828 9.760867 10.091097 9.860745 9.69437 10.089716 10.13134 9.783514 9.773319 10.211678 9.817335
1369717_at 4.545223 4.339622 4.445145 4.699542 4.435283 4.420341 4.352138 4.514473 4.5213113 4.4201236 4.670201 4.5245476
1369718_at 8.351934 8.423183 8.259324 8.611888 8.434555 8.447671 8.342137 8.514888 8.682763 8.34519 8.26666 8.171618
1369719_at 3.186602 3.3150766 3.2106504 3.131457 3.2605326 3.071848 3.1527033 3.2149959 3.2454054 3.072452 3.1092296 3.2987149
1369720_at 9.352846 9.054167 9.461788 9.318862 9.356327 9.473457 9.23681 9.30649 9.590641 9.154042 9.094888 9.307057
1369721_at 4.9601355 4.811809 4.9407454 4.9327765 4.904115 5.1092424 4.9555297 4.9626656 4.9133477 4.8403597 5.159811 4.9324393
1369722_a_at 8.617382 8.224308 8.36181 8.514311 8.249153 8.456083 8.267173 8.221124 8.336552 8.235191 8.25944 7.958746
1369723_at 7.6839414 7.4675 7.5469832 7.6187425 7.3789034 7.45764 7.3842187 7.3518972 7.32066 7.31168 7.4447594 7.053773
1369724_at 5.4067993 5.316167 5.539601 5.2771974 5.214624 5.751786 5.522066 5.359945 5.4598455 5.345936 5.401817 5.23752
1369725_at 7.7755036 7.821818 7.6791434 7.623769 7.594145 7.7495484 7.834384 7.545098 7.8210974 7.708853 8.005832 7.581275
1369726_at 8.018605 8.844297 8.771932 8.739679 8.774598 8.681527 8.770735 8.873138 8.764746 8.844862 8.750728 8.332627
1369727_at 13.917877 13.945304 13.776893 13.669966 13.838286 13.879994 13.677113 13.737229 13.755014 13.669966 13.812735 13.805987
1369728_at 5.277601 5.5565314 5.459216 5.5428343 5.56631 5.6109667 5.4769793 5.409159 5.75885 5.0302453 5.6448016 5.3180647
1369729_at 8.184614 8.392559 8.768226 8.422327 8.52653 8.549673 8.450554 8.559277 8.688082 8.551825 8.319328 8.276323
1369730_a_at 5.062754 4.737314 5.0264916 4.9462976 4.950365 4.6942387 4.776901 5.040905 4.763179 5.0243835 5.193965 5.2491913
1369731_at 3.3439872 3.287188 3.4507494 3.6173303 3.7028577 3.2684546 3.4286532 3.521297 3.5220397 3.4768872 3.6716437 3.4269996
1369732_a_at 4.9742537 4.7183256 5.055478 4.7947206 4.868168 4.9424973 5.0036 4.9717326 5.1126947 4.784012 4.489872 4.6243114
1369733_at 8.698761 8.8485155 8.83275 8.724527 8.916711 8.786561 9.041262 8.772402 8.965005 8.879135 8.809409 8.6588955
1369734_at 9.03351 9.055674 9.272914 9.085553 9.17336 9.019081 8.762371 8.926744 9.144043 8.904062 9.002974 8.806345
1369735_at 6.2425814 6.3590593 5.990325 6.2215557 5.726655 6.007484 6.069966 6.0403714 6.0498996 6.1800013 6.104905 6.141685
1369736_at 5.0141287 4.998981 5.274458 5.1771297 5.083355 5.1431837 5.1413164 4.7976155 5.1161995 5.057908 4.978895 5.054171
1369737_at 8.96495 8.672596 8.408851 9.00722 8.482399 9.059909 8.046157 8.531564 8.744668 8.475685 8.493436 8.998619
1369738_s_at 9.71044 9.442483 9.517601 9.797292 9.391371 9.865674 9.344674 9.265776 9.538386 9.353092 9.38052 9.663163
1369739_at 4.331501 4.294666 4.5724144 4.22046 4.1862717 4.2908125 4.4797297 4.4854236 4.058743 4.1946325 4.2185774 4.409942
1369740_at 5.0154614 5.184003 5.1492004 4.9900846 5.248612 4.9213324 5.172448 5.1217537 5.0357585 5.0569057 5.2656336 5.3221617
1369741_at 5.7712073 5.499898 5.63793 5.778686 5.657769 5.6966195 5.70761 5.593169 5.5204372 5.651722 5.7728558 5.6572723
1369742_at 5.1739683 4.962388 5.1616592 4.8367305 4.9484186 4.6567 4.6049085 4.527751 4.713537 4.662628 4.8722873 4.6119905
1369743_a_at 8.69423 8.271598 8.405659 8.039773 8.124472 8.662454 7.9868536 8.082962 8.203667 8.189699 8.623953 8.491096
1369744_at 4.355339 4.358085 4.613985 4.353796 4.422197 4.2767596 4.5312753 4.4255843 4.549214 4.51257 4.3735948 4.702976
1369745_at 6.583877 6.4100275 6.325685 6.3418717 6.365345 6.6201425 6.579994 6.223725 6.291211 6.402808 6.69192 6.5833707
1369746_a_at 11.358053 11.380689 11.62609 11.492136 11.8483 11.690138 11.672587 11.5474205 11.465708 11.404739 11.390287 11.421993
1369747_at 6.287392 6.2538524 6.4022007 6.7769895 6.323191 6.7478175 6.134772 6.192891 6.481802 6.705708 6.321886 6.3513913
1369748_at 3.5689692 3.3650792 3.5452359 3.7961252 3.618101 3.53584 3.549985 3.483365 3.4805102 3.5737765 3.6393151 3.6050293
1369749_a_at 3.9593997 3.9326835 4.1003494 4.1248455 3.9553516 4.1299915 4.0351195 4.1614685 3.97009 4.0173917 3.9571626 4.283678
1369750_at 4.0684724 3.7429698 4.14923 3.5749195 3.8648806 3.806487 4.021842 3.9893525 3.9088106 3.76714 3.9064476 3.859601
1369751_at 4.1180067 3.9574625 4.316668 4.0860567 3.8998587 4.277249 4.115259 4.354317 3.898987 4.1320124 3.9085286 4.281794
1369752_a_at 4.6572986 4.9739947 4.981701 5.026518 4.8875723 4.979262 4.984401 5.2097654 5.053484 4.8866243 5.063555 4.974487
1369753_at 3.8517454 3.7640111 3.9951017 4.152178 4.0008593 4.048036 4.0962167 3.8981667 4.0499077 3.9562132 3.914895 4.093088
1369754_a_at 7.8573465 7.8109503 8.171324 7.8867593 8.170087 8.0513 7.906803 7.898934 8.100208 7.9814935 7.9742203 7.8553743
1369755_at 3.7951756 3.594547 3.748908 3.7678952 3.7022579 3.6753106 3.910179 3.5041842 3.7490182 3.6585438 3.8925514 3.7207928
1369756_a_at 7.227707 7.453693 7.5727763 7.356291 7.4872284 7.200368 7.6361537 7.4225845 7.05775 7.5408235 7.792997 7.3353715
1369757_at 5.967365 5.712202 5.71184 5.9978614 5.783511 5.9638095 5.713756 6.16817 5.639425 5.811753 5.699652 5.8656287
1369758_at 8.354248 8.2518635 8.357048 8.009934 8.37482 7.7585764 8.216091 8.2422285 8.451388 8.416043 8.037256 7.69492
1369759_at 5.3273306 5.4416046 5.5061994 5.5335298 5.398122 5.4509544 5.5025883 5.226339 5.3546395 5.480768 5.416192 5.5622683
1369760_a_at 3.770738 3.7115176 3.7547166 3.8755488 3.8667874 3.6493092 3.780266 3.9233725 3.8718777 3.732428 3.8311243 4.08601
1369761_at 4.0455313 3.9140708 4.201477 3.9324145 4.1650276 3.9105873 3.945025 4.1063437 3.9678059 4.0501475 3.98328 4.1898465
1369762_at 4.340231 4.0544944 4.1592555 4.090308 3.9817264 4.2633657 4.195958 3.9715157 4.0277195 3.9748793 4.0589957 4.1653566
1369763_at 4.2763314 4.2199087 4.267989 4.3216677 4.138035 4.0687156 4.2154512 4.121871 4.3467884 3.9724476 4.0792246 4.2128572
1369764_at 13.064779 13.149001 13.209584 13.257453 13.261706 13.243837 13.212859 13.183076 13.199453 13.418634 13.415583 13.253543
1369765_at 3.5886664 3.6170273 3.6489084 3.634724 3.647032 3.7469797 3.550699 3.8404212 3.6911385 3.6224208 3.8392127 3.8110168
1369766_at 5.504898 5.590896 5.4955006 5.5050235 5.291649 5.470421 5.7474155 5.3343124 5.3148255 5.3899803 5.7787046 5.6890054
1369767_a_at 4.106556 3.970126 4.060459 3.896654 3.8838692 3.9299567 3.7351928 4.197913 4.0506554 3.9427931 3.986156 4.0705814
1369768_at 6.5453315 6.6578317 6.6017804 6.3830485 6.587829 6.4829426 6.4728837 6.6393433 6.3911166 6.421515 6.6316247 6.467742
1369769_at 4.7935877 4.6840024 4.689849 4.4272075 4.654971 4.701279 4.759908 4.790052 4.655291 4.63661 4.678282 4.5174866
1369770_at 4.378242 4.022278 4.390313 4.3504906 4.279203 4.346385 3.961735 4.1669602 4.03528 4.1944084 4.2185774 4.223138
1369771_at 5.1973915 5.374692 5.3659897 5.1268797 5.147773 5.186328 4.842431 5.181184 5.0925655 5.328946 5.41411 5.043874
1369772_at 7.5004954 7.550967 7.156723 7.271813 7.0778284 6.9437757 7.3611035 7.2160983 7.19515 7.2857184 7.025877 6.973342
1369773_at 3.8028235 4.1683397 4.2901416 4.129389 3.7773519 4.01428 4.0371876 4.0924225 4.098497 3.9208927 4.1795716 4.1829348
1369774_at 4.5394645 4.3410773 4.6122365 4.46938 4.5220203 4.524241 4.4581947 4.5706935 4.3410687 4.4163966 4.5107164 4.5521593
1369775_at 8.201866 8.193236 8.091322 8.048161 8.124818 8.012413 8.116194 8.204077 8.344423 8.080987 8.23494 8.227549
1369776_a_at 6.880893 6.647963 6.7859282 6.8498745 6.8326077 6.9010754 6.765408 6.805321 6.8589535 6.768789 6.8399696 7.039047
1369777_a_at 7.858193 7.6060863 7.484045 7.832833 7.69239 7.911186 7.8983183 7.5860276 7.770365 7.553748 7.3713737 7.851526
1369778_at 3.8715222 3.9148238 3.7832885 3.9188454 3.798645 3.7000167 3.8049283 3.8153143 3.8556914 3.8223164 3.9064593 3.9941173
1369779_at 6.020766 5.924112 5.991713 5.761841 5.73343 5.954701 5.9514093 5.928453 5.9480143 5.8784294 5.847176 5.7746725
1369780_at 6.123648 6.124752 6.183532 6.3188047 6.0745296 6.2625155 6.213541 6.1811028 5.9698644 6.235033 6.324683 6.2833
1369781_at 3.834885 3.7281804 3.8969843 3.928123 3.9901202 3.7701912 4.0513306 3.9943547 3.754844 3.7698016 4.213931 3.9418974
1369782_a_at 6.093766 6.248438 6.1260614 6.05017 6.162925 6.2280154 6.121395 5.906024 5.940406 6.048843 6.2440414 6.226432
1369783_a_at 4.969226 5.3784633 5.032976 5.0792356 5.335654 5.3179946 5.51138 5.256635 5.2081246 5.131369 5.2539244 5.10387
1369784_at 3.8715444 3.7828074 3.7388523 3.6338098 3.9924781 3.8770988 3.7807786 3.7908666 3.8930287 3.7499142 3.925384 4.024994
1369785_at 7.910862 7.8549833 7.623803 7.9283314 7.8166494 7.643125 7.3886833 7.5590243 7.582883 7.776878 7.673301 7.4942555
1369786_at 6.1908298 6.0158067 6.0928736 5.967324 6.1217027 6.0510025 6.33419 6.1462684 6.2307215 6.1384077 6.236622 6.5341196
1369787_at 3.866961 3.7941592 3.5947187 3.8064427 3.571963 3.889235 3.9889638 3.8441527 4.059248 3.846638 4.3115816 3.8975449
1369788_s_at 7.1255736 7.6686306 8.043399 8.188479 7.0980606 7.5133057 7.1078434 7.150072 7.8928533 7.978615 7.2451057 7.395223
1369789_at 3.3443174 3.4152322 3.4448607 3.4705188 3.3427386 3.5443845 3.5203936 3.358837 3.3997347 3.390487 3.5160322 3.4473925
1369790_at 11.983394 11.809714 11.796432 11.283878 11.9616585 10.951006 11.534851 10.804327 11.131217 11.195027 11.598477 11.831643
1369791_at 7.613163 7.4399896 7.6454425 7.8003674 7.942169 7.558587 7.609892 7.2532783 7.8308783 7.479406 7.3180537 7.240918
1369792_at 5.9561872 5.875674 6.2253337 6.055173 5.976373 5.8449287 6.114827 6.095151 5.8449616 6.133485 6.0507746 6.301939
1369793_a_at 4.273279 4.20121 4.129917 4.308612 4.4163885 4.0473633 4.3029776 4.3750744 4.1784735 4.2071943 4.2327557 4.1506996
1369794_a_at 4.9230647 4.7879114 4.748088 4.868319 4.6687818 5.0193124 5.1449986 4.9479756 4.699288 4.8128343 5.0427866 4.9365826
1369795_at 4.408785 4.2897186 4.422724 4.4554605 4.4514008 4.393905 4.3798246 4.4150486 4.2939253 4.2583075 4.2787113 4.279453
1369796_at 4.704961 4.582373 4.784528 4.7238774 4.925549 4.84006 4.955084 4.984762 4.8158545 4.9390774 4.8722873 5.0517516
1369797_at 4.245777 4.357423 4.152689 4.323269 4.3558626 4.2651143 4.2065086 4.431574 4.1259537 4.502741 4.4707823 4.4982986
1369798_at 4.6182995 4.720873 4.52865 4.62707 4.5979805 4.7443905 4.641114 4.888216 4.48621 4.671015 4.6612377 4.590526
1369799_at 10.510719 10.502011 10.68259 10.551603 10.400979 10.595371 10.250647 10.487665 10.3617735 10.235054 10.414228 10.339207
1369800_at 3.846064 3.9292803 3.9452763 3.806658 4.0029364 3.9352045 4.225262 3.9786775 3.9285786 3.9226806 3.790937 4.011338
1369801_at 4.608536 4.5680013 4.8728986 4.5836396 4.6741896 4.4255514 4.806491 4.4714975 4.5331078 4.698752 4.9340105 4.383074
1369802_at 3.9826314 4.1214666 4.2027793 3.7393155 3.8643312 3.9237916 3.8963988 3.9856913 3.8098238 3.8907137 4.1307697 4.0585275
1369803_at 4.8238935 4.7004604 4.554514 4.7818584 4.513467 4.798292 4.7906756 4.9108043 4.5741606 4.461331 4.9254313 4.7673974
1369804_a_at 4.7852116 4.7343817 4.7320414 4.7580442 4.7176113 4.8828907 4.6690874 4.847131 4.814908 4.823614 5.0444927 4.964919
1369805_at 4.1908464 4.126752 4.0804687 4.1727195 4.046426 4.138399 4.1498175 4.1288314 4.123306 4.4163966 3.862282 4.0723286
1369806_at 5.117813 5.1504707 5.2146873 5.081876 5.1354146 5.495696 4.878812 5.0013866 5.2276373 5.07126 5.212986 5.2752237
1369807_at 4.7567844 4.683209 4.507567 4.825067 4.5832987 4.615765 4.8034797 4.373142 4.5879006 4.5974813 4.6163473 4.317547
1369808_at 4.988474 4.577943 4.6802716 4.487243 4.946629 4.8003345 4.8661942 4.7143927 4.6810036 5.002563 4.85506 4.8704023
1369809_at 5.3306885 4.901614 5.247823 5.2073693 5.1942234 5.165194 5.3101416 5.4538565 5.0248184 5.293062 5.222256 5.180342
1369810_at 6.532699 6.500512 6.5545545 6.4540143 6.6671615 6.4559784 6.578383 6.4642057 6.466745 6.4465714 6.6618843 6.5347085
1369811_at 4.8897934 5.167739 4.6432285 4.613885 5.0478916 5.026266 4.801384 5.135027 4.7556562 4.8868675 5.063405 5.043874
1369812_at 6.063759 6.0801344 6.0173388 6.077914 6.0442896 6.033971 5.894526 6.160631 6.231737 6.019334 5.9216566 6.050703
1369813_at 6.7481003 6.6552644 6.697582 6.5713644 6.7554607 6.6541696 6.765408 6.519191 6.8880625 6.7942452 6.5716605 6.6654925
1369814_at 4.4849734 4.8116426 4.549368 4.782905 4.558935 4.535848 4.6354485 4.6409683 4.1799297 4.6866913 4.6952496 4.536079
1369815_at 5.507071 5.7764 5.6033115 5.639891 5.9332557 5.8930845 5.639459 5.9014835 5.522582 5.604148 5.4482512 5.4960413
1369816_at 4.6562195 4.9142365 4.8748198 4.8792734 4.7433815 4.861371 4.8394904 4.9300637 4.663924 4.741575 4.912392 4.9959702
1369817_at 4.66253 4.333334 4.6514387 4.2553577 4.3550525 4.27092 4.6414914 4.7024436 4.634557 4.4591637 4.4410057 4.450737
1369818_at 4.695899 4.745134 4.711749 4.92731 4.821082 4.9002824 4.808466 4.9479756 4.678657 4.955099 5.058147 5.249835
1369819_at 5.293388 5.087789 4.794175 5.025788 4.971388 4.902264 4.9581184 4.6714525 4.756757 4.738659 5.1275816 4.8214498
1369820_at 4.075937 4.0296106 4.204032 4.1091814 4.0393724 4.3761716 4.4668303 4.110837 4.1253786 4.3124065 4.4961104 4.5074344
1369821_a_at 4.829893 4.679266 4.673811 4.7715883 4.785603 4.6918173 4.66022 4.6875067 4.762842 4.6540213 4.454871 4.9995203
1369822_at 4.312419 4.36808 4.511745 4.3128033 4.373358 4.5535913 4.249922 4.55256 4.4443164 4.4547315 4.5603724 4.518375
1369823_at 4.842165 4.7271366 4.795148 4.8026714 4.6360683 4.851158 4.9052763 4.7185555 4.63666 5.0393286 4.89489 4.8441677
1369824_at 4.718753 4.691366 5.026683 4.9014244 4.905879 4.654561 4.8098984 4.771244 4.59929 4.655156 4.514119 4.6763353
1369825_at 4.9347095 5.00338 5.0526123 5.014368 4.9844723 5.052951 5.079706 5.051828 4.9195232 5.0260415 5.0633183 5.224389
1369826_at 5.7107606 5.77009 5.677535 5.622652 5.9603076 6.0802555 5.932919 5.903526 5.9064155 6.082323 5.8837776 5.835038
1369827_at 5.515747 5.7422485 5.575083 5.4447584 5.6628513 5.689665 5.677845 5.7239304 5.34068 5.6486225 5.705967 5.8214316
1369828_at 5.7672186 5.7918253 5.960282 5.7073 5.9588404 5.827152 5.681226 5.9226093 5.738223 5.7948427 5.7465773 6.1196485
1369829_at 4.9204283 5.0538282 5.2893777 4.8636656 5.1291037 4.883459 4.915312 5.0609856 4.9880323 4.9289045 5.192624 5.1495724
1369830_at 4.4312735 4.805151 4.6754885 4.754649 4.6034207 4.564946 4.69335 4.7232165 4.9409056 4.716713 4.5064793 4.4060993
1369831_at 5.4631376 5.3354483 5.668667 5.6592007 5.487629 5.611827 5.6009083 5.5863953 5.411598 5.6193666 5.633376 5.5970764
1369832_at 5.6749 5.6088176 5.9394193 5.7597804 5.871619 5.711356 5.815951 5.833321 5.507224 5.893626 5.807093 5.865308
1369833_at 4.535045 4.292325 4.714968 4.76527 4.653513 4.7908435 4.473277 4.6746264 4.5474334 4.4011116 4.7409964 4.6285753
1369834_at 7.7604613 7.558703 7.9986887 7.7802687 7.2907944 8.096252 7.5178943 8.042156 7.692407 7.845839 7.9973073 7.60452
1369835_at 6.381744 6.3606696 6.4079213 6.2778134 6.477944 6.3095145 6.708953 6.198995 6.3224044 6.5913486 6.3619 6.40466
1369836_at 6.439581 7.0085654 6.5127296 7.0080104 6.7372165 6.2458196 6.8389754 6.5633802 7.05195 7.3688107 7.3424807 6.3867545
1369837_at 12.487456 12.408956 11.992768 12.383995 12.486207 12.530499 12.304302 12.181127 12.445933 11.771178 12.080982 11.903335
1369838_at 4.2853985 4.3361397 4.1875405 4.39853 4.3862066 4.5044084 4.2380743 4.463564 4.421403 4.2499275 4.4118767 4.1055326
1369839_at 4.715021 4.484971 4.7629557 4.552028 4.8116827 4.830757 4.756172 4.588644 4.699918 4.921612 4.732138 4.9574423
1369840_at 9.327603 9.805645 10.436632 8.873506 10.113736 9.545706 10.137736 9.944488 9.43278 10.152626 10.08815 9.814816
1369841_at 3.6866076 3.522026 3.6068184 3.92922 3.739017 4.1008363 3.800898 3.655695 3.4499922 3.9087625 3.6963074 3.423038
1369842_at 3.8891692 3.8149445 3.8120487 4.1745014 3.854676 4.0084267 3.8975387 3.9263968 3.7448535 3.9954677 3.8481255 3.7707272
1369843_at 4.58774 4.3241177 4.3903847 4.2865715 4.360093 4.4365873 4.624788 4.456108 4.200925 4.425912 4.5442624 4.850027
1369844_at 4.1996765 4.06376 4.1755133 4.358945 4.716405 4.0591497 4.018194 4.5282345 4.084448 4.3300915 4.284379 4.842512
1369845_at 5.6547117 5.38582 5.6980743 5.4492035 5.5705466 5.6232653 5.5889225 5.639382 5.3732615 5.6915607 5.6072 5.674079
1369846_at 3.423282 3.3876805 3.4415004 3.380553 3.41076 3.57619 3.2519321 3.4277244 3.259202 3.5190368 3.4159067 3.501639
1369847_at 5.5187407 5.4751554 5.677516 5.496531 5.6907034 5.3811555 5.5379934 5.458358 5.5897384 5.4443445 5.663947 5.633853
1369848_at 3.8693726 3.4869492 3.6610036 3.798717 3.619939 3.766772 3.68618 3.7717822 3.7079246 3.4839292 3.7575412 3.710967
1369849_at 5.011381 4.864751 5.1299496 5.019866 4.899015 5.340214 4.9771852 5.3301 5.1959476 5.3233995 5.099264 5.0510983
1369850_at 5.7766395 5.688162 5.4652205 5.993699 6.095641 5.6634774 6.050633 5.8525558 5.954643 6.019465 5.7005095 5.6395197
1369851_at 7.4308305 7.190605 7.5756927 7.3296056 7.378075 7.4809675 7.5720644 7.357267 7.251491 7.461146 7.414959 7.43462
1369852_at 12.180011 12.3018265 12.357068 12.192304 12.158883 12.286717 12.139383 12.199451 12.214313 12.055095 12.175576 12.109778
1369853_at 4.790584 4.976823 5.2421994 4.955155 4.95225 5.092235 5.1071005 5.0708838 5.064978 4.873226 5.1469774 5.0872064
1369854_a_at 8.55841 8.570954 8.575317 8.662821 8.741304 8.654142 8.369875 8.298857 8.860133 8.483765 8.394653 8.19108
1369855_at 4.0731225 3.6373186 3.8027327 3.752326 3.7763293 3.6460736 3.9269214 3.649173 3.8469744 3.8945935 3.7311969 3.900966
1369856_at 4.872987 4.65035 4.828742 4.524127 4.5967207 4.802766 4.5360994 4.5560207 4.6366706 4.737402 4.8717647 4.6181254
1369857_a_at 6.0814195 5.9149427 5.877895 5.9661746 6.0238056 5.6871557 5.815951 5.8608 5.7410007 6.009279 6.0733685 6.06231
1369858_at 4.2233953 4.556178 4.418512 4.4533615 4.6113825 4.543172 4.506548 4.527459 4.552345 4.4654994 4.420687 4.4753656
1369859_at 4.686966 4.2062597 4.5728955 4.5512247 4.4181843 4.4786882 4.6580434 4.432768 4.310567 4.3582687 4.610421 4.817522
1369860_a_at 5.160122 4.904854 4.9612656 4.7645197 5.022293 4.900051 5.145603 4.953186 4.9532223 4.784012 4.854411 4.946596
1369861_at 4.315781 4.4227114 4.397059 4.5676703 4.5432596 4.5164933 4.249922 4.260038 4.3890786 4.200058 4.554831 4.7828393
1369862_at 4.318702 4.581525 4.7745767 4.743536 4.607385 4.549428 4.4940214 4.687387 4.7329965 4.5196276 4.730488 4.5441
1369863_at 8.819547 8.6822195 8.867366 8.8816595 9.2508 8.757678 9.23521 9.086266 8.887954 9.139277 9.238329 9.152128
1369864_a_at 10.569211 10.024673 11.041978 10.738584 9.725359 10.596672 8.482238 9.469767 10.31523 9.328056 8.701797 11.354093
1369865_at 4.292626 4.3247275 4.144664 4.2315016 4.3368797 4.1962757 4.187094 4.317636 4.136752 4.5056214 4.3186417 4.258273
1369866_at 4.625888 4.4901094 4.6291113 4.5233235 4.524166 4.4725876 4.550514 4.427038 4.5467405 4.5743246 4.372406 4.3761024
1369867_at 5.781094 5.7300987 5.275489 6.203492 5.639369 5.842816 6.4456334 5.745034 5.788478 5.543893 5.425161 5.7247663
1369868_at 10.037953 9.797716 9.928748 9.757651 10.018312 9.960393 9.731852 9.776312 9.791794 9.711452 9.768879 9.667686
1369869_at 3.9831223 3.7039442 3.7090752 3.9517827 3.7722867 3.9357505 3.5809972 3.866924 3.8229873 3.7858162 3.8780162 3.8097315
1369870_at 7.4254484 7.2049065 7.415271 7.2695284 7.345928 7.39408 7.4198656 7.254792 7.325684 7.441914 7.0643973 7.393515
1369871_at 3.6738238 3.7081819 3.6468945 3.7422557 3.6537247 3.8836932 3.5406845 3.701025 3.587592 3.7528028 3.7805192 3.8623402
1369872_a_at 4.5252423 4.594872 4.557995 4.418285 4.7802444 4.4805 4.5487123 4.4558682 4.4801273 4.6060195 4.4895687 4.45574
1369873_at 4.70724 4.966939 4.6667137 4.5550213 4.675906 4.7588654 5.1282377 4.7499723 4.4461412 4.5594645 4.503329 5.1086445
1369874_at 4.799684 4.6249514 4.6977644 4.802899 4.5146112 4.4765277 4.9022584 4.798333 4.5841436 4.884119 4.8211813 5.19034
1369875_at 5.2148657 4.9274817 5.2647505 4.932456 5.2590218 5.1578465 5.293049 5.2535467 4.8925743 5.2541695 5.1954336 5.3316975
1369876_at 3.9317656 3.9031403 4.0134096 3.8058429 3.882331 3.8506684 4.010471 4.002734 3.9126365 3.8300169 3.865096 3.978103
1369877_at 4.869113 4.8714123 4.617379 4.755104 5.0273943 4.8707643 4.97834 4.8490076 4.5998726 4.872016 4.758595 5.043874
1369878_at 4.1748886 4.384647 4.184619 4.4479113 4.5863476 4.646782 4.3797517 4.2457504 3.9868798 4.3385873 4.181178 4.3917875
1369879_a_at 12.786201 12.781088 12.802233 12.7906685 12.796488 12.833588 12.627838 12.694194 12.70987 12.699491 12.755159 12.60552
1369880_at 4.2603326 4.1184216 4.3137712 4.2553577 4.277537 4.271374 4.2493086 4.287838 4.2056637 4.3385944 4.6399455 4.334198
1369881_at 4.423641 4.280466 4.4122705 4.6034327 4.6200056 4.653334 4.3712006 4.557494 4.3754435 4.485712 4.624862 4.5436363
1369882_at 4.565226 4.6139617 4.8655396 4.627677 4.516049 4.3614664 4.378657 4.4268465 4.637538 4.5763392 4.5856614 4.4647264
1369883_at 4.273554 3.5284991 3.6275733 3.730628 3.6868126 3.6131449 3.4097512 3.6162705 3.5824068 3.6415353 3.799783 3.5697176
1369884_at 4.724595 4.7828803 5.1246433 5.402319 4.66961 5.040138 4.886767 4.980601 4.866984 4.886218 4.814826 4.87618
1369885_at 5.351986 5.382807 5.399801 5.587831 5.415714 5.263937 5.5661836 5.6229653 5.2413535 5.3725863 5.559027 5.7205296
1369886_a_at 6.7227902 6.6460586 5.9787197 6.5077252 6.564416 6.431835 6.406936 6.38885 6.2530355 6.3319488 6.395585 6.077439
1369887_at 4.453104 4.621748 4.55674 4.708288 4.7088337 4.737391 4.555239 4.5874715 4.7152395 4.648554 4.6569057 4.681305
1369888_at 4.2578535 3.963352 4.0378675 4.113646 4.0314093 4.0699925 4.386813 4.2636003 3.9596364 4.2354183 4.197711 4.2725396
1369889_at 4.252019 4.2093387 4.471634 4.160262 4.5495825 4.483633 4.3473816 4.170713 4.215352 4.287998 4.27166 4.266919
1369890_at 3.181743 3.0751722 3.3345294 3.2671404 3.280805 3.3020267 3.2148855 3.134961 3.2286196 3.1959445 3.1438851 3.2377927
1369891_at 5.45774 5.291084 5.398357 5.4570704 5.4089026 5.2458515 5.4500346 5.413719 5.375089 5.296139 5.1469774 5.627592
1369892_at 3.7586296 3.467965 3.8144934 3.596235 3.7525165 3.7000167 3.620244 3.6041217 3.7234418 3.9585984 3.7517571 3.6064105
1369893_at 4.941345 4.7644444 4.523337 4.718373 4.7945013 4.6717367 4.6527452 4.7143927 4.5840516 4.5807056 4.7243156 4.9075723
1369894_at 3.4175727 3.4407847 3.341424 3.2460928 3.357553 3.540821 3.4189324 3.3124535 3.2169995 3.2775376 3.4639118 3.261366
1369895_s_at 6.154574 6.3117247 6.121999 6.0131917 6.238984 5.9736304 6.006802 6.2818103 6.290857 6.1386814 5.8900523 6.3205366
1369896_s_at 7.107232 7.322184 7.342564 7.176399 7.303053 7.3803616 7.2489786 7.2629223 7.0878854 7.3837237 7.4478726 7.1126766
1369897_s_at 12.580753 12.445541 12.431494 12.487074 12.448895 12.517672 12.491113 12.494373 12.429576 12.418594 12.554696 12.418925
1369898_a_at 5.146905 5.10628 5.0138493 5.1032667 5.1247787 5.2756095 5.3191376 4.9523087 5.228389 5.234299 5.056513 5.165151
1369899_s_at 5.89919 6.232993 6.142422 6.083291 6.2336307 6.2458196 6.0534315 5.8644977 6.2739286 6.4145265 5.7731576 5.3001747
1369900_at 4.1357784 4.00635 4.0134935 3.8492143 3.9261777 4.021686 4.3381815 4.1436243 4.0714545 4.2248764 4.2185774 4.03937
1369901_at 4.4664135 4.4654026 4.7140355 4.2379074 4.5433397 4.44437 4.655985 4.314702 4.5736194 4.5263367 4.513322 4.7990527
1369902_at 7.456415 7.469511 7.2320094 7.663919 7.313191 7.321507 7.121871 7.4026995 7.2179713 6.991776 7.2708836 6.738509
1369903_at 4.383027 4.236743 4.0293417 4.237295 4.2661386 4.0334954 4.345468 4.3656154 4.1378775 4.5331764 4.308427 4.6062493
1369904_at 4.7645407 4.76435 4.943279 4.661319 4.6836634 4.7097406 4.859398 4.6311097 4.779374 4.877679 4.7835765 4.926796
1369905_at 3.8372414 3.6323125 3.9437954 3.8038383 3.731477 4.0223737 4.147709 3.6482022 3.8073368 3.7011876 3.856265 3.795596
1369906_s_at 12.068119 12.027002 12.025613 11.922786 12.050189 12.020438 11.889615 12.04274 11.978044 11.921022 11.952452 12.006521
1369907_at 5.8138313 5.715091 5.8010306 5.817173 5.8597026 5.859771 5.9972873 5.60983 5.89024 5.876838 5.8741026 6.0991535
1369908_at 3.726632 3.6076133 3.6007085 4.0436697 3.7709978 3.5578244 3.9019244 3.6932652 3.551833 3.628647 3.5612783 3.7870834
1369909_s_at 11.503721 11.271801 10.962227 11.62427 10.958811 11.422912 11.228003 10.973575 11.174056 11.383191 11.351666 11.155717
1369910_at 3.9104311 4.1736097 3.9613101 4.312353 4.174165 4.253432 4.036357 4.0248003 4.05174 3.9592822 3.94404 4.4030795
1369911_at 5.2254887 5.0525723 5.068183 5.188107 5.4016247 5.2338495 5.210726 5.356574 5.2070456 5.2197914 5.058147 5.2598968
1369912_at 5.892248 5.8871937 6.031029 6.026539 6.294519 6.060835 6.1496544 5.8744373 6.1401258 6.098981 5.9150453 6.000444
1369913_at 4.2712765 4.436639 4.296216 4.6368613 4.2906055 4.3061676 4.2793455 4.2897325 4.3644485 4.3747296 4.3735943 4.596406
1369914_at 3.7965596 3.7818978 4.0072556 3.4572034 3.731076 3.8962731 3.8356547 3.7983866 3.6299226 3.8603249 3.7578287 4.0523696
1369915_at 6.8834996 6.725453 6.808518 6.718609 6.735371 6.58835 6.578989 6.8152328 6.7484484 6.726306 6.7338815 6.777171
1369916_at 5.6186256 5.6488338 5.3892984 5.304107 5.34882 5.6060762 5.5007753 5.499012 5.2741904 5.4032326 5.49049 5.5977035
1369917_at 5.316909 5.265924 5.1668653 5.2850585 5.0816913 5.240629 5.4591236 5.219843 5.2489963 5.365679 5.408152 5.45988
1369918_at 3.9532359 4.156063 4.268006 4.1060677 3.8580372 4.0784636 4.1984105 4.142192 4.0130243 4.040968 4.1231613 4.1519747
1369919_at 5.0349197 5.0474 4.9313774 5.2294145 5.3923054 5.3962383 5.2261915 4.9257298 5.319451 5.1139016 5.202711 4.810006
1369920_at 4.873365 4.767282 4.8378615 4.7237024 4.864838 5.0007205 5.251717 4.8259497 4.840485 4.7895913 4.7822933 4.87141
1369921_at 6.127826 6.2473187 5.9610953 6.404643 6.882295 6.2618923 6.34962 6.450136 6.4800324 6.764741 6.474253 7.1591773
1369922_at 8.812081 8.814761 8.899182 8.753357 8.714363 8.90363 8.882683 8.707889 8.816771 8.542677 8.596676 8.582612
1369923_at 5.5560784 6.064753 5.6066303 6.134461 5.783892 5.810223 5.5235662 5.755846 5.43234 5.665784 5.3731337 5.9662366
1369924_at 5.8257823 5.9582434 5.6315403 6.032229 5.7074494 5.804274 5.9010572 5.723378 5.564386 5.5035453 5.684122 6.1386023
1369925_at 4.0449553 4.0375156 4.040534 4.113533 4.145913 4.3118763 4.148236 3.9705274 4.212188 4.171335 4.0815988 4.143259
1369926_at 8.115559 7.8511114 8.196795 8.299749 7.8311515 8.147354 8.032835 7.7324233 8.131652 8.076969 8.168465 7.901771
1369927_at 11.394388 11.544229 11.4235525 11.420524 11.3515 11.328456 11.527612 11.5124235 11.411921 11.429782 11.540522 11.549986
1369928_at 3.52924 3.5088334 3.5694535 3.6363378 3.7721212 3.6595833 3.733299 3.7391398 3.5040877 3.987659 3.6479454 3.4861023
1369929_at 11.409172 11.471007 11.435637 11.530436 11.464728 11.50399 11.533364 11.454706 11.537531 11.497971 11.405406 11.425904
1369930_at 11.688259 11.714935 11.625296 11.615784 11.589656 11.665165 11.6343355 11.736768 11.638925 11.7780695 11.772643 11.830277
1369931_at 7.1385164 7.2789793 7.2548733 7.389802 7.4123154 7.4303007 7.3764024 7.314119 7.3153763 7.5808473 7.383775 7.2993865
1369932_a_at 9.86143 10.061284 10.039832 9.951827 10.064409 9.86854 9.794528 9.849833 9.898473 10.123128 10.010027 9.800772
1369933_at 11.080235 11.20944 11.152221 11.140245 11.138962 11.136676 11.13941 11.262637 11.323971 11.204141 11.252299 11.191177
1369934_at 11.97418 12.028269 11.954742 12.032715 11.9379 12.060217 11.969835 12.118471 12.036882 12.01826 12.048885 12.15528
1369935_at 8.009599 7.9070487 7.820039 7.980911 7.7104983 7.6549177 7.7795944 7.869626 7.9176717 7.9150033 7.577867 7.6819544
1369936_at 10.876571 10.798175 10.686887 11.023158 10.755279 10.805925 10.727292 11.046821 11.052339 10.958696 11.076669 10.905445
1369937_at 10.865332 11.024947 10.771624 11.045297 10.877467 10.935986 10.77567 11.053854 11.009079 11.044657 11.00076 10.929723
1369938_at 7.305316 7.362206 7.398792 7.4813366 7.2530828 7.2428517 7.168309 7.220442 7.3900337 7.218007 7.360563 7.2159195
1369939_at 11.932902 12.062795 11.976918 12.004299 11.86013 12.073842 11.964687 12.044882 11.989322 12.001132 12.033939 12.059062
1369940_at 10.531577 10.328165 10.408594 10.358847 10.3691025 10.367031 10.335057 10.395842 10.401805 10.235327 10.273655 10.2894945
1369941_at 10.820206 10.966444 10.654111 11.1044655 10.921108 10.827274 10.786569 10.682236 10.981225 10.8890705 10.827677 10.967763
1369942_at 8.956207 9.140012 9.115232 8.790105 9.000879 8.840189 8.85279 8.899633 8.890952 8.899549 9.02092 8.849727
1369943_at 10.373175 10.239612 10.491023 10.118543 10.253056 10.275431 10.208873 10.207885 10.211416 10.46469 10.393607 9.986574
1369944_at 8.95294 8.7957325 8.634769 8.799842 8.776504 8.693506 8.748718 8.759471 8.680168 8.823577 8.867277 8.644226
1369945_at 4.6540194 4.751493 4.944197 4.794861 4.8434296 4.8515744 4.8198237 4.811336 5.090662 4.6337233 4.9708605 5.051598
1369946_at 6.3746285 6.4388146 6.369555 6.298203 6.382021 6.414673 6.213541 6.379918 6.4552727 6.0156527 5.9911466 6.1332283
1369947_at 5.905871 5.7905746 5.94021 5.8187766 5.6803327 5.6402345 5.7948 5.8154793 5.860917 5.854517 5.7346754 5.776003
1369948_at 7.44739 7.956975 7.7719216 7.6776977 7.7759924 7.860785 7.8822575 7.6505036 7.96459 7.9654684 8.027735 8.038772
1369949_at 6.7818804 7.167734 7.180973 7.0054374 7.127176 7.209012 7.0625224 7.13071 7.172162 7.204824 7.152995 7.129921
1369950_at 9.753367 9.528347 9.467335 9.635685 9.507959 9.534418 9.489701 9.674261 9.453185 9.593224 9.678353 9.419403
1369951_at 4.244459 4.3300166 4.272272 4.0755467 4.137295 4.190191 4.1849494 4.055245 3.9615762 4.2057886 4.1499186 4.330485
1369952_at 11.984115 12.063639 12.152696 12.068991 12.087394 12.149777 12.138729 12.062039 12.095032 12.15778 12.038985 12.032542
1369953_a_at 4.3458 4.4805665 4.746611 4.465556 4.5482965 4.394077 4.347428 4.692001 4.6395984 4.691582 4.182 4.283119
1369954_at 12.627922 12.827303 13.011314 12.780749 12.91214 12.778196 12.8909235 12.976056 12.771846 12.873427 12.92336 12.867737
1369955_at 6.2149734 6.2496643 6.3448267 6.1574345 6.3896947 6.4397144 6.262145 6.4429483 6.3069844 6.462242 6.1539187 6.3648496
1369956_at 9.096931 9.336283 9.225786 9.335599 9.15297 9.4153595 9.309065 9.118517 9.318474 9.373457 9.261018 9.270527
1369957_at 5.5825624 5.994873 5.661544 5.508614 5.4426646 5.786035 5.522066 5.5007486 5.615499 5.7945366 5.8228407 5.9353075
1369958_at 8.020491 8.331469 8.547089 8.099644 7.890914 8.269937 7.527183 8.034527 7.9565797 7.884336 8.061491 8.319316
1369959_at 12.255668 12.012929 12.170685 12.473547 12.067278 12.166814 12.217313 12.076563 12.276815 12.470123 12.248998 11.592415
1369960_at 10.275935 10.250905 9.921233 10.22501 9.920327 10.0947 10.135645 10.172658 10.278043 9.989174 10.074367 9.919872
1369961_at 8.843946 8.899139 8.936695 8.838374 8.775101 9.020388 8.763705 8.769777 9.093203 8.844909 8.700577 9.203429
1369962_at 8.046522 8.144473 7.917034 8.189584 8.273621 8.204304 8.15097 8.010479 8.431469 8.326848 8.303184 8.041895
1369963_at 5.0937853 5.065259 5.267064 5.366007 5.113168 5.2969227 5.30247 5.5249567 5.2897024 4.9691105 5.1393433 4.6931267
1369964_at 6.6801977 6.9780374 6.6904078 6.718223 6.9058084 6.9064946 6.7739644 6.64295 6.8300724 7.460389 6.933921 6.814448
1369965_at 7.8821898 8.105137 8.20179 8.075774 7.9847775 7.9028864 8.043994 7.8178854 8.128101 8.137426 8.100374 8.129593
1369966_a_at 12.289967 12.360919 12.189904 12.281043 12.1901 12.278724 12.31307 12.320054 12.290568 12.266373 12.342556 12.357845
1369967_at 8.47478 8.565407 8.400761 8.528453 8.5964155 8.6154375 8.500464 8.43131 8.430884 8.452486 8.506047 8.630112
1369968_at 6.051719 5.9454503 6.0721245 6.3796883 6.242022 6.424862 5.751762 5.70625 6.3429813 6.239175 6.20181 5.8943343
1369969_at 9.243902 9.096351 8.9784565 8.909673 9.087294 8.953371 8.706876 8.976733 9.001695 8.868019 9.189054 9.008745
1369970_at 10.407443 10.547351 10.389957 10.466103 10.297204 10.466018 10.33062 10.44614 10.401802 10.477433 10.304124 10.324515
1369971_a_at 8.014335 8.489107 8.542667 8.326073 8.25747 8.272952 8.286806 8.307777 8.1136875 8.411391 8.217636 8.245147
1369972_at 7.1067476 6.80424 6.5032187 6.691152 6.5119743 6.5275526 6.1960635 6.5979853 6.6142864 6.5702844 6.7030907 6.431732
1369973_at 11.077284 10.946655 11.079586 11.079831 11.03008 11.022812 10.990091 10.909091 10.9735775 11.167908 10.957254 11.145247
1369974_at 7.142955 7.170619 6.991092 7.234459 6.9827275 7.2600813 7.219523 7.1968417 7.236666 7.1732335 7.079591 7.2983513
1369975_at 8.647966 8.697564 8.617731 8.6696205 8.498938 8.63495 8.606203 8.681074 8.556779 8.425827 8.636112 8.383049
1369976_at 10.181013 10.324126 9.923427 10.009325 9.910712 10.150069 10.106206 10.13294 10.120846 10.394355 10.112431 10.066153
1369977_at 4.3047714 4.2216587 4.3972735 4.4710646 4.463491 4.5870056 4.5455637 4.3329735 4.2203403 4.2356935 4.4937773 4.5072246
1369978_at 7.542512 7.5416427 7.686812 7.5992293 7.5032287 7.6401496 7.4242954 7.6595197 7.5956793 7.5387454 7.677834 7.371996
1369979_at 8.676409 8.845221 8.620241 8.641678 8.868322 8.71776 8.7325115 8.717443 9.048115 8.718487 8.452068 8.604113
1369980_s_at 9.206621 9.330944 9.111697 9.236794 9.282911 9.087296 9.090569 9.130113 9.4175005 9.179505 9.191057 9.116611
1369981_at 8.756899 8.672717 8.525306 8.5725155 8.695278 8.434885 8.270489 8.398281 8.453367 8.484308 8.286241 8.104431
1369982_at 9.65601 9.449753 9.6948595 9.694712 9.394638 9.661454 9.597789 9.390561 9.533456 9.357441 9.410914 9.613006
1369983_at 7.7670813 8.017301 7.765271 7.9936733 7.7585187 8.315432 8.193722 8.290409 8.176918 8.457551 7.8546143 8.404221
1369984_at 9.709025 9.860444 9.461295 9.699303 9.55891 9.587822 9.540651 9.599595 9.903392 9.648589 9.795969 9.677416
1369985_at 6.2089148 5.9890447 6.1590543 5.869467 6.0281734 6.2458196 6.1279564 6.2162714 5.7568283 6.271697 6.270973 6.317414
1369986_at 12.010502 11.825471 11.735907 11.964166 11.757605 11.897805 11.817693 11.904151 11.9768305 12.024568 11.9209 11.754094
1369987_at 5.076232 4.897006 5.02596 5.0423384 5.066495 5.1387978 5.2090473 5.018287 4.917445 5.1371117 5.1334467 5.0030656
1369988_at 5.841651 6.0095415 6.090279 6.0401077 6.091133 6.0247154 6.185819 5.931222 5.936542 6.0653996 6.217569 5.9448085
1369989_at 9.617449 9.683052 9.568749 9.795072 9.470971 9.593797 9.582915 9.534269 9.505503 9.57552 9.707239 9.430256
1369990_at 10.672873 10.685564 10.527525 10.607461 10.535399 10.750838 10.6125145 10.729792 10.645269 10.510513 10.731676 10.646831
1369991_at 10.171476 10.033365 9.7193365 9.980594 9.962376 9.935067 9.979231 9.984176 10.026276 10.01196 10.140615 10.081122
1369992_at 9.02371 9.035944 8.938469 9.086539 8.906271 8.940324 8.954037 9.1164055 8.829592 9.089418 9.246297 8.967098
1369993_at 6.474974 6.6329904 6.430445 6.4934015 6.435134 6.536515 6.4213243 6.243026 6.190783 6.4390173 6.4898763 6.3637414
1369994_at 7.905913 7.85484 7.794996 7.6070747 7.654788 7.6160183 7.6094155 7.7847285 7.6263566 7.669717 7.7632914 7.5621033
1369995_at 8.462523 8.5345745 8.49629 8.530952 8.562331 8.444487 8.364064 8.570483 8.579409 8.470512 8.49111 8.385107
1369996_at 8.541889 8.7218485 8.4433975 8.55171 8.253025 8.352987 8.12828 8.671119 8.612014 8.495158 8.50028 8.485642
1369997_at 8.916647 8.726069 8.667908 8.794002 8.879929 8.783779 8.700914 8.860854 8.737211 8.872846 8.857406 8.71006
1369998_at 8.867931 9.020986 8.663385 8.966422 8.755797 8.950636 8.932037 8.899374 8.8174095 9.074956 8.815705 8.803684
1369999_a_at 4.2678113 4.1374187 4.1149874 4.0860567 4.331704 4.208881 4.1880903 4.3347387 4.230538 4.2727385 4.167781 4.3878508
1370000_at 9.869974 9.605171 9.643424 9.972502 9.579235 9.584936 9.606666 9.688304 9.7024 10.119263 9.653043 10.031622
1370001_at 9.473347 9.309703 9.246159 9.345408 9.343357 9.345832 9.293632 9.324561 9.243841 9.451893 9.434061 9.326799
1370002_at 8.281885 8.320926 8.211615 8.299587 8.249695 8.295785 8.401942 8.281298 8.347268 8.354638 8.317596 8.171441
1370003_at 12.052577 12.044728 11.999835 12.095861 12.094242 11.985726 12.060983 12.035719 12.021043 12.0400715 11.932475 12.043543
1370004_at 9.104555 9.529739 9.342062 9.377017 9.353313 9.2428875 9.323765 9.387849 9.322357 9.2944765 9.371832 9.292452
1370005_at 9.46197 9.787172 10.098232 9.864766 10.094173 9.861139 9.732154 9.74832 9.825735 9.905653 9.724537 9.725032
1370006_at 11.230365 11.351088 11.2343 11.295158 11.173526 11.257062 11.23576 11.289598 11.36501 11.289154 11.272701 11.239142
1370007_at 11.558676 11.541294 11.489994 11.692412 11.541463 11.635563 11.659907 11.583136 11.704515 11.620422 11.36833 11.683409
1370008_at 5.6281323 5.6854324 5.488495 5.4772243 5.6241484 5.5553565 5.4702525 5.5865774 5.588613 5.410786 5.697704 5.6199536
1370009_at 14.253942 14.195657 14.255527 14.240373 14.236724 14.22873 14.193937 14.218491 14.213432 14.193481 14.195514 14.1975355
1370010_at 12.156581 12.216203 12.084881 12.14637 12.271613 12.230154 12.225763 12.245423 12.159181 12.051668 12.19262 12.108208
1370011_at 5.7789145 5.914918 6.0791054 6.332098 6.1215644 6.0661936 6.1779985 5.825403 5.983873 6.08826 6.2065964 6.153006
1370012_at 6.8536963 6.9247227 6.3752437 6.331957 6.5579033 6.917103 6.509586 6.5780067 6.418735 6.2300115 6.730414 7.011428
1370013_at 3.4481313 3.3978615 3.6704044 3.5224617 3.6228733 3.7044353 3.6504438 3.529506 3.5892355 3.5969965 3.702592 3.655852
1370014_at 8.396475 8.345542 8.210515 8.1503725 8.301123 8.126045 8.192496 8.232139 8.218682 7.9348497 8.21408 8.130996
1370015_at 8.3403845 8.402717 8.339906 8.377156 8.463135 8.4998865 8.357011 8.276502 8.295465 8.346973 8.203594 8.242052
1370016_at 3.9500713 3.67926 3.8414235 3.904485 3.7763293 3.9818413 3.9340422 3.9529824 3.8456442 3.826851 4.085705 3.9143393
1370017_at 8.192294 8.126638 7.995119 8.093169 8.214463 8.217818 8.058101 8.182008 8.232008 8.166323 8.159922 8.215622
1370018_at 4.729392 4.651103 4.771843 4.525736 4.6091332 4.612529 4.707922 4.687593 4.641219 4.488918 4.9059415 4.633438
1370019_at 13.21203 12.987462 13.029549 13.124999 13.043504 13.15572 12.943211 13.005107 13.201016 13.045844 13.078163 13.033115
1370020_at 10.795666 10.673705 10.280004 10.556615 10.357756 10.494547 10.559988 10.394122 10.119134 10.280173 10.414649 10.279224
1370021_at 3.8173404 3.69403 3.7267199 3.8700674 3.7763293 3.7129493 3.6773667 3.6996853 3.6940968 3.668134 3.9554493 3.939906
1370022_at 4.570759 4.2347946 4.2409034 4.333689 4.379922 4.3625546 4.3071375 4.20403 4.166898 4.1911516 4.3485985 4.146447
1370023_at 6.5785413 6.47939 6.8160954 6.6030345 6.5686626 6.7290688 6.7781906 6.7629976 6.774747 6.591681 6.9563384 7.143413
1370024_at 10.150651 10.62223 10.389789 10.662097 10.6859865 10.639062 10.397246 10.512525 10.642305 10.640327 9.93092 10.216015
1370025_at 7.57299 7.656332 7.6230345 7.6166143 7.779855 7.6054063 7.71646 7.488553 7.645483 7.4935546 7.5451126 7.332287
1370026_at 6.909727 7.101276 6.91891 6.852174 6.767947 7.0267167 6.647265 6.9217143 6.9753356 7.096457 6.860669 7.0320354
1370027_a_at 14.219761 14.220525 14.246546 14.238352 14.185217 14.218658 14.202137 14.202829 14.265512 14.1997 14.183696 14.170099
1370028_at 4.4362164 4.692568 4.7338514 4.64301 4.734608 4.653321 4.677609 4.655588 4.537532 4.3548155 4.597627 4.298553
1370029_at 9.297591 9.539428 9.441786 9.399466 9.375891 9.50875 9.220133 9.383753 9.488531 9.4032345 9.2620125 9.324485
1370030_at 10.365912 10.484848 9.782944 10.7893505 10.234622 10.263479 10.291326 10.323438 10.32382 10.635646 10.059609 9.776767
1370031_at 7.824204 8.025054 8.010555 8.02347 7.861607 8.006311 7.910537 8.040785 8.005144 7.974274 8.083924 8.07612
1370032_at 8.391799 8.06532 7.6785755 8.470424 8.081999 8.116276 7.9494586 8.07457 8.16019 8.356032 8.052101 7.903647
1370033_at 3.9639797 3.764348 3.7698436 4.142162 3.8465898 3.9040136 3.9248114 4.0609303 3.833743 3.6814117 3.9423184 4.3312654
1370034_at 4.6243973 5.4710035 5.9409366 4.779688 5.660941 5.040643 6.2175775 5.2241163 5.3592577 4.7914724 5.0138555 4.718069
1370035_at 8.093712 8.357643 8.369284 8.384524 8.087667 8.4210825 8.166449 8.080954 8.360849 8.199444 8.077292 8.371773
1370036_at 10.156678 9.978621 10.139683 10.122994 10.215376 9.894037 10.134954 10.094726 10.220929 9.875872 9.87872 9.740819
1370037_at 4.1464186 3.9011796 4.198943 4.2040653 3.8708754 3.9806802 3.9424908 4.080721 3.872653 3.8045359 4.0602446 4.076476
1370038_at 6.5404983 6.4325795 6.4520383 6.4477944 6.537784 6.5536656 6.662293 6.5045457 6.5128345 6.6498446 6.488321 6.6095257
1370039_at 6.586443 6.762699 6.649891 6.873651 6.7262974 6.6418996 6.545678 6.7084165 6.63831 6.671808 6.8129797 6.7040734
1370040_at 7.2002444 7.3551316 7.156109 7.3027453 7.277571 7.213886 7.272139 7.3032355 7.330078 7.183652 7.348977 7.291355
1370041_at 3.7039342 3.5857706 3.5745254 3.5594025 3.6543128 3.7929463 3.6675413 3.6688154 3.7476723 3.6676538 3.7603693 3.640256
1370042_at 3.8975923 3.749672 4.0840645 3.9454482 3.9635167 3.7983105 3.888077 3.9811566 4.009812 3.964592 4.020149 4.0267076
1370043_at 9.905194 9.847171 10.127116 9.741253 9.965962 9.832673 10.070353 9.784627 9.711496 9.808269 9.891049 9.459056
1370044_at 7.003063 6.8976545 6.9013877 6.76012 6.933139 6.873349 6.832216 6.6274166 6.7225266 6.7553678 6.8463473 6.4806976
1370045_at 8.665708 8.644767 8.907531 8.806454 8.666817 8.710737 8.445982 8.604699 8.732252 8.387273 8.654251 8.325091
1370046_at 6.4126105 6.2439084 6.274926 6.2325892 6.336451 6.3423767 6.143353 6.134776 6.2543736 6.1020207 6.243217 6.292389
1370047_at 9.460708 9.762103 9.786673 9.599893 9.760889 9.768959 9.549729 9.525357 9.729436 9.484559 9.586928 9.2779875
1370048_at 4.5528507 4.61487 4.602243 4.427194 4.5218186 4.994247 4.828447 4.5692534 4.6616774 4.4956207 4.650223 4.7413135
1370049_at 6.2793427 6.2013726 5.963782 6.0571046 6.035535 6.0504384 5.896675 6.148644 6.2753353 5.960062 5.8958344 5.8878245
1370050_at 8.3257065 8.523364 8.317984 8.298599 8.341498 8.286985 8.239402 8.3282795 8.271982 8.351241 8.270887 8.020523
1370051_at 5.0971117 4.9631953 4.86349 4.9783216 5.0462003 4.806772 5.019914 5.1410985 4.9627385 5.048362 5.290106 5.1761894
1370052_at 4.7185163 5.2038493 5.4675107 5.08592 5.3708644 5.2432547 4.9079885 5.466263 4.845087 4.925603 4.917862 4.800971
1370053_at 3.917152 3.6259937 3.7315173 3.8367963 3.9518647 3.7199314 3.9275424 3.9781961 3.9149947 3.9507926 3.7202423 4.0630245
1370054_at 7.582037 7.678537 7.640473 7.8875647 7.576086 7.691575 7.68205 7.778269 7.628087 7.4368896 7.681816 8.090399
1370055_at 6.71758 6.4157634 6.4086237 6.593221 6.2315106 6.4925327 6.3289886 6.437221 6.477061 6.5550904 6.5786996 6.6298127
1370056_at 7.4896035 7.4995513 6.2465425 7.4321823 7.2621675 6.908315 6.9706674 7.343721 7.2351255 7.530153 7.8305097 6.878712
1370057_at 10.337319 10.57193 10.325111 10.149524 10.39431 10.342583 9.951176 10.112329 9.992747 9.93125 10.45124 10.252666
1370058_at 3.6113722 3.452239 3.7991002 3.781312 3.5986423 3.725641 3.7350411 3.4893172 3.444999 3.6153374 3.632447 3.5329795
1370059_at 3.4984493 3.6336124 3.6248724 3.6981814 3.6860783 3.6972778 3.595044 3.5859022 3.6797187 3.746204 3.7832053 3.7261975
1370060_at 9.930509 9.873948 9.969257 9.962871 9.855293 9.894915 9.986066 9.880604 9.897901 9.806783 9.963611 9.990975
1370061_at 5.996938 5.7710814 5.9220953 5.8713756 5.910709 5.702149 5.979463 5.8520246 5.666816 5.729084 6.041887 6.05602
1370062_at 10.53775 10.632825 10.341575 10.600126 10.344326 10.458649 10.509236 10.49571 10.640756 10.577481 10.694668 10.565502
1370063_at 7.8214045 7.9188585 7.686188 7.910785 7.9811406 7.708447 8.023457 7.9503074 7.7189293 7.902515 7.8899207 7.634829
1370064_at 8.240257 8.06579 7.8893723 8.088654 8.02518 8.113068 8.005455 7.781234 7.914851 7.8586063 7.839703 7.814701
1370065_at 13.796506 13.834403 13.891993 13.796235 13.891646 13.884088 13.77295 13.808898 13.794936 13.81364 13.804205 13.782355
1370066_at 8.542139 8.5876465 8.2780905 8.483831 8.517484 8.419594 8.236886 8.403712 8.592072 8.398804 8.412929 8.118988
1370067_at 9.157003 9.743554 9.541493 8.459182 9.23636 9.29288 9.294932 9.246656 9.110034 9.047074 8.997863 9.329542
1370068_at 4.640636 4.549488 4.645859 4.887576 4.586749 4.4369197 4.557184 4.5039115 4.380483 4.440701 4.727209 4.6002936
1370069_at 5.0808 5.1274223 5.2743893 5.090271 5.2670083 5.154754 5.0572877 5.1729784 5.0375214 5.134367 5.272438 5.1959352
1370070_at 7.156683 7.1860824 7.1440134 6.8038797 7.0852757 7.066044 7.0788593 6.8944926 6.9231443 7.0527177 7.139674 7.0754366
1370071_at 6.383231 6.450179 6.0721245 6.6150284 6.485199 6.5560937 6.300965 6.3523264 6.514738 6.4603076 6.480213 6.545279
1370072_at 4.408418 4.7947445 4.689683 4.487726 4.180541 4.0551295 4.745654 4.502733 4.228663 4.5678263 4.4935207 4.819604
1370073_at 11.056122 11.05368 10.966226 11.253113 11.082544 11.13277 10.969995 11.174971 11.123747 11.0452175 11.129354 10.990982
1370074_at 6.3058057 6.2344284 6.1031876 5.8274083 5.988454 5.6738977 6.046038 5.944772 6.0574393 5.9605093 6.040554 6.0614433
1370075_at 9.945756 9.372991 9.309504 10.057604 9.692151 9.802898 9.316763 9.68417 9.3768635 9.519758 9.384774 9.522409
1370076_at 3.933955 3.7557933 3.615125 4.0860567 3.8750968 4.0716887 3.9576478 3.9306796 3.7402134 3.7540448 3.648833 3.8147945
1370077_at 6.013771 6.105699 5.8572993 5.8173666 5.772499 6.0092273 5.9458804 5.8327546 5.847644 5.64827 5.9871116 5.9103827
1370078_at 6.270293 6.222902 6.290229 6.2341604 6.186054 6.270726 6.2607675 6.4043293 6.145376 6.194478 6.058805 6.1881957
1370079_at 4.5146046 4.795782 5.041562 4.6826053 4.91397 4.7601213 5.0786843 4.6478586 4.754987 4.8632174 4.867255 4.55019
1370080_at 7.99185 8.352442 8.137563 8.27227 7.982033 8.284847 8.395716 8.394539 8.156153 8.096901 8.429369 8.314542
1370081_a_at 7.7862415 7.67095 7.818936 7.850587 7.7397137 8.031093 8.017257 7.821274 7.880286 7.8335977 7.7514954 7.702421
1370082_at 6.6844964 6.8234215 6.578244 6.6942635 6.5453954 6.3980703 6.488077 6.5228133 6.6814866 6.7792354 7.074292 6.6936088
1370083_at 4.5104146 4.616277 4.487531 4.285887 4.6597857 4.491738 4.7946076 4.503657 4.5483475 4.699476 4.4830384 4.6994305
1370084_at 6.025988 5.878127 6.075018 6.6923885 6.5995646 6.4397073 5.7154536 6.8152623 6.2699895 5.8315783 6.103217 6.955633
1370085_at 6.5506163 6.587836 6.760455 6.7491565 6.580696 6.800031 6.359419 6.677786 6.715321 6.5791845 6.5309987 6.323089
1370086_at 13.954428 13.961829 13.938956 13.9266405 13.986988 13.9727955 13.93709 13.980168 13.9572 14.001954 13.9709015 13.977383
1370087_at 10.151997 10.111875 10.062191 10.13082 10.259315 10.150912 10.095213 10.140583 10.314181 10.234 10.175394 10.034987
1370088_at 7.553586 7.4941187 6.938143 7.241779 7.2089763 7.3284082 6.9554563 7.344958 7.420586 7.0124025 7.6691055 7.3608828
1370089_at 4.202961 3.7789552 3.9333594 3.8195167 3.7391376 3.918864 3.9486291 3.7515552 4.1266775 4.146956 3.8699198 4.1969795
1370090_at 4.7396827 5.4413643 5.5814333 5.160705 5.259142 5.30277 5.369803 5.2114544 5.553553 5.7582183 5.0399714 5.4119015
1370091_at 5.0797777 4.922821 4.9566574 5.217106 5.084406 5.127952 5.114508 5.0854535 5.1171446 5.0045633 5.1483717 5.356255
1370092_at 4.3499594 4.4466047 4.5580964 4.4957485 4.5142775 4.406028 4.684043 4.5784025 4.694062 4.6090508 4.330352 4.478529
1370093_at 3.9870985 3.9883275 4.207387 3.9410303 3.8165586 4.025682 4.1654167 3.7541378 4.0578346 4.1588755 4.100403 3.8478286
1370094_at 4.4735327 4.214162 4.2314453 4.4855785 4.4026775 4.337981 4.605182 4.540964 4.4458857 4.2443075 4.183586 4.265738
1370095_at 5.9649515 5.982791 6.1443925 6.049717 6.1183968 6.0024595 6.238898 5.954567 6.070444 6.0839353 6.1055913 6.1471925
1370096_at 5.2554317 5.20479 5.1198545 5.371002 5.0296645 5.2081876 4.884815 5.2723975 5.161248 5.123441 5.187286 5.1376867
1370097_a_at 4.218262 4.2764063 3.9877105 4.1189394 4.5608687 3.817371 4.1044674 3.9937284 3.9130294 4.2879977 4.2196994 3.7261975
1370098_at 10.266506 10.255931 10.548796 10.268183 10.313266 10.41752 10.349129 10.182843 10.397608 10.167541 10.083152 10.066282
1370099_at 7.293312 7.3812723 7.438703 7.2640867 7.3802886 7.258695 7.434043 7.378216 7.420438 7.2710605 7.3359456 7.288139
1370100_at 6.71974 6.8697305 6.788522 6.82979 6.6577935 6.655181 6.8405247 6.7461424 6.949012 6.656983 6.6724873 6.573245
1370101_at 3.9035642 3.505347 3.4796169 3.321412 3.4990258 3.7898347 3.6970246 3.6192193 3.9592907 3.5491216 3.5559607 3.489395
1370102_at 6.9823937 6.811054 7.098491 7.095004 6.7150016 6.8466883 6.940404 7.014682 6.774534 7.000017 7.281932 6.8102493
1370103_at 4.8449183 4.755578 4.6919365 4.8917046 4.8601937 4.808759 4.855199 4.790722 4.7675123 4.746264 4.8246226 4.9554563
1370104_at 4.9405518 4.850459 4.899158 4.8853645 5.0276737 4.7849855 4.792936 4.6620784 4.561165 4.754985 4.7869806 5.1618476
1370105_at 5.20694 5.078124 5.278108 5.557526 5.381885 5.178848 5.3466783 5.379357 5.2359376 5.394611 5.4626923 5.3649125
1370106_at 3.9803166 3.9504292 4.110455 4.0523868 3.8407247 3.9087377 4.089542 3.813984 3.8964233 3.9507926 3.9290252 3.7622492
1370107_at 5.426815 5.333285 5.4511404 5.422607 5.446072 5.490549 5.385772 5.5052643 5.355785 5.4457693 5.523291 5.599148
1370108_a_at 7.381623 7.5138373 7.1164985 7.7975173 7.4336267 7.887602 8.036539 7.417064 7.347069 7.588778 7.8469925 7.5391517
1370109_s_at 12.949475 13.027531 13.026067 12.917545 13.104957 12.965267 12.992378 13.012678 13.0434885 12.980202 12.987605 12.989764
1370110_at 4.7712393 4.3430815 4.452583 4.701782 4.5368814 4.711138 4.5926204 4.4278994 4.5893097 4.3086195 4.9035406 4.996538
1370111_at 7.6160245 6.6126056 8.066518 7.335058 7.8853927 7.1715484 8.238892 8.242445 8.127604 7.0001526 7.140624 6.058814
1370112_at 9.280591 9.2409315 9.33474 9.353348 9.467764 9.290745 9.222503 9.331573 9.3230505 9.296355 9.404726 8.875246
1370113_at 6.311697 5.9647355 6.4314494 6.4385824 6.2042856 6.4932585 6.213541 6.237678 6.0776143 6.168564 6.1537843 6.307363
1370114_a_at 7.7171125 7.8951387 6.896628 6.465539 7.960089 8.32731 7.865629 6.343994 6.5913677 7.669745 7.580221 8.454116
1370115_at 4.694982 4.761734 4.5636826 4.7457614 4.9016066 4.69592 4.6018486 4.89952 4.392981 4.7716303 4.7308373 4.6831794
1370116_at 4.062634 3.8351483 4.115035 3.9764187 3.9720373 4.106559 4.090807 4.15189 4.0395756 4.032072 4.079072 4.301895
1370117_at 3.868041 3.6941085 3.7904766 3.5369115 3.7119734 3.530591 3.5923116 3.806181 3.508103 3.7112796 3.6220295 3.7681453
1370118_at 6.3857985 6.4739313 6.548837 6.4653773 6.323191 6.502596 6.413927 6.3862586 6.2807846 6.294185 6.4143305 6.3668795
1370119_at 7.5608263 7.9741216 8.0626955 7.9313416 8.002083 8.189361 8.073599 8.088211 7.6831055 8.139669 7.9844437 8.051138
1370120_at 3.998703 4.0456667 3.950956 4.1092243 3.9408734 3.9414365 4.2492075 4.0988035 4.2803698 4.1791897 4.16156 4.112241
1370121_at 7.5850534 7.4682684 7.569456 7.6705713 7.712466 7.725594 7.5673933 7.483703 7.6364756 7.536298 7.589743 7.5277185
1370122_at 4.03874 4.0170403 4.2528114 4.12912 4.0053554 4.090453 4.249922 3.9933803 4.2575026 3.9241962 3.9943826 4.2145333
1370123_a_at 6.888435 6.858215 6.739057 6.7522883 6.833569 6.654182 6.767342 6.6199512 6.823041 6.807551 6.6876907 6.6500616
1370124_at 6.8554697 6.726281 6.829012 7.0018945 6.8698263 6.7043447 6.916782 6.779206 6.7704353 6.693129 6.856447 6.9272866
1370125_at 4.4098253 4.841134 4.818034 4.6227784 4.8723745 4.527662 4.608307 4.5832996 4.676312 4.696937 4.594471 4.7872696
1370126_at 3.6857069 3.7137148 3.790537 3.6621807 3.6760085 3.6640508 3.577664 3.8233669 3.5144303 3.641711 3.8652434 3.6990602
1370127_at 6.1764994 6.1857142 5.955992 6.2440143 6.156305 6.1450434 6.193045 6.0913033 6.2037387 6.1697855 6.270486 6.3815536
1370128_at 6.974709 6.660393 6.6904173 6.828696 6.8398285 6.829596 6.7952094 6.708374 6.558021 6.9132 6.8508544 6.6233664
1370129_at 6.8016787 6.879006 7.0649195 6.9369664 7.276617 6.8424506 6.9508176 6.7900834 7.0742564 7.0162945 7.0729923 6.881983
1370130_at 10.015029 10.075267 10.138502 9.983697 10.158681 10.0220785 10.015065 10.02082 10.138049 10.020011 10.04742 10.059809
1370131_at 5.0349197 5.0788813 5.276234 4.778121 5.0301394 4.950394 4.8175764 5.2309866 5.1384597 5.1615543 4.9594107 4.9223814
1370132_at 4.030567 3.94369 4.055615 4.087138 4.023115 3.9912608 4.074753 4.1678133 4.169344 3.9015138 4.2274137 4.143259
1370133_at 6.1994643 6.08327 6.1989913 6.1185284 6.1286397 6.2712564 6.1666307 6.1899114 6.270389 6.0613813 6.1906233 6.154756
1370134_at 9.782085 9.777979 9.790471 9.899368 9.9125595 9.794671 9.838337 9.911689 10.073849 9.857912 9.735469 9.77476
1370135_at 5.242247 5.970236 6.1256685 6.5747914 6.421961 5.849261 5.5567427 5.6232185 5.8917246 6.04756 5.952752 6.1191278
1370136_at 6.357757 6.5106626 6.502092 6.6779094 6.5850945 6.311259 6.315368 6.5099435 6.547434 6.5598783 6.5511603 6.2591605
1370137_at 4.8854938 4.989073 5.0240145 5.051892 5.1507506 5.230421 4.7105384 4.9599338 5.083136 5.074519 4.777317 4.849819
1370138_at 4.879366 4.8478003 4.7676992 4.551481 4.5973577 4.632988 4.7364874 4.856901 4.581341 4.74504 4.4943533 4.778105
1370139_a_at 3.7212608 3.6779306 3.8878148 3.4574292 3.6951876 3.5646822 3.6165657 3.7763274 3.4829454 3.6420994 3.7716243 3.6527326
1370140_a_at 4.793004 4.7284985 4.964732 4.8476186 4.7762384 4.848476 4.6284933 4.7696567 4.7436976 4.8562536 4.8190775 5.0617285
1370141_at 8.39007 8.438323 8.668983 8.561829 8.623697 8.684355 8.4713955 8.305152 8.758798 8.688737 8.37224 8.637704
1370142_at 5.704714 5.652749 5.8816986 5.775221 5.6000233 5.597923 5.7495375 5.7399116 5.679431 5.562893 5.638588 6.1672626
1370143_at 5.4815345 5.22502 5.349912 5.379441 5.075961 5.3281245 5.213549 5.3393064 5.2523103 5.209554 5.3022513 5.611924
1370144_at 7.4127455 7.696162 7.354912 7.8782873 7.604757 7.993295 7.8469157 7.546054 7.549197 7.7042584 7.558646 7.6796484
1370145_at 4.149962 4.307171 4.2264385 3.9867911 4.293293 4.59326 4.2877054 4.3808885 4.08237 4.297679 4.3109207 4.196701
1370146_at 3.373733 3.5765631 3.506415 3.4932845 3.429141 3.4810913 3.5665283 3.4700003 3.3853605 3.4348652 3.4684772 3.7838411
1370147_at 8.122684 7.515807 7.7775164 6.5276446 8.152176 7.962075 7.0318484 7.7068157 7.408904 8.136168 7.26169 7.70711
1370148_at 14.235516 14.193801 14.248526 14.197765 14.23034 14.185297 14.161222 14.227332 14.229883 14.252216 14.241868 14.24481
1370149_at 11.142729 11.070952 11.074693 11.172275 11.196908 11.26385 11.210778 11.148341 11.210468 11.045041 11.099659 11.000056
1370150_a_at 13.416476 13.217153 13.309374 12.756842 13.056953 12.6157875 13.051015 13.102707 13.103172 12.514079 12.639035 13.2210455
1370151_at 13.0514 13.017474 13.186986 13.156398 13.140467 13.19795 13.0485 13.0729265 13.205297 13.055606 13.046977 13.076716
1370152_at 4.7664633 4.4372473 4.4552174 4.396343 4.472336 4.8593073 4.754718 4.745776 4.5730476 4.7197447 4.637919 4.251751
1370153_at 5.738058 5.859579 6.324568 5.96872 5.7470675 6.0036483 6.006802 6.067733 5.9428673 6.3539233 6.1347795 6.1644864
1370154_at 10.953027 10.511673 10.568892 9.282799 10.710121 10.174457 10.572956 10.0403595 10.222669 10.287749 10.7796955 9.398128
1370155_at 7.7220445 8.04081 8.015663 7.822493 7.884957 7.76295 7.619119 7.6758304 7.6488814 7.9150157 7.5081353 7.3243475
1370156_at 7.813705 7.793221 7.3161983 6.730503 6.8484697 7.3012085 7.4538627 7.618697 6.8226824 7.3913274 6.681178 6.5880938
1370157_at 4.093222 4.004794 4.0747404 3.8880093 3.71488 3.8567724 3.8532217 3.9987273 4.0229588 3.8561423 4.0242615 3.9434912
1370158_at 6.328011 6.4451675 6.5260315 6.2482214 6.313165 6.363428 6.240994 6.1979494 6.26695 6.5132627 6.384128 6.2839246
1370159_at 7.3058796 7.2575865 7.3318853 7.1581554 7.156866 7.0901556 7.026762 7.383308 7.2906337 7.136129 7.204863 7.316315
1370160_at 8.738124 8.771226 8.712669 8.7324 8.927886 8.718141 8.705053 8.602576 8.805749 8.725102 8.580757 8.96147
1370161_at 9.15963 9.154362 9.201611 9.421093 9.316393 9.248238 9.367205 9.228403 9.618307 9.459339 9.228146 9.2376995
1370162_at 7.1499615 7.211987 7.2881784 7.294729 7.1551642 7.1799684 7.168655 7.3413186 7.243454 7.170497 6.9813986 6.9616966
1370163_at 9.618255 9.423989 9.090966 9.449348 9.292705 9.295242 9.252904 9.39154 9.396269 9.584884 9.545223 9.661068
1370164_at 11.049375 10.924568 11.101751 11.051569 10.961042 10.997817 11.032241 11.057128 10.860117 10.982553 10.945476 10.994197
1370165_at 3.829962 4.2293453 3.80995 4.038126 3.804648 3.8339295 3.9803236 3.93953 3.7689252 3.957333 3.9929538 4.0134134
1370166_at 11.921437 11.881828 12.048629 12.013901 11.922115 12.086337 11.9524555 11.917078 12.048752 11.966954 11.979816 11.911597
1370167_at 12.315703 12.350355 12.347058 12.47697 12.324322 12.500918 12.403014 12.285135 12.380788 12.41264 12.368398 12.311425
1370168_at 9.071848 9.416066 9.645309 9.889133 9.7266 9.61414 9.649205 9.666316 9.753073 9.7326355 9.7658615 9.335325
1370169_at 9.390659 9.359302 9.18413 9.163214 9.253113 9.341354 9.124483 9.212486 9.147585 9.131397 9.384262 9.078964
1370170_at 10.231077 10.24169 10.053584 10.217137 10.249216 10.154956 10.147761 10.030191 10.103627 10.239928 10.159156 10.150187
1370171_at 8.512147 8.616708 8.518213 8.614553 8.505062 8.534766 8.4692745 8.354134 8.633466 8.75325 8.808424 8.526254
1370172_at 10.712398 10.885208 10.782516 10.769738 10.756793 10.797038 10.679748 10.909208 10.637526 10.811117 10.8346 10.828185
1370173_at 8.085081 8.051197 8.115873 8.087483 7.945774 7.8841257 8.02962 8.0286875 8.128391 7.963154 7.9232845 7.562313
1370174_at 6.0796456 5.970236 5.9975824 6.1591334 6.09036 5.950889 6.158341 5.9627547 6.2374125 6.015722 6.1110897 6.4910254
1370175_a_at 8.23621 8.18322 8.062181 8.1859 8.098417 8.291314 8.2169 8.127036 8.114469 8.281181 8.172425 8.303705
1370176_at 6.492818 7.589785 7.4474115 6.520195 6.533908 6.388771 6.771102 6.4587045 6.573136 7.524129 7.2446327 6.395674
1370177_at 5.3287954 5.4792013 5.790907 5.5257597 5.0847406 5.560205 5.3015633 5.231122 5.4123974 5.3662405 5.454111 5.6467686
1370178_at 4.914921 4.462101 4.528594 4.8873124 4.886833 4.6388006 4.5385118 4.691574 4.5748034 4.6166325 4.7371097 4.601634
1370179_at 10.381095 10.306608 10.159612 10.258706 10.206983 10.18024 10.221852 10.42663 10.320728 10.204591 10.34074 10.343322
1370180_at 11.205924 11.123655 11.488217 11.274757 11.243935 11.494322 11.243339 11.361283 11.462243 11.231665 11.283571 11.74096
1370181_at 7.3558555 7.3027873 6.9026675 7.2821884 7.103096 7.3030024 6.8953547 7.0555124 7.484081 7.009555 7.011646 6.5992646
1370182_at 5.1635656 5.1009474 5.2267895 5.0130653 5.167614 5.132163 5.368013 5.2925224 4.7424784 5.051862 5.13134 5.2124214
1370183_at 7.293312 7.3112845 7.3170795 7.3828883 7.3030934 7.6245832 7.0795383 7.080262 7.4312334 7.3983784 7.053684 7.049091
1370184_at 10.4945345 10.375397 10.165459 10.333502 10.325173 10.419829 10.317472 10.360895 10.351401 10.422843 10.516902 10.404723
1370185_at 4.646185 4.569237 4.883897 5.039773 4.993309 4.8055973 5.1072903 4.7874823 4.799257 4.8372803 5.0471673 5.082175
1370186_at 10.833553 10.561423 10.193397 9.952953 10.31574 9.984968 10.383532 10.584614 9.844511 9.867658 10.482494 10.26338
1370187_at 10.842328 10.572515 10.663879 10.662629 10.77774 10.497381 10.65063 10.55072 10.783907 10.511604 10.428656 10.533245
1370188_at 9.802109 9.779124 9.902072 9.702303 9.839842 9.864333 9.831732 9.964429 9.776746 9.886451 9.881631 9.989237
1370189_at 9.890117 9.96331 9.937478 9.789764 9.888598 9.9123535 9.875788 10.0149355 9.8794155 10.155187 10.0820675 10.014712
1370190_at 11.474687 11.427607 11.529972 11.530164 11.405727 11.489503 11.346691 11.428868 11.412875 11.515728 11.438765 11.421949
1370191_at 8.0820675 8.077412 8.334278 8.002062 8.098497 8.108741 8.008824 7.923655 8.400546 8.141157 8.062082 8.012747
1370192_at 7.6311245 7.9090075 8.087373 8.00019 7.80703 7.9930086 7.880924 7.8860874 7.930499 8.0608635 7.8588195 7.888398
1370193_at 10.802577 10.6229725 10.652701 11.022353 11.01174 11.212121 10.960097 10.529244 11.058457 10.65382 10.714023 11.43695
1370194_at 7.5182314 7.8896313 7.672019 7.688173 7.9490366 7.636092 7.435619 7.586121 7.992192 7.863128 7.681257 7.573918
1370195_at 7.918262 7.753518 7.693766 7.7862663 7.6407356 7.7873697 7.8987846 7.6464524 7.7698417 7.483936 7.9549046 7.349477
1370196_at 6.970016 6.8824162 6.7323556 6.686571 6.870025 6.684942 7.102536 6.981915 6.950277 6.7286506 6.752938 6.485241
1370197_a_at 6.7141285 6.4300923 6.496187 6.4562287 6.5313926 6.3460317 6.5805607 6.7857575 6.4022274 6.708432 6.6882415 6.7216315
1370198_at 3.2499738 3.2626657 3.2467604 3.3763776 3.318656 3.34666 3.4055986 3.2932906 3.3191378 3.3351684 3.3143978 3.4137456
1370199_at 10.433261 10.386499 10.410061 10.322363 10.505968 10.34637 10.431049 10.43115 10.402594 10.281387 10.266093 10.201839
1370200_at 11.778797 11.759582 11.778303 12.001408 11.974006 12.085188 11.794244 11.781794 11.995519 11.810456 11.848029 11.872094
1370201_at 3.7703602 3.5286288 3.8786342 3.8661253 3.6534262 3.7111506 3.8198748 3.8063853 3.773179 3.8957598 3.648833 3.668471
1370202_at 9.420369 9.947623 10.341899 9.524347 10.348244 9.726633 10.732921 10.531584 10.04874 9.883596 9.808512 9.576573
1370203_at 7.810212 8.089774 7.9422274 7.949647 7.8272104 8.001401 7.941207 7.943327 7.882946 7.9500914 8.119901 7.9912424
1370204_at 8.852429 8.704465 8.806313 8.765618 8.753165 8.834623 8.617985 8.73459 8.790695 8.666459 8.744349 8.637917
1370205_at 3.8538105 3.987088 3.813727 4.2201076 3.9578707 3.5880435 4.157093 4.031191 4.0005503 3.866114 3.9981735 4.102371
1370206_at 4.5877395 4.5513096 4.571062 4.553357 4.58604 4.8906326 4.5697575 4.432701 4.413416 4.659339 4.4340215 4.65998
1370207_at 11.568578 11.464383 11.451456 11.491766 11.418022 11.4616995 11.569484 11.527058 11.544789 11.58256 11.536666 11.426686
1370208_at 8.251015 8.157842 8.202416 8.027016 8.09263 8.169488 8.214326 8.125434 8.064228 8.089957 8.028954 7.9759607
1370209_at 9.129512 9.113544 10.240923 9.50965 9.090828 10.140513 8.667193 9.481878 9.887149 9.394568 9.060514 10.435242
1370210_at 5.6424947 5.4613423 5.5313454 5.731307 5.4148936 5.4490447 5.4886713 5.491838 5.463155 5.392275 5.582827 5.6123204
1370211_at 6.5144916 6.6792235 6.470965 6.3952556 6.555563 6.362384 6.5153713 6.4982896 6.378623 6.5123053 6.439222 6.3668942
1370212_at 5.154273 5.202098 5.420104 5.3268623 5.364399 5.2369165 5.077355 5.0364 5.2961135 5.448731 5.57335 5.1785903
1370213_at 11.76906 11.846155 11.775974 11.773792 11.791896 11.872324 11.82259 11.7393265 11.7983265 11.74489 11.803741 11.747347
1370214_at 4.780239 4.7021112 5.0823407 4.9569607 4.8801737 4.9626026 4.784045 4.851474 4.7375317 4.8842053 4.7286525 5.0042324
1370215_at 9.830575 10.172745 9.80997 10.099307 9.910431 10.11725 10.303869 10.085844 10.04369 10.320347 10.25186 10.297287
1370216_at 4.5343533 4.5329866 4.6195736 4.722784 4.6600604 4.6661553 4.534317 4.4436197 4.5296073 4.1865444 4.829756 4.398981
1370217_at 5.4366837 5.2269516 5.3424134 5.6167545 5.759704 5.572918 5.6082263 5.7234488 5.555279 5.598135 5.578761 5.540584
1370218_at 6.140396 6.200888 6.4674 6.6335278 6.3717093 6.4435005 6.054879 6.556265 6.4291787 6.545763 6.296828 5.9687157
1370219_at 8.069798 8.352399 8.0696335 8.407437 8.08434 8.383745 8.351347 8.354826 8.367973 8.644221 8.376966 8.5187
1370220_at 9.351623 10.367702 9.710537 10.572867 10.301877 10.326218 10.514712 9.269058 10.233421 10.50265 10.451318 10.438921
1370221_at 4.662055 4.6566563 4.9050145 4.831715 4.816713 4.8777266 5.0059137 4.9324665 4.6491313 4.9448175 4.951234 4.7056665
1370222_at 4.8538313 4.923251 5.062355 5.1358232 5.0326896 5.0706897 5.0970383 5.1768456 4.869213 4.9424167 5.1977944 4.780872
1370223_at 7.7453637 7.749753 7.693637 7.5293965 7.7056413 7.5470023 7.895997 7.7308064 7.705391 7.57358 7.8268676 7.6445513
1370224_at 9.219088 9.6635065 9.771296 9.35597 9.865172 9.352111 9.767534 9.074204 9.592759 9.914184 9.675241 9.838638
1370225_at 5.2945724 5.2566247 5.204712 5.122468 5.517692 5.285856 5.1519914 5.104553 5.2955403 4.901758 5.1690865 5.354471
1370226_at 10.066741 10.2003975 10.080982 10.158375 10.016844 10.088135 9.993408 10.214994 10.229479 10.168386 10.118229 10.098284
1370227_at 3.2741203 3.1324844 3.3102915 3.4715564 3.4201698 3.3727448 3.3841634 3.3332694 3.4379473 3.3968737 3.38183 3.197187
1370228_at 14.468352 14.422187 14.43846 14.429621 14.440393 14.411657 14.366965 14.443015 14.473132 14.446297 14.43846 14.43606
1370229_at 5.2229223 5.036334 5.3118377 5.034648 5.396338 5.0168376 5.4128203 5.127809 5.0096254 5.408833 5.6445007 5.4517164
1370230_at 11.357867 11.405168 11.126428 11.321273 11.184905 11.314255 11.278198 11.493627 11.278721 11.214945 11.400069 11.1954155
1370231_at 7.2944117 7.483598 7.4808 7.398749 7.3934693 7.3716655 7.380385 7.442983 7.42306 7.222178 7.241457 7.4333153
1370232_at 10.787268 10.416092 10.248658 10.784964 10.899284 10.526573 9.913055 10.500441 10.778112 10.205753 9.920696 10.129516
1370233_at 5.0613995 5.03515 4.971802 5.084586 4.848017 4.9732704 5.1882925 5.0769377 5.1872463 5.1379976 5.0627794 5.3283715
1370234_at 12.537601 12.8010235 12.833 12.653689 12.716576 12.798615 12.781155 12.680011 12.607755 12.754457 12.68814 12.797178
1370235_at 12.852463 13.15249 13.195888 12.678335 12.971226 12.997923 12.987247 12.994084 12.954088 12.984916 12.975672 12.947315
1370236_at 8.59687 8.740009 8.86936 8.791275 8.732834 8.791785 8.661818 8.667667 8.434622 8.80587 8.7048235 8.417184
1370237_at 12.206848 12.136959 12.153128 12.220581 12.118574 12.022393 12.049401 12.08605 12.108459 12.018305 11.899191 11.801956
1370238_at 11.768929 11.746932 11.557957 11.665116 11.581569 11.711073 11.630957 11.72694 11.66645 11.594336 11.791824 11.747673
1370239_at 12.589444 13.635734 13.674558 12.636612 13.777781 13.210239 14.03337 13.592113 13.580573 13.470832 13.194081 12.754535
1370240_x_at 12.646618 13.635434 13.67497 12.626153 13.744587 13.20499 14.038595 13.611043 13.531965 13.447381 13.159789 12.74116
1370241_at 13.886756 14.033019 14.096429 13.889785 14.031942 13.935182 14.060958 14.060754 13.997567 14.043051 14.029029 13.985511
1370242_at 12.588656 12.711544 12.509603 12.666591 12.639036 12.69885 12.561371 12.642767 12.678067 12.652142 12.728488 12.653916
1370243_a_at 10.5441475 10.405295 10.335689 10.685624 10.515558 10.320942 10.529938 10.602294 10.454504 10.125357 10.199771 10.161333
1370244_at 12.088203 12.273264 12.23757 12.145361 12.349101 12.2819605 12.266833 12.271883 12.184073 12.105218 12.27935 12.255969
1370245_at 10.127371 10.388234 10.526038 10.146254 10.551924 10.414067 10.366713 10.452331 10.215498 10.123484 10.376379 10.415678
1370246_at 11.749738 11.816887 11.901033 11.710833 11.876049 11.774745 11.8382845 11.896209 11.886043 11.761958 11.843663 11.779515
1370247_a_at 6.414968 6.2662787 6.1115975 5.995859 6.3841004 6.284616 6.3117146 6.274684 6.040417 6.3638835 6.044656 6.1411605
1370248_at 6.6303754 6.4603653 6.300963 6.174431 6.598437 6.5964236 6.1288548 6.4149623 6.307237 6.2008147 6.505367 6.5170994
1370249_at 7.58276 6.892405 7.0671835 7.454965 7.3118224 7.4133763 7.909046 7.1891828 7.2475734 7.1053104 7.424599 7.068813
1370250_at 8.862462 8.881133 8.660187 8.718572 8.805644 8.961603 8.8366375 8.82465 8.897786 8.779114 8.741948 8.812448
1370251_at 6.438546 6.4046245 6.444657 6.2738285 6.280409 6.2453046 5.993045 6.3102074 6.1801424 6.3735332 6.217759 6.4175754
1370252_at 8.254397 8.232722 8.3468 7.96231 8.100885 8.157076 7.8545923 8.310504 8.301557 8.2789 8.2986555 8.300498
1370253_at 11.867317 11.925541 11.776009 11.825633 11.791486 11.860974 11.878927 11.98709 11.763036 11.867334 11.974625 11.934114
1370254_at 3.630734 3.6896746 3.7762027 3.754267 3.7176125 3.7026837 3.7728124 3.7645612 3.8856213 3.787467 3.9685829 3.7291021
1370255_at 4.5343533 4.6881046 4.8356886 4.684561 4.5187473 4.5972967 4.854863 4.4900947 4.521843 4.3942842 4.325863 4.613414
1370256_at 7.933032 8.313192 9.048264 7.773958 8.887563 8.877409 8.028873 8.890373 8.379378 8.7093315 7.5408897 8.953771
1370257_at 4.550332 4.3026514 4.505166 4.501421 4.480011 4.157749 4.1477947 4.2999496 4.403061 4.5913086 4.4809136 4.401642
1370258_at 5.2137265 5.3853374 5.4607806 4.885221 5.4607096 5.0736713 5.170344 5.4058666 5.306456 5.46426 5.5294576 5.2181225
1370259_a_at 7.8931494 7.7742248 7.3610506 7.8123035 7.6627994 7.762818 7.514257 7.659953 7.6173897 7.562922 7.903572 7.60935
1370260_at 6.6608057 6.6345525 6.728913 6.7797894 6.63123 6.6886754 6.711883 6.8136177 6.6281734 6.6707387 6.773503 6.551995
1370261_at 8.020667 8.124687 8.110563 7.878943 7.9664097 7.9377675 7.976307 7.8403244 7.8051353 7.834354 7.7722983 7.96713
1370262_at 9.205084 9.2855015 9.298504 9.125376 9.286499 9.211655 9.325123 9.07489 9.237669 9.116291 9.244696 8.816418
1370263_at 6.020099 5.7707562 6.0881886 6.0653267 5.9725413 5.9905763 6.0649037 5.867067 5.995904 5.7841086 6.134175 6.1484404
1370264_at 7.330719 7.3594766 7.766556 7.629371 7.593495 7.6483274 7.205667 7.0898705 7.5452814 7.572696 7.3059998 7.6830916
1370265_at 6.0950384 6.1618123 6.081721 6.2793503 6.093266 6.119513 5.9140935 6.337516 6.1510253 6.333216 6.296828 6.181196
1370266_at 6.8104186 6.7703476 6.792556 6.9513326 7.124643 6.882419 6.554453 6.6730633 6.9711742 6.697567 6.5465236 6.640612
1370267_at 6.299761 6.3986063 6.3375983 6.60576 6.4779487 6.29028 6.038122 6.121298 6.5193424 6.2189426 6.3522716 5.8656287
1370268_at 4.288476 4.293423 4.4841595 4.371249 4.413923 4.343322 4.369661 4.5230103 4.154091 4.339503 4.504734 4.5559645
1370269_at 5.294298 5.2062707 5.4913054 5.231391 5.2335296 5.2383924 5.0970383 5.2475386 5.228515 5.2524123 5.970989 5.4865513
1370270_at 3.9875932 4.02191 4.036805 3.9206324 4.003981 4.0961924 4.056428 3.8513994 4.165171 3.970971 4.089023 4.144146
1370271_a_at 7.0371523 7.0307517 7.367238 7.2192297 7.170413 7.3420734 7.252044 7.02517 7.1792064 7.0791917 7.2171783 7.288058
1370272_x_at 5.6771317 5.6870074 5.8171873 5.7194886 5.7973 5.5429816 5.828853 6.0637293 5.9576983 5.853744 6.0970297 6.1009455
1370273_at 3.537577 3.6103466 3.335987 3.618279 3.5762713 3.5266175 3.6751008 3.8206506 3.431722 3.618952 3.5668676 3.5933614
1370274_at 12.807401 12.816637 12.779759 12.806871 12.834931 12.727488 12.951378 12.855853 12.745616 12.946751 12.897766 12.846029
1370275_at 13.046226 13.00218 13.082542 13.000636 13.016399 13.069998 13.078507 13.060196 13.079674 12.974886 13.048519 13.038667
1370276_at 11.905224 11.966264 11.860434 11.842056 11.787943 11.907652 11.889396 11.9539995 11.775427 11.783003 11.941395 11.958467
1370277_at 11.970323 11.839867 11.9464855 11.980162 11.887102 11.956694 11.935774 11.951225 11.942242 11.904465 12.003889 11.997555
1370278_at 11.700625 11.697786 11.4662075 11.633325 11.572699 11.640293 11.66005 11.785911 11.626784 11.510235 11.70971 11.719796
1370279_at 5.8780746 5.6593804 6.0016856 5.8773804 5.9424224 5.792119 5.9984884 5.7766986 5.756031 5.820386 5.9297824 5.9575944
1370280_at 10.471124 10.361342 10.30221 10.566764 10.458872 10.472344 10.34553 10.44956 10.420257 10.667172 10.642006 10.525871
1370281_at 10.837608 11.284602 10.809136 10.503756 10.822596 11.16286 10.996364 11.294094 11.179587 10.070148 10.791678 10.164816
1370282_at 6.204993 6.809732 6.314245 6.529663 6.3249364 6.5854406 6.2465 6.7702713 6.650308 7.198911 6.8947678 7.0516567
1370283_at 12.192699 12.158583 12.12422 12.329035 12.317887 12.185725 12.199438 12.230406 12.346332 12.537527 12.075952 12.340406
1370284_at 12.271653 12.246719 12.07246 12.169416 12.04076 12.249927 12.23894 12.248738 12.199103 12.105887 12.19127 12.178832
1370285_at 6.2179503 6.4304886 6.7557473 6.214156 6.738624 6.65044 6.322402 6.6793156 6.617651 6.141334 6.184579 6.51497
1370286_at 8.425143 8.736148 9.290004 8.947117 8.972003 8.800992 8.5975895 8.56046 9.154965 8.864046 8.542359 9.6738615
1370287_a_at 9.697915 9.471268 9.232163 9.573486 9.458424 9.388298 9.405225 9.357965 9.518521 9.375858 9.559129 9.188838
1370288_a_at 8.612265 8.325178 8.245207 8.486427 8.585762 8.170593 8.300173 8.236656 8.549547 8.480888 8.651342 8.215959
1370289_x_at 3.7627041 3.55903 3.8120487 3.7004352 3.6430264 3.580935 3.6180565 3.9540174 3.496931 3.5611491 3.4988794 3.8436873
1370290_at 8.872573 8.825312 8.42099 8.835831 8.833231 8.875097 8.742828 8.730818 8.672352 8.802249 8.611676 8.805513
1370291_at 5.4852085 5.6813154 5.322 5.6015205 5.4456544 5.623534 5.529235 5.3374224 5.527622 5.4152894 5.329543 5.6390586
1370292_a_at 4.0054803 4.160693 3.9572196 4.0532494 3.960518 4.1372576 3.990659 3.9015114 3.9615762 4.1377993 4.016226 3.9094214
1370293_at 5.8498693 5.568967 5.5931683 5.5206923 5.48854 5.5484705 5.447789 5.667269 5.7415695 5.7809925 5.670958 5.7337112
1370294_a_at 6.918659 7.085067 6.9339066 6.771772 6.998169 7.270869 6.7686033 7.040484 6.920231 6.965866 6.788253 7.1930795
1370295_at 8.489205 8.543489 8.326256 8.389611 8.349006 8.29924 8.20948 8.626145 8.4291525 8.542779 8.564436 8.5564375
1370296_at 13.52434 13.439653 13.545946 13.471746 13.44782 13.380286 13.464351 13.485841 13.4887905 13.419659 13.464758 13.409753
1370297_at 6.3352003 6.3018837 6.5190907 6.384063 6.3514295 6.5662274 6.451993 6.2376647 6.2418427 6.4910703 6.553141 6.8150635
1370298_at 9.932556 9.994467 9.848242 10.028908 9.824244 9.759764 10.141456 9.925994 9.924525 10.058892 10.138647 9.927256
1370299_at 13.813641 13.749509 13.729332 13.771418 13.737747 13.745551 13.727343 13.806301 13.703363 13.746407 13.711682 13.680253
1370300_at 8.240119 8.171804 7.819234 8.045654 8.131626 8.093568 7.973028 8.015527 8.067764 8.03414 7.994643 8.11722
1370301_at 7.181173 6.9731307 7.139752 7.243018 7.054883 7.169666 7.0819306 7.0666723 6.9657626 7.2586164 7.0324945 6.956223
1370302_at 8.027752 8.1855 7.9203086 8.098528 8.0540285 7.741863 8.067031 8.076154 8.155117 7.9327426 7.9250364 7.8960094
1370303_at 6.246103 6.537324 6.5127296 6.168228 6.487037 6.821579 6.1352005 6.326375 6.469462 6.2598777 6.2437963 6.55202
1370304_at 8.716219 8.615744 8.613712 8.690724 8.430351 8.687323 8.7980585 8.755933 8.594213 8.6910925 8.754043 8.796507
1370305_at 9.49483 9.672882 9.601097 9.707299 9.543361 9.499721 9.614938 9.699932 9.535081 9.551615 9.528782 9.610767
1370306_at 9.282533 8.786562 8.846045 9.08837 8.745252 8.859196 8.560583 8.808279 8.951143 8.692368 8.991093 9.073629
1370307_at 7.2139707 7.3266306 7.150013 7.2105255 7.1419215 7.091527 7.1207104 7.13523 6.932476 7.2806406 7.286822 6.924979
1370308_at 7.8330865 7.8291845 7.542224 7.899718 7.658241 7.7568274 7.7761393 7.942842 7.735776 7.720192 7.691268 7.733795
1370309_a_at 10.926243 10.997759 10.815294 10.987914 10.925128 11.000137 10.871604 10.90301 11.077627 11.010677 10.818568 10.905286
1370310_at 12.910282 12.940859 12.966492 12.988095 12.939145 12.906347 12.946978 12.923658 12.867005 12.911409 12.901891 12.864752
1370311_at 8.023501 8.219353 8.1268015 7.9660215 7.955299 8.247936 8.231686 8.0750065 8.164614 8.010345 7.995106 8.153635
1370312_at 4.230174 4.113457 4.2910643 4.1984067 4.3618956 4.1976876 4.104362 4.2589006 4.153926 4.1748886 4.266419 4.223467
1370313_at 9.127893 9.079171 9.045215 9.088282 9.069536 9.011516 9.172511 9.102291 9.177038 9.131598 9.087437 9.013083
1370314_at 7.543398 7.950098 7.460457 7.504268 7.604683 7.737144 7.399205 7.415613 7.7036924 7.8434405 7.485142 7.8111677
1370315_a_at 5.8318067 5.877942 6.053775 5.9388423 5.9680486 5.9146104 6.0876837 5.846052 5.7719655 5.856804 5.8987145 6.135692
1370316_at 7.90804 7.889444 7.7814636 8.026356 7.9808455 7.8931355 7.872861 7.82272 7.946296 7.853127 8.099809 7.927797
1370317_at 6.6989617 6.726281 6.7207303 6.63015 6.6001925 6.930341 6.745693 6.597273 6.857925 6.5241227 6.3835254 6.7388306
1370318_at 7.608034 7.5226417 7.561632 7.35241 7.5271287 7.4887066 7.3290734 7.1987505 7.631901 7.346132 7.3197303 7.3682766
1370319_at 9.901989 9.455995 9.356568 9.487205 9.47315 9.525936 9.294932 9.531614 9.567655 9.551398 9.525985 9.690895
1370320_at 10.768586 10.977673 10.383162 10.76762 10.880709 10.567543 10.791842 10.463949 10.615965 11.091568 11.011059 10.881989
1370321_at 10.186973 10.111083 10.153775 10.206298 10.173279 10.124595 9.948803 10.19114 10.010201 10.005999 10.090173 10.006413
1370322_at 10.006041 9.816282 9.838145 9.848368 9.945357 9.820261 9.92222 9.954161 9.980633 9.787958 9.825113 9.708217
1370323_at 6.2479916 6.160698 6.3186007 5.994125 6.213566 6.0095572 6.061783 6.155221 6.1004276 6.1015253 6.3800817 6.108567
1370324_at 7.6129985 7.6167774 7.5931263 7.4320946 7.510613 7.5189385 7.610972 7.4337373 7.428362 7.586389 7.653251 7.8038983
1370325_at 9.917357 9.777783 9.609969 9.75064 9.8588705 9.7703085 9.906241 9.787037 9.892915 9.845351 9.756572 9.700936
1370326_at 7.382215 7.1349983 7.156333 7.2327237 7.1573443 7.270871 7.0890603 7.2006645 7.210605 7.110796 7.088245 7.212896
1370327_at 7.932233 7.851643 7.6648507 7.7214093 7.72964 7.813161 7.7507997 7.736453 7.6923738 7.6866264 7.743105 7.374187
1370328_at 5.805401 5.6135187 5.914574 5.87336 5.8927126 5.452886 5.8408003 6.036942 5.5964446 6.063935 5.831772 6.020236
1370329_at 9.277782 8.825172 8.773209 9.209141 8.86944 9.231204 8.874216 8.865439 9.176649 8.958623 8.847058 9.227165
1370330_at 6.984796 7.1062384 7.177297 7.2024403 7.1270747 7.133084 7.216112 7.229277 7.1423798 7.1561766 6.966347 7.1103516
1370331_at 8.154366 7.601412 7.6746182 8.10925 7.770437 7.6402826 7.7161307 7.451408 7.9442472 7.725376 7.759953 7.6963177
1370332_at 5.2505527 5.2509465 5.210369 5.2041955 5.4477005 5.126421 5.1763144 5.290778 5.3401113 5.3854055 5.2145557 5.49915
1370333_a_at 13.229202 13.369943 13.2737465 13.256574 13.236893 13.271093 13.3605175 13.286203 13.247392 13.081829 13.239709 13.152609
1370334_at 8.103718 8.672644 8.306812 8.099182 8.3094845 8.42761 9.010682 8.296273 8.567556 8.696112 8.663237 9.065247
1370335_at 8.247234 8.141104 8.102686 8.366756 8.080429 8.152824 8.111826 8.218316 8.001127 8.071758 8.108138 7.985351
1370336_at 10.91164 10.669455 10.331497 10.909285 10.184849 11.204657 11.141524 10.6982975 10.442616 11.157054 10.849674 9.420931
1370337_at 7.569693 7.7143717 7.7378764 7.7071066 7.8380923 7.740106 7.816384 7.7807164 7.914851 7.870205 7.404316 7.668585
1370338_at 3.5444038 3.5189202 3.5830443 3.5115912 3.7247312 3.5517972 3.5634117 3.4558864 3.5683517 3.808382 3.739588 3.518266
1370339_at 10.31925 10.405127 10.342884 10.320558 10.427143 10.354808 10.469471 10.412881 10.395737 10.4819 10.489058 10.371701
1370340_x_at 9.424087 9.402116 9.331081 9.314021 9.502869 9.211569 9.483778 9.311071 9.388445 9.4407215 9.378498 9.368742
1370341_at 3.5129125 3.8079813 3.6211605 3.7826474 3.64305 3.6421719 3.738711 3.6262517 3.555485 3.6200264 3.576506 3.559749
1370342_at 3.5932229 3.511301 3.6422179 3.5662622 3.7369733 3.6688333 3.6669667 3.5333931 3.4859314 3.5985994 3.6399705 3.674594
1370343_at 6.8854203 6.7941546 6.7469993 6.696857 6.9075537 6.8046155 6.5366435 6.656952 6.904432 6.5595517 6.691447 6.7514734
1370344_at 8.039012 8.344539 8.460292 8.2906065 8.246952 8.37789 8.394913 8.374768 8.455404 8.27458 8.435305 8.023854
1370345_at 5.7472034 6.0335207 6.045735 5.6591673 5.757393 6.040217 5.9318624 5.4661684 5.723688 5.7862935 5.9672065 6.493646
1370346_at 4.7018003 5.4579678 5.733019 5.496531 5.002842 5.7651 5.3568034 5.537675 4.903735 5.4152894 5.268535 5.976988
1370347_at 5.7605395 5.7618966 5.609247 5.6035943 5.78131 5.4095488 5.584787 5.6645107 5.445468 5.6657834 5.509937 5.5362525
1370348_at 10.786814 10.678362 10.5401945 10.622554 10.625104 10.561307 10.722297 10.703229 10.641767 10.64983 10.664925 10.618873
1370349_a_at 14.048206 13.9958935 14.033419 14.01986 13.928088 14.01986 13.976805 14.002097 14.049771 14.075354 14.002776 14.127494
1370350_x_at 10.422405 9.914182 10.927382 10.842291 9.578562 10.299509 9.804444 10.878362 10.543711 10.622414 10.008545 10.132693
1370351_at 8.536261 8.611351 8.701022 8.625307 8.472521 8.459347 8.548302 8.510462 8.6137905 8.476534 8.5812845 8.477782
1370352_at 11.346019 11.442335 11.43319 11.572693 11.644762 11.70196 11.502098 11.549261 11.701634 11.614342 11.249681 11.531974
1370353_at 7.913438 7.8309574 7.6380734 7.7060423 7.701702 7.7107167 7.430104 7.7306504 7.7665143 7.9088187 7.785872 7.475044
1370354_at 7.9970913 8.189459 8.057228 7.9584174 8.032375 8.069893 7.8486023 8.172863 8.128927 7.896195 7.911196 7.9627075
1370355_at 13.158904 12.990415 12.93169 12.020137 13.029832 12.56738 12.481015 12.937157 12.9249525 11.669516 11.7753725 11.241986
1370356_at 7.5376377 7.3494205 7.1459045 7.498728 7.397445 7.2537556 7.415821 7.420596 7.4113407 7.5035563 7.4472346 7.365425
1370357_at 7.9259853 8.149789 8.076489 8.14592 8.050324 8.10467 8.201865 7.917319 8.096776 8.06583 8.027769 7.8349395
1370358_at 8.978943 8.7890835 8.894627 8.959428 8.974085 9.015903 9.0091505 9.043926 8.834032 8.76049 8.943715 8.708345
1370359_at 12.405535 12.416 12.502688 12.312035 12.490384 12.511803 12.394346 12.2244425 12.498777 12.399131 12.195034 12.080623
1370360_at 8.57273 9.055143 8.424427 8.857613 8.736151 8.6861 8.692288 8.440462 8.938621 8.836955 8.690609 8.158482
1370361_at 4.9250226 4.694373 4.9525537 4.8646894 4.99468 4.581536 4.9792576 4.643084 4.549214 4.8240585 4.898363 4.894046
1370362_at 7.771271 7.474898 7.7337055 7.6407557 7.606406 7.3887672 7.6411824 7.951272 7.557618 7.665877 7.688897 7.798475
1370363_at 11.896641 11.978219 12.053737 12.08715 11.512603 11.915372 11.484791 11.86602 11.652286 12.141447 11.698447 12.253253
1370364_at 7.4596906 7.5451527 7.541749 7.482055 7.6185055 7.6182404 7.5210667 7.527825 7.4610186 7.35623 7.4165373 7.2256246
1370365_at 9.050036 8.885112 8.880493 8.682988 8.901257 8.813515 8.869654 9.01623 8.849031 8.741143 8.768234 8.753314
1370366_at 10.361951 10.09749 10.118699 10.353763 10.174053 10.134416 10.354332 10.253448 10.227303 10.171432 10.206073 10.190032
1370367_at 4.8014417 4.885258 4.9673147 4.6611967 4.6302967 4.996982 4.5715456 4.836335 4.608663 4.8789062 4.8126483 4.941177
1370368_at 7.1430907 7.028871 7.1735277 7.053436 7.0455265 7.014716 7.1974964 7.11349 7.1642895 7.0503607 7.1185327 7.1415596
1370369_at 6.3092113 6.418025 6.287759 6.629464 6.393593 6.5940576 6.550282 6.5835576 6.815619 6.697288 6.6927676 6.6104083
1370370_at 7.950436 8.005181 8.037301 8.17236 8.027471 8.181126 7.9359593 8.020999 8.251774 8.202397 8.01031 8.287561
1370371_a_at 8.417907 8.41365 8.561358 8.464175 8.620746 8.662394 8.301366 8.172765 8.556779 8.3449745 8.321477 8.1823015
1370372_at 4.5223246 4.3854637 4.8477063 4.6774907 4.684659 4.4575 4.8052926 4.654539 4.596595 4.553412 4.7033205 4.9976277
1370373_at 6.113374 6.101508 6.102156 6.2868505 6.131663 6.0902667 6.3898563 6.161782 6.1297064 6.1236567 6.207915 6.2748632
1370374_at 8.857071 8.68383 8.680393 8.538807 8.928999 8.6560955 8.93923 8.888202 8.672484 8.241562 8.400648 8.240647
1370375_at 11.970951 11.808293 11.752677 11.95643 11.70911 11.759375 11.667309 11.815791 11.770047 11.644697 11.550637 11.738938
1370376_a_at 8.495008 8.92148 8.915045 8.583494 8.895716 8.748911 9.156059 8.746099 8.815863 8.5728 8.710943 8.506884
1370377_at 12.91152 12.961189 13.088599 13.06988 13.02388 13.034934 12.764441 12.965221 12.958652 13.065898 12.935912 12.547212
1370378_at 12.245007 12.150552 12.155534 12.1257925 12.174682 12.128859 12.131853 12.152724 12.171544 12.101683 12.071128 12.171838
1370379_at 6.2710066 6.168724 6.191993 6.048463 6.1740947 5.9088902 6.3328166 6.2012687 6.188883 6.0772686 6.237032 5.9633965
1370380_s_at 7.6601095 7.306429 7.340698 7.38063 7.5637 7.313355 7.2754455 7.483109 7.35506 7.2542896 7.298246 7.165446
1370381_at 11.043741 11.090972 11.038891 11.221823 11.134892 10.989316 11.107014 11.070367 11.133477 11.183392 11.166642 10.931208
1370382_at 3.6557107 3.5690253 3.4670613 3.3459046 3.5140038 3.3563373 3.8969932 4.2763824 3.5309606 3.6082044 4.250798 3.885401
1370383_s_at 7.959004 8.632695 8.1273985 8.497504 8.312591 8.406284 8.16664 8.726074 8.368604 9.100592 8.637399 8.734852
1370384_a_at 6.604795 7.9079056 8.419531 5.884911 8.009645 6.9007273 8.991306 8.935205 7.4178977 8.112262 8.84746 8.0665655
1370385_at 5.1887503 5.772949 5.699148 5.622652 5.524721 5.598112 5.2177486 5.469705 5.836906 5.543893 5.371582 5.5067625
1370386_at 7.4506745 7.3421106 7.339682 7.420474 7.583658 7.2978106 7.2034054 7.4243975 7.6345983 7.540597 7.5258203 7.280339
1370387_at 11.042367 10.741488 11.462736 10.802572 11.269699 11.329135 11.54746 11.470027 11.174679 10.896489 10.492202 10.883131
1370388_at 4.4204373 4.4626074 4.4639454 4.5976954 4.474316 4.55118 4.348383 4.4035378 4.2928386 4.37473 4.5136366 4.682237
1370389_at 3.7131126 3.7870967 3.8606868 3.8999507 3.83771 3.9274597 3.6966612 3.9219532 3.7922516 3.883384 4.1045494 3.8403034
1370390_at 5.0969896 5.147227 5.137415 5.164528 5.2353754 5.2081356 4.7920356 4.8766546 4.8319707 5.0641375 5.1679907 5.125681
1370391_at 5.4844785 5.2453346 5.272776 5.37568 5.517692 5.1964464 5.3359027 5.2049794 5.173728 5.3377886 5.3856506 5.474116
1370392_at 5.471328 4.9932327 5.2653546 5.428178 5.331797 5.212973 5.337821 5.2924004 5.16625 5.1885757 5.4244037 5.3482466
1370393_at 4.9664326 5.071132 4.929654 5.126769 5.0389814 5.10817 4.9397507 4.9269695 4.9649076 5.3230214 5.1226797 4.9781713
1370394_at 5.8057685 7.151307 6.6799793 8.821526 5.861005 5.6261063 6.8180075 5.2114544 7.433341 6.5965457 5.968288 6.009422
1370395_at 7.0728555 7.0456185 7.0510387 6.979578 7.042176 7.047922 6.986778 7.0922575 7.0870137 6.9269285 7.186663 7.136944
1370396_x_at 14.061665 14.052306 14.041913 14.066446 13.967715 14.037443 14.0344305 14.070408 14.044776 14.076146 13.997893 14.113654
1370397_at 11.906713 11.447245 11.655639 11.307016 12.193369 11.436823 11.5883255 11.582102 11.366871 11.533151 11.895407 11.872015
1370398_at 5.7584267 5.970236 6.1213026 6.065096 6.106289 5.881346 5.649116 5.8498764 6.1790586 5.748854 6.056466 5.9385114
1370399_at 7.6260934 7.1298766 7.4501376 7.6329236 7.4709 7.427063 7.5210667 7.5733023 7.874982 7.248713 7.4499497 7.5460777
1370400_at 5.280208 5.480926 5.2302413 5.4596715 5.3660192 5.2014627 5.237631 5.4745264 5.163579 5.497652 5.408308 5.2449956
1370401_at 4.095481 4.073507 4.03399 4.0340643 4.103799 3.9839654 4.308446 4.136147 3.9715695 4.2252007 4.2287455 4.29539
1370402_at 7.6913786 7.556148 7.6987333 7.5740356 7.500422 7.4329243 7.685587 7.5823526 7.4524775 7.787814 7.5823245 7.7186785
1370403_at 4.9691668 5.1053457 5.063097 5.121871 4.975688 5.056409 5.3792276 4.97484 4.9553523 5.0783677 5.1376944 5.1950245
1370404_at 3.9861128 3.848733 4.0712037 3.9533002 4.1871195 3.946339 3.97076 3.865015 3.946906 4.027784 4.273897 4.091009
1370405_at 3.6760833 3.6548312 3.5589137 3.8261485 3.7104504 3.7281504 3.5554626 3.6964507 3.6829004 3.5766082 3.6445153 3.4564974
1370406_a_at 3.7153695 3.6382437 3.8731892 3.822993 3.8285043 3.7447684 3.9935458 3.9660392 3.6364076 3.8960323 3.6189668 3.9325614
1370407_at 9.071628 9.001092 8.948429 8.742588 8.985137 8.832328 8.583023 8.856958 9.115758 8.862788 8.678578 8.7430525
1370408_at 4.783342 4.420545 4.5238333 4.619385 4.5224743 4.781859 4.60919 4.384468 4.4160895 4.5306787 4.6367593 4.7325177
1370409_at 4.9609885 4.686065 5.069114 5.020897 4.9412904 4.8277717 5.0767937 4.995474 4.700287 4.8785734 4.950441 5.1166887
1370410_at 4.2205915 4.496583 4.388213 4.202845 4.289007 4.30451 4.1345177 4.4702325 4.2486687 4.300053 4.2702446 4.234048
1370411_at 6.093861 6.110633 6.045735 5.884911 5.7885685 5.8049903 6.1472855 5.922529 6.1629453 5.945894 5.909766 5.8656616
1370412_at 4.108219 3.9837594 4.1219006 4.109763 3.984691 3.909351 4.256892 4.3643017 3.996128 3.9944117 4.2361555 4.1222396
1370413_at 6.521961 6.518975 6.3419695 6.3868666 6.648574 6.511336 6.6323676 6.6348944 6.5610714 6.34378 6.304424 6.2126856
1370414_at 9.180821 9.155629 8.867035 9.168882 9.277236 8.916613 9.212337 9.259334 9.195807 9.278722 9.265492 8.820179
1370415_at 5.9247384 6.062258 5.914907 5.9566293 5.9474797 5.9376726 6.093108 5.835275 5.9318647 6.106989 5.8815265 5.905829
1370416_at 4.9033895 4.8579793 4.72086 5.086067 4.9079947 5.0181885 4.8951597 4.798436 4.783394 4.9127617 4.786301 4.757331
1370417_at 4.39251 4.3958745 4.4765563 3.8385227 4.3874307 4.272645 4.5240326 4.1015186 4.107074 4.4591637 4.3684483 4.624312
1370418_s_at 5.62382 5.5549383 5.7580748 5.6245275 5.6900535 5.73405 5.8601265 5.8277297 5.520056 5.75221 5.7892165 5.504442
1370419_a_at 5.7060413 5.7552557 5.6287427 5.7927265 5.607151 5.884868 5.622402 5.7280655 5.684203 5.673399 5.8230505 5.685399
1370420_at 12.363904 12.48615 12.853609 12.317083 13.042523 12.436057 13.320076 13.278132 12.473492 12.342486 12.694058 12.762174
1370421_a_at 6.407633 6.449392 6.590497 6.448649 6.3974113 6.28646 6.636983 6.4711094 6.418831 6.4061713 6.418023 6.7436085
1370422_at 6.4317584 6.460474 6.552986 6.5060406 6.4677052 6.789267 6.68685 6.7297845 6.4286385 6.6624856 6.5780153 6.619604
1370423_at 5.7726808 5.7183275 5.6606736 5.774336 5.689082 5.8792477 5.8285456 5.731675 6.0451336 5.9144773 5.794369 5.9006724
1370424_at 4.025692 3.9570696 3.8990858 4.1924124 3.846998 4.1488914 3.8814187 3.8932745 3.9235492 3.9605558 4.1920805 3.978968
1370425_at 12.451962 12.186544 11.959286 12.534972 12.176902 12.357601 12.141849 12.142458 12.260606 12.195858 12.340618 12.328151
1370426_a_at 10.767369 10.785195 10.662734 10.817899 10.705885 10.820814 10.630533 10.69273 10.83475 11.03084 10.661532 10.832083
1370427_at 5.804292 5.6515493 5.048888 5.476453 5.4401875 4.951947 4.9170494 5.064006 5.2593317 5.304987 5.235962 5.3287683
1370428_x_at 12.290876 12.245437 12.132313 11.97763 12.155477 12.025422 11.288748 11.547745 12.151032 12.09687 11.237662 11.891609
1370429_at 9.971584 10.031328 9.956083 9.697346 9.99188 9.817965 9.020672 10.049236 9.835114 9.643103 8.945821 9.736683
1370430_at 5.12582 4.934337 5.0239725 5.296299 5.0329494 5.0974293 5.0193152 5.060615 5.0096254 5.0253606 4.8554673 5.113382
1370431_at 4.28097 4.1893992 4.3362803 4.168849 4.3874307 4.52455 4.320386 4.3828883 4.304756 4.4264507 4.3428955 4.579812
1370432_at 3.5843472 3.617764 3.6459572 3.6110563 3.5709746 3.7791176 3.290878 3.6162539 3.547764 3.4373515 3.244982 3.6411908
1370433_at 10.444531 10.39692 10.441091 10.274248 9.913259 9.98501 9.910248 10.396513 10.463917 9.061491 10.43988 10.360766
1370434_a_at 3.5390115 3.470647 3.6268406 3.6197138 3.4300437 3.5180218 3.4646437 3.427207 3.5165985 3.5672867 3.6671767 3.6730003
1370435_a_at 7.3841467 7.276374 7.095409 7.268206 7.208842 7.1464286 7.0737185 7.2531133 7.1803045 7.080516 7.1972857 6.9972467
1370436_at 6.904125 7.4450383 7.4864583 6.5979505 7.5911093 5.327832 6.362423 7.4661837 6.4036474 8.322408 6.1990557 8.230994
1370437_at 5.7634363 5.8919735 6.151475 6.007875 6.1878905 6.2575426 5.988313 6.1045756 6.2369537 5.96148 5.4237204 5.8981795
1370438_at 5.249602 5.4771833 5.7550883 5.806082 5.4231033 5.765182 5.639459 5.526881 5.4644327 5.6781373 5.684727 5.9160256
1370439_a_at 3.414947 3.5123749 3.5494344 3.5030696 3.3404784 3.2787228 3.5691457 3.3336494 3.229237 3.2478433 3.1943622 3.2001417
1370440_at 7.5347867 7.484132 7.42502 7.5422964 7.644714 7.2069225 7.4267626 7.485544 7.587177 7.5826254 7.413854 7.1771126
1370441_at 4.0122128 3.9387412 3.9170716 3.6780188 3.8679943 3.855411 3.8215764 3.8366797 3.9040174 3.934197 3.963126 3.9125495
1370442_at 3.2364101 3.1855505 3.2293313 3.378533 3.296757 3.2051585 3.4258888 3.4107566 3.221449 3.5673504 3.2552783 3.2819421
1370443_at 7.603924 7.6812987 7.500902 7.615376 7.558747 7.834991 7.563231 7.40564 7.6544237 7.347413 7.4626293 7.673315
1370444_at 4.8305035 4.907603 4.8404827 4.8234673 4.770449 5.0322685 5.0036 4.908784 5.029079 4.9977274 4.8713846 4.9744077
1370445_at 6.2703595 6.5077415 6.0967445 6.5978336 6.648217 6.480073 6.9118595 6.440635 6.7168264 6.659237 6.3189473 6.628917
1370446_at 6.643235 6.9100537 6.7930455 6.7196007 6.8294144 6.6931663 6.7272487 6.7678046 6.907852 6.7286506 6.6567316 6.414607
1370447_at 5.0120955 4.7626314 4.8750505 4.865879 5.038451 4.9503946 4.8653393 4.9322395 4.795622 4.978348 4.968624 5.018241
1370448_at 4.6690154 4.359755 4.6686172 4.3764133 4.3833785 4.459015 4.431174 4.48329 4.374963 4.2928963 4.6322274 4.399856
1370449_at 7.7226067 8.089798 7.859314 7.6766424 7.915893 7.4958925 7.6054506 7.8190417 7.598234 8.004573 7.9619346 7.858102
1370450_at 4.679502 4.3737097 4.4389567 4.5046043 4.4643755 4.4296627 4.9646354 4.6432223 4.5555286 4.4384604 4.44765 4.520988
1370451_a_at 4.9521785 5.0007496 4.8462915 4.8967366 4.953405 5.1873364 5.3527317 4.955896 5.3159575 5.12809 4.950859 5.229822
1370452_at 3.92195 3.7495022 3.6699817 3.8239717 3.881383 3.9603872 3.9719563 3.7420108 3.861415 3.7893095 4.003712 3.7937815
1370453_at 5.0741467 4.9000244 5.007133 4.870052 5.291649 5.1812515 4.9703965 5.235529 5.1681995 5.037441 5.2127533 4.8141937
1370454_at 4.6109934 4.6568027 4.5392227 4.5987225 4.7398996 4.288928 4.880891 4.6444902 4.8269453 4.835804 4.8402257 4.517602
1370455_a_at 3.154968 3.183878 3.3628542 3.2105937 3.3968258 3.0925627 3.39165 3.3098807 3.2391376 3.2874732 3.1100633 3.472062
1370456_at 4.0472183 4.0741873 3.9504085 3.8351052 3.6888995 3.8520942 3.6418371 3.7010598 3.943195 3.8542216 4.116928 4.0189247
1370457_at 3.9662817 4.0653276 3.8364031 4.141345 4.1939936 3.9858692 3.878517 3.9469907 3.889529 4.330167 4.0174513 4.222974
1370458_at 4.44705 4.131031 4.1370745 4.4025393 4.331978 4.510741 4.3824606 4.1339645 4.44608 4.401135 4.165076 4.542217
1370459_at 4.060376 4.1045933 4.394964 4.0628624 4.113427 4.189318 4.443168 3.9261317 4.1554475 4.342477 4.2799554 4.138685
1370460_at 7.082965 7.3088183 7.29297 7.1706166 7.3935595 7.272642 7.2877364 7.190726 7.4744925 7.3015146 7.0271077 6.735043
1370461_at 5.36275 5.192031 5.4720497 5.064061 5.434328 5.400201 5.3170238 5.144171 5.1661677 4.8420935 5.4801064 5.582531
1370462_at 4.779717 4.8744874 5.03579 4.925689 4.812063 5.062214 5.0668435 5.16745 4.769067 5.1802173 5.054154 5.466555
1370463_x_at 5.8286853 5.6209373 5.169116 5.4673653 5.4820213 5.227575 7.1512475 5.4003673 5.5973253 5.282862 7.1520624 5.68577
1370464_at 4.657994 5.4280925 4.8518195 4.688904 4.9973555 5.286177 5.27839 4.85491 4.728697 5.1118336 4.868356 5.5096707
1370465_at 4.5319324 5.4600525 5.094466 5.2059355 5.161662 5.261478 5.127139 5.2831097 5.0535994 5.3318048 5.0418787 5.4977865
1370466_at 4.3225346 3.9451878 4.0757265 3.8239272 4.0993137 4.159727 3.992108 4.064291 3.8915765 3.9453232 3.9504611 3.9678216
1370467_at 4.761145 4.7588234 4.6500893 4.6782002 4.633439 4.773935 4.562673 4.586091 4.885741 4.8551884 5.070402 4.721933
1370468_at 3.3443077 3.0947092 3.261334 3.4056747 3.2132912 3.305059 3.3372989 3.396721 3.3254542 3.2246733 3.2144148 3.440978
1370469_at 5.818191 5.7440853 5.8168864 5.7519507 5.5101995 5.565014 5.7374463 5.8156004 5.7586265 5.6922116 5.8004246 5.6022534
1370470_at 4.282761 4.0999336 4.117728 3.9913087 3.9463427 4.137914 4.1537466 4.0602546 4.100158 3.858492 3.9171515 4.0324664
1370471_at 4.0535603 3.8512104 3.8807757 3.993594 3.9125345 3.9908078 4.0077705 3.9994242 4.021323 3.9826033 4.332388 4.2038126
1370472_a_at 4.7654934 4.911923 5.1156354 4.9727287 4.799636 4.6155996 4.91701 4.719636 4.752859 4.5847836 5.0554485 4.8651266
1370473_a_at 6.5513167 6.6790686 6.721508 6.518445 6.413896 6.6332774 6.454757 6.3670864 6.363914 6.465866 6.5702834 6.591671
1370474_at 5.448336 5.329093 5.452911 5.4782233 5.367963 5.4890895 5.3616056 5.2762966 5.3268113 5.216057 4.937697 5.0636845
1370475_at 13.231924 13.332716 13.274902 13.347748 13.286552 13.366771 13.28929 13.222495 13.426529 13.3468895 13.363197 13.2871475
1370476_at 7.1048055 7.2617307 7.3125834 7.2419424 7.2794504 7.1306705 7.1993046 7.195359 7.2309246 7.2518487 7.457786 7.053273
1370477_at 3.964403 3.5123525 3.747613 3.5023844 3.6289458 3.7125452 3.7840533 3.7501533 3.5797274 3.7110255 3.5335665 4.15569
1370478_at 6.1322503 5.656659 5.720387 5.9343276 5.7125635 5.9182615 5.6388593 5.670736 5.8177333 6.2617507 5.8268795 6.2660694
1370479_x_at 13.004042 12.870202 12.6288185 13.116977 12.604027 12.711928 12.874585 12.5286255 12.952316 12.946246 12.939712 13.264009
1370480_at 4.273554 4.0857015 3.876795 3.9591005 4.02575 4.2579374 4.1832256 4.1956005 3.9197602 4.173788 4.2185774 4.1170206
1370481_at 5.616621 5.38582 5.636474 5.50872 5.307582 5.6997933 5.505896 5.3804064 5.3868737 5.4815664 5.593439 5.634453
1370482_at 5.3033705 5.561988 5.9764233 5.63173 5.5542364 5.52283 5.731085 5.8112793 5.5225267 5.8382773 5.6018085 5.6321373
1370483_at 3.881133 4.0787134 4.0255737 3.8138247 3.9053686 3.9382098 3.919211 4.0731535 4.102873 3.852442 4.073557 4.06851
1370484_at 5.3816767 5.2038493 5.2371297 5.1815977 5.265833 5.112549 5.379813 5.1825566 5.113257 5.1367126 5.2304354 5.3863587
1370485_a_at 5.111613 5.2414703 4.7805314 5.068406 5.1363206 4.8860545 4.6271114 4.903196 5.1832013 4.680772 4.952691 4.6345806
1370486_a_at 5.7136645 5.2956295 5.752829 5.5300035 5.5887184 5.4808817 5.967461 5.4701486 5.4070206 5.3364086 5.697679 5.8113217
1370487_a_at 6.357036 6.3209424 6.2111316 6.4879155 6.1388307 6.307978 6.426892 6.4589067 6.191795 6.3030763 6.321207 6.3790073
1370488_a_at 6.7067366 6.43891 6.857666 6.2487335 6.3494515 6.350442 6.5343485 6.4185605 6.353181 5.881901 6.0726233 5.883677
1370489_a_at 4.012453 3.8948267 3.912972 4.0526686 3.9549637 3.8582766 3.6202033 3.9254496 3.859958 3.932288 3.9657376 3.8940215
1370490_at 4.293254 4.303484 4.24627 4.425939 4.3932858 4.3382454 4.352224 4.2813253 4.248938 4.4567084 4.256836 4.1108704
1370491_a_at 5.6569285 5.828026 5.506676 5.720998 5.682044 5.840537 6.267154 5.5347495 5.2029757 5.389379 5.7178087 5.3835616
1370492_a_at 4.5604243 4.4308 4.4823556 4.6293907 4.551239 4.582595 4.6332335 4.419631 4.531115 4.49933 4.6725044 4.4701014
1370493_a_at 3.737529 3.6003602 3.681993 3.848721 3.664575 3.5094137 3.3946688 3.339012 3.2914991 3.717097 3.7744257 3.7232666
1370494_at 4.58774 4.4622564 4.7363124 4.5649014 4.3411016 5.122856 4.809899 4.63325 4.6738234 4.5768204 4.5132856 4.768628
1370495_s_at 13.1258 13.359477 13.331023 13.307542 13.214486 13.214486 13.039973 13.233118 13.27388 13.354757 13.164979 13.312047
1370496_at 12.634094 12.688495 12.746816 12.731472 12.632724 12.711206 12.780235 12.612208 12.576025 12.667982 12.607703 12.610885
1370497_at 4.2239647 4.263813 4.086627 4.384328 4.048196 4.1945314 4.144662 4.1714334 3.9482887 4.1263356 3.9987216 4.2132406
1370498_at 3.5698705 3.2414122 3.1799784 3.3883524 3.418901 3.2184591 3.1162686 3.1538272 3.2568836 3.2407923 3.2095003 3.3580413
1370499_at 4.218794 4.1275673 4.0704083 4.11109 4.1442266 4.2895885 4.1018043 4.2205734 4.2514277 4.32068 3.948385 4.3335524
1370500_a_at 3.7809772 3.966645 3.8992903 3.6313338 3.912229 4.039303 3.6682992 3.894264 3.6937945 3.5993752 3.7270117 3.6500952
1370501_at 8.82791 9.092915 9.18442 8.977822 9.033077 9.026796 8.883443 8.907277 9.135911 8.990488 8.978188 8.814898
1370502_at 3.993266 4.1561146 4.248353 3.8546314 4.2278404 4.182763 4.2325344 4.032251 3.8598156 3.911944 4.209158 4.1458383
1370503_s_at 4.186864 4.4597974 4.459973 4.3631015 4.2394834 4.4790077 4.2823772 4.2598877 4.413824 4.542559 4.052901 4.2895904
1370504_a_at 6.1719446 6.0591965 6.128844 6.085656 6.105369 6.0963054 6.077898 6.2508655 6.058181 6.1404185 6.3591437 6.236654
1370505_at 6.592412 6.552977 6.4043465 6.6543694 6.453885 6.409627 6.316463 6.375141 6.4466004 6.610439 6.659148 6.3513913
1370506_at 6.8834605 6.906741 6.743081 6.7883945 6.8345814 6.972636 6.904536 6.72658 7.063053 6.4993143 6.860848 6.4569907
1370507_at 5.5956693 6.0780387 5.4495316 5.587023 5.7660804 5.8572283 5.856075 5.601535 5.96494 5.6308684 5.7346754 5.84744
1370508_a_at 5.2754045 5.2691336 5.210496 5.137395 5.2117205 5.1196995 5.163316 5.2632303 5.212446 5.0841713 5.268965 5.5465603
1370509_at 6.7872796 7.368679 7.1398826 6.888007 6.6532893 7.0213237 6.9786677 6.656952 6.7755136 6.951751 6.9875617 7.2564745
1370510_a_at 7.571497 7.576504 7.439244 7.561668 7.8621306 7.59284 7.7950354 7.7052712 7.6994076 7.4127784 7.4138947 7.5261574
1370511_at 13.84741 13.879805 13.877331 13.834911 13.994128 13.823839 13.891059 13.8512745 13.792046 13.872706 13.933297 13.906209
1370512_at 7.870092 7.960847 8.216772 7.931839 7.828979 7.698867 8.036388 7.809679 7.879315 7.88882 8.091209 7.7121744
1370513_at 3.8173404 3.7170627 3.7321253 3.71911 3.9138415 3.761488 3.715056 3.8551579 3.5619853 3.9029398 3.821962 3.74415
1370514_a_at 3.6400244 3.6779306 3.6647573 3.6044388 3.85316 3.6909351 3.6475499 3.638598 3.692313 3.6012003 3.6955013 3.691491
1370515_x_at 4.336811 4.3971443 4.4497423 4.3819013 4.1411066 4.4802785 4.55844 4.3730216 4.1485944 4.334997 4.4679437 4.5310593
1370516_at 5.995351 6.2769036 6.250133 6.1288843 6.290286 6.267623 5.9131517 6.2269516 6.185586 6.3638835 6.2116165 6.0999494
1370517_at 3.7709646 3.6853485 3.9489942 3.7587564 3.731477 3.733541 3.7449088 3.6729436 3.6928778 3.8156521 3.8219285 3.854675
1370518_a_at 4.1830688 4.0198636 4.39086 4.2720485 4.2960863 3.943732 4.4200277 4.3722134 4.1297693 4.138459 4.072342 4.5045547
1370519_at 4.469511 4.4439464 4.4134436 4.5241337 4.45486 4.6284285 4.502074 4.659647 4.582165 4.6427517 4.7003584 4.742096
1370520_at 4.4916615 4.482012 4.2676334 4.3522897 4.4838624 4.4344 4.197883 4.3053093 4.102229 4.419428 4.4188085 4.2010174
1370521_at 6.7182145 6.6673985 6.707667 6.472812 6.674894 6.666831 6.690212 6.7749023 6.42565 6.5662694 6.580479 6.631574
1370522_at 9.602839 9.312487 9.098414 8.962336 9.209818 9.063566 9.364101 9.388363 9.026082 9.090413 9.297148 9.036537
1370523_a_at 7.846718 8.033727 7.864704 7.8065395 8.090671 7.9496784 7.7414136 7.9085445 8.241953 7.917292 7.8854284 7.792088
1370524_at 9.267741 9.206917 9.147122 9.307182 9.209994 9.146581 9.088999 9.182281 9.192402 9.1231365 9.144825 9.088243
1370525_at 8.30769 8.130714 8.376474 8.296354 8.276384 8.310467 8.138935 8.316988 8.204361 8.234137 8.225361 8.124025
1370526_at 6.4580574 7.710827 7.753107 7.6793423 6.203566 6.084619 6.150636 6.3670864 7.8590817 6.212304 7.1445107 6.2458386
1370527_a_at 8.67992 8.715718 9.078523 8.799423 8.807934 8.769205 8.577236 8.762789 8.932113 8.615773 8.55105 9.012147
1370528_at 6.3973293 6.549036 6.6365423 6.416744 6.5120506 6.6213017 6.5372596 6.39084 6.5349956 6.4072437 6.4679904 6.487964
1370529_a_at 7.531091 7.2479577 7.1922593 7.243018 7.4456096 7.3024406 7.2342553 7.1139345 7.42717 7.283716 7.3414583 7.3208327
1370530_a_at 8.133076 7.9946213 7.8079834 8.045969 8.038144 7.9518595 7.6664906 7.8344545 8.070803 7.944129 7.8637166 7.9237056
1370531_a_at 5.5947866 5.456456 5.5666857 5.7304544 5.669074 5.441662 5.2879276 5.4319763 5.7283106 5.4106293 5.3082857 5.450774
1370532_at 5.6933203 5.6954775 5.8553743 5.850415 5.7684007 5.835339 5.652797 5.5912 5.6229925 5.732095 5.819366 5.7900634
1370533_at 4.4463415 4.530773 4.3942046 4.4770555 4.5029106 4.489006 4.6008625 4.550763 4.2818947 4.551608 4.604411 4.543187
1370534_at 7.5746717 7.354469 7.3186584 7.4328027 7.289766 7.3250012 7.521554 7.2152953 7.2879696 7.191205 7.274451 6.9272866
1370535_at 4.1229963 4.219043 4.0730343 4.22295 3.8545635 3.842762 3.9935455 4.078757 3.970206 3.9869003 4.2093697 4.1250744
1370536_at 5.3936405 5.2202015 5.154087 5.1665497 5.150729 4.949517 5.0075226 5.128904 5.2873707 5.120615 5.2825127 5.0927677
1370537_at 7.100555 7.0631766 7.1554255 6.9065228 7.032492 6.8638206 6.767635 6.999229 7.0620065 6.932577 7.2124486 6.7475424
1370538_at 8.020161 7.721682 7.4505787 8.231653 7.3954763 8.024295 7.7752533 7.7276807 8.071178 8.238022 8.3043995 7.6670046
1370539_at 6.5473375 6.9923167 6.786749 6.6939936 6.7239547 6.7128215 6.5236344 6.7741337 6.728867 6.7157383 6.6540375 6.486926
1370540_at 3.9875398 3.8386726 4.0482845 4.0860567 4.2348523 3.9322238 4.170992 3.90781 4.1710625 3.9988043 4.116844 3.9616368
1370541_at 5.301647 5.745313 5.7049375 5.271553 6.339873 5.7826123 5.395897 5.26728 5.804349 5.371175 5.3911033 5.3599415
1370542_a_at 6.1042676 6.3299932 6.400337 6.6719933 6.72772 6.6999693 6.4253955 6.5551805 6.551024 6.4622726 6.3750396 6.3684554
1370543_at 6.757737 6.6302257 6.6254935 6.7360983 6.907388 6.7562337 6.8163314 6.799504 6.587717 6.817984 6.635007 6.649154
1370544_at 5.894287 6.129582 6.118839 6.3452063 6.3855085 6.155495 6.139999 6.105626 6.1026793 5.8307033 6.178698 5.9962606
1370545_at 5.174923 4.9338017 5.1503 5.022214 5.2792897 5.0939984 5.0801253 4.9479756 4.822123 5.106611 5.007302 5.228366
1370546_at 3.9798732 3.839368 4.210078 3.9901729 4.0087733 3.9797428 4.045419 4.1009817 3.9578373 4.1853013 4.1818213 4.2194405
1370547_at 13.885381 13.931002 13.9835415 13.986559 14.001479 14.015639 13.957309 13.843109 13.963501 13.9781275 13.947712 13.867689
1370548_at 7.2729917 7.4208493 7.64805 7.374565 7.7718797 7.7812448 7.481363 7.6698003 7.821588 7.399731 7.1090193 7.2869143
1370549_at 5.667063 5.91484 5.672798 5.5306363 5.9238462 5.6295342 5.3547254 5.8750305 5.737589 5.8918114 5.926821 5.7344913
1370550_at 5.776973 5.8312325 5.811459 5.814819 5.677457 5.741026 5.8015575 5.861418 5.759597 5.6113276 5.8509493 5.7161913
1370551_a_at 6.9978557 7.086025 7.2034316 7.1484795 7.1814914 7.0483375 7.2078424 7.11212 6.9488735 7.0370793 7.2171783 7.2731867
1370552_at 5.3146 5.136568 5.409128 5.0337715 5.4988966 5.153489 5.327609 5.265706 5.367505 5.3012896 5.372451 5.355932
1370553_at 7.5266843 7.2168183 7.439194 7.4006114 7.3073177 7.404444 7.3298454 7.161778 7.4756336 7.181653 7.1858797 6.2736897
1370554_at 8.997655 9.103319 9.056626 8.957851 9.161986 9.038899 9.027972 9.173241 9.304629 8.918335 9.026837 8.9182
1370555_at 4.167749 4.2993603 4.1184797 4.2078295 4.1346264 4.213539 4.248761 4.2322664 4.2525587 3.9723005 3.9232264 4.0142517
1370556_at 5.0049067 4.7369394 4.647099 4.3635616 4.6635594 4.7038226 4.8315897 4.3774195 4.5848455 5.178697 4.8279705 4.89616
1370557_a_at 3.6966476 3.9967172 4.0502357 3.83628 3.912229 3.5621018 4.293334 3.9785035 3.9838786 3.8393795 4.004768 3.9276066
1370558_a_at 3.187832 3.173635 3.2936497 3.3848028 3.1339333 3.203246 3.229503 3.1380758 3.3256733 3.3670819 3.4135277 3.2550638
1370559_at 3.9893835 4.0707254 3.9934685 3.840826 3.850727 3.956273 4.0832253 3.7246342 3.8898625 3.7772815 3.9123676 4.0720606
1370560_at 4.3327856 4.0969524 4.459973 4.126115 4.2136507 4.3079867 4.341616 4.264411 4.1519694 4.4706273 4.345403 4.4503284
1370561_at 3.9312406 4.0988626 4.1760864 4.0299706 4.1442275 3.9951615 4.017961 4.0317993 4.0721984 4.0064287 4.154229 3.996507
1370562_at 4.8264494 4.6430955 4.6276836 4.6469793 4.746162 4.822816 4.97105 5.0115366 4.9753585 4.9038553 4.858039 4.86374
1370563_at 11.482111 11.715882 11.903021 11.416072 11.720309 11.707626 11.8762245 11.674175 11.723086 11.531837 11.705624 11.803138
1370564_at 4.2367773 4.3971443 4.4346356 4.4663715 4.242212 4.4000363 4.4327784 4.1119537 4.2605286 4.205127 4.312542 4.4197445
1370565_at 4.4339724 4.2517414 4.2068324 4.3667603 4.3227434 4.2030697 4.3158054 4.457623 4.2540884 4.3020086 4.405151 4.3259926
1370566_at 10.29854 9.395709 9.256736 10.477527 10.228018 10.657867 8.636075 8.7921 10.215108 10.129419 10.158384 10.283624
1370567_at 7.1373806 7.09415 6.827516 6.939286 7.0944414 6.9420652 7.11152 6.8636637 6.857702 6.871581 7.08563 6.9670315
1370568_at 5.721179 5.7632184 5.7193604 5.920511 5.694502 5.8079805 5.8778663 5.738541 5.419958 5.665092 5.862209 5.965228
1370569_at 4.8100843 4.837825 4.8110447 5.036789 4.806259 5.011349 5.2318907 4.927471 4.928165 5.072084 4.929917 5.1987634
1370570_at 6.870412 7.0571394 7.0055976 6.9492745 6.9576178 6.8473897 6.827047 7.012842 6.659342 6.918383 6.786608 6.637451
1370571_at 5.1251264 5.470871 5.440807 5.262327 5.0302134 5.204782 5.5403366 5.508491 5.1738877 5.0847645 5.363518 5.148984
1370572_at 3.5776966 3.8734066 3.6362045 3.9825275 3.7356498 3.673717 3.9500751 3.858472 3.6784632 3.7413707 3.907097 3.7730505
1370573_at 10.037755 9.404657 9.728044 9.777267 9.809254 9.541271 9.671541 9.613857 9.773266 9.540038 9.587392 9.649804
1370574_a_at 6.5975986 6.643789 6.7288103 6.8152657 6.6786103 6.6814103 6.7958775 6.47266 6.684538 6.922875 6.889481 6.6515417
1370575_a_at 8.4458685 8.4088125 8.501121 8.417794 8.555014 8.542703 8.165361 8.203717 8.507046 8.472127 8.413088 8.457732
1370576_at 5.9165487 5.6676817 5.761297 6.047764 5.9387693 5.9432654 6.0787716 5.9379134 5.8088646 5.5207953 5.810812 5.7350574
1370577_at 5.8713946 6.0209694 6.1754985 6.0594845 5.898086 6.333452 6.233983 6.121298 6.3897753 5.912605 5.9396195 5.771844
1370578_at 6.795692 6.8942423 7.0359187 6.637466 7.0986686 6.9041405 7.1145597 6.905976 6.980759 6.6418405 7.040101 6.849046
1370579_at 9.058607 9.085852 8.999075 9.176807 9.362732 9.142641 9.062197 8.953719 9.178077 9.137918 9.335638 9.212086
1370580_a_at 13.162347 13.506893 13.499249 13.194883 13.4041 13.324228 13.416299 13.501444 13.3001375 13.567818 13.380519 13.473342
1370581_at 3.9962275 3.8953705 4.0006886 4.089181 4.1939936 3.9528844 4.1421394 4.0248003 3.8414931 4.3265896 4.148017 4.105749
1370582_a_at 3.4200604 3.2063293 3.2250428 3.2499847 3.3084216 3.2864635 3.3821626 3.3844283 3.3811836 3.3028529 3.3646812 3.3917556
1370583_s_at 5.625923 5.93145 5.9617558 6.103491 5.81874 6.325962 6.0286317 6.310506 6.00677 6.0060034 5.699512 6.3945184
1370584_a_at 6.4053884 5.667181 5.7885966 6.114508 5.5047827 5.037671 5.4803004 5.766093 5.649463 5.3314953 5.508405 5.0042324
1370585_a_at 6.134741 6.357907 6.188048 6.5011387 6.310682 6.2749743 6.372557 6.104252 6.2480884 6.514354 6.243249 6.4047246
1370586_a_at 6.1466556 5.9544687 6.1215053 6.022066 6.0009336 6.0147715 6.0381527 5.933535 5.7802296 5.80254 6.0549455 6.0768013
1370587_at 5.035556 5.076874 5.2398605 4.957016 5.165575 5.2843513 5.156005 4.9783525 5.0180807 5.084344 5.290387 5.283078
1370588_a_at 4.2638865 4.262987 4.2215195 4.10814 4.3939743 4.5029125 4.2398148 4.1362553 4.142888 4.3478518 4.2803435 4.1453676
1370589_at 4.953269 5.06991 5.0527096 5.0604606 4.993839 4.961002 4.6482024 4.741166 5.056343 5.0528064 5.0605316 4.833992
1370590_at 7.4610367 7.4450383 7.5839396 7.552386 7.5533338 7.5023017 7.52534 7.519946 7.425658 7.4521885 7.549942 7.480508
1370591_at 7.2157717 7.419967 7.5727763 7.488164 7.575338 7.415255 7.2683086 7.4406896 7.476673 7.2223153 7.518334 7.1050916
1370592_at 5.8682866 6.898794 5.742186 6.4764423 6.575902 6.6833787 6.294102 6.4973874 6.538917 6.841936 6.4141116 5.9200068
1370593_at 13.16434 12.587395 13.187092 13.351012 13.268328 13.39895 13.207903 12.937909 13.312386 13.578904 13.499575 13.708122
1370594_at 5.091448 4.7706213 5.016534 4.7643557 4.7205896 4.880645 5.0287437 4.8215494 5.049734 5.1093464 4.7548437 5.0672035
1370595_a_at 4.0490217 3.8632212 3.922991 3.7637563 3.9502654 3.8495665 3.9656992 3.9199476 3.7353225 3.8300169 3.932764 3.868409
1370596_a_at 4.0554495 4.269483 4.318007 4.3901815 4.415616 4.0235434 4.1136885 4.212785 4.2433476 4.204162 3.9114375 4.3083625
1370597_at 5.9611716 5.7099233 5.5477366 5.55089 5.322634 5.754694 5.219463 5.800047 6.0175266 5.4685144 5.9288206 5.6912556
1370598_a_at 4.5920568 4.281786 4.54613 4.7923803 4.5645356 4.4477057 4.4217005 4.4968505 4.501607 4.3317866 4.5861683 4.712017
1370599_a_at 7.8612714 7.505987 7.7989655 7.536474 7.5617743 7.6231585 7.723771 7.536858 7.489885 7.106797 7.271555 7.1702113
1370600_at 5.0440993 5.357334 5.3727484 5.398409 5.274004 5.400506 5.151313 5.1443977 5.3014927 5.4450393 5.384801 5.386094
1370601_a_at 4.6441603 4.7830176 4.578334 4.789872 4.6145005 4.761832 4.8753233 4.903196 4.4945564 4.6075325 4.7370434 4.8393526
1370602_at 4.4329634 4.763588 4.6706448 4.5257273 4.49214 4.3793354 4.52907 4.574934 4.4222775 4.692152 4.71099 4.503186
1370603_a_at 5.326291 5.8352833 5.6313405 5.5689526 5.921471 5.695467 5.6574545 5.8008785 5.947907 6.05804 5.815198 5.555399
1370604_at 3.8663573 4.198739 3.7766654 4.037777 3.7936037 3.614951 3.9474645 3.6731136 3.6515305 3.4905856 3.7609046 3.970409
1370605_s_at 6.1001625 6.4994364 5.811459 6.0829554 5.808675 5.8133955 5.81047 5.453628 5.541765 5.3488307 5.452147 5.9638424
1370606_at 5.785755 6.2212105 6.0637593 5.7295575 5.930084 5.8690386 5.948401 6.0541015 6.264552 5.9189024 6.0986605 5.2035513
1370607_a_at 4.48387 4.667958 4.3417807 4.4265084 4.644389 4.8463025 4.6114883 4.5528154 4.852325 4.8552866 4.3284116 4.6486135
1370608_at 3.7328231 3.8531396 3.8555195 3.8132932 3.8258448 3.8760335 3.9386723 3.846542 3.7042274 3.7738087 3.8695533 3.816757
1370609_a_at 9.881211 9.8043 9.770094 10.072462 9.856582 9.906809 9.775681 9.974105 9.774572 9.911425 10.133293 9.875298
1370610_at 4.5939803 4.6789136 4.575558 4.742084 4.743543 4.7793436 4.805585 4.7547727 5.0096254 4.7435603 5.058147 4.9902744
1370611_at 6.49856 6.0285473 6.098837 6.269412 6.430015 6.2865906 6.3904514 6.32737 6.204442 6.1894507 6.025192 6.4275002
1370612_at 5.6906614 5.896719 6.032244 5.7033467 5.9533052 5.859771 5.9084454 5.8803635 5.8326955 5.9298697 5.9911466 5.6928186
1370613_s_at 12.348957 12.431847 12.516688 12.798964 12.6197 12.695075 12.734977 12.62969 12.435743 12.697362 12.744903 12.770662
1370614_s_at 5.7448874 5.6696115 5.8693466 5.801685 5.6898866 5.8266497 5.618185 5.596264 5.886267 5.5897975 5.7298265 5.8499584
1370615_at 4.886208 4.892318 4.6811743 5.0244637 4.8357267 5.0117416 5.0955906 5.2065554 4.770367 5.163994 5.070341 4.872325
1370616_at 5.0241776 4.99315 5.337601 5.167589 4.839153 5.145831 5.1139975 5.1442127 4.9651637 5.0657473 4.8851624 5.13632
1370617_at 4.743395 4.7304907 4.783807 4.957966 4.78965 4.9756184 5.060849 4.9693594 5.0069027 4.864319 4.7103605 5.0006266
1370618_at 7.9096727 7.6175427 7.7349467 7.7988105 7.7483253 7.9564924 7.702589 7.782689 7.9338684 7.754386 7.4334116 7.5165634
1370619_at 5.0351686 5.037033 5.216223 5.182103 5.056891 5.145215 5.1096983 5.145564 5.434649 4.885791 5.266282 5.2261004
1370620_at 4.8192086 4.7117825 4.996738 4.7727146 4.717456 4.8833494 4.9555297 4.8082476 4.7907276 4.6571913 4.6941833 4.776864
1370621_at 5.0006123 4.7932186 4.958791 5.000984 4.981776 5.124668 4.9585567 5.295105 4.76766 5.1022696 5.0511847 5.1683297
1370622_at 4.5483413 4.335641 4.4064345 4.4984574 4.261498 4.371889 4.2606297 4.4842205 4.463925 4.549701 4.430132 4.403718
1370623_at 6.248515 6.57693 6.6116405 6.7854342 6.576022 6.79303 6.495353 6.452574 6.707626 6.8569474 6.6138816 6.787201
1370624_at 4.427931 4.410924 4.5282984 4.36096 4.491727 4.522587 4.653399 4.419631 4.493514 4.575732 4.696367 4.5430517
1370625_at 4.069493 3.9186857 4.097501 4.1043587 4.1197968 3.9954128 4.238386 4.141798 3.7229373 4.200058 3.968414 4.124114
1370626_at 3.583406 3.497701 3.4755285 3.6935482 3.331845 3.6764796 3.5245225 3.54395 3.446582 3.4518104 3.718796 3.4296322
1370627_at 4.769548 4.5541077 4.815708 4.7644157 4.6829963 4.4083643 4.8392057 5.1599874 4.899681 4.8260217 4.9177294 4.8828983
1370628_at 5.088118 5.132314 5.3264847 5.0889664 4.7475085 5.0103564 4.6993847 5.070771 4.91053 4.900076 4.998467 4.8940606
1370629_at 4.030997 3.6240335 3.6571627 3.881634 3.805339 3.940812 3.6990275 3.9636574 3.6694083 3.8300169 3.7873755 3.9130259
1370630_a_at 6.6911297 6.7104697 6.5565634 6.389022 6.9104457 6.4665227 6.8680816 6.6364274 6.6657186 6.630172 6.7960987 6.668542
1370631_at 4.0710726 4.119644 4.257761 4.3594027 4.151025 4.1714664 4.3788776 4.081869 4.042343 4.280225 4.270629 4.131456
1370632_at 4.539212 4.318083 4.5075665 4.212761 4.4550123 4.4397783 4.308483 4.427967 4.323376 4.4347334 4.433958 4.58076
1370633_at 5.167812 4.891018 4.96048 4.96638 5.059148 5.0972958 5.2802873 4.805403 5.143281 5.161072 5.031146 5.051155
1370634_x_at 6.885904 6.705063 6.7704053 6.632223 6.7392206 6.681956 6.8722706 6.8464546 6.646127 6.63268 6.8388524 6.8875566
1370635_at 4.8892217 4.884908 5.0592237 5.0551696 5.166461 4.8456173 4.9338746 5.2060723 5.0645165 5.146036 5.102434 5.5085425
1370636_at 4.7063875 4.44371 4.5639915 4.6284227 4.734339 4.6267357 4.734017 4.6781387 4.567396 4.6520605 4.767954 4.6686573
1370637_at 4.1014285 4.098108 4.107008 4.170084 4.1122932 3.976571 4.3727713 4.226707 4.191582 4.2069154 4.069936 4.1867566
1370638_at 5.085941 5.1559443 5.163028 5.2637405 5.131087 5.6803813 5.020909 4.6745443 5.129844 4.982999 4.7977953 5.0219345
1370639_at 7.945531 7.773193 7.8952727 7.8630586 7.757514 7.925724 7.911491 7.745144 7.726291 7.705188 7.8950257 7.943271
1370640_a_at 5.193989 5.30002 5.4033155 5.4084654 5.2125626 5.235564 5.489805 5.50354 5.4243155 5.2211323 5.4806576 5.548768
1370641_s_at 6.4542165 6.488474 6.63714 6.5469494 6.436341 6.7687364 6.797945 6.7253284 6.648737 6.5559173 6.7831125 6.5223913
1370642_s_at 7.319602 7.2596188 7.192753 6.769113 6.8686075 6.913095 7.003751 7.0083623 7.155062 6.9379754 6.9412103 6.7728295
1370643_a_at 5.4069815 5.4839554 5.47392 5.44539 5.5542364 5.0466766 5.32979 5.5157695 5.3969116 5.283802 5.0775466 5.4191628
1370644_at 3.737032 3.5270443 3.6841242 3.5611625 3.6109953 3.7245245 3.7706726 3.6668108 3.5830672 3.72734 3.9100738 3.7879784
1370645_at 4.5869503 4.408149 4.34846 4.2553577 4.526833 4.1403275 4.303252 4.2995267 4.3161993 4.3749747 4.7266197 4.418258
1370646_at 6.4500284 6.4595833 6.5356827 6.671271 6.433774 6.5107975 6.4682755 6.5967 6.411078 6.6262226 6.5683994 6.4817996
1370647_at 4.343937 4.594994 4.5869384 4.76527 4.57999 4.230756 4.4855576 4.6603775 4.427639 4.687243 4.441329 4.6027374
1370648_a_at 5.3416457 5.3929358 5.2418265 5.275866 5.1317596 5.2114716 5.2663946 5.479963 5.1855254 5.1475167 5.2899256 5.1372876
1370649_at 5.528093 5.7068977 5.741633 5.735631 5.448358 5.6839986 5.5846906 5.7216396 5.348998 5.686087 5.822951 5.7947664
[truncated: 3,480,288 more chars]
