# Supplementary material for: Transcriptomic point of departure determination: a comparison of distribution-based and gene set-based approaches
Source: Front Genet. 2024 May 9;15:1374791. doi: 10.3389/fgene.2024.1374791 (PMC11112360; doi:10.3389/fgene.2024.1374791)
Supplement: Supplementary file 6 [file DataSheet1.zip › Data Sheet 1/triazolam_29day_Rat_Liver_rma.txt]

ProbesetID V2 V3 V4 V5 V6 V7 V8 V9 V10 V11 V12 V13
Dose 0 0 0 100 100 100 300 300 300 1000 1000 1000
1367452_at 10.321237 10.373615 10.364324 10.457456 10.353885 10.377484 10.133383 10.39461 10.412301 10.319215 10.292596 10.269208
1367453_at 10.069458 10.082942 10.17797 10.29211 10.244711 10.300439 10.074114 10.340121 10.245129 10.260795 10.220544 10.140593
1367454_at 10.206718 10.176663 10.297778 10.254564 10.170334 10.229099 10.24924 10.116479 10.086253 10.162825 10.336681 10.24372
1367455_at 11.623431 11.615835 11.556581 11.593831 11.649798 11.561528 11.520298 11.548319 11.541381 11.694949 11.49802 11.626727
1367456_at 11.805908 11.801181 11.877483 11.902666 11.891633 11.857284 11.878493 11.9375305 11.87918 11.926361 11.794189 11.781026
1367457_at 9.320621 9.324065 9.37874 9.34115 9.427336 9.344743 9.245205 9.298487 9.33283 9.206491 9.274433 9.246492
1367458_at 8.210295 8.412718 8.371104 8.441976 8.476856 8.483164 8.3251095 8.328294 8.342041 8.553406 8.347076 8.338192
1367459_at 12.2521105 12.232983 12.241296 12.172352 12.250299 12.253009 12.192701 12.232178 12.169711 12.19479 12.22468 12.139052
1367460_at 11.592809 11.670827 11.692957 11.660315 11.635314 11.523027 11.466761 11.657841 11.603053 11.699439 11.667347 11.584388
1367461_at 10.309858 10.645598 10.589525 10.5041685 10.573508 10.50413 10.516911 10.517125 10.398817 10.54502 10.59393 10.424505
1367462_at 10.521627 10.519487 10.291821 10.547184 10.781624 10.347252 10.413463 10.254887 10.239002 10.545372 10.351994 10.550083
1367463_at 11.092941 11.007203 11.330046 11.000108 11.302714 11.307729 11.112753 11.166533 11.106881 11.496304 11.333023 11.151769
1367464_at 9.758711 9.735428 9.737196 9.887491 9.704313 9.77452 9.6238575 9.89382 9.843013 9.8630085 9.725618 9.859289
1367465_at 10.444451 10.309621 10.217583 10.375521 10.409755 10.225286 10.130668 10.220106 10.131618 10.193449 10.199201 10.307674
1367466_at 10.194642 10.241267 10.325903 10.247182 10.308891 10.226272 10.256892 10.355588 10.248553 10.230422 10.298613 10.362937
1367467_at 11.578722 11.595855 11.689972 11.592172 11.571799 11.689777 11.668827 11.66029 11.573615 11.783337 11.715534 11.530041
1367468_at 9.92 10.044115 9.939667 9.999072 10.119181 9.981518 9.9519825 10.116544 10.256638 10.19295 10.184811 10.092902
1367469_at 11.861787 11.9207945 11.881042 11.926292 12.011491 12.004815 11.922612 11.893335 11.722789 11.874133 11.92995 11.907047
1367470_at 10.29989 10.309689 10.443223 10.306853 10.266097 10.280281 10.233696 10.237554 10.340598 10.297491 10.361973 10.283514
1367471_at 9.297881 9.129507 9.137783 9.034266 9.278533 9.18243 9.096402 9.229886 9.1827545 9.122856 9.101179 9.103241
1367472_at 10.281723 10.374907 10.373026 10.330967 10.308205 10.396549 10.290388 10.3348675 10.326166 10.33326 10.357247 10.341218
1367473_at 10.057952 10.063757 10.019469 10.041672 10.041855 9.958835 10.01936 10.084818 10.046618 10.213145 10.009 9.824911
1367474_at 10.033744 9.932941 9.964187 10.063016 9.916474 9.909324 9.857741 9.949862 9.668761 10.091286 10.021831 10.064149
1367475_at 10.518015 10.543743 10.569985 10.640114 10.649644 10.51402 10.50643 10.539859 10.578847 10.519943 10.548446 10.565925
1367476_at 11.331677 11.240789 11.380186 11.268102 11.362503 11.350683 11.346411 11.416639 11.116515 11.389515 11.36842 11.236733
1367477_at 10.193047 10.293755 10.211915 10.394499 10.275381 10.178757 10.116618 10.421797 10.232338 10.374964 10.126223 10.203517
1367478_at 7.9062963 7.960104 7.8421903 8.155043 8.0085335 7.8594394 7.85427 8.010824 8.085474 8.015764 8.024147 7.9992976
1367479_at 11.156724 11.282422 11.151339 11.244281 11.269997 11.212007 11.157856 11.17481 11.258957 11.168149 11.133812 11.073424
1367480_at 9.496912 9.68328 9.716598 9.731863 9.684473 9.561787 9.484195 9.627528 9.723093 9.678226 9.686293 9.547333
1367481_at 9.545608 9.473729 9.528888 9.56829 9.485893 9.470065 9.493249 9.621411 9.6873255 9.545382 9.505452 9.458426
1367482_at 9.509027 9.719599 9.615855 9.77196 9.73065 9.628261 9.473038 9.673373 9.755124 9.633542 9.605659 9.552854
1367483_at 8.93358 9.046457 9.01763 8.886691 8.933094 8.985348 8.92856 9.087824 9.138256 8.863569 9.0798435 8.979526
1367484_at 9.332421 9.457548 9.394258 9.4372015 9.594681 9.2584505 9.344782 9.409327 9.301983 9.528294 9.388828 9.441164
1367485_at 10.149725 10.132043 10.180009 10.089011 10.215131 10.105233 10.126212 10.100903 10.239756 10.095918 10.226646 10.014126
1367486_at 9.679027 9.740426 9.74113 9.815833 9.505177 9.710295 9.769752 9.825601 9.720874 9.691104 9.602521 9.721596
1367487_at 7.5077753 7.459161 7.525714 7.651169 7.6996665 7.503973 7.6135616 7.590036 7.579552 7.591019 7.6199956 7.5828147
1367488_at 8.138542 8.1049595 7.939058 8.082634 8.091097 8.081524 8.193996 8.0301075 8.024055 8.036346 8.373957 8.267715
1367489_at 6.7032437 6.6102734 6.571768 6.7213807 6.9444814 6.7134376 6.585103 6.65098 6.636185 7.008449 7.0922623 6.543117
1367490_at 7.674726 7.682862 7.475663 7.6799126 7.3362255 7.496238 7.5065947 7.507781 7.552181 7.6205025 7.6773634 7.4928894
1367491_at 9.448089 9.522732 9.482391 9.625485 9.659188 9.491032 9.406736 9.568307 9.365019 9.59069 9.437178 9.360394
1367492_at 9.217345 9.129681 9.135081 9.021215 9.167648 9.000536 9.050054 9.172808 9.085159 9.169426 9.151802 9.059383
1367493_at 9.397014 9.702653 9.639709 9.625718 9.454845 9.415775 9.420268 9.47748 9.5424 9.399187 9.460896 9.414566
1367494_at 9.893283 9.993784 10.050797 10.094919 10.143314 9.988564 9.961958 9.970903 10.155112 10.1327305 10.003669 9.964116
1367495_at 7.6658235 7.975157 7.816445 7.845145 7.750037 7.573307 7.590761 7.768806 7.746861 7.753412 7.924224 7.609919
1367496_at 11.526984 11.343005 11.337661 11.457685 11.373717 11.455444 11.39142 11.340434 11.373288 11.353099 11.352387 11.406798
1367497_at 9.09871 8.898863 8.950533 9.003254 8.955619 8.888711 9.015889 8.890057 8.97548 8.973818 8.931106 8.960993
1367498_at 9.043542 9.128812 9.14566 8.836844 9.004354 9.026841 8.963147 8.835406 8.993632 8.924519 9.317231 8.986964
1367499_at 8.19165 8.209623 8.134676 8.149937 8.19059 8.221951 8.10952 8.109423 8.1081295 8.14698 8.238873 8.082216
1367500_at 10.194897 10.317925 10.204445 10.268637 10.281659 10.134124 10.128399 10.189601 10.237248 10.244845 10.23843 10.168535
1367501_at 8.738196 8.753646 8.700203 8.767688 8.673405 8.599598 8.565102 8.686729 8.721629 8.835299 8.659274 8.742842
1367502_at 8.688069 8.651431 8.734079 8.73634 8.868959 8.786806 8.713281 8.872212 8.706104 8.792081 8.889625 8.76284
1367503_at 11.07145 11.137429 11.154423 11.203437 11.165468 11.158153 11.155556 11.29301 11.159192 11.116114 11.087901 11.166131
1367504_at 8.682015 8.471226 8.321016 8.319059 8.347748 8.2789955 8.337109 8.336719 8.205807 8.39966 8.645464 8.305685
1367505_at 8.254797 8.379423 8.486364 8.540299 8.329136 8.285829 8.420721 8.500568 8.558296 8.490206 8.408251 8.330641
1367506_at 10.145176 10.033652 10.058285 10.258798 10.019035 10.097517 10.056859 10.217718 10.099045 10.1024685 10.093379 10.031808
1367507_at 7.1584454 7.3764577 7.3676643 7.496005 7.490592 7.0682893 7.2707667 7.5696917 7.250947 7.377785 7.4334664 7.3602796
1367508_at 8.877357 8.892675 8.919676 9.051968 8.970711 8.930111 8.761146 9.021613 8.931048 8.948941 8.925305 8.807478
1367509_at 9.637931 9.667253 9.650554 9.676887 9.702283 9.642525 9.574757 9.742595 9.734221 9.722828 9.651617 9.666712
1367510_at 10.042284 9.971441 9.997982 10.187252 10.047971 10.043209 9.961891 9.911722 10.1602335 10.09684 9.984404 9.933738
1367511_at 8.670006 8.641567 8.68699 8.765769 8.70576 8.722014 8.614743 8.656866 8.744457 8.728786 8.7014885 8.666893
1367512_at 10.903181 10.986871 10.996453 11.102384 11.007303 10.929581 10.948404 11.044736 10.924974 10.9751625 11.128991 11.020722
1367513_at 8.595145 8.514121 8.575533 8.934227 8.543507 8.306623 8.16453 8.428627 8.734711 8.582869 8.833102 8.398825
1367514_at 8.076312 8.07297 8.224293 8.271633 8.118641 8.1956005 8.095191 8.245937 8.25337 8.219839 8.381836 8.172939
1367515_at 7.8668113 7.71319 7.671472 7.618975 7.8554153 7.6884575 7.715361 7.8525043 7.515491 7.910979 7.7595444 7.8441286
1367516_at 9.162956 9.237032 9.2596655 9.28027 9.128973 9.075861 9.06407 9.141677 9.020023 9.212797 9.082512 8.964141
1367517_at 8.041229 8.299613 8.240611 8.295395 8.246216 7.834959 8.150668 8.084188 8.265598 8.297001 8.091837 8.198639
1367518_at 8.995223 8.939733 8.918499 8.936033 8.913589 8.846156 8.717061 8.8407545 8.9465 8.981458 9.052114 9.049464
1367519_at 8.662664 8.685473 8.880051 8.854637 8.862583 8.677316 8.802166 8.879645 8.893969 8.740381 8.794737 8.7970495
1367520_at 10.105685 10.052585 10.086383 10.124509 10.051665 10.193951 9.984764 10.014616 10.18607 10.006247 10.085003 10.041569
1367521_at 7.3378205 7.355739 7.6820564 7.182191 7.55757 7.5855975 7.139209 7.385663 7.3251595 7.1370187 7.2609787 7.505195
1367522_at 9.304653 9.371733 9.30369 9.4795885 9.290439 9.238078 9.234087 9.275246 9.227069 9.187247 9.203827 9.130254
1367523_at 8.885409 8.853727 8.845317 8.916235 8.868805 8.77634 8.865512 9.015165 8.934383 9.003627 9.078108 8.8451805
1367524_at 7.432868 7.3934383 7.7816906 7.2141967 7.6700335 7.5531154 7.4049616 7.452568 7.692206 7.425976 7.4528003 7.588189
1367525_at 9.554537 9.557647 9.334473 9.418809 9.363369 9.380128 9.269233 9.414292 9.421835 9.415272 9.509452 9.444957
1367526_at 9.104893 9.041129 9.114079 9.2494 9.124543 9.140103 9.017946 9.229626 9.192334 9.175733 9.1028385 9.03253
1367527_at 8.729407 8.877589 8.745546 8.831879 8.768085 8.693702 8.664003 8.819344 8.737301 8.808546 8.838272 8.641482
1367528_at 8.963801 9.015518 9.230413 9.33384 9.215608 8.84739 9.1001215 9.401622 9.081864 9.071011 9.074991 9.246325
1367529_at 9.536159 9.469478 9.35805 9.33772 9.415499 9.221321 9.229188 9.301526 9.235437 9.274924 9.341453 9.39829
1367530_at 7.9243517 7.9029922 7.84457 7.786348 7.99579 7.9056315 7.8962674 7.6607113 8.067138 7.700636 7.7065315 7.701908
1367531_at 10.84557 10.806041 10.858813 10.785669 10.88234 10.863887 10.821675 10.924365 10.890869 10.92999 10.922712 10.968024
1367532_at 11.338155 11.214531 11.207164 11.283752 11.277827 11.343409 11.201566 11.292126 11.312039 11.245007 11.314045 11.328385
1367533_at 8.80746 8.786612 8.875799 8.874528 8.806334 8.616995 8.502825 8.720388 8.836171 8.714743 8.691787 8.774514
1367534_at 7.500532 7.580515 7.7475276 7.4506807 7.887907 7.593087 7.727744 7.64758 7.796408 7.581615 7.7079782 7.754058
1367535_at 8.767157 8.542895 8.601276 8.52266 8.650038 8.600262 8.751921 8.73522 8.685074 8.623814 8.609196 8.766172
1367536_at 8.00729 7.922159 8.0419655 7.9577794 7.8595805 7.7910028 7.910972 8.147852 7.8428187 8.225193 8.0627365 8.010467
1367537_at 7.9364223 8.165201 7.873846 8.108959 7.7993093 7.804548 7.997958 7.828017 8.084611 7.9492154 8.097743 7.899219
1367538_at 7.5550966 7.602904 7.570288 7.498843 7.5400996 7.509198 7.5679746 7.4887505 7.6337886 7.6083302 7.7641134 7.551194
1367539_at 8.831108 8.8805275 8.524898 8.669218 8.411781 8.615003 8.591643 8.490998 8.716225 8.594303 8.948759 8.478846
1367540_at 8.023535 7.9632654 7.8599854 8.121945 8.08837 7.8502398 8.062476 7.85714 8.109179 7.9424915 8.232844 8.065705
1367541_at 8.30843 8.033695 7.959913 8.214512 8.026521 8.01692 7.7508163 8.21357 8.007055 8.309623 7.983666 8.044544
1367542_at 8.26304 8.121507 8.092958 8.490261 8.105608 8.153681 8.301293 8.23137 8.3460655 8.36477 8.3735285 8.168876
1367543_at 8.72957 8.929222 8.841572 8.729073 8.856998 8.649501 8.658147 8.862797 8.7037 8.747352 8.761903 8.849672
1367544_at 7.02219 7.0288615 7.058913 7.293622 7.177678 7.0533524 7.1483803 7.0422072 7.0750084 7.05694 7.1512775 6.9082794
1367545_at 7.194543 7.0990148 7.0489182 6.992655 7.438539 7.3338423 7.2408977 7.119599 7.330344 7.0280147 7.495334 7.276647
1367546_at 10.357912 10.424322 10.35339 10.33785 10.436684 10.37851 10.415314 10.438278 10.494949 10.447429 10.446618 10.369443
1367547_at 8.1071205 8.091578 8.05117 8.125311 7.9794097 7.8487644 8.031128 7.765248 7.850942 7.917907 7.9620085 7.8605123
1367548_at 8.55481 8.645507 8.569469 8.695393 8.507084 8.535414 8.662421 8.735867 8.469445 8.577418 8.596374 8.473268
1367549_a_at 10.750784 10.876452 10.896943 10.9315 10.815833 10.809099 10.886373 10.836484 10.986138 10.810505 10.940668 10.863999
1367550_a_at 9.180269 9.175727 8.888814 9.185868 9.000786 8.903887 8.957635 9.128798 8.998733 9.412647 9.149326 9.079362
1367551_a_at 9.304606 9.437447 9.472629 9.580007 9.521366 9.375113 9.39048 9.502604 9.467638 9.644146 9.355541 9.362138
1367552_at 4.142437 4.351583 4.2008934 3.9654586 4.2812767 4.4753933 4.1534405 4.1539054 3.9652035 4.3191977 4.179369 4.4000397
1367553_x_at 12.712818 12.12666 11.861986 11.925444 12.405892 11.890254 12.608736 12.276228 12.867032 12.134305 13.020942 11.959508
1367554_at 3.9052956 3.964425 4.042397 3.648804 3.8589573 4.0904493 4.0212536 4.0450673 4.0684443 4.119879 3.793067 3.9520392
1367555_at 14.707607 14.708128 14.728453 14.728453 14.718243 14.706564 14.68323 14.718243 14.718243 14.717045 14.72809 14.699845
1367556_s_at 14.529364 14.538004 14.585716 14.574371 14.548136 14.55469 14.549312 14.568548 14.571802 14.59349 14.546411 14.55059
1367557_s_at 13.142536 13.089749 13.080858 13.055134 13.055914 13.075494 13.238059 13.010007 12.944061 13.173418 13.115002 12.799734
1367558_x_at 3.3575401 3.1924753 3.2080662 3.1200254 3.1935956 3.3349762 3.3534563 3.2650883 3.472045 3.387969 3.350265 3.3457968
1367559_at 12.895947 13.00564 12.990581 13.059322 12.99278 12.985482 13.026205 13.064444 12.934372 13.079587 13.0349 13.010493
1367560_at 12.278714 12.258779 12.188595 12.246198 12.171142 12.264417 12.137374 12.296947 12.282181 12.339366 12.142524 12.315721
1367561_at 12.568766 12.5691 12.561438 12.57349 12.594112 12.574332 12.535464 12.55393 12.477808 12.57112 12.48436 12.620139
1367562_at 8.814065 8.565233 8.677228 8.876689 8.700074 8.764398 8.823164 8.610569 8.914641 9.170902 8.5942135 8.876662
1367563_at 9.417076 9.350302 9.376084 9.220338 9.164556 9.36922 9.314293 9.379493 9.529676 9.449328 9.259097 9.271986
1367564_at 5.8799243 5.4384356 5.659728 5.6719275 5.5573354 5.786029 5.837852 5.7394495 5.660546 5.7757764 5.4475822 5.727395
1367565_a_at 13.81114 13.794851 13.7746315 13.80753 13.8219185 13.793842 13.767549 13.85271 13.800542 13.848199 13.7573185 13.811771
1367566_at 3.873262 3.8456266 3.7871346 4.004753 3.857803 4.179428 4.0903635 4.179183 4.1191177 3.868091 3.8218284 4.0982285
1367567_at 12.33054 12.276332 12.207139 12.196694 12.1663265 12.274044 12.078765 12.228874 12.273164 12.132903 12.15591 12.127297
1367568_a_at 9.523915 9.642425 9.414944 9.135284 9.119568 9.219934 9.052187 9.501357 9.416663 9.48111 9.138191 9.192223
1367569_at 11.980266 12.108968 11.9761095 12.063128 11.882017 11.938593 11.792375 12.082239 11.971043 12.010948 11.878675 12.010023
1367570_at 7.628546 7.654202 7.486702 7.1517463 7.393659 7.0146146 7.2712407 6.8209667 7.1602554 7.406682 7.4055586 7.1239133
1367571_a_at 5.128064 5.437498 5.57343 5.3561344 5.183055 5.1913795 5.040304 5.3542194 5.250781 5.1229525 4.9064093 5.078882
1367572_at 4.8604465 5.0261526 4.9469852 5.1056604 4.9417124 4.9684296 5.0827265 5.1797895 4.919533 4.8663588 4.9529886 4.9122953
1367573_at 12.450296 12.436594 12.405271 12.486002 12.412188 12.52647 12.41417 12.459316 12.472584 12.425829 12.398591 12.383412
1367574_at 8.736243 8.725223 8.477949 8.641901 8.53676 8.553148 8.639164 8.562464 8.725806 9.124003 8.398741 8.585009
1367575_at 11.851709 11.719612 11.87172 11.601528 11.708997 11.812298 11.817013 11.779012 11.621965 11.91346 11.788687 11.5397625
1367576_at 13.563998 13.599631 13.732442 13.74833 13.589098 13.744076 13.821076 13.843903 13.656512 13.781479 13.776347 13.622969
1367577_at 7.2498283 7.0500565 7.3803315 7.86015 7.8934793 6.891795 6.2633204 7.127641 7.0559583 7.081348 6.652708 7.8028846
1367578_at 10.599841 10.486327 10.495082 10.674621 10.45137 10.514181 10.437845 10.550457 10.605809 10.531131 10.6002 10.458917
1367579_a_at 11.199522 11.41909 11.262811 11.657014 11.357173 11.185329 10.99773 11.087535 11.0721 11.19877 11.11867 10.946735
1367580_at 11.649808 11.6496525 11.569911 11.62516 11.518097 11.544557 11.415061 11.661805 11.628494 11.617766 11.549871 11.546534
1367581_a_at 5.4922485 6.376984 5.9596286 6.797667 6.7460747 5.889058 6.3183 6.2223344 5.4026184 5.890345 5.8438926 5.6973267
1367582_at 11.94263 11.88194 11.787089 11.9209 11.83433 11.83271 11.77144 11.846295 11.774913 11.86 11.869912 11.826945
1367583_at 13.279603 13.344201 13.228723 13.366797 13.306848 13.286736 13.217472 13.356567 13.208415 13.202234 13.16275 13.221354
1367584_at 8.47897 8.370517 8.123212 8.645281 8.099315 8.063873 7.991724 8.024295 8.273121 8.225646 7.935879 8.209108
1367585_a_at 11.554045 11.289895 11.165462 11.333388 11.192622 11.252537 11.030466 11.013634 11.150273 11.122203 11.119488 11.146216
1367586_at 12.977714 13.040597 13.03399 12.95583 12.98864 13.00053 12.9602785 12.724678 12.777668 12.867781 13.015167 12.6990595
1367587_at 3.6009035 3.3321562 3.251083 3.2836158 3.4095876 3.450041 3.489 3.4867542 3.5863156 3.307287 3.431157 3.2332757
1367588_a_at 11.753446 11.717421 11.580722 11.653856 11.587891 11.688548 11.532526 11.71028 11.619575 11.614082 11.606994 11.62651
1367589_at 9.7719755 9.592594 9.812404 9.854546 9.680168 9.614748 9.675611 9.734054 9.708703 9.893359 9.965987 9.710725
1367590_at 11.097725 11.101337 11.102364 11.209452 11.143168 11.070398 11.019152 11.116206 10.899327 11.114027 11.079504 11.019541
1367591_at 10.431348 10.291598 10.399735 10.393237 10.306569 10.362316 10.323004 10.392329 10.300839 10.452815 10.420294 10.350578
1367592_at 3.271841 3.4347 3.2969453 3.335564 3.422128 3.2516944 3.4015214 3.520985 3.2414498 3.5174756 3.4144428 3.2724807
1367593_at 8.222538 8.669161 8.63726 8.909507 8.5731945 8.377401 8.387522 8.829808 8.765156 8.49119 8.19279 8.293981
1367594_at 9.427198 9.41387 9.286774 9.458431 9.299221 9.517605 9.411688 9.382389 9.551052 9.534794 9.260855 9.396461
1367595_s_at 13.601548 13.696705 13.666507 13.625387 13.663347 13.651872 13.679942 13.662632 13.616867 13.692439 13.615308 13.664603
1367596_at 12.411212 12.398311 12.311674 12.404017 12.306336 12.390006 12.273106 12.395844 12.391665 12.377141 12.346723 12.3298
1367597_at 12.2321825 12.17408 12.074944 12.183071 12.02958 12.159716 12.024801 12.170739 12.191395 12.141662 12.024146 12.133175
1367598_at 14.091232 14.106146 14.100501 14.148575 14.087304 14.112178 14.091926 14.062646 14.10621 14.092343 14.074936 14.056754
1367599_at 12.265846 12.320426 12.315264 12.269187 12.124356 12.351642 12.250086 12.182501 12.223174 12.232491 12.301297 11.804432
1367600_at 5.6275034 5.551179 5.463111 5.2029514 5.335525 5.2391286 5.3479176 5.5446343 5.1788397 5.4328866 5.4245634 5.497681
1367601_at 8.408392 8.622606 8.663234 8.096788 8.41887 8.614496 8.20224 8.699902 7.709975 8.353634 8.789118 8.425348
1367602_at 9.134774 9.33428 9.359814 8.877786 9.252083 9.353127 8.991135 9.55278 8.773949 9.196747 9.591507 9.212761
1367603_at 11.551175 11.560917 11.558977 11.600235 11.57179 11.574492 11.473829 11.664033 11.452227 11.576686 11.590311 11.470401
1367604_at 11.0914 11.33337 11.448516 11.340247 11.311356 11.272502 11.186331 11.398725 11.399014 11.256466 11.3349 11.427396
1367605_at 10.872307 10.996257 10.843902 10.938656 10.931645 10.818153 10.762535 10.922013 10.892782 10.886575 10.78732 10.758339
1367606_at 12.516578 12.394979 12.423364 12.487111 12.3755865 12.463409 12.331928 12.48936 12.528922 12.474498 12.382466 12.407039
1367607_at 12.724621 12.737068 12.777574 12.752332 12.710673 12.780416 12.738365 12.780972 12.77676 12.764667 12.800648 12.72991
1367608_at 5.0006237 5.174165 5.1935406 5.1599016 4.9542418 5.3873425 5.203369 5.0352273 4.908493 5.0596237 4.889273 4.84112
1367609_at 11.634753 11.89766 12.311069 11.930745 11.855364 12.268143 11.987988 12.021653 11.996249 12.315084 12.018132 11.67212
1367610_at 12.544669 12.534528 12.519978 12.632009 12.442338 12.550558 12.446255 12.546314 12.586205 12.582497 12.451021 12.556221
1367611_at 5.084142 4.949293 5.2680907 5.07474 5.051714 5.1148863 5.240505 5.140257 5.3015428 5.1654677 5.309883 5.0257597
1367612_at 14.058353 14.077311 14.069674 14.029627 14.044776 14.06693 14.08759 14.105964 14.002207 14.055586 14.083594 14.043696
1367613_at 12.807535 12.909136 12.886598 13.030876 12.969571 12.976375 12.872462 12.991154 12.961881 12.897322 12.837053 12.9085045
1367614_at 7.7439666 7.8228874 7.771085 7.6888547 7.4389343 7.790036 7.8629937 7.558898 7.783863 8.095628 7.630509 7.615987
1367615_at 4.096846 3.89358 3.975424 4.087095 3.961353 4.213375 3.914506 3.8673635 4.0327206 4.0153103 4.152058 4.127714
1367616_at 4.27621 4.131686 4.2738695 4.067049 4.276696 4.237501 4.249488 4.1944227 4.0965996 4.280265 4.164733 4.2392373
1367617_at 9.61268 9.428593 9.353541 9.455396 9.526184 9.36462 9.4457 9.322678 9.342446 9.605389 9.231589 9.300877
1367618_a_at 11.334413 11.251202 11.228963 11.356967 11.211048 11.26127 11.135281 11.294347 11.268758 11.237519 11.159876 11.288745
1367619_at 12.852188 12.900256 12.727419 12.76821 12.887455 12.8318205 12.795565 12.895575 12.78557 12.79049 12.82408 12.915352
1367620_at 12.82873 12.829488 12.841738 12.905568 12.838714 12.9148655 12.817035 12.843111 12.823993 12.867201 12.910664 12.747365
1367621_at 8.867661 8.904933 8.812287 8.902411 8.85813 8.837295 8.614821 8.92533 8.701494 8.793461 8.777699 8.764215
1367622_at 12.392665 12.385998 12.394652 12.37322 12.415629 12.391066 12.343317 12.412129 12.377187 12.368488 12.446123 12.287398
1367623_at 12.376683 12.312594 12.255811 12.33352 12.291176 12.2691555 12.195901 12.347196 12.261319 12.258319 12.25432 12.260218
1367624_at 10.862028 10.822132 10.768172 10.644429 10.667088 10.818096 10.936171 10.5453615 10.887257 10.670899 11.01841 10.645264
1367625_at 13.188808 13.202584 13.202126 13.25543 13.157532 13.243227 13.168228 13.278533 13.234127 13.149607 13.147106 13.169794
1367626_at 4.704678 4.6160316 4.879409 4.868882 4.76347 5.190402 4.816897 4.779251 4.7400546 5.0438833 4.752941 4.9928856
1367627_at 8.354066 8.492613 8.438848 8.406422 8.131635 8.246179 8.493782 8.579542 8.024589 8.3845825 8.227691 8.404189
1367628_at 6.262923 7.066507 6.4705553 6.5578623 6.2796726 5.923702 6.7246428 6.219545 6.6674476 6.442571 6.779455 6.550528
1367629_at 12.196446 12.241314 12.3132105 12.187362 12.305739 12.22229 12.319369 12.309171 12.255483 12.334523 12.337558 12.132622
1367630_at 12.497305 12.540079 12.4847975 12.596206 12.503745 12.469407 12.434692 12.6095 12.560404 12.4877205 12.479006 12.428813
1367631_at 7.12576 7.2928596 6.707806 6.375118 7.6485233 6.622116 7.1789 5.9061117 6.1177883 6.8882313 6.131275 5.826833
1367632_at 10.203394 10.297129 10.023866 9.7590685 10.38646 10.255158 10.32839 9.965931 10.284255 9.765606 9.9308405 10.390238
1367633_at 9.780986 9.984659 9.851707 9.541553 9.95455 9.9164 10.02065 9.70695 10.122894 9.415241 9.627316 10.135842
1367634_at 12.570477 12.52178 12.447939 12.522938 12.415548 12.522985 12.427895 12.528006 12.524496 12.573157 12.385616 12.452379
1367635_at 12.908772 12.850563 12.83265 12.811098 12.752405 12.815216 12.855484 12.8442955 12.676427 12.896453 12.891449 12.8821
1367636_at 8.01112 8.1646805 8.244394 8.382475 8.083151 7.8748593 8.11714 8.177497 8.134129 8.20776 8.367697 8.147816
1367637_a_at 11.226371 11.18061 11.24743 11.23295 11.241139 11.126246 11.151236 11.146664 11.170596 11.084299 11.093403 11.0872
1367638_at 9.850095 9.718144 9.850074 9.885499 9.812925 9.729042 9.797109 9.844673 9.879506 9.831818 9.790691 9.728886
1367639_a_at 12.583409 12.686519 12.656422 12.619212 12.585039 12.579291 12.565543 12.633851 12.682697 12.561413 12.587444 12.595181
1367640_at 12.637096 12.616489 12.513833 12.592034 12.51385 12.612726 12.429888 12.604866 12.700316 12.614492 12.506174 12.500012
1367641_at 13.531391 13.540407 13.5074625 13.493676 13.409702 13.571958 13.516704 13.559221 13.551935 13.554597 13.525393 13.484101
1367642_at 11.214286 11.118509 11.272427 11.286148 11.158225 11.138216 11.041956 11.275935 11.265593 11.309972 11.243596 11.220768
1367643_at 11.707903 11.681883 11.729961 11.669682 11.564789 11.676503 11.72334 11.635469 11.831228 11.732917 11.833396 11.676342
1367644_at 7.8560834 7.444025 7.6689086 7.7902174 7.7592654 7.462312 7.352405 7.563774 7.9437795 7.6599298 7.5381703 7.6262984
1367645_at 12.881592 12.833936 12.767423 12.859023 12.762108 12.83744 12.73301 12.845169 12.846937 12.847732 12.753958 12.812655
1367646_at 12.220695 12.376732 12.609084 12.36699 12.199733 12.42054 12.626244 12.235894 12.278035 12.351823 12.451652 12.1764
1367647_at 14.165512 14.198661 14.122319 14.135994 14.203118 14.141169 14.152558 14.168621 14.166473 14.122692 14.157407 14.126592
1367648_at 6.511093 5.805857 5.740068 5.5929976 5.797604 6.0299697 5.8047233 5.8077936 5.8286786 5.705382 5.644622 6.046753
1367649_at 6.446611 6.2166443 6.3798575 6.1115294 6.2094316 6.26937 6.390636 6.714093 6.351379 6.384554 6.391384 6.6318173
1367650_at 6.6831727 6.603367 6.52281 6.3768396 6.7842107 6.752268 6.7855825 6.651434 6.7215347 6.90863 6.5387173 6.4588275
1367651_at 10.458242 10.397662 10.25031 10.21036 10.20169 10.546684 10.640919 10.335952 10.393928 10.627073 10.647693 10.419273
1367652_at 9.803383 9.962729 9.952779 9.971566 10.132747 10.031585 9.894304 10.087342 9.92663 10.03025 9.96054 9.959141
1367653_a_at 12.477326 12.456311 12.488095 12.227003 12.3371105 12.444176 12.494109 12.387477 12.270169 12.45826 12.487553 12.250777
1367654_at 9.166813 9.115263 8.853559 8.833334 8.398352 8.630751 9.025471 8.87434 9.048936 9.28108 9.098926 8.94069
1367655_at 8.100404 8.35 8.180659 7.9868383 8.305899 8.193819 8.115391 8.572892 8.270328 8.312944 7.9342127 8.163714
1367656_at 10.834424 10.803196 10.816657 10.901441 10.85191 10.914098 10.736974 10.919366 10.836203 10.876051 10.846687 10.826956
1367657_at 12.356838 12.669879 12.437565 12.43159 12.621244 12.574031 12.400933 12.528863 12.2680645 12.320455 12.382995 12.396805
1367658_at 6.7514653 6.630552 6.7553945 6.795836 6.6022944 6.655117 6.651695 6.671591 6.6580715 7.0703397 6.5485306 6.731594
1367659_s_at 10.942095 10.6305685 10.878367 11.4183035 11.227142 11.3547535 11.059305 11.33893 11.41631 11.434439 11.348478 11.315713
1367660_at 6.4484525 6.600328 6.4503746 6.198958 6.5235744 6.3025675 6.495782 6.6944723 6.5450273 6.756589 6.3639936 6.245119
1367661_at 7.2461905 7.507241 7.2215543 7.1540103 6.912875 7.0017467 7.0858374 6.9794602 7.228254 7.5284743 7.16483 6.8710027
1367662_at 12.455003 12.52838 12.58611 12.420822 12.562888 12.440271 12.489553 12.475853 12.548968 12.41069 12.515675 12.437683
1367663_at 11.612692 11.715172 11.836691 11.839059 11.725893 11.788943 11.739587 11.879639 11.821205 11.792132 11.726804 11.820598
1367664_at 3.8904238 4.0294123 3.9794426 4.2686086 3.9148026 4.4602456 4.337753 4.182008 4.1388936 4.3505344 4.203067 4.024501
1367665_at 3.9985833 4.2188864 4.2919455 3.9348407 4.057537 4.103716 4.189921 3.8269477 4.127351 4.384742 4.077917 4.2118583
1367666_at 9.7914715 9.977268 9.864603 9.819962 9.811555 9.543408 9.580689 9.62587 9.701841 9.756068 9.652238 9.51606
1367667_at 12.020588 12.069567 12.233886 12.024664 11.798168 12.022593 12.138045 12.031116 12.062419 11.983168 12.326337 12.20039
1367668_a_at 7.570763 7.5539794 7.328271 6.872011 7.2673874 6.8482957 7.43919 7.166866 6.6357718 7.5278754 7.4265127 7.1792707
1367669_a_at 10.157255 10.219041 10.19786 10.020064 10.501067 10.258964 10.103842 10.256937 10.224974 10.272533 10.3181715 10.200925
1367670_at 10.498101 10.6890545 10.878403 10.767513 10.7267685 10.802174 10.676577 10.865353 10.931233 10.853297 10.789122 10.757128
1367671_at 9.536128 9.521644 9.581152 9.765648 9.738877 9.54338 9.379659 9.525398 9.505841 9.509425 9.614794 9.548664
1367672_at 11.835912 11.79613 11.796962 11.8747225 11.962932 11.98606 11.891061 11.983586 11.842703 11.949942 11.908454 11.844237
1367673_at 10.953865 10.891911 11.064526 11.109974 11.09576 11.103871 10.972581 11.265882 11.194467 11.25695 11.06078 11.168978
1367674_at 9.547253 9.649837 9.485768 9.715769 9.423783 9.438892 9.426839 9.51534 9.590964 9.45207 9.550844 9.464277
1367675_at 9.426764 9.376317 9.348812 9.499282 9.455556 9.311758 9.260359 9.375619 9.38035 9.395538 9.431051 9.271679
1367676_at 7.9317527 7.8613496 8.016329 8.839058 8.126144 7.601401 7.5076404 7.6982803 7.6712174 7.787765 7.7595744 7.9039664
1367677_at 11.561134 11.574327 11.665006 11.458658 11.5741625 11.575443 11.42712 11.386032 11.67323 11.556622 11.612981 11.725009
1367678_at 11.543794 11.393333 11.318428 11.442226 11.287241 11.319391 11.18429 11.268686 11.315924 11.369368 11.252804 11.30707
1367679_at 10.386929 10.455776 9.8483305 9.99991 9.9319515 10.282299 10.33256 10.548246 10.047836 11.027781 9.525369 9.868148
1367680_at 12.234136 12.226837 12.290899 12.365481 12.274977 12.361463 12.249313 12.35434 12.24544 12.329542 12.305876 12.323231
1367681_at 10.159739 10.110837 9.964889 10.22813 10.104996 9.960885 9.968111 10.133547 10.148212 10.180859 10.092409 10.111522
1367682_at 6.6583567 6.5623446 6.6462903 6.2174425 6.5712037 6.6403246 6.6147137 6.451638 6.6322727 6.533952 6.612378 6.6567936
1367683_at 10.0004015 10.249488 10.140579 10.604774 10.140351 9.928326 9.946477 10.203668 10.109207 9.818644 10.1056795 9.7448015
1367684_at 3.871757 4.142536 4.2005415 3.8587961 4.346317 4.153131 4.190036 4.0344534 4.3019867 4.257112 3.9923978 3.9975686
1367685_at 12.239825 12.249084 12.174736 12.273453 12.155145 12.228366 12.169019 12.264183 12.221678 12.269323 12.134353 12.226121
1367686_at 12.085679 12.086572 11.970593 12.009526 12.063829 11.953242 11.991059 11.843908 11.785371 11.759132 11.949305 11.905149
1367687_a_at 8.749218 8.745352 8.852348 8.721505 8.661699 8.773246 8.7542715 8.889963 8.995228 8.891064 8.839674 8.813698
1367688_at 8.584379 8.403854 8.437393 8.361631 8.488117 8.513503 8.143148 8.562715 8.4102335 8.609394 8.381338 8.566402
1367689_a_at 7.071422 7.58928 8.069674 7.6805987 7.798903 8.063793 8.197496 8.209356 8.477455 8.927981 9.662419 8.561729
1367690_at 11.612878 11.666946 11.47051 11.689449 11.627875 11.523818 11.39753 11.556791 11.628505 11.451311 11.418682 11.647146
1367691_at 10.823579 11.262814 11.172896 11.257667 11.15996 11.5246525 11.400525 11.422757 11.069916 11.489448 11.52811 11.227698
1367692_at 3.8699377 3.6372855 3.9319947 3.8769636 3.6694138 3.9416225 3.834456 3.5689106 3.7741234 3.6528687 3.6656842 3.5808744
1367693_at 9.978687 10.131102 9.994443 10.428702 10.16784 10.121617 9.906167 10.078942 9.941614 10.159758 10.054369 10.070908
1367694_at 11.268193 11.025409 11.25469 11.3495865 11.324949 11.396238 11.359119 11.387573 11.386712 11.414991 11.416064 11.383981
1367695_at 12.184778 12.302419 12.305332 12.253753 12.319859 12.247857 12.275377 12.323742 12.169784 12.247857 12.394937 12.222399
1367696_at 8.322256 8.3838625 8.334045 8.335902 8.473825 8.4187565 8.391383 8.387148 8.4233055 8.397766 8.182524 8.332526
1367697_at 10.251797 10.385905 10.26308 10.253105 10.202503 10.438694 10.472601 10.117151 10.352101 10.448008 10.616019 10.488157
1367698_a_at 9.461244 9.265154 9.383964 9.342729 9.161723 9.232465 9.302866 9.399892 9.179269 9.506458 9.317951 9.573067
1367699_at 6.6724625 6.741015 6.6703815 6.8557796 6.5235057 6.6360736 6.6604967 6.519787 6.6888676 6.762855 6.7228374 6.6230454
1367700_at 4.0171247 4.0122313 4.124177 4.1728773 3.84858 4.0952396 3.8222113 3.941847 4.2633705 3.632935 4.0707645 4.163251
1367701_at 6.9608884 7.340782 7.129352 7.1490636 6.7757034 6.9926867 6.910727 6.8669734 6.859432 6.8997536 6.677981 6.9267545
1367702_at 12.596107 12.604299 12.595483 12.601293 12.707351 12.44315 12.536893 12.582316 12.657915 12.530911 12.509544 12.51511
1367703_at 3.5211236 3.7132928 3.8652823 3.3101242 3.5903022 3.7130404 3.6281958 3.6382315 3.8942096 3.771518 3.4890897 3.9758117
1367704_at 8.593762 8.797635 8.75242 9.008517 8.884476 8.781336 8.686168 8.871185 8.809854 8.822447 8.855264 8.865737
1367705_at 9.249186 9.1801 9.231947 9.428525 9.156503 9.204528 8.909969 9.209757 9.374984 9.1976 8.916342 9.242092
1367706_at 10.939893 11.128794 11.083984 11.07333 11.092612 11.059316 10.930234 11.201017 11.137192 11.1806345 11.200472 11.092075
1367707_at 10.967036 10.871827 10.853198 9.719318 9.509709 10.170024 11.002122 9.5613365 9.247727 10.903922 10.751365 9.538609
1367708_a_at 11.879395 11.767714 11.797102 11.020475 10.800081 11.174419 11.763199 10.85968 10.599443 11.857977 11.761354 10.847437
1367709_at 10.048426 9.515048 9.843308 9.581595 10.350258 9.747531 9.236338 9.355201 9.71747 9.426992 9.108547 9.641292
1367710_at 10.250026 10.549603 10.667822 10.586343 10.580656 10.453441 10.4037485 10.581029 10.487557 10.456902 10.450765 10.494826
1367711_at 11.124831 11.285189 11.301227 11.397463 11.178029 11.199539 11.24703 11.279757 11.195269 11.3312435 11.264187 11.128224
1367712_at 6.7537675 6.84121 6.8155603 6.857372 6.6789093 6.658481 6.5982976 6.4725122 6.824894 6.7813582 6.748325 6.61193
1367713_at 9.347487 9.555725 9.42498 9.509693 9.436773 9.189951 9.117536 9.546558 9.281504 9.409192 9.466962 9.363475
1367714_at 7.48946 7.5420685 7.5600104 7.864585 7.5881286 7.72804 7.538247 7.7259355 7.562681 7.539527 7.602898 7.657601
1367715_at 10.317567 10.352498 10.256186 10.464224 10.235752 10.263038 10.202932 10.400895 10.168604 10.404014 10.177876 10.455673
1367716_at 8.73848 8.499779 8.654764 8.790869 8.903777 8.701174 8.7266655 8.815298 8.809012 8.958805 9.001293 8.648006
1367717_at 12.688379 12.61837 12.554336 12.64686 12.553904 12.669909 12.521069 12.652289 12.59051 12.6407175 12.547674 12.578357
1367718_at 8.5070505 8.876958 8.916841 9.10631 8.689097 8.67172 8.663369 8.837567 8.741562 8.722755 8.646761 8.668648
1367719_at 10.045132 10.056173 10.197852 10.152757 10.045632 10.252038 10.22808 10.1641 10.277348 10.168922 10.267048 10.013362
1367720_at 11.3354435 11.286391 11.389213 11.220984 11.383791 11.303263 11.138668 11.4231825 11.381282 11.271246 11.34982 11.274915
1367721_at 11.356833 11.590084 11.667753 11.135575 11.739672 11.436259 11.215084 11.265129 11.213911 11.19962 11.062026 11.439085
1367722_at 7.075825 7.228814 7.1520143 7.1419454 7.1085353 7.2070293 7.117786 7.2825427 7.386468 7.2637115 7.119208 7.052598
1367723_a_at 8.33625 8.273736 8.175318 8.330965 8.132576 8.271685 8.294544 8.269417 8.323387 8.387695 8.231552 8.357832
1367724_a_at 10.585138 10.558271 10.627344 10.516819 10.722133 10.414893 10.531978 10.547002 10.5613575 10.550309 10.5566435 10.584846
1367725_at 8.400492 8.1538105 8.395621 7.332583 8.478302 7.8342566 7.375364 7.9550595 7.716984 7.3095584 7.6733446 7.9960923
1367726_at 6.52574 6.3735204 6.451092 6.6249156 6.596769 6.4019256 6.6466556 6.627443 6.6387477 6.4425893 6.3913245 6.5067873
1367727_at 7.914949 8.037743 7.909963 8.155195 7.8899407 7.9005 8.042241 7.9307933 8.077607 7.972116 8.08126 8.098495
1367728_at 8.009823 8.334246 7.8773518 8.49176 8.171341 8.171974 7.9471107 8.358961 7.835338 8.259556 8.013376 8.208046
1367729_at 11.828965 12.063542 12.198089 11.46741 12.3311825 12.025938 12.48416 12.063542 11.629954 11.985125 12.5105095 12.052135
1367730_at 9.970824 10.174366 10.037416 10.080888 10.07263 9.85551 9.99044 10.012829 9.87873 9.991861 10.066095 9.916168
1367731_at 8.627624 8.612433 8.825254 8.797671 8.772327 8.484461 8.447546 8.739649 8.700531 8.61944 8.677772 8.587091
1367732_at 8.958889 9.099234 8.919425 9.075276 9.068061 8.814943 8.761371 8.993963 8.865174 8.916135 8.839168 8.990107
1367733_at 7.01926 8.019932 6.8582816 7.568824 8.465399 7.7195506 7.8506484 8.099318 7.451247 8.28348 7.368704 8.693325
1367734_at 8.016148 8.045307 7.960037 8.1402855 8.0431595 8.071573 7.977599 8.05859 7.9908223 8.087233 7.9769473 8.101782
1367735_at 11.919549 12.03286 12.124907 12.274231 12.006607 12.123917 12.033552 12.133492 12.138297 12.010723 12.1133995 11.940338
1367736_at 9.5705185 9.928164 9.708405 9.63363 9.507632 9.633453 9.743238 9.696036 9.66745 9.482205 9.582196 9.381348
1367737_at 10.971863 10.96401 10.822589 10.909474 10.795562 10.856407 10.861283 10.793533 10.977417 10.977395 10.906941 10.849235
1367738_at 7.13864 6.871439 7.280124 7.177613 6.953537 6.9883127 6.828917 7.1228185 7.449572 7.0610704 6.824208 6.908439
1367739_at 4.3493443 4.1742525 4.206991 3.8946307 4.093606 4.1786118 4.137699 4.3974066 4.0048885 4.164433 4.152162 4.0143228
1367740_at 6.567259 6.854439 6.9512444 6.451191 6.4348893 6.450534 6.6146345 6.569666 6.660662 7.2959647 6.6472716 6.6774564
1367741_at 10.415975 10.729511 10.462168 9.771438 10.930457 10.635731 10.692668 10.440552 10.55718 10.371026 10.961098 10.968508
1367742_at 5.2957826 5.4220414 5.415929 5.2683034 5.4393063 5.4652076 5.149953 5.10475 5.529101 5.4406376 5.1590295 5.438546
1367743_at 6.653371 6.872656 6.7950897 6.999108 7.0114584 6.5685315 6.636731 6.617382 6.2969794 7.2402964 6.738655 6.8423915
1367744_at 6.354286 6.591829 6.33232 6.675716 6.2573004 6.3941445 6.4787517 6.36002 6.686186 6.34261 6.5777187 6.2469225
1367745_at 9.163565 8.853836 8.885233 8.865235 8.701711 8.656319 8.927433 8.881998 8.966157 9.179939 8.98741 8.95756
1367746_a_at 8.383581 8.4740505 8.557512 8.536741 8.459166 8.589533 8.671999 8.605743 8.747868 8.7231865 8.626783 8.682314
1367747_at 8.566949 8.49918 8.613139 8.300993 8.476017 8.386404 8.344393 8.65864 8.621105 8.356796 8.551863 8.4983
1367748_at 9.502185 9.640994 9.657397 9.51673 9.594321 9.5564785 9.713288 9.688821 9.678694 9.869827 9.793078 9.646882
1367749_at 4.450737 3.8891084 4.3773947 3.3706105 4.003043 4.335412 3.6347601 4.317914 3.6792603 4.1283636 3.9569926 3.2791877
1367750_at 9.514451 9.556674 9.631853 9.567041 9.555958 9.360445 9.452908 9.395879 9.364235 9.343362 9.292749 9.230692
1367751_at 8.3564005 8.391951 8.068207 8.267837 8.399803 8.050088 8.015312 8.223884 8.036731 8.234331 8.279369 7.9180374
1367752_at 8.868294 8.648215 8.740397 8.987808 8.579184 8.816316 8.941449 8.871659 8.749947 9.127155 9.08537 8.636859
1367753_at 7.651518 7.648014 7.4014926 7.840429 7.4665513 7.453078 7.69895 7.4892774 7.327636 7.7099953 7.5349016 7.642386
1367754_s_at 10.6686735 10.599148 10.586209 10.732472 10.734319 10.768681 10.785417 10.933144 10.703399 10.840391 10.728889 10.860166
1367755_at 13.43651 13.562048 13.501735 13.4397545 13.548633 13.586243 13.552361 13.399696 13.467162 13.455297 13.409756 13.582457
1367756_at 10.078229 9.945967 10.082286 10.209861 9.967953 9.864782 9.709189 10.065085 9.876403 9.932341 9.891238 9.844144
1367757_at 12.355294 12.352963 12.42324 12.391475 12.323004 12.3942375 12.473955 12.435815 12.388071 12.424391 12.510059 12.226983
1367758_at 9.240338 8.803166 9.0602865 8.769562 8.949581 8.626934 8.738361 8.733066 8.499545 8.955069 8.800517 8.497976
1367759_at 9.060211 8.85618 8.676586 8.984846 8.707966 8.6208515 8.694534 8.907126 8.802317 8.7635565 8.8037815 8.976548
1367760_at 8.571952 8.600616 8.798769 8.759395 8.616119 8.649202 8.627392 8.7481365 8.543586 8.711314 8.656996 8.477023
1367761_at 7.9105606 7.9961777 7.934194 8.066426 8.087374 7.7886205 7.675975 8.058147 7.8204107 7.947265 8.190533 8.040008
1367762_at 4.6318884 4.7803516 4.971654 5.012107 4.8720217 5.082013 4.8103123 4.7671833 4.966324 4.9133005 4.83719 4.7935324
1367763_at 11.672009 11.563759 11.553749 11.338287 11.530087 11.443345 11.3569355 11.481462 11.392656 11.404376 11.335409 11.53162
1367764_at 8.39822 8.692098 8.582798 8.180669 8.470192 8.671714 8.428391 8.48296 8.339489 8.481359 8.6440935 8.238761
1367765_at 9.536493 10.140547 10.753064 10.304506 9.570941 10.339577 10.597376 10.537409 10.462012 9.931483 9.408879 10.274566
1367766_at 11.13282 10.983502 10.802343 11.09494 11.047907 10.983833 10.887633 10.958918 10.990914 11.088058 10.970223 11.062537
1367767_at 10.63455 10.7558 10.698382 10.7644005 10.814393 10.636929 10.607871 10.72474 10.782733 10.804708 10.692526 10.625099
1367768_at 5.219834 5.05731 5.048297 4.9342785 4.94232 5.027074 5.263346 5.02663 5.031648 5.1921763 4.9410067 4.996015
1367769_at 8.943168 8.885273 8.741978 8.87249 8.855984 8.772093 8.826881 8.841223 9.074854 8.854821 8.92376 8.800781
1367770_at 10.344739 10.321211 10.393815 10.300278 10.424707 10.385426 10.290662 10.401785 10.415347 10.481936 10.229023 10.460259
1367771_at 10.746048 10.611495 10.574323 9.401111 10.720088 10.505458 9.334532 9.722463 9.755158 9.691949 9.572017 10.306101
1367772_at 8.315023 8.432368 8.410757 8.495747 8.411549 8.121153 8.203854 8.412455 8.286657 8.375378 8.539776 8.238029
1367773_at 10.724611 10.642671 10.682981 10.792572 10.468202 10.626274 10.634491 10.589987 10.641856 10.680536 10.641404 10.659257
1367774_at 13.211477 13.15292 13.137714 13.1962595 13.173374 13.18151 13.258248 13.241339 13.142277 13.241314 13.257692 13.212225
1367775_at 11.342709 12.463288 12.542004 12.311805 12.436051 12.2315235 12.341524 12.3960085 12.416655 12.192771 12.68198 12.6251545
1367776_at 6.53214 6.232059 6.1534834 7.968742 7.0900517 6.1388345 5.5223227 6.1861176 6.3434234 5.401223 7.0525374 6.57839
1367777_at 11.199541 10.851514 11.129269 11.515616 11.05081 11.347292 11.351147 11.425641 11.552281 11.360963 11.440068 11.549102
1367778_at 9.497391 9.428528 9.412584 9.665863 9.337173 9.6429 9.382069 9.556282 9.413525 9.596752 9.360178 9.628269
1367779_at 6.7245445 6.6486974 6.717958 6.705111 6.5278325 6.5602126 6.457387 6.991866 6.8874516 6.601078 6.664498 6.6484385
1367780_at 7.0068665 6.8981457 6.831111 8.26675 7.2665367 6.7663136 6.728033 6.8488607 7.051044 6.5908628 7.219697 7.197361
1367781_at 3.621647 3.5048661 3.6454194 3.6583087 3.700516 3.617961 3.6061885 3.4455135 3.4484289 3.640684 3.4403763 3.7762058
1367782_at 4.3724256 4.753912 4.344636 4.0945377 4.4916496 4.530405 4.128643 4.254283 4.3666143 4.3423667 3.9101906 4.2064285
1367783_at 11.963314 11.918739 11.958306 11.821294 12.036836 11.882198 11.9283285 11.95407 12.068734 11.850475 12.016821 12.022032
1367784_a_at 12.837084 12.754393 12.82524 12.868365 12.943171 13.007106 12.689321 12.964516 12.904243 12.886313 12.749556 13.174173
1367785_at 4.4103403 4.442257 4.1830645 4.079459 4.1428766 4.2226853 4.3971567 4.5974874 3.9492507 4.3781996 4.2589474 4.507596
1367786_at 10.257342 10.506907 10.744273 10.462196 10.564678 10.425359 10.52001 10.456117 10.378961 10.524433 10.394158 10.52515
1367787_at 5.8316708 5.5112023 5.3319993 5.5346766 5.756606 5.560076 5.506238 5.6468983 5.646154 5.8271112 5.871344 5.8759723
1367788_at 8.102506 7.995684 8.004805 8.079365 8.1550255 7.977163 7.9132614 8.070988 8.04413 8.028454 8.089035 7.9010077
1367789_at 7.787216 7.81688 7.790193 7.6874228 7.6913342 7.4810824 7.703043 7.4818983 7.6930923 7.860875 7.602247 7.974385
1367790_at 10.11579 10.12171 9.999632 9.965243 10.153606 9.960704 9.877649 10.025302 9.908349 10.009432 9.934275 9.847395
1367791_at 7.2500753 7.6014156 7.3213305 7.3370194 7.342489 7.419799 7.4337726 7.5502048 7.4589825 7.610525 7.3254843 7.3005667
1367792_at 4.01595 4.1502676 3.9409394 3.9243991 4.033084 3.9614122 4.2383537 3.669503 3.822513 4.0974774 3.9786294 3.9426475
1367793_at 12.9766245 13.1054 12.991905 13.10758 13.056882 13.09101 13.086965 13.208469 13.15846 13.084937 13.036289 13.099728
1367794_at 7.7222934 5.9091606 5.9260874 6.1760316 6.1901283 6.4992304 7.0625253 6.070784 6.6146193 6.5646243 4.722745 6.517853
1367795_at 8.73023 8.040699 8.035805 7.5168085 7.972716 7.9068427 7.3531327 7.155224 8.212161 7.658404 7.5429263 8.073221
1367796_at 8.722598 8.86265 8.67337 8.778938 8.497051 8.561911 8.774302 8.749561 8.529308 8.8143425 8.728052 8.748323
1367797_at 6.877251 6.972953 6.9144797 7.00747 7.077294 6.7134376 6.690341 7.179663 7.1105537 6.794022 6.9951086 6.6899433
1367798_at 12.540461 12.473587 12.465277 12.4693985 12.503935 12.592075 12.477791 12.594035 12.610277 12.481678 12.504456 12.609389
1367799_at 5.218647 5.360505 5.3227353 5.268441 5.2095647 5.250764 5.4037986 5.391969 5.331126 5.2796335 5.069863 5.446881
1367800_at 6.5317793 6.361434 6.66533 6.608333 6.808993 6.0894494 6.506933 6.7940845 6.436463 6.1712003 6.356104 6.663266
1367801_at 9.576853 9.549588 9.443302 9.451939 9.495693 9.454859 9.484267 9.5433 9.36768 9.592909 9.564612 9.562463
1367802_at 11.375292 9.766855 9.673666 9.77275 8.297868 10.001416 8.273739 8.5613365 9.057497 9.171461 9.845038 8.736473
1367803_at 6.465147 6.608275 6.2750583 6.267621 6.2853317 6.221819 6.145037 6.581074 6.2959676 6.3057585 6.6970744 6.2787757
1367804_at 12.806508 12.852848 12.925185 12.816396 12.799942 13.021191 12.878927 12.911398 12.998805 12.804115 12.795882 12.880683
1367805_at 4.954553 4.8197074 5.033979 4.562298 4.950317 4.8067374 4.737075 4.901526 4.8728127 4.7346206 4.858415 4.7977815
1367806_at 5.2355843 5.1185174 5.314619 5.1263003 5.2043543 5.2962666 5.2418933 5.2267294 5.010754 5.0612116 4.865489 4.9396944
1367807_at 9.440197 9.32405 9.348713 9.495251 9.441966 9.359412 9.255619 9.522328 9.594332 9.494818 8.609137 9.560307
1367808_at 10.656954 10.751051 10.719729 10.723233 10.6156645 10.543837 10.629774 10.731178 10.627547 10.644395 10.626111 10.402455
1367809_at 4.779327 4.5844917 4.5948915 4.512424 4.3620048 4.401347 4.58026 4.6439323 5.081754 4.664094 4.8713255 4.6463118
1367810_at 6.093763 6.403364 5.8075466 5.8829074 6.011077 6.2372956 6.1423836 6.3313484 6.0596147 6.015188 5.9944963 6.7629957
1367811_at 5.7676272 5.324767 5.1827536 5.3616962 5.518958 5.1272774 5.224099 5.2794147 5.450397 5.136795 5.008681 5.4395614
1367812_at 7.96862 7.7078605 7.9743586 8.001295 7.9620013 7.8797483 7.8434677 7.6448717 7.7038198 7.7016587 7.8568006 8.021793
1367813_at 8.6281185 8.545721 8.482405 8.494919 8.592609 8.030528 8.152211 8.525046 8.406052 8.290435 8.328434 8.3432865
1367814_at 9.305766 9.18092 9.069446 9.057034 8.857875 8.852818 9.021642 9.252693 8.819838 9.290806 8.820383 8.92967
1367815_at 8.66128 8.512443 8.625136 8.5989065 8.879442 8.635664 8.61792 8.849529 8.604464 8.940009 8.716579 8.665306
1367816_at 5.1530647 5.224811 5.182575 5.447908 5.166824 5.309572 5.1973042 5.265522 5.161124 5.378986 5.1735826 5.498247
1367817_at 7.9939384 8.121481 8.153078 8.30139 8.085438 7.684324 8.07235 8.013174 7.9375997 8.223425 7.9607916 7.922796
1367818_at 9.266388 9.226197 9.275675 9.349485 9.360791 9.1699705 9.243708 9.3871155 9.21522 9.373385 9.358827 9.336371
1367819_at 12.146741 12.156623 12.122105 12.080187 12.14293 12.014085 12.031501 12.08843 12.0986185 11.991587 11.981801 12.0625
1367820_at 9.364563 9.348143 9.126774 9.421802 9.441271 9.225889 9.347634 9.484166 9.349599 9.580926 9.311698 9.559073
1367821_a_at 3.7816365 3.7862782 3.30519 3.6145449 4.035374 3.9126716 3.8175845 3.839789 3.7311358 3.6922839 3.7772477 3.7063575
1367822_at 5.178679 5.3250303 5.3934336 5.5792403 5.55719 5.7065425 5.5138464 5.5201383 5.597479 5.4652224 5.494494 5.3495245
1367823_at 5.071081 5.259489 5.2404356 4.91282 5.082672 5.550746 5.1539745 5.0952053 5.0871735 5.189686 5.1728654 5.3855143
1367824_at 9.056785 8.909384 9.002512 9.110514 8.987278 8.8418665 9.049513 9.064144 9.005619 8.972463 9.090285 8.9963455
1367825_at 6.3459725 6.232804 6.495942 6.128219 5.974528 6.293254 6.3984694 6.184892 6.2005854 6.377294 6.221887 6.4250255
1367826_at 10.044595 9.857511 9.799137 10.309082 9.515036 9.817832 10.045058 10.258485 9.817357 10.154202 10.25422 9.95171
1367827_at 10.143993 10.153739 10.120841 10.080162 10.071839 9.992588 10.070545 10.016407 10.0502 10.016758 10.038622 10.059973
1367828_at 9.792301 9.688874 9.723537 9.815795 9.738867 9.753725 9.710463 9.834954 9.930391 9.745189 9.758296 9.786278
1367829_at 11.447716 11.43445 11.492943 11.406738 11.420062 11.425209 11.435087 11.445989 11.4937525 11.422004 11.528278 11.437589
1367830_a_at 7.7284465 7.766477 7.6409874 7.845187 7.652381 7.8000174 7.646014 7.709859 7.7969584 7.740593 7.66838 7.6441846
1367831_at 8.904865 8.763604 8.638155 8.924246 8.501778 8.70532 8.635526 8.808001 8.533679 8.764195 8.545182 8.69619
1367832_at 11.117878 11.2651415 11.125356 11.230123 11.2643 11.161045 11.151787 11.243256 10.959835 11.06135 11.221296 11.067182
1367833_at 9.87613 9.890116 9.966848 10.009144 9.867612 9.809142 9.828886 9.867886 9.71865 9.943281 9.834432 9.682039
1367834_at 8.141266 7.8783803 7.8377776 8.041615 7.9891896 7.6453695 7.6061583 7.906885 7.720144 7.9478993 7.7674327 7.7736516
1367835_at 5.4081564 5.501953 5.184926 5.5853333 5.398388 5.5100374 5.2842746 5.0006447 5.2390842 5.2579837 5.5167947 5.1453867
1367836_at 9.831361 9.090027 9.461889 9.760807 9.674724 10.001416 9.873181 9.346032 9.948211 10.047406 9.655727 9.768265
1367837_at 9.789478 10.051127 10.016544 10.055095 10.049347 9.912919 9.857591 9.986127 10.050524 10.031289 9.911026 9.91823
1367838_at 12.320443 12.3841305 12.475836 12.570059 12.47849 12.2132 12.508147 12.697825 12.482099 12.693285 12.478105 12.45392
1367839_at 10.780995 10.813343 11.069582 10.659895 10.678034 10.772473 11.051895 10.829026 11.026375 10.821652 11.030005 11.126647
1367840_at 8.193486 8.462408 8.242109 8.426014 8.18722 8.205194 8.3107605 8.352634 8.326967 8.190395 8.276249 8.286034
1367841_a_at 3.4648974 3.6892598 3.3691905 3.532398 3.412344 3.6065023 3.529038 3.6532748 3.5227692 3.2063615 3.449037 3.32989
1367842_at 6.0129814 5.821297 6.0575275 5.5947447 5.9409537 6.168587 6.0069957 5.9123354 5.8615665 6.182726 5.9162188 6.195523
1367843_at 10.840368 10.54147 10.569855 10.609784 10.6734295 10.57914 10.500433 10.713026 10.527605 10.808498 10.725389 10.756172
1367844_at 8.876278 8.729819 8.657462 8.878781 8.685732 8.847445 8.719205 8.728911 8.800955 8.764582 8.603636 8.765935
1367845_at 3.5764873 3.4388926 3.5143037 3.4201026 3.386997 3.5578167 3.3062847 3.756276 3.771295 3.49761 3.744316 3.357943
1367846_at 6.1975145 6.1301255 5.9286175 5.9357333 5.770774 6.099287 6.273194 6.0165577 6.418509 6.223001 6.171836 5.877573
1367847_at 9.313641 9.106601 8.7217865 8.59303 7.7933135 9.628284 9.059403 7.570931 8.981862 7.7544675 8.298887 7.924987
1367848_at 8.172489 8.081116 7.9342365 8.258984 8.065688 7.863386 7.709479 7.936507 7.853435 8.085222 7.8427763 8.142937
1367849_at 9.590154 9.688441 9.780895 9.918192 9.962258 9.764064 9.73301 9.829839 9.5491295 9.914649 9.59322 9.72351
1367850_at 8.239716 8.4019575 8.232978 8.506499 8.289447 8.418735 8.393274 8.514854 8.435114 8.610988 8.154602 8.191868
1367851_at 3.9831612 4.0536118 3.919462 3.813395 3.9757216 4.054961 4.1186566 3.935527 4.273134 3.8720596 4.034876 3.9610817
1367852_s_at 4.603278 4.442931 4.521044 4.3164873 4.7245255 4.722613 4.93524 4.7518754 4.7358546 4.943121 4.54762 4.666042
1367853_at 8.222668 8.171825 8.220383 8.153326 8.286648 8.204889 8.123774 8.18831 8.237717 8.060238 8.486303 8.135253
1367854_at 12.470736 12.292767 12.364581 11.861217 11.533994 12.094422 12.236587 11.572668 11.627403 12.245536 12.3737545 11.762727
1367855_at 9.345773 9.530085 9.46519 9.518945 9.522071 9.403729 9.333059 9.302244 9.625096 9.502993 9.236308 9.439462
1367856_at 9.936804 10.188136 9.600696 9.541135 8.923994 9.833872 10.6375 9.114754 8.789636 9.926236 10.427372 8.880625
1367857_at 12.718968 12.485311 12.333488 12.375206 12.276687 12.372799 12.542952 11.97804 12.068266 12.176111 12.651985 12.298711
1367858_at 3.8098357 3.8022346 3.8119993 3.7447286 3.9183943 3.6489587 4.110448 3.7536628 3.7939334 3.816827 4.075391 3.7760348
1367859_at 5.5518827 5.854149 5.4235806 5.7165694 5.851934 5.647277 5.1499505 5.626657 5.318031 5.7882757 5.080621 5.0607452
1367860_a_at 10.181919 10.344239 10.281591 10.353182 9.861697 9.575834 10.270513 10.257572 10.0917425 10.203315 10.087484 9.926091
1367861_at 5.8585434 5.7682147 5.94772 5.9669275 5.688498 5.5968046 6.0505514 5.7409887 6.1569123 6.1222315 5.9051247 5.7156405
1367862_at 3.8850155 4.266383 4.042397 4.0544634 4.305043 4.1487436 4.2250857 4.036053 4.212053 4.538974 4.1571364 4.03293
1367863_at 8.144004 8.217359 8.041094 8.083452 8.239857 7.9319563 7.965265 8.089553 7.9923096 7.9814157 8.075474 8.1056385
1367864_at 6.0901546 5.7186484 6.1412625 5.7470174 5.664273 5.454396 5.638684 5.5800576 5.7196655 5.5172315 5.8255587 5.9371147
1367865_at 7.921999 7.8720036 7.8207216 7.89772 7.9398108 7.730498 7.6840715 7.991177 7.873145 7.8748345 7.779558 7.812234
1367866_at 6.3564353 6.3344417 6.4341426 6.5350103 6.4536495 6.722461 6.6892223 6.3515763 6.0066943 6.5171084 6.376263 6.378234
1367867_at 9.16384 9.334948 9.314842 9.397436 9.16306 9.299855 9.051746 9.421757 9.28062 9.36989 9.326318 9.145394
1367868_at 7.5183053 7.6698203 7.395685 7.8704042 7.3965564 7.442152 7.6271696 7.3976994 7.182545 7.8000083 7.567181 7.5297837
1367869_at 10.385139 10.314646 10.458689 10.476359 10.384508 10.328315 10.428619 10.358177 10.464141 10.373444 10.438639 10.33639
1367870_at 9.896857 9.845477 9.9291115 9.879989 9.895757 9.745893 9.710912 9.929915 9.741044 10.089587 9.863534 9.748092
1367871_at 13.199453 13.427598 13.731643 13.31001 13.656471 13.791636 13.455617 13.676878 13.605261 13.596787 13.469953 13.575463
1367872_at 8.757349 8.609575 8.699091 8.707746 8.701419 8.70561 8.788425 8.713063 8.6737995 8.805511 8.805636 8.625129
1367873_at 9.743973 9.679426 9.6844425 9.675714 9.739336 9.614733 9.656459 9.689507 9.785013 9.741101 9.706795 9.624407
1367874_at 6.78171 6.82393 6.864435 7.0453534 6.972035 6.7386193 6.675775 6.885355 6.771376 6.92203 6.692745 6.6262527
1367875_at 9.153732 9.316873 9.357504 9.445061 9.407695 9.29714 9.221722 9.3712015 9.3828 9.370036 9.296922 9.2477455
1367876_at 6.743064 7.127229 7.0199385 7.299834 6.833833 6.754166 6.8277326 6.8434167 6.835258 6.9128947 6.9757533 6.94194
1367877_at 8.319559 8.18483 8.486385 8.358024 8.193976 8.013699 8.286037 8.267109 8.238678 8.2752285 8.377008 8.117811
1367878_at 8.7318945 8.855142 8.749046 8.783127 8.594283 8.796703 8.733987 8.656764 8.505828 8.64922 9.040684 8.775796
1367879_at 7.920569 7.7889204 7.7468386 7.646577 7.828955 7.464841 7.2562757 7.691848 7.5231624 7.5285263 7.7379336 7.5340476
1367880_at 5.779467 6.099153 5.858113 5.798737 5.752707 5.5968323 5.9494896 5.743122 6.097263 5.9832745 5.8386326 5.436828
1367881_at 7.971586 7.668407 7.658481 7.9112935 7.773115 7.924289 7.838512 7.772551 7.9656734 7.7272763 7.880092 7.9194064
1367882_at 6.5205173 6.6078787 6.1700587 6.2151127 6.2241693 6.621647 6.5312986 6.388706 6.450013 6.372571 6.342869 6.604474
1367883_at 7.2878304 7.150659 7.2033963 7.5779443 7.113825 7.137192 7.1677094 7.2654877 7.131747 7.2757306 7.5588727 7.0671587
1367884_at 10.65431 10.827513 10.771715 10.869904 10.741451 10.741971 10.769224 10.570435 10.709728 10.704654 10.532632 10.669348
1367885_at 11.955677 12.022149 12.053612 11.885041 12.059302 11.972294 12.077578 12.113642 12.058249 12.07008 12.062698 12.008882
1367886_at 7.9151955 7.9441385 7.775196 7.916061 7.908259 7.798809 8.050998 7.936675 7.7156715 7.917587 7.974927 7.917494
1367887_at 12.689787 12.855926 12.923873 12.930617 12.787311 12.878199 12.776918 12.84161 12.85122 12.844008 12.881497 12.793237
1367888_at 3.728959 3.8146026 3.875401 3.6993675 3.669492 3.7898633 4.2453337 3.7828627 3.9364183 3.966015 3.9542205 3.5319927
1367889_at 9.332544 9.40279 9.469143 9.425913 9.407585 9.3686695 9.395872 9.440769 9.51321 9.441675 9.33799 9.311171
1367890_at 7.1510873 7.003821 6.934898 6.9999676 6.9125333 6.9747562 6.891358 7.0120406 7.2421956 7.122422 6.8830585 6.9721003
1367891_a_at 5.4548492 5.455224 5.2756877 5.523553 5.4232354 5.539913 5.5270877 5.4547563 5.368717 5.8285346 5.662845 5.6422987
1367892_at 10.850735 10.781778 10.921136 10.485144 10.79569 10.583123 10.845111 10.673849 10.568093 10.774215 10.924796 10.834892
1367893_a_at 7.4557467 7.419067 7.3641577 7.256241 7.4174175 7.243361 7.3219013 7.4628086 7.3808923 7.4352546 7.3954406 7.4690027
1367894_at 12.561801 12.603494 12.709091 12.18745 12.317851 12.548532 12.463119 11.32817 11.939674 11.766707 12.239525 11.87077
1367895_at 11.135829 11.109797 11.041405 11.102336 11.11035 11.095332 11.032461 11.054726 11.074567 10.987631 11.076868 11.010691
1367896_at 13.558187 13.449573 13.40456 13.412832 13.620526 13.409277 13.052467 13.482916 13.292696 12.984512 12.938226 13.425483
1367897_at 10.704634 10.72939 10.756344 10.868031 10.7858305 10.765228 10.514732 10.825598 10.85148 10.78287 10.753433 10.792227
1367898_at 9.853002 9.869618 9.829498 9.900628 9.907534 9.64199 9.878492 9.694221 10.001291 9.806342 9.816425 9.700601
1367899_at 7.94667 7.735012 7.6753263 7.6628823 7.4083176 7.3641267 7.463265 7.66005 7.5228457 7.553853 7.5199223 7.320329
1367900_at 8.561326 8.939241 9.085103 8.999597 8.76463 9.053934 8.830913 9.09322 9.053804 9.209311 8.822389 8.639574
1367901_at 9.141262 9.126151 9.19681 9.129781 9.085129 9.243834 9.275539 9.240125 9.313113 9.417445 9.230022 9.140538
1367902_at 7.8727202 7.6729755 7.745607 7.549565 7.821447 7.778968 7.6071715 7.791595 7.6026807 7.824082 7.81688 7.8263507
1367903_at 9.184309 9.568128 9.5669155 9.364882 9.624996 9.425371 9.4882965 9.580578 9.739609 9.44579 9.651529 9.630156
1367904_at 6.437939 4.7019296 6.5696573 6.4908433 5.940101 6.656152 5.9610753 5.68333 5.8929 5.328279 5.88883 5.7856603
1367905_at 11.006745 10.644893 10.731902 10.759489 11.046013 10.841854 10.837093 11.032555 10.947406 10.818388 10.828354 11.061581
1367906_at 10.215098 10.155258 10.031554 10.24213 10.000167 9.935706 10.063614 10.033797 10.013107 10.198547 10.056203 10.19648
1367907_a_at 8.911 8.937384 8.925268 9.047725 9.072976 9.002519 8.888312 9.007877 8.985063 9.155466 9.014674 9.056267
1367908_at 11.829988 11.788142 11.802795 11.753395 11.778897 11.785063 11.717139 11.796559 11.780475 11.811322 11.784618 11.714742
1367909_at 11.610291 11.538185 11.765986 11.509607 11.709531 11.604128 11.55382 11.89884 11.757995 11.8038845 11.577446 11.687383
1367910_at 7.8324966 7.7456307 7.6085343 7.757818 7.7672887 7.6503477 7.6612425 7.609302 7.664683 7.710186 7.859317 7.6754026
1367911_at 8.142061 7.908941 8.003127 7.824688 7.8874936 7.591716 7.682972 7.687039 7.506617 7.672431 7.7823324 7.418826
1367912_at 6.32036 6.438568 6.337886 6.553533 6.59891 6.3927484 6.3212523 6.3242745 6.2871947 6.42303 6.2468486 6.136818
1367913_at 6.8739066 7.0483217 6.639383 6.775771 6.808993 7.144312 6.8834386 6.7940845 6.9543104 6.7882166 6.784563 7.073894
1367914_at 6.652225 6.6561074 6.4731607 6.5596557 6.5381007 6.835655 6.5482073 6.561329 6.624872 6.48869 6.383803 6.348376
1367915_at 9.200955 9.124567 9.2214155 9.326119 9.14688 8.9952345 9.055213 9.028849 9.042208 9.207819 9.263675 9.072025
1367916_at 5.4161205 5.5665407 5.467291 5.855225 5.431148 5.6319647 5.6352606 5.48687 5.235385 5.323031 5.450546 5.683036
1367917_at 13.394667 13.399748 13.454032 13.410063 13.434725 13.390001 13.384284 13.458554 13.474893 13.410748 13.436303 13.489751
1367918_at 4.9454026 4.467 4.8370633 5.2020273 5.2557955 4.608265 4.6699133 5.4428053 4.9428735 4.9385405 4.6112432 4.829345
1367919_at 6.2825303 5.6512465 6.3578324 6.1331143 6.473167 6.0670023 5.6103177 6.359953 5.934157 6.42733 6.1432343 6.8969216
1367920_at 5.4714394 5.3564754 5.372881 5.7092695 5.1223507 5.4450603 5.4817004 5.0768776 5.7721705 6.0091906 5.5980167 5.3880124
1367921_at 7.6582737 7.782042 7.7080865 7.564207 7.721334 7.5835266 7.594035 7.7040596 7.683448 7.4723406 7.6503863 7.5607953
1367922_at 8.038551 8.053849 8.001671 8.045023 8.1464615 8.002725 7.9395046 8.125057 7.8928423 8.215174 8.002743 8.093101
1367923_at 5.271153 5.3478594 5.350675 5.0476584 5.3605466 5.410208 5.4015074 5.184505 5.093912 4.985816 5.031056 5.457596
1367924_at 7.3325877 6.8803487 6.849275 6.9514174 6.89518 7.2704906 7.0936465 7.0321355 6.9040666 6.938317 7.1513357 7.353353
1367925_at 8.1905365 8.105606 8.238576 8.336857 8.19689 8.2976265 8.019104 8.300737 8.1159725 8.43104 8.191765 8.145096
1367926_at 8.751928 8.535518 8.801632 8.698596 8.804265 8.764492 8.574554 8.786117 8.864057 8.706024 8.714752 8.742607
1367927_at 10.719672 10.704617 10.768047 10.752342 10.744444 10.7501335 10.64063 10.711093 10.724764 10.784821 10.811228 10.597473
1367928_at 3.9531195 3.6770825 3.878593 3.8775454 3.9459507 3.6227894 3.911265 3.9044626 3.8699203 3.938209 3.7572165 3.8338087
1367929_at 10.30714 10.315832 10.368057 10.354609 10.409109 10.491724 10.302319 10.4069195 10.4116745 10.516371 10.564787 10.478722
1367930_at 3.5631516 3.8100255 3.5582612 3.7159739 3.4463837 3.7716403 3.8475666 3.5545046 3.7032247 3.7690086 3.931296 3.7625682
1367931_a_at 9.591529 9.765325 9.720861 9.64992 9.588215 9.549753 9.599669 9.564184 9.569794 9.686158 9.681181 9.500399
1367932_at 11.838765 11.741871 11.932458 11.662389 11.761898 11.632694 11.810929 11.983206 12.132204 11.82365 12.144056 12.330746
1367933_at 7.9930077 8.219883 8.236046 8.253122 8.231165 8.257616 8.015874 8.56341 8.272971 8.098837 8.38166 8.035929
1367934_at 5.6333466 5.7842183 5.928919 5.575035 5.689084 5.776443 5.7753906 5.6036396 5.740734 5.6373434 5.4599953 5.6511755
1367935_at 8.930996 8.941807 9.003199 9.26803 9.020345 8.828361 9.004893 9.018722 8.934551 9.074169 8.929396 8.889721
1367936_at 7.8666706 7.797177 7.678123 7.776244 7.7441726 7.6180997 7.628813 7.851741 7.478646 7.6569653 7.5157924 7.764566
1367937_at 8.419795 8.179548 8.57889 8.355755 7.7196827 8.357998 8.148428 8.442131 8.8242035 7.8269825 8.547759 8.415078
1367938_at 10.558859 10.941715 10.882315 11.007079 11.10608 10.926682 10.585456 11.112782 10.898174 10.916178 10.764365 11.08079
1367939_at 11.418006 11.42364 10.809335 11.259457 10.906508 11.253652 11.116471 11.039159 11.204011 10.891446 11.611808 11.335742
1367940_at 6.192004 6.1014647 6.052289 6.0446277 6.1095724 6.390224 5.945033 6.4575796 6.116854 6.2393103 6.437453 6.0834513
1367941_at 9.265208 9.349227 9.272361 9.308384 9.373122 9.207246 9.108654 9.325442 9.303441 9.436303 9.232779 9.142429
1367942_at 7.6701846 7.824476 7.4564157 7.748494 7.334115 7.453575 7.778896 7.8931656 8.007118 7.9568076 7.266977 7.2783875
1367943_at 7.69143 7.5874205 7.6234765 7.9985485 7.641301 7.744621 7.755818 7.840277 7.6299186 7.7777576 7.794061 7.7150817
1367944_at 5.3247747 5.594705 5.279574 5.364159 5.3359494 5.4437504 5.0103054 5.17177 5.3441615 5.2211204 5.3367205 5.3271074
1367945_at 11.114508 11.478812 11.124242 11.255295 11.177368 11.322985 11.48412 11.382255 11.524745 11.47065 11.376678 11.484904
1367946_at 9.76045 9.985701 10.019274 9.933195 10.211812 9.623218 9.626941 10.116641 9.6575775 10.119419 9.76498 9.820544
1367947_at 8.717493 8.723469 8.751979 8.670841 8.737682 8.681846 8.825302 8.7459955 8.711315 8.755927 8.762911 8.76401
1367948_a_at 10.380506 10.289226 10.289251 10.327419 10.439136 10.344086 10.46599 10.423919 10.639343 10.387124 10.35752 10.524569
1367949_at 5.6671195 5.56706 5.7279854 5.707209 5.47564 5.907709 5.8016677 5.860346 5.729936 5.5116363 5.4702096 5.7150764
1367950_at 7.256097 6.9468684 7.7158666 7.454532 7.9371223 7.401432 7.8198576 7.87732 7.636743 7.7201376 7.3857284 7.96723
1367951_at 4.2119527 4.264846 4.6548686 4.7123857 4.3461857 4.3843436 4.4015083 4.2049513 4.8087735 4.1727614 4.2494335 4.3434834
1367952_at 7.1686773 6.7978077 7.1205606 7.1668024 7.053523 6.80623 6.9912496 6.811929 6.7122474 6.9003916 6.910288 6.9519334
1367953_at 5.432599 4.782847 4.8726945 5.613765 5.471995 5.08985 5.0948277 4.832007 4.907755 4.972752 4.96022 5.2463193
1367954_at 5.9790325 5.9252143 6.4490895 5.604228 6.7196956 6.467257 6.473848 5.822186 5.767647 6.207621 6.036053 6.798353
1367955_at 6.544379 6.886605 6.4144616 6.9017 6.46906 6.422407 6.339747 6.4506164 6.2913785 6.434963 6.267949 6.2739573
1367956_at 5.7212696 5.3213925 5.583675 5.563088 5.338509 5.47114 5.2630467 5.3752913 5.368717 5.1236854 5.4572225 5.155802
1367957_at 7.811898 8.811118 9.402473 9.942286 8.858877 8.39437 10.356366 9.455931 9.736779 9.81627 9.594651 9.055694
1367958_at 8.934822 8.930798 8.664314 8.987494 8.957804 8.948151 9.046107 9.010065 9.0089655 8.876801 8.915369 8.890928
1367959_a_at 6.218981 5.6988316 5.568113 6.239498 5.9517384 6.1476264 6.0188107 5.7863107 5.6955986 5.945412 5.609407 6.315487
1367960_at 8.763762 8.694038 8.518707 8.086678 8.811302 8.341152 7.8257246 7.937716 8.251046 7.896585 7.8291674 8.27356
1367961_at 4.531473 4.673583 4.669599 4.4167824 4.747093 4.456172 4.5765057 4.4927006 4.983034 4.537654 4.6956162 4.5227356
1367962_at 4.3207765 4.499051 4.307827 4.5074134 4.5810065 4.570809 4.328246 4.17016 4.8970046 4.4983006 4.315293 4.5392857
1367963_at 7.182443 6.939271 7.1353526 7.218967 6.995032 7.1209264 6.900446 7.0766478 7.05835 7.2520046 7.0961018 7.0963407
1367964_at 4.5316954 4.781918 4.899548 4.9191484 4.532776 4.73238 4.685178 4.615808 4.6187186 4.7844677 4.8978767 4.746192
1367965_at 6.130819 6.4103823 6.4304476 6.3477983 6.241628 6.4972644 6.154625 6.0934052 6.5697274 6.653446 6.094616 6.3866725
1367966_at 9.955894 9.832556 9.954601 9.967159 9.733038 9.769236 9.740644 9.826471 9.786713 9.842329 9.825579 9.712183
1367967_at 7.5773373 7.2460017 7.1772118 7.556974 7.318422 7.3070984 7.1574907 7.3487177 7.410163 7.439817 7.2105737 7.290112
1367968_at 3.6262906 3.576127 3.501241 3.3354843 3.5066423 3.7879288 3.58112 3.6105466 3.648701 3.387969 3.7167823 3.4896908
1367969_at 10.835473 10.879236 10.8882 10.858357 10.82515 10.920253 10.816943 10.910092 10.826569 10.996798 10.787512 10.880901
1367970_at 4.1775594 4.3619237 4.481103 4.751607 4.4401703 4.4853454 4.505806 4.8757124 4.4424596 4.5057755 4.718897 4.166312
1367971_at 10.361594 10.2385 10.340422 10.249409 10.275272 10.217388 10.1634865 10.259254 10.211892 10.190862 10.180905 10.120106
1367972_at 10.018086 10.239916 10.15292 10.261314 10.14711 9.992132 9.984207 10.071014 10.156549 10.039442 10.078781 10.062452
1367973_at 4.1989264 3.7813842 3.7739055 4.2565413 4.397917 4.078972 4.0913305 3.9435153 4.111899 4.6855035 3.767323 4.3490887
1367974_at 9.139419 9.358893 9.220325 9.149786 9.234234 9.287537 9.259249 9.222327 9.079804 9.648937 9.04752 8.916342
1367975_at 5.9926176 5.7286277 5.37189 5.5936003 6.1962895 5.907877 6.089926 5.6999235 5.596737 6.221414 5.718768 5.215393
1367976_at 7.592851 7.903902 7.6446276 7.9214377 7.4887877 7.207431 7.5557284 7.686978 7.457677 7.717356 7.8872743 7.6251183
1367977_at 3.7302964 3.7340078 3.65335 3.5400321 3.7273629 3.7278085 3.732514 3.6418915 3.7342906 3.6514838 4.028008 3.6871507
1367978_at 5.1668763 5.484228 5.3995833 5.583616 5.233116 5.693741 5.564406 5.4844923 5.3599205 5.487853 5.4326224 5.5433564
1367979_s_at 11.652379 11.763699 11.913313 11.47766 11.649954 11.630375 11.850838 11.643248 11.713379 11.55254 12.052497 12.131698
1367980_at 8.451767 8.602411 8.398571 8.492323 8.363499 8.328203 8.569807 8.385256 8.631957 8.401707 8.614095 8.468861
1367981_at 7.739415 7.8431973 7.6849613 7.9072523 7.788222 7.8378224 7.802675 7.747845 7.9392056 7.910029 7.936501 7.792306
1367982_at 11.391355 10.502598 10.806784 10.64259 11.200426 10.999623 10.52085 10.527337 10.583983 10.778138 11.127264 10.4439535
1367983_at 5.6949806 5.6797185 5.469926 5.9124904 5.6806865 5.2718534 5.346358 5.4368854 5.494231 5.2987466 5.7889686 5.338094
1367984_at 6.0415945 5.973839 5.7922544 6.2347803 5.8234706 6.087652 6.141528 6.4219995 5.8639746 6.3531194 6.353617 6.3482094
1367985_at 8.528956 7.2540245 6.9180255 7.06497 7.7876267 6.8654056 8.168441 7.6737294 8.668872 7.754575 8.727123 7.2297044
1367986_at 7.5067797 7.4930263 7.2603106 7.551909 7.504701 7.239434 7.3260255 7.547804 7.4764814 7.4690866 7.3308797 7.348829
1367987_at 8.991612 8.677359 8.993887 8.964155 8.838635 9.178326 8.8823185 8.911112 9.151855 9.168034 9.055547 9.10512
1367988_at 13.006964 13.081034 12.993841 13.127292 12.998445 13.180136 13.044708 13.117428 13.126932 13.103993 13.09205 13.0040045
1367989_at 4.285296 3.8586626 4.2110796 4.1070876 3.9633272 3.961899 4.010455 3.9358191 4.002734 3.985277 4.1525598 4.2558846
1367990_at 5.2309084 4.82775 5.0390887 4.7060184 5.1780934 5.097801 5.145717 4.981109 5.004777 5.1152043 5.125788 5.1216574
1367991_at 9.276241 9.230304 9.149654 9.373966 9.305635 9.054436 9.024854 9.1209345 9.227822 9.377822 9.269118 9.179726
1367992_at 4.30999 4.6722846 4.3044224 4.576596 4.4276366 4.439781 4.6978483 4.6198235 4.8421807 4.4024367 4.349202 4.5182066
1367993_at 7.445413 7.7163715 7.589649 7.5618377 7.5490294 7.333118 7.2985806 7.64594 7.4789925 7.5064735 7.5630574 7.640707
1367994_at 10.4909 10.635537 10.726266 10.696899 10.991228 10.667179 10.682906 10.627059 10.838003 10.899406 10.562353 10.640492
1367995_at 13.098848 13.077973 13.052165 13.077973 13.149108 13.0431185 13.077989 13.103956 13.046304 13.081806 13.065772 13.077121
1367996_a_at 7.1388617 7.055759 6.94694 7.3043714 6.962789 6.7323008 7.0338006 7.00985 6.980799 7.1625924 6.805037 7.0573997
1367997_at 8.490085 8.3261385 8.430061 8.606657 8.5684 8.312069 8.161614 8.417888 8.509402 8.370548 8.20009 8.359693
1367998_at 8.6374655 5.7473464 9.266736 5.06711 8.570768 6.0820317 9.523651 9.071056 8.772464 5.546401 7.649967 5.9543824
1367999_at 12.305309 12.41796 12.458621 12.628488 12.374578 12.357205 12.473152 12.596827 12.567454 12.565699 12.504755 12.573268
1368000_at 14.316209 14.34384 14.308238 14.301046 14.270466 14.355207 14.305719 14.323159 14.348304 14.306213 14.308868 14.339416
1368001_at 4.1913795 4.3030195 3.9835165 3.9584699 4.097954 3.9870837 4.1655235 4.1442127 4.0429163 4.001668 3.9859886 4.074457
1368002_at 7.8590016 7.6126943 7.6557574 7.6519957 7.3716784 7.3734307 7.7134852 7.8499637 7.6370153 7.841699 7.833411 7.392711
1368003_at 5.0980062 5.3734956 5.4841948 5.1412835 5.3379416 5.415349 5.24497 5.2423306 5.089447 5.163442 5.172517 5.2878127
1368004_at 9.78269 9.769848 9.783748 9.748686 9.703425 9.752702 9.640865 9.831851 9.752417 9.826986 9.8171015 9.723378
1368005_at 5.202042 5.1918373 5.68076 5.3100243 5.3926306 5.6414056 5.3489075 5.2372875 5.582199 5.5047765 5.1764708 5.3124104
1368006_at 7.803074 7.6875997 7.691264 7.828999 7.6691403 7.8731103 7.7669 7.917077 7.6634574 8.047058 7.494391 7.970835
1368007_at 6.563021 7.002468 6.3244853 6.924053 6.783328 7.0910697 6.6135235 6.721798 7.3104367 6.7138114 6.784191 6.837308
1368008_at 5.119741 5.2920604 5.183946 5.1627254 5.2103243 5.530358 5.565331 5.06118 5.171816 5.545519 5.384204 5.5733685
1368009_at 9.566905 9.301219 9.244285 9.419054 8.8172655 9.464718 9.75189 8.984177 9.572657 10.024792 9.952493 9.503509
1368010_at 7.7787724 7.8136144 7.8152165 7.767156 7.691178 7.7246294 7.700398 7.816557 7.720677 7.925209 7.788716 7.8624554
1368011_at 7.896413 7.738551 7.744116 7.988031 7.8803368 7.725827 7.5846605 8.032035 7.930583 7.8547573 7.739154 7.956743
1368012_at 6.893157 6.5901194 6.768523 6.7677393 6.6122165 6.7728105 6.740966 6.5454683 6.3739123 6.829004 6.583422 6.7223024
1368013_at 4.051473 3.9523363 4.077656 4.362233 4.185383 4.3453817 3.9853802 3.99342 4.1699877 3.721671 3.985245 4.082752
1368014_at 3.928889 3.9208171 3.9925995 3.8821492 3.6415586 4.0348315 3.9686902 3.8880548 4.08496 3.9223573 3.9368277 4.258499
1368015_at 5.4388137 5.6259117 5.8462667 5.812206 5.2757764 5.8830113 5.669173 5.7606316 5.725796 5.8406014 5.7277327 5.90183
1368016_at 12.824864 12.776527 12.859172 12.832137 12.930393 12.840224 12.811622 12.894029 12.858106 12.864391 12.864148 12.833771
1368017_at 4.6821594 4.9397902 4.9977536 4.908764 4.98538 5.3255043 5.0045176 4.900358 5.0280566 4.816113 4.841719 5.241584
1368018_at 9.153023 9.233172 9.211584 9.097153 9.084421 9.076301 9.308469 9.170148 9.1605425 9.344211 9.179513 8.974506
1368019_at 8.024002 7.9272804 8.040356 7.987689 8.010113 7.7216883 7.9317656 7.9471216 7.9047837 8.106461 8.0783 7.878676
1368020_at 7.022383 6.9612284 7.3972464 6.912865 6.7754765 6.8895583 7.0011783 7.365274 6.9370775 7.1751113 7.72283 7.549112
1368021_at 13.740289 13.693527 13.93445 13.910637 13.703286 14.026563 13.970196 14.025109 13.989457 13.880385 13.957225 13.941994
1368022_at 7.0929832 6.9482675 7.095615 7.031398 7.128472 7.010104 6.915185 6.9155703 7.130898 7.1406984 7.186733 6.801398
1368023_at 6.5423326 6.810283 6.769366 6.7793326 6.6798906 6.911437 6.746426 7.0489764 7.091464 6.773195 6.6615834 7.121055
1368024_at 6.503788 6.6033173 6.673218 6.701107 6.3896074 6.9809256 6.7211385 7.02234 6.834178 6.6510105 6.5630174 7.0076747
1368025_at 7.4327106 7.8933396 7.600303 6.6811175 7.6685133 7.347537 7.0018497 6.8421907 7.008077 6.912282 7.091542 7.0418434
1368026_at 7.4192386 7.6033225 7.5364146 7.6587205 7.468994 7.3136673 7.3080354 7.493072 7.277743 7.5253115 7.6209087 7.376613
1368027_at 6.38542 6.455023 6.31086 6.557091 6.422202 6.4878764 6.4127145 6.3157434 6.3974404 6.4237337 6.270378 6.232309
1368028_at 4.090759 3.9916584 4.0500703 4.094639 4.1754026 4.2352076 4.1039147 4.105139 4.3547277 4.000864 4.158757 4.2200418
1368029_at 10.737525 10.695472 10.732869 10.834366 10.791438 10.744246 10.70684 10.785151 10.843496 10.8201685 10.828902 10.797327
1368030_at 9.1981 9.184295 9.068804 9.323019 9.231478 9.255161 9.09585 9.258352 9.195179 9.244877 9.358776 9.199706
1368031_at 7.6348996 7.5410886 7.4450293 7.442135 7.3996325 7.407034 7.093006 7.3852086 7.475953 7.4304266 7.794395 7.5086718
1368032_at 6.6352673 6.915586 6.5730133 7.008077 6.5161057 6.4528913 6.4695106 6.6240454 6.180537 6.589001 6.817068 6.430153
1368033_at 6.1176023 6.33528 5.990091 6.297639 6.3443313 6.017929 6.0645037 6.064464 5.7668533 6.249335 6.253672 6.09397
1368034_at 3.9903476 4.398902 4.2674255 4.4837027 4.2550187 4.1687565 4.080782 4.336057 4.450638 4.3001847 4.2128944 4.159669
1368035_a_at 10.930069 11.039882 10.872601 10.8031 10.845889 10.65332 11.021512 10.619751 10.445009 11.144406 11.013346 10.645132
1368036_at 10.419674 10.650219 10.464834 10.414978 10.268749 10.235808 10.442858 10.371808 10.276332 10.528018 10.566388 10.278724
1368037_at 7.1300397 7.3083415 7.076901 7.30588 7.025525 6.9757695 6.926878 7.1080923 6.8264 6.7956696 6.785574 6.923229
1368038_at 8.8502865 8.699572 8.813518 8.836959 8.885588 8.597383 8.751468 8.80259 8.876292 8.680225 8.955042 8.81247
1368039_at 5.7865 5.569624 5.213235 5.695841 5.634754 5.6150513 5.448774 5.648908 5.5349483 5.890345 5.8530855 5.759317
1368040_at 8.179895 8.283028 8.151039 8.463918 8.432341 8.23424 8.2664585 8.019634 8.247787 8.255785 8.401785 8.269571
1368041_at 9.801437 10.055719 9.872685 9.997264 9.982952 9.93092 9.939587 9.940761 9.924064 9.973089 9.905551 9.849576
1368042_a_at 10.814445 10.656719 10.593293 10.600504 10.844831 10.628942 10.66122 10.727477 10.570331 10.62309 10.549724 10.68066
1368043_at 8.138828 8.159788 8.035278 8.227004 8.206854 7.992692 8.0251875 8.205744 8.091063 8.162897 8.216435 8.10832
1368044_at 3.4252367 3.3207734 3.4150684 3.2245264 3.2780075 3.2217648 3.3062847 3.329763 3.3673475 3.5465188 3.2909665 3.2275324
1368045_at 10.295269 10.359591 10.365469 10.2473345 10.469347 10.314047 10.237308 10.321239 10.248126 10.359222 10.223245 10.238636
1368046_at 10.465018 10.461929 10.34795 10.349425 10.455477 10.435048 10.33738 10.543956 10.284831 10.50976 10.438622 10.444452
1368047_at 6.8887305 7.50292 7.513416 6.68196 7.7250075 7.365614 7.177897 7.3670483 7.3312807 6.8390226 7.4427423 8.198639
1368048_at 14.032949 14.077542 14.067233 14.095214 13.963113 14.110813 14.110813 14.017497 14.0734625 14.070553 14.031776 14.127141
1368049_at 11.064966 11.22116 11.187114 11.180487 11.318153 11.047287 10.906094 11.176395 11.180369 11.035804 10.956015 11.0624695
1368050_at 7.8542094 8.31785 8.2397995 8.298871 8.201283 8.026646 8.068065 8.217945 8.060512 8.286471 7.911116 8.040405
1368051_at 11.668948 11.491337 11.527175 11.541099 11.519323 11.466136 11.307565 11.431399 11.532427 11.273146 11.390808 11.397847
1368052_at 5.2957826 5.3076305 4.839897 4.881456 4.809677 4.682084 5.1016846 4.9212685 5.038338 5.0642667 5.420053 4.807498
1368053_at 6.3023777 6.1151123 6.3200293 6.369857 5.7244787 5.713373 6.4101434 5.92761 5.7377734 5.969283 6.2185555 5.93405
1368054_at 6.893802 7.0507216 7.0891323 7.3914104 6.9197335 6.8295465 6.8760633 7.15472 6.798524 6.8583755 6.8302946 6.8154254
1368055_a_at 8.300269 8.502565 8.407223 8.769844 8.390063 8.113935 8.189753 8.54128 8.358131 8.348586 8.317697 8.400693
1368056_at 7.4938226 7.426378 7.4939966 7.5074787 7.4572296 7.424553 7.5061655 7.694808 7.572622 7.69348 7.602898 7.6640186
1368057_at 8.949083 8.915117 8.960579 8.934803 9.161412 8.6103 8.802301 8.546853 8.805483 8.19453 8.886218 8.871218
1368058_at 7.0251026 7.59963 7.6158285 7.1161366 7.3736033 7.5503044 7.6068497 7.627034 7.5804877 7.555586 7.7971377 7.3451304
1368059_at 9.008049 9.4485855 9.376033 9.157259 8.476151 8.2831745 7.331454 8.995327 8.957176 8.789326 8.544301 9.237877
1368060_at 12.812292 12.832026 12.760957 12.867256 12.9087105 12.877923 12.836571 12.855941 12.865374 12.841113 12.906423 12.852981
1368061_at 5.1353445 5.224169 5.169326 5.4296417 5.4438214 5.016569 5.2422166 5.31088 5.1786146 4.542736 4.769429 4.9356513
1368062_at 9.122268 9.146847 9.284674 9.348552 9.479425 9.226096 9.311161 9.193224 9.196795 9.289052 9.428258 9.240227
1368063_a_at 8.546764 8.714348 8.615881 8.396966 8.478233 8.469939 8.611377 8.558174 8.690886 8.564619 8.920121 8.682671
1368064_a_at 10.556695 10.781908 10.677994 10.784773 10.929268 10.807573 10.850577 11.043818 10.806818 10.756096 10.996801 10.935687
1368065_at 7.765382 7.608621 7.834514 7.996073 7.6098566 7.6764874 7.597745 7.8733845 7.213324 7.7679954 7.864897 7.779961
1368066_at 5.6617184 5.5629854 5.447586 5.6104603 5.504484 5.4677496 5.7255497 5.8713775 5.4334445 5.7004485 5.1222525 5.5316763
1368067_at 9.080548 9.01244 9.050272 8.967724 8.991086 8.883059 8.987269 9.028013 8.967618 8.802159 9.029853 8.955117
1368068_a_at 7.6477494 7.675679 7.555158 8.024295 7.895916 7.4041157 7.4183016 7.618646 7.5230865 7.7401295 7.505343 7.8404756
1368069_at 7.825663 7.821082 7.9652376 7.9884763 7.8132157 7.9238634 7.9452457 7.9580536 7.9799895 7.803855 8.0564785 8.131729
1368070_at 8.093801 8.231122 8.133429 8.378851 8.274947 8.177728 8.247384 8.340059 8.323842 8.367019 8.269074 8.244641
1368071_at 11.962496 11.7540245 11.94944 12.044163 11.863712 12.097036 12.066994 11.989604 12.037232 11.903158 11.872304 11.870216
1368072_at 6.171536 6.69501 6.359355 6.1094704 6.377822 6.1476264 6.046927 6.108735 5.7335176 6.1785855 6.1031146 6.1668057
1368073_at 8.041998 8.244217 8.236388 8.744235 7.8937335 8.642465 8.535481 8.828068 8.546326 8.77444 8.46277 8.226552
1368074_at 6.966166 6.9895797 7.063689 7.0355706 6.8163276 6.816615 6.968177 6.902292 6.610882 6.8085256 7.206728 6.7832165
1368075_at 11.087617 10.918055 11.063644 10.785978 10.804216 11.007422 11.089528 10.914959 11.063859 10.812891 11.065858 10.895485
1368076_at 7.339531 7.4827065 7.455237 7.256085 7.308455 7.4473405 7.230295 7.207511 7.2738695 7.233959 7.3074884 7.3089876
1368077_at 13.165143 13.293853 13.154722 13.197522 13.228471 13.275195 13.209585 13.205478 13.144331 13.218169 13.218323 12.991807
1368078_at 3.8667076 4.7270885 4.8608646 3.6126673 4.278077 4.144024 5.571141 4.0964375 4.263956 4.4974933 5.4007363 4.2261643
1368079_at 9.816142 9.493993 9.564359 9.281539 9.206441 9.653258 9.78503 9.203674 9.3571 9.842621 9.798156 9.178573
1368080_at 3.9462063 3.7019196 3.693347 3.6577446 3.7975922 3.4245915 3.7701511 3.6576176 3.705049 3.78283 3.5791247 3.7469323
1368081_at 6.9826536 6.868756 6.9319224 7.2328267 7.295002 7.240514 7.1507277 6.9622912 6.8837323 7.1893163 6.879094 7.1536903
1368082_at 8.35439 8.363269 8.366419 8.584943 8.306282 8.299601 8.396128 8.378925 8.253758 8.561854 8.355027 8.320346
1368083_at 9.078777 9.047752 9.110709 9.040772 9.023895 9.061785 9.15358 9.169115 9.284572 9.134172 8.953577 9.159323
1368084_at 5.659872 5.4899054 5.861223 5.767686 5.6364336 6.0146565 5.9106803 5.600935 5.744296 5.5941515 5.7384863 5.6234884
1368085_at 10.6096945 10.547023 10.773338 10.442858 10.646006 10.601985 10.787797 10.681966 10.728365 10.759927 10.807424 10.561276
1368086_a_at 8.502007 8.375429 8.502949 8.443918 8.28022 8.506358 8.539747 8.739449 8.694587 8.531229 8.669889 8.6588955
1368087_a_at 8.445534 8.482066 8.496174 8.404907 8.200785 8.206364 8.430968 8.512424 8.231547 8.354609 8.681556 8.230848
1368088_at 7.017983 7.3447986 7.3342037 7.300828 7.164915 7.033376 6.8450675 7.07333 6.8620677 7.348524 7.403538 7.187687
1368089_at 8.390307 8.378614 8.404751 8.324622 8.3332 8.554712 8.193827 8.365595 8.46695 8.416841 8.439967 8.455316
1368090_at 7.320018 7.314932 7.1728253 7.2396398 7.021869 7.2536387 6.978428 6.897535 6.946301 7.0139704 7.3080683 7.0760913
1368091_at 8.768345 8.845997 9.095966 9.17158 8.996671 8.898405 8.714311 9.170753 8.974624 9.179482 9.087465 9.265982
1368092_at 12.452822 12.336881 12.375527 12.383037 12.419632 12.513591 12.489433 12.435372 12.388466 12.574186 12.508466 12.454059
1368093_at 3.6136603 3.5558674 3.3569376 3.5851998 3.7560112 3.6502733 3.6386318 3.5189764 3.49783 3.6248763 3.5780606 3.705231
1368094_at 6.995789 7.1201806 6.883466 6.9717765 6.8277392 7.035579 6.910949 6.9501476 6.8560514 6.900102 7.1572495 6.7665567
1368095_at 10.432645 10.065603 9.984164 10.30026 10.24383 9.817507 10.139967 10.505936 10.377857 10.308746 10.205943 10.178433
1368096_at 9.561563 9.434894 9.570735 9.450117 9.5699 9.4943075 9.37024 9.463618 9.712649 9.458399 9.483026 9.456898
1368097_a_at 4.409636 4.4989586 4.5724297 4.386666 4.4379315 4.4069295 4.372171 4.244153 4.382468 4.261925 4.5159836 4.487215
1368098_a_at 7.504524 7.5812044 7.744596 7.4744616 7.488859 7.164926 7.2063103 7.3913894 7.3016195 7.3418584 7.611472 7.8404756
1368099_at 7.3893614 7.4910946 7.35627 7.302747 7.4883804 7.1545224 7.2210755 7.260243 7.360559 7.7010307 7.688254 7.286859
1368100_at 10.726777 10.829269 10.801067 11.072492 10.68604 10.938019 10.894574 10.84775 10.731066 10.776252 10.911552 10.7286
1368101_at 7.851552 7.816059 7.7374773 7.8344693 7.673747 7.6361246 7.6309495 7.739136 7.751548 7.863972 7.804869 7.795106
1368102_at 8.203787 8.219423 8.695145 8.7885685 8.043674 9.050758 8.653769 8.821697 8.893158 8.920082 9.137026 8.787758
1368103_at 7.189436 7.123108 6.828811 7.100852 6.8357987 7.1480966 7.20809 7.288825 7.0848436 7.133654 6.9943213 7.0067773
1368104_at 5.932073 5.7700686 6.0867934 5.944646 5.7482853 5.974602 5.9508123 5.9743094 5.8760767 5.8685026 6.045293 5.412568
1368105_at 4.5768704 4.318561 4.3379736 4.486254 4.5186663 4.4437304 4.6978116 4.5341787 4.9000673 4.5912323 4.364499 4.403702
1368106_at 8.692795 8.674465 8.608614 9.198848 8.3515835 8.740004 9.355688 9.317967 8.609508 8.453003 8.841578 8.285594
1368107_at 3.6320324 3.4068298 3.2479773 3.6427212 3.4007041 3.5773747 3.7301686 3.4776022 3.659041 3.4798932 3.6656842 3.7304509
1368108_at 4.378466 4.436022 4.5560365 4.473859 4.2963724 4.7728324 4.440638 4.3585477 4.631256 4.234082 4.4601364 4.3812
1368109_at 7.2663693 7.044689 7.0799994 7.2492137 7.2541256 6.7751904 7.205771 7.1405807 7.0231576 7.229561 6.7989783 7.2503467
1368110_a_at 4.1298943 3.826375 4.0176163 3.5587356 3.781344 4.0489454 3.984202 3.7913382 3.8407845 4.00635 4.1351314 4.060957
1368111_at 8.001508 8.330339 8.313482 7.733848 7.674534 7.989669 8.278477 7.7762036 8.246254 7.9852214 8.461229 8.409995
1368112_at 5.0374246 4.9645195 4.857492 4.9654064 4.976651 5.139979 4.9641647 4.9484982 5.6918225 4.814447 4.7998333 5.1033845
1368113_at 3.9442446 4.2675114 4.426012 4.2140956 4.4517694 4.308075 4.458035 4.332503 4.2555695 4.168413 4.0969124 4.1171017
1368114_at 4.177351 4.08578 4.2982626 4.0002966 4.402492 4.088586 3.9873633 4.2235928 4.31689 3.9130828 4.044548 4.1175666
1368115_at 10.798001 10.583748 10.674846 10.470421 10.999632 10.354495 10.010958 10.292565 10.260571 10.021929 10.047319 10.267558
1368116_a_at 7.85337 7.856165 8.077852 7.988883 7.9299183 7.905648 7.9309936 7.7840285 7.785486 7.875166 8.057172 7.593437
1368117_at 8.970749 9.321327 9.248705 9.225949 9.239604 9.163984 9.31575 9.38693 9.376084 9.412389 9.285297 9.302678
1368118_at 8.398926 8.554731 8.230869 8.696127 8.349718 8.538621 8.607321 8.210192 8.235842 8.577067 8.416391 8.175121
1368119_at 5.4718723 5.5987577 5.100786 5.2713647 5.665355 5.683752 5.5175886 5.4936376 5.3128185 5.4092417 5.430777 5.53162
1368120_at 4.3083887 4.216568 4.313575 4.0833473 4.085866 3.9428303 4.1129847 3.9938414 4.258462 4.212719 3.8604224 4.1108084
1368121_at 9.873617 10.11679 9.952616 10.714085 10.24337 10.125196 9.920466 10.713094 10.16885 10.450549 10.044881 10.945771
1368122_at 10.234982 10.017876 10.147039 10.063597 10.121986 10.221699 10.159724 10.144654 10.202774 10.165776 10.141929 10.042353
1368123_at 5.408556 5.263897 5.405927 5.4077234 5.538354 5.780361 5.670135 5.378452 5.356114 5.294827 5.4925895 5.3653383
1368124_at 7.1612215 6.964442 7.0401626 7.534976 7.063527 7.4524493 7.403644 7.4439464 7.142854 7.630383 7.456737 7.1342726
1368125_at 6.2596107 6.1941366 6.382871 5.990182 6.152507 6.1911445 6.590618 5.8831744 6.23513 6.0149226 6.4915285 6.4383273
1368126_at 6.0947633 6.0083427 6.2526555 5.7723055 5.825083 6.1605306 7.636972 6.2507377 6.232647 6.4996047 7.9833326 6.4201174
1368127_at 6.461984 6.192099 6.3388953 6.159297 6.226323 6.733316 6.087772 6.3921595 6.294362 6.4377 6.4652452 6.9089723
1368128_at 6.1488147 7.07564 6.4019647 7.2547565 6.2376165 6.0922613 6.295254 6.703458 7.132711 5.983348 6.6822124 7.258942
1368129_at 7.3713436 7.4146028 7.5428414 7.4452653 7.554526 7.482196 7.202209 7.2649894 7.4889565 7.7056127 7.7304573 7.429566
1368130_at 4.913533 4.40369 4.671475 4.33941 4.6604176 4.449006 4.815301 4.553642 4.2906003 4.716134 4.4049764 4.411405
1368131_at 4.0355053 4.0510883 4.076803 4.0097904 3.8656545 4.2908344 4.171713 4.135402 4.1885557 4.0259495 3.9852445 3.953233
1368132_at 10.470079 10.217289 10.296482 10.221071 9.899099 10.299471 9.825179 10.088959 10.039832 10.039072 9.977524 10.221685
1368133_at 7.946475 7.6539154 7.956505 8.132315 8.083305 8.003035 7.9547296 8.232346 8.020802 8.223524 8.159134 8.096016
1368134_a_at 8.959961 8.663606 8.677157 8.898118 8.875138 8.721948 8.456915 8.888798 8.895578 8.959146 8.585106 8.887807
1368135_at 5.7138724 5.183283 5.7793465 5.585863 5.715595 5.8413634 5.3749814 5.682929 5.916788 6.1906643 5.886984 5.457862
1368136_at 8.028817 8.0857525 7.8303943 8.140669 8.030298 7.868769 7.6042233 7.9760036 7.770808 8.078241 7.6720104 7.820264
1368137_at 6.0898905 6.180604 5.895711 5.959451 6.0232244 6.200753 6.2335467 5.935957 6.296124 6.1449018 5.8610554 5.781178
1368138_at 5.508678 5.176912 4.7148056 4.7248507 5.2972164 5.4832187 5.1827016 5.2667913 5.084184 5.046917 5.1483164 5.1467443
1368139_s_at 5.5087757 5.590497 5.509389 5.830555 5.5477276 5.454314 5.086894 5.4056993 5.266978 5.6403127 5.5014715 5.638314
1368140_at 5.8453097 6.7008567 5.5280647 5.553174 5.965796 5.896675 6.3488894 6.2867723 6.204441 5.665778 5.5437865 6.231935
1368141_at 11.645176 11.635069 11.533982 11.503075 11.599976 11.465397 11.413984 11.513489 11.56722 11.440147 11.471538 11.375722
1368142_at 5.352026 5.224169 5.3465505 5.269066 5.3446364 5.449 5.3345084 5.447528 4.7915487 5.419609 5.441498 5.542345
1368143_at 7.3942013 7.1510468 7.1233673 7.7308054 7.160017 7.2575126 7.008413 7.2518477 7.1482215 7.502568 7.7640514 7.5028477
1368144_at 5.7796683 5.848918 5.434946 5.131231 5.573887 5.588554 5.624689 5.795847 5.1803417 5.547586 5.5009327 5.5044885
1368145_at 5.2009897 5.120981 5.1857786 5.255124 5.0490856 5.3389616 5.2632713 5.362013 5.4497414 4.7863197 5.701295 5.851559
1368146_at 10.699092 10.970221 10.669878 10.3475485 10.3181715 9.205455 9.665068 9.647472 9.702551 8.907847 9.781294 9.297517
1368147_at 9.02047 9.033962 8.939056 8.649249 8.321204 7.2290397 7.7296963 7.6688404 8.218327 7.0590425 7.6215053 7.4933043
1368148_at 4.2950993 4.275028 4.657986 4.365499 4.243112 4.364293 4.61695 4.348032 4.504311 4.1844606 4.385532 4.324304
1368149_at 5.8333025 5.8612814 5.929581 5.722797 5.930023 5.9203677 5.9692607 6.1895423 6.076059 6.01896 5.7743654 5.8440146
1368150_at 12.688644 12.628312 12.722269 12.83222 12.605684 12.864009 12.681607 12.712777 12.89946 12.934135 12.847922 12.801947
1368151_at 10.480996 10.456904 10.486212 10.429146 10.502804 10.400063 10.47468 10.466801 10.457925 10.412848 10.434106 10.34988
1368152_at 7.7603903 7.6653886 7.7302537 7.7978625 7.549392 7.689467 7.626112 7.7208867 7.5592585 7.7078853 7.8252606 7.703256
1368153_a_at 7.1219273 6.711175 6.9510326 6.7633686 6.8074803 6.8078685 6.9379377 6.765325 6.8157377 6.952079 6.527731 7.0478153
1368154_at 8.365272 8.275714 8.511181 8.213184 8.378124 8.362931 8.227059 8.508294 8.490198 8.323876 8.299796 8.317518
1368155_at 12.204532 9.587687 9.238622 11.5084505 11.198694 10.921613 12.020751 9.093508 6.440821 11.573061 11.772718 8.670281
1368156_at 5.532486 5.5442157 5.6774535 5.417845 5.283932 5.6224766 5.5939455 5.657868 5.5868683 5.419445 5.4475217 5.219497
1368157_at 5.617733 5.670123 5.6966424 5.6218204 5.3176928 5.744143 5.527908 5.5124764 5.7985744 5.3694954 5.4942765 5.614645
1368158_at 9.417318 9.610548 9.622664 9.611815 9.585195 9.403739 9.37382 9.506021 9.351295 9.404982 9.447052 9.411294
1368159_at 8.452591 8.5818 8.548819 8.609433 8.643416 8.51753 8.424624 8.586111 8.692244 8.638825 8.477328 8.80328
1368160_at 9.80265 9.150567 9.084213 8.806892 9.70397 9.111687 8.7561 8.019634 10.494265 9.95569 8.187603 10.883839
1368161_a_at 14.009846 13.980742 13.941708 13.954668 13.954223 13.909961 13.957166 13.93718 13.948465 13.9322815 13.970055 13.93322
1368162_at 5.0740385 4.8530416 4.703742 5.0091696 5.041168 4.857889 4.8180656 5.0764036 4.8331976 4.9687414 4.9919033 4.900633
1368163_at 10.544847 10.424712 10.457692 10.590664 10.491041 10.483496 10.6968565 10.619544 10.574118 10.727102 10.581368 10.594615
1368164_at 7.8500633 7.6403875 7.8934507 7.9659686 7.7292275 7.9865384 7.916585 8.004412 7.9993243 7.9339437 7.9478393 7.9049587
1368165_at 7.992275 7.5358853 7.820759 7.977553 8.080509 7.774615 7.641149 7.9835277 7.9093275 7.813079 8.015837 7.8129296
1368166_at 6.148439 6.2565374 6.1292806 6.2061934 6.2763777 6.134929 6.2553077 5.937917 6.6200438 6.0617623 6.4269657 6.1913347
1368167_at 5.5695143 5.6053596 5.3146186 5.5129395 5.220846 5.525174 5.8522234 6.0069504 6.1706123 6.2872825 5.533267 5.596307
1368168_at 8.613601 9.459251 9.469705 9.638246 8.5367565 8.659687 9.036531 9.131267 8.769611 8.909655 9.019428 8.6539955
1368169_at 7.0228543 6.881173 7.045848 6.983112 6.9253397 6.770002 6.7066836 6.801227 6.800551 6.718157 7.135091 6.8287525
1368170_at 4.224205 3.8268175 4.0609827 3.8547888 4.0411673 3.924186 3.9835694 4.3101616 4.002734 4.1731887 4.053064 3.9640524
1368171_at 9.325057 10.618498 10.111355 9.490406 10.279071 8.645149 8.467999 9.905897 9.8421135 7.0615373 7.984772 5.045511
1368172_a_at 7.4405513 8.817526 8.151759 7.3844323 8.304117 6.868122 6.44808 7.9039745 7.906912 4.8075414 6.320571 4.4438133
1368173_at 7.9088044 8.193159 8.128035 7.9371004 7.8533244 7.978074 8.118524 7.871623 7.8159037 7.844798 8.412333 8.056537
1368174_at 3.8043587 4.0830183 3.824565 3.8358047 3.84222 3.915613 3.6356144 3.7980304 3.5770156 3.7349393 3.6107824 4.2264657
1368175_at 7.25504 7.1875153 7.1294026 7.216145 7.2455993 7.065625 7.1183634 7.4372296 7.141277 7.312853 7.335748 7.1597333
1368176_at 7.5571365 7.3069153 7.5803533 7.551197 7.457471 7.734423 7.5724974 7.593371 7.819877 7.515509 7.6396728 7.5230412
1368177_at 7.917104 8.055505 7.560134 8.171143 8.071701 7.6186614 7.683735 7.5627275 7.7415733 7.607462 8.269296 7.8945045
1368178_at 9.340571 9.245773 9.307164 9.320669 9.306888 9.410455 9.223026 9.575368 9.374964 9.5948 9.466508 9.293673
1368179_at 7.2047153 7.211138 7.1393843 7.3077064 7.258854 7.154061 7.4529095 7.356015 7.289481 7.627926 7.203145 7.3709097
1368180_s_at 12.844724 13.153576 13.159047 13.130435 13.5835085 12.935612 13.326536 13.494695 13.169717 13.347519 13.2868 13.530005
1368181_at 10.94203 11.009653 10.961062 10.912807 11.006702 11.050765 10.652615 11.041947 11.012158 10.776689 10.84229 11.042378
1368182_at 4.263729 4.060811 4.35822 4.2927194 4.143347 4.2506685 4.1375513 4.3158875 4.3785973 4.2140894 3.9305499 4.079879
1368183_at 8.093801 8.236275 8.181242 8.027714 7.815926 8.219442 8.02299 7.9986796 7.95303 8.009574 8.388647 8.030969
1368184_at 8.958376 9.045565 9.051224 8.977184 9.149405 8.983937 9.084519 9.415307 9.050924 9.157297 9.102175 8.892517
1368185_at 4.777054 4.7385254 4.6615934 4.7951474 4.5637064 5.107622 4.869198 4.743596 5.0315404 4.863109 4.8888016 4.8815074
1368186_a_at 5.892402 5.8928137 6.0530944 5.920453 5.7721806 6.4121566 6.0710692 6.001605 6.0781126 6.00835 5.8582683 6.0390444
1368187_at 8.573041 8.76689 7.6472244 8.525579 8.348439 7.982725 8.618519 8.845074 8.438384 7.9457774 7.9604373 8.184874
1368188_at 13.561618 13.68917 13.689647 13.528504 13.665048 13.666191 13.710012 13.805457 13.712112 13.718391 13.659393 13.661622
1368189_at 10.939141 10.725131 10.796114 10.293603 10.433339 10.666157 10.833309 10.623081 10.524186 10.706721 10.878908 10.690341
1368190_at 5.060017 5.0684123 5.835975 4.9147177 5.317113 5.1486235 5.6985765 5.753039 5.45646 5.1504006 4.7868314 5.4039836
1368191_a_at 10.7565975 10.96725 10.968912 10.7210865 10.784715 10.916828 10.844434 10.913216 10.962687 10.877056 10.977396 10.886873
1368192_at 4.720896 4.5631256 4.9330754 4.740061 4.3365846 4.6195602 4.8086357 4.8535686 5.118436 4.7122564 4.4984846 4.6853395
1368193_at 4.7015624 5.0578017 4.9087696 5.0151353 4.920803 4.9140234 5.0115595 4.8815393 4.6219363 4.701257 4.8427086 4.9927416
1368194_at 4.684192 4.677291 4.449066 4.6488914 4.4880085 4.6895194 4.529314 4.6482787 4.6099343 4.494409 4.4783278 4.5541697
1368195_at 6.4687176 6.289598 6.2662683 6.204363 6.5380263 6.302657 6.3812985 6.307199 6.6039495 6.567649 6.476004 6.4831653
1368196_at 4.5503006 4.84649 4.869231 4.5127125 4.883287 4.9189205 5.0907946 4.624874 4.88229 4.759182 4.8153152 4.534295
1368197_at 3.62138 3.8964264 3.706784 3.8582942 3.8895538 4.1342926 3.986416 4.0399256 3.7194726 3.8504653 3.7999127 4.0064783
1368198_at 4.374135 4.331625 5.0533137 4.874322 4.2609496 4.6195602 4.7880263 4.5320015 4.499397 4.4456477 4.4193807 4.8468304
1368199_at 8.555595 8.8024435 8.68574 8.7209015 8.700384 8.559386 8.712756 8.709585 8.763314 8.797796 8.901095 8.776933
1368200_at 5.652418 5.6481113 5.5575433 5.4296417 5.6166034 5.80035 5.8121715 5.347122 5.563302 5.4289455 5.5557284 5.7477674
1368201_at 6.3060884 6.4530888 6.427819 6.5871806 6.602536 6.511104 6.1267476 6.6236806 6.359111 6.329002 6.467983 6.4628663
1368202_a_at 8.321565 8.397194 8.3593025 8.311603 8.191166 8.194742 8.343854 8.376697 8.330188 8.230978 8.081747 8.247385
1368203_at 5.083477 4.9229493 4.724712 4.7772207 4.7540636 5.0104637 4.909856 4.837592 4.870849 4.9764404 4.877713 5.008569
1368204_at 6.6813064 6.531462 6.7812476 6.974877 7.028157 6.8649173 6.47184 6.810037 7.011167 6.6933465 6.8514366 6.837358
1368205_at 13.6283 13.506592 13.44872 13.640839 13.473347 13.659449 13.565112 13.451975 13.596039 13.620272 13.598227 13.604052
1368206_at 8.937595 8.755308 8.795233 8.826638 8.89081 8.911287 8.82782 9.0442295 8.978672 8.9692135 9.013356 8.942659
1368207_at 6.1839437 6.4093523 5.948893 6.018394 6.084543 5.91716 5.804938 6.293226 6.374405 6.6327353 5.8267145 6.092521
1368208_at 6.1930466 5.804691 5.975209 5.777411 6.4556427 5.793867 5.817553 6.274637 5.817817 5.6625223 6.028605 5.6634693
1368209_at 5.4326553 5.231086 5.4499016 5.612509 5.551984 5.6533375 5.5829763 5.353937 5.606881 5.436323 5.889413 5.4781885
1368210_at 4.274473 4.436116 4.3523674 4.2583017 4.415923 4.5378957 4.576641 4.3895164 4.3636336 4.393928 4.386782 4.514623
1368211_at 12.313208 12.340488 12.317308 12.310934 12.322221 12.358676 12.249408 12.32879 12.355241 12.313368 12.280644 12.272517
1368212_at 8.738954 8.740212 8.444239 8.61296 8.631271 8.507972 8.709778 8.500285 8.406243 8.605331 8.664561 8.618719
1368213_at 10.401002 9.8010435 9.684943 9.72054 9.812118 9.712161 9.758493 9.81878 9.7436495 9.895112 9.61824 9.790127
1368214_at 7.7689743 7.9497576 7.9257035 7.8024545 7.81428 7.7836804 7.8068943 7.699795 7.63437 7.925217 8.126003 7.650706
1368215_at 10.01768 10.020338 10.025061 10.0260935 10.045133 10.094429 10.146426 10.065472 10.190446 10.129207 10.005904 10.113703
1368216_at 9.364449 9.548651 9.603523 9.670982 9.455004 9.427544 9.334389 9.590215 9.482068 9.627388 9.505133 9.4119
1368217_at 8.556162 8.642155 8.735054 8.777477 8.691095 8.502342 8.496891 8.670946 8.515558 8.486435 8.683508 8.618944
1368218_at 5.792695 5.9149566 5.895712 5.816376 5.9083734 5.830955 5.9594064 5.8384085 5.946231 6.181807 5.5904555 6.031381
1368219_at 6.8945503 6.9008446 6.6593776 6.5594487 6.7057004 6.802771 6.637694 7.1324406 6.7544794 6.9824715 6.9043736 6.7411537
1368220_at 8.922256 9.135874 9.091878 9.139313 9.086594 8.87509 9.003732 9.121797 9.007838 8.932102 9.041683 9.149291
1368221_at 9.977916 10.016177 9.950141 9.738385 9.745683 9.978234 10.330743 9.83648 9.906879 10.11276 10.47927 10.135245
1368222_at 6.5321393 6.7191653 6.433482 6.6755686 6.537795 6.76452 6.3997498 6.325662 6.383165 6.777322 7.023985 6.8209376
1368223_at 7.722663 7.7729216 7.6712737 7.7141833 7.765823 7.7229424 7.505895 7.845353 8.176718 7.646824 7.3749847 7.633916
1368224_at 13.065402 13.093777 12.981123 13.015985 13.162194 13.325022 13.232509 12.835258 13.108351 12.880164 12.926335 13.36063
1368225_at 7.737745 7.766772 7.6936355 7.6677356 7.714792 7.6308565 7.6062098 7.691393 7.8267655 7.8096704 7.6201363 7.772191
1368226_at 8.124993 8.149744 8.174605 8.087279 8.272628 8.228178 7.9763684 8.319376 8.113918 8.241606 8.109164 8.051495
1368227_at 9.30245 9.002358 8.845866 9.323752 9.409765 8.960179 8.614764 9.522141 8.537524 8.858266 9.109998 8.909193
1368228_at 8.479393 8.891787 8.822145 8.706713 8.763715 8.556051 8.674274 8.622844 8.542917 8.732068 8.432162 8.513883
1368229_at 6.9330044 6.7330947 6.694653 6.768812 6.7672725 6.807882 6.8485756 6.80139 6.908656 6.7470818 6.650474 6.7776704
1368230_a_at 9.095622 9.082276 9.194228 9.271072 9.155305 9.152783 9.021412 9.289301 9.17988 9.345664 9.266804 9.172962
1368231_at 6.61937 7.031284 6.9357095 7.0593863 6.8879905 6.575997 6.9185224 6.8271074 6.529307 6.916681 6.832822 6.828207
1368232_at 8.469444 8.328434 8.47308 8.323987 8.453993 8.422207 8.495007 8.715731 8.588408 8.518969 8.786245 8.671411
1368233_at 7.949054 7.9657526 8.091167 7.9361224 8.031479 8.137936 8.120827 8.214611 8.007135 8.3539095 8.247032 7.870289
1368234_at 8.693491 8.526697 9.006685 8.894579 8.917957 8.749359 8.484223 9.043353 8.702372 9.037635 8.880242 8.611389
1368235_at 7.6701117 7.981627 7.985226 7.9175124 8.110982 7.931017 7.960988 7.8782196 7.9761214 7.785709 7.7867293 7.984278
1368236_at 3.8092287 3.788632 3.8376904 3.7642415 3.8746412 3.774177 3.9967957 3.6696842 3.8659 3.6626167 3.7167823 3.7446818
1368237_at 4.090759 4.0890703 4.392703 4.140612 4.2355356 4.4544053 4.2266536 4.291373 4.362326 4.0749073 3.9852445 4.3355765
1368238_at 4.5969467 4.600305 4.498124 4.600484 4.2182 4.693774 4.6559944 4.5821786 4.8635178 4.402023 4.43312 4.513105
1368239_at 8.763121 8.52809 8.566467 8.438914 8.694048 8.52296 8.630373 8.63835 8.651077 8.406019 8.518946 8.408205
1368240_a_at 4.870552 4.678285 5.102125 4.7298965 4.863063 4.6902094 4.8279552 4.7667823 4.486665 5.016275 4.6926494 4.829345
1368241_a_at 8.732851 8.36304 8.416059 8.603122 8.730026 8.439479 8.692085 8.470487 8.463348 8.525775 8.484876 8.516504
1368242_at 4.4945116 4.672285 4.676675 4.4050837 4.807255 4.5767508 4.6530657 4.8757124 4.64738 4.674646 4.7787724 4.7573605
1368243_at 4.8480253 5.147146 5.159255 4.8430777 5.630655 5.160162 5.135211 5.1242476 5.089388 4.9447336 5.2162104 5.0078626
1368244_at 10.548216 10.461501 10.407796 10.331064 10.45165 10.32324 10.225893 10.324412 10.514576 10.230008 10.278557 10.344765
1368245_at 12.451861 12.333424 12.665691 12.414106 11.879177 12.746768 12.262952 12.360166 12.04917 12.688946 12.789299 12.309492
1368246_at 5.0205393 5.294834 5.1827536 5.0001664 5.186831 5.319473 5.294458 5.5441756 5.2998867 5.660199 5.3546715 5.5670295
1368247_at 6.817809 6.836459 6.8214936 6.477604 7.8351636 6.8629966 7.5962334 6.6633534 7.2584176 8.688489 7.11112 7.357024
1368248_at 6.646999 6.1794825 6.0314045 6.8135743 6.0977554 5.993594 5.8283677 5.7556205 5.9722385 6.4575353 6.189384 6.729044
1368249_at 10.102226 10.1712475 10.171633 9.770657 10.217187 10.169757 9.828041 10.127237 9.974589 9.799296 9.846045 10.204828
1368250_at 3.8834605 3.8326488 4.1744146 3.9061604 3.946547 4.2190804 4.017522 4.19819 4.43143 4.198845 4.0028152 3.914067
1368251_at 5.838467 5.7750487 5.926092 5.8700814 5.626277 6.1426353 5.889876 5.5651913 5.667707 5.600548 5.939708 5.6916404
1368252_at 3.6369247 3.603019 3.7520525 3.5077806 3.6771412 3.6686792 3.506811 3.4936771 3.50041 3.4435983 3.7252285 3.604395
1368253_at 12.37803 12.133192 12.258174 12.172932 12.155881 12.214589 12.22989 12.161432 12.287201 12.368072 12.264721 12.218286
1368254_a_at 4.7092624 4.3960385 4.5084696 4.697748 4.5803103 4.8321304 4.6497693 4.4062696 4.758376 4.486407 4.3420596 4.713265
1368255_at 4.402335 4.196972 4.406211 3.7936106 4.2776327 4.1623716 4.1472173 4.497155 4.2524977 4.552656 4.4984846 4.0804276
1368256_at 3.9146721 3.438597 3.5545588 3.7226758 3.4007041 3.538298 3.4673557 3.6087184 3.6023674 3.6036367 3.6227021 3.5319927
1368257_at 3.8437781 3.8377597 3.8961868 3.911802 3.7949338 3.8798952 4.137699 3.8663585 3.8561847 3.8423295 3.7368252 3.7153275
1368258_at 5.0052347 5.040803 5.102213 5.2013702 5.206229 5.323571 5.163377 5.0042553 5.1190705 5.017458 4.9840317 5.0775905
1368259_at 7.569093 7.8026123 7.8295836 7.600571 7.628577 7.825977 7.662357 7.910969 7.871783 7.986832 7.2821894 7.5323358
1368260_at 5.0004396 4.9067955 4.9870434 5.7732325 5.2244034 5.0766497 4.6126833 4.8612947 5.0261645 4.896925 5.4266863 5.086957
1368261_at 4.1989264 4.162766 4.042397 4.0755405 4.4276953 4.250498 4.137699 4.122655 4.0725384 4.2255416 3.7667613 3.8732343
1368262_at 6.8698635 6.4059367 6.8905964 6.7019997 6.4726295 6.6973186 6.746628 6.9586806 7.1264935 6.831628 6.760117 6.8359566
1368263_a_at 3.877786 3.7019196 3.6887836 3.8775454 3.9130132 3.8955247 4.0133166 3.8964248 4.012464 3.7979612 3.8327203 4.0009465
1368264_at 8.104641 7.614246 7.427367 7.8683085 7.4879565 7.803351 7.8577304 7.9827094 8.101739 8.060957 7.955821 8.136261
1368265_at 9.106226 9.212823 9.209062 9.010385 9.288842 9.2781725 9.299925 9.539895 9.414679 9.442525 9.016385 9.134258
1368266_at 13.344694 13.240536 13.27579 13.235202 13.244512 13.1574745 13.174709 13.3657875 13.104183 13.256532 13.191136 13.276183
1368267_at 8.104623 8.090269 8.102741 8.354953 8.211419 8.041443 8.03075 8.053705 8.237566 8.16757 8.266657 8.101755
1368268_at 7.6628175 8.024799 7.501109 7.776244 7.5400996 7.470663 7.70616 7.619351 7.3420568 7.4297137 7.597458 7.669438
1368269_at 3.5147192 3.5195122 3.4984305 3.5263724 3.4994688 3.778517 3.8981824 3.641983 3.6923416 3.4364898 3.3860698 3.4404848
1368270_at 7.9609814 8.256798 7.9954967 7.9474688 7.838896 7.9560094 8.354755 8.103272 7.936434 8.303317 7.7513275 8.094477
1368271_a_at 4.919769 4.727019 5.136031 5.061185 4.808692 4.9737496 4.6950164 4.9450383 4.31689 4.7043686 4.7181263 4.650346
1368272_at 10.925326 10.922924 10.880127 10.455405 10.676448 11.0625725 10.551439 10.118422 10.791927 10.707885 10.807933 10.861678
1368273_at 9.660564 9.808628 9.757812 9.7395525 9.607268 9.666526 9.705916 9.467427 9.511285 9.4824295 9.823089 9.314986
1368274_at 8.300789 8.425191 8.392212 8.524131 8.300261 8.2950945 8.362358 8.38374 8.354293 8.671984 8.429529 8.430922
1368275_at 10.894491 10.695931 10.940449 10.156617 10.59697 10.476599 10.745459 11.030372 11.189227 10.431973 11.184636 11.241044
1368276_at 6.53057 6.682474 6.9147363 6.4350185 6.7995095 6.7912765 6.8946285 6.6676083 6.910893 6.7312336 6.5824075 6.745789
1368277_at 8.876785 9.011511 9.0458555 8.9782715 8.908207 8.98755 8.996197 8.972146 9.035548 9.213051 9.064406 8.903457
1368278_at 6.606902 6.827492 6.4236574 6.9673114 6.6971426 6.511104 6.3832374 6.5026755 6.672326 6.2672563 6.542424 7.1304784
1368279_at 5.3347335 5.676818 5.1034446 5.0781837 5.271415 5.142178 5.363735 4.8664193 5.16312 5.1166086 5.4775405 5.202967
1368280_at 12.29479 12.403132 12.157773 12.503108 12.287117 12.224954 12.204263 12.129335 12.321525 12.312257 12.247311 12.397857
1368281_at 5.3376637 5.650831 5.70035 5.5888624 5.3438063 5.6634216 5.514268 5.465336 5.7147503 5.542362 5.4232817 5.874251
1368282_at 4.342583 4.4034457 4.274127 5.0354033 4.387436 4.44795 4.6516094 4.387721 4.4773374 5.110321 4.572216 4.5227947
1368283_at 11.539204 11.453642 11.985268 12.06507 11.592832 11.538358 11.981448 11.663838 11.914727 11.932688 12.005045 11.931536
1368284_at 7.982616 7.7568507 7.5625052 7.613544 7.4383025 7.9685917 7.79418 7.779815 7.726034 7.727695 7.634276 7.76489
1368285_at 4.509524 4.285459 4.114485 4.719966 4.4635925 4.6717715 4.707095 4.493086 4.9217277 4.642052 4.4426436 4.6475964
1368286_at 7.096764 6.785732 7.0658646 6.9509783 7.079771 6.873999 6.9296355 6.988417 6.9378815 6.7618737 6.9317627 6.9755797
1368287_at 4.82857 4.662964 4.47346 4.7534842 5.085861 4.889474 4.6472564 5.070243 4.4907994 5.073305 4.567928 4.7452097
1368288_at 14.235286 14.23173 14.200456 14.17385 14.245349 14.170623 14.174846 14.20505 14.18724 14.197279 14.222601 14.151567
1368289_at 10.891443 11.4906435 11.525947 11.981461 11.655884 11.478112 10.940738 11.938625 11.452566 11.010591 11.953435 11.886208
1368290_at 3.6310945 3.6878698 3.549361 3.6017823 3.5636368 3.808071 3.6489267 3.8092916 3.772225 3.6361108 3.5558586 3.6682172
1368291_at 8.730296 9.284809 9.256134 8.999448 9.081204 9.162976 9.259293 8.686892 9.221635 9.042237 9.38645 9.357984
1368292_at 6.788947 6.9006867 6.8009 6.7654657 6.6807065 6.928501 6.9112644 6.696818 7.00567 6.8713837 6.862731 6.7417197
1368293_at 5.841198 6.115896 5.8298144 5.554626 5.994229 6.084298 6.0250483 5.6658907 6.0736904 6.013349 5.9762645 6.098529
1368294_at 10.504957 10.5676 10.575645 10.597347 10.406386 10.754191 10.647286 10.618427 10.728879 10.542208 10.367284 10.568956
1368295_at 9.895814 9.731934 9.73373 9.591045 9.481023 9.78799 9.7056055 9.641889 9.758852 9.90266 9.890133 9.742283
1368296_at 9.553749 9.506322 9.424531 9.2640505 9.167827 9.544966 9.473304 9.24909 9.315309 9.618951 9.824508 9.3199415
1368297_at 4.524226 4.560237 4.7175264 4.740061 4.5360756 4.681711 4.4751806 4.5583706 4.5054355 4.6455183 4.7464843 4.477377
1368298_at 5.4161205 5.538349 5.6596093 5.3232675 5.285864 5.4265795 5.2009163 5.3951244 5.8600116 5.142349 5.5940967 5.5553956
1368299_at 3.7832894 3.855143 4.141388 3.8218498 3.82669 4.1406517 4.049533 4.101778 4.0463877 4.253887 3.8262267 4.1783037
1368300_at 5.493665 5.431406 5.8364487 5.741936 5.371149 5.6397786 5.8405666 5.9957814 5.9522767 6.065374 5.7221556 5.7900705
1368301_at 5.851448 5.7939687 6.2503295 6.029796 6.0304246 5.8835783 5.7649274 6.1238556 5.737221 6.0470495 6.1344085 5.8991623
1368302_at 5.095803 4.913926 4.885657 4.629602 4.999739 5.10679 4.899829 4.702945 5.049397 4.6953034 4.7501874 4.9638114
1368303_at 8.619216 8.445987 8.391597 9.07917 8.251423 7.898264 7.823851 8.629945 8.012866 8.364676 7.9304366 8.222221
1368304_at 11.908084 11.994226 11.997844 11.808873 12.030544 11.975556 12.12215 11.676257 12.316076 11.831821 11.892717 12.160239
1368305_at 8.234479 8.172542 8.082325 8.500877 8.433655 8.377953 8.392563 8.518309 8.6114235 8.346043 8.290921 8.4410925
1368306_at 5.571914 5.501953 5.3557353 5.300568 5.5829325 5.786121 5.610958 5.512593 5.721046 5.5192513 5.4775405 5.7065253
1368307_at 5.9678965 5.856206 5.9285493 6.06894 5.870854 6.049508 6.087078 5.8369255 6.051609 5.728154 6.1463003 6.0541477
1368308_at 7.4674497 7.423022 7.1730185 8.566748 7.1137385 6.3157554 8.949022 7.142697 7.3250594 7.6045837 6.1716566 7.3939977
1368309_at 7.5621448 7.4842525 7.760889 7.9565563 8.123779 7.771708 7.545816 7.6927304 8.060137 7.7251897 7.641392 7.7337413
1368310_at 5.3328676 5.3768272 5.313362 5.313795 5.288637 5.5167646 5.2542887 5.4152384 5.376421 5.2623262 5.311496 5.3242016
1368311_at 8.4045515 8.400551 8.696494 8.280765 8.175474 8.695148 8.670722 8.406351 8.457276 8.667915 8.54972 8.757513
1368312_at 4.710553 4.8712697 4.908185 4.861641 4.750039 5.016482 4.9052887 4.976079 4.6960754 4.831085 4.6806645 4.879309
1368313_a_at 4.2463846 4.066861 4.2157936 4.3548665 4.3720646 4.326499 4.3020515 4.418685 4.429732 4.376128 4.5692587 4.1861076
1368314_at 10.4267845 10.104596 10.159386 10.354251 10.305834 10.050529 10.361849 9.898173 10.121593 10.164059 10.353438 10.1761265
1368315_at 6.5496573 6.4470325 6.37295 6.5745926 6.669696 6.639115 6.6542068 6.8456316 6.685923 7.0478687 6.611539 6.543117
1368316_at 11.030987 11.17375 10.868974 11.143364 11.324231 10.840175 11.132763 11.214469 10.981034 11.204437 10.86985 10.942313
1368317_at 4.4945183 4.5293255 5.209892 4.8047915 4.982898 5.5227656 4.816897 4.9278874 4.8831663 4.6968265 4.6717935 4.928686
1368318_at 8.046413 8.074138 7.8453712 7.9361877 7.8419175 7.5055842 7.8435206 7.6970596 7.605802 7.7220855 7.557724 7.5003757
1368319_a_at 5.714282 5.771844 4.6349154 5.164045 5.3359494 4.9974136 5.2843833 5.0606275 4.9303503 4.9500036 4.8175287 5.0962305
1368320_at 4.471741 4.6561007 4.3949633 4.385799 4.6172395 4.6195602 4.498548 4.342756 4.6493287 4.318879 4.5899453 4.4270115
1368321_at 7.5739865 6.7352476 7.34276 6.9868174 9.0049 7.5563025 9.155501 7.5570307 7.7605457 8.952562 6.8452888 7.5176253
1368322_at 8.253168 8.277671 8.218566 8.122457 8.235753 8.21782 8.16756 8.261099 8.381694 8.454386 8.1909485 8.280983
1368323_at 7.499333 7.7394495 7.5098176 7.580885 7.6992173 7.655224 7.5063415 7.52141 7.397819 7.623785 7.4992285 7.7199044
1368324_at 5.2831764 5.0655036 5.2553964 5.224554 5.1441445 5.180771 5.1049223 5.177291 5.3701878 5.275316 4.922155 5.311671
1368325_at 8.323935 8.309961 8.273361 7.761094 8.289061 8.131624 8.085667 8.46936 8.173693 8.168959 8.202843 8.448185
1368326_at 6.718478 7.3517027 7.1103773 6.907546 7.058392 7.351326 7.4730268 6.850295 7.426126 6.8328 7.951441 7.467702
1368327_at 5.875694 5.6093965 5.6376543 5.7733507 6.0428243 5.9862494 5.8502374 5.8472958 6.073022 5.809358 5.742335 6.0365276
1368328_at 9.074845 9.014647 8.821843 9.062932 9.337839 8.812351 8.807824 9.218912 8.92209 8.931101 9.033844 9.016814
1368329_at 5.1897306 5.343792 5.388423 5.1716566 5.8848977 5.5514054 5.436209 5.32716 5.3995867 5.398621 5.4322414 5.3682685
1368330_at 6.9584475 7.36038 7.124154 7.2098193 7.222468 7.1809535 6.9125357 7.4577894 7.395979 7.236882 7.303052 7.187913
1368331_at 11.797579 11.789056 11.758664 11.766955 11.633304 11.7516 11.668045 11.7827 11.5463295 11.761631 11.768223 11.739555
1368332_at 7.0313544 7.4300528 6.916212 7.033805 6.904306 6.8201585 6.7487173 6.9827433 6.788977 7.015823 6.071319 6.865588
1368333_at 4.1350393 4.226175 4.2587605 4.322427 4.042719 4.5153375 4.0819383 4.075864 4.2165785 4.2222414 4.586883 4.149409
1368334_at 7.1930285 7.671657 7.3532987 7.1485887 7.030385 7.2922087 7.2591863 7.3209796 7.2177653 7.4892254 7.23357 7.3638253
1368335_at 13.826419 13.696138 13.829236 13.850254 13.59486 13.580854 13.84633 13.553507 13.784581 13.709954 13.90522 13.750879
1368336_at 11.051517 11.446702 11.562682 11.492258 11.426934 11.694029 11.689602 11.7760935 11.586933 11.679608 11.644282 11.45762
1368337_at 5.570711 5.5096707 5.73564 5.147341 5.724264 5.9218826 5.9450064 5.7251186 5.567681 5.535284 5.6349096 5.895748
1368338_at 4.466707 4.4278035 4.3470664 4.6272407 4.183315 4.3677235 4.6315703 4.2932024 4.3830466 4.3398933 4.3051114 4.2558846
1368339_at 4.103339 4.0976315 4.4581184 4.2547874 4.001917 4.7226124 4.3817654 4.5086145 4.2096224 4.2640038 5.2535486 4.579591
1368340_at 8.396064 8.191757 8.310186 8.400585 8.185226 7.995009 8.106388 8.199615 8.258181 8.346001 8.19219 8.172758
1368341_at 7.504524 7.9643564 7.887849 7.957783 7.867358 7.776581 7.7751875 7.8718295 7.9128776 7.9191766 8.051258 7.9409685
1368342_at 4.404872 4.022024 4.2761507 4.1617923 3.8703704 4.4963913 3.8872817 4.386982 4.381397 3.9264574 4.0404787 4.292484
1368343_at 5.097614 5.039304 5.03378 5.24814 5.062552 5.1977963 5.2538857 5.07123 5.028958 5.196534 4.977848 5.0174603
1368344_at 3.5010102 3.476626 3.7717443 3.81418 3.663076 3.5564673 3.4865084 3.4788687 3.5855205 3.6493137 3.8762224 3.5350347
1368345_at 4.144541 4.0901914 4.3046265 4.2030306 4.397458 4.513587 4.0915995 4.3012924 4.0513988 4.126423 4.113446 4.192643
1368346_at 6.514799 6.740925 6.7009406 6.5999093 6.434276 6.4936347 6.5942626 6.917003 6.7347145 6.858036 6.6918073 6.817422
1368347_at 4.5867767 4.543089 4.555052 4.142488 4.4972568 4.920875 4.8199587 4.725273 4.6823134 4.468388 4.629868 4.864771
1368348_at 4.144656 4.1650705 4.129492 3.9556758 4.1573076 4.2610865 4.224024 4.2040043 4.374549 3.8191915 4.0366306 4.2315474
1368349_at 5.5964923 5.3140154 5.5204062 5.253981 5.328152 5.451858 5.484315 5.3857613 5.318833 5.3220043 5.364981 5.544313
1368350_at 3.5486515 3.3112078 3.6624963 3.5198247 3.3921525 3.2251694 3.5999591 3.3447819 3.2274299 3.6771917 3.1719108 3.5553894
1368351_at 5.7901707 6.215899 5.7894835 5.6754513 6.014733 6.281273 6.1422305 5.7608705 6.241917 5.7620277 5.9885592 6.1495714
1368352_at 4.5203667 4.690489 4.434348 4.4653006 4.4379315 4.726403 4.34604 4.3575716 4.189242 4.260174 4.372801 4.5213485
1368353_at 5.1032243 4.9496765 5.429884 5.238969 5.2527976 5.5344768 5.1779056 5.181318 5.0697994 4.4638195 4.897819 5.3173227
1368354_at 10.584683 10.143732 10.197191 10.314433 10.721028 10.395665 10.295547 10.378739 10.810564 10.46809 10.196508 10.24285
1368355_at 5.349208 5.128794 5.1904416 5.351806 5.1680856 5.099844 4.989038 5.067917 4.8841324 5.4280353 5.546167 5.6599927
1368356_a_at 9.980586 10.268568 10.228668 10.166453 10.369773 10.140084 9.940635 10.340493 10.212617 10.296428 9.670512 10.247917
1368357_at 5.1783895 5.483838 5.572896 5.326347 5.3684864 5.810902 5.5094094 5.382111 5.627998 5.4954214 5.366383 5.829641
1368358_a_at 3.5353098 3.5347273 3.5104315 3.3537376 3.5771182 3.466583 3.464519 3.5534556 3.6227522 3.8081393 3.7687056 3.8091552
1368359_a_at 4.3142176 4.472844 4.1165695 4.2818427 4.127406 4.1124897 4.176445 3.968975 4.085037 4.2675714 4.0969124 3.9702618
1368360_at 13.716574 13.699538 13.689903 13.710618 13.641843 13.725465 13.67534 13.668696 13.741358 13.717611 13.668528 13.7436285
1368361_a_at 7.927439 8.043896 8.000389 8.023687 7.7227 7.8306193 7.82285 7.859047 8.086781 7.9922733 8.159007 8.142948
1368362_a_at 10.950014 10.740829 10.795464 10.815637 10.686451 10.848095 10.807087 10.777146 10.870411 10.906078 10.788417 10.769882
1368363_at 3.9927988 3.7019196 3.9801953 3.7132328 3.7991877 3.7730093 3.8111882 3.6685784 3.7384539 3.6194978 3.9574943 3.8392687
1368364_at 4.4981627 4.3739157 4.4362507 4.3394094 4.2617855 4.704149 4.5533 4.1745024 4.186391 4.291313 4.4488273 4.290498
1368365_at 12.200392 12.056517 12.233765 12.268713 12.204001 12.212672 12.1448765 12.386345 12.219289 12.357878 12.405048 12.234818
1368366_at 4.935554 5.1431036 4.805739 5.1430264 4.905074 5.0220447 4.9289875 5.072299 5.464879 5.176533 4.692263 5.106573
1368367_at 5.505456 5.1582246 5.4209456 5.291662 5.269578 5.612522 5.782607 5.282588 5.787999 5.4775085 5.5501895 5.356803
1368368_a_at 9.981917 10.184721 10.100448 10.357596 10.040291 10.157381 10.115693 10.237208 9.969467 10.456868 10.18732 10.257565
1368369_at 4.1485786 4.5508294 4.5205035 4.030156 4.1600437 4.397625 4.2418537 4.3215437 4.2536135 4.5329914 4.5440607 4.6096907
1368370_at 5.6597233 6.1023684 5.645986 5.930034 5.5035295 5.598295 5.81341 5.670404 5.915529 6.3080463 5.7336597 5.5535474
1368371_at 5.062542 4.8870373 4.6332474 4.5499773 4.577709 4.8788137 4.7656145 4.901549 4.710796 4.6706467 4.8015356 5.146199
1368372_at 7.7268715 7.651155 7.5817456 8.399494 7.803376 7.141768 8.113152 7.2485447 7.6992135 7.4740105 8.247559 7.6764426
1368373_at 4.4301023 4.007519 4.5218906 4.213045 4.4417467 4.305231 4.33215 4.274131 4.724881 4.3442974 4.4055815 4.5326033
1368374_a_at 5.7709823 6.0474567 6.032479 5.842231 5.8596706 5.544363 5.7576704 6.0619674 6.2280235 5.9898605 5.8812857 6.731741
1368375_a_at 5.1535034 5.2031317 5.89135 5.38287 5.415748 5.564121 5.3808746 5.667589 5.715933 5.6844034 5.1294456 5.5214143
1368376_at 9.032957 8.704214 9.228827 8.020512 9.473616 9.475741 7.3219013 8.460968 8.192306 7.6797547 8.829655 8.711386
1368377_at 4.982688 5.211803 5.221697 4.9040256 5.306879 5.1900554 4.8960876 5.030568 4.9762053 5.1650553 4.746851 5.233346
1368378_at 12.025926 12.111476 12.231512 12.046383 12.156749 12.402348 12.379341 12.357662 12.331513 12.4159155 12.205119 12.365107
1368379_at 8.288122 8.382835 8.435511 8.480077 8.563469 8.265824 8.471763 8.158146 8.423312 8.458581 8.249018 8.421917
1368380_at 13.990882 13.941037 13.918359 13.973113 13.963651 13.979339 13.91577 13.977552 13.956482 13.876276 14.012676 13.938521
1368381_at 4.9442415 4.7162437 4.92363 4.5520473 4.8719454 4.7712817 4.780949 4.714259 5.0415854 4.956913 4.8325014 4.784568
1368382_at 5.158865 5.0578794 5.098313 4.7074513 5.107361 5.151308 5.1334534 5.298027 5.016519 4.8021464 5.0004673 5.2859144
1368383_at 6.0729694 6.037019 6.064166 5.8796678 5.7633767 6.255452 5.961321 6.0756044 6.547938 5.898102 5.8262005 6.028514
1368384_at 3.8760982 3.951881 3.948314 4.157239 4.017467 4.058601 4.2433143 4.182416 3.9884605 3.945767 4.0988574 3.7761688
1368385_a_at 9.166621 9.274825 9.136854 9.368977 9.235909 9.180489 9.035537 9.268539 9.285608 9.17408 9.276607 9.164523
1368386_at 9.780112 9.65858 9.817585 9.781744 9.814819 9.862125 9.578617 9.763653 9.781724 9.775823 9.864152 9.815449
1368387_at 11.344567 11.363053 11.439223 11.614777 11.396173 11.300718 11.190021 11.498097 11.474953 11.294632 11.405097 11.447224
1368388_at 5.392055 5.5190477 5.868478 5.841004 5.6195574 5.5396585 5.451587 5.3949285 5.860512 5.6616983 5.408882 5.2735505
1368389_at 9.22373 9.377123 9.195272 9.327926 9.121277 9.173164 9.068411 9.294365 8.917425 9.157593 9.102668 9.117509
1368390_at 9.341986 9.225578 9.35672 9.192166 9.410475 9.218344 9.271613 9.33308 9.290417 9.309022 9.287287 9.406734
1368391_at 4.4425907 4.6453066 4.6739197 4.85007 4.652483 4.8190575 4.4702096 4.5311794 4.849212 4.725797 4.4893746 4.727994
1368392_at 6.0199547 6.240131 6.2543945 6.0598497 6.2065916 6.3817725 6.078803 6.0942574 6.0781145 6.1774807 6.1549826 6.245737
1368393_at 5.8580027 6.479025 6.1145344 6.205304 6.811927 6.4352984 6.007476 6.825183 6.3239417 6.406329 6.176501 6.2172627
1368394_at 5.709237 5.5750346 5.717373 5.575366 5.819679 6.078832 5.852442 5.6851797 5.9227667 5.472005 5.4579153 5.788419
1368395_at 5.1618485 4.892352 5.1999145 4.9402385 4.8635015 5.205686 5.3684945 4.693385 4.880581 4.968387 5.2363944 5.044944
1368396_at 5.327098 5.1334505 5.213949 4.7951474 5.0908127 5.586793 5.1568804 5.123249 5.3540673 5.123495 4.9653654 5.3461013
1368397_at 12.731257 12.799187 12.736397 12.897275 12.852119 12.95029 12.780694 13.004875 12.968687 12.798347 12.864567 13.052121
1368398_at 4.4683714 4.1950765 4.313772 4.39714 4.633009 4.2608604 4.5073633 4.1447406 4.6159716 4.445423 4.4105296 4.6095304
1368399_a_at 11.682465 11.6735325 11.540901 11.443384 11.684273 11.639429 11.609452 11.6402025 11.722488 11.531281 11.670634 11.662011
1368400_at 9.094866 9.099241 8.925769 8.824912 9.179408 8.90873 8.885453 9.142563 9.02583 9.063422 8.888526 8.9041815
1368401_at 4.1137495 4.311776 4.137292 3.760952 4.2088146 4.5857406 4.3817773 3.9468951 4.236996 4.1728735 3.8936017 4.212514
1368402_at 9.390275 9.323713 9.390851 9.389769 9.265128 9.242246 9.299218 9.3107 9.340569 9.242127 9.518257 9.156512
1368403_at 8.897405 8.70714 8.863711 8.747818 8.927025 8.890662 8.696657 8.937796 8.996455 8.78269 8.960614 8.905636
1368404_at 4.645472 4.7109485 4.4560776 4.5267777 4.582176 4.979326 4.8701363 4.7886653 4.8562593 4.5808597 4.1106744 4.914624
1368405_at 7.7906237 8.0250435 7.926567 8.0904255 7.9623775 7.8883915 7.8287845 7.9236317 7.7919683 7.8878584 7.954203 7.742471
1368406_at 4.240835 4.0484285 4.3369265 4.3381214 4.3183784 4.1428213 4.425745 4.16459 3.9893777 4.308076 4.1128216 4.2033553
1368407_at 5.3548536 5.6337075 5.5899963 6.289083 5.573504 6.0077496 5.497393 5.46051 5.609159 5.6502304 5.192244 5.645356
1368408_at 5.1105213 5.0050826 5.074892 5.2602267 5.059157 4.9125414 5.3168116 5.255271 5.5107274 5.6298094 4.970163 4.8901405
1368409_at 10.271538 9.987911 9.830512 9.968864 10.107473 10.222902 9.811625 10.099482 10.34922 10.074421 9.985559 10.126682
1368410_at 6.878653 6.770614 6.8833866 6.786581 6.8424606 6.6501465 6.8258166 6.990916 7.0264597 7.1375675 6.7472405 6.8273597
1368411_a_at 3.8301492 4.107404 3.8557055 3.47255 4.0392647 3.932828 3.9886694 3.673149 3.9294384 3.7111053 3.8762224 3.8618274
1368412_a_at 4.8706384 4.873616 4.9209495 5.057047 5.3127 4.8638034 5.1616178 4.909283 5.2744856 5.520131 4.762459 4.9608808
1368413_at 4.9176235 4.9596663 5.1321535 4.627241 4.889991 5.116356 4.8498726 4.680846 5.2409534 5.065193 4.653702 5.4253435
1368414_at 5.7796683 5.639202 5.6017895 5.3871446 5.845159 5.5977354 5.894671 5.7436895 5.8483987 5.385469 5.533764 5.478775
1368415_at 3.741296 3.6351042 4.0423965 3.7998781 3.8612943 3.864912 3.822381 3.941696 3.8360252 3.7219353 3.6482794 3.8006105
1368416_at 3.6324434 3.7489016 3.6657674 3.5936737 3.7704403 3.7472126 3.7580318 3.617693 3.935332 3.774898 3.7683928 3.9519725
1368417_at 4.6414385 4.480567 4.6196327 4.835184 4.3736396 4.581584 4.7545586 4.802309 4.5746584 4.5662794 4.6697693 4.9374895
1368418_a_at 13.308008 13.081874 13.084485 13.227244 13.2389345 13.21818 13.349642 12.990892 13.280178 13.247217 13.307159 13.329304
1368419_at 9.585806 9.389129 9.557343 9.322213 9.470566 9.346824 9.220486 9.6016 9.51174 9.39641 9.196557 9.518261
1368420_at 13.479756 13.378569 13.365853 13.429489 13.444372 13.380255 13.495354 13.294845 13.41219 13.431083 13.453018 13.469822
1368421_at 4.069129 3.790153 4.133176 3.9399147 4.003134 3.6805205 4.154924 3.6956065 4.1019197 3.6823938 3.707562 3.8576922
1368422_at 6.831133 6.8953366 6.4326167 6.246229 6.5836487 5.9848437 6.305683 6.7114 6.850091 6.7403693 6.7049932 6.6354094
1368423_at 5.376161 5.5191784 4.960539 5.2834196 5.4550157 5.6321297 5.5883665 5.142105 5.348265 5.4212484 5.205803 5.526696
1368424_at 7.717937 8.037374 7.7859983 7.9597116 7.723799 7.8113256 7.799332 7.750341 7.7053895 8.053808 7.7337766 7.4657526
1368425_at 4.8655324 4.807541 4.9089417 4.6006384 4.8469887 4.6951575 5.0372243 4.920356 4.57173 4.828554 4.6222258 4.893505
1368426_at 10.826287 11.010028 11.68329 11.773123 11.793375 11.264689 11.44246 11.348209 11.429119 11.754015 11.708853 11.072043
1368427_at 8.245634 8.449256 8.447995 8.371511 8.314797 8.419848 8.612838 8.261188 8.269977 7.93579 8.575552 8.35107
1368428_at 9.02623 9.3657 9.389571 9.3272705 9.370867 9.221603 9.407155 9.622194 9.335054 9.634549 9.335422 9.326447
1368429_at 3.7497666 3.802998 3.742652 3.8941362 3.7347887 3.7473176 3.8792093 4.097906 3.7153122 3.9084568 4.0454073 3.7914023
1368430_at 9.794841 9.802721 9.818992 9.942464 9.91258 9.883652 9.853287 9.986318 9.985794 9.953632 9.576717 9.792097
1368431_at 11.507834 11.428988 11.396704 11.536096 11.303228 11.406511 11.410965 11.474739 11.494406 11.645588 11.447551 11.504685
1368432_a_at 4.5768704 4.2101893 4.5058303 4.0805635 4.454772 4.4500017 4.624943 4.4250145 4.3488975 4.3511868 4.607063 4.3374805
1368433_at 10.107714 10.106814 10.085309 9.979884 10.0093 10.052286 9.978945 10.031996 10.206182 10.113813 10.127714 10.152525
1368434_at 7.886447 7.880384 7.5418067 7.8773136 7.7074285 7.4837546 7.7129493 7.281767 7.770477 7.4679832 7.850804 7.4245744
1368435_at 11.178565 10.629934 10.667398 11.19877 11.200655 11.35062 11.415072 11.660599 11.620471 11.35881 11.388035 10.886841
1368436_at 9.398445 9.383944 9.435868 9.572185 9.549608 9.401412 9.397498 9.63188 9.331882 9.633542 9.316615 9.49021
1368437_at 4.7239246 5.0242996 4.659708 4.812183 4.716961 4.9037457 5.0569396 4.738057 4.9668355 4.7756667 4.7657986 4.772071
1368438_at 4.424818 4.4656935 4.2621417 4.1595736 4.5481377 4.3326163 4.377511 4.499016 4.4424596 4.0891037 4.3560853 4.3138285
1368439_at 5.5695143 5.5565443 5.3576384 5.6879287 5.5710163 5.477703 5.713572 5.564531 5.9355187 5.7405515 5.6051207 5.822524
1368440_at 6.7303395 6.7532253 7.015554 6.6805496 6.5601387 6.6492577 6.4489884 6.1760097 6.682121 6.9316463 6.8326187 6.7636256
1368441_at 6.2181206 6.0696673 6.3390102 5.8513045 5.97661 6.351818 6.3075113 5.6934934 6.346139 5.7013135 6.211007 6.4683046
1368442_at 13.463228 13.397842 13.336316 13.387995 13.338881 13.425211 13.39225 13.322091 13.365353 13.396228 13.3721285 13.408127
1368443_at 5.2578087 5.3129125 5.177978 5.238333 5.3096247 5.2749743 5.477064 5.5757017 5.020317 5.080865 5.1613655 5.265746
1368444_at 8.381767 8.272021 8.378838 8.671764 8.333259 8.486543 8.239939 8.515762 8.431494 8.654136 8.481285 8.359837
1368445_at 5.6357446 5.6047144 5.3755016 5.4596066 5.602989 5.7516494 5.6673164 5.3358808 5.467248 5.4999895 5.3395967 5.4563084
1368446_at 8.297183 7.119927 8.069881 7.7568927 7.727406 7.28718 7.2805843 7.089622 7.9096184 7.9086766 7.291296 7.6366844
1368447_x_at 7.880159 6.8355083 7.021162 6.467156 6.4062104 6.4446173 6.7747374 6.9347115 7.5599008 6.9448233 7.624428 6.40773
1368448_at 6.3185463 6.274869 6.13353 6.292513 6.1348977 6.627449 6.4341807 6.2279696 6.2667546 6.2141123 6.1536846 6.4938817
1368449_at 4.3120775 4.384264 4.427964 4.1797667 4.4472513 4.7057266 4.505806 4.4655733 4.5122538 4.6037974 4.5370564 4.209653
1368450_at 5.272928 4.9356394 4.9774537 5.0970993 5.0943346 5.2785583 4.623069 5.0616093 5.002311 5.083421 4.741324 5.1818914
1368451_at 6.21153 5.8166733 6.202771 6.053194 6.143082 6.20509 6.0527005 6.1893563 6.371934 5.8917904 6.201124 6.34785
1368452_at 9.695657 9.774845 9.726725 9.74122 9.753625 9.740516 9.666604 9.651498 9.756458 9.72127 9.743013 9.747398
1368453_at 11.374719 11.301614 11.338653 11.704291 10.713397 11.448373 11.572716 10.936158 11.357063 11.364194 11.731327 11.072244
1368454_at 3.8089485 3.7916973 4.1167436 3.9083395 4.035374 4.254946 4.1814203 3.8587747 4.1579256 3.7902915 4.0295253 4.0762157
1368455_at 5.1572657 5.003001 5.0531597 4.8036427 4.9359612 5.035922 5.0714602 5.201766 5.241758 5.1239347 5.2219834 5.2515507
1368456_at 3.6436124 3.6802967 3.8201702 3.8303628 4.0722656 3.7710898 4.0310726 3.775316 3.6125364 3.9923959 3.6697183 3.980761
1368457_at 3.4673464 3.7968905 3.4052339 3.8302486 3.84222 3.8798988 3.8986118 3.8274496 3.7492754 3.5127244 3.7167823 3.9025311
1368458_at 10.45589 10.459407 10.341548 8.614935 10.408365 9.343866 9.99944 10.652261 9.409197 7.9579387 10.675333 10.3920965
1368459_at 4.2236986 4.153591 4.321954 4.3324404 4.286639 4.1447296 4.150057 4.1250935 4.0627203 4.0417137 4.2133403 4.2831073
1368460_at 8.99346 8.016422 8.207415 7.1031747 7.800073 8.091087 8.530245 7.9395957 7.4404736 8.249214 8.204588 7.0594697
1368461_at 11.432878 10.900753 11.080648 11.041836 11.265102 10.040433 9.476878 9.71463 10.996351 9.236219 8.834182 11.100349
1368462_at 5.343076 5.469883 5.715106 5.4141326 5.504964 5.4326696 5.6062264 5.4359217 5.5072093 5.8304424 5.3220863 5.204924
1368463_at 7.3849673 7.573138 7.309321 7.673232 7.4869223 7.338566 7.4507756 7.4938607 7.6262326 7.495195 7.490116 7.383494
1368464_at 5.837327 5.9940977 6.083681 6.3830605 6.2096853 6.087214 6.320749 5.63393 6.145687 6.312093 6.3570366 5.885534
1368465_at 3.6585248 3.4413922 3.7144535 3.309243 3.5692358 3.7267253 3.7426105 3.8506474 3.709474 3.8720257 3.7782023 3.4132013
1368466_a_at 5.661971 5.4945874 5.6635923 5.9124904 5.266528 5.5691857 5.458735 5.4182196 5.5276875 5.922529 5.738486 5.7445154
1368467_at 12.811838 12.888558 12.821246 12.872003 12.7818775 12.832347 12.796328 12.851197 12.883813 12.748171 12.782934 12.883309
1368468_at 4.292055 4.35505 4.5521092 4.1938205 4.221112 4.806779 4.3820477 4.467181 4.680122 4.695214 4.663362 4.594626
1368469_at 5.4335213 6.0034018 5.448581 5.3350286 5.3751683 5.7826867 5.6711936 5.559311 5.563367 5.5192513 5.7980695 5.650918
1368470_at 8.56445 8.825192 8.657126 8.704319 8.770991 8.53846 8.4119835 8.639729 8.524059 8.346165 8.469818 8.564088
1368471_at 5.2640505 5.2758756 5.226163 5.322283 4.94914 5.1887813 5.2897916 5.1599674 5.348987 4.8025417 4.823433 4.9803333
1368472_at 4.8583574 5.043029 4.6490984 4.610552 4.5389857 5.330841 4.798161 4.6495204 4.902711 4.5704885 4.5526533 4.773614
1368473_at 4.881299 5.1990857 5.2263913 4.9511642 5.040934 5.2596993 4.963773 4.93052 5.35407 5.1357703 5.1818075 5.2115445
1368474_at 7.4273047 7.436787 7.0244956 7.088796 7.306493 7.11225 7.085957 7.2310596 7.165299 7.4962554 7.101694 7.2060256
1368475_at 4.5352683 4.6722846 4.6362944 4.467207 4.406806 4.6096582 4.720026 4.497155 4.5429635 4.4450192 4.664398 4.82063
1368476_at 7.119703 6.7658496 6.8697753 6.7651186 6.723345 6.7841606 6.8271875 6.803309 6.891552 6.768544 6.808421 6.94194
1368477_at 6.8702736 6.738649 6.623738 6.2550426 6.7121267 6.9368424 6.8619246 6.7731886 6.7739325 6.791864 6.761113 6.942809
1368478_at 3.7405171 3.5961924 3.5540955 3.4618132 3.84222 3.6395047 3.8562725 3.7584324 3.54835 3.387969 3.7013748 3.5015817
1368479_at 3.5986607 3.687655 3.8042102 3.492009 3.5733383 3.5375838 3.761363 3.7806513 3.7385268 3.9141893 3.6709394 3.562914
1368480_at 6.3386636 6.3546977 6.446652 5.980896 6.253944 6.381354 6.506707 6.2515383 6.0389533 6.232358 5.982471 6.7796125
1368481_at 5.0467124 4.8844314 5.026006 4.923032 4.9658465 5.139965 4.820246 5.187844 4.9808893 4.9112406 4.9460177 5.2986965
1368482_at 6.944525 6.721267 6.5245824 6.8084826 6.571432 6.7346997 7.138023 6.971979 6.588862 7.2152114 6.744865 6.363971
1368483_a_at 4.1989264 4.194874 4.2599173 4.166169 4.645195 4.524657 4.2484865 4.088732 4.073097 4.4705353 4.0139236 4.1349506
1368484_at 4.8969555 4.552836 4.907524 4.7589974 4.9972234 4.9557695 5.251361 5.824647 5.0373898 4.9456196 4.7177477 5.4322376
1368485_at 4.9937887 4.856964 4.773078 4.9808826 4.816146 5.163184 4.5931416 4.5651007 4.756174 4.6129107 5.1008263 4.649357
1368486_at 7.886099 7.1997232 7.815846 7.4039083 6.199421 7.8172693 8.081092 7.2879353 7.433989 7.3029513 8.410177 6.426037
1368487_at 3.4158478 3.2150822 3.3998938 3.4794044 3.4327936 3.3124042 3.3114185 3.3604615 3.4043224 3.4253755 3.3683105 3.1602693
1368488_at 8.867712 9.036879 9.136318 9.666643 8.621832 8.988639 9.398119 9.2944145 9.343724 9.856285 9.357776 9.428439
1368489_at 4.801668 4.7648964 5.005982 4.9846334 4.9071245 4.6377487 4.5982385 4.481837 5.0735006 4.6384664 4.567918 4.957308
1368490_at 9.54585 9.567343 10.303917 9.354758 10.444874 10.483835 9.630322 10.323168 10.668963 10.415001 9.790769 10.516948
1368491_at 6.4680185 6.5162616 6.3585734 6.960846 6.2033772 6.1738358 6.304797 6.992538 6.485105 7.365206 7.0619287 5.9993057
1368492_at 7.1738496 7.5539794 7.220834 7.484576 7.530311 7.5787106 7.3589478 7.6320195 7.2333174 7.609843 7.096442 7.3680277
1368493_at 4.306185 4.082946 4.682649 4.740222 4.5880804 4.7282925 4.9294686 4.460963 4.6256385 4.4902086 4.7164793 4.5451894
1368494_at 4.373158 4.0599556 4.0648584 3.765788 4.0754285 4.008476 4.015538 4.211857 4.379832 4.0624037 4.6789527 4.175903
1368495_at 4.9638176 5.223401 5.4032636 5.250409 4.9996066 5.0151577 5.233308 5.2535315 4.779531 5.1886487 5.288782 5.1431713
1368496_at 4.144656 4.098981 4.1502466 4.001708 4.0182276 4.377195 4.1391487 4.277523 4.054247 3.9676163 4.0700426 4.151273
1368497_at 10.744078 10.965423 10.931434 10.945668 11.115588 10.620049 10.985371 11.064538 10.78926 11.200879 10.933246 10.894014
1368498_a_at 3.4427562 3.1149683 3.4432082 3.336853 3.2883356 3.3405118 3.2973387 3.1874971 3.2566907 3.217322 3.2603164 3.2136486
1368499_at 3.2573423 3.2574043 3.3163517 3.4062066 3.18309 3.2448788 3.1720753 3.317372 3.4182868 3.1547093 3.149986 3.4861085
1368500_a_at 6.4620557 6.346283 6.410815 6.4053836 6.5309973 6.682605 6.3194246 6.387965 6.615959 6.513547 6.450027 6.52085
1368501_s_at 6.4689693 6.897849 6.427392 6.544425 6.5645633 6.80996 6.4454412 6.7277994 6.83197 7.0384483 6.7190986 7.065844
1368502_at 4.1171517 4.191491 4.0552573 3.6971767 4.0871034 4.0264454 3.982609 4.0667634 4.2794695 4.1410923 3.9199173 4.0975165
1368503_at 7.9737163 8.460764 8.548113 8.125916 8.613716 8.130913 8.232212 8.295168 7.999924 7.867982 8.102119 8.257917
1368504_at 11.122624 10.931862 10.920728 11.131793 11.08048 11.039646 11.080898 11.208286 11.082714 11.440748 10.972085 11.064347
1368505_at 5.2487125 4.5794716 4.570856 5.3513956 5.3653216 4.9347744 5.625325 5.0355997 4.7356853 5.802243 5.1413536 5.093715
1368506_at 4.702476 4.691118 4.857764 5.1952376 5.003867 4.774782 5.2342143 5.051163 4.8543677 5.19989 4.5524263 5.0804534
1368507_at 11.34792 11.438684 11.372023 11.436959 11.448443 11.390738 11.376561 11.33575 11.297787 11.405011 11.29701 11.298327
1368508_at 8.406953 8.504212 8.562323 8.5319195 8.417149 8.209239 8.454135 8.395886 8.395811 8.450749 8.7314625 8.383242
1368509_at 6.3278565 5.707601 6.1343336 6.0695677 5.953291 5.663374 5.7239223 5.976935 5.9887724 5.8894267 5.7914352 6.5541234
1368510_at 4.292817 4.476267 4.51233 4.7584324 4.525977 4.466316 4.5300198 4.6237135 4.536329 4.423835 4.55266 4.631197
1368511_at 4.3401494 4.022909 3.8575222 4.223239 4.0456495 4.3272624 4.275613 4.3476596 4.0716076 4.2408643 4.117508 4.3204203
1368512_a_at 10.528197 10.731522 10.60256 10.544158 10.528592 10.656145 10.191007 10.790071 10.618618 10.644389 10.76025 10.438579
1368513_at 6.541234 6.891084 6.674719 6.967087 6.8180513 6.575997 6.3143077 6.5609126 6.368342 6.8252296 6.473503 6.5522065
1368514_at 11.389851 11.48931 11.435088 11.666119 11.574211 11.461732 11.409608 11.438417 11.552484 11.464372 11.283625 11.55632
1368515_at 4.9283414 5.0561113 4.8803434 4.839081 4.761462 4.9270973 4.990856 4.8755608 4.9313354 5.065192 4.782296 4.823153
1368516_at 6.784452 6.9140143 6.8496246 6.8167753 6.841923 6.6849236 6.7704487 6.998954 6.951271 6.9689407 6.840446 6.856291
1368517_at 6.8677316 6.908145 6.706946 7.0314226 6.696378 6.6244774 7.0143723 6.999994 6.669698 6.899666 6.7362866 6.9834023
1368518_at 8.033247 7.917457 7.9543467 8.3139515 8.049121 8.0514965 8.14872 8.124481 8.216834 8.373757 7.749738 7.8467536
1368519_at 5.1479006 5.153649 5.1619043 5.0641317 5.0243855 4.9660864 4.8513026 5.01348 4.892659 5.182655 5.148754 5.0268087
1368520_at 13.08823 13.229335 13.187485 12.545979 13.111353 12.802437 13.153032 12.722612 12.495745 12.769055 13.075928 12.627757
1368521_at 6.7148743 6.8610916 6.613758 6.8978376 6.639216 6.6756096 6.969478 6.552019 6.6990166 6.96489 6.224889 6.502562
1368522_at 4.5611615 5.0624537 4.796787 4.8322515 4.6897907 4.51342 4.4439554 4.877431 4.7012615 4.9926834 4.915219 4.931765
1368523_at 3.7431304 4.1712475 3.7602649 3.9934099 3.8421502 4.1554093 3.8571997 3.9640653 4.0568104 3.8198993 3.8026152 4.0369954
1368524_at 3.5192938 3.7373447 3.5957706 3.426668 3.6443713 3.748003 3.7627594 3.6124394 3.524037 3.7185621 3.430228 3.6544085
1368525_at 6.9958167 6.7905235 6.812024 6.927851 7.064843 6.621994 6.759172 6.843937 6.651771 7.055438 7.123282 6.9891357
1368526_at 7.5350747 7.3867936 7.448248 7.470887 7.500105 7.39292 7.3428187 7.573049 7.405386 7.458097 7.4976616 7.379207
1368527_at 3.3669333 3.3520539 3.1613088 3.5387084 3.1917155 3.2288158 3.2328146 3.2033646 3.3294475 3.29628 3.2215834 3.4643435
1368528_at 9.129587 8.8906975 9.165262 8.827646 8.865549 8.924206 9.295204 9.189621 8.876034 9.0492735 8.826574 8.923218
1368529_at 4.549154 4.8382945 4.7465115 4.596779 4.593427 4.8886185 4.9551053 4.8389196 4.758376 5.0240135 4.8338485 4.5409966
1368530_at 4.0007358 4.11325 4.014924 4.145052 3.9371572 4.301862 4.4327273 4.0051856 4.2093606 3.6459777 4.328842 4.0864305
1368531_at 3.5528636 3.5687277 3.6226594 3.5662327 3.7012203 3.5233283 3.55789 3.505263 3.3000948 3.2703378 3.7382169 3.5319927
1368532_at 3.533077 3.7367363 3.5512605 3.805508 4.002416 3.8980343 3.8437772 3.7021756 3.9431577 4.07531 3.8975918 3.5528362
1368533_at 5.377618 5.5537786 5.2852945 5.285899 5.578084 6.1732187 6.076334 5.384163 5.4308224 6.0004845 5.2253394 5.2933617
1368534_at 5.420089 5.3156834 5.5293956 5.402578 5.493828 5.519941 5.438455 5.2821417 5.459831 5.171249 5.2018485 5.307822
1368535_at 5.163179 4.998123 5.195946 5.512337 6.0603747 5.1021748 5.186982 5.7614303 4.95059 4.9545827 5.3641844 5.5248265
1368536_at 10.997297 10.7505045 10.538143 10.92173 10.943482 10.382569 10.439691 10.839939 10.714612 10.706036 10.70193 10.636012
1368537_at 6.562798 6.7820396 6.594932 6.945427 6.6349587 6.5438313 6.789692 6.7406516 6.6452355 6.847306 6.7506037 6.856215
1368538_at 8.406874 8.25781 8.338189 8.449688 8.340227 8.322445 8.215866 8.437674 8.539183 8.440306 8.42911 8.380693
1368539_at 3.234661 3.2872977 3.4117706 3.2077837 3.3140805 3.2331982 3.4369075 3.5749002 3.4011889 3.5309045 3.6739852 3.3374202
1368540_at 4.7417603 4.5977383 4.192294 4.5701876 4.511626 4.232744 4.51438 4.6607614 4.2321763 4.378869 4.288779 4.346792
1368541_at 6.1462793 6.002493 5.5693917 6.2331467 6.2683516 5.742052 6.3818436 6.117165 6.334282 6.5652704 6.361481 5.8994837
1368542_at 4.6789412 5.0688167 4.7510114 4.6826873 4.653967 4.5466385 4.358983 5.176454 4.9952145 4.6264334 4.7117143 4.8272343
1368543_at 7.6433783 7.445952 6.659524 7.303173 7.8587527 6.724816 5.1237535 6.538256 7.3250594 6.0981207 5.5725956 7.566746
1368544_a_at 4.595948 4.491535 4.5857515 4.7733397 4.6636944 4.596117 4.3434 4.3719454 4.5932865 5.0135756 4.348103 4.697631
1368545_at 5.2469015 5.1848865 5.318086 5.014813 5.407366 5.602482 5.3421335 5.6343412 5.557712 5.2833014 5.3747516 5.4371305
1368546_at 5.4757137 5.094117 5.098452 5.1578627 5.2288013 4.9309344 5.0298834 4.8993044 4.9931626 5.1698585 5.064685 4.9887633
1368547_at 3.9782143 3.9436862 4.2359858 4.053646 3.6600213 4.1750393 4.0740724 4.2442837 3.8454902 3.859462 3.8218288 3.8029952
1368548_at 3.2845929 3.3789778 3.3879282 3.3308594 3.1984112 3.4819834 3.5664794 3.196002 3.2975972 3.534062 3.3051815 3.298513
1368549_at 9.178969 9.324198 9.233538 9.315612 9.355532 9.309244 9.220821 9.193525 9.372621 9.309022 9.298473 9.313636
1368550_at 4.7764063 4.674594 4.6794157 4.888377 4.9051824 4.9323964 5.2191434 4.7306423 5.128939 4.6902804 4.985242 4.9396944
1368551_at 5.176955 4.7771072 5.0736885 4.878227 4.293872 4.733421 4.9413433 4.9532595 4.739315 4.9980893 4.707768 4.829345
1368552_at 10.873015 10.803352 10.980687 10.844725 10.838085 10.831092 10.875655 10.885955 10.826553 10.934944 11.000363 10.811555
1368553_at 5.0256157 5.0997953 4.8337145 5.0347633 5.1290627 4.9208746 5.410269 5.2386885 5.2976837 5.319956 5.0771027 5.336602
1368554_at 5.407151 5.23139 5.1006823 5.365592 5.3156877 5.5083146 5.2845716 5.496581 5.3197284 5.2022276 5.717617 5.449648
1368555_at 5.6373715 5.7787237 5.823209 5.901676 5.6595182 5.7940507 5.837053 5.704352 6.0954113 5.4784975 5.2925296 5.6195498
1368556_at 4.3348255 4.3932877 4.816539 4.1070876 4.5497527 4.673151 4.242358 4.5869575 4.1325784 4.2662244 4.5298853 4.176918
1368557_s_at 4.4629946 4.0197916 4.661687 4.3668375 4.211918 4.7171993 4.437103 4.55207 4.500022 4.78626 4.4712586 4.388217
1368558_s_at 8.083176 8.493967 8.133862 8.245913 8.017538 8.195784 8.125303 8.502193 8.0368 8.624547 7.886032 8.157326
1368559_at 5.165073 5.4675055 5.4002614 5.5131655 5.601341 5.312179 5.3254614 5.597547 5.4058633 5.163442 5.376059 5.3953066
1368560_at 4.840951 4.600142 4.9629354 4.7951474 5.0076838 4.722613 4.9204874 4.8468094 5.0833797 4.900679 4.8113194 5.0282354
1368561_at 3.7282708 3.7068374 3.841765 3.7881587 3.9326584 4.256484 3.9418724 3.7680457 3.943158 3.9793909 3.8086584 3.9610825
1368562_at 5.7142496 5.1187515 4.8269267 4.979867 4.732998 4.777358 6.2334704 4.7882175 4.8256645 5.085818 5.384757 4.7895737
1368563_at 7.4693813 6.555031 8.509768 7.028921 6.790265 7.693781 6.3223634 7.988546 6.5435987 7.764768 6.897975 7.6923037
1368564_at 4.5357313 4.604247 4.6509523 4.810123 4.6779337 4.8715763 4.898918 4.6695156 4.7963467 4.9344134 4.5186243 4.6353817
1368565_at 5.6247625 4.2804303 4.392909 4.092473 3.6972961 4.6324134 4.701621 4.80795 4.2777295 4.3507752 5.377177 4.325942
1368566_a_at 11.298877 11.453769 11.39039 11.566634 11.254198 11.409174 11.517505 11.736961 11.411987 11.553049 11.64161 11.349994
1368567_at 7.978126 7.99659 8.235184 7.794239 7.9764004 7.7503543 7.766797 7.5366306 7.9882207 7.9800005 7.8697023 7.748126
1368568_at 5.492668 5.30025 5.2524557 5.5242567 5.661085 5.7763667 5.732832 5.655051 5.612857 5.5511913 5.476494 5.60849
1368569_at 3.6930976 3.873446 7.039666 5.2829914 3.5707037 7.724647 9.16339 6.801536 6.44082 9.731655 8.827876 4.2167125
1368570_at 8.294091 8.375338 8.49508 8.279231 8.284811 8.551973 7.9703555 8.279537 8.116911 8.332046 8.000944 8.3123865
1368571_at 4.787886 4.6247396 4.9840937 4.8382564 5.0943346 4.636318 4.96577 4.4932766 4.632126 5.3672585 4.771726 5.1436553
1368572_a_at 5.0961046 5.224169 5.080702 5.2625966 5.358634 5.3228636 5.4883056 5.1074996 5.2632656 4.9996066 4.99498 5.2097855
1368573_at 8.515755 8.566791 8.652782 8.667648 8.610716 8.607313 8.526445 8.962166 8.44159 8.800938 8.763155 8.669018
1368574_at 10.479041 10.4685545 10.474454 10.595847 10.237956 10.479018 10.434621 10.639208 10.58469 10.570721 10.514555 10.527577
1368575_at 5.086772 5.0061765 5.034506 5.1747704 5.155275 5.2569275 5.15267 5.25414 5.0861816 4.8667817 5.1110353 5.2679477
1368576_at 3.9545217 3.883233 4.1055346 3.88646 3.598493 4.0999475 4.151236 3.7591572 3.230374 3.668282 3.64784 4.250367
1368577_at 3.6763248 3.4052672 3.330256 3.5110629 3.2883356 3.3264368 3.369225 3.4427216 3.443609 3.4280114 3.4280071 3.2943153
1368578_at 4.870099 4.473899 4.4851336 4.335793 4.2855053 4.6421714 4.412123 4.334593 4.622141 4.3722024 4.232715 4.4843044
1368579_at 4.682975 4.3313527 4.0791073 4.2728257 4.149051 4.483195 4.378418 4.4530244 4.103574 4.222177 4.343774 4.1450276
1368580_at 5.992076 6.3996463 6.2358084 5.8993826 6.443999 6.085413 6.2410455 6.022318 6.022452 5.956665 6.161595 6.1724877
1368581_at 5.7002487 5.67776 5.8019824 5.9959073 5.805213 6.0264573 5.786873 5.7584276 5.59041 5.646368 5.8043265 5.677902
1368582_at 4.202511 3.909449 3.7976317 3.5947 4.0246625 4.062686 4.171564 4.125462 3.9518018 3.8788457 3.769708 3.7369676
1368583_a_at 13.796522 13.758854 13.8711605 13.826274 13.734803 13.78915 13.9899435 13.766123 13.719895 13.813614 13.80661 13.945318
1368584_a_at 4.282197 4.412065 4.5532846 4.4688115 4.5706105 4.3525453 4.5609884 4.3709097 4.398484 4.4908333 4.098088 4.561686
1368585_at 5.682807 5.6216826 5.950361 5.645217 5.4819965 6.022933 5.80548 5.664508 5.931242 5.656214 5.5755873 5.660539
1368586_at 4.726516 4.8675632 4.7712607 4.664651 4.8741646 5.043735 5.078452 4.9206486 5.178727 4.9413357 4.809705 5.0894074
1368587_at 13.777716 13.827738 13.810817 13.867764 13.845038 13.836524 13.854524 13.803104 13.790284 13.91472 13.77994 13.804862
1368588_at 6.378738 6.1580925 6.1701007 6.3750715 6.165321 6.3193903 6.465445 6.0632744 6.1041136 6.214148 6.78132 6.150176
1368589_at 8.43785 8.449256 8.541081 9.16852 8.515425 9.225196 9.037088 8.9478855 8.43308 9.477124 9.230541 9.146778
1368590_at 4.652617 4.511606 4.602963 4.1682377 4.476118 4.0619917 4.189921 4.5544815 4.3501983 4.287387 4.2669244 4.5564494
1368591_at 8.972701 8.684542 8.811134 8.746733 8.8942585 8.745542 8.834918 8.921666 8.721629 8.690653 8.667682 8.767239
1368592_at 7.3693495 7.154373 7.368206 7.5125055 6.9057493 7.2591963 7.1305046 7.3968306 7.4075365 7.303628 7.379726 7.146229
1368593_at 9.048321 8.859154 9.377853 8.778294 8.781754 8.909857 9.159611 9.126881 9.221729 9.033394 9.150579 8.667063
1368594_at 4.858343 4.737362 4.906075 4.783699 5.039633 5.309325 4.974002 4.81066 5.0409317 4.86093 4.9194536 4.9396944
1368595_at 4.7312675 4.696399 4.62693 4.671007 4.9555483 4.7890387 4.5440497 4.540266 4.8416877 4.8212137 4.6256394 4.6980987
1368596_at 7.5807667 7.1563873 6.93657 6.5638986 7.107547 6.6781845 6.5885315 6.5231996 7.0422564 7.1071615 7.067197 7.567848
1368597_at 5.9834056 6.0362363 5.756727 5.6515875 5.9704766 5.974492 5.86151 5.6674914 5.945339 5.954494 5.8766866 6.189757
1368598_at 6.4012384 6.540132 6.202248 6.032941 6.210448 6.25554 6.244839 6.1682773 6.1843014 6.216738 6.361377 6.4560614
1368599_at 5.4440427 5.2225685 5.0461116 5.353674 5.4249167 5.4272294 5.58678 5.670404 5.4285436 5.2511487 5.135897 5.354761
1368600_at 11.03476 11.000434 11.080813 10.973215 11.053224 10.958135 11.048529 11.011112 10.755745 11.007273 10.917663 10.8699875
1368601_at 4.434777 4.200356 4.0917506 4.112095 4.2118773 4.354513 4.241853 4.169502 4.322078 4.148314 4.283267 4.3579493
1368602_at 3.6440496 3.7489016 3.6137102 3.7087052 3.7996392 3.729268 3.7346735 3.6250043 3.6096091 3.8334153 4.024109 3.8178792
1368603_at 4.2388124 4.4771137 4.643493 4.344267 4.430601 4.754986 4.486182 4.5498734 4.536701 4.5993624 4.5265055 4.4644294
1368604_at 4.7603135 4.6216593 4.910845 4.6024265 5.146134 4.526811 4.8165374 4.8365774 4.878811 4.860306 4.4967403 4.7631464
1368605_at 5.4944115 5.460186 4.560086 4.8443155 4.833735 5.052168 5.2027416 5.3068995 4.776809 5.3804 4.6118164 5.088863
1368606_at 3.9453223 4.1410713 3.9319947 4.3267374 4.153163 3.925994 4.035299 4.4145956 4.0795393 3.6577916 4.100853 3.9622812
1368607_at 7.910273 8.478091 8.139343 8.322351 8.99929 7.602794 7.5754423 7.3260164 7.6609883 7.8335805 7.3396077 9.238589
1368608_at 10.151211 10.098732 10.036239 10.288544 10.221937 10.208576 10.0171995 9.928217 10.047564 10.102133 9.928479 10.041905
1368609_at 12.654716 12.62417 12.612525 12.574015 12.594532 12.536346 12.621817 12.553466 12.522219 12.566099 12.652518 12.63722
1368610_at 3.7718792 3.8188152 3.734331 3.820008 3.8894973 4.065778 3.9341044 4.0222397 4.0179415 3.8218904 3.7570229 4.1501436
1368611_at 3.6056955 3.8456266 3.632092 3.691702 3.9758298 3.753398 3.8026347 3.6498551 3.849792 3.869623 3.8250506 3.6505487
1368612_at 5.595485 5.402028 5.462304 5.4201717 5.221965 5.3141904 5.8360677 4.9273434 5.17204 5.3985934 5.437338 5.3125954
1368613_at 4.3021398 4.0340066 4.0899105 3.6145449 4.0320377 3.8994396 4.079297 4.067036 4.1105175 4.0221415 3.8783348 3.6870577
1368614_at 8.266369 8.464618 8.4611635 8.344763 8.133833 8.413132 8.334666 8.116479 7.883092 8.201251 8.234823 8.09436
1368615_a_at 4.281213 4.265562 4.538455 4.316738 4.5550833 4.332532 4.577014 4.497155 4.3466 4.50797 4.3653226 4.680729
1368616_at 5.988163 6.094537 5.999365 5.7798395 6.132304 6.0481668 5.951472 5.8592544 6.0556893 5.875097 6.045867 5.9353385
1368617_at 5.215556 4.483161 4.891166 5.3656807 4.451939 4.035262 4.213736 4.0272493 4.7664285 4.811989 4.9278803 4.445919
1368618_at 9.5522585 9.34159 9.380632 9.486374 9.450151 9.287439 9.236431 9.498696 9.2274885 9.351388 9.242638 9.44798
1368619_at 5.080058 5.0988045 5.085142 4.9130526 5.1387625 5.488166 5.258999 4.9278874 5.2069864 4.8257008 5.092943 5.083086
1368620_at 5.4671383 5.233976 5.376307 5.430521 5.491255 5.281774 5.3408995 5.3240395 5.514 5.496151 5.1777763 5.425343
1368621_at 11.005523 10.937147 10.953886 10.871109 10.766562 10.851956 10.856417 11.03112 11.102611 10.965989 10.953875 10.78783
1368622_at 3.9843369 4.053212 3.9400225 4.05848 4.0466943 4.2039404 4.128075 4.1153283 4.0449505 4.004406 3.9206884 4.164515
1368623_at 4.285946 4.468563 4.4186773 4.524393 4.6010556 4.888137 4.505538 4.6120625 4.561673 4.209713 4.6172533 4.2532606
1368624_at 3.4295871 3.7376332 3.8075414 3.5154893 3.778271 3.8731768 3.8025222 3.5774293 3.7171867 3.6388378 3.8634505 3.621902
1368625_at 4.884813 4.817566 4.7190905 4.838471 4.8168173 5.0611405 4.9924784 5.1414967 5.363129 5.044276 4.9035378 5.2081814
1368626_at 4.0379095 4.059346 4.07006 4.3635883 3.9861264 4.375549 4.147066 4.1135435 4.155861 4.1153727 4.199418 4.222816
1368627_at 12.862999 12.982759 12.96887 13.011141 12.896498 12.822212 12.782678 12.88824 12.85226 12.837343 12.664583 12.888878
1368628_at 3.7156708 3.7019196 3.763247 3.7579746 3.7511604 3.8997507 3.722603 3.4178672 3.7789097 3.6889288 4.0894146 3.7429688
1368629_at 4.308388 4.1738386 4.3786592 4.1792517 4.1031933 4.37236 4.369104 4.471544 4.614605 4.310324 4.288843 4.3138285
1368630_at 3.6277218 3.7390187 3.4743264 3.518979 3.9709342 3.40948 3.633168 3.4427216 3.7703295 3.7039454 4.001771 3.7914023
1368631_at 4.412982 4.518368 4.6615934 4.5855465 4.2945604 4.4073505 4.259153 4.7246156 4.383552 4.5219975 5.0308847 4.518206
1368632_at 3.4211009 3.2930057 3.4024386 3.241944 3.4473386 3.1736147 3.594748 3.2392182 3.3241048 3.5001118 3.4743 3.537725
1368633_at 3.302946 3.3938966 3.4990935 3.510397 3.566611 3.4488974 3.5156872 3.3821113 3.5540545 3.259639 3.600124 3.464317
1368634_at 7.453021 7.501213 7.4771667 7.443255 7.634865 7.7198167 7.8008122 7.501461 7.63516 7.4803414 7.5541406 7.730615
1368635_at 3.7541645 4.393572 4.1404133 4.001201 4.0371313 4.204911 4.3167324 3.8228748 4.1915483 3.946028 4.3953104 3.97497
1368636_at 5.4351535 5.6490893 5.227723 5.160433 5.2192636 5.7351665 5.393044 5.2523184 5.3852453 5.2936 5.0767846 5.5705786
1368637_at 4.0614405 4.284996 4.042578 4.377104 4.204704 4.1746826 4.086195 4.206653 4.408988 4.4221077 3.9968457 4.0590215
1368638_at 5.241782 5.298699 5.1318893 5.3060603 5.2703066 5.299968 5.3629045 5.266791 5.0493965 5.3626432 5.179823 5.4339914
1368639_at 4.0506287 3.7165713 3.7315018 3.9774318 3.652972 3.8407736 3.870026 4.0009737 3.8402264 3.7396967 3.9005969 3.8540394
1368640_at 4.9805503 5.163926 4.884822 4.818804 4.9962945 5.165498 4.989355 5.1257925 4.9245205 4.63614 4.792406 5.1467443
1368641_at 4.6786513 4.4712086 4.412611 4.5508404 4.3539457 4.6064887 4.269831 4.4574428 4.86794 4.7338047 4.5316396 4.6462197
1368642_at 9.625291 9.39073 9.327346 9.45165 9.325584 9.347589 9.462577 9.39802 9.401044 9.479187 9.313698 9.474021
1368643_at 4.2871437 4.560197 3.9253414 4.187784 4.4884186 4.155675 4.2883263 4.530988 4.1871195 4.623168 3.9019692 4.210313
1368644_at 4.160472 4.249803 4.09987 4.043354 4.339246 4.259118 4.2724247 4.231682 4.1647477 4.1491547 4.2487435 4.297848
1368645_at 6.539164 6.367046 6.205479 6.0587993 6.053103 6.34548 6.028205 5.9208393 6.207731 6.221745 6.086879 6.1859903
1368646_at 8.688309 9.048338 8.778108 9.011925 9.034322 8.919926 8.929221 8.958337 8.849668 9.094518 9.14806 8.822194
1368647_at 7.765032 7.554211 7.600244 7.7286983 7.6038394 7.7236934 7.6263313 7.633943 7.5285063 7.623775 7.8046737 7.48817
1368648_at 4.3618402 4.251634 4.3603873 4.2486696 4.215612 4.7771554 4.3096504 4.4260006 4.510224 4.2037544 4.2504854 4.2156973
1368649_at 8.340867 8.406851 8.323486 8.309459 8.126462 8.042536 8.056944 8.254194 8.095839 8.243206 8.128462 8.304284
1368650_at 7.898125 7.584337 7.589026 7.3073177 7.7134595 8.94305 7.586642 7.848242 7.682956 7.8693776 7.964118 8.077625
1368651_at 11.575056 11.4122 11.279699 10.87921 10.919978 11.344982 11.256542 10.656613 10.88856 11.336358 11.256006 10.5253725
1368652_at 6.9221096 7.066701 6.985511 6.8658547 6.8396745 6.9480267 6.846421 7.0364695 6.7337956 7.1475425 7.020082 6.781324
1368653_a_at 10.683328 10.942578 10.896967 11.03315 10.977182 10.938576 10.809634 10.9732065 10.916464 10.856016 10.916726 10.888296
1368654_at 6.8634515 7.0174155 6.9373755 6.9075522 6.5584035 6.8329706 6.614229 6.5272307 6.8947 6.808537 6.969684 6.435577
1368655_at 9.4653225 9.499035 9.428394 9.274931 9.2522545 9.331573 9.361415 9.455865 9.599063 9.482326 9.168631 9.598977
1368656_at 4.0081496 4.1502676 4.0359077 3.9665756 3.9373925 3.8798988 3.9659536 4.0403247 4.242733 3.995559 4.050604 4.186737
1368657_at 3.5793848 3.4090352 3.6874466 3.6306145 3.6727834 3.5968423 3.8429115 3.6103575 3.649068 3.4077742 3.502038 3.6349404
1368658_at 5.17796 5.2239604 5.4569697 5.1431837 5.0314527 5.2213435 5.068286 5.2144976 5.076702 4.896376 4.8911743 4.9280453
1368659_at 11.436116 9.838097 10.932857 10.865036 10.410229 9.799661 10.902646 11.243832 11.207762 10.963795 10.491829 9.762501
1368660_at 4.764653 4.6722846 5.0088663 4.891032 4.8741646 4.722613 4.769419 4.8145514 4.8635178 4.913322 4.8796062 4.721041
1368661_at 6.419994 6.701403 7.0150623 6.5305967 6.348324 6.9180856 6.5277233 7.1338863 6.52487 6.627923 6.5421457 6.585245
1368662_at 7.07241 7.6934314 7.2886066 7.6403127 7.4242344 7.3539085 7.6819305 7.4346213 7.994754 7.7820544 7.384638 7.8733387
1368663_at 3.5438397 3.46232 3.5187192 3.4243515 3.427388 3.630295 3.5333338 3.4062347 3.6255887 3.2890353 3.5786574 3.556226
1368664_at 5.0819693 4.945158 5.264686 5.072706 5.2488103 4.9123554 5.1917286 5.1618047 5.2155566 4.891352 4.987104 5.310505
1368665_at 8.435669 8.594208 8.562012 8.668032 8.46163 8.467241 8.391714 8.660358 8.363913 8.481434 8.540081 8.645065
1368666_a_at 3.9021986 3.7421174 3.9460847 4.0054955 3.9259999 3.792024 4.0527124 3.738972 3.9582565 4.017722 3.9852445 3.886117
1368667_at 4.8758545 5.2089505 5.004263 4.7484527 4.962912 5.0221043 5.1214037 5.2351017 5.14855 4.9640903 5.1986294 4.6956406
1368668_at 8.837539 9.239578 9.023123 9.20643 9.092706 8.9745035 8.97507 8.957913 8.970702 8.994355 9.170576 8.861587
1368669_at 7.735241 7.5661674 7.47721 7.580885 7.2214723 7.7038226 7.633977 7.6533995 7.5658712 7.7768188 7.265884 7.527542
1368670_a_at 5.4217377 5.7592278 6.0663805 5.595392 5.615419 5.485386 5.9794297 5.352938 5.6652164 5.6048584 5.8807726 5.9422784
1368671_at 6.3411818 6.6360846 6.285169 6.1334834 6.260928 6.1033006 6.1945686 6.173108 6.52625 6.0245414 6.176165 6.334973
1368672_at 4.1060796 4.0586367 4.391696 4.164947 4.241165 4.4049573 4.1568007 4.2911177 4.493235 4.1339593 4.4004393 4.5124493
1368673_at 4.058524 3.8646917 4.1333838 3.7691646 3.677617 3.82763 3.7806766 3.796509 3.9183154 3.8134074 3.8507397 3.7369673
1368674_at 11.563436 11.52591 11.401727 11.257317 11.501741 11.461592 11.609916 11.306745 11.208521 11.371106 11.540147 11.317733
1368675_at 7.7181377 7.4603424 7.486957 7.4361186 7.4379196 7.6890535 7.557634 7.672472 7.686588 7.8596787 7.822109 7.8129296
1368676_at 5.252943 5.299911 5.247225 5.349731 5.533095 5.2254963 5.559847 5.314727 5.2148867 5.2732363 5.5447783 5.560345
1368677_at 3.945393 3.7019196 4.110375 4.0050497 3.8523364 3.9346938 3.7641935 4.2846017 3.919967 4.077487 4.0807157 3.871645
1368678_at 4.0379095 4.305045 4.4893985 4.129718 4.1689553 4.20172 4.252104 4.314947 4.2260094 4.3507752 4.2444277 4.5808697
1368679_a_at 7.5741463 7.5005355 7.4065704 7.584866 7.548163 7.6305904 7.2943144 7.62359 7.4651723 7.856232 7.24652 7.088725
1368680_a_at 4.2905407 4.3784494 4.2490845 4.039 4.5888324 4.282085 4.2988057 4.1806664 4.127226 4.164587 4.3628507 4.3926535
1368681_at 6.0036225 5.906808 6.126524 5.9601817 5.9921865 6.0066085 6.1231294 6.1545386 6.330041 5.832643 5.6160274 6.1707525
1368682_at 4.514488 4.795262 4.5901394 4.4668436 4.324108 4.6403027 4.836655 4.800386 4.3143005 4.592026 4.539757 4.626739
1368683_at 3.0253842 3.1501539 3.269748 3.4122252 3.1181386 3.073182 3.3150911 3.4447775 3.266525 3.1644254 3.1473696 3.3889852
1368684_at 5.4726305 5.6728306 5.4717474 5.490014 5.5055475 5.149783 5.5521126 5.3866262 5.5611057 5.4968853 5.85824 5.462879
1368685_at 4.889033 4.8921623 4.877443 4.503174 4.859375 4.7728324 5.138305 4.9278874 5.1957483 4.5443254 4.7346888 4.7493906
1368686_at 14.049846 13.967624 13.986727 13.964251 13.947554 14.005586 13.963423 14.008644 14.002095 13.960894 14.015139 13.982608
1368687_at 6.243482 6.240342 5.922799 6.545533 6.2255607 6.193833 6.129184 6.06136 6.022017 6.4351063 6.353776 6.1227655
1368688_at 4.4719453 4.437787 4.5511184 4.5054913 4.6824474 4.8263507 4.665824 4.675623 4.467576 4.627981 4.3585234 4.909202
1368689_at 4.260946 4.183283 4.1264715 3.8960881 3.9242163 3.8603404 4.0730457 3.8467765 4.0816264 3.946028 3.4900017 3.9668736
1368690_a_at 3.8543038 3.9835033 4.095448 4.0027256 4.2632627 4.108838 4.139268 4.145709 4.1012173 4.134328 3.9855611 4.1986637
1368691_at 5.112585 5.3199406 4.9330754 4.8537793 5.096032 5.013881 4.7216945 4.6711893 5.1985126 4.771368 5.292839 5.1181965
1368692_a_at 8.671686 9.520288 9.38542 9.441616 9.133862 8.874534 9.602614 8.632215 9.159101 9.229313 9.383628 8.943911
1368693_at 6.9624014 7.004954 6.848777 7.1942906 7.0425525 6.694739 6.926767 7.0395217 7.189189 7.3345394 6.815693 7.096534
1368694_at 3.8988948 3.8738816 4.006336 3.983146 3.7826746 3.9824917 4.1046243 3.9687672 3.9892676 3.8275175 4.2213974 3.963977
1368695_at 12.599119 12.437763 12.348829 12.448032 12.441608 12.648411 12.441534 12.484084 12.4867525 12.278788 12.339683 12.449215
1368696_at 4.941927 4.9113865 4.94548 4.7696753 4.91269 4.8841534 4.9593315 5.030568 4.90901 5.046335 5.0641785 5.118703
1368697_at 3.8227143 3.655114 3.992494 3.9341211 3.9672463 3.8468168 3.7900646 3.8608942 4.019241 3.9369357 4.0555763 3.611118
1368698_at 6.36884 7.2876177 6.99476 6.744817 6.3420267 6.3905354 6.4568906 6.77837 6.2035823 6.6385336 6.558148 6.2539277
1368699_at 3.7947845 4.525877 4.123931 4.066882 4.18573 4.315449 4.1793237 4.3160443 4.171032 4.351376 3.9998958 4.1034155
1368700_at 4.633411 4.6722846 4.9706964 4.8888087 5.1038303 4.567187 5.0407887 4.5505066 5.22779 4.7614603 4.7044754 4.6322694
1368701_at 5.1997547 4.890981 5.0872912 4.8639803 4.900686 5.1880736 5.267974 5.1547246 5.132099 5.3148413 4.9728136 5.115523
1368702_at 8.869175 9.346188 9.441918 9.135513 9.312896 9.225313 9.177576 8.828713 9.368307 9.067677 9.2577305 9.045038
1368703_at 7.0583787 7.428326 7.3062387 7.18469 7.330509 7.383103 7.176469 7.4070773 7.3182516 7.3567204 7.0079517 7.448397
1368704_a_at 4.083063 4.0639954 4.321954 4.125557 4.338439 4.326665 4.0686398 4.078271 4.0713215 4.1126795 4.1824245 4.312258
1368705_at 5.1668763 5.0209894 5.45692 5.201604 5.2972164 4.949494 5.0101514 5.1181498 5.3549814 5.1401796 5.049757 5.117009
1368706_at 12.103083 11.961663 11.95148 12.161874 12.074945 12.031338 12.064851 12.070656 12.0641575 12.103826 11.91493 12.096792
1368707_at 13.695762 13.610378 13.580554 13.604582 13.608019 13.751336 13.672466 13.583899 13.624577 13.609806 13.692978 13.626825
1368708_a_at 4.5296693 4.3859286 4.8089166 4.6234636 4.520653 4.797458 5.0668187 4.416017 4.358467 4.5493903 4.1575623 4.635245
1368709_at 3.9244366 3.702306 3.7987309 4.0871034 3.7571049 3.9101634 3.8973386 3.9849384 3.8760023 3.7467027 3.8658955 3.760861
1368710_at 7.0445867 7.4238567 7.4473886 7.1464596 7.1631227 7.3440456 7.1372657 7.24487 7.184643 7.2807975 7.4620657 7.213234
1368711_at 7.9712343 8.714781 8.8550625 9.817994 8.1951885 8.75583 10.092381 9.181673 9.56316 9.675107 9.29577 9.323249
1368712_at 8.203041 8.3728485 8.137822 8.037651 8.021694 7.7621403 7.8209467 7.917371 7.8855963 7.9417777 7.9500475 7.7056026
1368713_at 4.271401 4.1892014 4.2707477 4.307212 4.4379315 4.2979813 4.326934 4.348348 4.29521 4.1422753 4.3280907 4.590174
1368714_at 3.3428583 3.4733183 3.3600526 3.505958 3.3540573 3.4744 3.5714276 3.1968193 3.2680411 3.5297077 3.4982915 3.3978498
1368715_s_at 4.107352 3.9683297 4.0979185 4.146967 4.035374 4.2361727 4.306572 4.1051154 4.2952833 4.2150784 3.8134325 4.058292
1368716_at 4.10225 4.3669133 4.181962 4.419609 4.3413067 4.265582 4.314719 4.261725 4.2353783 4.3625846 4.448677 4.402175
1368717_at 10.29546 10.380043 10.275478 10.552527 10.095882 10.528672 10.771526 10.355114 10.3537245 10.2705765 10.519079 10.418756
1368718_at 8.599436 7.8071957 3.6601481 7.3544803 6.3973265 4.1716814 9.669544 10.537062 8.748285 9.937801 9.588079 4.381134
1368719_at 5.3819838 5.2078977 5.031413 4.923723 4.998146 5.342504 5.065211 4.846265 4.576254 4.9640903 5.077103 5.29338
1368720_at 12.948288 12.949752 12.922341 12.824518 13.099197 12.925753 12.871521 12.945859 12.838202 12.751805 12.857807 13.007755
1368721_at 5.965653 5.528144 6.045714 5.742428 5.595316 5.9256105 5.7068133 5.910168 5.870843 5.6982155 5.6312413 5.9782777
1368722_at 3.6341622 3.5556574 3.5725164 3.7201781 3.7949214 3.8701866 3.5377195 3.6429121 3.5399728 3.69576 3.8030524 3.6081204
1368723_at 4.7173815 4.642733 4.6701274 4.6226177 4.8318634 4.6747975 4.7404084 4.6076627 4.811529 4.7913995 4.741336 4.985571
1368724_a_at 5.583629 5.5259943 5.6745586 5.7504506 5.573907 5.8201356 5.766613 5.7069125 5.9677854 5.468873 5.7028494 5.8192687
1368725_at 4.6338654 5.3995037 4.930938 4.960279 4.5880804 4.8715763 5.7401867 4.4891386 4.770005 5.18791 4.7657785 4.5843415
1368726_a_at 6.299122 6.4451766 6.2958975 6.239074 6.365414 6.26031 6.3181562 6.488492 6.164953 6.126582 6.251375 6.4655714
1368727_at 3.3937237 3.6088455 3.5907962 3.7703955 3.53383 3.557005 3.4115663 3.5143518 3.5290163 3.41666 3.6274962 3.5142279
1368728_at 5.174155 5.4154205 4.991513 5.3580446 5.4732623 5.5898767 5.429553 5.1738787 5.3564568 5.3737335 5.353011 5.403223
1368729_a_at 4.3524847 4.3392425 4.467864 4.271961 4.408332 4.6328135 4.5811605 4.5012884 4.551264 4.1975975 4.3229027 4.4984403
1368730_a_at 4.3165684 4.056485 4.203427 4.0764074 4.1522617 4.3886766 4.1939516 4.2997923 4.2331967 4.4018946 4.234041 4.545132
1368731_at 13.064236 13.424843 13.28651 13.217137 13.559191 13.583871 13.520066 13.421562 13.28505 13.5396805 13.569167 13.418906
1368732_at 6.950588 7.2469835 7.4690976 7.002524 7.066177 7.026675 7.0569406 6.8886433 6.879211 7.1594267 7.0655046 7.086441
1368733_at 13.03455 12.615648 13.035591 12.782048 13.344303 12.84356 13.276181 13.08032 12.940104 13.179922 13.183907 13.1170435
1368734_at 4.326453 4.6503353 4.335455 4.142194 4.264662 4.5662117 4.6237173 4.3812017 4.621517 4.5348587 4.7621984 4.650628
1368735_a_at 4.5744514 3.8340368 3.9417768 4.009737 4.210495 3.9283948 4.1365037 3.9372766 4.1252513 4.033501 4.3280907 3.916191
1368736_at 4.3624516 3.3911915 3.6923316 3.8442845 3.5746932 3.753351 4.0495977 3.2584918 3.8309338 4.391926 3.992518 3.6573625
1368737_at 4.844667 4.7005672 4.8419237 4.8634167 5.051714 4.7360106 5.04883 5.1285877 5.4274025 4.941348 5.072752 4.89862
1368738_at 3.3819187 3.5637903 3.590684 3.4747872 3.50124 3.6719525 3.7018955 3.741208 3.6319244 3.5561354 3.573445 3.68312
1368739_s_at 4.552709 4.4656935 4.3194375 4.3095646 4.336451 4.6360126 4.730579 4.387721 4.7028146 4.486803 4.3500233 4.795451
1368740_at 3.9822598 4.217881 3.9558122 4.045653 4.1575923 4.2762804 3.9528434 4.332473 4.157401 3.9964347 4.164419 3.918501
1368741_at 13.492054 13.421782 13.38177 13.489404 13.441347 13.494907 13.4330435 13.317516 13.430564 13.398533 13.428381 13.3516245
1368742_at 6.705782 6.7265677 6.6944027 6.8381934 7.0480924 6.7067833 7.1511216 6.9012985 6.601658 7.165954 6.4931216 6.8326473
1368743_a_at 3.7493742 3.8490815 3.9998786 3.713168 3.6545691 3.9273083 3.9805532 3.896149 3.8621335 3.7363164 3.698784 3.826498
1368744_a_at 3.9955707 4.124116 4.3984623 4.0352345 3.8293705 4.2128887 4.4342833 4.0574846 3.9673712 3.848843 4.089988 4.0950675
1368745_at 7.1245637 6.785828 6.4001307 6.638429 6.588321 6.447939 6.010978 6.2229486 6.21924 6.6940055 6.253539 6.7589183
1368746_a_at 5.1536636 5.0051126 5.4008865 4.8933425 4.9862742 5.24797 5.3219223 5.0938964 4.9591365 5.0137153 5.0788183 5.3818707
1368747_at 4.8522816 5.066932 5.007167 4.7951474 4.8607235 4.82249 5.006629 4.6335936 4.9499636 4.8988404 5.044388 5.026825
1368748_at 6.275314 6.100002 6.1780806 6.0744047 5.92115 5.9821696 5.723526 5.663867 5.7456326 5.8352137 5.9722342 5.7798514
1368749_at 5.401103 5.699664 5.621565 5.561994 5.5408597 5.906093 5.917845 5.763908 5.9724183 5.800722 5.7068954 5.721748
1368750_a_at 4.0379095 4.3616447 4.4346476 4.3394094 4.4827366 4.3216515 4.680844 4.275323 4.281974 4.703128 4.4519653 4.130994
1368751_at 3.6628056 4.0178595 4.0176296 3.8925335 3.6597943 3.9641223 3.650931 3.8943837 3.7758317 4.0089417 4.0390377 4.1435175
1368752_at 3.9397802 3.8408833 3.9597182 4.0346785 3.841879 4.0569077 4.3647966 3.8214924 3.702106 4.3000383 3.7532668 3.5091646
1368753_at 3.9312623 4.080377 4.034891 4.451415 4.1352158 4.169021 4.2418528 4.339834 4.3560143 4.19967 4.0848455 4.2215176
1368754_at 6.0880785 6.23995 5.895711 5.994707 5.9967604 6.1023955 6.3091593 6.0073795 5.7797375 6.054354 5.7957664 6.1130705
1368755_at 10.899938 10.912739 11.04127 10.958969 10.9678135 10.8564 10.858667 11.013692 11.322791 11.057817 10.710878 10.90306
1368756_at 5.312482 5.247429 5.020725 5.1575623 5.231822 5.15786 5.360259 5.429229 5.144663 5.3362093 5.070258 5.152743
1368757_at 3.5210717 3.5247617 3.853234 3.8275726 3.9561775 3.9101546 3.4893887 3.579722 3.8843622 3.7292845 3.5146937 3.743932
1368758_a_at 4.9165335 4.700533 5.0844445 4.7826405 4.591509 4.698635 4.6833935 4.6795874 4.9292917 4.881999 4.5790334 4.759542
1368759_at 4.603437 4.8971486 4.952609 4.8424644 4.7211304 4.931766 4.685249 4.7952175 5.0798545 4.6752863 4.770302 4.96269
1368760_at 3.7787688 4.1988435 3.7942224 3.934345 4.1559505 3.8913538 3.8959055 3.8274496 3.8207507 3.729907 3.9997892 4.0664463
1368761_at 3.4877946 3.5195122 3.6021082 3.8729608 3.4792764 3.4644358 3.620018 3.4792447 3.6847916 3.304001 3.6529503 3.647872
1368762_at 9.706164 10.199606 5.582499 10.060821 9.329207 10.276106 5.891113 10.288542 10.212371 10.51399 10.637016 9.715169
1368763_at 4.581099 4.7714286 5.0142365 4.85007 4.927891 4.703792 4.8844295 4.861947 4.687187 4.938428 4.670906 5.1385083
1368764_at 3.4464927 3.3147035 3.1634736 3.3726196 3.315607 3.548319 3.4644864 3.2408152 3.5130873 3.362797 3.600263 3.3719523
1368765_at 4.46491 4.5403876 4.646934 4.5422363 4.7363024 4.435873 4.832339 4.5693617 4.529747 4.6245756 4.4788485 4.9051275
1368766_at 4.4797087 3.8439872 4.332481 4.28363 4.590637 4.4348135 4.2621417 4.4186797 4.048902 4.2628145 4.2681966 4.2288523
1368767_at 5.0917387 4.927067 4.6844463 4.9295087 4.8871098 5.1536274 5.2273016 5.2449865 4.961837 4.9337196 4.7658377 5.229995
1368768_at 5.493665 5.386021 5.279118 5.92725 5.33268 5.871304 5.6284513 5.6541815 5.917436 5.373781 5.153823 5.5956426
1368769_at 11.086593 11.288126 11.261909 11.194126 11.146489 11.257809 11.257137 11.102222 11.275366 11.178659 11.351081 11.287078
1368770_at 4.0407524 4.4686556 4.1711435 4.27048 3.917585 4.1991873 4.233141 4.2430315 4.4077206 4.4743643 4.0532694 3.989113
1368771_at 4.534111 4.263251 4.7071266 4.512659 4.4869227 4.6385503 4.7057157 4.7284374 4.580568 4.71093 4.5734334 4.507155
1368772_at 4.869078 5.204187 5.2020144 4.835997 5.006635 5.26406 5.115739 5.2367783 5.1709385 5.1147943 5.023294 5.2572465
1368773_at 3.6706405 3.5637903 3.5777998 4.043302 3.4759727 3.5934534 3.3650842 3.527471 3.290025 3.6651278 3.7001927 3.5787585
1368774_a_at 5.458908 5.2396045 5.2545004 5.034633 5.2133164 5.5380697 5.422049 5.259417 5.3275127 5.283322 5.198291 5.292139
1368775_at 4.3741293 4.646983 4.7977085 4.3970838 5.2095757 4.567187 5.014628 5.040255 4.3838773 4.7256393 4.310419 5.338094
1368776_at 4.3219147 4.6476316 4.5509715 4.420192 4.180689 4.6889625 4.506336 4.836672 4.6634183 4.6347804 4.607063 4.7383385
1368777_at 4.29624 4.2938404 4.2058997 4.1232 4.4379315 4.436764 4.2031617 4.3336754 4.1721954 4.54202 4.1462917 4.037944
1368778_at 7.977816 8.415876 8.400859 8.601196 9.078016 7.016957 7.302237 7.87991 7.6339636 7.799426 7.9145737 7.947106
1368779_a_at 8.039487 7.9476795 7.98938 8.025747 8.160346 7.766841 7.776484 8.086361 7.9269395 8.157194 7.967375 8.173651
1368780_at 4.9713354 4.5969496 4.943274 4.8943744 4.842303 5.061141 5.3002796 5.0817885 5.0591917 4.811348 4.764902 4.813361
1368781_at 4.679722 4.9793086 4.593388 4.3583403 4.466631 4.738125 4.6122627 4.517153 4.5024834 4.5017858 4.6435976 4.7939744
1368782_at 3.7296162 3.791794 3.89961 3.8191907 3.608643 3.9148648 3.5588572 3.928917 3.6924655 3.6208398 3.7114482 3.9817104
1368783_at 3.9396195 4.4119215 4.0781145 4.264349 4.2899594 4.116528 4.3217993 4.304104 4.280798 4.260156 4.2184367 4.4341626
1368784_at 8.965407 9.19242 9.056912 9.07312 9.211093 9.129508 8.993726 9.143841 9.267906 9.071134 9.000678 9.076775
1368785_a_at 3.4881315 3.5374682 3.517868 3.3971913 3.292438 3.481281 3.5499258 3.4750872 3.5378861 3.6710925 3.597486 3.6900826
1368786_a_at 3.8337777 4.0081844 4.0581923 3.941293 3.9881353 4.2872715 4.050285 4.240894 4.030812 4.1316953 4.196893 4.171671
1368787_at 5.888838 5.7749085 6.2571173 5.8243017 6.1820173 6.088999 5.91755 5.7766724 5.9511585 6.0238934 5.8721075 5.991267
1368788_at 4.475647 4.3230066 4.7442255 4.186236 4.6368465 4.6491385 4.9956856 4.2644577 4.3842773 4.5752287 4.515959 4.5737247
1368789_at 5.5180635 5.1980233 4.9750905 4.2637877 5.0943346 4.920875 5.246409 4.8042493 4.5442476 5.650584 5.3887563 4.9633484
1368790_at 12.035247 11.960647 12.035127 12.145363 12.013385 12.190942 12.035247 12.131822 12.265678 12.047034 12.125225 12.156744
1368791_at 5.1983356 5.054098 5.241902 4.9393263 4.822809 5.191324 5.15129 5.090087 5.2642956 5.1541443 4.8148313 5.0446224
1368792_at 6.4236407 6.3767505 6.478799 6.7424793 6.300858 6.5814652 6.337507 6.2865934 5.921107 6.520731 6.2923384 6.279212
1368793_at 4.5050564 4.287404 4.183728 4.348357 3.966894 4.374014 4.294464 4.045809 4.4662094 4.35575 4.1528587 4.580335
1368794_at 11.20092 11.259424 11.187882 11.16139 11.190332 11.398908 11.423343 11.238019 11.357706 11.35122 11.190635 11.147743
1368795_at 6.2219396 6.0884657 6.210423 6.2346296 6.2011395 6.469556 6.2541165 6.155778 6.2363048 6.2013593 6.1009097 6.323002
1368796_at 5.693714 5.87798 6.0272765 5.6125765 5.877926 5.9015694 5.6922274 5.9055376 5.7770205 5.776736 5.700198 5.930005
1368797_at 7.2471485 7.6378746 7.9377346 7.2910557 7.8969226 7.4942718 6.630041 7.661417 7.7114463 7.6348286 7.0276265 8.311796
1368798_at 4.0779057 3.8421443 4.063222 4.277419 4.085125 4.1374373 3.9883158 4.006235 4.0445576 3.9511063 4.0969124 3.8676326
1368799_at 5.268645 5.1845617 5.2070885 5.954728 5.3781266 5.0672956 5.172346 5.5410943 5.2533827 5.1929116 5.180546 5.27485
1368800_at 3.8270688 4.1130204 4.079629 3.8760085 3.8216925 3.9067874 4.18219 4.1989384 4.083254 3.9292793 3.94377 3.9416668
1368801_at 4.1217537 4.1502676 4.351199 3.974633 4.2326617 4.114134 3.9865403 3.943206 4.0781283 4.426788 4.0404787 4.020075
1368802_at 4.3308187 4.490384 4.577158 4.0820804 4.3092146 4.4220047 4.3054867 4.41467 4.4019547 4.279915 4.206744 4.6455927
1368803_at 4.183677 4.6216593 4.685928 4.5647516 4.567118 4.5351844 4.692093 4.4455757 4.8646045 4.4082794 4.4073496 4.992444
1368804_at 3.6658373 4.2085476 4.126205 4.0006266 3.614348 3.8740952 4.141411 3.9318488 3.8810663 4.0578794 3.9305503 4.106283
1368805_at 4.1587114 4.314931 4.7406416 4.654558 4.3387375 4.6855507 4.630678 4.501835 4.801346 4.7455425 4.4797997 4.6827874
1368806_at 13.502708 13.4686985 13.4794445 13.527098 13.527531 13.4285345 13.475246 13.4603815 13.395658 13.479149 13.433341 13.476305
1368807_at 5.3305645 5.343745 5.3378773 5.612008 5.251671 5.5345154 5.1406264 5.4337225 5.278974 5.223395 5.3659687 5.3821363
1368808_at 8.574562 8.731312 8.705075 8.741876 8.712351 8.671503 8.665155 8.787224 8.675411 8.947647 8.761256 8.6467495
1368809_at 8.874506 9.132161 9.227395 9.254834 9.135647 9.034523 9.241163 9.210421 9.116379 9.112342 9.11539 9.108454
1368810_a_at 3.8589485 4.286318 3.927016 3.90731 3.8805573 3.9895675 3.8134153 3.9907887 3.7703295 4.0458508 3.9472625 3.8772378
1368811_at 5.4161205 5.356908 5.324312 6.04087 5.3738256 5.0671697 5.324269 5.337469 5.1687984 5.2971225 5.227763 5.4184685
1368812_at 4.4963036 4.514523 4.4122343 5.1065774 4.6853337 4.6140137 4.240081 4.5934196 4.651516 4.47767 4.526517 4.3602405
1368813_at 5.5029197 5.8028975 5.8621182 5.580618 5.3927827 5.2547073 5.6695337 5.1320214 5.2283826 6.2811317 5.408962 5.2772164
1368814_at 11.221639 11.35713 11.188584 11.387603 11.459133 11.385342 11.174584 11.292355 11.249399 11.262618 11.393003 11.5014305
1368815_at 5.4176493 5.185685 5.502537 5.166255 5.040003 5.2438507 5.073763 5.3279786 5.2968087 5.241219 5.0846715 5.298584
1368816_at 4.0379095 3.7506588 3.985904 3.8727589 3.7913566 4.129477 4.0492706 3.9907887 4.0420914 3.721061 3.8871539 4.128889
1368817_at 9.990313 10.017342 10.067399 9.943741 10.103302 9.967158 9.905516 9.894765 10.003341 9.8996525 9.890882 9.694249
1368818_at 8.634107 8.674455 8.606878 8.680735 8.493248 8.477619 8.561771 8.681751 8.538806 8.742968 8.67028 8.494518
1368819_at 10.454575 10.252553 10.233437 10.221631 10.302784 10.235358 10.3020935 10.319369 10.179932 10.408713 10.274324 10.3320055
1368820_at 7.4288793 7.569188 7.4625783 7.622974 7.31455 7.310031 7.1955957 7.415055 7.5842786 7.582006 7.573574 7.2808027
1368821_at 6.400994 6.008597 6.3947077 6.3747644 6.1435256 6.410025 6.085367 6.015581 6.268484 6.4236083 6.604446 6.0823603
1368822_at 7.240763 7.3862433 7.5296907 7.2515244 7.2536736 7.3570204 7.284213 7.340481 7.3443933 7.3953357 7.4962044 7.339408
1368823_at 3.5810978 3.6482553 3.6157446 3.2980187 3.555164 3.47985 3.3427806 3.5043511 3.2471118 3.4672031 3.6273158 3.6305382
1368824_at 10.27456 10.334711 10.378291 10.335436 10.313971 10.27659 10.215972 10.229009 10.290126 10.125122 10.185082 10.145199
1368825_at 3.6236224 3.3916988 3.8589714 3.54286 3.819471 3.3867972 3.6741736 3.5550904 3.2841337 3.5334265 3.4712012 3.5989268
1368826_at 13.028252 12.932554 13.346276 12.962569 13.345544 13.406113 12.984176 11.512602 13.30594 12.972245 13.138956 12.9481125
1368827_at 6.8609257 6.308873 6.567071 6.5902257 6.4156685 6.6514463 6.5616546 6.9142866 6.4585214 6.829004 7.0851164 6.418436
1368828_at 5.531946 5.688391 5.568113 5.5099645 5.6644034 5.713768 5.58428 5.4096985 5.663105 5.253858 5.577387 5.7900705
1368829_at 7.377615 7.718638 7.129663 7.2730117 7.2946143 7.064238 7.3099203 7.1933784 7.316431 7.540421 7.1304502 7.073157
1368830_at 5.2021036 4.894005 5.3978176 5.097085 4.9464216 5.060622 4.892641 5.237073 4.9869995 4.9583044 4.981902 4.9587345
1368831_at 9.483154 9.374655 9.368316 9.343507 9.365 9.063667 9.156665 9.147482 9.273399 9.236148 9.38024 9.104475
1368832_at 8.167309 8.042608 7.9984384 8.2258835 8.256813 8.006641 7.9597077 8.228846 8.147876 8.129784 8.217014 8.023901
1368833_at 4.4177556 4.621423 4.5712385 4.496412 4.5385156 4.7409296 4.540447 4.3292804 4.681844 4.348629 4.538069 4.455295
1368834_at 6.241804 6.488126 6.4144416 6.2065187 6.381619 5.807133 5.967536 6.37548 6.187481 6.5403943 5.985889 6.2527366
1368835_at 9.63521 9.788263 9.845707 9.654955 9.776939 9.882858 9.590767 9.804483 9.60009 9.930664 9.712948 9.628256
1368836_a_at 5.151421 5.3112235 5.128782 5.1304317 5.2987175 5.1946077 5.189638 5.1760106 5.0115542 5.2979975 5.025306 5.338094
1368837_at 7.784158 7.616506 7.5104275 7.465105 7.5794024 7.461598 7.680674 7.180545 7.222832 7.5740514 7.657937 7.097064
1368838_at 7.5157266 7.5903773 7.3616033 7.3281283 7.264442 7.5602727 7.5611115 7.512331 7.2098193 7.296893 7.779164 7.0571876
1368839_at 7.5474973 7.6718965 7.1967125 7.137076 7.3818884 7.3908706 7.2325606 7.3113575 7.2057614 7.2604256 7.4504595 7.555093
1368840_at 12.075066 12.071715 12.156966 12.189447 12.2107725 11.999866 12.085986 12.126531 12.377828 11.790876 12.229561 12.261884
1368841_at 7.3558245 7.34228 7.319718 7.3713064 7.3843026 7.257799 7.1903567 6.891015 7.220703 7.056424 7.034728 7.2334514
1368842_at 7.9492416 7.988878 7.897571 8.0698395 7.8364797 7.977222 7.878744 8.170834 7.9222784 8.142309 7.951484 7.6178784
1368843_at 9.8419485 9.734092 9.729794 9.667434 9.858303 9.673371 9.635104 9.813351 9.583436 9.595804 9.717486 9.734018
1368844_at 9.093424 9.312143 9.134545 9.060225 9.324731 9.0535 9.1231985 9.106161 8.978656 8.676577 9.247031 8.984776
1368845_at 3.7094617 3.7920465 3.7842433 3.7815208 3.7080808 3.8205197 3.732514 3.7642174 3.8515184 3.8774235 3.8375869 3.961082
1368846_at 4.662023 4.6584682 4.6652117 4.870078 4.849496 4.828165 4.597312 4.724676 4.577147 4.545704 4.666279 4.635853
1368847_at 9.188469 9.257028 9.444712 9.429514 9.329575 9.281972 9.302086 9.373559 9.33531 9.531288 9.38479 9.331483
1368848_at 8.957279 9.169745 9.133754 9.173799 9.13164 9.030224 9.133369 9.167356 8.939378 9.080775 9.291153 8.9150915
1368849_at 8.231335 8.412493 8.272115 8.420284 8.008862 8.240655 8.100515 8.266456 8.082794 8.052055 8.139587 8.001633
1368850_at 5.050412 4.986802 5.2492356 5.21907 5.0831785 5.4021053 5.179409 5.2219996 5.1141644 4.8975625 4.899044 5.0404015
1368851_at 8.967527 8.911673 8.812355 8.850891 8.780397 8.864315 8.956333 8.906195 8.887352 8.985971 8.878517 8.948162
1368852_at 10.36104 10.455432 10.552377 10.434701 10.61289 10.513651 10.504309 10.782481 10.608175 10.845651 10.780212 10.753508
1368853_at 3.220673 3.3962436 3.3160148 3.2029922 3.137514 3.569344 3.1855707 3.1642318 3.5993857 3.2321362 3.264467 3.3029573
1368854_at 3.4889982 3.2977686 3.5189974 3.3370051 3.254814 3.3777227 3.5053427 3.5531087 3.3481803 3.368802 3.4684212 3.5027816
1368855_at 6.0567245 6.068255 6.197316 6.1589317 6.193292 6.45835 6.135341 6.3178973 6.1440487 6.317965 6.696821 6.3492165
1368856_at 5.864617 6.0482554 6.0991206 6.355939 6.250095 6.206975 6.3250403 6.292953 6.0748625 6.0347238 5.9324994 6.1907783
1368857_at 3.2330003 3.2166834 3.3243692 3.4521956 3.3405526 3.5005348 3.290289 3.298329 3.3561058 3.1626112 3.2013943 3.2300162
1368858_at 3.7001038 3.5312002 3.6357772 3.7981865 3.4868076 3.5313957 3.6099567 3.31554 3.4830465 3.5064716 3.5826142 3.577148
1368859_at 8.951309 8.954012 9.093497 9.068075 9.200992 8.996683 9.008181 9.016447 8.977604 9.111019 9.031285 8.905844
1368860_at 4.313488 4.265685 4.3201685 4.1917615 4.286639 4.460438 4.355769 4.4306107 4.2429867 4.608839 4.233113 4.112319
1368861_a_at 4.3624516 4.55919 4.438114 4.4744005 4.557233 4.693161 4.7542334 4.497155 4.49734 4.5288506 4.3009543 4.6512012
1368862_at 8.390817 8.238279 8.358257 8.381131 8.282782 8.177316 8.356991 8.376513 8.064554 8.557777 8.35767 8.140039
1368863_at 9.56574 9.575188 9.559816 9.560049 9.539335 9.569697 9.629735 9.625093 9.750064 9.841801 9.630821 9.584658
1368864_at 3.4183862 3.3938966 3.4867184 3.3878477 3.3177826 3.514974 3.4201329 3.3968728 3.5860422 3.4798932 3.5526605 3.446107
1368865_at 3.5388267 3.4357867 3.4715898 3.427724 3.402231 3.327603 3.3514755 3.263388 3.31901 3.5036325 3.414672 3.3666587
1368866_at 6.1771426 6.530089 6.6025686 6.2933197 6.2941976 6.6944017 6.250958 6.377682 6.292969 6.454206 6.5806513 6.4619236
1368867_at 6.8543367 6.896407 6.9148135 7.1031747 6.7886386 6.876622 6.672487 6.538996 6.665425 6.8686395 6.8053994 6.581971
1368868_at 5.377618 5.224169 5.60752 5.025525 5.1225147 5.499901 5.3134136 5.086198 4.890706 5.087016 5.155901 5.292139
1368869_at 6.421733 6.267982 6.4929395 6.255368 6.1989555 6.189125 6.0011153 6.2179446 6.363888 6.5795026 6.0769672 6.081533
1368870_at 8.834192 7.399914 8.21821 8.195959 8.141161 8.56536 8.289301 8.226177 7.680052 7.9400268 8.817119 7.6995726
1368871_at 8.500786 7.9325624 7.980369 8.499815 7.828955 7.9725094 8.066692 8.151245 8.178771 8.326387 8.305114 7.7990546
1368872_a_at 5.169117 4.8659773 5.0624146 4.969173 4.9172344 4.997596 5.312345 5.4722238 5.3991218 5.234117 5.300374 5.3725195
1368873_at 4.285083 3.8538685 4.1151285 3.9689245 3.8638768 4.1099343 4.2116337 4.2482014 4.0745716 3.9397504 3.9123662 4.132656
1368874_a_at 5.624984 5.9510717 5.6881056 5.7795453 5.981933 5.6214833 5.308154 5.744464 5.4607196 5.7557364 5.67141 5.648819
1368875_a_at 7.341665 7.3788033 7.3373632 7.1777606 7.2365403 7.225101 7.227809 7.2580385 7.3826785 7.0802484 7.134801 7.0687337
1368876_a_at 4.840068 4.9463224 5.069052 4.957926 4.9732704 5.1631904 5.1400805 4.961542 5.1789217 5.076498 4.8424993 4.972721
1368877_at 9.848226 9.849803 9.505465 7.092761 10.58934 9.836227 7.1347437 7.8630686 8.336985 7.230898 7.6741667 8.817154
1368878_at 10.059086 9.94025 10.508949 9.724341 10.2417345 9.898362 10.196552 10.616942 10.438452 10.391779 10.527447 10.88338
1368879_a_at 4.0639806 4.152133 4.0240026 3.9847062 4.0894804 4.1400647 4.0343924 4.1171756 4.1319165 4.3280444 4.166904 4.127901
1368880_at 4.365613 4.3296065 4.1284356 3.876081 4.137151 4.244578 4.2819552 4.233345 4.1523714 4.485466 4.081889 4.1978936
1368881_at 8.767388 8.736586 8.58105 8.648249 8.616581 8.6185665 8.591664 8.921246 8.540056 8.948715 8.663793 8.715695
1368882_at 5.2228007 5.5088196 4.3620386 5.603543 4.4198666 5.572143 5.586416 4.2668314 6.4205184 4.179764 5.9465327 5.6356516
1368883_at 4.6786513 4.6725116 5.018681 4.731713 4.650229 4.9142194 4.578712 4.7145257 4.934023 4.631206 4.385532 4.571254
1368884_at 4.5242267 4.7223535 5.037061 4.740061 4.8851933 4.808998 4.8304567 4.861285 4.6960754 4.642052 4.785607 4.8602686
1368885_at 5.7136307 5.5125484 5.5136576 5.741114 5.4883294 5.6532803 5.509099 5.532387 5.623605 5.7575984 5.5167947 5.6668167
1368886_at 8.744584 8.683318 8.764553 8.841027 8.722995 8.709545 8.669233 8.615874 8.732941 8.611605 8.802583 8.507112
1368887_at 3.535985 3.6395876 3.6047301 3.8218498 3.5610464 3.5923214 3.685337 3.5310903 3.8986485 3.6771917 3.6415353 3.4971433
1368888_a_at 8.447782 7.641985 8.625255 7.8878307 7.7137375 8.837895 8.900216 8.5619335 8.437289 9.133287 8.695651 8.6265955
1368889_at 7.020924 7.2314653 7.319001 7.4914784 7.67427 7.3048353 7.165205 7.548971 7.342796 7.623584 7.3855987 7.088677
1368890_at 8.077314 8.182257 8.142651 8.075144 8.071543 8.023341 7.8822513 8.195816 7.9384084 8.100143 8.041888 8.080799
1368891_at 6.287181 5.8800826 5.9161882 5.9847646 6.255386 6.025263 5.8911066 6.2332244 6.153441 6.17788 6.2368 6.0835886
1368892_at 3.9617376 3.8456266 3.7043428 3.601686 4.0638275 3.8555384 3.9755936 3.829372 3.6855547 3.6410124 3.9245138 3.7388897
1368893_at 4.393984 4.1221185 3.9981482 3.9520617 4.087401 4.2691126 4.182951 4.1172414 3.9710965 4.066846 3.845497 4.0132313
1368894_at 4.462633 4.1994686 4.6295075 4.3262367 4.611269 4.6195602 4.4285417 4.6441584 4.506366 4.2002473 4.6233416 4.3528366
1368895_at 4.0379095 3.8584716 4.0469723 4.2244935 3.854501 4.0444145 3.9614868 3.6250043 4.194871 4.078596 4.0199757 3.985163
1368896_at 6.8450923 6.970395 6.6531043 6.110421 6.3833885 6.56054 6.3273764 6.7511253 6.5327983 6.8271036 7.1297865 6.4960303
1368897_at 5.212516 5.1523876 4.5850267 4.9627466 4.367192 4.320674 4.072401 4.7524033 4.419874 4.839884 4.414401 4.5275574
1368898_at 4.9297075 4.62193 4.6878366 4.6838813 4.7177973 4.9999585 4.797958 4.6422853 4.9016433 4.511601 5.0500813 4.628555
1368899_at 7.4655256 7.4603705 7.596958 7.6313567 7.5978847 7.415507 7.568571 7.452189 7.664972 7.5707684 7.729308 7.471411
1368900_at 4.5875893 4.512314 4.6688614 4.770115 4.717929 5.138253 4.8275394 4.8582935 4.915509 4.9133215 4.834817 4.901102
1368901_at 4.590868 4.8092303 4.4402905 4.7738857 4.9975963 5.064407 5.0113597 4.832899 4.9030905 4.845791 4.5964823 5.08628
1368902_at 5.3945184 5.6047626 5.5069413 5.8681993 5.7348413 5.6198716 5.808361 5.4089656 5.6747136 5.3194423 5.497825 5.5953836
1368903_at 7.839494 7.8542676 7.86444 7.333081 8.03573 7.435773 7.924345 7.5885878 7.6441956 7.9674854 7.4740205 7.6664047
1368904_at 6.1951385 6.0743833 5.891571 6.1563344 5.989031 5.8514175 6.0728407 5.831133 6.08611 6.03574 6.0837564 6.1154046
1368905_at 7.779134 7.505664 7.774831 8.214512 8.022905 7.870133 7.9547296 8.512788 8.337284 8.866162 8.293028 8.779308
1368906_at 3.5022364 3.4339302 3.401628 3.5492125 3.4031982 3.2869072 3.4082758 3.530661 3.4367816 3.7529337 3.6160767 3.3998797
1368907_at 4.881299 4.9915886 5.322613 4.85007 4.8480196 4.9242134 5.135479 4.663756 5.068888 4.9003763 4.749096 4.986024
1368908_at 8.071484 8.078466 7.810122 8.264292 8.009876 8.1926365 7.8739486 8.146083 8.06593 8.285349 8.452204 8.037649
1368909_a_at 7.013101 7.0994406 7.0639544 7.2590704 6.7584457 6.6168523 6.6469264 6.931158 6.8312445 6.963989 7.0820184 6.825099
1368910_at 5.9643664 5.65253 5.5678864 5.741684 5.306574 5.8447857 5.218794 5.6765904 5.6968837 5.4898086 5.800604 5.0704327
1368911_at 6.617048 6.54822 6.3641033 6.547808 6.030514 6.3887663 6.700894 7.0777965 6.696842 6.6436553 6.5820675 6.4651055
1368912_at 4.0992594 4.0151896 4.1549926 4.072042 4.1011906 4.0328736 4.021145 4.2284265 4.291641 3.946028 4.1411066 4.1826525
1368913_at 3.6293025 3.601672 3.473556 3.283593 3.367992 3.89323 3.5090113 3.7304044 3.6308014 3.7301495 3.403761 3.6583292
1368914_at 4.5368376 4.362254 4.336509 4.227597 4.6853166 4.378584 4.297279 4.5956783 4.5284467 4.826178 4.314439 4.6498837
1368915_at 10.995359 10.983021 11.066831 11.061835 11.088082 11.101036 11.003183 11.272443 11.37871 11.215755 11.18121 10.960988
1368916_at 10.72382 10.66015 10.696899 10.830517 10.786238 10.764114 10.829802 10.9698105 10.713276 10.878001 10.717073 10.797872
1368917_at 5.083566 5.197896 5.111735 5.187627 4.8899236 5.001014 5.311371 5.4375806 5.3135147 5.3152018 5.152929 5.0960727
1368918_at 5.162512 4.8784304 5.2775536 4.84307 5.1520514 5.3678927 5.407202 4.8693285 5.1581087 4.6335936 5.309883 5.044944
1368919_at 4.62187 4.6122375 4.5138392 4.7104177 4.593874 4.7841554 4.866486 4.517026 4.7008996 4.778797 4.820749 4.6301775
1368920_at 4.8663936 4.8112864 5.077047 4.5313096 5.108008 5.2761717 5.0018287 4.9604063 4.9293437 4.995452 5.172386 4.841844
1368921_a_at 5.4760904 5.331535 5.452301 5.2101483 5.343548 5.4930286 5.718906 5.478355 5.400783 5.376116 5.289952 5.4324026
1368922_at 4.328562 4.1779566 4.295169 4.603744 4.2081656 4.0990925 4.162812 4.037342 4.459036 4.2821093 4.1743183 4.465659
1368923_at 4.6297793 4.4565926 4.559727 4.438143 4.612903 4.737688 4.727462 4.5079894 4.395164 4.487512 4.339926 4.639733
1368924_at 10.495881 10.43478 10.370956 10.589561 10.742149 10.513818 10.5417795 10.686273 10.605254 10.832868 10.767031 10.668065
1368925_a_at 4.6279745 4.3411484 4.620213 4.608672 4.4919257 4.640777 4.826617 4.691227 4.677285 4.9064074 4.8241744 4.9396944
1368926_at 4.483304 4.4709425 4.3739634 4.430221 4.506414 4.584879 4.5725822 4.469051 4.4396787 4.5507746 4.512871 4.518174
1368927_at 6.5533295 6.5209684 6.626535 6.491107 6.2382793 6.8038344 6.534966 6.5771933 6.558739 6.6319084 6.3075476 6.698183
1368928_at 5.957728 6.299594 6.364618 6.289503 6.458877 6.266831 6.0256267 6.1538525 6.205677 6.429547 6.342553 6.1664305
1368929_at 7.4265447 7.759062 7.518268 7.595405 7.5081325 7.376458 7.2957363 7.344733 7.2097526 7.5394216 7.554937 7.196559
1368930_at 4.028108 4.0449734 4.3285394 3.9571936 3.8601546 4.2550693 4.274483 4.3906627 4.1151834 4.0578794 4.1666822 4.1492763
1368931_at 8.061759 7.9014716 8.137184 7.89259 8.096092 7.6504045 7.8455377 7.8685274 8.011472 7.6659107 7.8779 7.742504
1368932_at 5.6286726 5.4739323 5.3617244 5.4847674 5.6096096 5.6355023 5.7908773 5.31077 5.9677854 5.7416997 6.2802224 5.6293144
1368933_at 7.143811 7.2740793 7.074786 7.069855 7.250637 7.104762 7.1065664 6.9984837 7.20874 7.3586187 6.95824 7.151423
1368934_at 10.717116 11.134536 11.255871 11.357381 11.16135 11.442372 11.703763 11.393701 11.360389 11.565304 11.580383 11.039726
1368935_at 3.9663963 3.9709718 3.8314216 3.6292617 3.6207738 3.8798988 3.9160569 3.8566341 4.1935554 4.111291 3.8918924 4.0157514
1368936_at 10.627874 10.729546 10.627564 10.838584 10.70956 10.6893635 10.769874 10.603906 10.662774 10.751316 10.6831875 10.626868
1368937_at 5.289864 5.6260405 5.682238 5.569266 5.669967 5.7779064 5.4922075 5.4560037 5.901551 5.5632434 5.663158 5.6999183
1368938_at 5.5414577 5.2168574 5.3982167 5.5007753 5.3205147 5.4397783 5.3166704 5.7071333 5.5079875 5.1616397 5.479299 5.476039
1368939_a_at 4.4177556 4.4144564 4.4347863 4.4663134 4.511264 4.7062974 4.3675623 4.121464 4.728857 4.493702 4.2971587 4.298831
1368940_at 10.120724 10.222929 10.30909 10.438246 9.970638 10.207548 10.547695 10.504189 9.834245 10.378887 10.4967575 10.225602
1368941_at 4.271377 4.45723 4.0106425 3.9325163 4.378231 4.2751784 4.0628757 3.808724 4.2524977 4.110438 4.2398663 3.9290144
1368942_at 4.638808 4.842258 4.759157 4.682152 4.791429 4.7728186 4.994134 4.829713 5.2553177 5.1931887 4.841763 4.6868606
1368943_at 13.170424 13.238167 13.107225 13.001542 13.22387 13.150416 13.123653 13.328503 13.227326 13.220029 13.216454 13.2133255
1368944_at 7.074584 6.9586177 7.143093 7.181663 7.114819 7.243549 6.9751797 7.1835775 7.1460967 7.1608224 7.3635707 7.0573997
1368945_at 5.744929 5.595324 5.355301 5.723929 5.611527 5.499591 5.497931 5.855103 5.8548746 5.922529 5.8821025 5.8174024
1368946_at 5.5455284 5.5616484 5.125601 5.424386 5.360754 5.7902894 5.5484204 5.5346956 5.325795 5.6747894 5.916826 5.1796484
1368947_at 7.867784 7.6251755 7.8680644 8.637938 7.5481763 7.7177854 8.415394 8.551463 7.614528 7.508366 8.155238 7.489401
1368948_at 6.129476 5.875422 5.9576883 5.8407254 5.894781 6.102911 5.9450974 5.923256 5.86279 6.1513543 5.8984118 6.2853975
1368949_at 4.236493 4.337542 4.3731623 3.9318216 4.2438183 4.24547 4.3576374 4.202286 4.1890097 4.1381063 3.7471287 4.2403183
1368950_a_at 5.730239 5.645363 5.5453644 5.7736263 5.596977 5.79123 5.4892235 5.5111494 5.557454 5.6382318 5.580261 5.750143
1368951_at 4.228739 4.1817617 4.208852 4.166745 4.1622906 4.206272 4.3699703 4.1899137 4.400728 4.1585693 4.198509 4.1471834
1368952_at 4.2161717 4.1532974 4.5612206 4.413623 4.207014 4.5533023 4.527462 4.622288 4.355956 4.3984504 4.620907 4.430007
1368953_at 8.340008 8.442217 8.341244 8.501938 8.536091 8.223463 8.1734495 8.161052 8.174389 8.263415 8.442282 8.523338
1368954_at 4.6492233 4.5735016 4.3874187 4.516837 4.401221 4.859873 4.8139124 4.6775947 4.702019 4.909502 4.3641024 4.733485
1368955_at 7.5561852 7.2547054 7.577783 7.5211344 7.584255 7.4456577 7.187262 7.6015086 7.6665297 7.489965 7.3429937 7.5934324
1368956_at 5.291895 5.065525 5.118962 5.0944176 5.240666 5.2185965 5.4034657 5.204388 5.088207 5.2380514 5.0183134 5.1338825
1368957_at 4.4177556 4.5305047 4.3487043 4.24118 4.4850354 4.5661077 4.52372 4.7944098 4.353775 4.5058923 4.37167 4.505825
1368958_at 3.9629686 3.8050268 3.802431 3.6839612 3.7063375 3.874596 3.9853241 3.6477678 3.567884 3.934485 3.743568 4.038424
1368959_at 4.7824817 4.518886 4.498459 4.2959566 4.541828 4.7018814 4.752555 4.5944414 4.8581004 4.3947706 4.3463697 4.650236
1368960_at 9.467115 9.406211 9.365192 9.673846 9.678038 9.46792 9.320085 9.676843 9.430088 9.485161 9.399873 9.5861
1368961_at 5.466469 5.61329 5.569428 5.5929976 5.520441 5.4167423 5.657021 5.769551 5.4693294 5.6403127 5.6697173 5.379484
1368962_at 4.7824817 4.9238896 5.1218596 4.957159 5.149728 4.9711823 4.9297495 4.980194 4.800948 5.0043488 5.2846994 5.123668
1368963_at 6.4783354 6.4469543 6.5167785 6.566883 6.472695 6.3286715 6.1825376 6.673089 6.3429575 6.807915 6.301991 6.6345687
1368964_at 4.7239 4.772858 4.7745075 4.572578 4.6826158 4.036833 4.5689325 4.0344305 5.089624 4.324879 4.9486947 4.8856688
1368965_at 5.3141804 5.1603146 5.172293 5.192474 5.077181 5.426495 5.30894 5.010365 5.3173933 5.240941 5.358225 5.0108423
1368966_at 3.9509006 3.7930305 3.702101 3.6465383 3.7015572 4.033474 3.803037 3.9183679 3.8723369 3.7058563 3.9218545 3.9735615
1368967_at 6.586551 7.036436 6.9864655 6.949157 6.82575 6.4516163 6.3089037 6.9721255 6.4888825 6.660043 6.791389 6.5657473
1368968_at 4.134979 4.1546144 3.971187 3.826575 3.8226058 4.127249 4.312278 4.0487843 3.9349031 3.952191 4.5250845 4.2797914
1368969_at 3.8483484 3.9977481 4.1166415 3.7736363 4.2846165 3.9636934 4.113635 4.1164684 3.9971642 4.180454 3.8361435 4.426344
1368970_at 4.869903 4.5711627 4.6692734 4.8632207 4.58329 4.807907 4.854807 4.980934 4.6767235 4.7162013 4.65433 4.796846
1368971_a_at 5.310671 5.2933674 5.616873 5.9037824 5.320049 5.0901895 4.8187447 5.476842 5.0918593 5.3194647 5.1759186 5.394305
1368972_at 3.670581 3.6568017 3.6597605 3.6207194 3.6250963 3.6989374 3.7554698 3.4096286 3.8067977 3.7842343 3.865499 3.4812815
1368973_at 7.5778127 7.680852 7.736382 7.6735063 7.7795143 7.5236583 7.7025504 7.9033985 7.5282826 7.6375756 7.65446 7.7894273
1368974_at 4.377163 4.573681 4.5888214 4.5074873 4.5879593 4.6665745 4.541932 4.464873 4.595724 4.3964705 4.6577716 4.5705633
1368975_at 6.4625487 6.5333114 6.2492867 6.4475317 6.460841 6.527242 6.366478 6.5596633 6.3973274 6.669155 6.255271 6.227668
1368976_at 5.022473 5.403419 4.917305 5.106804 5.493186 5.5928655 5.45087 5.3951244 5.6505213 6.249335 5.039423 5.648955
1368977_a_at 8.379164 8.304714 8.374546 8.449315 8.446604 8.357703 8.460978 8.476679 8.5426655 8.561266 8.577274 8.435343
1368978_at 5.1490483 5.1359024 5.061522 5.10849 5.2611823 5.1669364 5.215865 5.2656784 5.4965024 5.108108 5.049011 5.192268
1368979_at 5.6676483 5.6188116 5.696017 5.8148565 6.118413 6.0066543 6.0037074 5.854827 6.1502886 5.612455 5.808922 5.607276
1368980_at 5.656789 6.0116143 6.1014524 6.3791947 6.01466 6.102071 5.930277 5.8951855 5.730151 6.33383 6.092728 6.106717
1368981_at 3.2938013 3.5973613 3.2157729 3.6741042 3.3246706 3.529021 3.547273 3.7910907 3.5446486 3.4266214 3.6656349 3.3823893
1368982_at 4.70486 4.3927417 4.658538 4.3749523 4.566843 4.456361 4.676099 4.254719 4.4930143 4.199143 4.4210773 4.479562
1368983_at 4.242984 3.9773898 4.3773375 4.435573 4.3057017 4.51342 4.0831094 4.272841 4.252907 4.312234 4.029265 4.143203
1368984_at 7.63414 7.702859 7.676153 7.888506 7.7347493 7.62948 7.5528507 7.761497 7.6966968 7.8090434 7.8333583 7.820086
1368985_at 4.1442394 4.1043863 3.9789867 4.25381 4.0601387 4.1617913 4.205038 4.5206103 4.5141773 4.2616186 4.344884 4.445343
1368986_at 4.8023605 4.748111 4.7367163 4.572159 4.8131742 4.782899 4.9097424 4.804468 4.9050484 4.7442465 4.791917 4.733631
1368987_at 5.1968803 5.1999574 5.1136985 5.243657 5.3998017 5.361267 5.176803 5.002119 5.2694364 4.898365 5.2798357 5.5806317
1368988_at 4.653953 4.575323 5.0581293 4.693236 4.8283863 4.9469047 4.867738 4.868846 5.065943 4.7574883 5.033471 4.5649323
1368989_at 4.3880334 4.6493015 4.8513417 4.6851454 4.5332236 4.9279175 4.654508 4.526494 4.6186204 4.634427 4.439169 4.689622
1368990_at 5.2566066 5.4016223 5.6261926 5.568427 5.699105 5.5226445 5.5149846 5.4441586 5.4150324 5.330405 4.8766546 5.1648145
1368991_at 6.173731 6.467245 6.395502 5.670547 6.1771746 6.226944 6.4561453 6.560537 5.989643 6.2299376 5.9991713 6.5728827
1368992_a_at 10.305726 10.197226 10.133625 10.190708 9.931841 9.852976 9.977823 9.942217 9.656129 9.77227 9.856899 9.373227
1368993_at 4.7493596 5.223522 4.968054 4.633366 4.9653535 4.5065694 4.5886393 4.6778274 4.811468 4.752224 4.4613314 4.7346845
1368994_a_at 5.8242273 5.7606587 5.3669558 5.8980613 5.6081495 5.703111 5.9529643 5.4053917 5.6245475 5.6782947 5.503875 6.097407
1368995_at 3.5010102 3.4230416 3.422777 3.518979 3.5370283 3.4190674 3.6727078 3.3093169 3.3241048 3.3631444 3.4336116 3.346369
1368996_at 4.3306055 4.0702143 4.2849174 4.406394 4.301998 4.353855 4.4976645 4.165012 4.344351 4.3975415 4.8241744 4.3367243
1368997_at 4.4657063 4.2850804 4.3584642 4.713535 4.456394 4.173043 4.3600693 4.688959 4.0492024 4.8356066 4.396961 4.834157
1368998_at 3.3057075 3.4184499 3.4909942 3.426668 3.365668 3.4131765 3.7202094 3.4427216 3.47677 3.4190109 3.520372 3.4673738
1368999_a_at 4.7376204 4.8394566 4.6782336 4.7461853 4.8741646 5.0565047 4.8624296 4.646084 4.7762213 4.631345 4.9855585 4.825323
1369000_at 4.6942196 5.1373477 5.5085325 5.259939 5.2062054 5.1787214 5.584463 5.820169 5.479845 5.211772 5.40526 5.2528677
1369001_at 3.6378276 3.690099 3.7113883 3.7677965 3.7412136 3.7417 3.8423576 3.8546379 3.6543388 3.6086683 3.9003668 3.8849492
1369002_at 4.149272 4.1298494 4.2666407 4.166169 4.484311 4.1321793 4.189921 4.4287925 4.2772846 4.3622828 4.3947153 4.4110765
1369003_at 5.7741485 5.8088737 5.873903 6.0823846 6.178245 5.7236166 5.9791956 5.1242337 5.9479475 6.3893375 5.8924537 5.763811
1369004_at 5.189983 5.0022807 5.0828347 5.3208227 4.8741646 5.0151577 5.102014 5.159755 5.0432935 5.086355 4.8406215 4.9673953
1369005_at 4.3578434 4.1987457 4.2882414 3.932291 4.4210997 4.245655 4.3658447 4.0866055 4.2033796 4.2214694 4.353755 4.2784424
1369006_at 3.8599114 3.7968905 3.6214216 3.952074 3.8919268 3.729268 3.7782764 3.9814937 3.6847177 3.8582113 3.9497254 3.8190947
1369007_at 5.177821 5.2530117 5.517861 5.2617245 5.4182224 5.607446 5.1897235 5.5225286 5.980864 5.7269115 5.543996 5.944764
1369008_a_at 4.15033 4.12704 4.0026727 4.3757043 4.300095 4.3518248 4.3082113 4.4424376 4.132919 4.2548923 4.45267 4.3690376
1369009_at 3.645603 3.8645084 3.927566 3.6133277 3.63944 3.6622512 3.5612395 3.8191032 4.1803975 3.9979777 4.0154333 3.779841
1369010_at 5.103174 4.8357697 5.083744 5.255124 4.901806 4.9208746 5.00544 5.047529 5.0328193 4.8990583 4.824174 4.811162
1369011_at 12.284826 12.504197 12.493031 12.336024 12.352518 12.697142 12.7783 12.425067 12.743191 12.539466 12.752497 12.707413
1369012_at 5.9103074 6.0451674 6.155451 5.898077 5.965796 6.019115 5.827454 5.740142 6.032712 6.1109176 5.9680486 5.9950814
1369013_a_at 10.57315 10.47309 10.438102 10.58746 10.642712 10.444019 10.387385 10.642683 10.426823 10.5501 10.449296 10.45091
1369014_at 4.678652 4.662834 4.530891 4.627241 4.4727173 4.467702 4.363765 4.522935 4.383052 4.40985 4.6079206 4.3717375
1369015_at 4.300412 4.7514925 4.4243 4.2798367 4.697784 4.3986216 4.8029904 4.7723193 4.756479 4.951199 4.7095714 4.717515
1369016_at 5.123607 5.1006694 4.7688494 5.470313 5.363451 5.1233387 5.183042 4.964299 5.141342 4.9954557 4.977848 5.1459274
1369017_at 4.0551443 4.040288 4.110153 4.3690763 4.3637447 4.114932 3.8941154 4.048506 4.1611094 4.060161 3.9742663 3.9877167
1369018_at 5.3587713 5.111774 5.231471 5.810407 5.4969907 5.338399 5.0270596 4.976676 5.0899587 5.5556555 5.2982326 5.6471586
1369019_at 3.4217322 3.6016269 3.645062 3.5065906 3.4128983 3.4866369 3.317454 3.5200522 3.9052618 3.432723 3.4646266 3.7022653
1369020_at 4.318503 4.3616447 4.0958967 4.140461 4.2166452 4.464177 4.520749 4.0961647 4.2809286 4.2514544 4.428047 4.4853096
1369021_at 5.3888083 5.167346 5.505475 5.3114557 5.3434277 5.721627 5.571117 5.4326944 5.723472 5.248675 5.125788 5.6176615
1369022_at 5.7933 5.460049 5.6602573 5.383911 5.8365316 5.7193255 5.870923 5.808467 5.418828 5.433262 5.7080946 5.764984
1369023_at 9.950575 10.015784 10.068284 10.273547 10.201684 10.009877 9.838349 10.256837 10.265169 10.186018 10.131773 10.260805
1369024_at 7.041255 7.2692175 7.0853906 7.297329 7.1018186 6.958217 7.005972 7.272136 7.0559583 7.1203794 7.2244606 6.7796125
1369025_at 4.1069307 4.204432 4.066835 4.1751127 4.0615325 4.181896 4.0056667 4.5093884 4.3379436 4.1632576 4.0300097 4.134836
1369026_at 5.950553 6.15415 5.900272 5.670445 5.771069 5.8517504 5.997054 5.924303 5.496316 5.8630404 5.98314 5.957143
1369027_at 4.248445 4.307759 4.2403955 4.4267683 4.246434 4.1585464 4.350201 4.295025 4.2409353 4.2936354 4.146786 4.202383
1369028_at 4.800339 4.5193563 4.8959837 4.988332 4.97314 4.900757 5.0321846 4.8625665 4.952969 4.534551 4.8911123 4.900549
1369029_at 5.7040176 5.7368135 5.405401 6.2313943 5.4701605 5.9615865 5.43273 5.8435693 5.3273916 6.5322375 5.408443 5.198737
1369030_at 4.151251 3.9289265 3.8865137 3.8551598 4.062025 4.05586 4.1238604 3.8664014 3.8421443 3.7234688 3.7694721 3.8721867
1369031_at 8.15113 8.308106 8.521703 8.355111 8.433471 8.547758 8.43063 8.52953 8.326906 8.64528 8.45864 8.414932
1369032_at 7.61952 7.569667 7.53861 7.7094946 7.7423663 7.530953 7.540889 7.7376695 7.8482957 7.606575 7.7110896 7.400361
1369033_at 3.5145402 3.5939581 3.5023644 3.4046593 3.5095587 3.320153 3.4882033 3.535623 3.3860357 3.4427118 3.8218288 3.3975017
1369034_at 4.471945 4.5220566 4.552109 4.512371 4.5840225 4.7226124 4.7000895 4.3866854 4.7612367 4.59132 4.4282217 4.6608267
1369035_a_at 3.619915 3.5564725 3.3803194 3.5792542 3.528043 3.4986482 3.5945926 3.8827126 3.5086973 3.815047 3.3685362 3.6101015
1369036_at 3.5921218 3.725492 3.7302754 3.6641097 3.6881573 3.772252 3.872984 3.7337499 3.7703295 3.6743755 3.671461 3.910293
1369037_at 4.458089 4.572391 4.5137825 3.9102943 4.360492 4.6195602 4.650804 4.025601 4.3149557 4.534559 4.5070043 4.402464
1369038_at 5.404517 5.3876514 5.227723 5.3136463 5.132556 5.4922304 5.5459137 5.2749424 5.521573 5.2653685 5.124765 5.4687605
1369039_at 8.023302 8.132428 7.875898 8.190069 7.9903417 7.567908 7.7000556 8.045725 7.8425097 7.826491 7.950635 7.9186087
1369040_at 5.493203 5.71132 5.235494 5.561938 5.7851043 5.7638364 5.325474 5.49761 5.5255985 5.747015 5.59263 5.3004203
1369041_at 3.5063627 3.638598 3.593779 3.6508863 3.5811098 3.4422495 3.594068 3.4434016 3.515983 3.36948 3.6497529 3.630929
1369042_at 7.0798454 7.511914 7.3029394 7.110675 7.400292 7.035619 7.065756 6.67061 6.7474227 6.9330115 7.3519006 7.094962
1369043_at 3.3960426 3.3699772 3.5326276 3.500426 3.5449555 3.612503 3.382875 3.7826653 3.6189218 3.3812907 3.5675514 3.5266132
1369044_a_at 6.894973 6.4282146 6.1753664 7.0158205 5.669831 6.1626472 5.482728 6.7762566 6.2046337 6.028834 6.03119 6.6345687
1369045_at 6.3321276 6.2887797 6.1366744 6.247313 6.093996 6.472924 6.435252 6.3738937 6.6888704 6.2953525 6.1681256 6.280536
1369046_at 4.068967 3.804414 3.5403306 3.9914052 3.7363448 3.7616022 3.7837253 3.638147 3.5010989 3.686486 3.520372 3.6253228
1369047_at 3.3732243 2.9935946 3.1799624 3.1628473 3.2474668 3.2027242 3.3409913 3.0224042 3.1652973 3.21292 3.25873 3.1167085
1369048_at 4.74925 4.189763 4.623823 4.495778 4.359007 4.421023 4.5465794 4.4461493 4.3661594 4.3157606 4.4426436 4.3867536
1369049_at 3.9792633 4.2365065 4.5053287 4.2609816 4.2351027 4.215107 4.061521 4.0886574 4.2708073 3.890229 3.9546928 4.545132
1369050_at 8.457946 8.288166 7.9860682 7.593862 8.073206 7.7131143 7.7296276 8.098516 7.885019 7.8602915 7.9604373 8.054818
1369051_at 7.0896635 7.0563135 6.9155807 6.9514174 7.0346503 7.111472 7.125024 7.182511 7.101129 7.262249 7.092113 7.0753264
1369052_at 5.2630076 5.3107285 5.404145 5.3682785 5.252074 5.3323894 5.569021 5.2355795 5.3459644 5.5432386 5.1305323 5.1153564
1369053_at 4.3259587 4.211245 4.4288187 4.512424 4.069958 4.460513 4.3560853 4.500492 4.414935 4.304842 4.468994 4.4403687
1369054_at 4.187559 4.2701435 3.9547372 3.9137611 4.176963 3.970258 4.381048 3.999321 4.002734 4.027179 3.8560774 4.3363657
1369055_at 3.8569705 3.7772212 3.8284507 3.7677965 3.786164 3.8009493 3.7440438 3.9238365 3.7970557 4.1148577 4.164148 3.7200344
1369056_at 3.399792 3.375045 3.3032913 3.4177606 3.4475598 3.5260983 3.2022667 3.2898736 3.3593295 3.4359622 3.3952804 3.4364634
1369057_at 7.4733167 7.5643888 7.491539 7.582721 7.4599013 7.5608487 7.6271696 7.4556975 7.4667425 7.478579 7.650632 7.517998
1369058_at 5.5617714 5.557941 5.174377 5.5809684 5.221592 5.35378 5.1173596 5.6853657 5.3730226 5.5615954 5.389611 5.1921444
1369059_at 7.63407 7.7093315 7.6455746 7.8238015 7.9358416 7.8993077 7.71005 7.8747125 7.8247867 7.928148 7.9713306 7.879243
1369060_a_at 8.268244 8.335596 8.125868 8.339327 8.298145 8.1451645 8.113918 8.248322 8.218 8.356939 8.229599 8.119848
1369061_at 8.58033 8.571396 8.501284 8.693335 8.667261 8.591696 8.31422 8.713409 8.51778 8.6492195 8.277538 8.480549
1369062_at 4.897463 4.9550047 4.9558897 4.521284 4.927315 5.0960255 4.819746 4.5126076 4.8567286 4.7564154 4.693347 4.8942423
1369063_at 9.117075 9.241818 9.342625 9.26125 9.164905 9.100224 9.194416 9.104703 9.271144 9.418388 9.117699 9.02235
1369064_a_at 4.121952 3.7939847 3.8189995 3.8658125 3.7537642 3.7185702 3.9607642 4.094058 3.819778 3.8639452 3.9460068 3.847632
1369065_a_at 8.896769 9.037184 9.0124445 8.967277 8.823427 8.997054 8.832771 8.917677 8.907956 8.869227 8.9952135 8.85036
1369066_at 6.014352 5.9917436 6.1368093 6.5554132 5.9892406 5.9167523 6.3033953 6.2897496 5.872897 6.128114 6.064628 5.5828657
1369067_at 3.9036515 3.8277254 3.8354993 3.9133785 3.773277 3.7743175 3.6386318 3.819652 3.460548 3.931735 3.650276 3.6492627
1369068_at 3.9546044 4.025646 3.6425867 4.281842 4.0883665 4.177675 4.0832443 4.01048 4.7163033 3.7996688 4.5412755 4.152544
1369069_at 7.888608 8.035618 7.775933 8.038296 7.762911 7.7082443 7.615794 7.989522 7.94233 8.035749 7.80058 7.5995145
1369070_at 7.9170856 7.9662786 7.820438 8.066085 7.924798 7.7621403 8.036744 8.05056 8.049986 8.09388 7.9748325 7.9293256
1369071_at 4.210167 3.8448415 3.9319942 3.6687565 3.8698847 3.9573834 3.829324 3.5853016 3.81539 3.6497278 3.8218284 3.7417676
1369072_at 6.0374875 5.867821 6.431308 6.209303 5.671767 6.9232426 7.3850126 6.516187 6.0821953 5.590878 6.5084715 6.1950083
1369073_at 10.672085 9.728007 9.927434 9.910338 10.215155 10.357605 10.123925 10.02319 9.9627285 10.216853 10.409833 9.893467
1369074_at 12.540207 12.476111 12.384595 12.531329 12.585592 12.527872 12.624725 12.400104 12.411159 12.557078 12.577125 12.386741
1369075_a_at 4.3071313 4.6060905 4.6105704 4.641608 4.5385156 4.6717715 4.9061604 4.4126396 4.505158 4.514611 4.493932 4.581107
1369076_at 8.416496 8.516924 8.423268 8.593123 8.718297 8.343395 8.568467 8.599214 8.317021 8.630908 8.480138 8.605968
1369077_at 7.3169627 7.1836357 7.065723 7.0593925 7.2308145 7.201774 7.1789 7.1838713 7.138352 7.355027 7.2435803 7.2334514
1369078_at 8.058142 7.9680834 8.089724 8.321997 8.255771 8.091277 7.9750066 8.093096 8.137452 8.189915 8.034601 7.9680276
1369079_at 4.4524574 4.604145 4.355352 4.2876782 4.528665 4.7744303 4.403305 4.751762 4.717955 4.59515 4.5438366 4.470812
1369080_at 4.487481 4.2771397 4.0251555 4.286301 4.43818 4.257897 4.625577 4.4424376 4.471133 4.390399 3.9888446 4.237289
1369081_at 7.6335936 7.0314846 7.0199385 7.2476215 7.5718822 7.1124244 7.6725693 6.961137 6.99076 7.2782154 7.1539187 7.009153
1369082_at 5.252943 4.837279 4.960638 4.7734966 4.8676496 5.094703 4.8772545 5.024255 5.1348906 5.2188416 5.204717 4.772218
1369083_at 6.059009 5.828903 5.7728767 5.7373133 5.797053 5.4146814 5.958276 5.744464 5.9053593 5.674522 5.9044814 5.855092
1369084_a_at 6.683206 6.837134 6.8309426 6.797144 6.637272 6.7348614 6.97112 6.7778997 6.8283825 6.703702 6.589469 6.7045007
1369085_s_at 6.3850203 6.4191446 6.720357 6.0428104 5.806092 5.199048 5.0393686 6.0223346 5.3810406 5.5819807 6.0823703 6.3093505
1369086_a_at 5.69963 5.665402 5.778441 5.71511 5.8772078 5.3461866 5.629698 5.9915524 5.5961123 5.4624405 6.067751 5.754016
1369087_at 5.2695746 5.368171 5.366376 5.4854693 5.499527 5.250918 5.0701847 5.1130657 5.326152 5.419411 5.027695 5.3117056
1369088_at 7.5260696 7.3649225 7.264252 7.629457 7.4238243 7.39254 7.5422535 7.642525 7.780929 7.8208675 7.476671 7.869245
1369089_at 4.067313 4.160965 3.912887 3.9988308 4.043624 4.3643103 4.208085 4.1427875 4.2411513 3.9597542 4.271515 3.987717
1369090_at 3.9122806 3.7838466 3.7808428 3.8828976 3.980298 4.043837 3.8592474 3.796485 3.963725 3.471063 3.8349843 3.8249006
1369091_at 3.8290308 3.7946427 4.0526066 3.7884042 3.892047 3.887508 4.133027 3.9294038 3.9301035 3.7778099 3.8722374 3.626616
1369092_at 7.912943 8.411064 8.029904 8.672056 8.284577 8.0800705 8.121882 8.167034 8.236526 8.039853 8.072504 8.056107
1369093_at 7.1929812 7.3273854 7.544276 7.2092667 7.4710827 7.344045 7.244777 7.5654035 7.4099936 7.619241 7.4639688 7.426432
1369094_a_at 5.875832 5.308301 5.7152853 5.0864305 5.543109 4.9779444 5.2537966 5.1054597 5.5611057 5.1706524 5.3231115 5.5980144
1369095_at 4.1454725 4.3890076 4.3207235 4.4952335 4.519655 4.5952144 4.4966307 4.3687716 4.38409 4.409849 4.398134 4.718257
1369096_at 4.1046047 3.9091716 4.0979004 3.7449913 4.069027 3.9556932 3.940196 4.294323 3.8370938 3.9225695 3.7372308 3.8172824
1369097_s_at 6.809027 6.5745935 6.917508 6.2144227 6.590541 6.67398 6.7914567 6.8796678 6.8619742 6.559006 6.7404275 6.581505
1369098_at 3.8834605 4.2419567 3.7373428 3.937981 3.9516919 4.1400647 4.0402164 3.935777 4.1720166 4.0333757 3.9305499 3.9047284
1369099_at 8.62193 8.180916 8.073368 8.246744 8.217316 8.171043 8.020241 8.07223 7.970121 8.045944 8.279328 7.7811437
1369100_at 3.9221642 3.6834526 3.8116832 3.738829 4.0305586 3.9125514 3.8753684 3.8224447 3.7563982 4.0369816 3.8107402 3.7634645
1369101_at 8.299316 8.209091 8.266116 8.330331 8.413527 8.579603 8.39742 8.298563 8.123666 8.398452 8.302526 8.420336
1369102_at 3.5160463 3.9989827 3.719896 4.1236095 3.9889648 3.7131162 4.0968885 3.8845763 3.669836 3.9917498 3.9067879 3.9684346
1369103_at 4.9892216 5.0919886 5.3449545 5.4211226 5.4147673 5.139049 4.7806754 5.122569 5.2685714 5.3375793 4.917814 5.117688
1369104_at 5.385703 5.347648 5.231214 5.088441 5.677249 5.1465244 5.185875 5.363949 5.3640103 5.4553285 5.2310386 5.8010817
1369105_a_at 4.2400017 4.396781 3.6895134 3.6898372 4.4884186 3.583638 3.5118325 3.7811651 3.7610369 4.0154123 3.641183 3.837266
1369106_at 4.5820494 4.518886 4.4374537 4.1122665 4.2902155 4.5431867 4.310032 4.1930857 4.518296 4.4657207 4.455323 4.429066
1369107_at 3.9524884 3.7583423 3.8281484 3.8953114 3.8680744 4.011238 4.0662317 3.896632 3.7949471 3.9022255 3.875067 3.8517349
1369108_at 3.7853796 4.0217233 3.6896524 3.5864646 3.8591936 3.921768 4.047456 3.6028416 3.9431577 3.7311904 3.600145 3.8438015
1369109_at 3.7389245 3.5827746 3.4198174 3.4431217 3.686209 3.619018 3.5771294 3.5352545 3.5672662 3.4573183 3.551955 3.5193722
1369110_x_at 9.657631 10.4602375 6.927152 10.387535 9.544979 9.863962 9.992337 10.500367 10.282409 10.892662 10.428633 10.498946
1369111_at 14.0383 14.02738 14.019969 14.110652 13.975661 13.9983425 14.045962 14.062785 14.026995 14.006788 14.132728 14.010568
1369112_at 4.429083 4.2035685 4.3351407 4.3828506 4.343263 4.51342 4.2848186 4.363743 4.338072 4.3997374 4.2356596 4.1639338
1369113_at 3.6882653 3.7996309 3.6226594 3.0901148 3.3132677 3.4501374 3.3438082 3.2628045 3.434718 3.3110757 3.2876172 3.2341743
1369114_at 3.1427903 3.0934646 3.1931913 3.396205 3.2301192 3.4543455 3.137842 3.2866216 3.2175255 3.0792654 3.219896 3.1808486
1369115_at 4.558667 4.8285384 4.6025376 4.610963 4.6030974 4.798915 4.4289656 4.883587 4.5244985 5.011956 4.5050945 4.7130685
1369116_a_at 5.694548 5.4988976 5.352426 5.3484783 5.422902 5.5334105 5.5453587 5.3385935 5.6023054 5.240037 5.4007416 5.5575714
1369117_at 3.8550363 3.8577 4.1725025 4.0605116 4.041621 3.940818 4.0294213 3.9358191 3.8630795 3.8029904 3.795292 3.859064
1369118_a_at 4.3240747 4.201727 4.0846667 4.287653 4.4039307 4.3004127 4.4135423 4.1198874 4.3466363 4.2435794 3.8523192 4.1978936
1369119_a_at 4.561929 4.34243 4.6603494 4.2511897 4.437931 4.49992 4.4433975 4.606089 4.6948357 4.2829275 4.3461914 4.5451317
1369120_a_at 7.0290527 6.80176 6.8459687 6.641417 6.7922974 6.954907 7.0190215 6.7058387 6.778423 6.561856 6.6841607 6.9102902
1369121_at 4.6315312 4.736682 4.8803434 4.8829613 4.920603 5.2049346 4.9636984 4.9474945 4.731329 4.673419 4.39655 5.0084887
1369122_at 7.618879 7.7838926 7.6609306 7.7849536 7.682416 7.4399524 7.461727 7.5726986 7.75801 7.3572574 7.5464506 7.513415
1369123_a_at 6.03033 5.9544716 6.173528 6.5513043 5.995015 6.0191236 6.0087333 6.1185746 5.9712315 5.9330897 5.7754493 5.8604665
1369124_at 4.083289 4.2067795 3.9855876 4.13255 3.985835 4.51342 3.9744756 4.038037 4.1716633 3.8843062 4.0300155 4.0888977
1369125_at 3.402259 3.3434072 3.3855026 3.47255 3.5664227 3.2161536 3.6144981 3.386776 3.2267656 3.3694909 3.7087662 3.4099512
1369126_at 3.7014763 3.9700015 4.0361614 4.557316 4.048807 3.716447 4.026146 4.06903 3.8844395 3.905061 3.9102159 3.9536827
1369127_a_at 6.5433116 6.729856 6.8451934 6.2783537 6.274987 6.4541507 6.336638 6.468894 6.362772 6.1486998 5.977251 6.1583395
1369128_at 4.0805254 4.176811 4.214426 3.9346435 4.170804 4.1084304 3.776214 3.9590003 4.202648 4.0612144 3.9482818 4.0926666
1369129_at 4.4719453 3.7019196 4.0506926 3.90484 3.8950393 3.9829867 3.9228604 4.1319075 4.054081 3.7301495 3.9175315 4.05582
1369130_at 4.48106 4.2877393 4.2668266 4.606599 4.7540627 4.6221294 4.5112176 4.600817 4.920808 4.8039737 4.8087063 4.604488
1369131_at 4.3418736 3.9523332 4.098729 4.1912975 3.8895538 3.8798988 3.8803825 4.020803 3.9847667 3.9559631 3.8882554 3.973901
1369132_at 4.877363 4.825658 5.205637 4.710636 5.0689907 5.1933556 5.013017 5.308172 5.0571856 4.7422566 5.093449 5.168768
1369133_a_at 3.5623658 3.5281048 3.6857302 3.5682764 3.6007776 3.65168 3.7527013 3.4992523 3.713739 3.6031046 3.630009 3.6746163
1369134_x_at 3.6847715 3.6535127 3.8220675 3.5149148 3.481985 3.5975559 3.6429882 3.830064 3.7688098 3.6785996 3.6160767 3.7066388
1369135_at 5.815859 5.72815 5.9112563 5.8712034 5.926936 6.033702 6.1180096 5.6918516 5.937759 5.749112 5.7308087 5.7846026
1369136_at 4.0048947 3.9114692 3.947629 3.9502118 4.0192494 4.0567775 4.112906 4.0196795 3.9044282 3.770166 4.104522 3.7022376
1369137_at 4.9328003 5.0246286 4.8951025 5.314077 4.9653506 5.009261 4.9774294 4.9590206 5.0340905 4.9640903 4.8025575 5.210697
1369138_a_at 3.5270188 3.8792768 4.129096 4.14949 3.9673653 3.9042864 3.9711454 3.9282162 4.139388 3.883597 3.6656842 4.079135
1369139_at 3.7595022 3.7421064 4.041585 3.8854873 3.9128013 3.8995278 3.7201853 3.7049394 3.7790353 3.878362 3.907939 3.8011887
1369140_at 4.0907583 3.9957874 4.179988 4.042013 3.7667265 4.16506 3.7900438 3.874291 3.9431574 3.9849179 3.8893986 3.80455
1369141_at 3.2982905 3.5228324 3.4376009 3.586015 3.7128859 3.510087 3.4541059 3.596474 3.7221823 3.516359 3.6848497 3.4423022
1369142_at 3.52513 3.4307747 3.5188766 3.7236655 3.7977512 3.802146 3.4650033 3.6356788 3.6684563 3.7311912 3.8970127 3.8235698
1369143_at 4.006794 3.9002824 4.2045784 3.8790088 3.96925 3.9056604 4.294464 4.011263 3.9683611 4.0377417 3.9630313 4.0572505
1369144_a_at 3.6910868 3.7419424 3.7517068 3.8277643 3.9112363 3.8927372 3.8607268 4.15966 3.8237414 3.626132 3.662357 3.7973168
1369145_a_at 4.1785736 4.3086886 4.394536 4.1105967 4.5614223 4.485593 4.511651 4.229642 4.298381 4.28753 4.562003 4.477016
1369146_a_at 6.6510954 7.096128 7.2020946 6.9184065 7.626318 7.271101 6.6182194 7.6839514 7.1722956 7.0549035 6.8915734 7.651633
1369147_at 4.493882 4.7286544 4.5500717 4.91015 4.7548933 4.6806927 4.802139 4.002895 4.495782 4.4223003 4.6051097 4.7858057
1369148_at 8.197577 8.17058 8.133427 8.171935 8.117408 8.094299 8.081155 8.19479 8.140752 8.195166 8.208618 8.408983
1369149_at 4.5627904 5.1593404 4.7194257 4.6838813 4.7384744 4.6728826 4.7975163 4.7106237 4.8184357 4.5509195 4.6183076 4.664774
1369150_at 7.797081 8.378238 8.978746 8.969198 8.353796 9.543251 9.193897 9.114333 9.416506 9.691412 9.504069 9.267822
1369151_at 5.121682 5.0475917 5.226023 5.111418 5.171623 5.217057 5.036738 4.7727475 5.059198 4.937563 5.1587896 5.1963124
1369152_at 7.141828 7.407405 7.211054 7.1629252 7.1296263 7.1785007 7.060903 7.260243 6.967619 7.3158984 7.3783865 7.040131
1369153_at 3.6998174 3.6307194 3.5791783 3.790986 3.5537508 3.7469342 3.7426033 3.7078328 3.6224372 3.718869 3.528996 3.5647964
1369154_at 4.01793 3.804972 4.1525517 4.093676 3.985835 3.8833315 4.0191317 3.9253523 4.034355 3.944188 4.141308 3.9422426
1369155_at 4.5370417 4.618019 4.58191 4.379703 4.3150153 4.5554767 4.817086 4.436233 4.3676796 4.5620065 4.3240733 4.378503
1369156_at 7.001046 6.782756 7.063541 7.151492 6.9215665 7.2603707 6.9260125 6.990311 7.117872 6.8109856 6.905757 7.156324
1369157_at 8.5119 8.549681 8.404602 8.491745 8.442017 8.189165 8.437799 8.4195175 8.225361 8.371376 8.405024 8.311436
1369158_at 3.9473395 3.8875656 3.83379 4.223647 4.412634 4.0445538 4.32827 3.791127 4.345275 3.8698921 3.8004127 3.8403833
1369159_at 4.905302 5.0150642 4.990074 4.8689876 4.8222566 5.350346 5.2496367 4.7521844 4.794178 4.642052 5.21173 4.993108
1369160_a_at 4.6279745 4.9514103 4.631957 4.512424 4.5235496 4.7102666 4.5520115 4.664768 4.8874693 4.5798497 4.771726 4.435919
1369161_at 8.6800995 8.503631 8.727375 8.959892 8.8120775 8.527115 8.854791 8.860011 8.963719 8.978186 8.689895 8.866155
1369162_at 3.873838 3.6818979 3.8830945 3.696063 3.3814726 3.689929 3.7403047 3.650119 3.7544713 3.6749835 3.599102 3.715863
1369163_at 5.1512957 4.8675632 5.153137 5.0217853 4.821447 5.193134 4.916953 5.184775 5.082408 4.642052 4.7673264 5.0257525
1369164_a_at 4.298388 4.301783 4.2179794 4.0667877 4.166291 4.0387983 3.9088943 4.0966263 4.2380524 4.3507752 4.310857 4.4676175
1369165_at 4.1474714 3.9574735 4.120901 4.166169 4.1132526 4.2559385 4.0124683 4.012555 3.9742868 4.0276237 3.9031897 4.0753922
1369166_at 3.7041283 4.024114 4.191961 4.1553445 3.84222 4.1324167 4.251135 3.9142525 4.339301 4.2323174 4.008286 3.8964431
1369167_at 5.1982727 5.371963 5.436736 5.193762 5.299355 5.571153 5.5456133 5.2659354 5.661431 5.425488 5.4041634 5.666472
1369168_a_at 5.199504 5.0727253 4.8803434 5.079896 5.434684 5.29789 4.935664 5.084262 4.758376 5.021816 4.9964952 5.0155735
1369169_at 9.569134 9.605544 9.445299 9.459712 9.481497 9.514389 9.780529 9.661201 9.470487 9.786689 9.575856 9.536142
1369170_at 3.641618 3.9538977 3.7255206 3.9778693 3.9122796 3.9726179 3.9300086 3.7228978 3.6653657 3.5852835 3.8257544 3.918953
1369171_at 11.445099 11.361054 11.363547 11.401628 11.356905 11.472177 10.580063 11.339765 11.545721 10.544134 11.565851 11.409409
1369172_at 4.249792 4.0332856 4.067668 3.9644363 4.0085554 4.292989 3.9777048 4.0055714 4.205963 4.173012 3.9148657 4.0063896
1369173_at 5.453704 5.2250633 5.2685137 5.5744696 5.362317 5.413894 5.5035024 5.34177 5.481357 5.536492 5.185548 5.2274685
1369174_at 7.3831015 7.4029627 7.272902 7.4578376 7.122942 7.28718 7.332327 7.2214518 7.3084054 7.5634656 7.5224233 7.3604245
1369175_a_at 3.7790232 3.2393847 3.4867184 3.389396 3.7292676 3.728986 4.034072 3.7888167 3.692276 3.6744335 3.532574 3.6665866
1369176_at 6.063416 6.1866727 6.341041 6.3460836 6.226201 6.073997 6.1409492 6.3538666 6.3474236 6.0638866 6.327037 6.211997
1369177_at 7.3145995 7.4687533 7.4349365 7.029016 7.173114 6.961136 7.2957835 7.0996647 7.3849497 7.400742 7.375176 7.309362
1369178_a_at 4.090759 4.170725 4.0458426 4.2388268 4.312546 4.304802 4.102507 4.1335573 4.1085525 3.954544 4.177724 4.4623203
1369179_a_at 6.496924 5.599727 5.972671 5.9430847 5.891398 6.0512724 5.5668178 6.056709 6.119919 5.911225 5.909084 5.961087
1369180_at 4.941392 5.002015 4.8685174 5.0101843 4.6853337 4.725132 5.0587635 5.181705 4.911103 5.0242085 4.760074 4.796605
1369181_at 6.682639 6.287987 6.344859 6.6416345 6.152507 7.181503 6.9905896 6.394942 6.428966 7.1625896 6.5196214 6.4405317
1369182_at 4.309002 3.9800363 4.131983 4.129976 4.3083086 4.0071273 3.96187 4.195429 4.4037786 3.5837572 4.1417894 4.2855525
1369183_at 4.852454 4.5757294 5.013872 4.9573555 4.566798 4.9226484 4.777597 4.7283874 4.756692 4.6713343 4.658948 4.9089947
1369184_at 3.5466676 3.7968903 3.670555 3.7493494 3.7812574 3.9492717 3.7133076 3.5592449 3.5018804 3.556872 3.7834542 3.794302
1369185_a_at 4.6647215 4.9079766 4.9424095 4.6838813 4.599572 5.0550113 4.951988 4.948805 4.8947773 5.080962 4.894353 4.795309
1369186_at 7.3014135 7.5132294 7.1534486 7.1017513 7.260222 7.4815893 7.34699 7.394447 7.5658712 7.508492 7.205721 7.213294
1369187_a_at 7.1384597 6.7887807 6.9771504 7.610534 6.9191704 7.1323037 6.9879975 7.3868275 7.666096 7.582006 7.5349016 7.7534995
1369188_at 3.8058064 3.8152 3.7717443 4.041665 4.205729 4.0130806 4.033376 4.1179056 3.9756246 3.9814913 3.9156332 4.2032347
1369189_at 4.6950502 4.8830214 4.991422 5.174672 5.210328 5.1725087 5.2427187 5.190959 5.081839 4.869495 5.0802917 5.2281237
1369190_at 5.213268 5.2320366 5.020514 4.9587364 5.5345135 5.237656 5.440094 5.296061 5.2688518 4.8529286 5.167025 5.4631114
1369191_at 3.5010102 3.4287844 3.393085 3.5413034 3.5873961 3.5784922 3.4164982 3.6869378 3.5086973 3.4842706 3.4578187 3.4597278
1369192_at 4.6404357 4.6603985 4.731622 4.617005 4.62264 4.7306633 4.3927703 4.8734093 4.666893 4.49248 4.830647 4.545132
1369193_at 5.4438715 5.5570145 5.5980854 5.2439957 5.365439 5.3649645 5.585564 5.545536 5.436082 5.6782947 5.2818294 5.6152105
1369194_a_at 3.813243 3.5698676 3.6826174 3.6641097 3.825988 3.7536173 3.7456656 3.5679762 3.4824674 3.8294506 3.9389172 3.8442366
1369195_at 6.147786 6.2450066 6.613987 6.8348 5.7519546 6.608159 6.6279945 5.956481 5.848376 6.574354 7.4246264 6.129495
1369196_at 5.189886 5.146266 5.3885307 5.292326 5.4151735 5.604265 5.6510916 5.6007166 5.5950565 5.529291 5.4235935 5.521443
1369197_at 6.1395693 6.1875153 6.0459914 6.449318 6.006412 6.2100286 5.8573747 6.0490823 5.809816 6.2737207 6.101926 5.731278
1369198_at 4.9301233 4.867563 5.0171766 5.069464 5.040178 4.991803 4.9169526 4.9976997 5.240675 4.9857006 4.7717257 4.8293447
1369199_at 4.4232745 4.289317 4.405956 4.6137476 4.5887976 4.6486025 4.8345194 4.362045 4.768976 4.7708807 4.4510345 4.5577064
1369200_at 10.179075 10.229871 10.104872 10.14682 9.994407 9.783372 10.098082 10.21726 10.207234 9.860436 9.987365 10.271179
1369201_at 5.0069895 5.066217 5.3339386 4.8565664 5.0485325 5.1705475 5.139541 5.2667913 5.306937 5.0565805 4.9179125 5.1535726
1369202_at 3.3982933 3.1220222 3.2976706 3.4264846 3.2593513 3.3227298 3.322808 6.8513665 3.4737744 3.2561266 6.195715 3.2616584
1369203_at 3.6541767 3.8094907 4.2110796 3.5217361 3.8262315 4.017112 4.0310726 3.7793126 3.7703295 3.78441 4.044406 3.9216573
1369204_at 7.2716336 7.500529 7.322497 7.4549966 7.286818 7.480927 7.449471 7.5018854 7.309199 7.6885076 7.0596514 7.2572618
1369205_at 4.8229203 5.0572367 5.144246 4.8863263 5.0943346 5.0465937 5.285518 4.778923 4.990666 4.7445035 4.8934236 4.8178835
1369206_at 12.618447 12.620545 12.481887 12.56108 12.632208 12.531381 12.496359 12.603012 12.507717 12.394687 12.495316 12.496049
1369207_at 4.5613995 4.8232183 4.2768764 4.519923 4.5533013 4.7622795 4.557052 4.007321 4.4308853 4.659092 4.627273 4.3637204
1369208_at 5.8710613 5.86959 5.6834016 6.3040447 5.965796 5.935253 6.3091135 5.8041897 6.354737 6.5875807 6.1609488 6.293678
1369209_at 6.7994704 7.0587735 7.011746 7.1472373 6.9064884 6.9027534 6.782184 6.877837 6.755267 6.984425 7.187164 6.8942423
1369210_at 3.0425997 3.1797833 3.3183527 3.2548015 3.2407358 3.5126336 3.403117 3.441669 3.519605 3.5284555 3.4650302 3.416932
1369211_at 5.863346 5.860684 5.9664173 5.7274966 5.9455357 6.117546 6.030026 5.9304543 6.1590557 6.060271 6.0957856 5.9145193
1369212_s_at 6.7021604 7.1626573 7.201805 6.791396 7.6996665 6.769546 7.204214 7.0097065 6.8198495 6.3538413 6.96493 7.418851
1369213_at 4.9261513 4.8383603 4.7785673 4.5932837 4.7776294 4.8022223 4.983225 4.663272 4.7045283 4.6977744 4.7069054 4.426586
1369214_a_at 5.428819 5.3369136 5.440321 5.1805196 5.362459 5.2509627 5.6580544 5.1999965 5.461179 5.391913 5.373468 5.4256425
1369215_a_at 10.530357 10.505834 10.4455 10.134893 10.390684 10.321218 10.302683 10.175982 10.55768 10.208131 10.218668 10.475269
1369216_a_at 5.525929 5.682872 5.568113 5.7547064 5.4536295 5.47515 5.538158 5.6141796 5.326333 5.773277 5.405317 5.8695483
1369217_at 3.7918942 3.6500802 4.0106964 4.021622 3.9857616 4.2978644 4.0345206 3.845458 4.1249323 3.9595456 4.1469064 3.967206
1369218_at 8.061709 7.874754 8.021378 7.9463444 7.8421617 8.032096 7.830683 7.9223394 7.939271 8.0434265 8.15731 7.934261
1369219_at 5.7896266 5.7763386 5.913001 5.5536947 5.9002213 6.1320405 5.9327216 6.2201033 6.018173 6.0400934 5.9657145 6.0253215
1369220_at 7.235048 7.3047104 7.453415 7.3848023 7.5327973 7.3457775 7.27573 7.310501 7.296925 7.5638995 7.639911 7.37693
1369221_at 5.83885 5.8968143 5.8313756 5.9150305 5.6968384 5.881669 6.0335894 5.746482 5.517209 5.6266584 5.9197407 5.8448195
1369222_at 5.0149426 5.1060658 5.2498817 5.0774393 5.171826 5.138711 5.361839 5.291209 5.1149664 5.3112397 4.8194203 5.38831
1369223_at 6.0569854 6.2324533 6.291114 6.394248 6.1493826 6.6781344 6.5570154 6.2284746 6.491047 6.3364925 6.1331654 6.3260407
1369224_at 10.6113405 10.91329 6.8221736 10.751589 9.779456 9.364526 6.64733 10.186671 9.3063545 5.790975 9.568698 10.981457
1369225_at 12.112884 12.089862 12.095733 12.316274 12.082589 12.164443 12.383051 11.793248 12.314706 12.011138 11.822321 12.369881
1369226_at 8.183964 8.364061 8.286314 8.40608 8.358246 8.284254 8.626768 7.9361324 8.491524 8.067787 8.104162 8.5598755
1369227_at 6.0087986 5.8005605 5.827383 5.7311172 5.9632735 6.1035323 5.5180635 5.943499 5.686039 5.9411893 5.7733016 5.7125087
1369228_at 5.3766756 5.0376806 5.1659403 5.239649 5.152844 5.552862 5.3943815 5.336466 5.2155566 5.426794 5.4701924 5.4600325
1369229_at 5.1600685 5.2398396 5.500355 5.3213515 5.4284463 5.5110664 5.6385736 5.4547997 5.332249 5.449149 5.411207 5.444333
1369230_at 4.346115 4.046758 4.3424134 4.5340643 4.6765437 4.4895854 4.499021 4.4506083 4.375797 4.39172 4.2026663 4.4702473
1369231_at 4.530941 4.4751725 4.3982997 4.1855197 4.40145 4.5601687 4.5114336 4.6994286 4.6073523 4.391606 4.4348125 4.2952023
1369232_at 4.512563 4.460927 4.294745 4.4058266 4.3538156 4.3484907 4.4628897 4.316242 4.499108 4.5296226 4.509554 4.7910643
1369233_at 3.787575 3.9243915 3.7464027 3.6500864 3.9074106 3.7594328 3.971617 4.0397816 4.002734 3.818014 3.7535481 3.7741573
1369234_at 8.343292 8.17108 8.440635 8.088222 8.104559 8.300005 8.111787 8.045933 8.359537 8.546939 8.319466 8.069799
1369235_at 4.686635 4.576438 4.6188726 4.4029794 4.8108377 4.63136 4.5119176 4.606493 4.5234046 4.774177 4.2474527 4.6511297
1369236_at 4.7606173 5.2982216 5.1897507 5.085049 5.259279 5.034929 5.5488048 5.2047386 5.467079 5.415465 5.6465197 5.413677
1369237_at 4.978261 4.772492 4.8323154 4.5385833 4.782211 4.997894 4.8090262 4.7165956 5.049397 4.7791896 4.980564 4.8099246
1369238_at 10.0079365 10.161169 10.13471 10.10593 9.818967 10.204024 9.885571 10.152186 9.817181 9.613988 10.3848915 9.341454
1369239_at 3.6367304 3.884696 3.915033 3.6398053 3.7426205 4.1393466 4.0055966 3.9907887 3.8068848 4.059969 3.891005 4.084321
1369240_a_at 5.426321 5.411524 5.431675 5.5330586 5.322074 5.747039 5.626706 5.3951244 5.6510286 5.451261 5.306519 5.599789
1369241_at 4.891803 5.0480223 4.829691 5.3099074 5.2588863 4.8290462 5.070119 4.827788 5.0869923 5.0950575 5.063695 5.2480693
1369242_at 3.3303323 3.4505663 3.3591492 3.5638 3.3413067 3.2838206 3.2774704 3.485602 3.5061822 3.204128 3.5227723 3.4530997
1369243_at 4.1782 3.9685197 4.030551 4.0296826 3.8808775 3.8902764 4.1931863 3.844778 3.9371188 3.9706564 4.4426436 4.192298
1369244_at 6.890242 6.9168005 6.864419 6.5993366 6.8319535 6.7607813 6.910403 7.1260343 6.840634 7.1067247 7.073557 6.9860916
1369245_at 4.0274086 4.0752745 3.8644843 3.953283 3.7656193 3.8519542 3.913435 3.9297888 3.986946 4.1037307 3.8576782 3.8962772
1369246_a_at 3.47662 3.8274932 3.5307465 3.6145449 3.4409707 3.5710099 3.6016428 3.7286868 3.5262792 3.5287173 3.5124805 3.6390088
1369247_at 6.2342505 5.9528437 6.2814517 6.2430677 6.225248 5.966561 5.967113 6.1935315 6.1926208 6.068613 6.0949 6.4245105
1369248_a_at 7.78117 8.156466 7.7078776 8.607401 8.176065 7.8529134 7.530639 8.172107 7.88372 7.7033486 7.508492 7.507755
1369249_at 8.824761 8.6721 8.558429 8.300212 8.597538 8.435214 8.244421 8.264823 8.336673 8.544622 8.208794 8.31158
1369250_at 4.5952067 5.0366573 5.066363 5.0527554 5.0071697 5.139807 5.085269 4.83788 4.70881 4.8657055 5.027828 5.199979
1369251_a_at 5.225666 5.46471 5.1798115 5.048276 5.1311293 5.351673 5.5984735 5.1597776 5.227461 5.2995324 5.3435087 5.2478952
1369252_a_at 4.8519354 5.050484 5.256254 4.791594 5.057056 5.442893 5.1048326 5.0399785 5.370208 5.0319753 5.289908 5.452656
1369253_at 3.741467 3.8482168 4.005003 3.6267133 4.0227137 3.8040707 3.7771697 3.8812935 4.1307063 3.9488368 3.8835557 4.078764
1369254_a_at 3.8093755 3.9147017 4.020925 3.7899222 3.934294 3.7209637 3.81412 3.8480139 4.1082582 4.0137777 3.821401 3.9933434
1369255_at 6.793422 6.7591443 6.7671456 7.2542663 6.8658667 6.7454834 6.7306633 6.758368 6.7047677 6.6870275 6.9693217 6.7190886
1369256_at 5.804043 5.894637 5.809706 5.8004556 5.626503 5.6457515 5.8975883 5.5893345 6.005336 5.502029 5.8386045 5.6441956
1369257_at 4.5565314 4.3996773 4.7972717 4.5143943 4.5688105 4.5767317 4.575835 4.743855 4.5493298 4.3161907 4.3280907 4.735733
1369258_at 3.3941793 3.2772748 3.27354 3.1777127 3.2310536 3.0784984 3.361902 3.1671588 3.237192 3.516493 3.2050433 3.1779602
1369259_at 7.6897078 6.467245 6.496683 6.6036963 6.701392 7.150616 6.4304824 7.1494956 6.2121234 7.44896 6.141138 7.7972302
1369260_a_at 4.201478 4.050434 4.2612524 3.7489183 4.1587257 4.025485 4.211234 3.9406092 4.1639185 4.1571856 4.091305 4.1811337
1369261_at 5.2151356 4.992749 4.8346996 4.938982 5.083645 5.221822 5.0993505 4.8613844 5.074404 4.767249 5.2673655 5.0771356
1369262_at 7.133118 6.950517 7.0859747 6.981022 6.9169016 7.093303 7.1628737 7.201224 7.0373464 7.225201 7.099753 6.9840436
1369263_at 3.2785754 3.3256109 3.239534 3.2548015 3.18024 3.4025557 3.1636875 3.3929296 3.2887251 3.5417993 3.4727938 3.3997464
1369264_at 4.771806 4.9243307 4.9553432 4.9407153 4.7847 4.851112 4.8949056 4.947521 4.7816944 4.757351 4.7096643 4.8560386
1369265_at 6.624941 6.670957 6.779201 6.7702513 6.808993 6.5567346 6.6571445 6.4887295 6.552905 6.764705 7.040402 6.613341
1369266_at 5.6090994 5.68774 5.801858 6.139684 6.1651196 5.6283927 6.0947895 6.3401775 5.781335 6.17527 5.340201 6.044625
1369267_at 3.6730585 3.7019196 3.7870653 3.6369557 3.7997622 3.8954923 3.8792093 3.8676717 3.8452783 3.7968469 3.6387057 3.847278
1369268_at 4.2426734 4.271474 4.163593 4.664615 4.0154395 4.3761187 4.2909074 4.3330507 4.254326 4.3622007 4.0382695 4.039033
1369269_at 9.131139 9.375556 9.241118 9.223824 9.241272 9.244928 9.264554 9.309879 9.101327 9.223986 9.224471 9.172797
1369270_at 9.106212 8.943218 9.097292 8.864444 9.144428 9.131213 8.779329 8.996848 8.991632 9.065124 8.903566 9.06813
1369271_at 4.066493 3.9717872 4.4362507 4.1856203 4.5450897 4.495812 4.324848 4.217902 4.1930475 3.9952362 4.1142874 4.140482
1369272_at 5.8235526 5.607491 5.487507 5.884962 5.280117 5.6152706 5.786107 5.4795303 5.425512 5.835327 5.2660375 5.2750115
1369273_a_at 4.1596713 4.207694 4.2332063 4.2374506 4.085125 4.3241773 3.8460932 4.099652 4.1300616 4.2261105 4.1984396 4.476507
1369274_a_at 4.2171493 4.050326 4.009514 4.2380085 4.288678 4.2010403 4.200192 4.2268877 4.460279 4.3457994 4.3077216 4.319226
1369275_s_at 12.6814375 12.647878 12.746721 12.527614 12.433121 12.551349 12.80615 12.804601 12.7881975 12.949445 12.820525 12.803983
1369276_at 4.930124 4.6723523 4.730912 4.8759656 4.7337184 4.6799173 4.7194996 4.6461596 4.9148645 5.0651927 4.925321 4.829345
1369277_at 5.5892043 5.707601 5.961068 5.5929976 5.880923 5.8493648 5.874611 5.6989064 5.6502314 6.1383967 5.777443 5.9019156
1369278_at 8.511389 8.390802 8.432953 8.517057 8.613921 8.589811 8.592955 8.474097 8.106713 8.62043 8.493715 8.273974
1369279_at 5.377618 5.3622084 5.221261 5.6409864 5.4882283 5.7422686 5.5266843 5.3466034 5.858021 5.70893 5.5557284 5.550938
1369280_at 3.7977233 3.8486845 3.9718156 3.8101552 4.2747626 4.026664 4.0437846 3.7171328 4.366222 3.6771917 4.1289396 4.2514772
1369281_at 3.3331156 3.555604 3.3912973 3.3609438 3.458584 3.4488974 3.3898048 3.4564962 3.3207905 3.5287173 3.5616543 3.488152
1369282_at 3.0928607 3.276602 3.3417842 3.3346996 3.2872226 3.3158543 3.435174 3.1406958 3.5626006 3.3894744 3.2542887 3.5397716
1369283_at 3.9638617 3.6111245 3.4643383 3.6641097 3.5020437 4.075245 3.586355 3.760282 3.788085 3.5708218 3.5470695 3.6811073
1369284_at 4.825115 4.945817 5.010935 4.9598823 5.0249643 5.186899 5.195611 5.428031 5.030017 4.977704 5.1425056 4.87733
1369285_at 5.916193 6.0891013 6.4274554 6.0164933 6.7409077 6.2184296 5.7425404 6.355365 6.0149117 6.4777265 6.263196 6.217416
1369286_at 12.717359 12.6003065 12.636607 12.75344 12.614498 12.732984 12.598388 12.652289 12.752994 12.705834 12.602479 12.839129
1369287_at 4.4881597 4.3516407 4.3788714 4.4501896 4.5307493 4.640651 4.689036 4.6341243 4.632126 4.579546 4.6425376 4.8768516
1369288_at 4.2725887 4.204518 4.349111 4.3862324 4.2725263 4.2067146 4.130039 4.259719 4.288131 4.2409534 4.354822 4.429066
1369289_at 9.863269 10.059116 9.778265 9.876718 10.010705 9.970376 9.77715 9.990767 9.863191 9.788416 9.948959 9.928966
1369290_at 4.3589516 5.060341 4.819269 4.850154 5.0416775 4.904338 4.973892 4.765649 4.5923634 4.910245 4.3463607 4.631562
1369291_at 10.36356 10.363141 10.432766 10.2861395 10.346347 10.498786 10.423443 10.528812 10.488995 10.298643 10.508376 10.3414755
1369292_at 4.3046494 4.3078003 4.5472813 4.006197 4.40783 4.5671864 4.46809 4.40765 4.631504 4.406641 4.189953 4.2300854
1369293_at 5.757647 5.6855335 5.919685 5.4063797 5.617626 6.162504 6.1945686 5.559311 5.696984 5.8249583 5.4163947 5.8617306
1369294_at 4.2566853 4.883383 4.402466 4.2667265 4.546085 4.7362823 4.356635 4.500302 5.072358 4.3599143 4.775346 4.5609517
1369295_at 4.4177556 4.537154 4.3788714 4.3661594 4.351596 4.606806 4.483094 4.3950586 4.4305897 4.455517 4.5476956 4.757546
1369296_at 12.783545 12.871714 12.728107 12.6267805 12.98647 12.771917 12.63661 12.517763 12.727263 12.44583 12.526926 12.792542
1369297_at 3.9696264 3.955287 4.074171 3.8725424 4.060625 4.0351496 4.0441284 3.768884 4.208744 4.2297344 4.2832155 4.079135
1369298_at 4.0484266 4.0484285 3.9319947 3.8786852 3.8427033 3.8207295 3.9291947 4.00791 4.004566 3.9724545 3.9739282 3.9587383
1369299_at 4.592596 4.8197074 4.4636273 4.602996 4.564176 4.5757504 4.5239897 4.470533 4.593694 4.907207 4.53244 4.497448
1369300_at 3.961501 3.8981051 4.1257033 4.121358 4.0594244 4.242358 4.189921 4.1898108 4.2842994 4.3278627 4.070343 4.135913
1369301_at 4.257931 4.644652 4.5332994 4.651162 4.170853 4.6074924 4.4034386 4.17811 4.2153783 4.39292 4.5123215 4.429066
1369302_at 4.3078647 4.3900604 4.3906746 4.494583 4.399069 4.4228806 4.660715 4.2758036 4.5855722 4.3446884 4.4475894 4.563158
1369303_at 3.8009298 3.5965817 3.8388245 3.775476 3.985835 3.7929513 3.5948062 3.564525 3.566326 3.5680935 3.5675514 3.7549853
1369304_at 6.803707 6.7900643 6.7388177 6.775457 6.9337225 6.7871494 6.7037773 6.93092 6.7111235 6.7750607 6.7404275 6.8985043
1369305_at 4.6031656 4.7714286 4.569907 4.8761578 4.6946754 4.440791 4.6292386 4.8669257 4.6960754 4.753873 4.63857 4.5531826
1369306_at 4.475064 4.4042025 4.0549946 4.3894606 4.3327255 4.244578 4.227365 4.2105246 4.361205 4.539023 3.892851 4.4894776
1369307_at 4.708378 4.571012 4.77466 4.571268 4.782211 4.849817 5.0261245 4.7926435 4.744842 4.4098496 4.5728226 4.787313
1369308_at 5.1375318 5.15468 4.8277707 5.063402 5.23651 5.201643 5.2820845 5.1260767 4.779134 5.1152043 5.079541 5.0787563
1369309_a_at 4.4912205 4.388856 4.6193476 4.6931367 4.6560717 4.685698 4.424564 4.5413113 4.821944 4.669103 4.6895657 4.495983
1369310_at 5.0694685 5.255865 5.1795616 5.522403 5.203141 5.1861296 5.177788 5.265769 5.2138834 5.4795113 5.392647 5.341096
1369311_at 3.3660665 3.2783735 3.4504473 3.4477644 3.5777297 3.4894686 3.5093417 3.4427216 3.583698 3.7499416 3.5040867 3.6680439
1369312_a_at 8.577625 8.837925 8.781921 8.841724 8.786787 8.817457 8.629776 8.831089 8.773824 8.782084 8.839194 8.621879
1369313_at 4.553049 5.258733 4.5129356 4.8897424 5.0092015 4.8781085 4.888142 4.7527432 4.982049 5.3943763 4.9359903 5.1199107
1369314_at 4.2918253 4.015688 3.9420528 3.9914052 4.20251 4.087907 4.202929 4.080636 3.9923835 3.8792114 4.110739 4.1748877
1369315_at 3.8758698 3.9977481 4.0068035 4.270562 3.822656 4.022094 4.0902214 3.7371848 3.9729612 3.8781269 3.8115768 4.065815
1369316_s_at 6.313829 6.1727552 6.135044 5.9935417 6.194812 6.3419843 6.0008574 6.367154 6.014721 6.391618 6.2588186 6.193408
1369317_at 3.7764254 3.9520454 3.877262 3.6641097 3.773322 3.8295357 3.8169293 3.8776636 3.9931827 3.76895 3.733291 3.8793352
1369318_at 6.442568 6.0490365 6.087665 6.139299 6.4058614 6.226944 6.1673465 5.9511514 6.5630774 6.6088142 6.4356856 6.3482094
1369319_at 9.156789 9.147991 9.252213 9.073595 9.2204 9.043986 9.058349 9.184032 9.14984 9.230214 9.2701435 9.064333
1369320_at 3.802473 4.1717463 4.1672335 3.9013941 4.104015 4.113438 3.9219055 3.8812938 4.145502 3.7766874 4.0129986 3.9859128
1369321_s_at 3.4208138 3.219482 3.4008334 3.2115424 3.4441035 3.4218314 3.5190666 3.375876 3.412892 3.3126214 3.38958 3.2693512
1369322_at 4.9825068 4.991078 5.1001177 4.991794 4.8341513 5.482945 5.186229 5.051926 4.8289595 5.1020293 5.1283402 5.140049
1369323_at 6.89668 7.1160517 6.9342546 7.3116417 7.202918 7.100644 7.190438 7.235907 7.325019 7.280358 7.2790027 6.98622
1369324_at 3.9250414 3.4339302 3.279911 3.5662327 3.4183316 3.5826304 3.493882 3.3966649 3.3773024 3.5450685 3.4818418 3.3873253
1369325_at 6.819075 6.7028193 6.776231 6.7080383 7.1797385 6.445832 6.7421293 6.98268 6.2341566 6.9497128 6.807018 6.5657473
1369326_at 3.7158895 3.784222 3.9559007 3.5357878 3.4569287 3.924146 3.8033168 4.000556 3.7941852 3.538484 3.9852445 3.715167
1369327_at 4.130863 4.3975096 4.1549926 4.57409 4.387436 4.2725453 3.9686396 4.1886215 4.277039 4.138071 4.299522 4.3587584
1369328_at 7.461937 7.315995 7.1929007 7.4800014 6.674772 6.965306 7.759947 6.762336 7.339778 7.7579193 7.4449863 7.16748
1369329_at 5.0169716 4.888959 4.9599385 4.9694743 4.8922696 5.3170834 5.1972976 4.6945906 5.1797686 4.768783 4.9260287 5.272151
1369330_at 5.0617976 4.9077673 4.8342195 5.1513095 4.8525786 4.9609184 5.021787 4.8435135 4.9468765 5.1026645 4.956394 5.063968
1369331_a_at 4.8375125 5.0145903 4.5821958 4.7517805 4.857211 4.7208495 4.916953 4.856429 5.0141883 4.7548532 4.847898 4.759811
1369332_a_at 3.5546312 3.747163 3.6226594 3.7337112 3.3846886 3.796117 3.6622024 3.5103939 3.6244903 3.5853498 3.7057645 3.4130778
1369333_a_at 3.5466676 3.404437 3.4734654 3.384083 3.365869 3.2576754 3.3043213 3.3999224 3.300466 3.3696368 3.2871394 3.2867897
1369334_at 3.5032487 3.571961 3.6226594 3.7152276 3.8254602 3.8797154 3.422284 3.6905808 3.8566349 3.4780836 3.6600611 3.8987641
1369335_at 3.7832894 3.7013545 4.0022607 4.1255302 3.481985 4.093964 3.6142006 3.4430575 3.7618783 3.5442045 3.8774772 3.926948
1369336_at 5.361573 5.1755824 5.5303583 4.9921484 5.200185 5.108058 5.349284 5.203911 5.287346 5.0291157 5.1440716 5.2617264
1369337_at 4.246896 4.1398168 4.028089 4.1249266 4.184539 3.8798988 4.1906223 4.344629 3.989078 4.1896048 4.155743 4.2814493
1369338_at 5.5574765 5.303536 5.5157104 5.714387 5.6775036 5.5397253 5.633515 5.623557 5.726589 5.582219 6.398731 5.536962
1369339_at 5.3809156 5.031348 5.3192143 5.037756 5.291642 5.673895 5.3527966 5.3362465 5.1460705 5.2721844 5.340307 5.5231905
1369340_at 4.291441 4.4671974 4.181527 4.3291388 4.085125 4.586894 4.2593846 4.215851 4.4561586 4.0873795 4.19593 4.0722494
1369341_a_at 4.057834 4.008765 4.0859613 4.276582 3.9771018 4.0762653 4.07738 4.33922 4.3738904 4.5208635 4.1550417 4.163639
1369342_at 4.929724 5.114884 5.022475 5.4538865 5.082237 5.2347293 4.9452295 4.592413 5.2028995 5.219534 5.1728806 5.1174245
1369343_at 3.3653557 3.373653 3.7141302 3.3763633 3.343799 3.6552339 3.7125688 3.2797985 3.6164649 3.5319362 3.4432592 3.3889852
1369344_at 5.380606 5.3240094 5.3146186 5.4136233 5.249747 5.4800377 5.2487383 5.302898 5.071247 5.1661844 5.9205384 5.238609
1369345_at 4.010657 3.7789001 4.1207495 4.1202955 4.111029 3.8659198 4.193616 3.8108263 4.204508 4.048178 4.030074 3.955273
1369346_at 3.615724 3.408132 3.561011 3.263209 3.4937606 3.4211817 3.4714594 3.6755543 3.5429602 3.4798932 3.4810107 3.5051143
1369347_s_at 5.4546127 5.441341 5.526942 5.5986204 5.455782 5.5310106 5.6818366 5.6142216 5.3972797 5.5433536 5.696007 5.4866004
1369348_at 4.0984664 4.2868357 4.115616 3.8319166 4.2776446 4.179779 4.149316 4.3142643 4.159065 4.250578 4.026558 4.192671
1369349_a_at 3.2553897 3.432913 3.409268 3.426668 3.5523841 3.406426 3.784707 3.411162 3.68518 3.6494863 3.381975 3.3429193
1369350_at 5.406001 5.383359 5.4900665 5.5990095 5.433481 5.549084 5.4192986 5.559311 5.460273 5.3596888 5.439746 5.455377
1369351_at 4.3083887 4.277468 4.537674 4.278649 4.242386 4.140065 4.33498 4.387721 4.0117826 4.019985 4.3280907 4.416267
1369352_at 6.1069145 6.2474422 6.11294 6.2038217 6.369801 6.300311 6.305086 6.340352 6.2005186 6.5494823 6.2043743 6.6515255
1369353_at 4.3759418 4.1502676 3.843699 4.1369047 4.4485254 4.2693186 4.461571 4.535983 4.2524977 4.062699 4.336038 4.079135
1369354_at 6.1797915 6.1013575 6.2814517 6.295028 6.322806 6.212682 6.4791327 6.2501287 6.1477036 6.2739596 6.1908636 6.2170334
1369355_at 4.747402 4.738558 4.629195 4.553866 4.829285 4.792748 4.7315593 4.640575 4.71422 4.584794 4.4984846 4.9006233
1369356_at 3.8697934 3.8851194 4.2060127 4.0489655 3.84222 4.034407 4.027339 4.255234 3.7728076 4.005011 4.0404787 4.026798
1369357_at 5.252385 4.9206204 4.9330754 4.957108 5.093578 5.035906 5.057779 4.7144423 4.8372684 5.1634035 4.920918 5.1555552
1369358_a_at 5.7424226 6.0152836 5.974605 5.942019 5.9195747 5.992866 6.1646852 5.894312 5.8435864 5.7883153 5.5885754 5.8674164
1369359_at 3.8645158 3.9172058 3.8771806 3.828324 4.286639 4.076123 4.241853 3.7483516 3.993763 4.152321 3.8974013 3.6818094
1369360_at 5.6199265 5.4418774 5.742446 5.6660213 5.561572 5.734576 5.876793 5.464694 5.635413 5.9918647 5.8654423 5.8273516
1369361_at 3.4139678 3.3050213 3.5665362 3.4773571 3.436498 3.591645 3.740449 3.3326826 3.2870615 3.5402544 3.4927793 3.4201324
1369362_at 5.0807805 5.369069 4.9659452 5.030636 5.0833907 4.8405576 5.1097956 5.029881 5.2457027 5.349226 5.077103 5.5715203
1369363_at 3.5791743 3.6656795 3.5726912 3.675137 3.5664227 3.780336 3.5332239 3.4916396 3.7324803 3.5776155 3.575486 3.594334
1369364_at 3.5257382 3.4862847 3.3698564 3.5635717 3.8212423 3.5487833 3.6053553 3.7192454 3.5703888 3.4649286 3.6202283 3.5368426
1369365_at 4.3439574 4.098895 4.042397 4.114176 4.483507 4.273482 4.070014 4.709506 4.4213023 4.4337225 4.32298 4.280841
1369366_at 4.626746 4.474482 4.94218 4.8724427 4.5618706 4.7615724 4.652418 4.584957 4.4424596 4.7059536 4.568112 5.2324038
1369367_at 4.231715 4.1441603 4.2283597 4.150518 4.317946 4.1361003 4.096899 4.0720644 4.448081 4.1727614 4.2485533 4.412539
1369368_at 4.0431137 4.228512 3.9374044 4.491329 4.3122835 4.4915724 4.1712446 4.0508833 4.161929 4.1714797 4.1717663 4.1894264
1369369_at 4.950535 4.965935 4.980119 5.008143 5.1429014 5.0914245 5.0541325 4.8514996 5.0188875 4.9176555 5.1878667 5.0489326
1369370_s_at 4.4660234 4.60341 4.686493 4.454907 4.55807 4.489588 4.697617 4.8489385 4.2972026 4.401906 4.5524263 4.597735
1369371_a_at 4.4719453 4.3337455 4.3985276 4.556681 4.473565 4.3264685 4.354093 4.058671 4.002734 4.568989 4.3203516 4.6029644
1369372_at 4.4865146 4.520797 4.544576 4.5188756 4.4828563 4.787491 4.753499 4.8925514 4.8764443 4.523751 4.4324994 4.6059933
1369373_at 6.1031857 6.0692067 6.0280843 6.108455 6.1862216 5.9917126 5.886969 5.8456626 6.1947784 5.9507017 5.9944963 5.692091
1369374_at 4.079573 4.0013247 4.1549926 4.131354 4.0234804 4.092737 3.8792093 4.1077037 3.9122396 3.9916244 3.8471882 3.8420005
1369375_a_at 3.7333016 3.6596284 4.0044746 3.713749 3.822523 3.89711 3.9309666 3.8577347 3.9089549 3.9099221 3.8063135 4.2312117
1369376_a_at 3.9748087 4.137409 4.1882744 4.0407825 4.0765533 3.983534 4.086326 4.1018414 3.8562942 3.8749661 4.06122 4.1192913
1369377_at 3.2938013 3.3997939 3.496126 3.2129507 3.4447777 3.4775476 3.296265 3.546208 3.3365855 3.184473 3.3906348 3.6961937
1369378_at 4.396375 4.8646836 4.6294026 4.716095 4.2331443 4.6593275 4.5797415 4.4424376 4.656551 4.6382704 4.723843 4.8087025
1369379_at 5.1417236 5.1378264 4.8803434 4.789828 4.6853337 4.9013515 4.5265794 4.5751405 4.7393875 4.584794 5.017001 4.7088985
1369380_at 4.507549 4.2236986 4.5375314 4.851926 4.479739 4.475861 4.470895 4.4391046 4.3019953 4.44343 4.708163 4.4859185
1369381_a_at 3.606707 3.7968905 3.6744664 3.8109546 3.5555277 3.4861498 3.55976 3.8812935 3.497802 3.878969 3.5528827 3.5266654
1369382_at 6.115031 6.312895 5.908226 5.8995643 6.0502005 5.8360925 5.9708877 6.282964 6.3349347 6.068329 6.131557 6.273882
1369383_a_at 4.614729 4.4073887 4.3766785 4.4294643 4.711851 4.5943255 4.589325 4.8005676 4.5141325 4.6676993 4.628166 4.508376
1369384_at 3.8111198 4.1107597 3.8650873 3.7376027 3.6975043 3.488319 3.8978844 3.74249 4.093005 3.7004056 3.7331393 3.681032
1369385_at 4.246001 4.1044407 4.4798956 4.4629135 4.245569 4.4019337 4.3183446 4.11914 4.4972353 4.3623776 4.0305324 4.4324665
1369386_at 4.1085644 4.2035685 4.3596125 3.9532497 4.0317273 4.275863 3.8963895 4.2460146 4.0548897 3.948946 3.8055732 3.7803736
1369387_at 5.804276 5.791362 5.771862 5.565761 5.575367 5.8823867 5.9505363 5.7426195 5.708315 5.960594 5.7522717 5.699008
1369388_at 3.8809838 4.0113726 3.7559347 3.9166012 3.8418627 3.63641 4.2152386 3.946542 3.721332 3.8365815 3.702645 3.8063767
1369389_at 4.4419518 4.292618 4.351486 4.0108337 4.2991457 4.254411 4.411009 4.161127 4.756929 4.250699 4.059431 4.3717375
1369390_a_at 5.3804555 4.3461275 4.210401 4.6482162 4.5865793 4.2978644 4.2841563 3.968984 4.4767275 4.210188 4.208537 4.39736
1369391_at 3.9651804 3.8835258 3.8090076 3.9240208 4.0705066 3.8260238 4.028967 3.8123095 4.0193667 4.0044556 4.107532 4.010852
1369392_at 5.2761307 4.636045 5.05486 4.9980917 5.3548226 5.2770014 4.9903893 5.0257263 5.0878887 5.1605277 5.1806107 5.118485
1369393_at 4.063323 4.296223 4.237529 4.271537 4.3668385 4.4014406 4.162098 4.0129495 3.9635575 4.3020544 4.2078156 4.242646
1369394_at 4.206695 4.3464546 4.6224985 4.3343835 4.509003 4.3302712 4.241853 4.658319 4.3966355 4.580278 4.433775 4.5971727
1369395_at 3.486639 3.6297863 3.5251145 3.4811149 3.5162177 3.497659 3.5363984 3.7976334 3.5190246 3.5414922 3.520372 3.4520361
1369396_at 5.3635826 5.449769 5.423562 5.1927385 5.2787056 5.3807774 5.4110003 5.3184037 5.335204 5.364646 5.1846275 5.4178333
1369397_at 4.8406014 4.9406967 5.0234904 4.9712787 4.9492726 4.8715763 5.1166687 5.023895 5.151217 5.106974 4.9761944 4.9618745
1369398_at 5.243252 5.008667 5.2847333 5.248025 5.222364 5.188236 5.2381225 5.176454 5.18845 4.9661193 5.042043 5.3408127
1369399_at 3.5994208 3.4831014 3.504609 3.1972315 3.5784247 3.3794518 3.513493 3.2433507 3.567031 3.3450105 3.2499206 3.3429193
1369400_a_at 4.9616346 5.0364757 5.0028467 5.0336223 4.830177 5.090223 5.195316 5.1994495 5.2742 5.1694846 5.035197 5.1186423
1369401_at 3.388053 3.4631755 3.3362832 3.0605192 3.2450035 3.5177844 3.4441266 3.4223294 3.4485867 3.432723 3.377489 3.3225274
1369402_at 7.0648994 7.0135036 6.9576006 7.232988 7.5434203 7.195665 6.9509587 7.4027705 7.2628775 7.359335 7.12223 7.1273613
1369403_at 4.570162 4.5094805 4.3550177 4.496044 4.738734 4.228777 4.2704444 4.433253 4.669104 4.5086555 4.409564 4.4655337
1369404_a_at 4.51793 4.636024 4.648242 4.6069303 4.6358247 4.7638187 4.419225 4.5122824 4.482294 4.428309 4.8083835 4.394725
1369405_a_at 3.7425709 3.5733945 3.998077 3.670984 3.6469302 3.7344031 4.0898666 4.0378647 3.6590128 3.8255177 3.8669784 3.8212252
1369406_at 4.0293703 4.1485176 3.9329054 4.2556686 3.8967803 4.253373 4.127988 4.1855803 4.110015 4.198985 4.385532 4.2054386
1369407_at 6.114768 6.4233456 6.4044137 6.3602085 6.702891 6.424836 6.3666415 6.4493117 6.758615 6.6224713 6.4101458 6.3599677
1369408_at 4.337122 3.863346 3.84277 3.9479833 4.0530934 4.35137 4.4192276 4.2901564 4.334609 4.381105 3.9305499 4.013114
1369409_at 8.645449 8.556384 8.479958 8.546214 8.502736 8.359565 8.409644 8.314126 8.45041 8.491127 8.349627 8.294504
1369410_at 7.360615 7.3126364 7.3144436 7.0520406 7.5563245 7.108217 7.2270956 7.401462 7.280731 6.940752 7.352807 7.263804
1369411_at 3.5466676 3.5983107 3.8865657 3.843859 3.6776268 4.0417595 3.7339108 3.6557863 3.8941405 3.9369504 3.9852445 3.703262
1369412_a_at 6.6717353 6.616284 6.331968 6.739833 6.4934955 6.4070945 6.4048047 6.7214894 6.531475 6.533472 6.451157 6.4420147
1369413_at 4.0874834 4.223834 4.108738 4.192744 4.121251 4.3512406 4.2761836 4.21796 4.2741795 4.174465 4.1970134 4.1279087
1369414_at 8.807835 8.87133 9.030394 9.070812 8.844086 8.91082 8.695635 8.9347725 8.995865 8.959122 9.018454 8.845631
1369415_at 8.566843 8.376659 9.300203 8.1622715 8.410135 8.726625 8.611394 8.089762 8.762968 7.6223984 8.730749 7.358405
1369416_at 5.905765 5.6668806 6.161276 5.8851457 5.9665976 6.0486712 6.0425596 5.8055234 5.9312205 6.021578 6.1250787 6.1503363
1369417_a_at 3.8461053 4.225619 3.9014897 4.293044 4.1766176 4.237666 4.361535 4.0688086 4.152084 4.2158394 4.0404787 3.9795794
1369418_at 3.952528 4.090129 4.056163 4.177034 4.4270444 4.355874 4.149761 4.4133487 4.0580683 3.8098187 4.288247 4.3177404
1369419_at 5.035134 4.9925385 4.863623 4.980886 5.040593 5.2287345 5.092758 5.1207867 5.1598725 4.975509 4.9403257 5.090601
1369420_at 4.5194774 4.526193 4.4206753 4.39714 4.4200897 4.207814 4.51799 4.4553604 4.431495 4.596054 4.55011 4.265685
1369421_at 6.2756877 6.804852 6.252455 6.5953684 6.3825474 6.3018537 6.340518 6.614859 6.3530455 6.5597305 6.973624 6.4925947
1369422_at 5.1084003 4.7778196 4.890345 4.8046865 4.917296 5.006176 4.8578424 4.958917 4.883828 4.9519978 4.5725408 4.766604
1369423_at 4.605867 4.201312 4.5462174 4.574638 4.2886887 4.363172 4.4951434 4.51229 4.583253 4.39913 4.3550553 4.257501
1369424_at 12.727964 12.716818 12.759331 12.664583 12.506678 12.573505 12.828007 12.751886 12.701309 12.868632 12.900918 12.841536
1369425_at 4.1872206 4.1248837 4.157538 3.9423194 3.889554 4.143631 4.0768666 4.059908 4.1957216 4.0959015 4.099801 3.971825
1369426_at 4.4944096 4.594118 4.9330754 4.9017086 5.083187 4.8832073 5.1956115 4.8755646 4.8151293 4.835704 4.9816794 5.296558
1369427_at 9.478645 9.498411 9.648066 9.282175 9.82764 9.584773 9.069983 9.471277 9.764976 9.4946995 9.189182 9.5621195
1369428_a_at 4.118902 4.504619 4.2441926 4.535054 4.1967583 4.3094053 4.2891293 4.29481 4.0255933 4.216579 4.1993265 4.1173453
1369429_at 3.701613 3.5800917 3.825051 3.7179852 3.5414708 3.6217782 3.941249 3.780423 3.5576816 3.7933426 3.7634468 3.555923
1369430_at 9.40618 9.232699 9.293408 9.320945 9.318429 9.353334 9.33575 9.326715 9.483252 9.283877 8.71676 9.368544
1369431_at 4.5427585 4.349096 4.4836745 4.382394 4.3365846 4.500871 4.701669 4.387721 4.569075 4.1820407 4.1504245 4.4745064
1369432_at 4.917374 4.8734407 5.547693 4.9741783 5.2766533 5.342087 4.84943 5.068142 5.117758 4.635898 4.894121 5.175716
1369433_at 4.9087815 5.1280327 5.0095854 5.0452895 4.902353 5.3142495 4.4799547 4.987956 4.856429 4.8923154 4.7961903 4.9684567
1369434_at 3.8369997 3.8255146 3.7689402 3.851743 3.6865396 3.927013 3.7282426 3.6084945 3.8469758 3.9005783 3.9083834 3.7914023
1369435_at 12.270413 12.322107 12.326803 12.424685 12.466748 12.255695 12.20388 12.448461 12.384644 12.295912 12.39865 12.3790865
1369436_at 3.950351 3.8344665 3.9692407 3.8820574 4.0816975 4.194297 4.239544 3.9782999 4.007883 3.866811 4.0739822 3.9871137
1369437_at 4.4177556 4.395242 4.3388753 4.203744 4.1352158 4.341234 4.2825212 4.15966 4.5016127 4.5647707 4.1792526 4.583672
1369438_at 4.5976877 4.594948 4.649289 4.405696 4.734077 4.652807 4.7071853 4.272608 4.434685 4.41248 4.548532 4.513375
1369439_at 3.691741 3.6445465 3.5873308 3.418021 3.4827225 3.603518 3.4840806 3.3939676 3.7348835 3.5213206 3.5308096 3.545248
1369440_at 5.8942566 5.1792235 6.083681 4.7951474 6.588664 6.128233 5.636589 7.68419 6.291088 7.258006 7.0091176 8.281588
1369441_at 4.595295 4.733396 4.687735 4.5834947 4.288822 4.383554 4.545126 4.514794 4.5500736 4.499957 4.3330874 4.5009727
1369442_at 3.5023642 3.455274 3.5307465 3.3947308 3.5338626 3.387642 3.4070194 3.2677195 3.6144953 3.5351038 3.5035641 3.4146261
1369443_at 6.9548297 6.864706 6.659576 6.365608 6.816951 6.556032 6.55481 6.322032 6.8647118 6.7334213 6.359885 6.618134
1369444_at 3.71596 3.884474 3.8935256 3.518979 3.964103 3.7059388 3.65217 3.7259014 3.7364173 3.7398548 3.9305499 3.7384558
1369445_at 5.7421556 6.0175257 6.4629803 6.372525 6.4767966 6.1934204 5.990465 5.9120116 6.106583 6.2568417 6.28795 6.347129
1369446_at 7.323999 7.0011373 7.4243054 6.941392 6.84903 6.909645 6.80773 7.1690307 7.005439 7.238107 7.1149526 7.112059
1369447_at 5.369985 5.49774 5.487507 5.061185 5.5793905 5.4934273 5.6802025 5.385784 5.204748 5.2698965 5.1991343 5.364648
1369448_at 5.7855353 5.720398 5.7444744 5.6237726 5.887007 5.6314907 6.086314 5.7353573 5.4754105 5.751478 5.9730515 5.660475
1369449_at 5.1677136 4.672284 4.9443502 4.8665943 4.8093567 5.0750055 4.908658 4.8967786 5.093796 4.753873 4.867423 4.7888546
1369450_at 11.133727 10.96176 10.668862 10.75161 11.114724 10.712309 10.011193 10.531321 10.8321 10.184723 10.108859 10.797872
1369451_a_at 3.6184182 3.6970265 3.4241776 3.6674988 3.4837966 3.6216524 3.6847847 3.8572166 3.8843622 3.606994 3.4764094 3.5231144
1369452_a_at 8.15143 8.23719 8.103619 8.0125885 7.9800315 8.158531 8.13312 8.079121 7.9728084 8.064877 8.372267 8.009867
1369453_at 7.4947014 7.487297 7.540213 7.7159433 7.468284 7.4774384 7.3712997 7.742226 7.59167 7.72903 7.3857274 7.6864204
1369454_at 3.9588597 3.929608 4.0985928 4.001646 4.252905 4.1446686 4.137699 4.2230787 4.1308165 4.08183 3.9052253 4.1070614
1369455_at 7.3786554 6.6605897 7.307802 5.6527123 7.6738877 7.2656527 6.8064294 8.571449 7.542697 8.541092 8.237082 9.202419
1369456_at 3.218964 3.20155 3.395816 3.2548015 3.1764097 3.3238533 3.356589 3.3566885 3.4174 3.4717095 3.4424298 3.2797854
1369457_a_at 4.5300436 4.316873 4.3886805 4.1526375 4.3863277 4.6693034 4.4958963 3.9950414 4.988449 4.1452284 4.355624 4.2036734
1369458_at 4.466797 4.338367 4.456787 4.263017 4.500989 4.3633432 4.3299484 4.3678713 4.490387 4.5186524 4.3968616 4.543937
1369459_at 6.266745 6.1510606 6.137118 6.370551 6.434276 6.099547 6.1118107 6.197874 6.1060348 6.2876277 6.3593974 6.528704
1369460_at 5.193439 5.4003487 5.536175 5.344118 5.704758 5.5008965 5.3229055 5.4945116 5.3305616 5.4258385 5.5522385 5.388891
1369461_at 3.8834605 3.8384345 3.9999318 3.6976404 3.9645503 3.9207015 4.0310726 3.9500198 4.0367866 3.8630362 3.7444623 3.7660518
1369462_at 3.903638 4.0211926 3.6008985 4.0600185 3.8719382 3.7469614 3.7837913 3.9250028 3.767267 3.9454045 3.9081576 3.9001472
1369463_at 5.221501 5.3298254 5.4040527 4.763164 5.1449547 5.2185254 5.3486466 4.9668317 4.8694577 4.9289227 5.270942 5.220482
1369464_at 4.2821045 4.4858055 4.289406 4.278859 4.163912 4.2149296 4.2541385 4.204548 4.30114 4.3408923 4.0600414 4.222585
1369465_at 12.788358 13.007931 12.723878 12.610656 12.904306 12.357275 12.501094 12.659926 12.654078 12.686121 12.278473 12.812882
1369466_at 3.7360008 3.50411 3.665921 3.5846715 3.6710134 3.7333312 3.5071373 3.714118 3.7536764 3.5482347 3.9270566 3.6133413
1369467_a_at 10.390688 10.47021 10.419147 9.815535 10.271447 10.050649 9.793275 9.509911 10.146719 9.665217 10.1287985 10.246278
1369468_at 6.111896 6.81553 6.994673 6.574813 6.5380263 6.8578153 7.1082845 7.3577323 6.9961085 7.297597 7.5329914 7.006752
1369469_s_at 3.4134877 3.3369396 3.2964897 3.4592109 3.4852848 3.4929295 3.5709865 3.1536107 3.5934248 3.3197 3.3162806 3.4410484
1369470_at 4.241048 4.2482476 4.1292877 4.259964 4.4375033 4.4194775 4.564447 4.3157187 4.359256 4.3716264 4.0805964 4.5566382
1369471_at 5.290675 4.8943133 4.8073378 5.0893745 4.8741646 4.9653764 4.760845 4.9614296 4.808309 5.2960415 5.10166 5.123889
1369472_a_at 6.3974886 6.4147067 6.2543945 6.6844144 6.687755 6.4967146 6.5643206 6.6954117 6.5195 6.717412 6.7842493 6.6739607
1369473_at 10.375485 10.1930895 10.307127 10.255668 10.134736 10.286338 10.339967 10.184315 10.104308 10.301047 10.208313 10.192976
1369474_a_at 3.6300943 3.7019196 3.5544646 3.580171 3.5426688 3.7701054 3.601316 3.7488358 3.660128 3.5871494 3.6478443 3.695288
1369475_x_at 3.8598359 4.128224 3.673513 3.7414134 3.6388044 4.0104895 3.935722 3.8234344 3.775741 4.015329 3.9878953 3.76228
1369476_at 5.025616 4.6962814 4.8803434 4.952861 4.9306445 4.7688255 4.799584 4.867539 4.8632326 5.0647335 4.8267508 4.880212
1369477_at 4.077683 4.0617433 3.9081945 3.6031952 3.774806 4.0943656 3.9967055 3.7835915 4.0953536 3.8992178 3.7575746 3.673213
1369478_at 4.0276732 4.0484285 4.1171536 3.9101553 4.079047 4.122958 3.9847865 3.7683983 4.099343 4.1082067 3.8762224 4.3138285
1369479_at 6.1626763 6.065714 6.312661 5.919971 6.1447825 6.4381924 6.0879264 6.065566 6.3084006 6.160493 6.365998 6.584697
1369480_at 3.4318852 3.7859488 3.4749417 3.5107167 3.3963482 3.6005504 3.629301 3.5498605 3.5974336 3.7629285 3.521852 3.7112803
1369481_at 3.5352833 3.5264587 3.461372 3.7890081 3.8386204 3.7070456 3.7838798 3.7919195 3.6300097 3.626132 3.6026971 3.6440072
1369482_a_at 3.8566315 3.9743845 3.937484 3.753733 3.7832086 3.9997196 3.967713 3.8274496 3.8259726 3.7541277 3.976337 3.66612
1369483_at 6.2086344 6.4096193 6.1057334 6.6913457 6.044274 6.428633 6.4966207 6.296493 6.237986 6.6738443 6.1034174 6.1824827
1369484_at 3.9933958 4.2087097 4.0559545 3.8389812 4.185383 4.2397375 4.2797813 4.217729 4.3507266 4.3688736 4.038677 4.211731
1369485_at 9.8889475 9.845909 9.891449 9.846174 10.189625 10.066219 9.884319 9.99346 9.920929 9.877152 9.889229 10.113744
1369486_at 3.251715 3.4172587 3.4626772 3.4111152 3.4276865 3.5425096 3.398179 3.6415641 3.363672 3.4424186 3.4180152 3.480244
1369487_a_at 3.896622 3.8452315 3.719896 3.6733918 3.5464783 3.704063 3.6489305 3.7746022 3.7862566 4.0020647 3.8218284 3.8526332
1369488_at 4.0313673 4.142063 4.109749 3.8522582 3.8651233 3.9531202 3.947218 4.332503 4.0680428 3.945425 3.9616017 3.846446
1369489_at 5.7708325 5.6495414 5.609455 5.5143023 5.721827 5.8006606 5.7976637 5.518773 5.7571316 5.7817545 5.4463463 5.7150784
1369490_at 3.4907181 3.6963015 3.5141954 3.665941 3.7477114 3.7656534 3.9136617 3.7038019 3.8014164 3.8842018 3.6348855 3.8146126
1369491_at 8.461425 8.810497 8.555817 8.645403 8.9676075 8.658433 8.636966 8.51103 8.373871 8.714022 8.436573 8.840787
1369492_at 11.176301 11.238351 11.206341 11.222922 11.070621 11.282265 11.453422 11.206773 11.205341 11.429993 11.431398 11.279214
1369493_at 6.4847255 8.720335 9.570299 9.645275 7.2323527 10.313818 10.243685 10.193413 10.0665455 10.303178 10.460226 9.558725
1369494_a_at 5.6121497 5.670666 5.594625 5.691987 5.6432257 5.8085613 5.7093883 5.4891453 5.4679165 5.460408 5.441729 6.0293345
1369495_at 5.5695143 5.1901264 5.6838474 5.2835293 5.2972164 5.626611 5.714654 5.5552397 5.429455 5.4595985 5.768923 5.535386
1369496_at 7.406996 7.6985373 7.328271 7.616242 7.4573774 7.224036 7.271062 7.1980186 7.266852 7.432557 7.5889816 7.346103
1369497_at 4.559748 4.5624948 4.4888673 4.630166 3.9334872 4.6678424 4.4015083 4.573062 4.643078 4.1911793 4.771726 4.4006963
1369498_at 4.1271915 4.067167 4.082495 4.061891 4.4135 4.3203917 4.2969184 4.18478 4.439946 3.933113 4.334169 4.462076
1369499_at 5.261668 5.5605164 5.233115 5.734181 5.3730955 5.461105 5.104175 5.631562 5.470234 5.5755506 5.3921456 5.789985
1369500_at 5.0867085 5.159473 5.079495 4.9826465 5.036847 5.4269614 5.2765384 5.1670065 5.0783 5.16037 5.2178645 5.147853
1369501_at 5.994821 5.999534 5.928919 6.335832 6.3104577 5.9945803 5.997054 6.1059976 6.059877 6.172346 6.213282 6.1664996
1369502_a_at 12.447981 12.486996 12.888916 12.852975 12.85166 12.770074 12.448952 12.824005 12.7275715 12.751725 12.656834 12.816507
1369503_at 3.406186 3.2052143 3.295074 3.3531244 3.2105265 3.4209182 3.2277856 3.1714501 3.1687257 3.2017493 3.137572 3.133163
1369504_at 4.8305373 5.4615397 5.4564295 5.670445 5.488579 5.257471 5.352586 5.176454 5.3804665 5.4953356 5.755476 5.964606
1369505_at 5.7894955 5.0698786 5.1648927 6.108906 5.7072296 5.336079 5.2657485 5.460603 5.1321735 5.5412703 5.16215 5.803909
1369506_at 4.2372437 4.3451667 4.2110796 4.2317224 4.272838 4.1400647 4.36419 4.0858326 4.064409 4.130857 3.924081 4.2546864
1369507_at 3.993861 3.987235 4.293889 4.231175 4.185383 4.0618644 4.463629 4.12922 4.1340623 4.0611057 4.0799065 4.2915783
1369508_at 4.9401836 4.6724977 4.405322 4.6691356 4.771064 4.5972886 4.7242217 4.770878 4.955474 4.7900047 4.9853663 4.899313
1369509_a_at 4.345477 4.654811 4.7427063 5.518259 4.7665176 6.0957394 6.0071673 5.2753534 4.9117746 5.5434957 6.682284 4.792589
1369510_at 6.277245 6.099343 6.0181746 5.7897906 6.16617 6.4446163 6.32462 6.121562 6.141185 6.1408997 6.259374 6.4399896
1369511_at 6.602787 6.586841 7.2417903 6.1143804 6.495558 6.9979444 6.8068395 6.0942574 6.458961 5.539229 7.2855873 5.402786
1369512_at 5.1940746 5.4800863 5.3576384 5.192134 5.127076 5.243225 5.058647 5.156627 5.3225226 5.171404 5.363532 5.235462
1369513_at 4.7824817 4.4135427 4.821699 4.556511 4.4028816 4.7517962 4.658281 4.82152 4.7331257 4.584412 4.6967115 4.448986
1369514_at 5.473572 5.4191437 5.545032 5.5049553 5.4942408 5.7545576 5.604701 5.4755054 5.7254114 5.3591433 5.4275866 5.6693344
1369515_s_at 4.313389 4.2595243 4.2339687 4.166169 4.363865 4.1382275 4.23947 4.132971 4.2415037 4.2502613 4.2874146 4.4919767
1369516_at 3.536777 3.6799247 3.826321 3.7152276 3.8580692 3.762209 3.557674 3.5421576 3.8843622 3.7972496 3.9407554 3.8955643
1369517_at 5.8419247 5.673131 5.597679 5.420445 5.2811437 5.5996294 5.5965214 5.5553718 5.417325 5.2208724 6.1146574 5.5680046
1369518_at 5.38741 5.258605 5.3449726 4.778241 5.3305254 5.1679897 4.7368565 4.885808 4.755699 5.077981 5.061944 4.9595637
1369519_at 4.1848145 4.272913 4.513116 4.130705 4.3210325 4.3652387 4.0310726 3.9265053 4.206112 4.213899 4.44876 4.245915
1369520_a_at 5.2076597 5.2253246 5.144352 5.338008 5.369681 5.221426 4.8764954 5.112005 5.374311 4.984717 4.939116 5.2285604
1369521_at 3.5773165 3.5195122 3.456285 3.7421615 3.6931674 3.5072258 3.464519 3.497068 3.797359 3.3437648 3.6299474 3.64484
1369522_a_at 3.415525 3.1616533 3.2692788 3.2156541 3.206271 3.1533225 3.1932242 3.3052218 3.4463828 3.081521 3.2953794 3.442302
1369523_at 5.1209006 5.175746 5.478224 5.2298546 5.2149534 5.663724 5.132986 5.520261 5.62096 4.974873 5.220028 5.094771
1369524_at 4.1656504 4.3616447 4.2804265 4.0925074 4.22199 4.536155 4.642274 4.545318 4.5063663 4.413555 4.1164136 4.375013
1369525_at 5.078524 5.2794113 5.1737766 5.261241 4.956499 5.15035 5.368165 5.319788 5.450283 5.0956993 5.217642 4.9646606
1369526_at 8.690773 8.782709 8.281055 8.944824 8.850691 8.695856 8.458863 8.505198 9.223987 8.943055 9.025535 9.199585
1369527_at 5.2562847 5.1035066 4.699692 4.8996634 4.8972707 5.025914 5.158333 5.03644 4.9816923 5.244834 4.8564095 5.161346
1369528_at 5.271243 5.1069984 5.6087255 5.340305 5.1157 5.0419717 5.3491855 5.089711 5.3474646 5.498963 5.2778177 5.1166663
1369529_at 4.348882 4.099987 4.139818 4.108734 4.147061 4.2056227 4.320641 4.444123 4.5641775 4.172762 4.372876 4.2328053
1369530_at 4.871819 4.520298 4.369468 4.2896905 4.7696066 4.577576 4.6762266 4.865958 4.636052 4.6296043 4.6274643 4.8368654
1369531_at 6.212779 6.2481375 7.34254 5.4296417 6.9726424 6.8281927 6.931015 6.1063347 5.4603777 5.6400537 5.942898 7.792078
1369532_at 4.533742 4.5119863 4.6351194 4.4443607 4.664533 4.354019 4.6279 4.179322 4.364005 4.522753 4.337117 4.716311
1369533_a_at 5.4552255 5.4656515 5.528005 5.300568 5.2696304 5.6978903 5.4028273 5.3922224 5.4660115 5.3886704 5.512511 5.3105392
1369534_at 4.9736614 4.8095207 4.998925 5.0636673 4.911188 4.9001045 5.101984 4.6645255 4.8222246 5.156378 5.071058 5.124275
1369535_at 4.892737 4.850918 4.675049 4.6826982 5.044628 4.8687844 5.0707583 5.02277 4.869057 5.083782 4.873398 4.9844646
1369536_at 4.5242267 4.806962 4.9228477 4.300014 4.6844645 4.5787497 4.891551 4.5884385 4.5105867 4.5444765 4.5599413 4.5808973
1369537_at 4.413496 4.7069006 4.571108 4.4854393 4.7204075 4.8827386 5.1718173 4.6687126 5.1529446 4.6186066 4.497143 4.6372757
1369538_at 4.43159 4.241721 4.624793 4.1545515 4.268823 4.3409724 4.375811 4.4850454 4.382745 4.4914427 4.33961 4.4790516
1369539_at 5.8230896 5.9135904 5.872917 6.4243093 6.225066 5.4932413 5.9607644 5.9521475 5.9117 6.15622 6.1166825 5.9259167
1369540_at 4.01568 3.7990465 4.088706 3.874057 3.84222 4.080491 4.165818 3.7660072 4.2189646 3.836604 3.9526923 3.834146
1369541_at 3.3736126 3.6493769 3.394608 3.598853 3.5664227 3.7599535 3.7355478 3.45694 3.5941224 3.560154 3.4355874 3.5884683
1369542_at 5.0067677 5.018676 5.1318493 4.793066 5.044204 5.2159443 5.0909348 5.022664 5.0911517 5.0751247 4.972849 5.397976
1369543_s_at 6.2832603 6.6531963 6.548321 6.558492 6.4618483 6.2977996 6.388541 6.209664 6.315672 6.301544 6.6823545 6.1037426
1369544_a_at 3.9972765 4.085944 3.9756923 3.9862065 4.067648 3.824237 3.8634312 4.1059275 3.9414754 4.1119003 3.8685694 4.022567
1369545_at 4.8503838 4.366048 4.6281104 4.6024346 4.5493674 4.5071077 4.807141 4.581887 4.710615 4.6277075 4.2540383 4.3138285
1369546_at 11.028489 10.977111 11.034021 10.827078 11.045858 11.0681095 11.096556 11.065794 10.940622 11.044652 11.251713 10.83598
1369547_at 3.6051164 4.1502676 3.7628868 3.9448264 4.0666313 4.0249996 4.2137346 3.9945953 4.0524607 4.265522 3.887774 4.032362
1369548_at 5.531946 5.415735 4.972519 5.2379484 4.9439716 5.3555007 5.395576 5.022585 5.235365 5.258492 5.241905 5.3528767
1369549_at 6.618503 6.489295 6.6032915 6.4635835 6.136632 6.6384754 6.636987 6.4580746 6.955925 6.6974187 6.1822457 6.3362474
1369550_at 3.4933043 3.6605177 3.8343585 3.6280236 3.5971336 3.4737957 3.5378482 3.5114107 3.7145412 3.5198908 3.5873623 3.5345383
1369551_at 4.656987 4.5372777 4.8778124 4.5554323 4.7525907 4.7102165 4.6265345 4.67404 4.8126936 4.8585005 4.632016 4.8142576
1369552_at 4.4252057 4.354776 4.5570498 4.547992 4.6673536 4.574958 4.7542367 4.862549 4.69488 4.589488 4.4626417 4.6964073
1369553_at 3.9153767 4.4589176 4.4814305 4.1667323 4.4277234 4.5657206 4.686426 3.9961107 4.66526 4.305346 4.481462 4.456806
1369554_at 9.760052 9.799935 9.764186 9.896542 9.816891 9.685413 9.754247 9.869959 9.7683 9.9514675 9.806193 9.845308
1369555_at 3.8556843 3.6536977 4.097452 3.8843968 3.9225569 3.8707354 4.1489496 4.008733 4.1123266 4.0490165 3.897424 4.158069
1369556_at 4.976593 4.834075 5.1891108 5.066787 4.8872967 5.217926 5.042472 5.1079206 5.3256283 5.0716696 5.2795067 5.0809956
1369557_at 7.1671815 7.349737 7.508982 7.551234 7.4328437 7.368147 7.1082845 7.4468923 7.337801 7.491097 7.287688 7.4376493
1369558_at 9.27565 9.297658 9.195587 9.362326 9.169283 9.256768 9.119682 9.008641 9.169542 8.98294 9.157258 8.825486
1369559_a_at 9.771622 9.907088 9.88132 9.93452 9.821162 10.075128 9.99572 9.873625 9.906408 9.888801 9.743118 9.776974
1369560_at 10.234754 10.047982 10.029988 10.067154 10.016734 10.230784 9.93818 10.165602 9.991896 10.44222 10.469904 10.03867
1369561_at 3.5459313 3.3151782 3.7078502 3.2324042 3.5003576 3.7251744 3.400753 3.7401962 3.6785445 3.477644 3.5879123 3.5855846
1369562_at 6.259495 6.312895 5.911754 6.1292024 6.099837 6.0866585 6.1283474 6.298814 6.4043727 6.127228 6.025755 6.001445
1369563_at 4.123415 4.0852265 4.34583 4.18167 4.199115 4.261955 4.30806 4.2402744 4.2947707 3.9958386 4.3422604 4.170875
1369564_at 4.3142633 4.2020903 4.485569 3.9746509 4.2491093 4.3993387 4.187801 4.079505 4.0342665 4.172261 4.1132646 4.07462
1369565_at 4.968308 4.930135 4.8669624 4.912309 4.8368454 5.119588 5.0907865 5.0752964 5.2309217 5.0305357 4.8678436 5.121047
1369566_at 4.2699723 4.319909 4.768747 4.701873 4.673724 4.7051435 4.508274 4.6852856 4.5205293 4.630353 4.187559 4.5999484
1369567_at 4.764574 4.771638 4.8574605 4.659335 4.8143053 4.6717715 4.5224314 4.8012004 4.6960754 4.530595 4.749842 4.7114477
1369568_at 4.993228 5.1313515 5.1360316 5.3008623 5.011127 4.826726 4.7670145 5.091664 5.1473756 5.1575494 5.1686554 4.944316
1369569_at 4.005353 3.9488351 3.9423518 3.6641092 3.724949 3.90922 3.8641312 3.935819 4.1197248 4.172761 4.138256 4.318491
1369570_at 3.5288882 3.3505116 3.13968 3.3519008 3.3065422 3.4711397 3.5286448 3.4990077 3.3241048 3.2615998 3.2263236 3.3278377
1369571_at 8.491325 8.540285 8.614214 8.760006 8.677772 8.634987 8.656942 8.707512 8.552846 8.800664 8.717318 8.545328
1369572_at 3.7333016 3.5637903 3.93668 3.7376192 4.224016 3.6227798 3.7973738 3.8274496 3.6646032 3.5389552 3.8230143 3.8639238
1369573_at 4.0904045 4.070966 4.456144 4.336045 4.3432713 4.1953607 4.234331 4.1495113 4.2942605 4.188787 4.137906 4.3706727
1369574_at 3.7817247 3.6939096 3.5585997 3.886736 3.6473875 3.6787467 3.7163224 3.6965418 3.7118025 3.9161663 3.7901773 3.7966807
1369575_at 3.4565172 3.538121 3.3807583 3.410412 3.472871 3.627459 3.382875 3.291298 3.5910513 3.5026424 3.5423985 3.6218677
1369576_at 3.6009796 3.5694373 3.6757166 3.7293053 3.4022312 3.673717 3.5992236 3.5200949 3.899386 3.4879384 3.389986 3.7669237
1369577_at 7.0414577 7.9050627 7.345096 7.6463284 6.052771 7.391629 8.3303385 5.6589465 8.121617 8.10985 8.302061 8.1709
1369578_at 3.796182 3.8809876 3.8199 4.1010404 3.9293847 3.999019 4.201929 3.893424 4.0046716 4.063468 4.044336 3.8854885
1369579_at 5.687222 5.43416 6.000379 5.777411 5.804823 5.9443345 5.7260323 5.4585204 5.7549486 5.599137 5.7513494 5.677415
1369580_at 4.0525484 3.9205198 3.8759406 4.0172954 3.9180918 3.8360693 3.9427617 3.9907887 3.7489338 3.8310978 3.8240895 3.75445
1369581_at 11.440341 11.517807 11.3935 11.428418 11.182301 11.331856 11.42057 11.239184 11.392034 11.23171 11.452924 11.338764
1369582_at 5.7345276 5.707601 5.4255214 5.526509 5.554991 5.6835604 5.6609 5.658332 5.5115547 5.5288267 5.5363073 5.623802
1369583_at 4.890722 5.439652 5.159546 4.9652042 5.2468762 5.283316 5.406342 5.141332 5.0618668 5.653882 4.8967123 5.0665383
1369584_at 5.62503 5.6996155 5.7350264 5.52903 5.634241 5.947751 5.7250996 6.2785273 5.693138 5.560265 6.00126 5.619498
1369585_at 3.3624556 3.4454174 3.3727486 3.672917 3.4068174 3.537927 3.6294203 3.317372 3.446842 3.5773323 3.6732237 3.506282
1369586_at 3.5519776 3.2902582 3.5099275 3.5279148 3.3498454 3.5084417 3.2078562 3.4785972 3.412892 3.2177355 3.3283148 3.223906
1369587_at 4.296036 3.9019244 4.056348 3.962315 4.2625284 4.232433 4.1861315 4.223532 4.1143656 4.135271 4.0899496 4.2322426
1369588_a_at 8.134363 8.318135 8.300104 8.426282 8.392864 8.161031 7.9516854 8.403618 8.37489 8.095639 8.250199 8.405858
1369589_x_at 3.67909 3.7946332 3.723479 3.6610243 3.8433867 3.8875227 3.6531444 3.6632986 3.8398643 3.8252912 3.800108 3.7864487
1369590_a_at 7.1408815 7.4305243 7.302363 7.2966523 7.482938 7.451506 7.0789146 7.6169257 7.619273 7.594124 7.544999 7.3413224
1369591_at 3.8989255 3.2877421 3.104653 3.538301 3.3998504 3.5530488 3.685337 3.6250043 3.2650201 3.543712 3.387894 3.3889852
1369592_at 6.5647154 6.4587426 6.2453284 6.6222544 6.2065187 6.671364 6.528147 6.6691995 6.4781957 6.8151817 6.583422 6.961999
1369593_at 3.5498912 3.5338862 3.3453257 3.3907168 3.6027217 3.2869072 3.5644317 3.5341504 3.533095 3.3982186 3.410632 3.391114
1369594_at 5.8895535 5.935643 5.7531724 5.8589673 5.721827 5.9026613 5.8637204 5.695222 5.7317357 5.916433 5.530939 5.893165
1369595_at 3.3997989 3.535215 3.5662463 3.7434363 3.8848119 3.6308875 3.929705 3.5679283 3.663186 3.5074844 3.8326283 3.5476956
1369596_at 4.3624516 4.47313 4.3512836 4.2173767 4.4251976 4.5523176 4.506682 4.364449 4.506366 4.4545603 4.177141 4.5909147
1369597_at 7.941343 8.093096 7.9420657 8.188311 8.105516 8.039333 7.9536557 8.053602 8.036503 8.246023 8.097544 7.8525395
1369598_at 4.0628743 4.314337 4.3687105 4.444976 4.817564 4.0575485 4.5631156 4.592537 4.204511 4.331503 4.3751035 4.817765
1369599_at 4.6786513 4.4580474 4.501171 4.5667777 4.7680655 4.6576424 4.5947914 4.533918 4.2316775 4.356862 4.6369495 4.561631
1369600_at 4.223091 4.0801287 4.2666407 3.8218498 4.0363817 3.978992 4.084033 4.1623836 4.1816516 3.935259 4.289742 4.2559958
1369601_at 5.1656933 5.3478594 5.30156 5.1481323 4.9327 4.771001 5.1875515 5.0475197 5.034209 5.112312 5.144132 5.129325
1369602_at 4.594663 4.4857564 4.550978 4.3538003 4.68047 4.6310754 4.7635303 4.271431 4.4109764 4.6336007 4.5242157 4.8567815
1369603_at 3.7286575 3.6266491 3.6606355 3.5399704 3.6563208 3.743379 3.7191153 3.5599976 3.7137427 3.6771917 3.6797748 3.8385615
1369604_at 4.2730618 4.402565 4.048464 4.345481 4.0297728 4.482603 4.40084 4.2267675 4.7557487 4.493924 4.2566204 4.2931623
1369605_at 4.9866323 5.0415545 4.51666 5.019473 4.9702826 4.82249 5.1862445 5.0709944 4.8438153 4.9631386 4.4984846 5.272995
1369606_at 3.5312274 3.6791823 3.6677976 3.7682908 3.8971887 3.670765 3.6657462 3.613144 3.8843622 3.8531878 3.535582 3.6774988
1369607_at 5.0735645 5.412987 5.6286035 5.278692 5.4195886 5.455438 5.5943623 5.3930593 5.244001 5.7294397 5.5167947 5.5092196
1369608_at 3.9849606 3.9471753 4.2292566 4.068107 4.00812 4.4577413 4.07569 4.050352 4.2964344 4.0114946 3.9951448 3.9025311
1369609_at 3.5417433 3.565665 3.4373484 3.4254465 3.543099 3.6574361 3.6669405 3.4711015 3.7703295 3.4342077 3.6780899 3.7361972
1369610_at 6.064166 6.309325 6.3238015 6.0806103 6.4889665 6.0625315 6.300889 6.2097454 6.2469277 5.922529 6.594749 6.323002
1369611_at 5.0825047 5.5140033 4.792529 5.450147 4.8825197 4.897871 5.017123 5.012283 4.991586 5.126811 4.843325 4.884225
1369612_at 4.5934644 4.6542454 4.793317 4.5978336 4.511077 4.5216255 4.917478 4.704507 4.6658106 4.6483173 4.7807207 4.544593
1369613_at 3.8031414 3.56981 3.9796607 3.7800102 3.7776647 3.7975686 3.732514 3.7648573 3.7301657 3.8831127 3.747971 3.739909
1369614_at 4.090759 3.8806984 4.0922117 3.818407 3.9343576 3.9874768 3.6781836 3.9600601 3.8865771 3.5897143 4.182741 3.6423733
1369615_at 5.443375 5.324835 5.3875594 5.321979 5.3928394 5.559675 5.521267 5.301102 5.6256523 5.3766465 5.5312304 5.478665
1369616_at 4.4695635 4.397136 4.543914 4.49229 4.6819596 4.603422 4.4509454 4.4472165 4.629635 4.6319575 4.7140527 4.621977
1369617_at 7.0079207 7.53929 7.0174365 7.5909104 7.297944 7.5906873 7.1325517 7.181701 7.36754 7.403606 6.8229756 6.891345
1369618_at 4.090759 4.0915775 4.190495 4.247553 4.1708355 4.466394 4.4047837 4.278132 4.4537306 4.3427906 4.1976347 4.346531
1369619_at 4.5898824 4.4564767 4.678682 4.4369874 4.597424 4.787091 4.7789683 4.4640226 4.7917304 4.5452743 4.385532 4.5015793
1369620_at 3.9577465 3.9260957 3.8003657 3.7029681 3.6034606 3.7027135 3.7583559 3.7108414 3.7966564 3.957877 4.0453653 3.7044585
1369621_s_at 9.7630005 9.780193 9.72845 9.770204 9.848227 9.760381 9.682303 9.841236 9.696225 9.751081 9.646106 9.758736
1369622_at 4.3689194 4.171272 4.1957912 4.348076 4.487478 4.3468413 4.2832074 4.2468147 4.501723 4.3501935 4.0560784 4.3818116
1369623_at 4.33943 4.2920027 4.1842422 4.1791534 4.49247 4.4512405 4.452608 4.0531526 4.5147486 4.493973 4.168803 4.532571
1369624_at 5.6315427 5.6199093 5.659159 5.4369683 5.754148 5.776322 5.7473135 5.4771886 5.2842803 5.751478 5.5751653 5.4319196
1369625_at 6.8902993 7.0543814 6.4846783 6.3973007 7.1079426 7.099405 6.7993174 7.2473297 6.6726274 6.4559054 7.5175056 7.604457
1369626_at 8.922518 9.037946 9.045964 9.146572 9.191492 8.942295 8.810358 9.1915245 8.892102 9.077568 9.116483 9.012409
1369627_at 3.7374706 3.6551642 3.4451134 3.6254973 3.9849427 3.4061165 3.6892111 3.6748695 3.9359584 4.011036 3.6666563 3.6418815
1369628_at 8.952826 9.256265 9.088492 8.232105 9.029186 8.944191 8.97731 7.967194 8.893241 7.98948 8.990785 8.669608
1369629_at 11.722476 11.541069 11.538775 11.680164 11.800443 11.686637 11.597547 11.700757 11.528449 11.645346 11.688758 11.592891
1369630_at 12.786445 12.733473 12.701838 12.789495 12.811512 12.805847 12.762394 12.786037 12.717435 12.732016 12.7167635 12.725097
1369631_at 7.856495 8.015625 7.9087644 8.159821 7.965877 8.073799 7.8559103 8.004862 7.8816166 8.012621 7.837187 7.9973645
1369632_a_at 6.5019927 6.469374 6.5085983 6.718063 6.623433 6.541834 6.448241 6.404516 6.5381384 6.2751317 6.1248546 6.4363008
1369633_at 10.514029 10.465635 10.837223 10.903644 10.687384 10.90327 10.927313 11.068107 10.681467 10.889294 10.664251 10.908751
1369634_at 6.727254 6.5678253 7.1865983 6.1569953 6.3364615 7.004347 6.7629933 7.127641 7.1138196 6.470979 7.053178 6.3025374
1369635_at 11.830984 11.981997 12.106627 12.120612 12.133787 12.144219 12.06825 12.332548 12.192502 12.33087 12.217686 12.150147
1369636_at 12.405443 12.488869 12.759718 12.552971 12.567435 12.695771 12.624399 12.82829 12.78713 12.742328 12.703022 12.616961
1369637_at 4.174302 4.631143 4.3561444 4.4346886 4.734908 4.682582 4.5935063 4.316945 4.2637587 4.1967287 4.4093943 4.571066
1369638_at 5.493665 5.2740927 5.24465 5.1774993 5.5902176 5.465594 5.113002 5.8138776 5.3246536 5.538025 4.7534637 5.668368
1369639_at 3.5727549 3.6893828 3.5832913 3.394025 3.3585308 3.729268 3.5187526 3.8040857 3.8004785 3.7602901 3.506237 3.6680431
1369640_at 5.965794 5.4102798 5.5441446 5.512337 5.7505603 5.762433 5.372204 5.19286 5.651774 5.6429243 5.8796954 5.6551867
1369641_at 7.6534104 7.8183517 7.6104813 7.5161734 7.4812922 7.547706 7.8197207 7.5867486 7.4238725 7.5721188 7.610961 7.608338
1369642_at 7.526062 7.563233 7.70018 7.608245 7.3755 7.504648 7.5700746 7.457476 7.599729 7.6664963 7.880869 7.503879
1369643_a_at 7.875034 7.838293 7.797971 7.7721305 7.735432 7.80733 7.916585 7.760173 8.05791 7.9327354 8.022041 7.8514667
1369644_at 9.364526 9.21901 9.149128 9.209427 9.117754 9.258464 9.373869 9.24547 9.349188 9.302422 9.44654 9.420617
1369645_at 3.7496717 3.5389872 3.7717443 3.8514664 3.736408 3.7292683 3.9795399 3.9250798 3.839238 3.5773327 3.6482432 3.9645984
1369646_at 3.3219504 3.4372058 3.5757473 3.5601974 3.4307425 3.5315635 3.4535015 3.525388 3.6458647 3.2005744 3.3386476 3.4725432
1369647_at 6.455766 6.324631 6.1762223 6.104752 6.517267 6.6117277 6.4548593 6.4512405 6.8712626 6.7489843 6.914096 6.658345
1369648_at 6.268114 6.2365956 6.071705 6.2124934 6.495989 6.2625513 6.188588 6.3871975 6.469342 6.125456 6.349662 6.5147676
1369649_at 4.8219657 4.967039 4.7830544 4.8705583 4.8246937 4.932066 5.0122337 5.1205616 4.8903627 4.9953265 5.0067816 4.6963735
1369650_at 7.0547457 7.354012 6.9994683 7.258545 7.308705 7.0110607 7.184681 7.298008 7.267615 7.2873554 7.52891 7.2433596
1369651_at 4.589939 4.6067944 4.7771387 4.7157245 4.4490843 5.021116 4.381639 4.466508 4.516681 4.526734 4.5306616 4.7076406
1369652_at 3.6464734 3.5447702 3.7504978 3.9286718 3.8662484 4.113165 3.8572156 3.7445345 3.8519633 3.7992165 3.4743 3.743753
1369653_at 7.5077553 7.555891 7.4507236 7.8136168 7.6344166 7.6045094 7.396074 7.7008553 7.698984 7.654063 7.444644 7.5585923
1369654_at 10.689277 10.882426 10.827474 10.827854 10.732481 10.87224 10.797643 10.547953 11.07152 10.839857 10.958653 10.984808
1369655_at 8.564276 8.567553 8.385576 8.118862 8.223894 7.9957175 8.000377 8.380445 8.481318 8.824978 8.576587 8.076114
1369656_at 7.1106563 7.1990156 7.4628654 7.438009 7.3080854 7.0207853 7.260658 7.1867156 6.868547 7.6031575 7.738345 7.1699843
1369657_at 4.15927 4.096135 4.20669 4.1622257 4.013635 4.234779 4.2651997 4.1945124 4.5816164 4.17246 4.086664 4.3138285
1369658_at 8.840004 8.941297 9.092268 9.051116 8.533998 9.160915 8.862212 8.572432 8.5896635 8.976876 8.78082 9.073643
1369659_at 5.4036407 5.2758083 5.5425286 5.1569214 5.2759204 5.5184526 5.6172743 5.32279 5.5611057 5.3342466 5.46513 5.4174294
1369660_at 3.7051759 3.928792 3.9916472 3.689921 3.9371572 4.3621273 4.07629 4.1055403 4.26855 4.0297956 4.0404787 4.0827456
1369661_at 7.838864 8.1343975 8.016006 8.165514 7.9600782 8.048996 8.00893 8.019634 7.95303 7.9538674 8.030453 7.96824
1369662_at 3.3792524 3.6278293 3.5976737 3.4796069 3.5185068 3.3794942 3.4011822 3.2013824 3.7009432 3.4077373 3.2771876 3.6276133
1369663_at 9.341973 9.274022 9.407432 9.079577 6.499171 9.663985 10.305179 6.8096285 10.341083 10.38614 10.377967 8.959974
1369664_at 10.8221 11.230993 11.346638 10.9993515 11.140769 11.197718 10.990981 11.240464 11.182779 10.880119 10.911686 11.024318
1369665_a_at 7.3778253 8.10121 7.8724613 7.656325 8.015345 7.6986914 7.904133 8.388069 7.9598384 8.315784 8.050819 7.7583346
1369666_at 6.052373 6.486978 6.083681 6.127209 6.1475496 6.028573 6.15622 5.9323106 5.4222584 6.0344934 6.3938937 6.029668
1369667_at 6.9683313 6.9360557 7.026615 7.2723155 7.0858207 6.688804 6.8266654 7.140653 7.330838 7.1338377 7.007123 6.8971915
1369668_x_at 3.882963 3.7692902 3.5970583 3.8120658 3.6585073 3.8037333 3.85099 3.8923283 3.682999 3.7374296 3.8899033 3.9767148
1369669_at 8.4032755 8.486749 8.378193 8.411335 8.64756 8.637278 8.153524 8.431025 8.179884 8.580814 8.350337 8.258928
1369670_at 4.9630833 4.926415 4.907399 4.906348 4.858226 4.6529055 5.128555 4.39225 5.12807 4.5149593 4.514566 4.787137
1369671_at 12.346502 12.413152 12.393839 12.405534 12.297981 12.377153 12.390245 12.45931 12.389886 12.37155 12.401034 12.420321
1369672_at 6.592555 6.7879 6.5033884 6.480585 6.991002 6.4808593 6.777191 6.3275666 6.541512 6.647374 6.6186056 6.7796125
1369673_at 4.456511 3.828279 4.250424 4.059192 3.8808997 3.729268 4.0490675 3.844802 3.7945542 4.684715 4.8456326 4.062431
1369674_at 5.5563297 3.6219943 5.27162 3.5441637 3.7135243 3.6469393 3.4343252 3.5310903 3.3904552 5.358987 4.973357 3.7914023
1369675_at 6.3166847 6.320033 6.5275507 6.1979284 6.47986 6.467482 6.6892776 6.488548 6.4468875 6.6434393 6.6223335 6.6774554
1369676_at 7.286497 7.193397 7.277001 7.2416987 7.2728734 7.4778914 7.196411 7.53195 7.5506816 7.121159 7.5646925 7.4374876
1369677_at 3.7495165 3.292883 3.4471366 3.3481429 3.4987469 3.532887 3.585724 3.6727931 3.4851248 3.4202707 3.6580286 3.4794626
1369678_a_at 7.895649 8.01709 7.751933 7.9977126 8.019916 7.6728077 7.814626 7.904128 7.892489 8.0652485 7.8471737 8.104235
1369679_a_at 10.356623 10.195727 10.346847 10.303742 10.3484745 10.165741 10.117534 10.192833 10.263209 10.069152 9.9917755 10.341075
1369680_at 4.9278126 5.005898 5.1890426 5.0974417 4.8064694 4.737893 4.8385506 4.9511385 4.8764443 4.9640903 4.819471 5.338094
1369681_at 4.0379095 4.2956123 3.9377608 3.9011536 4.1313615 4.0766206 4.188859 3.9766119 4.1696796 4.1197577 4.192424 4.247829
1369682_at 7.229709 6.6233015 6.5203843 7.147673 6.630961 6.8821015 6.82032 6.6283054 6.436432 7.0749636 6.9754796 6.8088484
1369683_at 7.3573756 6.9302073 7.1967125 7.347465 7.2004766 7.1099925 7.085498 7.4525027 6.9613743 7.328964 7.38309 6.9694695
1369684_at 5.3346014 5.266768 5.0583005 5.217722 4.928049 5.285589 5.2052965 4.9836535 4.991592 5.5456347 5.1487093 4.965436
1369685_at 3.854495 3.688479 3.6821423 4.0807357 4.105355 3.8798988 3.9510446 3.8012655 3.98308 3.890229 3.9796946 3.9723372
1369686_at 4.024843 4.0989814 3.990465 4.273431 4.185383 4.1870565 4.060723 4.0804358 4.2516365 3.993415 4.168854 4.080413
1369687_at 4.126852 3.7380886 3.9319947 3.7930193 4.149003 4.095465 4.0887737 3.9325986 3.9795353 4.060785 3.9251335 4.1666822
1369688_s_at 4.99361 4.7722635 4.875213 4.5895824 4.9368706 5.1578474 4.7485933 4.821205 5.2066784 5.1780114 4.7920556 5.006566
1369689_at 6.967193 6.9982176 6.9901886 7.1405416 7.157772 7.149993 6.7987285 7.2423506 7.145412 7.352574 7.42121 7.1165032
1369690_at 6.9681954 7.1705685 7.0937586 7.2441225 7.3088446 7.0949097 7.087199 7.085112 6.8108025 7.1024055 7.1238294 7.339408
1369691_at 3.999322 4.2876062 4.30764 4.336236 3.976529 4.35137 4.466307 4.0221043 4.2285957 4.3710246 4.09858 4.3267136
1369692_at 3.8271925 3.5917907 3.8973494 3.997323 4.0363054 3.9797704 4.0943155 3.8812935 3.913422 3.6444497 3.8644137 3.7843773
1369693_a_at 5.476433 5.701591 5.502721 5.507481 5.751209 5.8141227 5.419025 6.391143 6.333095 5.434589 4.9595246 6.3861184
1369694_at 3.8497312 3.5442197 3.637042 3.330486 3.561937 3.563268 3.6647573 3.557553 3.6356108 3.607786 3.6823828 3.6342425
1369695_at 4.2556086 4.2818656 4.2907 4.0489655 4.01228 4.4140196 4.0369387 3.9577122 3.789178 4.6216288 4.041918 4.089634
1369696_at 3.6354795 3.7564151 3.6619804 3.5224922 3.532098 3.8444667 3.7629886 3.6987755 3.6432676 3.5423195 3.5097923 3.68312
1369697_at 3.8825755 3.8303928 3.7121806 3.688961 3.9256094 3.731024 4.139455 3.791642 3.9906123 3.8360348 3.9951897 3.9367998
1369698_at 5.1112003 5.050484 4.6054626 4.9130397 4.4112263 5.233935 4.837377 5.1762986 4.8578305 6.33169 5.0101066 5.4116454
1369699_at 4.254217 4.395181 4.978474 4.413581 4.4724045 4.565859 4.9240603 4.4980946 4.846451 4.795085 4.4385967 4.172271
1369700_at 6.2960763 6.451367 6.1940365 6.37089 6.2329235 6.150579 6.035952 6.223852 5.926652 6.4296184 6.2654743 6.380848
1369701_at 12.686921 12.864686 12.715578 12.707912 12.572309 12.626461 12.780725 12.727821 12.794064 12.681706 12.939625 12.607831
1369702_at 7.025912 7.145705 6.891689 6.9385505 7.003258 6.90478 7.019829 7.144939 6.965302 6.851364 7.093401 6.930054
1369703_at 7.6529727 7.5972457 7.5359454 7.6406965 7.682907 7.6803546 7.513183 7.771608 7.4776382 7.7175417 7.47797 7.693483
1369704_at 6.2342505 6.120856 6.121963 6.076044 6.1341934 6.3953404 6.388473 6.2987127 6.114601 6.218833 6.273847 6.326674
1369705_at 5.3557887 5.1831646 5.2306156 4.9451594 5.2350416 5.192896 5.0583057 5.0582824 5.2800193 4.8610554 4.9440575 4.898754
1369706_at 3.6351256 3.5488822 3.7023351 3.4114127 3.4638703 3.8798988 3.6097982 3.4971106 4.027791 3.7059548 3.744699 3.9025311
1369707_at 4.4807134 4.1633015 4.075002 3.9567852 4.505488 4.364971 4.3238306 4.2967925 4.476064 4.3573017 4.320447 4.2059913
1369708_a_at 5.4842863 4.9932165 4.9348364 5.484682 5.606209 5.3629785 5.3548164 5.3981676 5.0060472 5.6842313 5.382924 5.0620832
1369709_at 4.0152874 4.0802517 3.945962 4.1564116 4.0029764 4.0366335 4.1754065 4.3741107 4.654411 4.3802986 3.7284966 3.9256632
1369710_a_at 3.9526494 3.7516592 3.889256 3.7839053 3.7295477 3.7726476 3.8891752 3.7059665 3.7270415 4.297613 3.630451 3.5725071
1369711_at 4.3180385 4.186846 4.262355 4.431249 4.3987293 4.681863 4.396119 4.071699 4.389988 4.291313 4.162012 4.3935137
1369712_at 7.4071193 7.528682 7.43719 7.459029 7.498923 7.3407216 7.42841 7.6660247 7.2686644 7.3406954 7.691321 7.4613285
1369713_at 5.025616 5.4309998 5.322584 5.103848 5.2192636 5.077332 5.040033 5.203786 5.1758733 5.0913897 5.349667 5.085911
1369714_at 7.340709 7.3516 7.363829 7.3534765 7.366462 7.0831604 7.202949 7.4864545 7.184466 7.2908735 7.4187717 7.286016
1369715_at 4.0379095 4.2912073 4.18834 4.1221604 3.9936318 4.049161 4.0394306 4.0424886 3.8387337 3.7396395 3.9278023 4.006316
1369716_s_at 9.936744 9.968871 10.127088 9.955834 10.218252 9.994703 9.953205 10.191876 10.030655 10.091904 9.863736 9.920805
1369717_at 4.302849 4.501314 4.1943226 3.9914052 4.007966 4.1351533 4.2134137 4.316742 4.2742386 3.9167106 4.219597 4.1102915
1369718_at 8.58796 8.795755 8.102461 8.736165 8.969244 8.441092 8.486557 8.086684 8.062683 8.540241 8.629713 8.566141
1369719_at 3.2522845 3.101359 3.0780826 3.2669733 3.0089836 3.2317634 3.3677344 3.2552931 3.2709305 3.2632484 3.0763383 3.1858726
1369720_at 9.783427 9.709529 9.827683 9.788204 9.728143 9.647809 9.633083 9.677528 9.727856 9.616167 9.685097 9.640376
1369721_at 4.7879643 4.4960556 4.7080464 4.434671 4.51311 4.567187 4.6925716 4.6847963 4.7869267 4.3362536 4.581148 4.596028
1369722_a_at 8.622348 8.489612 8.653862 8.77218 8.574165 8.417949 8.448237 8.604593 8.616664 8.604833 8.677068 8.60672
1369723_at 7.628739 7.719276 7.864989 7.69544 7.72156 7.459871 7.336111 7.693477 7.8337927 7.9292974 7.6421304 7.9343286
1369724_at 5.0735645 5.005898 4.840093 4.839328 4.943098 4.9237766 5.2092304 5.1353774 5.437434 5.1152043 5.362711 5.1830974
1369725_at 8.38862 8.375415 8.468183 8.130723 8.225592 8.401192 8.566288 8.261134 8.517913 8.311316 8.50841 8.422079
1369726_at 8.07404 8.498013 8.567505 8.551536 8.578151 8.5422945 8.441515 8.616957 8.435355 8.761011 8.459449 8.541165
1369727_at 13.857792 13.807191 13.784448 13.671899 13.591775 13.816159 13.81149 13.760159 13.784572 13.758963 13.845054 13.815006
1369728_at 5.2631273 5.4877534 5.42561 5.4134965 5.7512 5.52568 5.9990582 5.444466 5.566207 5.657073 5.920481 5.5471835
1369729_at 8.890484 8.9839 9.082853 8.454678 8.860081 8.784069 8.717318 9.203365 8.871262 8.838642 8.929192 8.688475
1369730_a_at 4.447118 4.5404277 4.3554773 4.4569693 4.4316382 4.82249 4.575496 4.2935967 4.4424596 4.1897964 4.6114078 4.3843303
1369731_at 3.4149473 3.2393847 3.4320478 3.310249 3.245449 3.5048661 3.3903546 3.317372 3.3643713 3.1596296 3.4486952 3.3240707
1369732_a_at 5.119479 4.881157 5.034296 4.2191296 4.8282413 4.939889 4.714647 4.8693476 4.8151617 5.036852 4.855192 4.8501997
1369733_at 8.711314 8.777513 8.817787 8.716954 8.738868 8.807371 8.706486 8.781893 8.605294 8.622359 8.729069 8.608226
1369734_at 9.533172 9.360068 9.402248 9.382594 9.292444 9.484222 9.466838 9.497506 9.361053 9.635837 9.319268 9.374452
1369735_at 6.136212 6.3439026 6.2557907 6.06894 6.4296837 6.0345974 5.9994283 6.0197043 5.9717617 6.325636 5.9022293 5.8443165
1369736_at 5.560501 5.034003 5.026943 4.957232 4.8985653 4.671675 4.96577 4.9917116 4.755731 5.094881 4.737887 5.0280285
1369737_at 9.069163 9.430393 9.243828 9.173556 9.224921 9.116382 9.220664 8.856129 9.014936 9.363898 9.607548 9.292279
1369738_s_at 9.652855 9.981761 9.923766 9.767132 9.757843 9.806278 9.761877 9.542251 9.7404785 9.8284855 10.03125 9.819746
1369739_at 3.8027272 4.0030665 4.1549926 4.0498257 3.84222 4.0339155 4.0709305 3.987099 4.242259 4.0432706 3.8191073 4.085761
1369740_at 4.638375 4.5334797 4.832586 4.766653 4.4379315 4.98269 5.0082273 4.508241 4.2681875 4.432296 4.6012383 4.7350636
1369741_at 5.1948843 5.0848465 5.31267 5.5095963 5.1798935 5.3979015 5.36654 5.214717 5.426519 4.982402 5.109708 5.109142
1369742_at 4.601902 4.727317 4.605192 4.604412 4.4620123 4.6947246 4.7374773 4.62758 4.810017 4.7528276 4.7653856 4.7159047
1369743_a_at 8.6888485 9.181756 8.832949 8.2787075 8.432502 8.692915 8.390425 8.392352 8.831894 8.354011 8.279698 8.570173
1369744_at 3.8960686 3.9415114 4.0985928 4.018031 3.8075569 4.0804024 4.301209 3.9775655 3.9860215 3.7855463 3.8974302 3.9575417
1369745_at 6.0603375 5.781129 6.1764727 5.8859954 6.050965 6.1071024 6.18583 5.717566 6.481078 5.920055 5.9762917 6.296214
1369746_a_at 11.5313 11.931961 11.990842 11.751373 12.102147 11.818756 12.002324 11.888401 11.841587 11.8813305 11.820277 11.797693
1369747_at 6.122915 6.3228216 6.6421466 6.4669156 6.349041 6.4185014 6.6182194 6.100125 5.9295077 6.409151 6.6721845 6.4291444
1369748_at 3.4796696 3.5418823 3.515271 3.2941532 3.3619804 3.6724508 3.3225157 3.2024693 3.6048813 3.3430738 3.4743 3.4425554
1369749_a_at 3.649915 3.8953881 3.8020513 4.201197 3.8027847 3.7836878 4.290203 3.9402068 3.7367792 3.846101 3.760305 3.902531
1369750_at 3.2270973 3.696502 3.6161025 3.8486102 3.7146204 3.7281406 3.6512935 3.7778115 3.5960863 3.7708268 3.5073292 3.68312
1369751_at 3.9436555 3.9903545 4.091148 3.74564 3.7477114 4.0319457 4.032288 3.9298482 3.9611948 3.5591292 3.7262895 3.5909743
1369752_a_at 4.7268457 4.6495433 4.922365 4.6719894 4.693871 4.8265705 4.7406135 4.809913 4.9220366 4.733136 4.8028812 5.1173897
1369753_at 4.1989264 3.7509255 3.867848 4.040827 3.6713724 4.1400647 4.032796 3.977105 3.892382 3.8534439 4.1068025 3.7481692
1369754_a_at 8.199562 8.203827 8.207206 8.347574 8.228733 8.283478 8.232722 8.258865 8.404398 8.403418 8.242849 8.184651
1369755_at 3.7883022 3.981624 3.6759496 3.7835784 3.5466547 3.714539 3.719786 3.85266 3.73787 3.5205023 3.6656842 3.725482
1369756_a_at 7.12675 7.2738233 7.4204254 7.1763325 7.4009094 7.616107 7.3339667 7.2341986 7.5831966 7.646013 7.4924707 7.565479
1369757_at 5.4595757 5.615573 5.677083 6.0381126 5.721827 6.006617 6.184117 5.7921953 5.844298 5.412319 6.1291533 5.8545094
1369758_at 9.137171 8.967084 8.960245 8.811972 8.38016 8.761183 9.2330885 9.217492 8.2530775 9.276617 9.386868 8.644836
1369759_at 4.987161 5.285449 5.0062346 5.128386 5.185057 5.162453 5.0594788 4.9894996 5.368717 5.128473 5.041906 5.263049
1369760_a_at 3.8448348 3.6192336 3.713964 3.5481193 3.5932758 3.8707464 3.9797804 3.8274496 3.8096952 3.7864246 3.6712143 3.768699
1369761_at 3.7833781 3.7043915 3.567947 3.7405517 3.634293 3.6268837 3.9574518 3.6792378 3.8125374 3.5904915 3.6367345 3.8155098
1369762_at 4.055999 4.10071 4.2063913 4.038047 4.107916 3.9248092 3.957601 3.9915516 4.4454174 4.057227 4.1506195 3.9071374
1369763_at 4.062453 3.905646 3.8495939 3.7501047 3.9617004 3.9994159 3.7653716 4.1100483 3.6928036 3.702285 3.9014034 3.7098389
1369764_at 13.320375 13.176776 13.110161 13.2243805 13.216101 13.32968 13.1746025 13.10586 13.186822 13.101774 13.196446 13.253678
1369765_at 3.6195261 3.8132973 3.8771737 3.634769 3.6831763 3.7035837 3.8476567 3.7490437 3.6885433 3.6757371 3.835512 3.9804854
1369766_at 5.1009564 5.127256 5.317721 5.031005 4.7703624 5.430408 5.2627125 4.931443 5.267241 5.1537395 4.8847456 5.0134125
1369767_a_at 3.6040213 3.6006074 3.8592937 3.7640123 3.6387382 3.8565972 3.8089213 3.6787403 3.7042885 3.5050325 3.6192477 3.7589295
1369768_at 6.2488823 6.0779705 6.3171496 6.1909814 6.1133394 6.2660728 6.3250403 6.436468 6.4259467 6.382428 6.419582 6.2302227
1369769_at 4.280982 4.163045 4.480656 4.7414546 4.4109488 4.428164 4.607577 4.5793524 4.505519 4.753873 4.721147 4.233511
1369770_at 3.9632921 4.023989 3.8352754 4.1635838 3.677628 3.9134288 3.9884655 3.8710215 3.8335204 3.931478 3.8558228 3.9769292
1369771_at 5.166877 5.138587 4.821348 6.0381136 5.4759398 5.2682967 4.9554224 5.6407137 5.302102 5.5456724 5.32767 5.356002
1369772_at 7.1553383 6.978679 7.0199385 7.067766 6.830062 7.1298876 7.071669 6.6711574 7.0420194 6.632449 6.598618 6.6995993
1369773_at 3.7155235 3.609798 3.9020967 3.5634258 3.7913918 3.8316967 3.8233895 3.8497524 3.8701901 3.4762821 3.7565598 3.6199324
1369774_at 4.1989264 4.1990066 4.4704313 4.078142 4.161829 4.2564087 4.170311 3.8301585 4.221962 3.9873142 4.027793 4.0700703
1369775_at 8.313271 8.139011 8.216578 8.16871 8.41745 8.217278 8.108938 8.2084675 8.13818 8.004845 8.080017 8.074356
1369776_a_at 6.444106 6.2870784 6.417911 6.228008 6.5295634 6.4939075 6.52844 6.311878 6.3143744 6.4777265 6.135395 6.329954
1369777_a_at 7.69029 7.4694557 7.705103 7.8499002 7.530769 7.5593796 7.8637066 7.4792 7.5850005 7.6627955 7.699091 7.5013313
1369778_at 3.5697086 3.6817472 3.6532984 3.7102556 3.5704513 3.852757 3.7118032 3.7635915 3.6765285 3.676627 3.8395402 3.8566287
1369779_at 6.1638155 6.223325 6.1724396 6.007178 6.154492 6.1221185 6.218997 6.0369124 6.322303 6.49172 6.274935 6.1067166
1369780_at 5.6190953 5.4650874 5.4748883 5.6446934 5.910027 5.583833 5.6779637 5.6023364 5.840272 6.027023 5.5122323 6.08601
1369781_at 3.449463 3.79082 3.8787663 3.7677965 3.8132782 3.8974433 3.7229724 3.9170644 3.8120074 3.626132 3.6160767 3.9911616
1369782_a_at 5.5942287 5.6363735 5.825315 5.7940006 5.7881007 5.8667135 5.8774357 5.624181 5.987627 5.640312 5.7321415 5.9310746
1369783_a_at 5.1417594 5.4263043 5.2040505 5.8344765 5.0415044 5.6289015 5.2978983 4.8744445 5.3341284 5.374598 5.472771 4.96651
1369784_at 3.7627864 3.7838738 3.5489056 3.518979 3.6736014 3.6771336 3.6243858 3.9099264 3.6679022 3.5039496 3.714355 3.5844297
1369785_at 7.8235855 8.071847 7.678039 8.016725 7.904443 7.646656 7.4609017 8.083048 7.6647396 7.874418 7.9307933 7.7917113
1369786_at 5.4197187 5.593985 5.3091617 5.5781384 5.1105666 5.4461155 5.573178 5.284409 5.3155136 5.2441998 5.267857 5.3944335
1369787_at 3.547984 3.6088455 3.61147 3.739048 3.6506696 3.4398732 3.667071 3.4862597 3.8781009 3.5287173 3.673548 3.7992322
1369788_s_at 7.2127585 7.6230383 7.3029394 8.4307785 7.3155284 6.937849 7.946737 6.9416733 6.6185513 7.322685 7.0111756 7.1623955
1369789_at 3.1956491 3.4151287 3.4432082 3.3145692 3.30589 3.4925334 3.472877 3.32347 3.3912058 3.1431146 3.1768453 3.2136486
1369790_at 12.106324 11.739837 11.710693 11.695431 11.539686 11.665845 11.067031 10.987729 11.180385 11.197153 11.439973 11.366466
1369791_at 8.022776 8.217186 8.143954 8.231884 8.383849 8.250793 8.263857 8.1676445 8.020382 8.42095 8.39459 8.128651
1369792_at 5.8432612 5.7505536 5.8386755 5.6155553 5.504569 5.544958 5.874611 5.908456 6.208172 5.6606646 5.5212884 5.6268883
1369793_a_at 4.221258 4.0145273 3.9319947 3.9203167 4.041133 3.8535414 4.2882614 4.0680084 3.8895755 3.7910209 4.062464 3.9655502
1369794_a_at 4.704967 4.624954 4.714851 4.415169 4.706392 4.7132545 4.500145 4.415015 4.450134 4.7823176 4.4186487 4.669044
1369795_at 4.357469 4.341604 4.2590995 4.193961 4.250389 4.4697056 4.4643574 4.4030805 4.388564 4.6646442 4.493119 4.339877
1369796_at 4.2918167 4.5094814 4.3742456 4.1565866 4.5436897 4.4394317 4.5933785 4.3395195 4.295179 4.357195 4.589605 4.581992
1369797_at 4.2520494 4.1971903 4.278286 4.1743727 3.9376805 4.196559 4.0367327 3.8294806 4.1992416 4.076624 4.0404787 4.122603
1369798_at 4.1487064 4.2504377 4.3684444 4.0161705 4.368287 4.421482 4.2565775 4.387721 4.2213583 4.432167 4.1266594 4.4331827
1369799_at 10.543056 10.50044 10.738016 10.737769 10.670443 10.6415205 10.592496 10.782201 10.746341 10.861119 10.800376 10.7057295
1369800_at 3.7091234 3.9321194 3.9452763 3.9665184 3.9754474 3.8295357 3.9969668 3.8187625 3.8978987 4.0909605 3.865491 3.9227967
1369801_at 4.306724 4.0218296 4.4744616 4.7156773 4.252423 4.4519353 4.5511146 3.884063 4.551194 4.11839 4.3832955 4.1586637
1369802_at 3.9862072 3.6167545 3.6490698 3.8775454 3.8002253 3.7176878 3.6783366 3.6951945 3.6780257 3.7569437 3.939066 3.9025311
1369803_at 4.254135 4.288699 4.1726255 4.2244935 4.3531294 4.3182755 4.3352513 4.37452 4.521706 4.433297 4.365333 4.4930334
1369804_a_at 4.8242054 4.5202227 4.362816 4.477026 4.7966137 4.7659564 4.557052 4.5223236 4.653563 4.854301 4.2403946 4.4104676
1369805_at 3.8086555 3.7812335 3.71701 3.958162 3.863051 4.1499414 4.1320724 3.855606 4.1091957 3.78283 3.9277222 3.8557622
1369806_at 5.0874705 5.1154127 5.2486887 4.878538 5.0464377 5.2518578 5.150316 4.9561696 5.0943747 4.9250383 5.249034 5.5284376
1369807_at 4.0598326 4.22521 4.2247252 4.1956754 4.090178 4.504055 4.241853 4.2877674 4.625065 3.9764655 4.4984093 4.1098056
1369808_at 4.050635 4.207758 4.3308887 4.312033 3.994868 4.4049573 4.316742 3.8274496 4.2551503 4.0831704 4.122223 4.179277
1369809_at 5.0357018 4.6069517 4.985508 4.7854996 4.9873857 4.83605 5.0378714 4.706829 4.800828 4.6851354 4.6102276 4.7844048
1369810_at 6.3335156 6.440456 6.3122478 6.1985397 6.296724 6.2759247 5.909198 6.687983 6.636947 6.379555 6.233905 6.3130593
1369811_at 4.6818724 4.5591726 4.642934 4.371417 4.5201616 4.4688005 4.6516066 4.393018 4.4332333 4.694808 4.5165453 4.533003
1369812_at 5.711625 5.472994 5.491827 5.398179 5.3501062 5.526724 5.576485 5.31083 5.4769554 5.5270796 5.3777876 5.7529306
1369813_at 6.991871 6.9878187 7.0239453 7.1484084 6.976621 7.065064 6.9343247 7.1377015 7.137305 7.3882837 7.127102 6.9252267
1369814_at 4.2533464 4.3086886 4.2235518 4.360282 4.201464 4.424783 4.527014 4.5512676 4.149823 4.267998 4.314125 4.426498
1369815_at 5.3408937 5.473011 5.277451 5.5153923 5.6534805 5.5070333 5.512388 5.532607 5.665488 5.735869 5.3452206 5.41655
1369816_at 5.060363 5.050204 4.807416 4.535632 4.957237 4.985345 4.916953 4.647462 4.7513475 4.789072 5.0356073 4.998937
1369817_at 4.290667 4.54954 4.3981295 4.08068 4.369447 4.013089 4.445915 4.0690093 3.9645908 4.262094 4.118223 4.1070576
1369818_at 4.5768704 4.852885 4.602664 4.683115 4.574757 4.8153963 4.6631765 4.3629966 4.670952 4.5478077 4.815572 4.53845
1369819_at 4.7426662 4.4515715 4.7448936 4.375402 4.579132 4.6445656 4.6146855 4.656319 4.6214857 4.6547956 4.5649953 4.63383
1369820_at 4.0222197 3.9743433 4.378927 4.048131 4.2269173 4.1815066 4.137699 4.215862 4.089261 4.4586945 4.0969124 4.312612
1369821_a_at 4.8712053 4.840643 5.183715 5.0868826 4.9778967 4.809331 4.8484488 4.975251 5.064562 4.983456 4.7678003 5.0282927
1369822_at 3.9791176 4.085029 4.2403674 4.0926523 4.037937 4.5086465 4.2995863 4.298441 3.8954928 3.9759455 4.0635037 3.9988036
1369823_at 4.3109913 4.4850755 4.4360056 4.281597 4.5237355 4.458453 4.743824 4.2630844 4.364605 4.271535 4.3278456 4.488988
1369824_at 4.5529175 4.5388308 4.5768766 4.4298115 4.6695175 4.796569 4.582898 4.747113 4.909116 4.9099216 4.6210327 4.729169
1369825_at 4.6189747 4.491481 4.37181 4.6110954 4.5598307 4.7427645 4.861646 4.0974007 4.5063663 4.4215655 4.607063 4.698865
1369826_at 6.3605137 6.185551 6.1060066 6.1450353 5.8871903 6.1198287 6.08131 6.105909 5.8414264 6.2400103 6.2669606 5.9771028
1369827_at 5.335224 5.152236 5.3657618 4.995118 5.129557 5.379387 5.428344 5.2709885 5.326108 5.124097 5.0412407 5.200841
1369828_at 5.294035 5.4449854 5.116809 4.904025 5.244713 5.35472 5.600914 5.1155977 5.2872677 5.5988674 5.140402 5.3130875
1369829_at 4.5615377 4.282813 4.4893446 4.389321 4.4108524 4.6885805 4.6248817 4.388157 4.569075 4.3507752 4.4553237 4.669455
1369830_at 4.7312675 4.9545994 4.9010944 4.846093 4.8629146 5.0151577 4.9657955 4.908016 5.181293 4.873824 5.136982 4.725219
1369831_at 5.516328 5.0482674 5.026126 4.8908644 5.128277 5.198344 4.925 5.0860643 5.018838 5.2235184 5.2347903 5.2085733
1369832_at 4.967698 4.924297 5.136031 5.123126 5.2011514 5.174234 5.0640306 5.111429 4.9361014 5.1904454 4.99275 5.1117992
1369833_at 4.361171 4.2159014 3.890091 3.9683466 4.286639 4.0178876 4.407523 4.1908145 4.1905193 4.526734 4.300662 4.2312436
1369834_at 7.972834 7.9824796 7.8633847 7.8291626 7.5869102 7.821713 8.005394 7.8700147 7.9914403 8.367027 8.260287 8.013838
1369835_at 5.867161 6.0482736 6.0126038 5.7894835 5.9488177 6.205615 6.13993 5.8341737 6.2315025 5.962969 5.9220295 5.6998124
1369836_at 5.6822033 6.123189 5.5504055 7.2203007 6.808993 6.0372796 6.717327 6.4260507 6.0389533 6.791864 5.9364724 6.5913906
1369837_at 12.446432 12.627281 12.618849 12.171505 12.421994 12.373803 12.707326 12.289786 12.450407 12.347876 12.573622 12.288935
1369838_at 4.1630516 3.9854248 4.104433 4.2128205 3.9699886 4.3011703 3.9822695 4.306095 4.133823 4.3119006 4.2707453 4.0826435
1369839_at 4.3148313 4.279211 4.2249365 4.068595 4.3291216 4.3105803 4.3655643 4.195364 4.2524977 4.3287926 4.266347 4.5911417
1369840_at 9.547979 9.882769 10.122231 10.391084 9.58228 10.38804 10.368491 10.4906435 10.389968 10.697034 10.461705 10.113111
1369841_at 3.5500917 3.402014 3.5343037 3.5242023 3.6022954 3.8798988 3.4599032 3.7064753 3.8267052 3.4935586 3.5203173 3.6090405
1369842_at 3.838593 4.0461063 4.06139 3.770572 3.6995246 3.743699 3.8994765 3.7746027 3.6576803 3.4817104 3.7269173 3.860838
1369843_at 4.241741 3.9607887 4.26258 4.166169 4.0571775 4.2395153 3.9895256 4.0738177 4.0291986 3.6933725 4.442644 4.083789
1369844_at 3.742942 3.8768604 4.2442303 3.8505473 3.7477112 3.797429 4.0789576 4.073269 4.0636663 4.0000267 3.9946582 3.8291333
1369845_at 4.883623 5.123938 5.2155485 5.0448093 5.2265277 5.1807504 5.0134773 4.8570037 5.4017463 5.2077446 5.2233768 5.031153
1369846_at 3.3644683 3.5142772 3.4841566 3.6459322 3.772344 3.4525585 3.5359747 3.9073079 3.7138336 3.4675758 3.5548797 3.6185422
1369847_at 5.3143973 5.050484 4.791082 4.7537866 4.897436 5.0520496 5.102383 5.164553 4.9544287 4.9457417 5.0101724 4.9925275
1369848_at 3.4565172 3.5000334 3.6460195 3.3185978 3.522641 3.608021 3.4788609 3.3483715 3.4942238 3.550353 3.441747 3.682925
1369849_at 5.425849 5.0591807 5.1308317 5.023553 5.195505 5.086157 5.0426826 5.077219 5.1729937 5.0374613 5.3858156 5.1296616
1369850_at 5.2957826 5.6472282 6.0848374 5.9373655 5.480395 5.718956 5.600622 6.0144134 5.809966 5.8073683 5.5221567 6.2046685
1369851_at 6.8920403 7.189437 7.065864 6.9674993 6.7858787 7.1359744 7.0499506 6.932605 6.9849277 6.900826 6.8469377 7.0918293
1369852_at 12.322831 12.168891 12.20272 12.185224 12.115114 12.318266 12.308971 12.169784 12.1916275 12.176657 12.319947 12.14942
1369853_at 4.2695355 4.5644164 5.0009713 4.4137173 4.6694856 4.675053 4.516048 4.459432 4.671373 4.5174165 4.61857 4.5649056
1369854_a_at 8.957674 9.059723 8.781623 9.011499 9.331832 8.935497 8.987784 8.9132185 9.016865 8.964581 8.948531 8.829123
1369855_at 3.6686826 3.7255995 3.9916508 3.5934505 3.8669128 3.7635612 3.6045666 3.4887989 3.694915 3.650129 3.5048025 3.7369673
1369856_at 4.376237 4.2386036 4.034402 3.850532 4.096121 4.2202067 4.2152805 4.0662403 4.1120024 3.9005458 4.0777235 4.15361
1369857_a_at 5.4348617 5.228233 5.1611166 5.321284 5.3339844 5.332816 5.536183 5.3818264 5.2170014 5.240457 5.270743 5.3042207
1369858_at 3.9266934 4.1263933 4.0032644 4.3250756 4.1190305 4.060314 4.1409016 4.361553 4.3507953 4.0020647 4.0494847 4.2083173
1369859_at 4.1989264 4.306869 4.3825736 4.174349 4.504505 4.2548437 4.181779 4.5089827 4.3392887 4.473315 4.299259 4.1148887
1369860_a_at 4.7717705 4.5728073 4.232888 4.5260057 4.461546 4.5631237 4.5749226 4.4091206 4.2276983 4.308132 4.5729904 4.873847
1369861_at 4.210518 3.8562343 4.096636 3.5662327 4.077256 4.106008 4.120306 4.1866636 3.7621968 4.2127748 4.0537586 4.3138285
1369862_at 4.299017 4.0996394 4.3929753 4.167266 4.5987253 4.3221154 4.3706822 4.5428615 4.2463613 4.447348 4.590981 4.5464697
1369863_at 8.759359 8.57568 9.309836 9.545933 8.998358 9.579715 8.551946 10.032467 9.636982 9.788268 9.759835 9.83592
1369864_a_at 10.755483 10.811777 10.824606 10.002966 10.300951 10.071548 9.87273 9.235007 9.86493 10.114281 10.442945 10.345616
1369865_at 4.051331 4.1134686 3.8452716 4.1398787 4.146227 4.1400647 4.085392 4.2521 4.1917524 3.9170024 3.7871914 4.041024
1369866_at 4.504873 4.4186854 4.4362507 4.588078 4.350565 4.341956 4.413899 4.4597664 4.6403456 4.6514516 4.4698505 4.568112
1369867_at 6.3965044 5.322303 5.3231587 5.5364356 5.638523 5.149024 4.7394977 5.0377393 5.3989873 5.4411707 6.8762965 5.5299115
1369868_at 10.163084 10.375448 10.245808 10.017387 10.081004 10.177302 10.172389 10.284767 10.015184 10.124054 10.258975 10.161176
1369869_at 3.472387 3.5088713 3.6047382 3.5213723 3.5240583 3.3413446 3.5821345 3.5843387 3.5807228 3.461011 3.7054873 3.8670073
1369870_at 7.1965156 7.1119623 7.00384 7.22534 7.0010004 7.1675406 7.068208 7.108552 7.3454366 7.1032934 6.9092503 7.1884565
1369871_at 3.67838 3.5204237 3.5231593 3.2546947 3.5373108 3.7173402 3.5480685 3.42496 3.607323 3.5464115 3.445939 3.421431
1369872_a_at 4.394842 4.3616447 4.4366035 4.4469156 4.11265 4.397115 4.386556 4.1320295 4.317192 4.2596917 4.222262 4.364602
1369873_at 4.582082 4.445508 4.478198 4.124429 4.2703323 4.316898 4.2064548 4.217902 4.5063663 4.398345 4.232602 4.175794
1369874_at 4.4343367 4.4776034 3.9342334 4.2286 4.078799 4.1539474 4.3402987 4.3639216 4.105629 4.4176435 4.167676 4.3851967
1369875_at 4.5625353 4.8883657 4.8365726 4.661951 4.7582283 4.689476 4.7998285 4.490946 4.7260633 4.7824593 4.8756914 4.248866
1369876_at 3.5908732 3.592295 3.5757473 3.5547018 3.6628218 3.729268 3.8391829 3.6777887 3.7576153 3.6678462 3.4361875 3.393898
1369877_at 4.713949 4.6724014 4.7465186 4.7689643 4.643444 4.6520586 5.030767 4.9098883 4.810238 4.925751 4.622209 4.7149687
1369878_at 3.6643295 4.0309033 3.9867735 4.2736073 3.7367122 4.1400647 3.8357081 3.8849673 3.8534229 3.8360348 3.8073363 4.087144
1369879_a_at 12.898434 12.90414 12.856497 12.853621 12.867977 12.822294 12.90525 12.8410225 12.81374 12.819163 12.842689 12.882264
1369880_at 4.218313 4.2198486 4.1275635 4.1707735 3.8314095 4.206661 4.1782503 4.071839 4.3747244 4.1680503 3.8762224 4.080717
1369881_at 4.2445917 4.2677927 4.359375 3.9947522 4.048626 4.060615 4.3038316 4.0838065 4.3580065 4.139142 4.005111 4.138524
1369882_at 4.321721 4.5226307 4.8858085 4.2908716 4.304558 4.620737 4.011023 4.606493 4.18821 4.327354 4.232085 4.612631
1369883_at 3.1164796 3.4975781 3.4444263 3.3515286 3.2076473 3.4585934 3.364035 3.27797 3.1855762 3.3431604 3.2227628 3.5959322
1369884_at 4.9112864 4.7154155 4.9552093 4.387681 4.742542 4.82249 5.070954 4.6066008 4.9937944 4.915923 4.385532 4.8716083
1369885_at 4.643927 4.8209577 5.136574 4.4779544 4.9853926 5.02386 4.915196 4.697048 4.7505074 4.7603245 4.623776 5.003437
1369886_a_at 6.221918 6.125952 6.226636 6.3200846 6.1724606 6.2582273 6.0917764 6.0173597 6.315693 6.406081 5.8609333 6.196441
1369887_at 4.436746 4.5455065 4.3591433 4.6163645 4.4742002 4.5658293 4.565469 4.627953 4.62331 4.808263 4.7028837 4.5717115
1369888_at 4.005998 4.0938344 4.084965 4.511508 4.255453 4.1384363 4.2299614 4.309968 4.255292 4.015845 4.24333 4.2648926
1369889_at 3.7372391 3.9339767 4.3818293 4.007489 4.016748 3.941675 4.192215 3.7728045 4.128565 4.207589 4.0713997 4.1549845
1369890_at 3.0835812 3.1685789 3.1203327 3.1108534 3.1565537 3.2909918 3.215632 3.3138564 3.1863735 3.1304007 3.190106 3.1063113
1369891_at 4.809311 4.949308 4.8150735 4.9040256 5.0185366 5.2311425 4.9121995 4.833993 4.926595 4.939979 4.777087 5.058797
1369892_at 3.502551 3.6060321 3.768811 3.783502 3.7039335 3.7170541 3.7592294 3.4547606 3.8163211 3.6633277 3.3946607 3.693108
1369893_at 4.381431 4.54572 4.699958 4.340615 4.655388 4.6170955 4.3980355 4.3995714 4.7345657 4.373568 4.5405235 4.473416
1369894_at 3.3108654 3.3396664 3.4375143 3.2804008 3.4791923 3.3912432 3.3298411 3.315742 3.3980196 3.4056127 3.2912407 3.2905889
1369895_s_at 6.0575023 6.3885527 6.077342 6.350134 6.4303308 6.0386577 5.7145543 6.0277634 6.196319 6.2536016 5.923171 6.1869307
1369896_s_at 7.7926073 7.7352476 7.818403 7.726302 7.617091 7.6123238 7.6694736 7.6898074 7.415712 7.694133 8.00429 7.886875
1369897_s_at 12.298738 12.26242 12.243748 12.424691 12.184925 12.259918 12.152137 12.221959 12.237312 12.301582 12.134611 12.30312
1369898_a_at 4.9613495 4.950913 4.892241 4.6757607 4.6653404 4.603961 4.4800625 4.654212 4.893727 4.4549947 4.801971 4.7958612
1369899_s_at 6.554817 6.2519913 6.585155 6.845905 6.0860214 6.016366 5.888044 6.442442 6.2423515 6.454206 6.4821286 6.268338
1369900_at 3.9649916 4.0124507 4.352354 3.9026303 3.956156 4.3308845 3.9694586 4.1929345 3.8717744 4.37199 3.9958286 3.9399023
1369901_at 4.161177 4.111771 4.4191556 4.2733183 4.1500072 4.1644583 4.410408 4.1013136 4.4236703 4.361359 4.0848026 3.979272
1369902_at 7.7269835 7.3998485 7.5147305 7.60223 7.497595 7.428532 7.4192104 7.4695263 7.3885045 8.038974 7.3960824 7.5491467
1369903_at 3.9454935 3.8456266 3.8830538 3.9960823 3.9677725 4.0370693 4.143551 3.8741853 3.8267052 4.04558 3.754525 4.046998
1369904_at 3.9854023 4.308688 4.2766895 4.17448 4.2270784 4.588243 4.3864436 4.2338514 4.378884 4.289164 4.35954 4.538698
1369905_at 3.5057235 3.726597 3.6027088 3.3814058 3.5933843 3.5529304 3.4840088 3.6004887 3.7382915 3.5906184 3.4719124 3.5974362
1369906_s_at 12.041282 11.956094 11.9663105 11.948797 11.912854 11.871009 11.85543 11.938714 11.852816 11.780414 11.936585 11.984495
1369907_at 5.338524 5.556319 5.742739 5.3741417 5.348178 5.787563 5.7489386 5.717131 5.8407993 5.6077423 5.71618 5.597076
1369908_at 3.578112 3.7315378 3.6705556 3.5574498 3.7784488 3.4620693 3.6219175 3.4264395 3.3673475 3.3159254 3.5981343 3.3064175
1369909_s_at 11.182202 11.001027 10.864034 11.088529 10.898304 10.842279 10.700571 11.051731 11.053413 11.102578 10.837291 11.106019
1369910_at 3.917198 3.9064867 3.8792858 3.8516645 3.84222 3.7100363 4.0608735 3.7716885 4.002734 3.7699752 3.7843792 3.8858626
1369911_at 4.9910626 4.8243227 4.8568106 4.898961 4.759631 4.9991746 5.098465 4.6806726 4.9926977 4.9088397 4.954681 5.0014744
1369912_at 6.2401214 6.2405233 6.438138 6.2933197 6.213354 6.1051407 6.1419234 6.307199 6.3266187 6.329002 6.0881624 6.3025155
1369913_at 4.1047125 4.4137235 4.408963 4.2179623 4.0851245 4.287491 4.188072 4.15966 4.4114246 4.188497 4.0722303 4.1085205
1369914_at 3.8351028 3.857758 4.051798 3.968188 4.087769 3.7265925 3.6781764 3.8472567 4.1816115 3.9680765 4.178811 3.7919767
1369915_at 6.3579288 6.683663 6.6018057 6.66206 6.684049 6.5807924 6.8760633 6.795668 6.6227827 6.846666 6.440223 6.624728
1369916_at 4.9273705 4.8632393 5.0836782 4.965762 5.1235337 5.160499 4.916953 4.7868257 4.9739985 4.7425776 4.745278 5.0052633
1369917_at 4.9701123 4.9716325 4.973946 4.874016 4.915254 5.1745586 5.1272283 5.1144633 5.005599 4.877428 4.7043514 4.969926
1369918_at 3.8391824 3.7489016 3.8773053 3.8477743 3.7840514 3.9029179 3.8865495 3.869263 3.9351504 3.5613291 3.8711767 3.8659322
1369919_at 5.115108 5.0078955 4.8494 5.0508738 5.0011425 4.8925133 5.0041294 4.9566517 4.84085 5.1985965 4.538859 5.0027304
1369920_at 4.4709563 4.5711627 4.433857 4.5861044 4.518553 4.643998 4.3673806 4.5114517 4.5104094 4.3528023 4.374841 4.39506
1369921_at 5.5269265 6.445911 6.0027866 6.2134533 5.913838 6.086375 5.94056 6.453098 5.6000233 5.6301017 5.6297283 6.2345724
1369922_at 8.805595 8.77532 8.865197 8.962746 8.791074 8.787254 8.832748 8.957995 8.997534 9.186094 8.974161 8.874502
1369923_at 5.735986 5.179488 5.4311943 5.7541246 5.678 5.3247204 5.52163 5.3108306 5.4066086 5.2606816 5.6207433 5.3827686
1369924_at 5.7988005 5.543025 5.7164626 5.386033 5.7885623 5.799466 5.848587 5.628669 5.724252 5.4577827 5.8041635 5.7825727
1369925_at 3.8753123 4.059577 3.9632761 4.0325093 3.899018 4.140744 4.1241274 3.8579698 4.1401696 4.347727 4.1522474 3.9447372
1369926_at 7.790848 7.7788796 7.4275494 7.606677 7.486951 7.995821 7.889033 7.567044 7.7669296 7.9675097 7.6519265 7.7086987
1369927_at 11.456113 11.452758 11.469377 11.5072 11.375939 11.3509445 11.374288 11.580719 11.359129 11.354298 11.573989 11.494592
1369928_at 3.5015929 3.6695385 3.4369495 3.4999301 3.5233746 3.4061165 3.638551 3.490124 3.6761487 3.478385 3.405214 3.3976958
1369929_at 11.345185 11.556226 11.491449 11.473931 11.427923 11.469312 11.557582 11.494573 11.636654 11.559198 11.447498 11.496872
1369930_at 11.799917 11.853127 11.899974 11.900157 11.982817 11.836195 11.776792 11.902608 11.888245 11.9322 11.872442 11.804373
1369931_at 7.3050423 7.2460155 7.201362 7.164652 7.4208136 7.4644675 7.4909134 7.4414587 7.3903522 7.482962 7.2234497 7.171495
1369932_a_at 10.2266655 10.083974 10.087799 10.272055 10.062541 10.044369 10.042516 10.146666 9.979327 9.921208 10.065243 10.086869
1369933_at 11.263603 11.343387 11.2167225 11.260739 11.210688 11.207579 11.277068 11.192138 11.298136 11.289524 11.306358 11.182594
1369934_at 12.129733 12.187072 11.981851 12.100794 12.02198 11.917801 11.866292 12.013738 11.939985 11.922657 11.977992 12.015668
1369935_at 7.886563 7.9697766 7.887702 8.035827 7.7672043 7.719607 7.6978803 7.7475734 7.9843345 7.871245 7.7505507 7.800829
1369936_at 10.592432 10.697176 10.607888 10.800835 10.661331 10.668478 10.40441 10.650921 10.822949 10.656596 10.419509 10.65977
1369937_at 11.094993 11.223056 11.13273 11.154387 11.117764 11.043952 10.865457 11.030835 11.201513 10.953718 10.85149 11.057354
1369938_at 7.55059 7.354491 7.494489 7.4925327 7.256947 7.198089 7.3227496 7.5008636 7.5644407 7.2980375 7.250962 7.3187404
1369939_at 12.072399 12.012109 12.043638 11.978828 12.181127 11.8962555 11.912466 12.004546 11.908513 11.973686 11.970183 11.906176
1369940_at 10.649169 10.603792 10.7045 10.584983 10.505149 10.695888 10.6427765 10.558662 10.567561 10.711558 10.675124 10.518246
1369941_at 11.000365 10.690411 10.456165 10.9060135 10.607834 10.858702 10.676438 10.704703 10.897284 10.813812 10.426701 10.808797
1369942_at 9.120388 9.128082 9.044386 9.24938 9.126184 9.256161 9.183801 9.182294 9.012374 9.16822 9.032459 9.218494
1369943_at 10.009964 10.319875 10.303767 10.549133 10.424858 10.3271885 10.283353 10.622493 10.368455 10.4145775 10.466282 10.4650135
1369944_at 8.647679 8.676823 8.353752 8.587357 8.583783 8.677468 8.5531435 8.888313 8.486065 8.710884 8.387396 8.766123
1369945_at 4.4570923 4.556782 4.97891 4.503907 4.3477135 4.593852 4.691864 4.421044 4.5446978 4.6721 4.658869 4.580571
1369946_at 6.8118143 6.6923327 6.581407 6.7541795 6.851831 6.6037745 6.41458 6.6251044 6.354737 6.83314 6.7734594 6.6756406
1369947_at 5.8329334 5.4009132 6.0912766 5.1611347 5.3751683 5.8420916 5.6799335 5.2492 5.743275 5.455949 5.4732165 5.3923388
1369948_at 7.7744117 7.711687 7.5544577 7.9582806 7.4960213 7.6517663 7.6188865 7.5972567 7.737992 7.4425025 8.057044 8.158375
1369949_at 6.9642577 6.9095488 7.0351415 7.1522837 6.9063005 7.111104 7.038818 6.864287 7.061587 7.015927 6.7731857 7.018678
1369950_at 9.646318 9.500632 9.520236 9.7441435 9.523231 9.465288 9.446863 9.6639 9.71177 9.5327635 9.639164 9.536831
1369951_at 3.9276843 3.6774087 3.825051 3.7668204 3.6553798 4.0579395 3.7490478 3.8057601 3.995477 3.7411242 3.8666592 3.801905
1369952_at 12.200081 12.071448 12.056218 12.160292 12.0448885 12.06851 12.109891 12.02469 12.199688 12.163064 12.084253 12.043889
1369953_a_at 4.694237 4.6971908 4.63571 5.0716577 4.7396297 4.2978644 4.4540787 4.620861 4.354215 4.4608984 4.625065 4.1617274
1369954_at 12.846454 12.824457 12.863095 12.9591675 12.874797 13.005854 12.9820595 13.006044 12.8836355 12.888961 13.090342 12.819108
1369955_at 6.59424 6.488775 6.687415 6.328425 6.5183063 6.395679 6.626711 6.652035 6.6323247 6.659422 6.555843 6.359114
1369956_at 9.496759 9.469069 9.416709 9.558097 9.529932 9.680834 9.460501 9.655418 9.593539 9.621103 9.540648 9.342327
1369957_at 5.410689 5.656358 5.608432 5.7516584 5.8251376 5.7554502 5.8319173 6.2690873 6.1201005 5.8643656 5.7802386 6.0343394
1369958_at 8.439735 8.487623 8.212591 8.062437 8.504666 8.171814 8.313807 7.7133346 7.416328 7.9575057 7.982791 8.014229
1369959_at 11.782744 12.15276 12.134833 12.316382 11.911582 12.201983 12.1567335 12.142857 12.303996 12.178044 12.104121 12.304033
1369960_at 9.882423 9.81657 10.10341 10.060663 9.9876795 9.918835 9.784604 10.098715 10.20493 9.986151 9.870507 9.950255
1369961_at 9.009953 8.880605 9.006604 8.905455 9.10265 9.044413 8.896272 8.951033 9.281555 9.005835 9.018163 9.14384
1369962_at 8.551416 8.517415 8.506901 8.696621 8.738563 8.365798 8.2981825 8.645427 8.536214 8.839741 8.560812 8.552755
1369963_at 5.5695143 5.261572 5.5272884 5.5427094 5.6804104 5.3159094 5.294284 5.7774625 5.8609395 5.8231373 5.5053873 5.1339617
1369964_at 7.281702 6.9665947 6.8531537 7.0622325 6.850942 6.907646 7.223318 7.2346354 7.654682 7.5065193 6.941294 7.087247
1369965_at 8.258395 8.263225 7.4460616 8.128426 7.35377 7.979232 7.51669 8.125128 7.5964537 7.495195 8.005456 7.6585937
1369966_a_at 12.213565 12.252674 12.19532 12.230931 12.155991 12.148281 12.14211 12.219137 12.246601 12.2726145 12.0901575 12.098861
1369967_at 8.73133 8.847605 8.894516 8.716954 8.880563 8.694634 8.762867 8.989582 8.80148 8.839301 8.913695 8.751124
1369968_at 6.3591156 6.457601 6.3825397 5.952676 5.9968395 6.014733 6.052266 6.268995 6.263982 5.9968543 5.8701134 6.378643
1369969_at 9.307351 9.0836115 9.340407 9.293778 9.42699 9.35535 9.191715 9.342376 9.243616 9.748089 9.528959 9.4607525
1369970_at 10.591362 10.376406 10.572743 10.433264 10.582234 10.472592 10.620451 10.537912 10.561574 10.621639 10.714951 10.584846
1369971_a_at 8.797223 8.565191 8.496132 8.69583 8.537788 8.301431 8.56657 8.621227 8.094188 8.82885 8.636676 8.398071
1369972_at 6.886115 6.813627 7.0091777 7.078853 7.2424912 6.5808134 6.80773 6.916148 7.0513387 6.632248 6.7986016 6.749135
1369973_at 11.198754 11.366753 11.565453 11.354773 11.379186 11.463541 11.399897 11.473166 11.376148 11.753793 11.561608 11.551988
1369974_at 6.874796 6.97021 6.5885186 6.923862 6.712087 7.097258 7.058064 6.5744057 6.867498 7.004826 6.758999 7.0788727
1369975_at 8.69893 8.731313 8.740397 8.77218 8.756902 8.721171 8.556725 8.762398 8.893816 8.615288 8.6817 8.572891
1369976_at 10.043433 10.424613 10.262224 10.555704 10.314782 10.091311 10.046975 10.349152 9.982712 10.258335 10.169462 10.101412
1369977_at 4.299407 4.1951404 4.3236456 4.0159574 4.20016 4.065525 4.389464 4.201427 4.381468 4.225265 4.1035395 4.4789214
1369978_at 7.773538 7.905805 7.6790624 7.885305 7.6211696 7.7869415 7.5679746 7.8352714 7.571035 7.729011 7.8509583 7.7239246
1369979_at 8.93998 9.078266 8.909328 9.119743 9.085445 9.05611 8.85751 9.018814 8.896894 9.0808735 8.958265 8.879524
1369980_s_at 9.681256 9.612419 9.5943985 9.453305 9.5430765 9.50551 9.502666 9.577293 9.489821 9.609051 9.589565 9.553657
1369981_at 8.927555 8.868771 9.012927 8.955834 8.667736 8.916803 8.890184 8.769427 8.965347 9.039477 8.7709875 8.882714
1369982_at 9.738894 9.7545185 9.799793 9.681066 9.648235 9.916214 10.013162 9.608867 9.628093 10.122348 9.904192 9.634862
1369983_at 8.28989 8.073057 8.029872 8.133207 8.0765705 8.307249 8.386219 8.236134 8.3732195 8.784041 7.775527 8.119652
1369984_at 9.651843 9.581978 9.706445 9.714998 9.678156 9.523849 9.511756 9.758415 9.57418 9.568923 9.598199 9.575038
1369985_at 5.9040728 5.927532 6.1000624 5.615204 6.11519 6.195664 6.066219 5.799354 6.084549 6.103475 5.9307737 5.7248898
1369986_at 11.821624 11.873356 11.803691 11.957851 11.825468 11.797162 11.794538 11.99352 11.8196535 11.83824 11.85243 11.808679
1369987_at 4.662058 4.7105293 4.7465954 4.652338 4.7384677 4.647009 4.8356276 4.716411 4.5929756 4.720726 4.6081047 4.694148
1369988_at 5.5254736 5.399062 5.4535217 5.5426064 5.4126225 5.705432 5.5898275 5.417267 5.691823 5.5152636 5.4746876 5.4687605
1369989_at 9.694879 9.862495 9.970726 9.765318 9.870949 9.7406435 9.720687 9.823299 9.854297 9.709059 9.698575 9.813105
1369990_at 10.692906 10.586287 10.608983 10.6091175 10.63138 10.636763 10.594227 10.597854 10.714598 10.672102 10.580245 10.641927
1369991_at 10.104274 10.150418 9.957485 10.207844 10.233623 10.01995 9.910769 10.097235 10.029323 10.076724 10.030163 10.125363
1369992_at 8.843644 8.881441 8.833759 9.032406 8.787033 8.895126 8.79841 8.889786 8.817729 9.002626 8.818007 8.748635
1369993_at 6.331304 6.145525 6.1416306 6.333348 6.3441772 6.233189 6.2870774 6.162382 6.2567205 6.370926 6.338493 6.211997
1369994_at 7.8926306 7.6013794 7.7727723 7.7141833 7.712909 7.689191 7.7134852 7.796649 7.5357685 7.645646 7.64618 7.554626
1369995_at 8.845237 8.785538 8.790713 8.821066 8.879046 8.623649 8.738642 8.783504 8.832687 8.798889 8.736697 8.706546
1369996_at 8.557005 8.627245 8.591515 8.712423 8.711799 8.532931 8.576334 8.710275 8.693529 8.763784 8.777684 8.620633
1369997_at 8.860884 8.997189 8.831728 8.804569 8.609747 8.854362 8.737689 8.853077 8.691201 8.955663 8.7482605 8.7273245
1369998_at 9.070558 8.877056 8.884449 9.015948 8.646565 8.7358675 8.76229 8.930782 8.610571 8.886788 8.796187 8.772096
1369999_a_at 3.7778163 3.611812 4.0602264 4.061108 4.14378 3.9806364 4.0214376 3.9212642 4.0057745 3.8244982 3.6253333 3.9152305
1370000_at 9.677715 9.969346 9.832778 10.051685 9.685279 9.719453 9.369018 9.693127 10.059002 9.540314 9.360196 9.758258
1370001_at 9.523033 9.52551 9.40732 9.420373 9.480187 9.407278 9.396286 9.616164 9.402773 9.477851 9.510215 9.430181
1370002_at 8.391093 8.36845 8.32942 8.461071 8.020208 8.200023 8.2864065 8.285188 8.204582 8.385014 8.299898 8.174049
1370003_at 12.210998 12.1197195 12.050433 12.208486 12.000873 12.097959 12.066384 12.098948 12.186554 12.100196 12.073108 12.183127
1370004_at 9.682934 9.613452 9.64884 9.694808 9.634842 9.683547 9.640833 9.686551 9.709518 9.719273 9.694841 9.520791
1370005_at 9.945488 10.157378 10.110996 10.066017 9.998574 10.249521 10.293745 10.300902 10.094475 10.0251255 10.475519 10.22884
1370006_at 11.200621 11.334481 11.287308 11.368312 11.232208 11.33236 11.290047 11.328446 11.368603 11.35333 11.2708235 11.204614
1370007_at 11.775375 11.964831 11.701277 11.864778 11.717124 11.6583 11.617563 11.606409 11.621674 11.240116 11.777438 11.497572
1370008_at 5.626273 5.707601 5.568113 5.2888436 5.633973 5.327564 5.675559 5.670404 5.564348 5.532905 5.664305 5.7092924
1370009_at 14.195593 14.197558 14.1975355 14.139998 14.206201 14.170764 14.1727 14.212802 14.183172 14.212988 14.168118 14.152544
1370010_at 12.147279 12.095516 12.020494 12.017771 12.215686 12.044525 12.199078 12.064657 12.089709 12.084333 12.116159 12.101974
1370011_at 5.7209134 5.876786 5.7208257 5.51923 5.8922706 5.91615 5.880995 5.6359186 5.90922 5.7383175 5.7537355 5.6278324
1370012_at 7.2728844 6.655256 7.026625 6.3710403 6.2414126 7.453575 6.5903387 6.5080304 6.773963 6.611131 6.630776 6.097056
1370013_at 3.176036 3.3678591 3.308876 3.5120137 3.5202258 3.392496 3.31293 3.4862597 3.412892 3.569829 3.267825 3.439877
1370014_at 8.529803 8.589813 8.464079 8.576872 8.622048 8.5009575 8.395994 8.442923 8.652718 8.523477 8.6609535 8.567479
1370015_at 8.156256 8.213156 8.192744 8.083704 8.169057 8.412355 8.061229 8.14991 8.208757 8.074769 8.145315 8.095108
1370016_at 3.4434373 3.5725257 3.4867184 3.5828712 3.6341548 4.09577 3.4991896 3.5084467 3.9431577 3.693647 3.840802 3.8459194
1370017_at 7.8799405 8.082542 7.935874 8.048114 8.178615 8.049806 7.901066 7.9711742 7.745249 7.923273 7.9353657 8.158983
1370018_at 4.563503 4.570448 4.536604 4.5579567 4.8983474 4.6328354 4.3805995 4.8497 4.5438986 4.4798803 4.7441025 4.5145054
1370019_at 13.178417 13.161067 13.194042 12.926322 13.276976 13.156899 13.108129 13.068059 13.1861515 13.16848 13.048559 13.050161
1370020_at 10.691062 10.090953 10.662926 10.135603 10.507402 10.211713 10.144388 10.429514 10.219269 10.855448 10.77254 10.418001
1370021_at 3.5933356 3.730563 3.8749583 3.635945 3.629514 3.633144 3.61843 3.8320365 3.7145412 3.588914 3.593228 3.9640281
1370022_at 4.2026434 4.1372757 4.019829 4.020665 4.065592 4.0295258 3.9164877 4.0891676 4.1890097 3.9755764 3.9436688 4.1439385
1370023_at 6.7573223 6.880883 7.2966857 6.6912436 7.1874743 6.9633455 6.696121 6.9911895 6.944586 6.6940055 6.8510113 6.9755797
1370024_at 10.399616 10.429683 10.660206 10.469719 10.408 10.52388 10.450843 10.612906 10.793223 10.444797 10.393093 10.919151
1370025_at 7.9362097 7.8923445 8.00111 8.011144 7.917341 7.686517 7.814151 7.838755 7.8682666 7.841431 8.041624 7.7945023
1370026_at 6.822796 6.8850865 6.7393465 6.924667 6.966703 6.9697766 6.5623875 6.8097715 7.022712 6.868698 6.724215 6.7102847
1370027_a_at 14.278257 14.249829 14.212551 14.204554 14.22172 14.151458 14.226248 14.257586 14.145664 14.2301855 13.976561 14.233086
1370028_at 4.2982006 4.3592367 4.453163 4.2363963 4.4884186 4.153681 4.520614 4.70656 4.0848284 4.4113975 4.3768005 4.196435
1370029_at 9.525648 9.507074 9.431893 9.616635 9.320125 9.431582 9.477632 9.530535 9.273818 9.575786 9.528564 9.439191
1370030_at 10.381633 10.139618 10.054425 10.250841 10.502836 10.250121 10.136009 10.274883 10.278689 10.102799 10.183502 10.263412
1370031_at 8.032022 8.086036 8.028826 8.12072 8.087815 8.02103 7.880044 8.184776 8.121271 8.175831 8.194756 7.9149847
1370032_at 8.387074 8.284707 8.330802 8.520489 8.386122 8.392848 8.111552 8.402957 8.1714 8.788793 8.404646 8.5058565
1370033_at 3.6283329 4.0751143 4.076378 3.8868632 3.9856718 3.9868016 3.9601276 3.9801328 3.8121393 3.890229 4.0185623 3.8094244
1370034_at 5.846417 5.154763 4.9446673 5.2977695 5.688498 4.938762 5.820726 5.451124 6.061631 5.0738645 6.296799 5.27664
1370035_at 9.015423 9.19222 9.175655 9.096948 9.119094 9.014397 8.961246 9.003058 8.986025 8.917908 9.058858 8.925966
1370036_at 10.331853 10.462999 10.485952 10.334038 10.384147 10.273736 10.563231 10.479034 10.330334 10.551359 10.578917 10.300431
1370037_at 3.9294624 4.0484285 3.9381006 3.9396386 4.2035637 3.759799 3.8233716 4.05676 3.8747725 3.8587537 3.934412 4.079135
1370038_at 6.1375175 6.1692867 5.968845 6.4452553 6.219053 6.179246 6.267548 6.2808337 6.4131665 6.142445 6.1497035 5.9881544
1370039_at 6.286512 6.191868 6.265605 6.1569953 6.23765 6.453163 6.3607297 6.1641726 6.460694 6.128901 6.311477 6.425536
1370040_at 7.4759226 7.4156485 7.549054 7.417841 7.4261165 7.253498 7.4622936 7.5975666 7.2111897 7.3591976 7.3637414 7.3952074
1370041_at 3.551655 3.688956 3.9092803 3.7196143 3.9165995 3.6802297 3.7751343 3.6423283 3.7145412 3.8915396 3.6840792 3.9711618
1370042_at 3.715688 3.77805 3.652807 3.806155 3.5813794 3.603377 4.0902824 3.8230433 3.8234537 3.7920103 3.6889777 3.6771617
1370043_at 10.418158 10.33334 10.536587 10.539506 10.353531 10.406668 10.422198 10.43989 10.588375 10.475055 10.383733 10.424414
1370044_at 7.140448 7.261595 7.168543 7.5331697 7.3944774 7.0924478 7.2585573 7.24537 7.2917333 7.260897 7.1589713 7.186934
1370045_at 9.029054 8.909808 8.896219 8.862426 8.903791 8.637792 8.894403 8.960124 9.3645115 9.007982 8.901332 8.962139
1370046_at 6.253401 6.2978806 6.8491178 5.996838 6.435275 6.2992806 6.460664 6.517166 6.665425 6.404623 6.2033324 6.216184
1370047_at 10.047408 10.193533 10.120412 10.152916 10.323751 10.220483 10.223163 10.185626 10.084151 9.947245 10.2169485 10.192841
1370048_at 4.1995945 4.446023 4.0311766 4.2347803 4.330933 4.32187 4.0310726 4.5371137 4.241277 4.472391 4.1915884 4.3446474
1370049_at 6.0257883 5.7566767 5.737351 6.0381126 5.8345423 5.6778684 5.5424695 5.697394 5.8929 5.7160907 5.751144 5.814201
1370050_at 8.903707 8.961873 9.184636 9.009035 8.932897 8.916104 8.998788 8.871415 8.982673 9.010229 8.939692 8.799089
1370051_at 4.647247 4.572057 4.5810585 4.332722 4.4957867 4.500456 4.4888167 4.494372 4.7031155 4.526879 4.4582095 4.672689
1370052_at 6.715495 6.904006 7.259302 7.050964 6.8577566 6.512569 6.491456 6.5677443 6.6721015 6.624186 6.9781528 6.5611773
1370053_at 3.5492566 3.5843863 3.4566758 3.4816003 3.6544077 3.4881814 3.63667 3.5485148 3.7552583 3.4700341 3.6586065 3.483919
1370054_at 8.054363 7.4267735 7.504844 8.465364 7.962001 7.5407925 7.3274207 7.469384 7.4785323 7.4655375 7.407974 7.6384974
1370055_at 6.5113325 6.3263226 6.1521416 5.992684 6.443221 6.0057383 6.112244 6.140689 6.17927 6.370898 5.8883414 6.3407187
1370056_at 7.0008793 7.393946 7.1241603 7.3470216 7.6095343 7.092287 6.6020536 7.212635 7.459431 7.467178 6.3206663 7.332459
1370057_at 10.114731 10.177666 10.115077 10.45543 10.552251 10.198088 10.175665 10.230276 10.129464 10.691881 10.414581 10.361294
1370058_at 3.5313938 3.3543606 3.3843892 3.2198246 3.3339794 3.4829268 3.735582 3.27797 3.3423245 3.41981 3.3429947 3.2492738
1370059_at 3.416228 3.4217424 3.4312134 3.337485 3.5411582 3.5394187 3.3428652 3.5389545 3.6821303 3.1734545 3.393893 3.528916
1370060_at 9.962551 9.920554 9.982944 9.942918 9.922904 9.904901 9.841057 10.010424 9.873985 9.915654 10.146665 9.932869
1370061_at 5.4881454 5.4401693 5.4836826 5.599446 5.468358 5.788556 5.7794647 5.6979756 5.6015964 5.412583 5.7409534 5.7900705
1370062_at 10.7084675 10.624542 10.726742 10.618377 10.780324 10.659438 10.623354 10.776628 10.608329 10.784324 10.888886 10.650889
1370063_at 7.7399306 7.7573667 7.6480002 7.8533196 7.6790576 7.732414 7.6105494 7.6919074 7.582381 7.5417323 7.4711347 7.8635
1370064_at 8.109846 8.232649 8.417218 8.080085 8.309906 8.259641 8.309009 8.526365 8.345926 8.505014 8.563573 8.345719
1370065_at 13.786788 13.754985 13.70238 13.779006 13.796235 13.8224535 13.796236 13.719832 13.714147 13.791624 13.774653 13.75381
1370066_at 8.57548 8.561426 8.470553 8.768698 8.573263 8.4520235 8.484281 8.57313 8.599732 8.584294 8.5266 8.516504
1370067_at 9.788442 9.889885 9.769766 9.462529 9.179034 9.837757 10.374768 9.264564 8.8804 10.304254 10.373248 9.690747
1370068_at 4.4262195 4.3721557 4.4210763 4.1739235 4.184737 4.2051077 4.185837 3.9383383 4.038798 4.081645 3.8864317 4.0922575
1370069_at 4.6543984 5.1983576 4.9503317 4.6376905 4.956132 4.9703636 4.8168974 4.7303276 4.719719 4.610104 4.939019 4.8419514
1370070_at 7.2076306 7.51468 7.2857304 6.8900948 7.3122797 7.246103 7.6176662 7.155224 7.368957 7.075052 7.380486 7.29721
1370071_at 6.446611 6.8724194 6.3142376 6.795945 6.669696 6.240354 6.3744736 6.754142 7.037314 6.8428125 6.5379424 6.6306086
1370072_at 4.745557 4.35445 4.6121626 4.3623943 4.0463567 4.4583483 3.8215399 4.2031817 4.4859962 4.063565 4.6006875 4.9365954
1370073_at 11.158725 11.37974 11.219409 11.432587 11.1741085 11.331666 11.0407295 11.333086 11.273051 11.115184 11.069624 11.195387
1370074_at 6.1099644 6.1935067 5.9804726 6.056417 6.185621 6.086257 5.9090123 6.1925592 6.0886827 6.0237947 5.944852 5.895748
1370075_at 9.304577 9.241445 9.277192 9.548621 9.65176 9.456103 9.281333 9.764761 9.435111 9.777414 9.4563055 9.739394
1370076_at 3.754698 3.6521485 3.9319947 3.8739848 3.617742 3.6548333 3.7806766 4.031604 3.610858 3.78283 3.690361 3.7086284
1370077_at 5.6723056 5.5218077 5.5449867 5.5804667 5.6998305 5.717957 5.4693594 5.3915772 5.757208 5.4972544 5.649591 5.4987965
1370078_at 6.0741415 5.7430487 6.074708 5.7251167 5.7651653 5.768455 5.9576035 5.9697595 6.049576 6.0339622 5.943267 5.896454
1370079_at 4.502741 4.2570415 4.1918015 4.333061 4.6492147 4.7177153 4.5935826 4.5495043 4.806843 4.599016 4.8311734 4.612277
1370080_at 7.9803305 8.373185 8.056843 8.112389 8.049749 8.496361 8.769711 8.599408 8.348122 8.657937 8.093506 8.057697
1370081_a_at 8.2470455 8.106183 8.190371 8.119893 7.9481206 8.047291 8.165911 7.919648 8.060405 8.066176 8.132627 7.9111714
1370082_at 6.6081047 6.467245 6.58069 6.640847 6.4975796 6.92403 6.919721 6.5901427 6.488143 7.015571 6.3425303 6.8398547
1370083_at 4.0465717 4.1269636 4.497482 4.356193 4.411785 4.401029 4.3080254 4.2610254 4.461148 4.3456616 4.4390454 4.1811705
1370084_at 5.3480387 6.121084 5.582146 5.6037755 6.201428 5.7716765 5.2928133 6.307199 6.962867 6.4340477 5.1191335 5.428546
1370085_at 7.44351 7.5653663 7.5784893 7.5120425 7.4759994 7.3512163 7.3282228 7.5667934 7.5539618 7.4432793 7.4787126 7.3345
1370086_at 13.972558 13.947727 13.926419 13.966411 13.959576 13.93467 13.940203 13.9024105 13.930125 13.91867 13.939109 13.925876
1370087_at 10.376615 10.342716 10.325778 10.455737 10.418126 10.362139 10.247858 10.367368 10.38194 10.404739 10.391477 10.34326
1370088_at 7.634122 7.4536924 7.8001657 7.487456 7.5405736 7.3254366 7.225069 7.6224465 7.293611 7.6260147 7.6580586 7.7145643
1370089_at 3.8772898 3.6466076 3.8228471 3.8021092 4.1829834 3.99632 3.7254772 3.8219361 4.272213 3.6021786 3.8080835 3.793702
1370090_at 5.5513163 5.6952734 4.985508 5.701889 5.504157 5.4520817 5.7715883 6.0369124 5.4586873 6.244418 5.759491 5.8033514
1370091_at 4.978261 5.0866165 4.821609 4.937134 4.8410883 4.917999 5.313464 4.794509 5.063989 5.111964 5.1484413 5.1507463
1370092_at 4.265893 4.217651 4.6764708 4.1917753 4.385963 4.455013 4.32896 4.5174904 4.287731 4.124045 4.409482 4.4621544
1370093_at 3.678317 3.655114 3.8000634 3.532976 3.7426758 4.009816 3.7550988 3.6554856 3.7134378 3.7539723 3.6705077 3.6642241
1370094_at 3.7794046 3.9421756 4.247866 4.0039787 4.0353746 4.006242 4.1611004 4.0947456 3.9261296 4.1388674 3.9633803 4.0371094
1370095_at 5.9901404 5.9813666 5.941197 5.77173 5.845637 5.8178654 6.346446 5.9397526 5.9677854 5.5317564 5.772639 5.9155054
1370096_at 4.8931437 4.6722846 4.792574 4.6838813 4.8961387 4.769916 4.993349 5.079569 5.224624 5.5192513 5.1877556 4.6005964
1370097_a_at 4.7134953 4.0513062 3.7953079 3.8772836 4.4170794 4.0775747 4.127248 3.9330113 4.061983 4.241273 3.7167823 3.6063066
1370098_at 10.8284855 10.627242 10.609035 10.567238 10.729466 10.44849 10.629762 10.565886 10.743482 10.560683 10.626187 10.687995
1370099_at 7.467476 7.192026 7.3522553 7.350778 7.422645 7.454416 7.384384 7.176708 7.4605017 7.542699 7.32968 7.4065113
1370100_at 7.003343 6.8808746 7.0810905 7.146441 7.177203 6.911963 7.0176144 7.0530815 6.935501 7.1565657 6.9935617 6.842526
1370101_at 3.2827098 3.2765915 3.5403574 3.943732 3.5162406 3.5063753 3.7697203 3.6017294 3.601842 3.6266704 3.6449392 3.1815174
1370102_at 6.413491 6.723838 6.496306 6.542704 6.669696 6.7197638 6.7130785 6.915535 6.827528 6.7776747 6.648959 6.7991557
1370103_at 4.828681 4.669985 4.800557 4.674791 4.3035555 4.639557 4.659835 4.916031 4.596166 4.8427715 4.7490964 4.468431
1370104_at 4.188252 4.226426 4.3386083 4.386451 4.3310385 4.3214417 4.361206 4.3534207 4.3994336 4.3077145 4.1676216 4.3075795
1370105_at 4.7655587 4.9922028 4.990302 4.741227 5.062853 5.2237024 5.076605 4.842563 5.000227 4.923963 4.9343615 5.0101037
1370106_at 3.773951 3.9092069 3.7873003 3.770124 3.7554657 3.78254 3.9943967 3.8121228 4.0302353 4.209688 3.6160767 3.723938
1370107_at 5.0241127 4.9209347 4.983256 4.45594 4.869042 4.9382224 5.065105 4.9342704 4.8742456 5.0687695 4.969269 5.244786
1370108_a_at 8.0475025 7.908893 7.9049664 7.887186 7.872171 8.15873 7.8748746 7.7460017 8.385571 8.198595 7.487131 8.132521
1370109_s_at 13.097521 13.091353 13.093607 13.068616 13.023559 13.120781 13.0624485 13.019425 13.045091 12.999031 13.0864525 13.062058
1370110_at 4.1565547 4.5711627 4.2426243 3.9683013 4.181885 4.308338 4.3819494 4.294546 4.4424596 4.468312 4.098628 4.2701263
1370111_at 7.5206327 8.12479 8.299198 8.75718 7.764541 8.067499 8.381562 8.1137 7.890524 7.8721895 7.575165 6.9864583
1370112_at 9.371095 9.553876 9.615019 9.655674 9.628228 9.5679455 9.549533 9.555734 9.60653 9.504551 9.533595 9.400669
1370113_at 6.3479686 6.284396 6.3801765 6.331599 6.123195 6.3050065 6.3397818 5.8685827 6.203673 6.5464087 6.4840016 6.368216
1370114_a_at 8.70546 9.111305 6.651308 8.237372 6.9022574 9.612674 6.4985 8.109524 8.326944 8.354486 8.895411 8.352573
1370115_at 4.367093 4.5022163 4.4362507 4.025522 4.340065 4.180278 4.4133377 4.251282 4.4624596 4.223547 4.3877587 4.37729
1370116_at 3.8609447 3.7253737 3.740166 3.961288 4.167761 3.6588771 3.901753 3.9158564 4.1622086 3.994604 3.768706 4.0492287
1370117_at 3.1651027 3.5775292 3.7227006 3.4506502 3.4716241 3.6282618 3.5224612 3.650697 3.8692007 3.5925734 3.7788491 3.7533917
1370118_at 5.8716054 5.9216022 6.0007024 6.080557 5.916106 6.007481 5.780867 6.0352535 5.915822 5.760614 5.6783924 6.2504644
1370119_at 7.5365934 7.948324 7.727285 7.620291 7.540014 7.6401243 7.7860465 7.728032 7.878842 7.866125 7.5195274 7.7223644
1370120_at 3.9277585 4.157032 4.006995 3.8384633 3.907139 3.8672512 4.189921 3.882578 3.890984 4.0304914 3.7830381 4.1122875
1370121_at 7.785296 7.7384005 7.6689086 7.862501 7.751961 7.6119385 7.6474404 7.775161 7.593861 7.8166156 7.7713876 7.915979
1370122_at 3.97786 3.88326 3.822731 3.7319012 4.16207 3.9150915 4.177396 3.8196747 3.7998753 3.9778407 4.2655087 3.7316098
1370123_a_at 7.1125474 7.374152 7.094677 7.36228 7.2528663 7.2603183 7.2584457 7.393924 7.462284 7.4302316 7.479941 7.3990192
1370124_at 6.535933 6.4765396 6.2378955 6.1899905 6.4767966 6.433204 6.394074 6.1444783 6.399793 6.2916408 6.205398 6.291372
1370125_at 4.5793586 4.328837 4.321954 4.1867743 4.2168636 4.5179553 4.5271826 4.5663786 4.413141 4.199894 4.3785105 4.5396805
1370126_at 3.8362489 3.5216396 3.498846 3.7214472 3.827603 3.6324346 3.5039675 3.5310903 3.71147 3.572242 3.6110675 3.6627815
1370127_at 6.28894 5.910461 5.949771 6.5296197 6.419806 6.2368903 6.147569 6.1835046 6.412626 6.2612066 6.132753 6.0191483
1370128_at 6.36928 6.5734134 6.6268954 6.2215586 6.486433 6.552851 6.761366 6.332935 6.581615 6.567649 6.2632174 6.7539897
1370129_at 7.1639557 7.247087 6.994645 7.0085783 6.995695 7.27433 6.7412 7.2210846 6.7575307 7.300763 7.3863907 7.135022
1370130_at 9.444159 9.854169 9.750758 9.878457 9.699414 9.404397 9.453647 9.645111 9.60827 10.118057 9.598305 9.652875
1370131_at 5.62899 5.9531918 5.90698 5.5413933 5.662029 5.609081 5.5442853 5.594019 5.7988605 5.3940916 5.4374614 5.5121155
1370132_at 3.8337781 4.177354 4.274611 3.7252305 4.397831 4.191184 3.8441403 3.7308912 3.984873 4.0467525 4.194208 4.1061783
1370133_at 5.97856 5.891108 5.6293235 5.9821477 5.826045 5.8550873 6.0562177 5.888074 5.807244 6.332115 5.918262 5.895748
1370134_at 10.132491 10.217213 10.186344 10.08188 10.166401 9.962065 9.853901 10.006013 9.959444 9.965512 9.909193 9.8512
1370135_at 6.061431 5.832522 5.752519 6.9900503 5.9267373 6.3359137 5.1369863 5.7901793 5.853878 5.7386546 5.1513047 6.211997
1370136_at 6.4215393 6.6335077 6.396938 6.7374377 6.3366423 6.3548613 6.4713564 6.4921165 6.7491803 6.4855413 6.6626534 6.6060286
1370137_at 5.1325946 4.9557695 4.751419 4.7876844 4.9029922 4.7804856 4.9969077 4.786392 5.0590453 5.1249323 4.924999 4.976916
1370138_at 4.731268 4.4959164 4.2372055 4.5881906 4.5815644 4.7765126 4.5227346 4.5327487 4.8487396 4.5193663 4.627287 4.3185906
1370139_a_at 3.745984 3.8568811 3.4432082 3.8543985 3.7063622 3.842888 3.7576504 3.5482001 3.7075975 3.5773323 3.7261882 3.5561056
1370140_a_at 4.71099 4.423351 5.020862 4.480091 4.4379315 4.7975893 4.661954 4.6040683 5.2538 4.8438997 4.531657 4.520504
1370141_at 8.664891 8.873916 8.852542 8.783637 8.842905 8.803606 8.755875 8.546796 8.716984 8.910271 8.913034 8.891348
1370142_at 5.0937023 5.7174754 5.4023094 5.5141883 5.180873 5.413091 5.2340584 5.068918 5.2148957 5.26745 6.3073344 5.169782
1370143_at 5.2528863 5.304548 4.959573 5.165333 5.2588863 5.414676 5.090039 5.5130987 5.4660115 4.9348125 4.846813 5.4967346
1370144_at 7.808838 8.14329 8.00668 7.7197404 7.713408 7.9607034 8.099799 7.824167 7.7039766 7.8297787 8.423525 8.015296
1370145_at 4.0657754 4.28316 4.1737185 3.9679434 4.039807 4.3745728 4.212817 4.1682973 4.219763 4.304798 4.1184425 4.2815895
1370146_at 3.228207 3.1797223 3.2372942 3.256953 3.184804 3.3557782 3.1212409 3.70206 3.3242671 3.3367217 3.4215882 3.298513
1370147_at 7.6010265 8.180109 7.925234 7.5613413 8.328882 7.9105964 7.47421 7.5157685 7.0662317 7.596732 8.214794 7.770102
1370148_at 14.189862 14.1780815 14.216553 14.219662 14.220787 14.278188 14.18107 14.150204 14.20333 14.17819 14.192351 14.19657
1370149_at 11.229264 11.295704 11.252664 11.174927 11.203295 11.269959 11.065431 11.241288 11.3692 11.035041 11.167717 11.25716
1370150_a_at 13.578867 13.276773 13.4503975 12.757792 13.138571 13.373034 13.164054 13.012195 12.825853 13.344314 13.546845 12.7542095
1370151_at 13.277245 13.283316 13.201246 13.175521 13.281701 13.212254 13.249842 13.272535 13.136072 13.23905 13.29714 13.253026
1370152_at 4.7095103 4.317233 4.4634285 4.2829895 4.603813 4.620841 4.4691277 4.2632895 4.247943 4.3770237 4.7802687 4.498721
1370153_at 5.6071568 6.3354297 5.9866567 6.013035 5.6540513 6.036271 5.8235903 6.122505 5.8423853 5.604468 5.9663444 5.933733
1370154_at 10.660667 10.42375 10.205657 11.060091 11.041349 10.3723 10.268088 10.405418 10.495581 10.8137045 10.544113 10.284842
1370155_at 8.342276 8.458869 8.225522 8.265229 7.8575053 8.16039 7.973483 7.911261 8.423847 8.294727 7.9356546 7.922324
1370156_at 7.983145 7.318905 6.941913 8.065102 8.216694 7.2164283 6.7984767 8.560568 7.2126336 7.612512 7.090295 7.951836
1370157_at 3.9140623 3.7524974 3.7572517 3.7487838 3.7585979 3.7263274 3.740753 3.7424927 4.0589924 3.9679208 3.9277966 3.7765265
1370158_at 6.622653 6.6975 6.5483947 6.61758 6.352224 6.416519 6.744201 6.521549 6.496559 6.508804 6.583422 6.425676
1370159_at 7.6850133 7.640858 7.247763 7.6122975 7.5503883 7.4298477 7.0311475 7.577685 7.4894853 7.515811 7.6290073 7.7874403
1370160_at 8.955028 8.944487 9.028362 9.050063 8.99658 8.99818 9.148277 9.127391 9.02055 9.008838 9.292817 8.989796
1370161_at 9.541292 9.70089 9.693785 9.631935 9.737259 9.659105 9.424612 9.73698 9.895647 9.697918 9.54324 9.607647
1370162_at 7.5581703 7.715578 7.333679 7.652213 7.18949 7.4530582 7.6003084 7.3846908 7.2919073 7.601782 7.605895 7.274174
1370163_at 9.615263 9.526718 9.641603 9.649639 9.68845 9.411621 9.345768 9.626858 9.285975 9.595342 9.713989 9.545066
1370164_at 11.106251 10.91668 11.092529 11.184476 11.063671 11.174125 11.157856 11.200671 11.3056965 11.161536 11.233811 11.156586
1370165_at 3.7082791 3.7889278 3.6090126 3.9007058 3.84222 3.8090353 3.8806357 3.697106 3.8412678 3.4320998 3.8929417 3.5248103
1370166_at 12.016404 11.960135 11.962644 11.950984 12.087922 12.010282 11.96971 12.067098 11.958178 12.042116 11.94196 12.0604
1370167_at 12.431082 12.397583 12.398533 12.384 12.370552 12.490001 12.429366 12.441293 12.465464 12.401836 12.343827 12.385251
1370168_at 9.952575 9.93674 9.941011 9.971284 9.907831 9.7570715 9.601756 10.174917 9.896786 10.108868 9.810445 10.060513
1370169_at 9.6611 9.526358 9.510155 9.674769 9.627908 9.568767 9.576467 9.646799 9.514307 9.669787 9.611906 9.607526
1370170_at 10.497419 10.594405 10.552426 10.570371 10.488443 10.383808 10.431569 10.493658 10.474379 10.576327 10.544523 10.3640375
1370171_at 8.4810705 8.599846 8.230965 8.181468 8.615782 8.409297 8.4485855 8.55378 8.714746 8.673175 8.584063 8.620979
1370172_at 10.737618 10.6497 10.632893 10.864233 10.760228 10.788552 10.557486 10.833398 10.634758 10.915866 10.679048 10.783116
1370173_at 8.579774 8.342036 8.560038 8.447225 8.558781 8.513083 8.409788 8.718086 8.479022 8.782578 8.687348 8.367293
1370174_at 6.201706 6.224026 6.2577567 5.943117 6.17606 6.0152416 6.1444 5.732749 5.887896 5.711288 6.1981335 6.446103
1370175_a_at 8.370169 8.482449 8.4023285 8.408928 8.242605 8.339989 8.339973 8.400733 8.474677 8.417765 8.467765 8.34687
1370176_at 6.7456436 6.455258 6.687367 6.6088614 6.6036277 6.611356 6.4722724 7.448524 6.4581833 7.228535 6.3295364 6.6275883
1370177_at 5.644516 5.271587 5.6582384 5.0890226 5.1498384 5.402336 5.3493223 5.1002655 5.0205593 5.1634426 5.465399 5.1789093
1370178_at 4.9030633 4.527815 4.6105437 4.60231 5.071076 4.570918 4.294464 4.1270237 4.8532815 4.5584183 4.3195424 4.6335297
1370179_at 10.130592 10.1741905 10.187693 10.145654 10.221584 10.127291 10.122399 10.253914 10.096021 10.215287 10.18127 10.116277
1370180_at 11.260074 11.5729685 11.5887575 11.335577 11.5306 11.494038 11.28181 11.34592 11.544577 11.243464 11.273261 11.576838
1370181_at 7.6567764 7.5031867 7.516589 7.5541334 7.545958 7.194376 7.3674555 7.3421807 7.0934153 7.377453 7.335022 7.2300844
1370182_at 4.640153 4.7275844 4.922099 4.572955 4.7212896 4.657521 4.664296 4.6959753 4.8550487 4.5685525 4.317766 4.8492374
1370183_at 7.6487603 7.554478 7.4621296 7.7308483 7.4535904 7.528025 7.634396 7.4630446 7.8904476 7.7812696 7.6207175 7.7601047
1370184_at 9.992494 10.164213 10.014226 10.276854 10.080293 10.092248 10.033336 10.178422 9.938613 10.156741 9.9759445 9.993256
1370185_at 4.435119 4.382695 4.467337 4.4548054 4.241063 4.296745 4.531211 4.598766 4.7364707 4.260566 4.2307973 4.6614623
1370186_at 10.080492 10.638823 10.589078 10.349602 10.623253 10.062162 10.491928 10.229652 10.113837 10.495127 10.323003 10.14679
1370187_at 10.861468 10.850727 10.922181 10.853112 10.893563 10.909014 10.913225 10.970439 10.929303 10.969842 10.844164 10.940421
1370188_at 9.93681 10.195152 9.981716 9.988809 10.029667 10.176661 9.980313 10.024296 10.237372 10.102799 10.101699 10.287548
1370189_at 10.031417 10.273841 10.053178 10.121723 10.1875305 10.225857 10.066056 10.26597 10.286607 10.162617 10.268216 10.380222
1370190_at 11.599358 11.586867 11.48549 11.561792 11.511628 11.496963 11.511259 11.54702 11.396531 11.5998335 11.5899315 11.508492
1370191_at 8.298929 8.371256 8.315029 8.440077 8.360997 8.270718 8.2338915 8.470707 8.109066 8.476707 8.508717 8.432519
1370192_at 8.218064 8.270948 8.268992 8.384428 8.282234 8.334668 8.237816 8.265011 8.1940565 8.29661 8.49436 8.189255
1370193_at 11.061287 11.300593 10.996786 10.883189 11.224494 10.983325 10.887406 10.498383 11.044476 10.575461 10.880931 11.135643
1370194_at 8.036718 8.162751 7.7918496 8.002768 7.8910623 8.179932 8.174741 8.040295 8.11318 8.12222 8.100791 7.8825936
1370195_at 7.890392 8.150172 8.197233 8.299477 8.246952 7.8646154 8.140047 8.077499 8.123818 8.213949 8.249266 7.9940667
1370196_at 6.9480057 6.713087 6.6752486 7.103301 6.7781763 6.7582936 6.4938745 6.6859107 6.4778237 6.477764 6.6581936 6.470741
1370197_a_at 6.4217215 6.732702 6.307752 6.882323 6.2213926 6.6138062 6.677367 6.614236 6.2006097 6.8658166 6.7307496 6.4828424
1370198_at 3.2023652 3.2485006 3.3962862 3.2855093 3.3877857 3.317615 3.0601819 3.3159628 3.3957691 3.216317 3.6160767 3.4429169
1370199_at 10.249794 10.29768 10.287425 10.3738 10.213815 10.177503 10.279526 10.315986 10.352332 10.190782 10.314247 10.308147
1370200_at 11.987783 12.075591 11.978627 11.803094 12.141003 11.886255 11.930398 12.024842 11.95505 11.856005 11.797779 11.945311
1370201_at 3.504476 3.5740454 3.5899785 3.575154 3.839302 3.7601519 3.816727 3.4662263 3.7703295 3.6390264 3.6607866 3.5510187
1370202_at 9.625929 10.1339855 10.535689 10.346737 9.891437 10.5423355 11.026479 10.715693 10.634525 10.919829 11.125832 10.018381
1370203_at 7.9586425 8.0788355 7.6788926 8.007506 8.041895 7.925014 7.8816195 7.9426107 8.082029 8.000081 7.8352585 8.030556
1370204_at 8.769047 8.987786 8.823337 8.90746 8.795368 8.875121 8.767195 8.932749 9.006893 8.866 8.827057 9.021364
1370205_at 3.7349641 3.5537133 3.6375482 3.7223222 3.9136457 3.7358913 3.7302139 3.622999 4.1111245 3.8483205 3.7721531 3.9347587
1370206_at 4.4469557 4.5106883 4.6620884 4.1780405 4.294031 4.209078 4.3692536 4.1409245 4.309154 4.0399 4.3492155 4.4709272
1370207_at 11.48156 11.474759 11.419179 11.439763 11.38284 11.40898 11.417015 11.423033 11.379712 11.466077 11.373301 11.475051
1370208_at 8.393727 8.489022 8.593644 8.626913 8.526198 8.484698 8.210722 8.60036 8.458949 8.572952 8.483926 8.528191
1370209_at 9.82057 10.319389 10.330667 9.889751 10.515978 10.471834 10.056414 9.261817 10.07768 9.907903 9.860058 10.450053
1370210_at 5.0469775 5.029583 4.9799724 5.012084 5.1992064 5.2184052 5.019582 4.9672494 5.1399403 4.844432 5.0200553 5.1015463
1370211_at 5.943152 6.0377755 5.982202 5.908615 5.994229 6.045851 6.4941545 5.997249 6.2763968 6.138845 6.2782946 6.086189
1370212_at 5.066979 5.244876 5.3876467 4.9847736 5.302064 5.202526 5.3250303 5.385064 5.1798744 5.1829333 5.178013 5.082217
1370213_at 11.980449 12.010355 11.919201 11.9912815 11.893433 11.957126 11.905679 11.949219 11.872163 11.861188 11.796615 11.922997
1370214_at 4.6703453 4.7290606 4.5674114 4.6021943 4.6117315 4.7577868 4.6140885 4.6612697 4.584781 4.7882166 4.4220133 4.815511
1370215_at 9.912027 10.127417 10.011768 10.023295 10.038472 10.077973 10.205885 10.199419 10.167989 10.163531 9.633038 9.962999
1370216_at 4.4575295 4.5509334 4.4098163 4.463904 4.53249 4.393719 4.414748 4.387721 4.2249722 4.6175294 4.417714 4.079135
1370217_at 5.323507 5.1917863 5.446832 5.017937 5.173441 5.4683146 5.2399154 5.092797 5.5611057 5.251176 5.23005 5.3077574
1370218_at 6.4613447 6.5652084 6.5087733 6.053003 5.729669 6.642333 6.21835 6.0369124 6.2338986 7.00198 6.0286965 6.2682037
1370219_at 8.150232 8.347623 8.07399 8.092386 8.154927 8.456791 8.16847 8.278031 8.244231 8.501155 7.97059 8.145052
1370220_at 10.598416 10.663204 10.759099 10.403772 10.479469 10.619682 10.624489 10.71725 10.694311 10.888191 9.8079605 11.256
1370221_at 4.308388 4.27621 4.4362507 4.2644334 4.3246727 4.4215484 4.2402897 4.376031 4.3471384 4.1253333 4.263709 4.3717375
1370222_at 4.567113 4.7729464 4.666342 4.5281453 4.846223 4.9199286 4.702093 4.6007175 4.427404 4.5306234 4.6891875 4.627124
1370223_at 7.759529 7.8915854 7.952757 8.108181 7.9816694 7.9875712 7.8327065 8.121546 8.114707 8.016224 8.070882 7.947534
1370224_at 9.358312 9.847308 10.030096 9.780401 10.06537 10.294716 9.771326 9.132065 9.741848 9.803202 9.368363 10.071605
1370225_at 5.121358 4.865662 4.873805 4.853558 5.246587 4.9634647 4.9203033 4.874921 4.9464946 4.6977744 4.9028997 4.7070513
1370226_at 10.101155 10.156538 10.071447 10.115145 10.103985 10.075094 10.190178 10.245655 10.190401 10.186932 10.099052 10.0045395
1370227_at 3.2706473 3.1502173 3.1103382 3.0602617 3.1951115 3.168856 3.047577 3.0835764 3.2979455 3.0432243 3.2198792 3.2898538
1370228_at 14.43846 14.45572 14.424184 14.44959 14.43931 14.438112 14.443404 14.428284 14.443406 14.471814 14.4672 14.474512
1370229_at 4.92743 4.8512316 4.95131 5.0279784 4.6482105 4.9907064 5.027006 4.834317 5.3127556 4.675219 4.8078365 4.332588
1370230_at 11.175916 11.234518 11.231315 11.250612 11.199242 11.189182 11.226282 11.186648 11.28163 11.249605 11.21105 11.1005125
1370231_at 7.6652656 7.4455347 7.4359202 7.6217556 7.56304 7.6367188 7.538856 7.5056357 7.688967 7.666778 7.602365 7.6755147
1370232_at 10.751122 10.908625 10.96792 10.710369 10.984964 10.77445 10.694685 11.0124855 10.547932 10.8262005 10.655412 10.818039
1370233_at 4.725998 4.789482 5.0205436 4.9020014 4.640004 4.9530883 5.0182543 4.961875 4.9573827 4.765741 4.924585 4.9509
1370234_at 12.895231 12.929964 12.8885145 12.887016 12.981207 12.921247 12.82102 12.758375 12.814865 12.848886 12.835287 12.907714
1370235_at 13.050499 13.063646 13.078706 13.140212 12.782653 13.028946 13.186824 12.797181 12.87101 12.9748955 13.158963 12.783672
1370236_at 8.870658 8.941532 9.023013 8.989612 8.9681 9.025711 9.251386 9.229886 9.144866 9.130946 9.013828 9.025467
1370237_at 12.076718 12.081531 11.971217 12.073242 12.105487 12.080027 12.092697 12.154367 11.964525 12.132975 12.112086 12.101028
1370238_at 11.713316 11.687464 11.63064 11.691525 11.632516 11.607495 11.678819 11.636413 11.58659 11.810868 11.734129 11.528405
1370239_at 13.648551 13.245489 12.987237 13.073736 13.428588 13.132779 13.639525 13.398419 13.670934 13.2987795 13.91071 13.208698
1370240_x_at 13.637612 13.191181 12.918055 13.076724 13.460005 13.028353 13.595113 13.389837 13.764063 13.237478 13.867845 13.128467
1370241_at 13.805262 13.94342 13.968883 14.0206995 13.819361 13.999683 14.04553 13.988271 13.971788 14.04935 14.004588 13.895846
1370242_at 12.706681 12.737802 12.648753 12.788286 12.597755 12.725988 12.533627 12.695932 12.817418 12.727557 12.593816 12.628865
1370243_a_at 10.785683 10.593567 10.423552 10.607545 10.651602 10.185076 9.8230715 10.557497 10.525241 10.164683 10.410201 10.247142
1370244_at 12.280307 12.165674 12.1941805 12.09839 12.396413 12.205776 12.255013 12.250276 12.33754 12.355994 12.191366 12.358579
1370245_at 10.383907 10.209151 10.247606 10.224692 10.638345 10.376805 10.231921 10.436379 10.5388775 10.63522 10.421449 10.666862
1370246_at 11.863867 11.949966 12.028101 12.020257 11.935589 11.898564 11.931165 11.9264765 11.833987 11.922233 12.046194 11.825508
1370247_a_at 6.365676 6.404849 6.4237895 6.2358365 6.288289 6.374983 6.1945686 6.47531 6.4616194 6.041177 6.4278517 6.2638154
1370248_at 6.260391 6.153176 6.450571 6.35166 6.427727 6.2329593 6.1945686 6.294814 6.5384703 6.269591 6.3498063 6.306649
1370249_at 7.3307414 6.9668264 7.079541 7.141558 6.9869013 7.097876 7.1197715 6.7616677 7.0910764 7.9908104 8.154383 6.93865
1370250_at 9.361798 9.269189 9.049554 9.0399475 8.993482 9.076274 9.35713 9.011422 9.12211 8.924831 9.423906 9.192908
1370251_at 6.028708 5.952812 6.3549013 5.997191 6.0843835 6.2884808 6.140937 6.0652814 6.343664 6.077512 6.1760836 6.1962695
1370252_at 8.339506 8.192795 8.521438 8.112024 8.242051 8.28358 8.324582 8.128828 8.588369 8.270573 8.262837 8.21157
1370253_at 11.744599 11.692574 11.622948 11.8215 11.575989 11.733675 11.619018 11.732379 11.777278 11.791947 11.628657 11.694051
1370254_at 3.5921218 3.5754497 3.7059596 3.337485 3.7151666 3.363109 3.4836586 3.553719 3.8267052 3.6678843 3.4992075 4.0493054
1370255_at 4.541912 4.383086 4.062047 4.255579 4.351881 4.6740494 4.565777 4.2392797 4.248357 4.175848 4.227397 4.6068516
1370256_at 8.769014 7.8787937 8.908685 9.407383 9.437617 8.435682 9.473304 7.905098 8.886205 8.827427 8.004067 9.156234
1370257_at 4.4349375 4.243126 4.3366942 4.144237 4.1883173 4.1280584 4.420411 4.335783 4.218137 4.399247 4.3007107 4.364073
1370258_at 5.4052844 5.5211406 5.1173153 5.2954507 5.6945415 5.3387384 5.08905 5.694361 5.618632 5.239293 4.9321723 5.4456067
1370259_a_at 7.9364767 8.04905 8.08448 7.8300204 8.108121 7.80802 7.8833375 7.859054 7.9171104 7.8027716 7.8548846 7.8308105
1370260_at 6.954774 6.73998 6.9447613 6.793422 7.1035485 6.9468923 7.062851 6.9195395 6.9426126 6.7965755 6.889587 7.091812
1370261_at 8.519897 8.196686 8.298263 8.468119 8.288384 8.206426 8.489626 8.147516 8.055738 8.219873 8.344318 7.959268
1370262_at 9.810719 9.785587 9.855747 9.818163 9.671787 9.786684 9.76874 9.710388 9.842571 9.967564 9.811642 9.641241
1370263_at 5.528134 5.719548 5.4748726 5.160885 5.704297 5.375199 5.8489685 5.6343412 5.540336 5.6162567 5.4775405 5.691532
1370264_at 7.901404 7.8378944 7.790567 8.066637 8.04389 7.872625 7.617656 7.5839157 7.7880783 7.7517066 7.6548357 8.047548
1370265_at 6.5706344 6.586167 6.332144 6.175206 6.385684 6.4446163 6.4535565 6.3520565 6.1630917 6.3915873 5.9825754 6.3664923
1370266_at 7.290174 7.088734 7.2788525 7.38934 7.3461623 7.363376 7.241468 7.397885 7.1061077 7.504984 7.505564 7.1189604
1370267_at 7.106314 7.166233 7.2130075 7.1170883 7.2744703 7.062061 6.8866973 6.926706 7.099633 7.076051 6.7566824 7.1032586
1370268_at 3.9220402 4.200154 4.2607594 4.0784197 4.305863 4.2171984 4.054954 4.3441586 4.269372 4.435231 4.194284 4.488828
1370269_at 4.971064 4.5950003 4.769967 4.7189856 5.0465393 4.8174906 5.129564 4.6181197 4.647469 5.1005116 5.237847 5.206004
1370270_at 3.5466676 3.60692 3.8539991 3.8205004 3.5652237 3.7117488 4.3865128 3.8586776 3.6533039 3.6068583 3.9736123 3.8318694
1370271_a_at 7.1481066 7.1811028 6.980891 6.8480043 6.783002 7.391227 6.963785 7.124591 7.021681 6.818733 6.7491546 6.9550085
1370272_x_at 6.0199547 6.0530906 6.313533 6.278491 6.514153 6.218437 6.0474296 6.3267875 6.2002826 6.4709725 6.426889 6.1294775
1370273_at 3.3132536 3.354279 3.623166 3.7064188 3.2579522 3.365246 3.4230924 3.5460596 3.4753187 3.5169601 3.3600373 3.3249333
1370274_at 12.787867 12.926347 12.937016 12.981693 12.977152 13.043556 12.882924 12.937381 13.097192 12.878753 12.787102 12.845479
1370275_at 12.912225 12.848675 12.8951845 12.902924 12.825098 12.886252 12.850468 12.87025 12.843139 12.907212 12.899386 12.839355
1370276_at 11.973163 11.896451 12.054815 11.8960285 11.979852 11.91427 11.973585 11.95299 11.959074 12.046908 12.129983 11.84255
1370277_at 12.00602 11.920248 12.016423 12.052568 11.947503 12.000495 11.845854 11.95317 11.914262 12.066582 11.960286 11.934374
1370278_at 11.424192 11.409074 11.422214 11.358099 11.336576 11.340778 11.40592 11.398737 11.367513 11.580607 11.444849 11.285413
1370279_at 5.4864287 5.523002 5.4672203 5.5578313 5.2401204 5.6457515 5.2900877 5.491071 5.8320374 5.471143 5.5167947 5.564393
1370280_at 10.564993 10.3950615 10.635796 10.550638 10.617958 10.638652 10.400347 10.749601 10.666351 10.737314 10.463039 10.685017
1370281_at 12.510582 11.966232 11.468604 11.272731 11.135335 11.469033 11.703331 11.051407 11.030451 11.536017 11.686572 11.015465
1370282_at 6.8444424 7.071167 6.888118 7.7377214 7.484304 7.0458016 7.066555 7.1444316 6.9445314 7.2488437 7.388251 7.3907695
1370283_at 12.269673 12.554969 12.324641 12.509925 12.416846 12.377858 12.25453 12.318151 12.277067 12.163516 12.430314 12.427346
1370284_at 12.095827 12.179356 12.196877 12.137789 12.07345 12.083705 12.178546 12.143943 12.193959 12.206183 12.203641 12.034586
1370285_at 6.8006988 6.73842 6.6365504 6.578352 6.5109186 6.931767 6.8745785 6.4955378 6.666881 6.772621 6.5630174 6.9114895
1370286_at 9.46406 9.814379 9.733219 9.284579 9.40042 9.299104 9.0427 8.409472 9.186882 8.84766 8.901335 9.002054
1370287_a_at 9.722235 9.445264 9.43249 9.635896 9.332637 9.2334175 9.34399 9.264787 9.335517 9.518093 9.234653 9.39938
1370288_a_at 9.036943 8.68681 8.823732 9.039402 8.622332 8.499178 8.51918 8.663952 8.58647 9.037418 8.794956 8.617714
1370289_x_at 3.514295 3.6220164 3.4432042 3.4301183 3.4654562 3.642872 3.6518 3.6661305 3.5174892 3.5331862 3.5977006 3.4577608
1370290_at 8.882189 8.953705 8.865315 9.361906 8.939273 8.587307 8.576638 8.694426 8.694587 8.658818 8.650103 8.668006
1370291_at 5.368407 5.828381 5.1471763 5.3992195 5.365072 5.3601494 5.5144086 5.115286 5.6379337 5.333362 5.3300414 5.4332666
1370292_a_at 4.076347 3.895689 3.825051 3.9141352 3.9041252 4.1147337 3.8042614 3.831358 3.9439974 3.7984931 3.799413 4.105962
1370293_at 5.4802527 5.6482215 5.627026 5.880031 5.6368523 5.6188965 5.810768 5.819101 5.8056955 6.086111 5.556969 5.599756
1370294_a_at 6.755735 6.7718253 6.545983 8.308525 7.134097 6.511104 5.900913 6.735082 6.8481903 6.3513827 7.023985 7.0345707
1370295_at 8.735496 8.575107 8.64902 8.726754 8.536143 8.625299 8.381864 8.723589 8.562115 8.588904 8.446005 8.421034
1370296_at 13.472268 13.518692 13.556853 13.534857 13.525856 13.573604 13.577267 13.577398 13.508082 13.524051 13.5552435 13.432427
1370297_at 5.9989786 5.879986 5.744622 6.548111 6.14404 6.153987 5.8579116 5.8472567 5.7785306 6.1466126 5.9364724 6.18866
1370298_at 9.698426 9.94097 9.943876 9.815778 10.059698 9.730692 9.865676 9.642299 9.789388 10.089588 9.915045 9.741374
1370299_at 13.7927475 13.769511 13.7856245 13.793424 13.751379 13.806481 13.7155905 13.745357 13.724271 13.828868 13.768657 13.655104
1370300_at 8.238611 8.633634 8.344973 8.443761 8.24175 8.329202 8.257688 8.381628 8.386032 8.25477 8.525597 8.331091
1370301_at 7.213673 7.4053507 7.398992 7.190867 7.33709 7.150616 7.0995064 7.407411 7.544477 7.4161534 7.165212 7.4065113
1370302_at 8.0811405 8.373357 8.481642 8.292334 8.414068 8.021976 8.213397 8.4700775 8.265598 7.9472103 8.196526 8.283736
1370303_at 6.5913305 6.607499 6.6412277 6.5606937 6.5987887 6.6962695 6.6857553 6.703458 6.931738 6.6634717 6.922706 6.7395205
1370304_at 8.774891 8.992789 8.941173 8.69603 8.644874 8.578632 8.756064 8.775354 8.757079 8.663298 8.9398155 8.579736
1370305_at 9.658484 9.667701 9.656293 9.74348 9.699392 9.672936 9.5817175 9.696057 9.730066 9.799432 9.768126 9.658047
1370306_at 9.0417795 8.901328 8.919626 8.983511 8.84063 8.93782 9.049786 9.157128 8.981908 9.074856 9.074347 9.099944
1370307_at 7.5606203 7.5241218 7.6487246 7.832151 7.56339 7.5561256 7.5397468 7.637316 7.672271 7.806993 7.700386 7.603655
1370308_at 7.622616 7.754008 7.7083607 8.270337 7.8493204 7.3942447 7.4934044 7.779815 7.9100914 7.466078 7.7809362 7.8129296
1370309_a_at 10.9952345 11.010474 10.93664 10.95312 10.891634 10.852186 10.850409 10.907438 10.747542 10.832497 10.952368 10.655659
1370310_at 12.8878 12.896387 12.934145 12.89571 13.014471 12.904626 12.919998 12.97199 13.016515 12.943318 12.920151 12.984418
1370311_at 8.229133 8.382911 8.235451 8.322017 8.1020355 8.015034 8.279566 8.328725 8.2763 8.161705 8.680026 8.2173
1370312_at 4.090759 3.991957 3.825051 4.0987053 3.6265244 3.9146154 3.973362 3.8950305 3.7703295 3.929711 3.8308675 3.956466
1370313_at 9.000614 8.950234 9.3049345 9.391285 9.10639 9.207336 9.323918 9.257594 9.128824 9.464735 9.19016 9.117353
1370314_at 7.7094603 8.249748 7.816445 7.9355345 7.7166243 7.8705974 7.99088 7.637316 7.775647 7.9397674 8.030805 7.753374
1370315_a_at 5.708895 5.4917626 5.6764917 5.5986137 5.6186423 5.7453074 5.656558 5.4000025 5.5801864 5.282328 5.681772 5.5952973
1370316_at 8.006426 7.964532 8.074205 8.142654 8.168942 8.042558 8.00901 8.1143 8.041792 8.345071 7.9731207 8.092758
1370317_at 7.109153 7.0468426 6.9500694 7.0210266 7.068115 6.9454207 7.2300887 6.724228 6.8774667 7.1514506 7.2987337 7.0267463
1370318_at 7.7197337 7.918187 7.549602 7.653504 7.8314314 7.527694 7.5195713 7.7996497 7.6912036 7.93316 7.831245 7.9617777
1370319_at 9.612871 9.533774 9.633918 9.466111 9.621281 9.695195 9.897228 9.72395 9.490914 10.035547 9.826539 9.644274
1370320_at 11.143549 10.58511 10.582744 10.7638 10.714327 10.64886 10.721966 10.777275 11.038532 10.956577 10.743377 11.027987
1370321_at 10.489012 10.515497 10.4876585 10.634458 10.536987 10.448049 10.310994 10.516763 10.463982 10.472627 10.426859 10.481929
1370322_at 9.98651 10.141055 9.981312 9.976626 9.986738 9.858414 9.684904 9.949728 9.936673 9.872972 9.893138 9.814164
1370323_at 6.427927 6.3137326 6.3450103 6.644998 6.447839 6.2949305 6.250931 6.266391 6.311995 6.538163 6.5288734 6.085828
1370324_at 7.080173 7.2345996 7.2765417 7.4897614 7.2598605 7.2303715 7.1405516 7.482926 7.353605 7.0273237 7.3442025 7.4167647
1370325_at 9.832759 9.95321 9.896668 9.821116 9.79727 9.86495 9.985725 9.862164 9.80301 9.930193 9.95612 9.862503
1370326_at 7.498021 7.499612 7.56026 7.592918 7.5070143 7.4362726 7.298836 7.3784685 7.4723835 7.551194 7.2986054 7.4647217
1370327_at 7.95489 7.91553 7.809452 7.875078 7.7688518 7.861216 7.8725476 8.028046 8.024055 7.899267 7.964641 7.724805
1370328_at 5.4161205 5.4687486 5.3240013 5.487664 5.252192 5.586122 5.465672 5.363463 5.6544757 5.355042 5.365168 5.4930096
1370329_at 8.862221 9.134665 9.195652 8.741431 9.454014 8.92205 8.784038 9.047938 9.371263 9.063333 8.921158 9.051777
1370330_at 7.0008793 7.327433 7.2121325 7.578946 7.2481036 7.339525 7.229118 7.2341986 7.382261 7.3029513 7.306366 7.4780793
1370331_at 7.8450923 7.9004235 7.8990765 7.9674973 8.112086 7.8257093 8.162842 8.046747 7.8031874 8.461317 7.9726343 7.946001
1370332_at 5.060811 5.155677 4.95087 5.4583173 4.850993 5.2166767 5.050458 5.3562074 5.091864 4.970454 4.810524 5.135983
1370333_a_at 13.3985405 13.433167 13.2428665 13.266087 13.443278 13.321085 13.337882 13.404622 13.212378 13.168038 13.232623 13.2900305
1370334_at 8.438854 8.083244 8.573416 8.2511215 8.683592 8.283905 8.408945 8.2104435 8.268028 8.402341 8.798334 8.729601
1370335_at 8.328043 7.7208858 7.952359 8.150925 7.894856 7.891556 7.9479156 8.026512 7.821508 8.1286335 7.8371778 8.011102
1370336_at 10.17016 10.104876 10.574307 11.643481 10.388183 10.434136 11.429351 11.706876 11.616729 11.63657 11.184431 11.240093
1370337_at 7.972212 8.148182 8.05117 8.200758 8.075184 7.836834 8.023013 7.995326 7.8534136 7.925356 7.9457455 7.923108
1370338_at 3.424043 3.481216 3.7671824 3.2952735 3.5059764 3.3974698 3.4876528 3.4051976 3.418024 3.516119 3.3847795 3.5899098
1370339_at 10.225031 10.210128 10.250677 10.334843 10.232109 10.258254 10.173066 10.233408 10.123778 10.234152 10.262417 10.102092
1370340_x_at 9.41542 9.477089 9.430474 9.591213 9.429076 9.398711 9.365652 9.473755 9.386614 9.467138 9.402375 9.25033
1370341_at 3.5466676 3.558356 3.4978647 3.5024154 3.480267 3.6116095 3.4861543 3.564351 3.4838662 3.5287173 3.4408386 3.4274745
1370342_at 3.6374488 3.4271123 3.5828104 3.479392 3.206216 3.5260484 3.570022 3.6477592 3.5950105 3.4088662 3.7000978 3.5064304
1370343_at 7.2326927 7.368988 7.345322 7.3013 7.178507 7.1199827 7.3128014 7.4645157 7.0813622 7.3029513 7.4637194 7.2873573
1370344_at 7.8206983 8.110081 8.014732 8.020257 8.196339 7.6820726 7.8727016 8.084812 7.6026807 8.182974 8.14085 7.8820276
1370345_at 5.789573 5.622159 5.7867174 7.788124 6.410782 5.836668 5.2372785 6.01783 5.903039 5.3805075 6.383983 6.000934
1370346_at 5.406261 5.3591013 5.227723 7.4109554 5.819564 5.5509996 5.276388 5.3199883 5.4298153 5.422327 5.98877 5.895748
1370347_at 5.3921666 5.5510178 5.270665 5.362202 5.688498 5.4115076 5.452883 5.321798 5.2959175 5.5882874 5.1967745 5.0737796
1370348_at 10.508398 10.5601425 10.599581 10.754694 10.660799 10.628728 10.564814 10.673489 10.501663 10.725205 10.641106 10.584846
1370349_a_at 14.002097 14.057241 14.040275 14.042168 14.0950775 13.9958935 14.000147 14.020801 14.004566 14.033419 13.987221 14.040292
1370350_x_at 10.269555 10.907479 9.438317 12.009734 10.4363165 10.513085 11.072969 11.131313 11.332144 11.014683 10.464643 10.483597
1370351_at 8.761634 8.959204 8.938258 8.966807 8.955219 8.742194 8.658605 8.82079 8.903659 8.818887 9.047993 8.843798
1370352_at 11.544173 11.764001 11.559611 11.731542 11.871235 11.572301 11.50208 11.722296 11.649138 11.604084 11.263801 11.807286
1370353_at 7.894668 7.7169356 7.700764 7.7375402 7.971034 7.804883 8.105728 7.9628773 7.95303 7.863423 8.23921 7.8815846
1370354_at 8.12097 8.08486 8.236826 8.298714 7.924154 7.987211 7.986379 8.223223 8.067093 8.039104 8.066418 8.072369
1370355_at 13.442104 13.399427 13.153922 12.669409 12.744584 13.140467 13.285748 12.327332 11.896664 13.257847 13.035586 12.050505
1370356_at 7.448706 7.756877 7.629467 7.5469394 7.209001 7.249776 7.3909636 7.7540846 7.5062923 7.6780486 7.6741877 7.562981
1370357_at 8.482207 8.475212 8.0751915 8.648216 8.368054 8.319389 8.245141 8.206789 8.227758 8.483822 8.533247 8.416308
1370358_at 8.862094 9.057954 8.893088 9.013275 8.910261 9.017181 9.093941 9.092412 9.063012 8.9614525 9.056468 9.094275
1370359_at 12.718131 12.742584 12.6294565 12.671977 12.666773 12.505303 12.585985 12.629202 12.454645 12.518824 12.489972 12.670201
1370360_at 9.142911 8.966088 8.999508 9.280623 9.185459 9.066887 8.705644 9.065536 9.310049 9.064603 9.015907 9.152711
1370361_at 4.827693 4.6722846 4.511491 4.6633353 4.5378647 4.6710215 4.720695 4.4472003 4.626196 4.5534897 4.5071697 4.472415
1370362_at 7.0099225 7.2449837 7.2770195 7.1887145 6.876832 7.3869114 7.53783 7.354084 7.4562135 7.372992 7.5157924 7.557633
1370363_at 11.576845 11.457687 12.031795 11.537519 11.806547 12.124693 11.135804 12.062724 12.085455 11.494814 11.302841 12.364739
1370364_at 7.651125 7.6818485 7.480954 7.6991878 7.424199 7.3705616 7.527158 7.4792 7.3176093 7.6032596 7.724362 7.461658
1370365_at 9.303309 8.850686 8.695144 8.853312 8.818634 8.97617 8.903711 8.957995 8.966037 9.077568 8.938528 8.758448
1370366_at 10.076437 10.308108 10.285189 10.124771 10.099824 10.18964 10.113551 10.306079 10.112095 10.409544 10.240351 10.161874
1370367_at 4.4793863 4.232705 4.025815 4.517442 4.2122593 4.82249 4.3275776 4.15966 4.588804 4.072874 4.328249 4.4865494
1370368_at 7.1903334 7.057927 7.05182 7.2163854 6.922008 7.140174 7.111713 7.085528 7.261187 7.121159 6.8488817 7.2162356
1370369_at 6.248756 5.9527965 5.757836 5.7244143 6.0539927 5.8924556 6.464023 6.2397523 6.097155 6.0151854 6.005291 6.385614
1370370_at 8.124231 8.064625 7.9792023 7.8372383 8.016914 7.986088 7.8100653 7.9958105 8.033438 7.980332 7.8192244 8.006271
1370371_a_at 8.722348 8.797332 8.573183 8.695487 8.897405 8.680889 8.617067 8.67195 8.649185 8.620251 8.581222 8.429683
1370372_at 4.248089 4.1688004 4.558797 4.3751407 4.286639 4.586323 4.256229 4.3291163 4.5600686 4.430183 4.5865173 4.1827073
1370373_at 5.840307 5.6875362 5.8167853 5.590355 5.8731537 5.877278 5.991524 5.762525 5.7726164 5.5676813 5.714777 5.6984797
1370374_at 8.495928 9.192977 9.1619625 9.052865 8.624551 8.611581 8.938348 9.290327 9.01112 8.971409 9.220362 8.807913
1370375_at 11.779049 11.701257 11.833916 11.748127 11.9449005 11.954768 11.954821 11.955136 11.691925 11.939985 11.915201 11.692145
1370376_a_at 8.949923 8.681641 8.621231 8.888485 8.91058 8.621826 8.845615 9.025888 9.022289 9.015879 9.114771 8.85688
1370377_at 12.874339 12.965221 12.940323 13.015051 12.959844 12.900026 12.838109 12.903295 13.006553 12.754563 12.89969 13.061747
1370378_at 12.336244 12.352086 12.35296 12.312999 12.333488 12.374423 12.285622 12.298547 12.355915 12.284387 12.362253 12.325915
1370379_at 5.82354 5.4920692 6.050565 5.826737 5.600101 5.965197 5.7027106 5.597201 5.7160225 5.7285233 6.08036 5.9950814
1370380_s_at 7.5612235 7.9963655 7.745701 8.221056 7.688555 7.631233 7.488792 7.723773 7.9660554 7.906228 7.5828958 7.750105
1370381_at 10.843107 10.878307 10.837216 11.029237 10.575682 11.020475 10.747723 10.983338 10.926427 11.1813755 10.733948 11.065953
1370382_at 3.4253166 3.4174933 3.2677853 3.2099624 3.4007041 3.4068072 3.590318 3.3696733 3.3890224 3.5507262 3.326275 3.4183948
1370383_s_at 8.409402 8.457358 7.7490883 7.832864 8.064097 8.475145 8.324241 8.544516 8.023764 8.906763 7.702306 7.876615
1370384_a_at 5.426152 7.595829 9.379156 9.394209 6.205204 8.929426 9.967794 9.272949 9.327649 9.627118 9.679125 8.561984
1370385_at 5.595481 5.7306004 6.0178585 6.4211206 5.4954014 5.467345 5.668071 6.0706882 6.2587237 6.001879 5.8268094 6.411095
1370386_at 7.7196455 7.834627 7.8228145 7.981165 7.7627797 7.765556 7.6076746 7.9260745 7.981376 7.91527 8.037981 7.837086
1370387_at 10.957913 10.663116 10.535602 10.470625 11.598625 11.014808 10.950406 12.141734 11.208399 11.51186 11.218619 11.733366
1370388_at 4.088139 4.003373 3.929144 4.0700655 4.053316 4.267029 3.921853 3.9179711 4.065566 3.7119975 4.0404787 3.84052
1370389_at 3.9817977 3.7820284 3.752706 3.692656 3.9662511 3.7780378 3.7413712 3.8974109 3.8997185 4.0315332 3.832271 3.9694352
1370390_at 4.6163116 4.4818897 4.455416 4.7384872 4.5307636 4.8570786 4.818055 5.083916 4.632126 4.4516253 4.7159557 4.6898193
1370391_at 4.9445887 4.9602847 4.926482 5.001484 5.1026096 5.1519527 5.1827707 4.9596815 4.9731293 4.8942122 5.1701 5.19415
1370392_at 5.6017294 4.983883 5.4451666 5.148322 5.3298593 5.108058 5.0229645 5.191578 5.2155566 5.3940916 5.466508 5.5318747
1370393_at 5.373092 5.4630632 5.4876366 5.477766 5.819679 5.2175612 5.0282097 5.437681 5.619719 5.5196257 5.3888307 5.882929
1370394_at 7.066006 5.211397 5.410216 5.51704 6.031259 6.7900915 7.8966317 6.2624416 5.7311115 6.8496575 5.309883 6.119995
1370395_at 6.96123 6.6340156 6.668449 6.7182093 6.564801 6.8571897 6.8700423 6.756519 6.769486 6.811101 6.9043617 6.8964176
1370396_x_at 14.045375 14.086796 14.106735 14.047162 14.116168 14.067591 14.037443 14.014533 14.101626 14.071632 14.020686 14.061429
1370397_at 11.561684 11.650458 11.831098 12.168972 11.970304 12.042183 11.856228 12.234821 12.109685 12.042007 12.149394 12.089218
1370398_at 6.3293414 6.095879 6.226636 6.34131 5.7957735 5.870222 6.286117 6.368166 6.400996 6.3317437 6.459545 6.2731376
1370399_at 7.5636506 7.4675837 7.503199 7.611131 7.9744253 7.9008265 7.59384 7.63565 7.915634 7.7093353 7.366937 8.072429
1370400_at 5.4078913 5.1743 5.3458195 5.453852 5.471745 5.5800996 5.3611436 5.315424 5.1115913 5.5996337 5.15441 5.1872973
1370401_at 3.811158 3.7968905 3.8944921 3.549767 3.5256326 3.8345537 3.6116316 3.7299657 3.6961586 3.6905916 3.5712895 3.6444948
1370402_at 7.390304 7.4721403 7.465881 7.287486 7.3649955 7.4238987 7.5162168 7.2329073 7.164869 7.4927363 7.2650795 7.1982555
1370403_at 4.754994 4.77118 4.6145134 4.7369204 4.7855597 4.6994686 4.7070293 4.5998645 4.9531364 4.548667 4.734458 5.1109257
1370404_at 3.7632923 3.7138271 3.6840606 3.8574002 4.130402 3.8623161 3.7269902 3.748542 3.9897013 3.6025212 3.675473 3.9536614
1370405_at 3.567325 3.6393974 3.6181507 3.557142 3.7980947 3.585756 3.5358584 3.6250043 3.8961444 4.1727614 3.593878 3.6094913
1370406_a_at 3.540455 3.5871842 3.5507917 3.6567106 3.485887 3.6198926 3.6206446 3.7063541 3.8063278 3.3524446 3.4293945 3.527743
1370407_at 8.898826 8.508111 8.476153 8.65958 8.519157 8.527809 8.675549 8.574203 8.286526 8.377462 8.548131 8.579023
1370408_at 4.559169 4.880138 4.8137484 4.915633 5.0386267 4.7322025 4.9315977 4.3921165 4.5853024 4.761635 4.7892385 4.3717375
1370409_at 4.4761615 4.195004 4.667442 4.2818427 4.3699822 4.463954 4.472304 4.0844536 4.3675056 4.5135417 4.0491343 4.5357914
1370410_at 4.123192 4.1502676 3.991912 4.1576867 3.958234 4.0895796 4.1835585 3.71968 4.0634174 3.7072294 3.8762224 4.021765
1370411_at 5.90161 5.6199713 5.6889486 5.644767 5.45747 5.6182714 5.528914 5.6382475 5.3471212 5.300201 5.94442 5.9760733
1370412_at 4.1553707 4.062161 3.8849628 4.100275 4.0389137 4.293928 4.1163926 4.15966 4.3012543 4.1112413 4.303279 4.082605
1370413_at 6.702454 6.731714 6.7446404 6.8642645 6.9341397 6.8357196 6.552019 6.7506013 6.807473 6.611131 6.928967 6.708579
1370414_at 9.028051 9.235584 9.35624 9.270688 9.0259905 9.273869 9.404508 9.188265 9.110869 9.449947 9.331434 9.153726
1370415_at 5.534152 5.7629094 6.0530944 6.0032506 5.8991003 5.7064967 5.9175963 6.0069504 5.76329 5.598023 5.723748 5.499116
1370416_at 4.4329643 4.9637737 4.7845583 4.9790215 4.6432095 5.161208 4.6153336 4.7751274 4.6869054 4.8556643 5.0884976 4.7541385
1370417_at 4.0441723 4.1503677 4.2110796 4.0606337 4.193759 4.297097 4.3819675 4.192833 4.4756804 4.122015 3.6849957 4.4611416
1370418_s_at 5.2635756 5.181277 5.2049065 5.1720123 5.1780934 5.336512 5.2745266 5.4895267 5.5168047 5.1107426 5.049293 5.2315254
1370419_a_at 5.9213157 5.548231 5.583766 5.380272 5.583373 5.571909 5.575719 5.419097 5.2917557 5.101866 5.50417 5.3530464
1370420_at 12.29835 12.718591 13.032609 12.515798 12.518887 13.080929 13.130864 13.186639 12.609194 13.129113 13.20503 12.437579
1370421_a_at 5.836199 5.68575 5.872902 5.8521256 6.060246 6.1887083 6.086314 5.8254447 6.1803064 5.901423 5.9364724 5.9300046
1370422_at 6.4669323 6.463991 6.264097 6.82935 6.622647 6.537136 6.3656178 6.926616 6.721852 6.780619 6.9781528 6.3637667
1370423_at 5.687825 5.573374 6.1701007 5.6412673 5.6951566 5.6830716 5.7061296 5.7071333 6.026087 5.68667 5.4775405 5.788981
1370424_at 3.8706982 4.087921 3.9652221 3.8829541 3.9587822 4.1630383 4.137699 3.5829647 3.956896 3.765153 4.16521 4.165638
1370425_at 12.03336 12.477836 12.469887 12.307332 12.719497 11.993872 11.813055 12.500911 12.371006 11.99532 11.892321 12.51563
1370426_a_at 10.828141 11.136276 10.918521 11.043814 10.825529 11.033491 10.829677 10.7805 10.913057 10.739111 10.970413 10.911057
1370427_at 5.4900236 5.319766 5.6515436 5.601227 5.534957 5.3885784 5.1557846 5.415077 5.57168 5.5161734 5.526058 5.439842
1370428_x_at 12.013234 12.336943 12.346798 12.190378 12.183348 12.221498 12.29996 12.2893 12.25053 12.496771 12.156806 12.299272
1370429_at 9.54167 9.77765 8.688563 9.612368 9.640644 9.621267 9.584103 9.698815 9.65987 9.828069 9.736183 9.762072
1370430_at 4.950471 4.8200626 4.7388153 4.666102 4.85782 4.9372225 4.8677373 4.9278874 4.9306746 4.9776917 4.7260513 4.5627265
1370431_at 4.050421 4.3578386 4.0338507 4.043539 3.80395 4.1930656 4.241853 4.2035913 4.002734 4.0787315 4.0801325 4.3249917
1370432_at 3.439358 3.3545394 3.3904157 3.2952735 3.5081084 3.4313796 3.4501274 3.673149 3.4513557 3.5765657 3.4053893 3.483919
1370433_at 10.056657 9.834496 8.895159 9.440115 10.513054 10.24822 9.618142 9.015073 9.894196 9.5118475 10.0684805 10.170098
1370434_a_at 3.330044 3.7270422 3.4468222 3.4722533 3.6113229 3.463795 3.426064 3.4732928 3.460548 3.4331717 3.466536 3.4152098
1370435_a_at 7.356132 7.2853456 7.1825333 7.402683 7.3225293 7.215552 7.065224 7.2967834 7.1735816 7.582006 7.378183 7.3184013
1370436_at 5.6474433 6.137152 6.0622015 5.65697 7.36771 8.160915 8.107078 6.2021255 7.161875 6.501045 5.933323 7.390751
1370437_at 5.904866 6.3913183 6.1091933 6.3915873 6.317575 6.0366764 5.957703 6.02117 6.3122826 6.1109176 6.353617 6.0777044
1370438_at 5.2332897 5.218653 5.2967477 5.7850795 5.3849444 6.1683908 5.433319 5.4878464 5.39945 5.2412405 5.572563 5.4589586
1370439_a_at 3.3625185 3.247804 3.3962119 3.2250235 3.354619 3.3582394 3.5039423 3.4724975 3.2414498 3.3196259 3.5333946 3.298513
1370440_at 7.7291946 7.754924 7.6111403 7.695885 7.699963 7.8301272 7.782489 7.800318 7.772314 7.816221 7.7010813 7.8224463
1370441_at 3.7460876 3.646952 3.8312445 3.58528 3.7550406 3.7728133 3.7513754 3.6250043 3.7522542 4.1913366 4.2091203 3.823755
1370442_at 3.1305087 3.4458103 3.4432082 3.337485 3.18309 3.3251944 3.5344853 3.511315 3.349321 3.2231565 3.2313404 3.2456906
1370443_at 7.6095147 7.3737245 7.251317 7.3782573 7.353577 7.339831 7.3787346 7.414758 7.4807315 7.1865096 7.3924184 7.454293
1370444_at 4.5665245 4.4656935 4.6730585 4.69138 4.3384953 4.742925 4.5202737 4.739033 4.5097494 4.322379 4.392401 4.562082
1370445_at 6.5968814 6.1834974 7.013905 6.2959332 6.352741 6.293918 6.3826957 5.9770656 6.890059 6.1974106 6.059498 6.4792867
1370446_at 6.8142686 6.614622 6.9729342 6.791385 6.62003 6.7323008 6.948002 7.0009027 6.9031878 6.9981055 6.710427 6.7190886
1370447_at 4.4814467 4.6778517 4.54112 4.551634 4.7875633 4.682019 4.9067802 4.503474 4.4456882 4.684537 4.3622203 4.5367603
1370448_at 4.4041862 4.196356 4.3735676 4.3394094 4.1634684 4.263521 4.2718105 4.2425585 4.6376066 4.35085 4.2133403 4.439549
1370449_at 8.069126 8.06058 7.9943743 8.009237 7.9780335 8.136426 8.098603 8.207484 8.024055 7.870097 7.9274173 7.820538
1370450_at 4.5432963 4.4759426 4.289081 3.962169 4.239796 4.4905896 4.3881593 4.2553544 4.5460963 4.2473154 4.385158 4.1637917
1370451_a_at 4.842174 4.6699615 5.107919 4.712598 4.97734 5.0891027 4.8400965 4.974542 5.0455437 4.8897166 4.793627 4.8874445
1370452_at 3.6931167 3.690809 3.923851 3.3897505 3.8799388 3.7566826 3.5683162 3.5602741 3.5205708 3.3504422 3.8982592 3.814889
1370453_at 4.8652735 4.731466 4.8210597 4.8359494 5.0188127 4.9585533 4.8175325 4.8802605 4.875436 4.874603 5.068652 4.934762
1370454_at 4.5491657 4.6216593 4.897423 4.512424 4.782211 4.397602 4.564264 4.8167806 4.6912327 4.491544 4.3166494 4.7356434
1370455_a_at 3.275294 3.205679 3.1698906 3.128986 3.1494048 3.314278 3.465522 3.3232667 3.2850754 3.223956 3.2280536 3.2692227
1370456_at 3.9443362 3.9081533 3.641545 3.7037373 3.75028 4.0597286 3.8950074 3.6788657 3.820292 4.298855 3.7984045 3.8073993
1370457_at 3.9336498 3.718074 4.2039914 3.7607796 4.065094 4.1039047 3.844169 3.7064135 4.1223135 3.763389 3.8916159 3.7098098
1370458_at 4.320778 4.136606 3.8897238 4.223962 4.1820083 4.060274 4.156262 3.9330132 3.7351937 4.2643223 4.1982746 4.0842743
1370459_at 4.175295 3.830421 3.7082942 4.0012865 3.8559942 4.0185266 4.0725117 3.8240204 4.156357 3.7876933 3.8605287 3.9755588
1370460_at 7.519206 7.7438045 7.591517 7.677434 7.5381393 7.585633 7.520389 7.505679 7.55211 7.7039766 7.6289186 7.353353
1370461_at 5.210193 4.529672 4.783821 6.0366497 5.589452 5.1955 4.808177 4.8915157 4.9715757 4.8281 5.431255 4.814394
1370462_at 4.770117 4.399661 4.519375 6.039034 4.878388 4.8626723 4.260575 4.8313437 4.740425 4.423006 5.036802 5.031461
1370463_x_at 5.9643664 6.145378 7.7630463 5.9423165 6.4667807 5.8387036 6.0680833 6.014289 6.009694 6.049443 5.847456 5.2035527
1370464_at 5.1460304 4.3086886 4.83119 5.04234 5.0447416 4.8857284 5.4012895 5.1010733 5.0149884 5.77061 5.201293 5.4692416
1370465_at 5.531946 4.6945944 5.6763077 5.1317377 5.607186 5.1757355 6.0841303 5.4552426 5.542951 6.387186 5.468423 5.879054
1370466_at 3.8516643 4.026361 4.092634 3.691039 3.8000553 3.8168738 3.987962 3.9697707 4.3143024 3.9330964 3.8721893 4.1978936
1370467_at 4.37941 4.233604 5.0176973 4.4047112 4.5410805 4.680152 4.390808 4.8405104 4.536266 4.279836 4.4056206 4.4551096
1370468_at 3.377062 3.223025 3.3404472 3.2085693 3.4213815 3.58153 3.4994392 3.3133385 3.5480494 3.4418638 3.3612974 3.2575948
1370469_at 5.768226 5.522611 5.326558 5.6803017 5.5366745 5.6699305 5.8145313 5.721641 5.63639 5.8718047 5.390161 5.6011233
1370470_at 3.7921596 3.8226366 3.9495292 4.1211433 4.2142673 3.9168797 3.9554513 4.2592854 3.9184172 3.6027365 3.8459246 3.9750614
1370471_at 3.6374488 3.3752372 3.780955 3.5094006 3.5352452 3.9756908 3.7837138 3.9358191 3.6600945 3.7444007 3.7491646 3.7500596
1370472_a_at 4.4930243 4.5648417 4.34741 4.238247 4.5641737 4.570086 4.6317883 4.3685093 4.685834 4.5477333 4.4449854 4.649743
1370473_a_at 6.3078895 6.246289 6.312946 6.578709 6.3604445 6.511104 6.3984694 6.382193 6.250519 6.6477485 6.432515 6.4584584
1370474_at 6.0024657 5.9221206 5.97259 6.261891 5.78703 5.535851 5.773113 5.777348 5.5977798 5.7868166 5.968372 5.451195
1370475_at 13.211807 13.297134 13.295084 13.273331 13.285636 13.279931 13.201629 13.301525 13.303658 13.24361 13.239073 13.309724
1370476_at 7.172628 7.319802 7.110123 7.4591036 7.223741 7.2351904 7.440006 7.2923594 7.335351 7.341767 7.2970376 7.1025324
1370477_at 3.8834605 3.479556 3.940105 3.6671166 3.854408 3.737084 3.5931423 3.3115642 3.7450433 3.573483 3.6492617 3.4356077
1370478_at 5.333453 5.175618 5.4395366 5.305466 5.725955 5.374199 5.572548 5.2013197 5.579371 5.3572326 5.5167947 5.330565
1370479_x_at 12.796945 12.905652 12.875294 12.474493 13.300208 12.334091 12.525917 12.608987 12.357761 12.302323 12.2782 13.05504
1370480_at 3.8218572 3.8772867 3.7151783 3.853294 3.8963044 3.8295357 3.979733 3.887297 4.006663 3.8708045 3.5675514 3.663853
1370481_at 5.0350738 5.22336 5.1518526 5.1975164 4.708116 4.993862 5.231614 5.2219996 4.91605 5.0021486 4.8915906 4.9196186
1370482_at 5.0891943 5.4345512 5.0705748 4.9996786 4.8741646 5.108058 5.3140197 5.2971516 5.520767 5.1761255 5.3140173 5.2703075
1370483_at 3.7750435 3.674078 3.8330667 3.7504249 3.6529253 3.893232 3.8792093 3.7920904 3.7217355 3.9621341 3.7606308 3.7931027
1370484_at 5.159609 4.999754 5.0360065 4.7746444 4.8205547 5.030913 5.029297 5.0859017 5.126957 5.276364 4.9456153 4.9832716
1370485_a_at 5.1668215 5.237781 4.3651423 5.356403 4.761349 4.9922333 4.631474 4.7144423 4.819108 5.7402673 5.3199825 4.8182116
1370486_a_at 5.0940847 5.0224514 5.1793866 4.916767 5.1337285 5.4191065 5.2098403 5.000312 5.294379 5.0784273 4.844283 5.1226873
1370487_a_at 6.0594573 6.438253 6.245213 6.352959 6.195801 6.077452 6.134697 6.1510935 5.832802 5.8348064 6.1327205 6.23993
1370488_a_at 6.8878736 7.1011686 7.1095133 7.0760007 7.007639 7.184112 7.4033456 6.81024 7.0559583 7.215679 7.3222356 6.61193
1370489_a_at 3.9345233 3.8156412 4.220372 4.2111235 4.0148916 4.2019014 4.310522 4.23155 4.2816405 4.176694 4.0969124 3.7271054
1370490_at 4.0293703 4.118487 3.9511397 3.8381326 4.108233 4.2203484 3.9960632 4.0678935 4.1323757 4.1148577 4.050873 3.961082
1370491_a_at 5.883437 5.497372 5.171381 5.830214 6.165653 5.8192883 5.159294 6.05736 5.949064 6.2602625 5.9008665 5.743747
1370492_a_at 4.5379553 4.8371468 4.8269267 4.253555 4.4119673 4.567187 4.471036 4.576137 4.7287374 4.485362 4.4984846 4.404197
1370493_a_at 3.4837363 3.6003375 3.352839 4.0214243 3.6941829 3.6801531 3.8383763 3.5017908 4.148176 4.212537 3.912585 4.0167093
1370494_at 4.0577755 4.05425 4.1426315 4.208747 4.133252 4.0932164 4.352688 4.0544033 4.046525 4.114858 3.9776876 4.022379
1370495_s_at 13.287835 13.270528 13.248763 13.226667 13.105781 13.195849 13.143581 13.250597 13.28748 13.05523 13.0146265 13.258036
1370496_at 12.713725 12.797998 12.789141 12.747223 12.757307 12.813838 12.795919 12.945042 12.770782 12.798698 12.758735 12.804818
1370497_at 3.8276255 4.0724077 3.858119 4.1711073 3.8440664 3.930992 4.023506 3.8504925 4.104145 4.188895 3.9294286 3.9036021
1370498_at 3.418696 3.4057748 3.6656427 3.3643916 3.3857133 3.4488974 3.5434797 3.5421062 3.459421 3.5684965 3.5627046 3.3429193
1370499_at 4.3306108 4.532635 4.189991 4.2086473 4.2632246 4.116206 4.278108 4.4429464 4.0233016 4.467781 4.0935435 4.207434
1370500_a_at 3.6641161 3.6088455 3.4555514 3.7323046 4.0514145 3.7791307 3.454244 3.587769 3.6849492 3.617037 3.7398574 3.837775
1370501_at 9.193965 9.251247 9.322491 9.296959 9.207426 9.175843 9.194439 9.253248 9.19192 9.224135 9.242578 9.105864
1370502_at 4.1018524 3.927915 4.2020736 3.878017 4.093407 3.9638252 3.9797804 3.9906964 3.7450936 3.946028 4.067406 3.9421134
1370503_s_at 4.308388 4.629987 4.5882645 4.141304 4.2690725 4.556773 4.6249833 4.4416437 4.295166 4.6693325 4.507372 4.2294216
1370504_a_at 5.8301206 5.919388 5.724042 5.6497836 5.9250326 5.7175403 5.8124013 5.943668 5.620911 5.601334 5.455435 6.1224604
1370505_at 6.5852666 6.896386 6.8309426 6.845832 6.4013596 6.514275 6.4125023 6.6333876 6.6331143 6.663653 6.642653 6.5382085
1370506_at 6.916215 7.015389 7.2270885 7.1887145 6.922644 7.0183005 6.77036 7.0796776 6.9480314 7.1438956 7.265671 7.117619
1370507_at 6.146751 6.0363345 6.2422442 6.1484885 6.090791 5.8361864 6.061351 6.0014544 6.1289372 6.2020736 6.189667 5.963207
1370508_a_at 4.762587 4.834648 4.8152866 4.592577 4.749382 4.9965625 5.268344 4.767168 5.2095504 4.8003383 4.767466 4.8555145
1370509_at 7.5182796 7.292594 7.7181587 7.5175204 7.0731463 7.8186564 8.029845 7.6298447 7.3687134 7.446295 7.9966745 7.2999015
1370510_a_at 7.884707 8.049007 8.0272455 7.961339 7.897676 7.8639045 7.92194 8.070759 7.9491544 7.9007497 8.031308 7.823166
1370511_at 13.93877 13.863503 13.859767 13.882968 13.921729 13.914131 13.89949 13.813784 13.839965 13.824459 13.865325 13.855215
1370512_at 8.282243 8.234646 8.224638 8.296661 8.291161 8.0538435 8.088146 8.167566 8.108311 8.195166 7.941831 8.151625
1370513_at 3.4564846 3.406293 3.5410683 3.3187459 3.494967 3.617864 3.7358906 3.4411676 3.6626086 3.2886255 3.394417 3.3882766
1370514_a_at 3.3331156 3.4562662 3.4008334 3.2263124 3.5674515 3.484999 3.716338 3.5310903 3.459901 3.3450105 3.3255532 3.2552626
1370515_x_at 4.177205 3.9956095 4.1075597 4.618973 3.95433 4.122667 4.354598 3.9907887 4.2996244 3.9891782 4.2011595 4.1114845
1370516_at 6.7624836 6.4705644 6.296325 6.7209983 6.1901493 6.337812 6.331155 6.4225774 6.5207458 6.824719 6.0854044 6.3730807
1370517_at 3.8337777 3.546959 3.607347 3.6860604 3.629678 3.6318564 3.5610223 3.7555766 3.7095494 3.3530328 3.6942382 3.7723556
1370518_a_at 3.8494413 3.9391308 3.9144251 3.8775454 3.9130359 4.151415 4.220278 3.6966312 4.1471114 3.6860466 3.7292156 3.9457464
1370519_at 4.0949306 4.3206415 4.532533 4.235417 4.05623 4.51342 4.3082666 4.2438507 4.125234 4.4272614 4.8099637 4.5497026
1370520_at 4.5242267 4.4098444 4.4293003 4.055504 4.6484623 4.356119 4.0076904 4.355716 4.2694373 4.110831 4.7065372 4.324519
1370521_at 6.726918 6.647506 6.4433913 6.727948 6.346471 6.690381 6.6644444 6.530348 6.6420455 6.7050176 6.583759 6.500614
1370522_at 9.361767 9.410776 9.478322 9.190452 9.32033 9.457587 9.424889 9.436712 9.128851 9.635744 9.621107 9.342246
1370523_a_at 8.107913 7.943841 7.9173107 7.923449 8.112122 7.773131 7.916309 8.0548 7.8613925 7.9855494 8.017761 8.032595
1370524_at 9.218534 9.337647 9.114424 9.303998 9.178861 9.151263 9.245206 9.333926 9.171845 9.332358 9.228361 9.3173685
1370525_at 8.152056 8.306589 8.181885 8.190855 8.277445 8.189333 8.30761 8.443874 8.200289 8.520441 8.474218 8.403416
1370526_at 7.8114443 6.67497 7.940645 6.7140555 6.255728 6.602511 6.287946 6.8252273 6.090353 7.5875793 7.6518006 6.4623346
1370527_a_at 8.9499 9.072758 9.126966 9.187399 9.056936 9.167253 8.859434 8.974907 9.052283 8.952022 8.995766 9.120034
1370528_at 6.2057586 6.2949 6.186271 6.352733 6.327147 6.33003 6.368093 6.20325 6.3135524 6.1954403 6.3545723 6.3423705
1370529_a_at 7.814947 7.6365476 7.5007424 7.1321735 7.3843026 7.3919754 7.0570526 7.304112 7.7424965 7.1814947 7.640547 7.6754494
1370530_a_at 8.547335 8.275862 8.083153 7.982422 8.076632 7.9875712 7.761786 8.083147 8.121886 7.8132734 8.414198 8.295441
1370531_a_at 6.0043297 5.6127625 5.5700407 5.488022 5.5610495 5.398033 5.3269873 5.3529377 5.4866867 5.1347446 5.6485577 5.844907
1370532_at 5.5644226 5.710225 5.848644 5.466007 5.699564 5.653601 5.394617 5.5136347 5.446624 5.618677 5.6658354 5.2217803
1370533_at 4.175913 4.2035685 4.242567 3.9621594 4.01 4.3167734 4.0989037 4.332503 4.126892 4.3556013 3.9276142 4.4014845
1370534_at 7.6926246 7.7354054 7.8359923 7.6743627 7.64027 7.709001 7.530025 7.5743437 7.8096814 7.7694917 7.170525 7.5006757
1370535_at 3.8878357 3.8089025 3.8778105 3.8218493 3.7477112 3.7623048 3.758858 3.8314323 3.9460979 3.6547005 3.982114 3.9041324
1370536_at 5.000802 5.3937407 5.2140827 5.563154 5.221673 5.2072306 5.5279083 5.6130047 5.0493975 5.395339 5.408663 5.2734385
1370537_at 7.46369 7.2564163 7.573362 7.345117 7.349388 7.362791 7.2044673 7.4346237 7.2615795 7.2633657 7.712247 7.3141856
1370538_at 8.490051 7.6970325 8.164322 7.978363 8.075342 7.839563 7.7733436 8.067728 8.20644 7.931575 7.858126 8.107765
1370539_at 7.563448 7.5817842 7.715068 7.565401 7.5547986 7.289542 7.591939 7.4871106 7.3266816 7.6569695 7.5876026 7.486984
1370540_at 4.0092683 3.9675589 3.8168936 3.5626464 3.7906125 3.759068 4.1826887 4.046319 3.885744 3.946028 4.1550417 3.8270638
1370541_at 6.0332155 6.3534317 6.068449 6.0077386 6.5275526 5.639996 6.789455 5.8411946 6.0493627 5.603461 6.0050516 5.9405503
1370542_a_at 6.3414454 6.5381827 6.649759 6.578352 6.154615 6.1921244 6.453646 6.2760234 6.298019 6.931803 6.535561 6.4129543
1370543_at 6.912343 7.0597777 7.2800584 6.99791 7.2216387 6.7514725 7.1187615 7.060476 6.7565126 7.0143414 7.270629 6.9755797
1370544_at 5.9068446 6.080385 5.90939 5.605169 5.6476173 5.774098 5.5724807 5.8884225 5.754163 5.889583 5.8677406 5.6085396
1370545_at 4.7201347 4.955621 4.659616 4.5153785 4.685621 4.8848443 4.557045 4.8112636 4.89552 4.5242925 4.5141153 4.7242074
1370546_at 3.7125275 3.912536 4.042397 3.5576978 3.700458 3.9563098 3.8266823 3.9049857 3.7608814 3.5684257 3.6871266 3.8499784
1370547_at 13.993241 13.965041 13.905107 13.950013 13.954245 13.983323 13.914644 13.940299 13.987758 13.947429 13.942451 14.015012
1370548_at 7.6514854 7.077009 7.417093 7.7517443 7.623169 7.69001 8.081081 7.999515 7.7370524 8.078971 7.859081 7.445256
1370549_at 6.2917557 5.884363 6.376231 6.187426 5.8371763 5.8858976 5.9084806 6.065566 5.8614817 6.146105 6.5906663 5.8393216
1370550_at 5.8128457 5.348526 5.27162 5.382711 5.508454 5.7716846 5.359928 5.617376 5.571616 5.076831 5.307939 5.545365
1370551_a_at 6.4183044 6.5009995 6.3239226 6.62752 6.4968467 6.7134376 6.583028 6.703458 6.308337 6.340988 6.4718666 6.660917
1370552_at 5.2744284 5.1812763 5.445174 5.528947 5.6225786 5.0872774 5.260866 5.505702 5.31398 5.604315 5.220028 5.42747
1370553_at 7.832126 7.597674 7.816445 8.00108 7.694382 7.6583 7.6417613 7.7977767 7.8563476 7.9043317 8.016109 7.576821
1370554_at 9.2703905 9.475454 9.407273 9.458243 9.394596 9.316823 9.218599 9.348862 9.319389 9.467942 9.367336 9.294776
1370555_at 3.9381433 3.967662 3.943819 3.7162416 3.7848063 3.8642745 3.835974 3.9932668 4.0851183 3.8349428 4.0131607 3.9030225
1370556_at 4.357008 4.415083 4.4455147 4.5828996 4.4383674 4.430484 4.75535 4.505058 4.0726933 4.3047094 4.3034997 4.675896
1370557_a_at 3.9187295 3.7101762 3.549988 3.8808873 3.873949 3.8044722 3.7747667 3.662977 3.7145412 3.6793914 3.8339596 3.9000328
1370558_a_at 3.1961215 3.3038676 3.2050753 3.337485 3.3207173 3.300249 3.104873 3.5803492 3.2961328 3.2551193 3.2176073 3.260042
1370559_at 3.6343017 3.6088455 3.6037316 3.5029013 3.7838206 3.7773383 3.5931423 3.6330261 3.6088529 3.4180665 3.505154 3.5875278
1370560_at 4.030851 4.262706 4.3788714 4.0329647 4.316104 4.3899503 4.2002583 4.1714907 4.1890097 4.1913404 4.225178 4.120433
1370561_at 4.2571583 4.224937 3.9062588 4.2818427 3.897856 3.8013992 3.9576135 3.7785337 4.2446456 4.105465 3.8890667 4.164362
1370562_at 4.407648 4.2855067 4.3336706 4.291027 4.3365846 4.290855 4.526011 4.279847 4.6456456 4.4588575 4.158118 4.363003
1370563_at 11.521838 11.806975 11.763174 11.751512 11.980589 11.824711 11.795804 12.0537195 11.72876 12.011713 11.854047 11.888573
1370564_at 4.1211615 4.0249295 4.256701 3.9839702 4.064956 4.104709 4.3551702 4.151923 4.07033 4.2422123 4.0636697 4.3138285
1370565_at 3.8075352 3.4339302 4.0370526 4.107766 3.6333234 3.732885 4.202096 3.775786 4.0554585 3.9961872 3.932643 3.9799352
1370566_at 10.220129 10.255974 9.682519 9.157243 11.073573 8.859743 7.8296146 9.694289 9.799899 8.550852 8.162277 9.927976
1370567_at 6.636245 6.657127 6.872327 6.679936 7.0343328 6.827779 7.00936 6.9021454 6.793316 6.6707473 6.8837447 6.9703784
1370568_at 5.47923 5.501953 5.7126446 5.54152 5.7154956 5.6846795 5.6290746 5.449319 5.7403426 5.398177 5.6127796 5.7102976
1370569_at 4.7258344 4.748867 5.0462556 4.8737507 4.9920425 5.235819 4.8555293 4.3024673 4.6909394 4.432584 5.0371456 4.642217
1370570_at 7.4320884 7.4299345 7.479044 7.536251 7.6552014 7.544045 7.5642304 7.554048 7.5482664 7.517393 7.6697354 7.373713
1370571_at 4.788715 5.0514894 4.6853843 5.6402287 4.985664 5.441213 5.398864 5.3378544 5.5479527 5.460871 5.7833657 4.9487615
1370572_at 3.8623035 3.3393133 3.5549862 3.5684443 3.4005203 3.7870004 3.7093766 3.9301434 3.8673136 3.8531625 3.9442868 3.843751
1370573_at 10.031771 9.986657 10.106317 10.049726 10.144572 10.023332 10.140136 10.185085 10.060979 10.260617 10.316467 10.13451
1370574_a_at 6.491481 6.2974267 6.403574 6.3316784 6.412074 6.355702 6.4160523 6.1854353 6.230429 6.3477592 6.4453297 6.497334
1370575_a_at 8.714615 9.013724 8.793137 8.865975 8.673141 8.678563 8.669048 8.579751 8.321087 8.778363 8.853048 8.6542635
1370576_at 5.603211 5.5011644 5.343432 5.508713 5.44207 5.366967 5.6048174 5.404579 5.652839 5.5670433 5.483405 5.5383415
1370577_at 6.284385 6.3874874 5.9202137 6.2437186 6.319505 6.396355 6.5114803 6.61452 6.411278 6.524993 6.604696 6.543307
1370578_at 6.907831 7.284612 7.0808554 7.059748 7.1510134 7.04749 6.966107 7.120839 6.888608 7.355149 7.2043324 7.21552
1370579_at 8.881077 8.8979225 8.85836 8.848024 8.85314 8.900906 8.730627 8.781008 8.785406 8.772207 8.856163 8.902775
1370580_a_at 12.891789 13.40065 13.431639 13.339204 13.27555 13.42455 13.460337 13.544645 13.433843 13.5294695 13.4156 13.544142
1370581_at 3.7940433 3.6006215 3.6226594 3.777773 3.6816065 3.670862 3.827059 3.1004467 3.7927687 3.7938378 3.764523 3.555117
1370582_a_at 3.316704 3.0535698 3.1637478 3.2615075 3.3701906 3.2234197 3.16774 3.2151406 3.3864894 3.303329 3.2513149 3.1501908
1370583_s_at 6.2244987 5.5825067 6.1850924 6.8997955 6.8722878 6.154415 6.4499006 6.479565 6.331987 6.7586865 6.588278 6.9184237
1370584_a_at 6.1122856 5.7337875 5.0342493 6.363159 6.1594663 5.424781 5.0581574 5.8194485 5.7260647 6.3021803 6.0197225 5.5953836
1370585_a_at 6.986778 6.7532253 6.476954 6.195682 6.7511134 6.6270585 6.9994254 6.735048 6.6707096 6.8849792 6.4097004 6.43325
1370586_a_at 5.5219374 5.882314 5.7036963 5.3846173 5.715234 5.591653 5.6418457 5.7644067 5.8738375 5.6184797 5.712816 5.589446
1370587_at 4.8051114 4.8179893 4.895563 4.815482 4.752012 4.7399817 4.871295 4.8576674 4.7723207 4.4801254 4.7885923 4.811118
1370588_a_at 4.025016 3.9969318 3.985886 3.9146821 4.0823107 4.188042 4.148974 3.9902432 3.9321136 4.022519 3.7409492 4.151987
1370589_at 5.4548492 5.2976274 5.565617 5.4313545 5.437836 5.3722157 5.1986027 5.340048 5.189709 4.86093 5.706294 5.2283835
1370590_at 7.0212193 7.00382 7.0248637 7.0025387 6.9649463 7.094893 7.3173714 7.1576495 6.8105235 6.901759 6.9768333 6.9984636
1370591_at 7.4123435 7.681614 7.7107534 7.8582835 7.8803835 7.4660907 7.4928303 7.696676 7.85293 7.4671626 7.6388435 7.782717
1370592_at 7.08847 6.7879 6.829686 7.184222 7.0052505 7.033099 6.5812926 7.7675047 7.2863245 6.799096 6.7769737 7.8559327
1370593_at 13.122009 13.191761 12.388634 13.240964 13.306148 12.867583 12.526058 13.176068 13.208042 12.982021 12.678005 13.438831
1370594_at 4.335738 4.148445 4.4931993 3.9075446 4.231616 4.4300966 4.6208916 4.56215 4.2814965 4.1701517 4.1352673 4.447617
1370595_a_at 3.622117 3.7489016 3.80643 3.1777127 3.2580307 3.6805205 3.7200232 3.3925974 3.8613908 3.514579 3.4251118 3.8797197
1370596_a_at 4.0882044 4.219679 4.0691137 4.0242033 4.1644382 4.0930433 3.9626071 3.973211 3.986095 4.1455927 3.8168468 4.1124525
1370597_at 6.3502297 6.4491205 6.2509503 5.9110284 6.279048 6.0344176 6.1236124 6.4793453 6.440918 6.614006 5.858604 6.4940014
1370598_a_at 4.221615 4.3451824 4.3137007 4.1070876 4.136939 4.306306 4.523898 4.2895856 4.472272 4.317998 4.3209257 4.252018
1370599_a_at 7.81889 7.935393 8.188182 7.9703736 7.9951816 8.056527 8.136618 7.7026367 8.122755 8.194387 8.31105 7.745102
1370600_at 5.0023026 4.938361 4.8869104 5.1604357 5.1742663 5.2554927 5.061967 5.3058205 4.9872904 5.354533 5.473077 5.4337654
1370601_a_at 4.184019 4.2917185 4.619946 4.340074 4.207996 4.2318425 4.198604 4.3670235 4.3529496 4.4146156 4.035992 4.4826403
1370602_at 4.417226 4.111309 4.054905 4.1498947 3.9735072 4.140356 4.4184837 4.5554667 4.543112 4.260304 4.044717 4.4290657
1370603_a_at 5.9556847 5.8379292 6.026874 6.1470175 5.4537563 5.8858976 5.6743207 6.214661 6.1459227 6.209213 6.029754 5.800367
1370604_at 4.2979307 3.662625 3.7048519 3.628444 3.9654055 3.792161 3.7735784 3.8183093 3.6609926 3.7649882 3.6025646 3.7164934
1370605_s_at 6.9455442 5.609564 5.3826575 5.3779893 6.1008687 5.517473 5.642541 5.355651 5.715293 5.8292923 5.6157675 5.911642
1370606_at 6.509463 6.513107 6.5239906 6.62093 6.4470563 6.505443 6.306112 6.68385 6.2637672 6.4497633 6.5931034 6.309453
1370607_a_at 4.833465 4.518886 4.5575323 4.6003866 4.6299853 4.5332556 4.7448597 4.574781 4.679529 4.468388 4.4590263 4.510323
1370608_at 3.4302988 3.7137868 3.8457649 3.7414417 3.579677 3.359895 3.6386318 3.4988227 3.5662532 3.5095475 3.5457647 3.8239174
1370609_a_at 10.20208 9.810586 10.159003 10.194447 10.114962 10.158063 10.143115 10.213395 10.27883 10.269925 10.289447 10.319354
1370610_at 4.306065 4.588573 4.4374785 4.3454437 4.323898 4.4855795 4.402965 4.4310617 4.7763834 4.4845686 4.3945174 4.4562926
1370611_at 5.8493757 6.0085964 6.170155 5.7364864 6.094406 6.1873236 5.9061747 5.784797 5.905344 5.8069267 5.782609 5.7801166
1370612_at 5.7528925 5.181277 5.300564 5.4624624 5.376616 5.609081 5.5545464 5.376589 5.2694793 5.341488 5.266775 5.531579
1370613_s_at 12.36642 12.314826 12.320376 12.349412 12.326602 12.397788 12.5315485 12.758556 12.440991 12.62409 12.564924 12.677818
1370614_s_at 5.8172655 5.34335 5.2926974 4.9952292 5.709785 5.0841208 5.3249793 5.345551 5.3541465 5.411944 5.541925 5.1963124
1370615_at 4.7312675 4.705358 4.5386734 4.9052534 4.7847157 4.968192 4.7024393 5.036112 4.949712 4.6519127 4.7296057 4.8353786
1370616_at 4.684621 4.6796885 4.9115896 4.797699 4.6609325 4.684632 4.8272805 4.7678704 4.8809547 4.7789297 4.6581116 4.510674
1370617_at 4.559554 4.672285 4.515525 4.260931 4.6008344 4.671772 4.688319 4.2297907 4.543438 4.7419605 4.490859 4.5500164
1370618_at 8.097651 8.174509 8.147702 8.043106 8.133397 8.141458 7.982574 8.120121 8.0830765 8.248522 8.214174 8.131511
1370619_at 4.818878 4.9745283 4.944674 4.808219 4.725485 4.876372 5.0042543 4.5680175 4.7954206 4.88339 4.736523 4.6689754
1370620_at 4.5706778 4.623885 4.311626 4.5232167 4.676545 4.5435963 4.6453347 5.0466547 4.569075 4.4133825 4.2030125 4.5826592
1370621_at 4.778754 4.9024534 4.951967 4.5840797 4.628767 4.943381 4.9501004 4.7106743 4.961233 4.885111 5.206817 4.8274693
1370622_at 3.9999743 4.026612 4.112581 4.0015645 3.9097245 3.9738998 4.4154963 4.1771283 4.318186 4.393323 3.9758866 4.2084446
1370623_at 6.301101 6.6344757 6.7139487 6.5048013 6.511444 6.617051 6.827324 6.3464475 6.7574434 7.124307 6.3766665 6.515498
1370624_at 4.2613816 4.326859 4.604716 4.0257807 4.016859 4.1400647 4.36757 4.29337 4.5164 4.2156982 4.236041 3.9089475
1370625_at 3.885442 3.605688 3.825051 3.4501045 3.5703957 3.729268 3.449577 3.5188758 3.5773957 4.0020647 3.628005 3.54834
1370626_at 3.4682317 3.238839 3.3892188 3.393 3.4211497 3.280984 3.3405054 3.4126177 3.2984955 3.324013 3.3739953 3.2886806
1370627_at 4.5431876 4.4984674 4.5117326 3.999633 4.7402296 4.4886107 4.4270096 4.4264345 4.5710244 4.3000054 4.8770194 4.2209253
1370628_at 4.751622 4.8153534 5.1233253 4.6272407 4.8314137 5.047481 4.707117 4.5846224 4.991586 4.8821464 4.790161 5.408063
1370629_at 3.9079952 3.6412046 3.656117 3.9791477 3.7477114 3.8135 4.03596 3.8763065 3.994082 4.2557526 3.7083063 3.7535877
1370630_a_at 7.0154867 7.1810064 6.9080567 7.2734437 6.9828568 6.9555044 7.111438 6.933429 6.6929502 7.4823465 7.3865075 6.742237
1370631_at 3.6665137 3.763362 3.728333 3.7748604 3.9838395 3.8492916 4.0894423 3.9325085 3.7703295 3.9167686 3.9583454 3.7485647
1370632_at 4.017337 4.0598373 4.0356236 3.8891957 3.923877 4.219837 4.3083344 4.084819 4.051012 4.3320813 4.083007 4.2506304
1370633_at 4.979271 4.9144626 5.0121117 4.979428 4.9445524 4.92102 5.121471 4.9434342 5.01429 4.85942 4.885641 4.947802
1370634_x_at 6.4835863 6.301992 6.1986213 6.2806587 6.2713785 6.5392146 6.4023175 6.484914 6.301253 6.362991 6.3216405 6.430696
1370635_at 4.2666974 4.430583 4.2586966 4.443065 4.481692 4.5279446 4.5149207 4.4259124 4.444296 4.4827514 4.036283 4.248589
1370636_at 4.442128 4.314821 4.159743 4.0602207 4.3342714 4.2866096 4.370706 4.043401 4.118946 4.143091 4.186574 4.2605305
1370637_at 3.837435 3.8829944 3.4855332 3.8524964 3.8969843 3.7791307 3.8224082 3.7578487 4.0647907 3.7063122 4.1667843 3.630929
1370638_at 5.1284623 5.0336213 5.312384 4.7658844 4.9368134 5.3328466 4.9453087 4.9408717 5.2442317 5.185028 4.80855 5.0309873
1370639_at 7.280925 7.192332 7.3522553 7.1285577 7.455691 7.470982 7.4948726 7.269701 7.316985 7.1604376 7.447966 7.3895593
1370640_a_at 5.063181 4.9888945 5.209712 5.1205406 5.107382 5.1385603 5.0466795 4.975567 4.9461794 4.972971 4.9880867 5.082156
1370641_s_at 6.4711156 6.3511753 6.4055376 6.39617 6.440688 6.4978023 6.6376057 6.48157 6.5190134 6.454206 6.4087834 6.301101
1370642_s_at 7.5159273 7.7369456 7.7479773 7.5712247 7.501683 7.3829327 7.4215884 7.4141073 7.1096983 7.5064735 7.6293354 7.057316
1370643_a_at 4.945707 4.662796 5.1280613 4.8422203 5.0808625 5.1143355 5.25174 5.033667 5.033354 5.0155425 4.7387238 4.929708
1370644_at 3.429283 3.6073513 3.6214807 3.3760493 3.6932838 3.616832 3.4837787 3.961527 3.5086973 3.6608768 3.558694 3.6038816
[truncated: 3,480,978 more chars]
