# Supplementary material for: Transcriptomic point of departure determination: a comparison of distribution-based and gene set-based approaches
Source: Front Genet. 2024 May 9;15:1374791. doi: 10.3389/fgene.2024.1374791 (PMC11112360; doi:10.3389/fgene.2024.1374791)
Supplement: Supplementary file 6 [file DataSheet1.zip › Data Sheet 1/trimethadione_29day_Rat_Liver_rma.txt]

ProbesetID V2 V3 V4 V5 V6 V7 V8 V9 V10 V11 V12 V13
Dose 0 0 0 50 50 50 150 150 150 500 500 500
1367452_at 10.477797 10.428789 10.3693 10.411987 10.461972 10.367645 10.561036 10.434787 10.466282 10.470237 10.682738 10.387486
1367453_at 10.052909 10.031526 10.122413 10.201535 10.075716 10.059357 10.184499 10.083329 10.226293 10.491548 10.2806425 10.528326
1367454_at 10.216743 10.196772 10.0942135 10.26415 10.045694 10.148727 10.16314 10.224064 10.126929 10.464148 10.545393 10.324967
1367455_at 11.49145 11.279193 11.354948 11.375179 11.399805 11.458103 11.418065 11.3379755 11.321814 11.579867 11.453958 11.569711
1367456_at 12.163841 12.161792 12.077735 12.1426935 12.15795 12.115342 12.232231 12.153569 12.143332 12.417733 12.4013195 12.264684
1367457_at 9.074107 9.0786295 9.0860195 9.107067 9.234767 9.244884 9.253247 9.171647 9.121861 9.185261 9.211175 9.031948
1367458_at 8.157448 8.16275 8.035073 8.081227 8.081848 8.222544 8.230893 8.090535 8.073495 8.01613 8.324228 8.014288
1367459_at 12.393488 12.343248 12.322945 12.308969 12.383057 12.448583 12.4212265 12.263434 12.295341 12.791503 12.635541 12.620819
1367460_at 11.537702 11.494517 11.503879 11.620271 11.572475 11.447772 11.681621 11.460181 11.504243 11.704904 11.70604 11.589246
1367461_at 10.784214 10.988535 10.80288 10.824379 10.837166 10.747185 10.871984 10.695261 10.783123 10.794732 10.922281 10.719746
1367462_at 9.9272375 10.285601 10.338437 10.351951 10.032729 10.145108 10.017272 10.24974 10.297797 10.246404 10.573553 10.399636
1367463_at 11.403714 11.2114935 11.086812 11.386989 11.034806 11.351006 11.3329935 11.142749 11.140599 11.397041 11.533058 11.339694
1367464_at 9.458714 9.453153 9.547129 9.374398 9.454466 9.416641 9.351958 9.393387 9.33568 9.329779 9.419775 9.25855
1367465_at 10.140013 10.209918 10.175142 10.2809725 10.213791 10.113712 9.992243 10.169047 10.360449 10.170185 10.220821 10.112682
1367466_at 10.541275 10.559517 10.4377575 10.350671 10.569708 10.412447 10.48686 10.398173 10.612395 10.601719 10.67919 10.65349
1367467_at 11.459755 11.498413 11.532721 11.556434 11.450329 11.49239 11.515165 11.636211 11.476984 11.698006 11.65558 11.535053
1367468_at 9.951757 10.094601 10.047561 9.98245 10.104363 9.86769 9.947564 9.895147 9.931018 9.869756 9.975951 9.823523
1367469_at 12.083087 12.012255 11.820309 11.831823 12.062823 12.069342 12.2918005 11.970177 11.855309 11.948663 12.113496 12.093282
1367470_at 10.344313 10.296017 10.268211 10.283165 10.198501 10.316457 10.259144 10.220429 10.23523 10.355691 10.082582 10.180782
1367471_at 9.077509 9.223248 9.2289505 9.1762085 9.39923 9.015778 9.267059 9.201704 9.191757 9.521549 9.626493 9.434167
1367472_at 10.314547 10.203153 10.183132 10.288831 10.118035 10.195118 10.189392 10.248925 10.140937 10.163344 10.325399 10.258067
1367473_at 10.013347 9.968333 9.963782 9.924018 9.965794 9.987582 10.103801 9.762208 9.733234 10.305438 10.2489195 10.1534605
1367474_at 9.527294 9.654308 9.526952 9.466612 9.498822 9.422008 9.615921 9.553104 9.533423 9.217208 9.469008 9.178854
1367475_at 10.716234 10.795507 10.701243 10.704422 10.810216 10.686787 10.77261 10.735744 10.693238 10.628516 10.640446 10.898316
1367476_at 11.417879 11.410915 11.475275 11.428787 11.380755 11.467505 11.484728 11.547233 11.378231 11.459776 11.65797 11.461914
1367477_at 10.264063 10.417942 10.23379 10.335088 10.357643 10.104114 10.0987215 10.211975 10.296345 10.665716 10.58309 10.477691
1367478_at 7.7242837 7.87641 7.9635715 7.954959 7.895139 7.7822523 8.028491 7.9120364 7.9651914 7.82334 7.7781196 7.5937314
1367479_at 11.39092 11.332854 11.349711 11.3701315 11.401995 11.3978815 11.378174 11.393311 11.511371 11.624031 11.552923 11.607863
1367480_at 10.061855 9.940714 9.940387 9.858825 9.954547 9.812491 9.988062 9.974073 9.995334 10.080375 10.150962 9.922068
1367481_at 9.824103 9.901903 9.830953 9.94881 9.831492 9.682073 9.808439 9.855332 9.913175 10.278678 10.265117 10.157908
1367482_at 9.805297 9.743585 9.7477865 9.598109 9.903764 9.608192 9.741214 9.768638 9.760655 10.015537 9.911917 9.749077
1367483_at 8.992832 9.098032 9.05828 9.118666 9.066322 8.89839 9.046329 9.157655 8.957903 8.933104 9.091646 8.890616
1367484_at 9.165851 9.363899 9.384181 9.309933 9.511308 9.206716 9.413063 9.408376 9.332295 9.131683 9.495431 9.096927
1367485_at 10.186228 10.06044 10.017517 10.192941 10.125076 10.278392 10.233068 10.095284 10.061892 10.209666 10.34094 10.23308
1367486_at 9.805781 9.734627 9.538088 9.78464 9.608867 9.633045 9.711453 9.691151 9.6307335 9.629367 9.565067 9.7202635
1367487_at 7.4142895 7.3802404 7.5564437 7.442556 7.325953 7.4355645 7.651555 7.529487 7.5754156 7.3986855 7.2647734 7.6669555
1367488_at 8.256664 8.121408 8.140972 7.7355094 8.146902 8.039204 8.012484 8.073963 8.086195 8.181847 8.320442 8.097342
1367489_at 6.533213 6.229372 6.0457377 6.1673527 6.104003 6.154512 6.244828 6.64866 6.6871443 6.8833966 6.846419 6.608239
1367490_at 7.616473 7.8158894 7.569306 7.471554 7.7090135 7.585026 7.7000732 7.6795406 7.859314 7.775837 7.73517 7.6631327
1367491_at 9.760365 9.677958 9.75755 9.706549 9.656889 9.705677 9.638544 9.602169 9.594065 9.825239 9.908077 9.784465
1367492_at 9.090779 8.950799 9.01508 9.04588 9.011682 9.057405 9.063842 9.094046 9.044466 9.274488 9.244627 9.259144
1367493_at 9.73045 9.588451 9.579456 9.579728 9.611978 9.553724 9.6334 9.549386 9.542242 9.571334 9.586903 9.635998
1367494_at 10.325849 10.406971 10.411711 10.303457 10.345764 10.248668 10.338201 10.408383 10.420742 10.467122 10.58757 10.489257
1367495_at 7.9172764 8.065676 7.9864883 7.7331257 7.9062724 7.817301 7.962742 7.981001 7.9653664 7.738471 8.270935 8.018981
1367496_at 11.269279 11.188451 11.1816435 11.281944 11.243616 11.186256 11.300791 11.277349 11.310769 11.383662 11.369407 11.398094
1367497_at 8.654704 8.561888 8.620788 8.707211 8.629275 8.674689 8.765167 8.593784 8.618494 8.615269 8.712962 8.690304
1367498_at 8.828677 8.951805 9.244904 8.924605 9.129638 9.024106 8.859304 9.237259 9.219012 8.774055 8.937923 8.898157
1367499_at 7.972529 7.9446015 7.957724 7.928932 7.7934556 7.957543 8.0359 8.016466 8.164724 8.278814 8.228626 8.303104
1367500_at 10.148158 10.219617 10.161705 10.112667 10.298554 10.0453825 10.099105 10.078903 10.143557 10.028024 10.182884 10.049158
1367501_at 8.5431595 8.674688 8.545436 8.54882 8.546456 8.635557 8.513375 8.504434 8.621071 8.497196 8.571725 8.37055
1367502_at 8.702716 8.797007 8.685593 8.701159 8.760808 8.785378 8.817456 8.898204 8.755411 9.352509 9.3703 9.248821
1367503_at 11.305237 11.324383 11.271225 11.341213 11.356906 11.3200865 11.243804 11.278997 11.493368 11.083438 11.058213 11.132419
1367504_at 8.135151 8.178047 8.168407 8.165609 8.138809 7.942809 8.363097 8.350845 8.252876 8.654123 8.641624 8.397669
1367505_at 8.568659 8.607535 8.503244 8.175917 8.473397 8.272055 8.5857315 8.510362 8.676023 8.264568 8.339266 8.348477
1367506_at 10.080271 10.141935 9.95765 9.874645 9.995165 10.16787 9.891066 9.9632015 9.984018 10.147406 10.316173 10.058622
1367507_at 7.6768513 7.771614 7.7620697 7.7237334 7.8306417 7.5070624 7.7754936 7.786033 7.6683974 7.7285557 7.7360787 7.6136603
1367508_at 9.12743 9.170626 9.002439 8.944077 9.223829 8.960433 8.994355 9.09131 9.054647 8.963147 9.119195 8.984156
1367509_at 9.57202 9.584263 9.449325 9.526562 9.5884285 9.476949 9.4606695 9.465834 9.484862 9.479946 9.516413 9.488767
1367510_at 9.675215 9.851781 9.820234 9.738112 9.761012 9.543356 9.721744 9.682825 9.725299 9.459233 9.5878 9.386696
1367511_at 9.064593 9.07558 9.034816 9.046286 9.040564 8.941424 8.979871 8.99316 9.062342 9.1764965 8.939191 9.050946
1367512_at 11.066744 11.093177 11.044955 11.012794 11.064791 11.016826 11.089154 11.064336 10.96066 10.868752 11.072491 11.062145
1367513_at 8.033224 8.53104 8.507675 8.619459 8.569668 8.482898 8.689682 8.541857 8.430658 8.417448 8.653556 8.399586
1367514_at 8.175969 8.192631 8.075396 8.247078 8.360193 8.100072 8.269691 8.136788 8.021556 8.507295 8.487868 8.570754
1367515_at 7.549896 7.76981 7.9181075 7.098574 8.117224 7.5029125 8.060085 7.9250693 7.412339 7.4168596 8.0235615 7.7537217
1367516_at 8.96783 8.735947 8.817902 8.957424 8.695066 8.73659 8.86894 8.805418 8.845241 8.899698 8.952635 8.960927
1367517_at 7.753208 7.777625 7.933487 7.6373477 7.781922 7.722382 7.6557593 7.6841044 7.682285 7.586503 7.680975 7.346446
1367518_at 8.594087 8.568791 8.709664 8.565426 8.586815 8.573408 8.425781 8.451761 8.517522 8.510047 8.713628 8.57457
1367519_at 8.719803 8.718093 8.907086 8.8628435 8.75211 8.781386 8.835026 8.791807 8.945824 9.015909 8.951422 8.909665
1367520_at 10.180344 10.223787 10.183434 10.343332 10.251464 10.077459 10.220981 10.290556 10.349638 10.235095 10.155247 10.155801
1367521_at 6.511895 6.970169 7.3881154 6.5887785 7.5277457 7.128865 6.675867 7.017318 7.5354323 6.387991 7.320191 6.929923
1367522_at 9.161275 8.995674 9.097932 9.155945 9.057905 8.943624 9.094218 9.090463 9.060203 9.003272 9.011498 9.041066
1367523_at 9.199187 9.436132 9.362569 9.247649 9.469282 9.088186 9.174114 9.2095995 9.343164 9.406518 9.525534 9.258829
1367524_at 7.074147 7.158352 7.15582 7.0138516 7.2758074 7.437754 7.281896 7.2604427 7.1580515 7.3670855 7.179608 7.203644
1367525_at 9.53527 9.608151 9.751195 9.605548 9.63117 9.478132 9.491516 9.398981 9.518765 9.292432 9.31357 9.53191
1367526_at 8.871456 8.965101 8.814266 8.765015 8.877595 8.812231 8.830418 8.833179 8.8427515 9.153408 8.734682 8.63639
1367527_at 8.291382 8.3476095 8.376154 8.323072 8.316601 8.10659 8.505635 8.281694 8.158028 8.26536 8.424791 8.254033
1367528_at 8.762857 8.863622 8.667053 8.818735 9.015622 8.746065 8.873114 9.013496 9.242006 8.797989 9.089333 8.699236
1367529_at 9.23889 9.375296 9.382847 9.315124 9.358389 9.36508 9.306635 9.35373 9.254706 9.265176 9.102919 9.103749
1367530_at 7.903843 8.03837 7.9777026 7.9400187 8.200933 7.9731216 8.1411705 8.344391 7.9858203 7.964898 8.469305 8.09307
1367531_at 10.787282 10.7258215 10.723595 10.702088 10.76244 10.646954 10.8087 10.755005 10.794846 10.909481 10.972241 10.841543
1367532_at 11.198697 11.271443 11.223487 11.209294 11.207741 11.210477 11.199023 11.151847 11.11747 11.048072 11.119515 11.013773
1367533_at 8.849501 9.088649 8.93846 8.87936 8.96611 8.7793865 9.0146055 8.951583 8.9778385 9.323021 9.175088 9.000696
1367534_at 7.464696 7.59391 7.6130314 7.5812836 7.544138 7.438077 7.5283003 7.741886 7.7714868 7.891882 7.859437 7.6327167
1367535_at 8.510179 8.37379 8.37056 8.4522505 8.291354 8.548633 8.290843 8.473378 8.464687 8.2311945 8.258816 8.525169
1367536_at 7.81717 8.128246 8.0914345 7.998069 7.9765325 7.886231 8.308432 7.9946666 7.7831903 8.630764 8.690903 8.401384
1367537_at 7.74844 7.9431868 7.670087 7.5323615 7.652202 7.7235985 7.56587 7.592441 7.782222 7.51931 7.8963575 7.5269065
1367538_at 7.613542 7.6612277 7.6337485 7.670579 7.617127 7.549726 7.5535965 7.7424407 7.7539835 7.509328 7.628942 7.571584
1367539_at 8.99124 9.006348 9.042986 8.696119 9.011102 8.621752 8.928432 8.790855 8.916416 8.288345 8.769013 8.45933
1367540_at 7.615873 7.7316093 7.789719 7.434726 7.7977314 7.536584 7.5937853 7.9253244 7.7827806 8.274801 8.3165455 8.036869
1367541_at 7.874377 7.7851567 7.876906 7.8127007 8.027435 7.651953 7.9338326 7.9226465 7.595537 7.839177 8.193084 8.085291
1367542_at 8.218707 8.333349 8.431751 8.409119 8.303066 8.276115 8.403357 8.385342 8.528371 8.567566 8.584131 8.430506
1367543_at 8.461907 8.595409 8.495127 8.316538 8.438596 8.299013 8.3661 8.32518 8.304779 8.486711 8.480394 8.344499
1367544_at 7.1997695 7.1014843 7.1668878 6.8246775 7.155163 6.8131366 7.0795364 7.308245 6.8958426 6.4833326 7.158374 6.664247
1367545_at 6.5468717 6.884673 6.8074584 6.7443233 6.8069115 6.6824284 6.78694 6.919916 6.8878293 7.0987873 6.7887216 6.807387
1367546_at 10.245258 10.3410225 10.084328 9.954851 9.881965 10.36999 10.168853 10.392897 10.203391 10.317712 10.506476 10.398075
1367547_at 8.21932 8.258347 8.211847 8.14408 8.1177845 8.221935 8.228722 8.352573 8.416998 8.654509 8.435024 8.572674
1367548_at 8.496217 8.366087 8.159878 8.449363 8.212373 8.427979 8.346753 8.229805 8.363663 8.731163 8.603242 8.615538
1367549_a_at 10.68673 10.546421 10.407496 10.469122 10.514125 10.6114435 10.710817 10.635946 10.620179 10.555731 10.806431 10.591795
1367550_a_at 8.460653 8.526422 8.615651 8.3880825 8.682144 8.248312 8.474235 8.461902 8.359995 8.612177 8.742416 8.479172
1367551_a_at 9.573164 9.563215 9.453901 9.434228 9.333044 9.344917 9.497416 9.550791 9.485702 9.778076 9.60637 9.652946
1367552_at 4.1077414 4.008143 4.087007 4.1546807 3.9400134 4.2966824 4.0079308 4.189117 4.074754 4.2418365 3.8261242 4.109878
1367553_x_at 12.411078 12.377837 12.304044 12.3678465 12.327579 13.177726 11.8644705 12.223684 12.238947 11.758001 12.175365 12.51512
1367554_at 4.054552 4.0980406 4.0396266 4.1427574 3.866173 3.8296278 4.165447 4.067372 3.8846154 4.120903 3.9845886 4.143631
1367555_at 14.739397 14.754609 14.773022 14.739397 14.718914 14.750815 14.763247 14.743664 14.718243 14.720804 14.731164 14.763247
1367556_s_at 14.629152 14.58215 14.573493 14.578424 14.573405 14.559159 14.547753 14.57053 14.585716 14.529364 14.588957 14.543697
1367557_s_at 13.16323 13.211669 13.035008 13.229076 13.043454 13.168394 13.178768 13.264716 13.189892 13.376544 13.378185 13.461914
1367558_x_at 3.1919804 3.1454747 3.1492531 3.395677 3.088116 3.119014 3.265522 3.282614 3.357558 3.4570243 3.2090766 3.1917977
1367559_at 13.052706 13.039759 12.988539 13.048582 13.042578 13.016464 13.153138 13.095468 13.028202 13.239124 13.235819 13.355765
1367560_at 12.325664 12.223857 12.340898 12.237666 12.282536 12.238692 12.3960705 12.444011 12.510665 12.976406 12.741588 12.860303
1367561_at 12.71052 12.65435 12.628046 12.615881 12.642929 12.579092 12.812675 12.655064 12.770321 13.012498 12.984633 13.014227
1367562_at 8.533212 8.187195 8.362239 8.734035 8.490374 8.254582 8.208687 8.313034 8.384235 8.409305 8.310104 8.384797
1367563_at 9.41228 9.524776 9.340521 9.640365 9.467775 9.296504 9.5124235 9.256194 9.319627 9.195375 9.289794 9.256628
1367564_at 6.112701 5.794012 5.796718 5.68392 5.922001 6.0932937 5.5777016 6.023939 5.8589864 5.837244 5.6482134 5.868184
1367565_a_at 13.751075 13.805721 13.874846 13.739125 13.843326 13.811624 13.77453 13.848116 13.843775 13.808021 13.85477 13.825656
1367566_at 4.1473074 3.976805 4.018738 4.247076 4.0347013 4.068945 4.024707 3.9600215 4.020607 4.4445133 4.693443 4.0903473
1367567_at 12.262191 12.248941 12.230708 12.179519 12.225675 12.179642 12.253732 12.150448 12.454727 12.737634 12.581334 12.635725
1367568_a_at 9.37527 9.410673 9.358206 9.341886 9.410996 9.38239 8.854326 8.891684 9.2929945 9.531645 9.537149 9.188831
1367569_at 11.950913 11.926868 11.978758 11.944442 11.977617 11.953213 12.0701 12.073304 12.04122 12.4915495 12.405555 12.489849
1367570_at 6.7934628 7.40032 6.9028883 7.679533 6.9221096 6.864182 7.2287636 6.723947 7.043945 6.82312 6.9184666 7.000935
1367571_a_at 5.2461424 5.0379467 5.064492 5.2106047 4.974395 4.9782667 4.9730043 5.0445986 4.9244766 4.988868 4.812828 4.982939
1367572_at 4.937643 4.978807 4.9167438 4.929922 4.9897785 4.9785833 5.017034 4.913984 5.265176 4.8499436 4.784793 5.10359
1367573_at 12.635619 12.52227 12.462215 12.517848 12.561607 12.464215 12.770249 12.558189 12.650102 12.878713 13.011333 12.931684
1367574_at 8.221949 8.496738 7.9348483 8.495219 8.42618 8.104124 8.2042 8.178848 8.395391 8.254873 8.357427 8.429783
1367575_at 11.896 11.916144 11.874225 12.088813 11.923287 11.957744 11.971162 12.173492 12.046866 12.329725 12.237525 12.487284
1367576_at 13.917053 13.799485 13.737531 13.832583 13.847901 13.673029 13.929446 13.821204 13.614052 13.93231 13.946715 13.838748
1367577_at 6.2898974 6.606794 6.7999716 6.7779436 7.1313434 6.347391 6.4720573 6.6561847 6.8674164 6.246013 6.753702 6.5088735
1367578_at 10.803088 10.769326 10.726881 10.824919 10.692026 10.805634 10.699438 10.734189 10.809334 10.848958 10.847713 10.931312
1367579_a_at 11.464218 11.420999 11.482308 11.492037 11.320845 11.458794 11.664155 11.49291 11.491966 11.747888 11.775932 12.194121
1367580_at 12.00146 12.018545 11.966626 12.099478 11.96365 11.847589 12.135447 12.009386 12.231113 12.5841465 12.350839 12.401217
1367581_a_at 6.5002403 6.265762 6.777597 6.0105543 6.605575 6.004729 6.1739473 6.6970534 6.2914557 6.5656834 6.9438787 6.28055
1367582_at 11.979022 11.990114 11.9104805 11.912426 11.920953 11.825438 11.961076 11.9615555 12.062015 12.334381 12.237594 12.3840885
1367583_at 13.135719 13.182508 13.189626 13.134419 13.240541 13.098412 13.225225 13.082865 13.031423 13.204245 13.276684 13.128568
1367584_at 8.260249 8.451527 8.028564 8.660429 8.460372 8.225144 8.091425 8.272392 8.513703 8.575533 9.110245 9.033309
1367585_a_at 11.190843 11.333311 11.088155 11.193815 11.187364 11.074855 10.899583 11.066998 11.09974 11.149008 11.360057 11.03348
1367586_at 13.101952 12.973208 13.054698 13.119297 13.001769 13.059441 12.993669 13.008878 13.039272 12.828422 12.751001 12.900166
1367587_at 3.4433944 3.4084482 3.3377457 3.3295944 3.3765824 3.2870944 3.3466785 3.4274013 3.2650802 3.3879542 3.487876 3.3803287
1367588_a_at 11.565767 11.59314 11.600428 11.513109 11.658972 11.523333 11.733318 11.507109 11.462098 11.800379 11.784359 11.882628
1367589_at 9.823871 9.933485 9.727069 9.844276 9.787709 9.810958 9.816751 10.008199 9.944572 10.978508 10.711861 10.577993
1367590_at 11.457875 11.267155 11.343699 11.403284 11.369384 11.302734 11.64658 11.374199 11.3721695 11.847892 11.876164 11.990916
1367591_at 10.392704 10.424858 10.407218 10.457839 10.416363 10.38856 10.478522 10.650741 10.654169 10.6746 10.882032 10.665624
1367592_at 3.310436 3.4704764 3.2675548 3.3543346 3.331694 3.4485288 3.4182715 3.5013921 3.269532 3.356999 3.347623 3.5781448
1367593_at 8.854191 8.961881 8.872352 8.685767 8.600883 8.165638 9.21909 8.88342 9.122762 9.918053 9.657424 9.201277
1367594_at 8.4939 8.479372 8.548634 8.481003 8.703024 8.443819 8.595137 8.544405 8.624212 8.422983 8.506712 8.276739
1367595_s_at 13.683029 13.651466 13.659966 13.671881 13.719914 13.655356 13.67514 13.659966 13.727482 13.642873 13.597326 13.653378
1367596_at 12.55166 12.585418 12.435031 12.499625 12.547479 12.392119 12.600114 12.464927 12.551203 12.867959 12.922625 12.849159
1367597_at 12.137563 12.114714 12.149174 12.103462 12.180834 12.091722 12.223133 12.101203 12.107802 12.577092 12.398958 12.578772
1367598_at 14.171246 14.127052 14.097683 14.136602 14.0972185 14.055623 14.105499 14.0310335 14.04719 13.987288 14.052789 14.044099
1367599_at 12.244501 12.180792 12.267996 12.425437 12.272631 12.177783 12.369211 12.328119 12.412099 12.516301 12.528596 12.518528
1367600_at 5.257794 5.292862 5.27147 5.301389 5.282033 5.61945 5.2727213 5.3602524 5.5537367 5.244096 4.8966546 5.497177
1367601_at 8.144625 7.88535 8.363035 8.038443 7.9742074 7.963033 8.467261 8.329905 8.383886 8.67418 8.791996 8.580124
1367602_at 9.3519745 9.344685 9.448167 9.203691 9.424921 9.003074 9.839524 9.4384775 9.548174 10.043817 10.293732 9.976902
1367603_at 11.504431 11.566175 11.405632 11.51013 11.535748 11.408882 11.548221 11.510407 11.419759 11.837359 11.960508 11.701149
1367604_at 11.389192 11.234665 11.248364 11.268044 11.108877 11.254791 11.099644 11.136101 11.363052 10.819241 10.941308 10.951016
1367605_at 11.237874 11.163844 11.226088 11.255169 11.2492485 11.1999235 11.330887 11.250014 11.340291 11.560028 11.508779 11.655776
1367606_at 12.604811 12.556162 12.532568 12.573844 12.62827 12.477097 12.70199 12.573153 12.624568 12.948142 12.898758 12.907765
1367607_at 12.56623 12.63226 12.609912 12.592647 12.616994 12.589283 12.665424 12.616684 12.583911 12.631899 12.662806 12.614011
1367608_at 5.0581465 5.0330563 5.1170006 5.3402705 4.999114 5.694709 4.756362 4.9132547 5.2945137 5.0453253 5.464432 5.1307135
1367609_at 12.206702 12.507893 11.991817 12.436503 11.784375 11.99239 12.257105 12.232889 12.002299 12.500328 12.73723 12.700316
1367610_at 12.527702 12.443969 12.494843 12.423522 12.499529 12.381198 12.618778 12.509351 12.540526 12.843428 12.758731 12.830728
1367611_at 5.22461 5.081289 5.2295384 5.1856465 4.9328346 5.1325283 5.137006 5.274168 5.1273327 5.020107 5.1803946 5.3081675
1367612_at 14.080207 14.070208 14.086398 14.105287 14.087798 14.044663 14.140429 14.050246 14.066706 14.056346 14.078562 14.097429
1367613_at 13.048983 12.998352 13.092623 12.998562 13.079008 13.069414 13.081545 12.993906 13.115273 13.088169 12.88902 13.025353
1367614_at 7.352981 7.666732 7.536416 7.7875223 8.09717 7.713588 7.7546673 7.472459 7.7137747 7.771993 7.9338217 7.37323
1367615_at 4.241743 4.203224 4.198367 4.070559 4.1029663 4.2160287 4.2026687 4.2581043 3.9715977 4.163937 3.9323902 4.1425004
1367616_at 4.3619585 4.241393 4.139409 4.2556343 4.416353 4.1669497 4.2889395 4.2066374 4.328926 4.325733 4.1028404 4.243453
1367617_at 9.019014 8.99609 9.046001 9.014226 8.987918 9.054181 8.920099 9.121718 9.250926 9.56742 9.677694 9.581913
1367618_a_at 11.413141 11.355393 11.344809 11.33991 11.446451 11.300652 11.520673 11.43205 11.541469 11.899431 11.863212 11.917594
1367619_at 12.762018 12.865445 13.074231 12.803081 13.064116 12.9641695 13.003725 12.966828 12.894471 12.767351 12.739654 12.898705
1367620_at 12.831638 12.78844 12.712613 12.846665 12.876037 12.817371 12.799211 12.859849 12.841212 12.800188 12.917362 12.871172
1367621_at 8.679639 8.712482 8.591368 8.738479 8.610652 8.425755 8.614231 8.655678 8.664306 8.888779 8.862772 8.742795
1367622_at 12.3546505 12.389593 12.434047 12.408655 12.515571 12.453627 12.485582 12.516766 12.497013 12.683181 12.688722 12.68002
1367623_at 12.51824 12.443335 12.40666 12.465976 12.398397 12.299009 12.485876 12.401114 12.502887 12.804413 12.811515 12.800056
1367624_at 10.672444 10.562332 10.664749 10.591224 10.625251 10.662297 10.628672 10.846231 10.57178 10.8116 10.757182 10.730513
1367625_at 13.380262 13.323599 13.280908 13.320817 13.374685 13.332716 13.435173 13.364884 13.3820095 13.609088 13.550328 13.53274
1367626_at 4.914156 4.83571 4.4465547 4.692171 4.603775 5.150966 4.7220645 4.5714283 4.6709433 4.6427937 4.6676226 5.030425
1367627_at 8.303538 8.319863 8.212579 8.213117 8.339126 8.068255 8.644716 8.129022 7.974181 7.345108 8.00486 7.468488
1367628_at 6.8097672 6.8558393 6.620888 6.983823 7.449253 6.6915812 6.978021 7.08249 6.91188 7.1157374 7.094772 6.9649415
1367629_at 12.281106 12.252559 12.162893 12.216991 12.189875 12.234261 12.265197 12.294795 12.343174 12.5068865 12.463756 12.395796
1367630_at 12.724714 12.671072 12.635362 12.672819 12.627804 12.5964 12.661996 12.623633 12.785119 13.003241 12.961565 12.9773445
1367631_at 5.9448805 5.9352446 6.8527966 6.326262 6.9316573 5.5599585 6.562805 6.348713 6.9479933 6.133589 7.194707 6.864287
1367632_at 9.531075 9.844129 10.120071 10.082418 10.146425 9.949171 9.093977 9.458337 9.458829 8.80716 8.1823 8.31506
1367633_at 9.484554 9.845238 10.323156 10.178591 10.110724 10.132626 9.047305 9.653158 9.648683 9.6028385 8.802094 8.915798
1367634_at 12.476227 12.436731 12.328363 12.418967 12.409169 12.312843 12.47187 12.419637 12.51522 12.854557 12.750685 12.841269
1367635_at 12.722061 12.817954 12.687827 12.679337 12.656893 12.700739 12.852648 12.735745 12.698354 12.760024 12.678369 12.766338
1367636_at 8.139356 8.08963 8.025953 7.898758 8.252558 7.995553 8.020636 8.176476 8.042744 8.66295 8.306905 8.147908
1367637_a_at 11.287725 11.186595 11.224754 11.177633 11.267267 11.236287 11.282347 11.283121 11.156177 11.135891 11.205172 11.193594
1367638_at 9.45574 9.470451 9.49473 9.418751 9.445529 9.33229 9.44804 9.508177 9.507948 9.502809 9.487621 9.708002
1367639_a_at 12.92261 13.00918 13.019324 13.039072 13.026294 12.866553 13.027089 13.052897 13.003597 13.110699 13.094452 13.185398
1367640_at 12.736178 12.668564 12.6609 12.641637 12.690154 12.591053 12.768953 12.643856 12.781592 13.198728 12.977529 13.169897
1367641_at 13.546477 13.479256 13.410302 13.489115 13.450482 13.403266 13.500615 13.446128 13.465815 13.4505205 13.369698 13.468792
1367642_at 11.099602 11.065842 10.998862 11.094043 11.027647 10.905782 11.230277 11.094914 11.077257 11.199193 11.185893 11.116764
1367643_at 11.967613 11.750808 11.842929 11.921571 11.815572 11.975124 12.1220665 12.10073 12.070989 12.3574295 12.178963 12.38041
1367644_at 7.5199656 7.4754844 7.487048 7.257641 7.42786 7.3879523 7.433299 7.572164 7.790371 7.4392676 7.389915 7.345769
1367645_at 12.944155 12.92787 12.865347 12.888035 12.89076 12.741989 12.892812 12.869102 13.07501 13.341531 13.25627 13.191559
1367646_at 12.237803 12.288834 12.552459 12.35581 12.420972 12.319913 12.763759 12.475315 12.4008 12.240885 12.6015005 12.29574
1367647_at 14.168957 14.225692 14.191242 14.193437 14.211832 14.187174 14.088485 14.173808 14.154567 14.133079 14.193307 14.101942
1367648_at 5.839071 5.7958565 5.9574275 6.1760283 6.0377893 5.8955145 6.2111506 6.170366 6.128793 7.0060353 6.5072045 6.5304666
1367649_at 6.373023 5.8955626 6.1616006 6.0522456 6.356019 6.3386574 6.0713334 6.161213 6.356904 6.415164 5.744499 6.2387657
1367650_at 6.159685 6.3454986 6.0976853 6.726403 6.532743 6.072794 6.2014427 6.2848725 6.3914065 6.2926393 6.0573344 6.293767
1367651_at 10.345816 10.414948 10.400303 10.408622 10.141475 10.342717 10.482469 10.5338955 10.382553 10.316357 10.328678 10.26495
1367652_at 9.939394 9.396535 9.607236 9.947534 10.180663 9.672869 10.018235 9.26984 9.891028 9.111694 9.513564 9.369433
1367653_a_at 12.326742 12.590266 12.431306 12.583351 12.372721 12.369442 12.599766 12.727008 12.650526 12.845693 12.9887905 12.603286
1367654_at 8.910858 8.812536 8.584843 8.556237 8.386705 8.347018 8.667305 8.719531 8.353313 8.818071 8.6775875 8.430465
1367655_at 8.341266 8.180777 8.093309 8.317747 8.368085 8.067014 7.986861 8.207567 8.253354 8.437401 8.281773 8.395725
1367656_at 10.804282 10.920027 10.85813 10.983124 10.915887 10.790138 10.988124 10.989796 10.989728 11.063543 11.116871 11.304631
1367657_at 12.485955 12.481894 12.473162 12.455944 12.7439375 12.522367 12.574223 12.476144 12.559322 12.585209 12.759379 12.677312
1367658_at 6.5839787 6.783909 6.3326283 6.3109245 6.4149737 6.2860394 6.394548 6.4216237 6.5986195 6.5536213 6.070222 6.5677156
1367659_s_at 11.253264 10.915302 11.211709 11.051606 11.190265 11.048625 11.200995 11.015084 10.790918 11.169247 11.034116 10.953489
1367660_at 6.69792 6.427663 6.1226296 6.054101 5.858719 6.0116 6.1691732 5.9350896 5.9503713 6.318226 6.30354 6.621991
1367661_at 7.257182 7.661329 7.156512 7.4460454 8.401705 6.9145403 7.270848 7.413803 7.420468 8.416566 7.817522 7.425276
1367662_at 12.544658 12.592686 12.619408 12.556611 12.531296 12.54567 12.395692 12.602857 12.688744 12.510178 12.599045 12.533329
1367663_at 11.772728 11.702127 11.67406 11.755186 11.735953 11.606091 11.694774 11.583242 11.684398 11.581873 11.522664 11.713332
1367664_at 4.196955 4.358841 4.3342247 4.4120865 4.2544556 4.334425 4.3804417 4.2152405 4.1659303 4.794074 3.9436247 4.1447997
1367665_at 4.042642 4.4101133 4.129395 4.215541 4.1885037 4.352608 4.2351284 4.1562443 4.107049 3.9720645 4.1100965 4.3123617
1367666_at 10.206382 10.045407 10.152347 10.181222 10.311376 9.999912 10.411977 10.166843 10.070749 10.061421 10.331554 9.953537
1367667_at 12.063448 12.244496 11.94729 12.04188 11.65247 12.068207 12.034186 11.718756 11.552881 11.867724 12.046899 11.812587
1367668_a_at 6.764092 6.5559664 6.9518027 7.164617 7.2411947 6.4207134 7.375783 7.02102 6.5965853 5.93223 6.725521 6.179265
1367669_a_at 10.398677 10.597936 10.730396 10.447215 10.721754 10.465933 10.403931 10.592519 10.675535 10.860106 10.866157 10.682792
1367670_at 10.857799 10.820368 10.944862 10.817701 10.964284 10.818095 10.763062 10.884427 10.923115 11.090624 11.20147 10.976946
1367671_at 9.678423 9.611076 9.73848 9.654387 9.74468 9.555889 9.800582 9.911288 9.834115 9.931501 9.815163 10.284347
1367672_at 12.024782 12.056149 12.073475 11.896871 12.014838 11.955028 11.988718 12.02042 11.899322 11.865564 11.79986 11.905829
1367673_at 11.01322 11.176003 10.931092 11.031885 11.05385 10.872703 11.20478 11.128999 11.219829 11.52226 11.367036 11.287306
1367674_at 9.677924 9.565419 9.344716 9.5741005 9.545803 9.326692 9.691541 9.481886 9.403191 9.536019 9.569627 9.613278
1367675_at 9.653866 9.577541 9.421096 9.43272 9.476797 9.420081 9.484257 9.45563 9.450178 9.766026 9.603426 9.695254
1367676_at 8.2543335 8.075905 8.057837 7.352795 8.157736 7.855235 8.219955 8.0446 8.212379 7.169517 7.1534324 7.8313227
1367677_at 11.344074 11.448489 11.46138 11.6304655 11.442805 11.502264 11.308019 11.441137 11.7413645 11.534008 11.350266 11.631652
1367678_at 11.163179 11.1005125 11.304745 11.216516 11.093929 11.488976 11.513484 11.331907 11.465626 11.279234 11.3320265 11.310487
1367679_at 10.119902 9.795423 9.896181 9.934013 9.873249 10.109428 9.464905 9.977938 9.983232 9.977442 9.597542 10.157232
1367680_at 12.22056 12.116024 12.200119 12.212595 12.130518 12.222903 12.280288 12.223591 12.261595 12.245892 12.176995 12.221893
1367681_at 9.957823 9.977693 9.916668 10.10009 10.232237 10.013562 9.984412 10.281079 10.108389 10.073449 10.277393 10.053089
1367682_at 6.81649 6.5347905 6.9613595 6.943661 6.509121 6.81977 6.73767 6.7009935 6.9769597 6.3381734 6.2304277 6.4793186
1367683_at 10.317124 10.095062 10.512002 10.177769 10.113128 10.423337 10.375171 10.158784 10.268383 9.865445 9.933216 10.128573
1367684_at 3.785033 4.2332006 4.2798743 4.4190707 3.9226418 4.132173 4.1343665 4.078066 4.705836 3.9979925 4.3653913 4.2227097
1367685_at 12.174521 12.196365 12.127052 12.179087 12.2455845 12.045593 12.342934 12.054876 12.135804 12.526557 12.375236 12.377547
1367686_at 12.087643 11.997527 12.126697 12.077271 12.172672 12.217924 12.163732 12.110515 12.155974 11.976927 12.023854 12.038578
1367687_a_at 8.62019 8.72387 8.587086 8.669805 8.767664 8.625043 8.676127 8.64037 8.531915 8.561184 8.575354 8.200116
1367688_at 8.074926 7.985107 8.009871 8.094422 8.0393505 7.957561 7.777791 7.92306 7.9137936 7.9870768 8.089855 7.862259
1367689_a_at 8.270073 8.148191 8.086531 8.33996 8.462212 8.256 9.708666 8.281984 8.082249 8.920654 8.891393 8.506433
1367690_at 11.522894 11.745878 11.696591 11.467754 11.694016 11.578339 11.441148 11.576436 11.66424 11.515099 11.577268 11.504655
1367691_at 11.354907 11.381607 10.586555 11.292112 10.513137 11.158023 11.421945 10.947425 10.653671 11.068527 11.122846 10.884248
1367692_at 3.5558019 3.754483 3.5159364 3.8444545 3.7462113 3.8952112 3.657364 3.6757605 3.768579 4.1631694 3.7905924 3.6733234
1367693_at 10.059156 9.937601 9.961467 10.009485 9.965252 10.024123 10.200957 10.008358 10.020467 9.957948 10.230889 10.298437
1367694_at 11.400465 11.352649 11.341328 11.376687 11.261319 11.343753 11.399519 11.48047 11.412531 11.737089 11.417633 11.560239
1367695_at 12.148984 12.209582 12.226614 12.277466 12.259529 12.154971 12.197607 12.218236 12.14101 12.046856 12.227823 12.041847
1367696_at 8.562948 8.668634 8.498694 8.749218 8.8518305 8.550609 8.392448 8.666194 8.671046 8.762554 8.611511 8.677538
1367697_at 10.039769 9.94777 9.978497 9.653326 9.846148 10.119707 9.965083 10.259547 10.208509 10.11158 9.972342 9.981884
1367698_a_at 8.931299 9.126528 9.146487 9.340255 9.211644 8.678099 9.33055 9.276758 8.98535 8.802543 9.205717 9.047244
1367699_at 6.6231246 6.6527042 6.7820597 6.6409383 6.5221825 6.4447126 6.575638 6.6942153 6.48969 6.6080527 6.653598 6.6060634
1367700_at 4.460593 4.1608496 3.6392348 4.2377677 4.0303 3.8794215 3.7918208 3.7109036 4.080125 4.0193987 3.862362 4.374343
1367701_at 6.5650206 6.687306 6.664473 6.606363 6.792538 6.794153 6.341267 6.5532165 6.6220064 6.2986226 6.2846684 6.334583
1367702_at 12.514008 12.485185 12.565051 12.648413 12.582324 12.60361 12.289145 12.5101 12.3882265 11.91135 11.788156 11.956951
1367703_at 3.8480694 3.7435708 3.7871034 3.7059474 3.547286 3.9638598 3.7572463 3.8166788 3.5050774 3.8817391 3.5902557 3.9459686
1367704_at 8.850722 8.821876 8.677567 8.868858 8.654779 8.7592535 8.7842045 8.701721 8.823365 8.825141 8.8638115 8.908548
1367705_at 8.670494 9.036675 9.434038 9.190663 9.285322 8.919436 9.101878 9.111494 9.001999 9.177411 8.580072 8.872758
1367706_at 11.179638 11.113093 11.122678 11.278715 11.131624 11.056086 11.336447 11.362037 11.233344 11.572461 11.585196 11.544967
1367707_at 10.154748 9.999276 10.138899 10.659555 9.071607 9.482224 11.511909 10.418101 9.458251 10.733141 10.910671 10.786583
1367708_a_at 11.438772 11.308388 11.422409 11.71626 10.372364 10.630922 12.207919 11.295525 10.383001 11.402668 11.846191 11.308208
1367709_at 9.526462 9.2908125 9.321626 9.240504 10.288729 9.346967 8.8909 10.012776 9.792394 9.654268 9.996801 9.61921
1367710_at 10.628208 10.546312 10.562783 10.596461 10.61729 10.535557 10.633983 10.497015 10.612056 10.615622 10.556369 10.827173
1367711_at 11.297522 11.338975 11.21803 11.18032 11.218879 11.245994 11.340904 11.255521 11.090858 11.332186 11.455013 11.337742
1367712_at 6.6225333 7.124256 6.55125 6.5751066 7.142939 6.6328974 6.609449 6.73596 7.117901 7.0488467 7.6340084 7.2341
1367713_at 9.447969 9.6354065 9.512772 9.397824 9.564162 9.321038 9.608417 9.613932 9.483928 9.60859 9.806739 9.7435
1367714_at 7.7528725 7.721644 7.712324 7.430464 7.4856954 7.664845 7.787106 7.7632017 7.5055175 7.9160104 7.6907 7.8436236
1367715_at 10.151388 10.145865 9.988575 10.131356 9.99223 10.176447 10.0929 10.113128 10.06932 9.958278 10.122509 10.104644
1367716_at 8.498634 8.776381 8.601101 8.857103 8.495647 8.566322 8.451017 8.408289 8.638506 8.695667 8.362888 8.3770485
1367717_at 12.534941 12.571193 12.402544 12.515996 12.433403 12.360078 12.471428 12.479346 12.568879 12.821129 12.753911 12.819245
1367718_at 9.000656 9.063586 9.0334215 9.1143875 9.1053 8.988066 9.132518 8.972088 9.049666 8.705153 9.022883 9.047128
1367719_at 10.106193 9.94777 9.897887 9.873723 9.850426 9.912455 10.037025 9.868129 9.903522 10.022371 10.038064 10.017142
1367720_at 11.434403 11.487554 11.502305 11.476663 11.573342 11.363267 11.373037 11.424666 11.464822 11.894305 11.447755 11.776644
1367721_at 11.069242 11.107465 11.715304 11.041343 11.67234 11.505795 11.073379 11.152217 11.239028 10.863023 11.032502 11.054879
1367722_at 7.375987 7.3614492 7.1938486 7.333451 7.368828 7.1956873 6.9933352 7.240136 7.306739 7.2858653 7.3631544 7.16808
1367723_a_at 7.815157 7.807067 7.8882375 7.948582 8.015001 7.8731513 8.1218815 7.9529114 7.85742 7.684428 7.897724 7.5071487
1367724_a_at 10.925634 10.981624 11.041041 11.004348 10.951885 10.980947 10.898166 11.035928 11.155106 11.35342 11.286622 11.222994
1367725_at 7.646246 7.696362 8.856503 7.839993 8.374745 8.175369 7.1639633 8.383806 8.590132 8.002943 8.639729 8.252183
1367726_at 6.7507415 6.695435 6.592223 6.5779486 6.7374387 6.741825 6.5105276 6.551667 6.491221 6.803496 6.6079097 6.709851
1367727_at 8.128026 8.062486 8.151449 7.986597 8.106092 8.101994 8.037243 8.158611 8.018077 7.624221 8.041482 8.156401
1367728_at 7.929511 8.249571 8.164078 8.020123 8.062587 7.884869 8.091814 7.7105994 7.4004946 7.480666 7.674668 7.46263
1367729_at 12.195829 12.252767 11.817056 12.314676 11.771422 12.444541 11.78624 12.126312 12.145251 10.949109 11.009297 10.94306
1367730_at 9.936879 10.035019 9.918126 9.897829 9.982321 9.927986 9.849844 9.803913 9.821661 9.692668 9.877288 9.714528
1367731_at 8.413761 8.403183 8.262589 8.5532 8.556983 8.364999 8.28198 8.254275 8.313196 8.35714 8.2122555 7.984562
1367732_at 9.022548 9.033605 8.927306 9.155521 9.151272 8.96884 8.929524 9.193029 8.902471 9.434836 9.37487 9.256954
1367733_at 6.3034773 6.55072 6.7058363 7.536098 7.7085032 7.705938 8.229914 8.490349 7.8278823 10.322498 8.64036 8.647511
1367734_at 8.109226 8.001742 8.165941 8.330435 8.311845 8.12783 7.9085855 8.121836 8.113153 7.7494287 7.480458 7.8208504
1367735_at 12.031942 11.832892 11.801633 11.904425 11.753859 11.941874 11.804862 11.629072 11.595764 11.497942 11.321023 11.441724
1367736_at 9.683567 9.57563 9.751743 9.505336 9.647499 9.623492 9.635028 9.516571 9.458513 9.065304 9.304097 9.17441
1367737_at 11.040964 11.1402445 11.024645 11.143203 11.077552 11.081877 11.014108 11.13153 11.242957 11.005869 11.011348 11.04693
1367738_at 6.9578857 7.087353 6.9022517 7.100672 7.100395 7.1167097 6.8853555 6.905269 7.1769414 6.9251795 6.818369 6.8821707
1367739_at 4.401167 4.1050363 3.9867144 4.1883774 4.211936 4.338661 3.938237 4.1761227 4.070714 4.2172737 4.1095567 4.409675
1367740_at 6.417108 6.8116393 6.924305 6.3507786 6.3378553 6.392726 6.220541 6.471593 6.6904025 6.5691223 6.234649 6.3424444
1367741_at 10.156224 10.382231 11.283884 10.456784 11.166987 10.8517685 10.19034 11.305864 11.071045 10.559102 11.356209 10.974518
1367742_at 5.6432176 5.5468855 5.654059 5.5804224 5.6112623 5.47668 5.5750666 5.2766943 5.582631 5.6277685 5.553034 5.4372115
1367743_at 6.059139 6.381679 6.1994605 6.0746455 6.0400887 6.066165 6.190248 6.2212496 5.985331 6.468611 6.7340226 6.3582377
1367744_at 5.9654574 6.623896 6.030055 6.698826 6.4959393 6.1187897 6.3272777 6.252972 6.66119 6.3639326 6.2167683 5.8855643
1367745_at 8.854924 8.85738 8.702851 8.514842 8.663534 8.524225 8.605174 8.621023 8.683682 8.443167 8.4980345 8.456978
1367746_a_at 8.145002 8.16338 7.976147 8.179314 8.109703 8.125246 8.2701435 8.185585 8.2305565 8.176685 8.327217 8.069104
1367747_at 8.433861 8.452095 8.386555 8.531875 8.354706 8.188267 8.232407 8.333996 8.307735 8.237797 8.320095 8.123257
1367748_at 9.563084 9.496237 9.168964 9.424655 9.371597 9.389355 9.630509 9.60319 9.418389 9.319048 9.416627 9.030336
1367749_at 4.5275326 3.8220732 3.695283 5.3596516 6.197339 5.630822 4.514021 3.1831996 4.201229 4.0991573 5.180758 4.05413
1367750_at 9.440332 9.437883 9.460418 9.617203 9.409755 9.388709 9.695704 9.76218 9.841147 9.841713 9.875673 9.792056
1367751_at 8.390339 8.325539 8.198867 8.274809 8.503808 8.331585 8.475277 8.297696 8.066786 8.300767 8.535973 8.054314
1367752_at 8.550552 8.806251 8.659237 8.64838 8.433107 8.297881 8.757283 8.391287 8.427177 8.509786 8.72293 8.430598
1367753_at 6.586529 6.5190477 6.33521 6.781236 6.4250994 6.2073035 6.506317 6.669697 6.633354 6.626029 6.803682 6.24314
1367754_s_at 10.721065 10.7645 10.694569 10.75789 10.761337 10.766036 10.617516 10.8598175 10.730872 11.628099 11.785363 11.187824
1367755_at 13.484316 13.437772 13.623834 13.613745 13.559182 13.631764 13.3677225 13.554243 13.702991 13.572832 13.597606 13.443978
1367756_at 10.057113 9.959954 9.916023 9.90833 9.7723465 9.681893 9.851324 9.922179 9.9995985 9.817314 9.885355 9.872154
1367757_at 12.372942 12.293008 12.251664 12.311211 12.296555 12.325484 12.404624 12.353376 12.270885 12.265377 12.405051 12.159691
1367758_at 8.83279 9.110533 8.961348 8.96085 9.13815 8.7968235 9.003598 9.201305 9.116751 8.888218 9.228705 9.087802
1367759_at 9.013605 8.875754 8.60979 8.70353 8.948352 8.625469 8.590007 8.530131 8.49341 7.4830017 7.6056976 7.626812
1367760_at 8.517491 8.56744 8.382446 8.526677 8.549286 8.595813 8.512531 8.589347 8.604054 8.648404 8.67413 8.72226
1367761_at 7.9514465 8.006432 8.023692 8.295766 8.28035 7.892471 7.974647 7.8916006 8.352821 8.568512 8.163354 8.163517
1367762_at 4.705929 4.91297 4.9513283 5.0146303 5.0265512 4.874874 4.768608 4.9147263 5.224208 4.7873287 4.6261272 4.9105453
1367763_at 11.332052 11.284564 11.366221 11.591436 11.6216545 11.595121 11.373117 11.309324 11.475476 11.215458 11.21428 11.292748
1367764_at 7.9986343 8.291797 8.669336 8.372971 8.205544 7.6605167 8.8901005 8.831714 8.363146 8.605278 9.018918 8.951043
1367765_at 9.574835 10.117314 10.009562 10.58282 10.036474 9.65292 10.361047 10.388165 9.71974 9.844085 9.813963 9.848987
1367766_at 10.709148 10.950979 10.899924 10.912665 11.009764 10.83941 11.085672 11.111866 10.846264 11.211918 11.54587 11.351659
1367767_at 10.673381 10.785793 10.811469 10.777719 10.864833 10.753988 10.753855 10.809664 11.031155 11.2562275 11.079995 11.180341
1367768_at 4.8228054 5.122218 5.006518 5.1912766 5.4608026 5.2107334 5.310851 5.3682585 5.4901567 5.2078037 4.666659 5.5206776
1367769_at 8.989656 8.966881 9.036438 8.920086 9.074993 8.827698 9.070203 9.043493 9.159949 9.354454 9.228216 9.177746
1367770_at 10.344872 10.28725 10.531018 10.3323555 10.444083 10.528158 10.36386 10.366631 10.500114 11.126542 11.065356 10.978762
1367771_at 9.45502 10.146927 11.112407 10.413675 11.169185 10.47111 9.77819 10.959504 11.062673 10.54806 11.133198 10.688227
1367772_at 8.712724 8.662079 8.638234 8.620318 8.701702 8.546541 8.762094 8.719865 8.875123 8.877415 8.956782 8.763339
1367773_at 10.210237 10.290696 10.162234 10.339586 10.001821 10.091315 10.159801 10.009036 10.06932 10.142475 10.399847 10.015107
1367774_at 13.148609 13.193874 13.157378 13.159571 13.254074 13.1962595 13.442362 13.258741 13.166295 13.11952 13.201491 13.291263
1367775_at 12.445461 12.591797 11.782784 12.5345125 12.401631 12.138739 11.713569 11.40266 11.857936 11.500441 11.749312 11.77815
1367776_at 7.308671 7.0069995 7.201482 5.9207973 7.1053185 7.3336124 6.9031816 7.0805283 7.256389 5.6057744 5.08352 7.2835693
1367777_at 11.3021 11.302616 11.20187 10.984256 11.230433 11.162122 11.280526 11.197905 11.096433 11.446414 11.235973 11.000017
1367778_at 9.011185 8.965105 9.015228 9.002514 8.997147 9.130928 8.843681 9.0493145 9.043404 9.300724 9.082497 9.069112
1367779_at 6.810264 6.669098 6.4959464 6.698976 6.843815 6.4685674 6.7838397 6.602404 6.683696 6.7930875 6.6333776 6.8541813
1367780_at 7.3630576 7.1220655 7.2057967 6.956399 7.1371155 7.3052893 7.130819 7.0224333 7.2709208 6.4144306 6.588057 7.077532
1367781_at 3.5161474 3.6105354 3.6365964 3.6011806 3.5603538 3.7550135 3.7572463 3.515258 3.6481385 3.7407832 3.602208 3.666479
1367782_at 4.5447206 4.24836 4.272605 4.684181 4.3386335 4.6459703 4.473996 4.30972 4.550137 4.473057 4.241605 5.024333
1367783_at 12.024975 11.885998 11.997094 11.904796 11.982247 12.117715 11.880478 12.00483 12.020586 11.662048 11.643743 11.774866
1367784_a_at 13.014585 13.011687 12.950181 12.860713 12.954677 13.018423 12.7842655 12.965937 13.078627 13.124347 12.995024 12.96458
1367785_at 4.4788637 4.628271 4.4885674 4.395181 4.2233887 4.2661676 4.4906373 4.764646 4.317009 4.322216 4.376691 4.3532567
1367786_at 10.189531 10.299225 10.215791 10.341908 10.2383 10.031533 10.438863 10.028634 10.075034 9.71197 9.89179 10.035265
1367787_at 5.434643 5.6583223 5.6902366 5.3992553 5.4442043 5.5252376 5.7046866 5.7212715 5.939745 6.0037456 5.891989 5.6562514
1367788_at 7.968341 8.271976 8.119084 7.9400187 7.981494 7.9756002 7.959981 8.101412 8.164464 7.984159 8.223982 8.101111
1367789_at 7.441376 7.580242 7.3177943 7.185217 7.810827 7.2369857 7.350383 7.4882493 7.378992 7.484883 7.500498 7.324147
1367790_at 9.993022 10.089662 9.963668 9.998758 10.050358 10.104083 10.076295 9.997455 10.185696 10.274439 10.096809 10.170687
1367791_at 7.3472075 7.5519433 7.3646994 7.441031 7.6291337 7.2885623 7.35963 7.290715 7.2798276 7.645261 7.5974336 7.4386835
1367792_at 4.1878095 3.9582324 3.9711556 4.22803 3.9633489 4.200303 4.019181 4.2538514 3.854076 3.9314084 3.929976 3.9999886
1367793_at 13.128182 13.031434 13.093423 13.117794 12.992946 13.128312 13.236599 13.16116 13.065777 13.529418 13.307823 13.385474
1367794_at 6.131813 6.6036143 5.799382 6.705267 7.9531245 5.893877 5.581328 5.6566973 7.011524 6.0798645 6.1987977 5.3870664
1367795_at 7.45725 8.084633 8.913002 8.562272 8.9702835 8.234039 7.6825137 8.723606 8.635962 8.428246 8.756027 8.233425
1367796_at 8.462135 8.371571 8.28818 8.332154 8.349762 8.279861 8.502813 8.174357 8.08709 8.270315 8.221635 8.295829
1367797_at 6.550723 6.6858153 6.554941 6.654782 6.696355 6.7509174 6.754182 6.563076 6.734616 6.712687 7.0296397 6.698978
1367798_at 12.278246 12.319131 12.34682 12.334828 12.380269 12.413277 12.258072 12.381348 12.484333 12.421172 12.478091 12.31799
1367799_at 5.408906 5.002366 5.526164 5.457964 5.1902237 5.4071107 5.4682145 5.5552177 5.2449713 5.334141 5.00838 5.524813
1367800_at 6.4505253 6.4018965 6.793159 6.455027 6.4488807 6.1299386 6.7935877 6.328848 6.557686 6.5261807 6.485552 6.7473187
1367801_at 9.246573 9.500801 9.298449 9.401538 9.146915 9.268602 8.987967 9.190613 9.355931 9.225802 9.230226 8.865702
1367802_at 9.468018 9.185186 10.297444 9.812648 10.045298 9.087331 9.62322 9.483066 9.181753 9.1826105 10.203283 9.895251
1367803_at 7.022622 7.2614217 7.1165624 6.5580525 7.0478683 6.7466893 7.0359364 7.2693195 7.177151 7.047149 7.144358 7.347478
1367804_at 13.106766 12.961782 12.970405 13.008055 13.0647 12.952047 13.010161 12.863552 12.959577 12.739057 12.728236 12.828553
1367805_at 4.861904 4.873917 5.0329814 4.9669695 4.619691 4.9808784 4.708587 4.929731 5.10238 5.012363 4.7198606 5.145898
1367806_at 5.2892637 5.4062166 5.4573383 5.4858084 5.3182592 5.3045387 5.429384 5.3232675 5.2947083 5.1450224 5.1629934 5.342728
1367807_at 9.113673 9.206203 9.131899 9.19949 8.409353 8.932574 9.203191 9.280519 9.046181 8.436262 9.37467 9.178871
1367808_at 10.426053 10.5913515 10.392667 10.384565 10.511076 10.3378 10.381774 10.2045765 10.261903 10.619764 10.690324 10.463809
1367809_at 4.8944182 4.5460176 4.565619 4.5060153 4.5356107 4.8352666 4.6031475 4.7428074 4.904014 4.820567 4.6274405 5.1252604
1367810_at 6.2132964 5.891335 6.085034 6.07516 6.211278 6.210582 5.795391 5.814365 6.1572547 6.100018 6.0276017 5.833753
1367811_at 5.50329 5.4447074 5.415496 5.1801167 5.244972 5.492463 4.8384333 4.871858 5.763498 7.497511 7.391 8.217615
1367812_at 7.758438 7.49632 7.7083945 7.671295 7.324023 7.7746263 7.283721 7.39557 7.564243 7.8246064 7.8050556 7.61927
1367813_at 8.476912 8.482675 8.133521 8.354919 8.445247 7.8039207 8.131207 8.218523 8.191894 8.166117 8.791162 8.067165
1367814_at 9.119087 8.946923 8.967093 9.2014885 8.941009 8.490463 8.709008 9.165366 8.979292 9.396865 9.937428 9.440774
1367815_at 8.423254 8.51777 8.449166 8.265942 8.501059 8.485583 8.54098 8.501465 8.434741 8.643048 8.907315 8.702391
1367816_at 4.7082353 5.4029117 5.18898 5.2252984 5.5021353 5.220095 4.8734837 5.203282 4.683546 4.6395345 5.188805 5.3492217
1367817_at 7.610989 7.7204843 7.6043305 7.9494166 7.564617 7.274319 7.7822113 7.6247406 7.349267 7.5223575 8.137121 7.644763
1367818_at 9.271025 9.451879 9.37964 9.237356 9.375355 9.324776 9.542031 9.249222 9.247516 9.297772 9.640597 9.215923
1367819_at 12.090798 12.009293 12.035966 12.081359 12.012118 11.993802 12.030819 12.086292 12.072694 12.009135 11.940395 12.082068
1367820_at 9.2106905 9.495788 9.356692 9.530686 9.364863 9.164342 9.451098 9.458613 9.296636 9.847544 9.895955 9.847876
1367821_a_at 3.7482457 3.8091645 3.9013064 4.0712867 3.7476468 3.8358045 3.6854537 3.9331307 3.9972827 4.027248 3.9640493 3.731366
1367822_at 5.526521 5.5893455 5.5642138 5.5024257 5.3526773 5.5546713 5.345147 5.2861433 5.6549463 5.712322 5.5918493 5.571316
1367823_at 5.4660625 5.0702305 4.9774346 5.129424 4.8541756 5.325731 5.005126 5.3013163 5.2276106 4.9676337 4.934804 5.1464124
1367824_at 8.835667 8.891715 8.936361 8.888574 8.98999 8.919703 8.929988 8.97982 9.118917 9.099254 9.18045 9.036396
1367825_at 6.5481024 6.1983924 5.759153 6.3590856 5.893101 6.336696 6.061231 6.0796976 6.1571116 6.090768 6.000117 6.217659
1367826_at 10.410945 10.188015 9.7723055 10.232961 9.835622 9.665366 10.486264 10.027198 9.806378 10.505257 10.019783 10.4115715
1367827_at 9.689383 9.660217 9.783901 9.595302 9.910516 9.772141 9.693535 9.692988 9.79459 9.6701975 9.823073 9.7457695
1367828_at 9.694272 9.648481 9.785261 9.723451 9.6692915 9.706874 9.61258 9.821559 9.859744 9.735501 9.644708 9.757428
1367829_at 11.553187 11.527874 11.635127 11.594712 11.548121 11.568213 11.604148 11.875797 11.789456 11.709034 11.63016 11.744455
1367830_a_at 7.700802 7.6241503 7.6602416 7.7329965 7.544425 7.794862 7.5610657 7.554989 7.714623 7.9126763 7.666512 7.778734
1367831_at 8.276331 8.406301 8.349113 8.146188 8.207672 8.122211 8.434819 8.238672 8.127417 8.317467 8.563452 8.313127
1367832_at 11.119284 11.163709 11.185317 11.12827 11.279184 11.197039 11.451435 11.07061 10.979063 10.79334 11.014466 11.099789
1367833_at 9.642214 9.507606 9.492914 9.563462 9.557674 9.515915 9.788412 9.538167 9.472452 9.819297 9.864871 9.764212
1367834_at 8.038618 7.8652053 8.035981 8.04047 8.117943 8.13055 8.054247 8.141724 8.133713 9.074067 8.815639 8.348863
1367835_at 5.2513185 5.501285 5.2839637 5.504199 5.1845236 5.30251 5.3916802 5.5866814 5.4092436 5.7469974 5.720806 5.2919245
1367836_at 8.88131 9.731516 9.787543 9.361344 9.355393 10.074317 8.73842 9.752697 9.883632 8.564201 8.65257 8.149203
1367837_at 9.779438 9.73675 9.814003 9.833391 9.887155 9.90295 9.834968 9.782282 9.744839 10.081786 10.05677 9.970771
1367838_at 12.224498 12.599372 12.732499 12.673007 12.726972 12.149644 13.099481 12.814859 12.577512 12.439843 12.618257 12.661727
1367839_at 10.671128 11.101062 11.0305605 11.019946 10.598387 10.926383 10.976759 10.852323 10.72327 11.144647 11.055979 11.107994
1367840_at 8.290701 8.017038 8.215038 8.072841 7.866926 8.150857 7.791704 8.181578 8.131391 8.141455 8.179264 8.367851
1367841_a_at 3.4073265 3.5973938 3.4319084 3.5687451 3.5386112 3.4179037 3.3127227 3.4670687 3.4469159 3.689996 3.3073308 3.3509738
1367842_at 6.200564 5.8135314 5.7604866 6.135819 5.980143 6.066576 5.8193765 6.106163 6.0975623 6.676406 6.107564 6.452675
1367843_at 10.457917 10.779005 10.738041 10.686089 10.661224 10.589096 10.726711 10.845191 11.026156 11.189442 11.212763 11.212429
1367844_at 8.286537 8.47753 8.169041 8.306882 8.357264 8.355314 8.25933 8.295324 8.259535 8.262778 8.305801 8.459835
1367845_at 3.8474627 3.5658786 3.5695586 3.5271907 3.3612432 3.5966566 3.4273744 3.6216695 3.6528668 3.767443 3.256469 3.4033654
1367846_at 6.489396 6.1840806 6.415796 6.149855 7.137357 6.1413546 6.0499725 6.1803794 6.3264065 6.588424 7.076105 6.556644
1367847_at 8.818948 9.155513 7.725853 9.043689 8.238477 8.547161 9.252435 9.062731 9.366811 9.47252 10.21926 9.864684
1367848_at 7.6647396 7.6674514 7.653891 7.839086 7.6367917 7.700381 7.644915 7.712701 7.5606704 7.9744983 8.059141 7.9929233
1367849_at 9.860527 9.743486 9.550235 9.69462 9.8256035 9.515747 9.931931 9.421518 9.168534 10.035119 10.089096 9.892694
1367850_at 8.796584 8.833912 8.778715 8.6559515 8.472646 8.567675 8.099581 8.67864 8.693447 8.235258 8.183184 8.632712
1367851_at 3.99538 3.8451958 3.994287 4.217755 4.0624914 4.1059575 3.914323 3.8025398 3.8982155 4.228553 3.6739218 4.1287546
1367852_s_at 4.8734093 4.598693 4.7607403 4.8418493 4.5264626 4.6595073 4.6615815 4.935046 4.683253 4.8463445 4.539011 4.8549037
1367853_at 7.9863095 7.6711917 8.127117 8.020917 7.918336 8.034398 8.071796 7.859193 8.105241 8.094301 8.089449 7.7729754
1367854_at 12.181765 12.263082 12.006222 12.285513 11.556031 12.065727 12.711081 11.882297 11.655248 12.239505 12.479481 12.466201
1367855_at 9.086223 9.545862 9.148264 9.374687 9.351413 9.219236 9.374263 9.590797 9.314743 9.035122 9.0214615 9.328453
1367856_at 9.163815 10.175974 8.93526 10.429178 8.524473 8.876267 10.34197 8.930164 8.90799 8.668835 9.976553 9.559733
1367857_at 12.281615 12.377274 12.2344 12.355774 12.127526 12.272879 12.435163 11.949244 11.842774 11.137485 11.704736 11.399384
1367858_at 4.139937 4.094294 4.0513124 4.1575203 3.9757144 3.7440894 4.039712 3.867811 4.0282645 3.9507225 3.9716191 3.9359052
1367859_at 5.4324374 5.55955 5.3615956 5.3507204 5.2201824 5.460374 5.5212603 5.2410407 5.432984 5.491746 5.3669243 5.0292244
1367860_a_at 10.234369 10.207124 10.182725 10.12343 10.027026 10.272587 10.36225 9.97329 9.847359 9.74825 9.848578 9.724665
1367861_at 5.7376037 5.350016 5.5027604 5.4023476 5.493746 5.1588936 5.327797 5.3733954 5.1935067 5.2631125 5.1456466 5.3051677
1367862_at 3.9766152 4.028142 4.0544734 3.9128697 4.013427 4.0235925 4.1568604 4.24105 4.437149 4.171276 4.42875 4.042865
1367863_at 8.024768 8.225928 8.193705 8.184565 8.081263 7.9165015 8.065048 7.9881296 8.12805 8.335207 8.359008 8.072315
1367864_at 5.6087747 5.533791 5.6841717 5.595095 5.6169877 5.6565332 5.7083554 5.435785 5.94459 5.5178185 5.5081315 5.8473516
1367865_at 7.763894 7.84202 7.8755064 7.6666346 8.067187 7.660391 7.9905996 7.94007 7.8269134 8.06718 8.045996 7.8602
1367866_at 6.39031 6.385894 6.3669324 6.341862 6.478495 6.1856413 6.5120068 6.2597885 6.4419928 6.068066 6.4232645 6.4691777
1367867_at 9.122118 9.309799 9.110367 9.276201 9.242525 8.865827 9.172632 9.171892 8.978551 9.505374 9.488402 9.404777
1367868_at 6.590779 6.6986856 6.858565 6.975674 6.401941 6.648647 6.8114886 6.61813 6.580365 6.84734 6.801845 7.0087857
1367869_at 10.387846 10.358756 10.392367 10.43686 10.325509 10.3370285 10.460745 10.54815 10.492846 10.579615 10.513861 10.588522
1367870_at 9.761953 9.667985 9.714813 9.794094 9.853218 9.558759 9.767593 9.787114 9.674921 10.205052 10.229185 10.099551
1367871_at 13.612381 13.152182 13.28414 13.432776 13.430312 13.644606 13.662295 13.541775 13.522111 13.733573 13.343707 13.527932
1367872_at 8.617005 8.5173855 8.454817 8.501711 8.450711 8.382244 8.538868 8.456683 8.497639 8.652423 8.4381 8.3947735
1367873_at 9.636399 9.646641 9.7376995 9.723694 9.706725 9.689957 9.689678 9.490139 9.647786 9.916157 9.838209 9.787796
1367874_at 6.547174 6.621662 6.464991 6.5294976 6.832276 6.232533 6.905117 6.49432 6.492843 6.2360015 6.550793 5.9033
1367875_at 9.210705 9.136079 9.209493 9.201305 9.263502 9.267157 9.203241 9.237259 9.3555765 9.469154 9.265982 9.388771
1367876_at 6.4685545 6.6065803 6.687846 6.673208 6.6833076 6.7910533 6.678078 6.662109 6.7181315 7.0406566 7.09434 7.0340414
1367877_at 7.8353286 7.811508 7.950125 7.8625054 7.8104076 7.466039 7.896065 7.746745 7.818863 7.885901 7.8576536 7.723035
1367878_at 9.081463 9.081146 9.223692 8.8801 9.033639 8.981687 9.0688095 9.172199 9.097904 9.071991 9.076881 8.969603
1367879_at 7.2777753 7.424114 7.5397234 7.4096007 7.4752183 7.4317155 7.3024197 7.8312845 7.436322 7.7882724 7.919136 7.4176745
1367880_at 5.2850347 5.660013 5.7254343 5.5239954 5.768295 5.2103233 5.668126 5.6481857 4.955406 5.117006 5.2508717 5.0928354
1367881_at 7.573631 7.5964384 7.184113 7.518445 7.421231 7.4636946 7.350178 7.2468944 7.389977 7.061398 7.249147 7.066461
1367882_at 6.637787 6.073505 6.7249937 6.551676 6.35742 6.7277837 6.3303266 6.462631 6.5658016 6.5436707 6.039528 6.2692614
1367883_at 7.2600865 7.196725 7.3844686 6.971716 7.381696 6.9508595 7.324988 7.6020184 7.2682357 7.068281 7.561246 7.3584676
1367884_at 10.601262 10.515795 10.550331 10.619475 10.3915 10.441227 10.484383 10.336551 10.386234 10.4674015 10.427436 10.429884
1367885_at 12.068153 12.05322 12.125859 12.122507 12.063408 12.009992 11.914299 11.993466 12.0895605 11.468085 11.480948 11.526723
1367886_at 7.7371726 7.675808 7.8048706 7.774896 7.755189 7.7023563 7.9432535 7.7883043 7.823973 8.1065035 7.8345704 8.045657
1367887_at 12.83724 12.738987 12.694806 12.675113 12.695255 12.772356 12.550105 12.653755 12.674345 12.292613 12.268878 12.43846
1367888_at 3.9083223 4.0365 4.112287 3.9580743 4.0032454 3.8796444 3.877576 4.126851 4.0616665 4.129386 3.8786743 3.953409
1367889_at 9.205528 9.25243 9.228664 9.1662655 9.1673355 9.083597 9.242662 9.186553 9.249071 9.294666 9.337461 8.919294
1367890_at 7.193401 7.0585346 7.275365 7.1827726 7.2488637 7.069958 7.1812162 7.3723845 7.4434786 7.1791472 7.149152 7.2547784
1367891_a_at 5.8897734 5.5586205 5.7749386 5.6627555 5.9045997 5.951967 5.7370515 5.995058 5.7370515 5.7006044 5.5847826 5.524813
1367892_at 10.09732 10.11698 10.262787 10.440859 10.074652 9.904791 10.233344 10.240943 10.01 10.322169 10.724048 10.307452
1367893_a_at 7.328057 7.5826616 7.5555606 7.1033154 7.7531157 7.0825915 7.4499574 7.3121862 7.1176167 6.7476416 7.0643125 6.7473187
1367894_at 11.237886 12.130032 12.4953985 12.262207 12.313079 12.400005 11.510031 12.151372 12.4041195 11.456622 12.165212 12.088284
1367895_at 11.125157 11.070848 11.0454855 11.015676 11.129698 11.110828 11.197913 11.006538 10.886961 11.147046 11.270945 11.1703
1367896_at 13.177059 13.326579 13.6090975 13.208558 13.527014 13.551516 12.727294 13.359774 13.601025 12.772213 12.482734 12.82479
1367897_at 10.712355 10.775343 10.902764 10.706592 10.798951 10.656562 10.703164 10.747875 10.679292 10.908903 10.819021 10.7126
1367898_at 9.68661 9.69068 9.730271 9.683831 9.720787 9.919167 9.660186 9.797389 9.98628 9.857577 9.719362 9.898608
1367899_at 7.8380384 7.7541375 7.541381 7.9956365 7.8701406 7.4572034 7.804112 7.5351915 7.912974 7.6593194 8.010136 8.168587
1367900_at 8.603683 8.818396 8.609523 9.032439 8.826852 8.214347 9.212087 9.010359 8.992739 9.368534 9.324583 9.319665
1367901_at 8.953721 8.892381 8.833105 8.955894 8.941592 8.960387 9.085982 9.105743 8.95626 9.304833 9.228563 9.028324
1367902_at 7.3702097 7.576875 7.591663 7.5057335 7.8071656 7.3947043 7.6173434 7.382815 7.3536286 7.318509 7.5806704 7.12833
1367903_at 9.181749 9.401339 9.676399 9.402618 9.551783 9.560163 9.325145 9.509042 9.476509 9.964928 9.759797 9.655994
1367904_at 4.966919 6.3752193 5.608533 5.999832 6.2401533 4.823103 5.873176 5.603057 5.4218955 5.4250727 4.904509 5.2260165
1367905_at 10.607748 10.969551 10.91627 10.895031 11.0438595 10.697145 10.837368 11.106668 11.047369 11.145273 11.401941 11.1076975
1367906_at 9.676118 10.022839 10.030255 9.913264 9.833328 9.797115 9.77761 9.967536 10.03108 9.614163 9.66992 9.692412
1367907_a_at 8.679873 8.782921 8.539207 8.507978 8.591738 8.6279545 8.65697 8.684348 8.740947 9.069047 9.052262 8.96393
1367908_at 11.558383 11.543474 11.444437 11.515965 11.566533 11.39826 11.431143 11.465004 11.461791 11.355914 11.45135 11.381269
1367909_at 11.522151 11.653019 11.5184145 11.646803 11.466066 11.426183 11.324759 11.431428 11.605474 11.482106 11.64941 11.351955
1367910_at 7.9535303 8.09001 8.135069 8.00439 8.325963 8.22146 8.131365 8.171022 8.381551 8.304731 8.405071 8.328652
1367911_at 7.689149 7.6328397 7.987489 7.999113 7.611538 7.5203867 7.530625 7.7248816 7.258174 7.955425 8.260788 7.7936153
1367912_at 5.8111362 6.1931653 5.9398217 5.754507 6.3816843 5.9611244 6.4092064 5.944572 6.2905145 5.8417478 6.0103903 5.9612384
1367913_at 6.6697645 6.7998705 6.705032 6.5072517 6.621715 6.550259 6.5095234 6.8004622 6.6106396 6.7307796 6.6909766 6.5528436
1367914_at 6.6000323 6.515902 6.4377227 6.5058126 6.919909 6.720906 6.249973 6.6725287 6.7195945 6.896436 6.493778 6.669265
1367915_at 9.159947 8.942623 9.004851 9.166143 9.005599 9.000003 9.005817 8.945978 9.248208 9.2141 9.056882 9.05
1367916_at 5.891969 5.9839115 5.449157 5.8683 5.2551556 5.752913 5.567589 5.8498397 5.82473 5.4923334 5.3411264 5.929113
1367917_at 13.327859 13.364884 13.4213085 13.333109 13.426235 13.398607 13.352173 13.448017 13.4514885 13.370064 13.312056 13.383209
1367918_at 4.8026843 4.752853 4.918104 5.0563884 4.885205 4.9069204 4.7735333 4.8671923 5.031185 5.028661 4.551846 5.4359837
1367919_at 5.7940893 5.885595 5.720284 5.478266 5.7079525 5.5159464 5.7737904 5.637762 5.9926796 6.073274 6.0071354 5.7654634
1367920_at 5.111701 4.9419503 4.9948697 5.1221538 5.0105505 5.365126 5.567589 5.8806143 5.548444 4.877742 4.8372517 5.093943
1367921_at 7.5528708 7.624462 7.449483 7.3243504 7.5578256 7.2099695 7.4993095 7.456623 7.1826234 7.619778 7.7996078 7.220543
1367922_at 7.827203 7.8675013 7.9353914 7.8799086 8.014241 7.81356 7.6466174 7.953185 8.023309 7.678437 7.885127 7.5530996
1367923_at 5.0499973 5.0353036 4.8906775 5.2227073 4.867082 5.415618 5.11137 5.0857687 5.2363443 5.3171773 4.8357515 5.3040004
1367924_at 7.0616083 6.747903 6.9258904 6.9531603 6.616782 7.114807 6.8812995 6.767844 6.792932 6.7454166 6.7174215 6.747868
1367925_at 7.8861704 7.998639 8.022907 7.760151 8.036417 7.9863286 8.0820875 8.149669 8.0826025 8.2501545 8.292401 8.357153
1367926_at 8.844822 8.827199 8.903334 8.961171 8.836746 8.879603 8.991954 9.036951 9.077082 8.941075 8.997336 9.21273
1367927_at 11.073442 10.974928 11.104086 11.083122 10.955689 11.122029 11.232768 11.231517 11.254629 11.565513 11.554883 11.691346
1367928_at 3.7758915 3.741536 3.9067795 4.010152 3.6411285 4.0562887 3.646029 4.020484 3.9114606 3.5635695 3.8341615 3.782103
1367929_at 10.329041 10.666437 10.640505 10.529856 10.584515 10.645828 10.5742 10.626026 10.638264 10.299614 10.478184 10.478634
1367930_at 4.080966 4.002122 3.51509 3.7682207 3.6989102 4.020107 3.831678 3.7203968 3.9315596 3.8942475 3.7850103 4.0087824
1367931_a_at 9.6579685 9.682104 9.659042 9.600283 9.656589 9.616501 9.7846575 9.734504 9.545331 9.757756 9.891091 9.863061
1367932_at 11.421954 11.828367 11.909905 11.53671 11.694329 11.779579 11.518558 11.625875 11.125946 10.747038 11.014465 10.759506
1367933_at 8.124025 8.245787 8.378181 8.247012 8.307037 8.207005 8.548235 8.029802 8.121771 8.697152 9.066689 8.69651
1367934_at 5.975002 5.920896 5.8374763 5.9819427 5.83556 5.7781243 5.8705826 5.6444855 5.867284 5.810621 5.977606 5.6511316
1367935_at 9.030021 9.121349 9.050963 9.16369 9.179501 9.178467 9.037806 9.199474 9.182199 9.060143 9.104081 9.215803
1367936_at 7.3334284 7.0777125 7.2045608 7.0894194 7.532838 7.3481054 7.226566 7.3487363 7.3021765 7.002301 7.031856 7.214262
1367937_at 8.693178 7.962357 8.304728 8.394037 8.600416 8.732632 8.746564 8.788579 8.718372 8.741593 8.906914 9.075769
1367938_at 10.982171 11.056117 11.159251 10.947791 10.968717 11.206699 10.952098 11.179199 11.202015 11.626129 11.276713 11.543676
1367939_at 11.258248 10.549594 11.192097 11.240059 11.007336 10.412113 10.841177 10.940156 11.082762 10.222537 11.048685 10.214355
1367940_at 5.8081074 6.693121 5.864451 6.4249043 6.0181413 5.940836 6.3079405 5.823406 6.340892 5.8942122 5.9066687 5.672977
1367941_at 9.038019 9.279167 9.350587 9.330416 9.415203 9.166643 9.314964 9.171755 9.29907 9.345185 9.405736 9.137194
1367942_at 7.834579 7.524794 7.4461136 7.7914395 7.9664216 7.6104946 7.5503535 7.69745 8.045645 7.639895 7.7003 7.551839
1367943_at 7.5700736 7.548686 7.7308927 7.81454 7.7333183 7.5901074 7.49126 7.8676214 7.724404 7.905629 7.846107 7.453542
1367944_at 5.4625454 5.507666 5.4772015 5.4795566 5.56366 5.6481338 5.433874 5.4899497 5.440692 5.3949003 5.0747128 5.473175
1367945_at 11.049555 11.179116 11.25755 11.471065 11.09614 10.954697 11.1437 11.271339 11.195211 11.310636 11.567373 11.190019
1367946_at 9.759719 9.764813 9.763051 9.742089 9.495766 9.555427 9.602471 9.763573 9.829169 9.258304 9.701581 9.809085
1367947_at 8.805302 8.584826 8.672608 8.695869 8.656569 8.730252 8.803118 8.666907 8.750751 8.566292 8.745922 8.697983
1367948_a_at 10.319877 10.576186 10.543661 10.38084 10.637469 10.34166 10.42472 10.339813 10.312207 9.809826 9.76837 9.928664
1367949_at 5.9097114 5.8844337 5.685698 5.6084027 5.530072 6.130186 5.7396383 5.844545 5.7533216 5.731227 5.425125 6.1362734
1367950_at 7.1817746 7.3695297 7.9664607 7.141978 7.5418844 7.933994 7.744162 7.518772 7.3616257 8.0542965 7.81184 7.565653
1367951_at 4.7536464 4.259496 4.4549613 4.589823 4.691798 4.75197 4.381159 4.681615 4.4952965 4.5575247 4.2912426 4.395299
1367952_at 7.1899176 7.2431183 7.0306444 6.885601 7.127513 7.152148 6.750321 6.7369413 7.069594 6.691733 6.183576 6.7480893
1367953_at 4.9607735 4.658696 4.530879 4.220428 4.686376 4.3148284 4.7182813 4.452688 4.976085 3.938661 4.7990637 4.694037
1367954_at 6.735722 6.5865674 6.4949393 6.4031796 6.240611 7.618546 5.9342422 6.4824305 6.903744 6.382982 5.766672 5.8938875
1367955_at 6.023976 6.113926 6.0971565 6.290249 6.466294 6.0725946 6.350931 6.1586094 5.848866 6.164954 6.075314 6.315255
1367956_at 5.217113 5.3843412 5.2851677 5.1760697 5.6424174 5.1201687 5.241107 5.18908 5.1351542 5.153923 5.1724844 4.896711
1367957_at 9.39491 9.379496 8.031822 8.804883 8.535137 8.280684 9.677029 7.7964416 7.6365867 7.495775 7.0422955 7.0811334
1367958_at 9.028401 9.099155 9.046277 9.067226 9.082053 8.72527 8.987144 9.13462 8.911766 8.894036 9.035536 9.031533
1367959_a_at 5.4799056 5.356005 5.6303015 5.413776 5.6486692 5.758578 5.298631 5.579266 5.5028944 5.403741 5.187338 5.401003
1367960_at 7.800484 8.142073 8.902424 8.241485 8.731777 8.511498 7.7000394 8.144819 8.628504 8.254796 7.995447 8.211287
1367961_at 4.8022633 4.5287213 4.6126394 4.8608274 4.5420322 4.6088905 4.4734144 4.5143743 4.6733236 4.3683996 4.565215 4.831535
1367962_at 4.7798777 4.3494577 4.5554566 4.527056 4.3074846 4.5161734 4.37539 4.4793444 4.2315173 4.888046 4.225188 4.1887083
1367963_at 7.2289543 7.268949 7.191695 7.2365594 7.241079 7.015539 7.496647 7.175949 7.147563 7.0601525 7.223704 7.165104
1367964_at 4.685972 4.7780666 4.8615055 4.7220654 4.7961063 4.855669 4.6562424 4.8275557 4.7598715 4.89858 4.629648 5.0227623
1367965_at 6.095742 6.173205 5.9666595 6.1585045 5.935435 6.377906 5.8696556 6.109497 6.546017 5.858873 5.9845595 6.2457933
1367966_at 9.500875 9.510767 9.372282 9.6378975 9.424572 9.427511 9.443699 9.317698 9.288298 9.160813 9.225346 8.9638
1367967_at 7.2463837 7.4547133 7.299689 7.5092425 7.4100804 7.2270293 7.210964 7.3222666 7.476325 7.7832665 7.90013 7.204114
1367968_at 3.6483915 3.617105 3.5238268 3.5355766 3.6851523 3.6410193 3.4452546 3.5880592 3.5512898 3.2512543 3.364931 3.8987105
1367969_at 10.634654 10.573701 10.538715 10.705693 10.509223 10.568057 10.759727 10.830727 10.776555 11.419352 11.215094 11.341422
1367970_at 4.4036903 4.4725065 4.460635 4.482071 4.5821 4.4511094 4.4623904 4.024042 4.201492 4.3076825 4.339645 4.1478496
1367971_at 10.005393 10.0132475 9.98694 10.070998 9.967761 10.078287 10.142934 9.998288 10.121978 10.219664 10.090873 10.076878
1367972_at 10.233297 10.230825 10.193365 10.104919 10.179979 10.201014 10.18536 10.11993 10.153331 10.381393 10.31057 10.124976
1367973_at 4.138672 4.7060723 4.048359 4.2372627 4.642609 4.3148284 4.628191 4.4459124 4.0899324 3.9740977 4.354619 4.793717
1367974_at 9.1541395 9.494702 8.981406 9.615119 9.057817 9.546813 8.671894 9.47292 9.116694 9.038731 8.819483 9.273163
1367975_at 5.0869355 6.0284433 5.706717 6.2485175 5.451219 6.13544 5.1184955 5.500842 5.103344 5.478496 5.638616 5.766204
1367976_at 8.009655 8.036745 7.875585 7.663031 7.848051 7.823539 8.017616 7.8375087 8.000111 8.05164 8.017075 7.907185
1367977_at 3.8014748 3.7446752 3.7973704 3.57919 3.7046237 3.9249551 3.596375 3.6062145 3.8828292 3.522939 3.5483062 3.6094239
1367978_at 5.787745 5.3812175 5.5992026 5.6291194 5.7911534 5.7302494 5.428184 5.5540776 5.6135745 5.6018424 5.4880095 5.753528
1367979_s_at 11.460798 11.575969 11.539149 11.621405 11.187201 11.524335 11.455768 11.435597 11.137934 10.585783 10.990373 10.733846
1367980_at 8.249344 8.476582 8.286066 8.399342 8.1642475 7.9575615 8.35647 7.996991 7.8254533 6.9957137 7.380759 7.486503
1367981_at 7.662806 7.8295565 7.6198053 7.719259 7.536552 7.3016086 7.734685 7.632345 7.422648 7.0197544 7.135334 7.2361507
1367982_at 10.585944 10.588532 11.465703 10.802881 11.216938 10.704458 10.287284 11.528941 11.299106 11.283875 11.388181 10.942799
1367983_at 5.3492675 5.053874 5.6271725 5.4082613 5.211624 5.3361406 5.6097445 5.4725695 5.413237 5.522802 4.9784613 5.597624
1367984_at 5.8791604 6.0019765 5.7011404 5.889144 5.7296696 5.5530424 5.807666 5.8420696 5.7576075 5.7398796 5.834826 5.813297
1367985_at 7.255641 7.2860017 7.0990915 7.315513 7.105304 8.356421 6.5552025 7.0525265 7.06048 6.199579 6.872522 7.3933353
1367986_at 7.125896 7.266685 6.94292 6.9947 6.85497 6.506577 7.48861 6.8695865 7.1289744 7.248094 7.667247 7.354631
1367987_at 8.7352915 8.977142 8.728277 8.796453 8.88308 8.613815 8.840904 8.896137 8.652374 8.711927 8.700938 8.819953
1367988_at 13.161451 13.05088 13.141772 13.11316 13.179645 13.202394 13.216984 13.106643 13.225504 13.103902 13.094023 13.262339
1367989_at 4.142521 3.935156 4.1248207 4.146015 4.433518 4.1489325 4.184926 4.1284447 4.1635823 4.3939414 4.3582773 4.3650055
1367990_at 5.230376 4.6431375 5.210701 5.0970163 4.2849293 5.148233 4.9702315 4.8738956 4.663158 4.9861073 5.1896086 5.211154
1367991_at 8.741355 8.918415 8.898407 8.790652 8.863983 9.072957 8.975964 8.992679 8.897146 8.866585 8.991591 8.489071
1367992_at 4.829885 4.6068726 4.4208784 4.96641 4.4075003 4.702437 4.545396 4.489582 4.6265683 4.39156 4.3975673 4.4295287
1367993_at 7.3428235 7.4347396 7.4588733 7.4028506 7.201208 7.348894 7.3456893 7.3034663 7.415072 7.786185 7.5972276 7.781302
1367994_at 10.619557 10.5672245 10.645517 10.667461 10.688233 10.525553 10.576516 10.721604 10.653335 10.395914 10.194802 10.173048
1367995_at 12.858569 12.90476 12.91059 12.9299555 13.003853 12.931278 13.024109 12.895582 12.812654 12.671664 12.745922 12.801519
1367996_a_at 6.817128 6.9417233 6.7618246 6.6317344 6.5272336 6.378414 7.0093784 6.895991 6.612713 6.7443256 6.711402 6.3536897
1367997_at 8.200894 8.439108 8.296047 8.239125 8.502857 8.107402 8.419866 8.226451 8.501167 8.421926 8.412122 8.343713
1367998_at 8.645537 8.3523035 8.481923 8.780097 8.929115 8.766014 8.52316 6.124225 6.218945 7.414786 5.393278 6.189858
1367999_at 12.297904 12.204775 12.0768 12.2724285 12.224752 12.271967 12.205623 12.1833725 12.151367 11.838148 11.767418 11.877129
1368000_at 14.300119 14.283202 14.238532 14.193068 14.268981 14.277798 14.26643 14.27552 14.279454 14.213915 14.200019 14.163437
1368001_at 3.9962769 4.2737074 4.0368547 3.9160178 4.1210604 4.201147 4.1958456 3.7555883 4.0052996 3.8927035 4.001446 4.0219984
1368002_at 7.438665 7.639486 7.3836617 7.3618164 7.532033 7.383551 7.71897 7.7833385 7.7322764 7.9065666 7.9396043 7.8177457
1368003_at 5.233025 5.0353036 4.94874 5.260947 5.073096 5.318978 5.27138 5.0202627 5.3328614 5.244613 4.913256 5.171723
1368004_at 9.640414 9.83432 9.686578 9.862501 9.741113 9.676202 9.849801 9.834281 9.981224 9.980832 9.908341 9.962307
1368005_at 5.338068 5.2371345 5.393235 5.3056545 5.355249 5.3388486 5.2348933 5.330011 5.638717 5.5121064 5.156654 5.6026807
1368006_at 7.643548 7.537131 7.5848575 7.617212 7.608434 7.8190713 7.2840457 7.7798686 7.7848372 7.2899475 7.527374 7.7248044
1368007_at 6.4485207 6.5499372 6.974002 6.7039757 7.667199 6.384301 6.864928 7.4410486 7.399887 7.246811 6.812961 7.118786
1368008_at 5.184465 5.5673075 5.3787 5.732759 5.448851 5.181251 5.3827987 4.947591 5.7105913 5.5964217 5.279482 5.603033
1368009_at 9.754507 9.644134 9.2872095 9.373626 9.156469 9.932142 10.117942 9.40485 9.017343 9.5096655 9.620241 9.460077
1368010_at 7.6090527 7.562419 7.487327 7.6286426 7.38135 7.5116043 7.4917784 7.480516 7.6614156 7.410252 7.7354455 7.518382
1368011_at 7.720271 7.6283164 7.589395 7.6104527 7.7099285 7.5421414 7.707363 7.733575 7.47533 7.5555544 7.5020804 7.4522347
1368012_at 6.139621 6.6996617 6.2725396 6.6502295 6.458187 6.4947186 6.9119353 6.3797626 6.2866216 6.1554275 6.634384 6.630167
1368013_at 4.2278175 4.023221 4.048856 4.264605 4.1843514 4.353686 4.148237 4.0948477 4.3125257 4.7425556 4.0863657 4.5477095
1368014_at 3.9588952 4.0716114 4.34006 4.0334406 3.8865964 4.058401 4.1105156 4.0617666 4.1200237 4.2914114 3.9192417 4.104883
1368015_at 5.477271 5.507799 5.8873377 5.7831125 5.6825957 6.019696 5.569298 5.8304768 5.979906 5.7514825 5.4313793 5.8148513
1368016_at 13.131315 13.210926 13.1676655 13.193099 13.196022 12.974228 13.150046 13.044551 13.057741 13.088984 13.108368 12.965461
1368017_at 4.8686852 4.5834627 4.9474955 4.8128743 5.044302 4.923805 4.75046 4.927631 4.7597213 4.9789248 5.288082 5.2235303
1368018_at 9.159959 9.165099 9.146682 9.210015 9.055173 9.021609 9.497799 9.109323 9.079028 9.224439 9.436796 9.235233
1368019_at 7.8671904 7.6258144 7.6533723 7.768519 7.644109 7.465218 7.8239202 7.807774 7.7068954 7.9072957 7.7840753 7.8092046
1368020_at 6.511326 6.9787807 6.5181274 6.559835 6.000072 6.6946983 6.775015 6.765523 5.9740095 6.226011 6.5461617 6.442697
1368021_at 13.957347 13.95444 13.9015465 13.873266 13.939042 14.05805 14.053739 13.998683 13.58951 14.052179 13.959001 13.962903
1368022_at 6.819573 6.594255 6.6899533 6.7005577 6.6799064 6.7544866 6.9934015 6.9796724 6.979951 6.810398 7.062112 6.791238
1368023_at 6.452668 6.8977823 6.7578588 6.1028833 6.822208 6.564769 6.6516194 6.3837867 6.692134 6.537953 6.647009 6.560683
1368024_at 6.3824167 6.275904 6.391085 5.958778 6.454653 6.2691946 6.3706107 6.2489924 6.064811 6.1393394 6.237209 6.3436728
1368025_at 6.4533787 6.8951383 7.0844116 6.8157544 6.878118 6.529621 6.489096 7.0773544 6.837771 6.499269 6.7120934 6.948813
1368026_at 7.1608005 7.2306294 7.129307 7.2059903 6.9248686 7.084708 7.4310036 7.286987 6.783471 7.076952 7.146609 7.115327
1368027_at 6.75327 6.6461782 6.535425 6.8872886 6.5578685 6.8462033 6.530611 6.416552 6.8649626 6.8347 6.605995 6.9864807
1368028_at 4.0461483 4.075349 4.175357 3.984931 3.6866004 4.1272416 3.8997183 4.1567945 4.3757043 4.0445704 3.8916082 4.04019
1368029_at 10.824837 10.795173 10.776013 10.830184 10.858705 10.752816 10.989412 10.803342 10.757784 11.220965 11.151744 11.153386
1368030_at 9.245128 9.219453 9.338167 9.4394455 9.379295 9.359109 9.60676 9.388701 9.343851 9.789312 9.779232 9.772005
1368031_at 7.5897665 7.293512 7.5371337 7.4909873 7.5040126 7.3361726 7.596052 7.5496845 7.408629 7.5172596 7.5214014 7.51282
1368032_at 6.8336344 6.77193 6.920437 6.2649746 6.9238415 6.182995 6.7708898 6.962579 6.3869543 6.6525807 6.9984193 6.4018345
1368033_at 6.232058 6.0470023 5.900262 6.201215 5.823751 5.977753 6.362774 6.0098844 6.0714235 6.5134873 6.3730035 6.2595067
1368034_at 4.1817846 4.1191673 4.15641 4.150959 4.4070616 4.137022 4.2449446 4.1022177 4.2246723 3.983379 4.2000313 4.1250267
1368035_a_at 10.506938 10.557953 10.242775 10.894924 10.70031 9.930455 10.710638 10.227301 10.12844 9.53283 9.793482 9.982268
1368036_at 10.224915 10.143356 9.940871 10.367518 9.938541 9.6905 10.358764 9.947959 9.981548 9.527704 9.574791 9.54489
1368037_at 7.024896 7.0981565 7.121699 6.680364 7.0625906 6.847702 7.099519 7.3034663 7.0309963 7.475598 7.3984933 7.4913263
1368038_at 8.717891 8.785123 8.735621 8.817747 8.8740635 8.571984 8.878696 8.925435 8.913327 8.028923 8.172667 8.233368
1368039_at 6.0333233 6.430149 6.1672435 6.3686495 6.4410176 6.0658884 6.6550922 6.4276423 6.4220853 5.7267075 6.039338 5.810258
1368040_at 8.217962 8.124481 8.49444 8.292112 8.275455 8.304314 8.233198 8.216852 8.213055 8.455004 8.276241 8.29871
1368041_at 10.030421 10.109172 10.17068 10.026136 10.00925 10.005003 10.08611 10.200838 10.208031 10.62181 10.439125 10.441967
1368042_a_at 10.430098 10.3706045 10.518347 10.461 10.602724 10.484177 10.504984 10.381588 10.626892 10.3668785 10.536874 10.323327
1368043_at 7.975276 8.167904 8.074778 8.111798 8.110559 7.896539 8.127833 8.151528 8.057234 7.871066 7.9342856 8.084662
1368044_at 3.3230367 3.197614 3.459379 3.26575 3.3564687 3.319002 3.294275 3.1716576 3.2913878 3.6816225 3.159957 3.3967512
1368045_at 10.309368 10.450427 10.528203 10.608515 10.494101 10.487351 10.586755 10.617956 10.66267 10.781488 10.698657 10.833389
1368046_at 10.26571 10.470362 10.515435 10.470181 10.574609 10.569311 10.710942 10.543073 10.507614 10.723229 10.680222 10.838138
1368047_at 7.145225 7.0283813 7.041432 6.521323 7.0874634 7.0861874 6.7200513 6.603504 6.3136954 6.5473285 5.2795367 5.8705645
1368048_at 14.045923 14.132904 14.100917 14.081602 13.898427 13.977703 14.021756 14.01513 14.007539 13.954593 13.956883 13.894533
1368049_at 11.367563 10.951528 11.123136 10.905642 11.213557 11.460294 10.992279 10.95006 11.0056715 11.788239 11.619134 11.307497
1368050_at 8.934913 9.04828 9.073678 9.018299 9.09023 8.735054 9.17408 8.883376 8.899551 8.718925 8.799226 8.640183
1368051_at 11.417674 11.565472 11.645216 11.52957 11.491418 11.654023 11.331466 11.344754 11.579645 11.33721 11.352016 11.405936
1368052_at 4.592202 4.7740583 5.068779 4.732687 5.73365 4.9030094 4.8066216 4.892917 5.3204536 5.358402 5.1025057 4.8881464
1368053_at 6.0040092 5.830217 5.9087076 5.3718395 5.6443143 5.4791927 6.0406194 5.8343883 5.7375245 5.548266 5.737832 5.7386723
1368054_at 6.587235 6.51153 6.340898 6.4778557 6.315355 6.462337 6.727992 6.4883556 6.3935347 6.677348 6.708231 6.35588
1368055_a_at 7.9234786 8.080011 7.725853 7.685607 7.662435 7.469437 7.881183 7.785711 7.728709 8.100612 8.053986 7.9220986
1368056_at 7.6409144 7.8018 7.5757737 7.5614767 7.636372 7.583111 7.666132 7.7105203 7.732293 7.609366 7.7415075 7.8972178
1368057_at 9.138906 8.585042 7.9672065 8.547156 8.902103 7.9496765 8.539065 8.029472 8.2055645 8.533565 8.429983 8.162469
1368058_at 7.3343534 7.253866 7.5576415 7.235786 7.3709393 7.3641443 7.2435207 7.4121227 7.092635 7.1689157 7.3355947 7.2241015
1368059_at 8.555331 9.081338 8.510578 8.744515 8.800511 8.7245035 7.8237667 8.143301 9.073334 7.496484 7.398165 7.1403146
1368060_at 13.110077 13.113957 13.13721 13.035268 13.251209 13.099891 13.118995 13.160573 13.046429 12.929611 12.937088 12.805825
1368061_at 5.560619 5.6250134 5.490571 5.140582 5.4403195 5.495085 5.075554 5.294175 5.2963524 5.3859873 5.4840145 5.1565895
1368062_at 9.532643 9.409141 9.6061735 9.557028 9.519314 9.59052 9.418451 9.612953 9.589486 9.84922 9.791268 9.72383
1368063_a_at 8.801399 8.6105585 8.733662 8.739108 8.864927 8.382357 8.777791 8.920072 8.686718 8.534342 8.742718 8.487184
1368064_a_at 10.829442 10.694932 10.805293 11.007677 10.673207 10.8361225 10.857193 10.714049 10.889559 10.226502 9.900222 10.216372
1368065_at 7.1281266 7.5056763 7.2892137 7.2747154 7.4253755 7.486135 7.156572 7.4197154 7.048927 7.316573 7.817809 7.27989
1368066_at 5.4797497 5.900909 5.550991 5.395235 5.62744 5.309535 5.2760463 5.5614552 5.5695534 5.4478827 5.1795473 5.640229
1368067_at 9.181761 9.116549 9.15704 9.0593605 9.14536 9.07012 9.056897 9.310988 9.3023205 9.366285 9.397345 9.277619
1368068_a_at 7.277753 7.368042 7.1647496 7.5800333 7.199967 6.9995008 7.445754 7.208068 7.2789373 7.95524 7.8779073 7.4291615
1368069_at 7.816988 7.8404627 7.8967295 7.939991 7.930063 7.835122 7.950553 8.052486 7.9386997 8.020954 8.0996275 8.067905
1368070_at 8.072822 8.184216 8.030866 8.247383 8.063517 7.98777 8.331764 8.228087 8.126183 8.184589 8.241264 8.1331
1368071_at 11.515315 11.518147 11.562517 11.498968 11.492299 11.695426 11.503156 11.617225 11.652681 11.89563 11.66507 11.738892
1368072_at 6.269092 6.21229 6.0124345 6.3216367 6.2579126 6.087421 6.716499 6.422331 6.4502254 6.46911 7.136929 6.566439
1368073_at 8.845282 8.167881 7.882772 7.94681 7.471401 8.123182 8.396124 7.6509447 7.681573 8.134832 7.674512 8.233365
1368074_at 7.020818 6.765958 6.991177 7.168073 6.7994976 6.8543067 6.9144845 6.666424 6.693119 6.769761 7.0685034 6.7382436
1368075_at 11.120759 10.929234 10.889717 11.048729 10.855122 11.000719 11.142728 10.917999 10.650276 11.055459 10.909916 10.955891
1368076_at 7.249648 7.354391 7.5629125 7.651818 7.3797493 7.279518 7.3423705 7.4983244 7.4148593 7.425586 7.377201 7.4820466
1368077_at 13.206974 13.132735 13.288958 13.218688 13.219437 13.283521 13.151199 13.203704 13.181607 13.290257 13.217276 13.180097
1368078_at 3.989628 4.1246758 3.8648202 4.38359 4.524167 3.947521 4.0053296 3.6065774 4.4234123 4.347258 6.0693398 5.1339755
1368079_at 9.218045 9.742272 9.505688 9.843493 9.286472 9.443289 10.17176 9.821828 9.60018 9.9805355 10.210002 10.162948
1368080_at 3.7478046 3.7591817 3.5501442 3.6192036 3.8204455 3.8300948 3.6110785 3.4883971 3.7119594 3.6738014 3.7401297 3.6925273
1368081_at 7.145434 7.344434 7.0779376 6.9420853 6.8864346 7.196466 7.0132084 7.4277973 7.414566 7.2683983 7.1908383 7.386216
1368082_at 8.21155 8.18712 8.089632 8.042917 7.982467 7.996821 8.02098 7.885615 8.252781 7.828981 8.096347 7.8216624
1368083_at 9.013052 9.115388 8.914922 8.99744 9.194795 8.992528 9.173513 8.950477 8.987654 8.958472 9.347925 8.65131
1368084_at 5.952985 5.728405 5.6262836 5.860583 5.5431614 5.8483057 5.5368605 5.7215614 5.810117 5.936495 5.7382917 5.7899327
1368085_at 10.426395 10.502911 10.504138 10.482769 10.376769 10.263754 10.209754 10.383998 10.304832 9.896366 9.971055 10.165115
1368086_a_at 8.332048 8.057374 8.189655 8.602704 7.5782485 8.508043 8.194415 8.2857065 7.529935 7.8874097 8.094145 7.8649096
1368087_a_at 8.855865 8.802857 8.490966 8.186731 8.4819355 8.317044 8.862673 8.550422 8.370099 8.975091 8.866477 8.523984
1368088_at 7.476749 7.440344 7.67234 7.52849 7.5120373 7.3446293 7.528954 7.7830505 7.3432803 7.397355 7.454928 7.4540987
1368089_at 8.0315 8.491611 8.272386 8.338428 8.461765 8.4727955 8.189176 8.355841 8.356478 8.056817 7.9323893 8.300823
1368090_at 6.983028 7.297035 7.198078 7.5567985 6.8523865 7.121285 7.014822 6.8333087 7.029894 7.046748 7.071762 7.0509663
1368091_at 8.61945 8.6493025 8.8320055 8.450777 8.5238285 8.51171 8.232629 8.6532955 8.454744 8.124728 8.367943 8.2859335
1368092_at 12.461322 12.488648 12.380622 12.503467 12.401913 12.435782 12.571072 12.575997 12.5702715 12.4857235 12.588497 12.557809
1368093_at 3.6958008 3.458197 3.332223 3.539007 3.575392 3.774717 3.4903276 3.465686 3.4986475 3.630824 3.1357067 3.494932
1368094_at 7.257454 7.005924 7.06587 6.8287377 7.0110273 6.9642663 7.0872874 6.872143 7.097256 6.900312 6.9515104 6.87446
1368095_at 9.852095 9.726215 9.9847975 9.8035145 10.033842 9.819669 10.088113 9.944972 10.149789 10.458051 10.573857 10.436084
1368096_at 9.864972 9.998907 10.043736 9.826313 10.027957 9.998329 9.733929 9.720087 10.111433 10.121049 9.958048 10.044529
1368097_a_at 4.3552375 4.4818554 4.375519 4.2030973 4.4476852 4.321845 4.413679 4.459248 4.4894385 4.5821314 4.3609853 3.997638
1368098_a_at 7.549971 7.6450377 7.398534 7.752237 7.6401396 7.451555 7.5708117 7.272131 7.4782457 8.000851 7.38298 7.776332
1368099_at 7.4023924 7.372777 7.1852946 7.261259 7.7040796 7.4294863 7.775749 7.456023 7.187341 7.3182716 7.484486 7.2364836
1368100_at 10.853552 10.867273 10.619223 10.812605 10.54944 10.656188 10.757687 10.838122 10.733682 10.590036 10.699284 10.584155
1368101_at 7.361343 7.7326517 7.5420094 7.7044153 7.626829 7.3026333 7.5726247 7.4610395 7.593139 7.58589 7.693818 7.553193
1368102_at 8.583855 8.240679 8.219112 8.580292 8.76928 8.251835 8.66799 7.7754755 7.58531 8.0649395 8.415974 8.117548
1368103_at 6.5653024 6.8706203 6.725367 6.7800264 6.561936 6.533043 6.358816 6.9796076 6.0947356 6.0340066 6.0588217 6.4877653
1368104_at 6.1162505 5.814611 5.7318163 5.7906594 5.9091225 6.1889057 5.9780874 5.8432426 5.956867 6.3444867 5.813898 5.9114647
1368105_at 4.845862 4.5112076 4.6229377 4.9156113 4.375861 5.036454 4.718296 4.8237157 4.7634826 4.5013523 4.6780643 4.651802
1368106_at 9.797327 9.012615 8.757341 8.60656 8.646833 8.602504 9.91967 8.676698 8.705779 9.061462 8.920539 9.156208
1368107_at 3.6384315 3.8888958 3.6206286 3.7677472 3.5634632 3.7579522 3.7293527 3.5777283 3.887532 3.595627 3.6108868 3.8465784
1368108_at 4.6151333 4.4918666 4.739083 4.6842356 4.4965677 4.645934 4.4387617 4.462492 4.785289 5.061056 4.491698 4.6030064
1368109_at 7.4578857 7.195752 7.375011 7.6332145 7.4095016 6.910887 7.186624 7.1726766 7.0807548 7.1700153 7.466644 6.8206315
1368110_a_at 4.1327295 4.0174565 3.9029717 3.855519 4.0145216 3.877162 3.737074 3.6885722 4.0659757 4.015052 4.027384 4.0242734
1368111_at 7.606732 8.158034 8.268547 8.0895195 7.956363 7.9805517 8.112053 8.597549 8.212854 8.069086 7.816137 7.881365
1368112_at 5.0331893 5.059957 4.9285207 5.3902574 4.9920883 4.9956145 5.095186 4.9095125 5.188063 5.2633615 4.8409696 5.2035723
1368113_at 4.1700954 4.1137915 4.122286 4.2022066 4.257709 4.370645 4.333145 4.4188676 4.517119 4.499469 4.4010124 4.241404
1368114_at 4.196955 4.038933 4.032564 4.495441 4.2276554 4.3919683 3.8887956 3.9104517 4.4775915 4.2779393 4.2283297 4.2125835
1368115_at 10.342403 10.348773 10.955124 10.406354 10.904128 10.472829 10.05028 10.736633 10.862419 10.291717 10.895295 10.35218
1368116_a_at 7.9085164 7.83574 7.8882375 7.908382 7.9971185 8.09774 8.010405 7.9561453 7.9246426 8.151415 8.231671 7.9905944
1368117_at 8.703562 8.972598 8.848366 8.815763 8.852551 8.793201 8.979702 8.867528 8.794934 8.654888 8.790534 8.71083
1368118_at 8.42285 8.266584 8.76396 8.73953 8.809267 8.376431 8.799143 8.901338 8.927414 8.942335 8.722591 8.9229355
1368119_at 5.581335 5.3807497 5.526164 5.4018135 5.2770376 5.576681 5.406356 5.4971676 5.4343357 5.530731 5.622098 5.483577
1368120_at 3.9837563 3.9844456 4.0911255 4.1602182 4.0241656 4.293681 4.062465 3.8742118 4.163394 3.9904542 4.3105297 4.165067
1368121_at 10.045527 10.163948 10.171292 10.37087 10.282458 10.642048 10.559029 11.0856285 11.450505 12.190518 11.178861 11.835405
1368122_at 9.8265085 9.94962 9.87784 10.207487 9.830769 9.962316 10.0219 9.913354 10.06336 9.950832 10.030776 10.035266
1368123_at 5.724259 5.3292875 5.26245 5.6974826 5.4774055 5.943598 5.26133 5.382453 5.8466835 5.675658 5.2295237 5.7708874
1368124_at 7.3151402 7.063421 6.782326 6.771824 6.2729325 7.0392838 7.2505198 6.497587 6.593556 7.1702795 6.6769266 6.7560325
1368125_at 6.5167384 6.548042 6.1222672 6.4789042 6.5728674 6.185365 6.04779 6.228933 6.25378 5.9389997 5.9048147 5.9131136
1368126_at 6.137235 6.1428256 5.8819146 6.419927 5.8354516 6.1600924 6.734412 6.014472 5.7372704 6.283727 6.3931026 5.656762
1368127_at 6.7343454 6.566729 6.4948916 6.1290765 6.282299 6.4544196 6.7376695 6.517822 6.885175 7.097004 6.9542246 6.672499
1368128_at 6.20619 6.1501493 5.542091 6.3466253 5.6558623 6.1783013 6.9135823 5.7590065 6.013095 6.2401905 6.179862 5.809258
1368129_at 7.500147 7.4547133 7.4908476 7.2611256 7.4277077 7.4046626 7.4795027 7.320989 7.5597534 7.778747 7.909271 7.5360155
1368130_at 4.8027496 4.406971 4.4326735 4.4891596 4.392616 4.7133865 4.56701 4.235263 4.4784718 4.5076194 4.1873217 4.6469383
1368131_at 4.2431726 4.3033824 4.4237494 4.2241516 4.1344376 4.3607183 4.163721 4.1114626 4.3392487 4.334153 4.143771 4.105928
1368132_at 10.125562 10.281162 10.407207 10.131814 10.572985 10.310027 10.515697 10.280324 10.329226 10.503935 10.799561 10.531077
1368133_at 8.101429 8.236092 8.006195 8.419607 8.504772 7.876241 8.421383 7.966069 7.82269 7.8513966 8.260145 7.5364647
1368134_a_at 8.635418 8.848181 8.698048 8.4753 8.48808 8.411261 8.558569 8.222942 8.42152 8.673623 8.305867 8.433351
1368135_at 5.5256686 6.136045 5.807903 5.7906594 6.267864 6.0087476 6.033382 6.1412954 6.212237 5.7981253 6.0156364 5.895033
1368136_at 8.123066 8.054167 8.339273 7.916175 8.036623 7.8850174 8.320417 8.265552 7.6356306 8.022053 8.176235 7.9982305
1368137_at 5.8897734 6.244952 6.1287374 5.8763666 6.215394 6.4935126 5.967167 5.9997587 6.2001843 6.285539 6.143623 6.1535044
1368138_at 5.3018274 5.161358 5.374089 5.050568 5.1387014 5.343635 5.105913 5.142888 5.3453975 5.559488 5.148562 5.354725
1368139_s_at 5.330533 5.5041122 5.2507105 5.749015 5.052745 5.5360665 5.364265 5.621756 5.4198503 5.9964356 6.2071953 6.076039
1368140_at 5.867248 5.7629647 6.1453204 5.963196 5.596424 5.8657966 5.34686 5.637762 5.0310483 5.779922 6.2380943 6.0394835
1368141_at 11.766428 11.7505245 11.797481 11.686413 11.804306 11.706043 11.906985 11.719725 11.715153 11.729636 11.71824 11.877745
1368142_at 5.2073445 4.999857 5.005961 5.078532 5.0175204 5.104693 5.0977387 4.869894 5.0453596 5.2357335 5.0891924 5.1060066
1368143_at 7.096879 7.1936903 7.0581303 7.0854163 6.694003 7.146772 7.3333793 7.063499 7.3116627 8.082415 7.9210634 7.600206
1368144_at 5.518483 5.616028 5.608533 5.685859 5.6934586 5.989248 5.388619 5.435172 5.3024216 5.756569 5.541892 5.524813
1368145_at 5.0866566 5.0891085 5.1460705 5.0331993 5.2423964 5.6361494 5.2464123 5.234273 5.3982325 5.2205315 4.958275 5.4238577
1368146_at 11.125719 10.673161 10.919989 10.254063 11.275964 9.899463 10.536668 10.1743965 9.865917 9.747325 10.375585 10.157071
1368147_at 9.36027 9.016754 8.95186 8.573969 9.233057 8.104575 8.797482 8.291978 8.060701 7.9331365 8.746465 8.286821
1368148_at 4.580412 4.4781623 4.167918 4.8316 4.225042 4.8950534 4.6415772 4.6551876 4.601231 4.3902473 4.481767 4.477043
1368149_at 5.8559785 6.1774592 5.853875 6.0317025 5.8480673 5.9944077 5.7136106 6.1093583 6.408787 5.993376 6.002264 6.1503477
1368150_at 12.492782 12.469048 12.652784 12.521531 12.60076 12.446023 12.655446 12.387069 12.39169 12.643233 12.500321 12.600958
1368151_at 10.534821 10.609933 10.416575 10.4616995 10.585185 10.432679 10.540679 10.481587 10.43189 10.457924 10.698262 10.381832
1368152_at 7.4415636 7.7670727 7.6752663 7.669895 7.5703692 7.530574 7.481142 7.785711 7.4434786 7.6618004 7.9979353 7.695792
1368153_a_at 6.990996 6.9996004 7.0069823 7.0606956 7.049628 7.209101 7.025692 6.9285097 7.1524262 6.7669 7.077426 7.134628
1368154_at 8.320103 8.58148 8.184508 8.495685 8.557013 8.479285 8.547238 8.444282 8.397767 8.307984 8.293836 8.163898
1368155_at 10.549588 12.527965 11.78996 12.335416 10.256535 11.531652 12.659182 11.580405 10.980036 9.989243 11.729854 10.258209
1368156_at 5.150065 5.3851767 4.9815507 5.5793 5.2529254 5.48938 5.3838315 5.324121 5.329454 5.6039085 5.102207 5.1991363
1368157_at 5.5373306 5.5025244 5.8053975 5.624635 5.7772465 5.686489 5.8167963 5.7725706 5.8155465 6.091309 5.57193 5.658214
1368158_at 9.870581 9.783419 9.731789 9.722661 9.804763 9.842692 9.786331 9.714258 9.635506 9.746992 9.851744 9.678808
1368159_at 8.270751 8.306713 8.444055 8.2499695 8.3180065 8.403226 8.319354 8.493608 8.482634 8.431026 8.284847 8.461287
1368160_at 8.203356 10.013571 10.052072 8.911459 10.065023 9.263938 7.536868 10.455643 9.555137 11.139133 11.200519 10.803923
1368161_a_at 13.932767 13.976711 13.925403 13.907153 14.000696 13.989728 13.972729 13.932961 13.906418 13.865492 13.928572 13.902396
1368162_at 4.848776 4.7406445 5.0650682 4.854992 4.6396685 4.9740787 4.703326 4.8252144 4.6526117 4.8246393 4.9594975 4.5977592
1368163_at 10.737225 10.69775 10.594899 10.98307 10.771701 10.612583 10.70031 10.84596 10.808912 10.830096 10.801373 10.759953
1368164_at 7.823279 8.127485 8.047222 7.8268876 8.0026045 7.5864363 7.9409122 7.7422447 7.772893 8.064648 8.054321 8.0539665
1368165_at 7.5881457 7.6974497 7.839846 7.5532026 8.100736 7.675749 8.001478 7.633057 7.6591134 7.8738065 8.293581 7.894893
1368166_at 5.983559 6.3161793 6.0333886 6.6974964 6.062528 6.1788683 6.0611324 6.0193815 6.058601 6.317945 6.126228 6.0752735
1368167_at 5.359921 5.2054963 5.0756145 5.358669 5.560568 5.724717 5.0894933 5.4622407 5.616637 5.160071 5.0812073 5.40458
1368168_at 9.785884 9.280744 7.902867 9.238266 8.758912 8.396294 9.723931 7.973695 7.440068 6.8490777 7.1408815 7.5437274
1368169_at 7.168381 6.9598145 6.8643584 6.719608 6.7494783 6.992435 6.6737247 6.8585176 6.6743703 6.8898554 6.567258 6.70305
1368170_at 3.9562342 3.9187763 4.129464 3.8006845 3.8201241 4.055731 3.876899 3.541087 3.778294 4.024481 3.8251202 4.0394707
1368171_at 9.288967 8.624753 10.700407 8.836739 9.204126 9.538706 6.4649944 7.725581 8.4002905 5.743787 5.418398 5.8564854
1368172_a_at 7.163122 6.529288 8.383252 6.5210457 7.012847 7.3211746 4.666462 5.583027 6.0779004 4.4925337 4.344902 3.9999886
1368173_at 8.056484 7.811258 8.28532 7.526275 8.034438 7.7905536 7.8098793 8.270094 8.056622 7.6803336 8.06384 7.6933208
1368174_at 4.0076704 3.733652 3.6210504 3.9920754 3.8913631 3.4794047 3.8978658 3.673784 3.4055805 4.16373 4.0191007 3.9857807
1368175_at 6.881484 7.0097446 6.8949738 6.8219066 7.189439 6.762406 7.6073084 7.159982 6.776303 6.9375496 7.5792513 7.0783005
1368176_at 7.519803 7.5797706 7.536903 7.48908 7.2369556 7.5741158 7.541369 7.358907 7.4574504 7.5759397 7.4357853 7.5026226
1368177_at 7.700249 7.523369 7.7071085 7.583585 7.4734354 7.4173646 7.5985937 7.362279 7.5904603 6.532127 6.7458477 6.821418
1368178_at 9.056037 9.27154 9.051033 9.050798 9.067932 9.052225 9.04401 8.812467 8.752277 8.921264 8.970793 8.55787
1368179_at 7.18143 7.3285446 7.078087 7.3751307 7.1339884 7.4495516 7.1687217 7.2008467 7.44215 7.3309646 7.263009 7.4190226
1368180_s_at 13.241478 13.245909 13.105529 13.287718 13.557559 13.345459 13.056057 13.197936 13.382636 13.63783 13.3138895 13.375839
1368181_at 10.709051 11.091265 11.071507 10.83948 10.616827 10.80751 11.12953 10.927245 10.814791 11.531823 11.656885 11.3064375
1368182_at 4.5314016 4.3341246 4.0192127 4.335945 3.9965594 4.4759645 4.0462213 4.123562 4.2214193 4.3418245 4.011463 4.0332475
1368183_at 7.8143187 7.7566714 7.622423 7.6196723 7.9506226 7.922875 7.894596 8.097585 7.7742534 7.65612 7.8367653 7.771467
1368184_at 9.013039 9.122905 9.135944 8.999327 8.982743 9.057675 9.158731 9.1887245 9.092125 9.442812 9.392878 9.304578
1368185_at 4.6826763 4.5315633 4.704952 4.520222 4.664629 4.7783933 4.6776147 4.5577683 4.5507603 4.7295656 4.472441 5.120322
1368186_a_at 5.7075357 6.1420107 5.8285503 5.9213552 5.74499 6.2637753 5.782003 5.9024816 6.181479 6.0115337 5.682664 6.009086
1368187_at 7.8587003 8.310999 7.754535 8.154002 8.163925 7.7677083 7.349825 7.8974996 8.177483 8.97918 9.647297 7.6769333
1368188_at 13.642441 13.743708 13.646186 13.691488 13.654981 13.603188 13.909518 13.828775 13.76705 13.829621 14.002083 13.968256
1368189_at 10.351772 10.5381775 10.300792 10.539066 9.952353 10.219088 10.439439 10.294105 9.957308 9.993089 9.947736 9.918673
1368190_at 5.56748 5.2888727 5.367951 4.921898 5.0828924 5.6377277 5.278009 4.879157 5.322343 5.312302 5.043941 5.1053786
1368191_a_at 10.829324 10.897741 10.745804 11.020148 10.717115 10.81997 10.672236 10.81524 10.965057 11.11992 10.493653 10.743447
1368192_at 4.904127 4.68182 4.7353306 5.0267377 4.7680573 4.7695537 4.5500016 4.5891876 4.7369256 4.631982 4.2812085 5.146151
1368193_at 4.822456 4.917722 5.007331 5.166483 4.8672276 4.86426 4.6199403 4.798835 5.0763483 4.947258 4.7079954 5.1104555
1368194_at 4.464704 4.3894944 4.3213706 4.765073 4.688732 4.3185153 4.316389 4.384794 4.2150936 4.2581196 4.9451976 4.2769666
1368195_at 6.3610616 6.5036826 6.34235 6.2334394 6.5219493 6.201827 6.2989182 6.5553913 6.3639994 6.6883454 6.586035 6.3754115
1368196_at 4.930888 4.8692527 4.968357 4.7613425 4.9743943 4.999112 4.8969073 4.7158103 4.6468687 5.020107 4.6774373 4.770228
1368197_at 3.841694 3.919554 4.1112704 4.2170925 3.879028 3.9632752 4.0107617 3.7739 3.8543246 3.8735268 3.8620353 4.0680103
1368198_at 4.9887176 4.2855706 4.4565263 4.3473473 4.382679 5.02975 4.8353686 4.655169 4.859498 5.0499063 4.540247 5.180904
1368199_at 9.107882 9.130911 9.224913 8.900514 9.2694435 9.043546 9.064125 9.33946 9.298291 9.062604 9.257627 9.247242
1368200_at 5.588748 5.6410437 5.2467775 5.2688785 5.3605633 5.781476 5.4081864 5.8077817 5.1106424 5.5726132 5.203303 5.6394234
1368201_at 6.1768174 6.49678 6.1380534 6.455618 6.349219 6.349156 6.094087 6.0440254 6.2747593 5.9579535 5.7127028 6.2676744
1368202_a_at 8.448121 8.331655 8.219487 8.304179 8.229457 8.14854 8.201251 8.284025 8.060521 7.7552247 7.6712966 7.6575975
1368203_at 4.9576902 4.4573092 5.0756145 4.727504 4.5942435 5.0325427 4.9481373 4.8548384 4.8484073 5.137301 4.849518 5.282052
1368204_at 6.510446 6.4951234 6.7249875 6.4396696 6.775718 6.675222 6.7817793 6.592446 6.518882 6.4406524 6.383163 6.637187
1368205_at 13.536515 13.532625 13.480216 13.46441 13.450629 13.5075035 13.396988 13.509053 13.484457 13.342979 13.25927 13.332121
1368206_at 8.803783 8.853564 8.851207 8.800647 8.938209 8.671255 8.842097 8.873928 8.887777 9.106974 8.962682 9.180094
1368207_at 5.825503 5.674364 5.7920694 5.993828 6.192068 5.853718 5.772252 6.273245 5.8351874 6.035235 6.5077143 6.1730843
1368208_at 6.039287 6.233748 6.704497 6.098673 6.038047 6.33146 5.821786 6.525303 6.6191244 6.730884 6.3945804 6.443784
1368209_at 5.56954 5.1490984 5.6308355 5.3056087 5.596424 6.1675777 5.6463337 5.497343 6.050682 5.7150173 5.529567 6.120696
1368210_at 4.606365 4.4107857 4.61264 4.6869473 4.595557 4.687436 4.431877 4.737193 4.4575953 4.627466 4.3492374 4.4452066
1368211_at 12.535895 12.47018 12.504034 12.496072 12.45377 12.386241 12.587521 12.46734 12.573461 12.815544 12.71255 12.835628
1368212_at 8.274475 8.6964855 8.563009 8.316667 8.843643 8.1642 8.640331 8.729292 8.058379 8.250934 8.6002 8.331288
1368213_at 8.828091 9.089016 9.170351 8.962444 8.793184 8.810819 8.836189 8.826767 9.092428 10.596349 10.208408 9.596868
1368214_at 7.7434726 7.975066 7.921733 7.8179193 8.055061 7.904913 8.016325 8.11179 7.898403 8.086557 8.187284 8.335146
1368215_at 9.848487 9.716365 9.825319 9.833428 9.811135 9.827072 9.6825695 9.823662 9.807136 9.627482 9.7141285 9.671682
1368216_at 9.115664 9.323161 9.071889 9.232181 9.313441 9.244384 9.148099 9.22016 8.950097 9.041001 9.215286 8.956865
1368217_at 8.198233 8.419832 8.317764 8.268497 8.316072 8.312919 8.416378 8.221779 8.240166 8.137871 8.300728 8.15624
1368218_at 5.858824 5.7431383 5.933762 5.977521 5.630287 5.7462077 5.79904 5.4473243 5.977241 6.091333 5.917063 5.4172063
1368219_at 6.561465 6.669098 6.377068 6.671406 6.454936 6.2390504 6.6877646 6.6424813 6.592188 6.6334476 6.74814 6.6712956
1368220_at 8.977718 8.945622 9.127428 8.990884 9.039953 8.845878 9.052479 9.059288 9.0457535 9.240735 9.0484085 9.054415
1368221_at 9.714982 9.801292 9.958392 9.785721 9.715075 9.817626 9.613235 10.048317 9.801378 8.972213 9.3067665 9.048273
1368222_at 6.5404005 6.870434 7.2991805 7.0832095 7.019083 7.0553236 7.100992 7.562036 7.2967644 6.5261807 6.65235 6.5474133
1368223_at 7.501716 7.827885 8.116426 7.6890955 8.281294 8.014149 7.8533096 8.185024 8.04111 7.1485567 7.467472 7.3131795
1368224_at 13.288505 13.292436 13.225982 13.084462 13.2684765 13.16999 13.273456 13.307238 13.153999 12.864048 13.179471 13.166615
1368225_at 7.2709923 7.410342 7.4093657 7.426104 7.599839 7.462675 7.469542 7.410659 7.304469 7.5192647 7.5494204 7.0757403
1368226_at 7.983915 8.067497 8.165627 8.222482 8.161497 7.9235673 8.620955 8.335892 8.363168 9.066133 9.055519 8.987221
1368227_at 9.109575 9.916313 9.609993 8.836957 9.219523 9.0965805 8.591467 9.036951 8.99886 7.8673077 8.061649 9.144824
1368228_at 9.328287 9.455164 9.27278 9.358009 9.309362 9.425156 9.297716 9.296845 9.346077 9.156502 9.175803 8.991478
1368229_at 7.0411043 7.207921 7.155174 6.789925 7.090448 6.902177 7.1228595 7.3578286 7.411433 6.9172316 7.624521 7.2283845
1368230_a_at 9.247804 9.331183 9.218755 9.28378 9.233522 9.000651 9.20557 9.142809 9.174622 9.716321 9.730059 9.446322
1368231_at 6.9122047 6.661199 6.556497 6.6519156 6.7315483 6.7198524 7.0696893 6.831788 6.6924086 6.705887 6.5457044 6.738966
1368232_at 8.166521 8.373159 8.144152 8.324863 7.878333 7.9819617 8.203854 8.043991 8.003934 8.178118 8.514879 8.138907
1368233_at 8.059703 8.125124 8.068277 8.066986 7.998385 7.8757396 8.174189 7.912764 7.7915254 8.683908 8.731608 8.340567
1368234_at 8.915539 8.443059 8.447168 8.6406765 8.654199 8.492847 8.811281 8.445048 8.555322 8.411479 8.2592745 8.163517
1368235_at 8.021824 8.113379 8.200111 8.127893 8.131016 8.023479 7.905228 8.214355 8.102165 7.9392676 7.837136 8.014973
1368236_at 3.9994903 4.0262346 4.01454 4.0411825 3.6337407 3.8048108 3.8140712 4.0973067 4.1101036 4.047909 4.084008 4.2162113
1368237_at 4.305161 3.8964326 4.3631597 4.0272813 4.2191677 4.411213 4.0573044 4.0487638 4.390185 4.3807015 3.9580173 4.1697645
1368238_at 4.7966003 4.7849402 4.6282563 4.7027235 4.6000843 5.0982313 4.6998715 4.5878673 4.469035 4.6176796 4.5099177 4.7338758
1368239_at 8.020582 7.789783 8.148077 7.9486823 8.11904 7.6812468 7.924252 8.099758 7.8827167 7.780115 8.207312 7.885074
1368240_a_at 4.5965466 4.7627397 4.8166504 4.661226 5.088439 4.910962 4.4958615 4.8767257 4.742073 4.219983 4.308108 4.874793
1368241_a_at 8.325766 8.160974 8.237777 8.238845 8.094374 8.154063 8.067515 8.308024 8.357989 8.379879 8.681858 8.405036
1368242_at 4.608717 4.320484 4.7085447 4.936795 4.5743384 4.4250307 4.46422 4.658558 4.7217665 4.5314054 4.713193 4.9975033
1368243_at 5.1692295 5.3473897 5.495366 5.613517 5.2273245 5.3920054 5.331659 5.6512847 5.0002265 5.311797 5.5068398 5.3384104
1368244_at 10.48058 10.528633 10.640396 10.520741 10.583509 10.740939 10.087991 10.421761 10.683834 10.158246 10.169335 10.075847
1368245_at 12.808725 12.793054 12.463145 12.798962 12.861661 11.965769 12.440078 12.442822 12.832063 11.768833 12.618348 12.7037325
1368246_at 5.5653167 5.259726 5.436271 5.047343 5.3671784 5.3804693 5.1820903 5.690176 5.007518 5.358402 5.1445293 5.501605
1368247_at 6.0762825 6.0549264 6.8471055 6.53304 6.8830447 6.601366 6.6249595 8.278285 6.9227715 8.093875 8.59199 6.6110425
1368248_at 5.8559785 6.5620766 5.5563183 5.843322 6.0933127 5.845484 5.2216887 5.769331 6.1387644 5.452624 5.5051146 5.56102
1368249_at 9.916969 9.934093 10.620974 10.023882 10.459558 10.231684 9.601734 10.40533 10.496283 10.2899685 10.93765 10.578143
1368250_at 3.6897216 4.120744 3.969313 3.9809563 4.0362163 3.7663846 4.033177 4.137143 4.200403 4.163914 4.206539 3.9257822
1368251_at 5.736308 5.631255 5.5774093 5.6022773 5.6475143 5.585588 5.9011865 5.518827 5.6563373 5.2095604 5.2338586 5.769852
1368252_at 3.5831509 3.3262343 3.4930065 3.3997447 3.7653356 3.761387 3.2942758 3.6489465 3.53604 3.493266 3.5528617 3.7093444
1368253_at 12.1847725 12.122603 12.13447 12.214589 12.193746 12.086637 12.134224 12.271524 12.150805 12.160323 12.128703 12.261072
1368254_a_at 4.7169423 4.4146175 4.327662 4.371167 4.8760505 4.9735255 4.7496195 4.8120985 4.89918 4.6076927 4.3254256 4.8549037
1368255_at 4.3135476 4.6844144 4.3977313 4.401061 4.161315 4.3669014 4.2448435 4.44967 4.3844013 4.0804553 4.2772007 4.3809915
1368256_at 3.510208 3.5181458 3.5494633 3.7073956 3.7321565 3.346543 3.3706217 3.5656853 3.4344516 3.599195 3.645369 3.8216681
1368257_at 4.0193906 3.9696627 3.9399073 3.8582213 3.739361 3.833657 3.881784 4.0005565 3.8769684 3.9829688 3.8016531 4.2227097
1368258_at 5.2934794 4.871168 5.3314304 4.9543486 4.8812575 5.0155377 4.961611 4.8956175 5.183051 5.2372274 5.2893505 4.909728
1368259_at 8.025185 7.8801327 7.7984586 7.7860165 7.7416716 7.956429 7.4330144 7.775944 7.831728 7.3690925 7.226079 7.9171166
1368260_at 5.193405 5.1486025 4.9491787 4.8702097 4.9003916 5.171912 4.952256 5.1990676 5.1917124 4.3953934 3.9148421 5.4507847
1368261_at 4.1538267 3.9640691 4.177752 4.177884 4.114817 4.462748 4.1714735 4.4793444 4.3444266 4.4605193 3.8903275 4.315998
1368262_at 6.081511 6.4378624 6.557664 5.9325376 6.9622383 6.2094088 6.325769 6.426582 6.478852 6.5261817 6.6543956 6.268295
1368263_a_at 4.1429243 3.9909956 4.069619 4.0286255 4.118844 4.1013875 4.238093 4.091154 4.052332 4.261317 3.8281186 4.05413
1368264_at 7.467672 7.293512 7.3319464 7.250254 7.2315288 7.2373633 7.572563 7.536978 7.4434786 7.5123096 7.8009343 7.5145197
1368265_at 9.227769 9.303597 9.54843 9.335008 9.368544 9.554578 9.779376 9.35867 9.406057 8.427447 8.446333 8.990236
1368266_at 13.194788 13.313195 13.33931 13.180401 13.299994 13.136774 13.208683 13.324349 13.285891 13.409211 13.623783 13.373448
1368267_at 8.176492 8.262899 8.097055 8.291584 8.174188 8.249958 8.1703005 8.130864 8.157581 8.289711 8.292578 8.084394
1368268_at 7.659349 8.038255 7.937679 7.5611663 8.03701 7.7533536 7.7499833 7.5491385 7.790145 7.6089196 7.8602695 7.19418
1368269_at 3.6621425 3.499564 3.705243 3.3601053 3.5130317 3.6554072 3.525627 3.779586 3.7221415 3.6655412 3.518051 3.4200497
1368270_at 8.0925665 8.506192 8.138266 8.341885 8.005868 7.9737864 8.062211 7.9880853 8.3645935 7.6908 7.981363 7.7544947
1368271_a_at 5.0130277 4.944791 4.2821665 5.5860305 4.7122517 4.6425886 4.084848 4.7667804 4.6374903 5.269623 6.416999 5.035762
1368272_at 10.637558 10.920236 11.706131 11.333452 11.45029 11.758229 10.3790455 11.899863 12.21444 11.4132395 12.249446 11.992222
1368273_at 9.878854 9.931165 9.804197 9.895081 9.806729 9.724893 9.830697 9.764835 9.781086 9.513031 9.758565 9.746859
1368274_at 8.189339 8.376535 8.175613 8.412346 8.233037 8.325342 8.248117 8.229349 8.350109 8.116111 8.003947 8.156401
1368275_at 10.650159 11.062983 10.915968 10.749006 10.360774 10.609854 10.530774 10.485294 9.924466 9.916569 10.256692 9.5655
1368276_at 6.8084216 6.8132453 6.7164645 6.5722656 6.767381 6.9250484 6.727971 6.897888 7.1160736 7.087474 7.0903625 7.134034
1368277_at 8.822775 8.860709 8.782067 8.546294 8.831078 8.658086 8.794427 8.72076 8.662187 8.547048 9.1069355 8.835994
1368278_at 6.6278043 6.6718445 6.268501 6.8595433 6.689721 6.0483985 6.4505773 6.7606096 6.476105 6.713387 6.232789 6.749497
1368279_at 4.9280195 4.7192736 5.0822625 4.411159 4.7747817 4.5669236 4.776691 5.1887774 4.9263616 5.1922984 4.928249 4.735911
1368280_at 12.604148 12.585116 12.539127 12.54599 12.641833 12.642006 12.592743 12.607729 12.635361 12.558011 12.364031 12.350878
1368281_at 5.659807 5.7611656 5.4309425 5.394228 5.7373886 5.705412 5.8787985 5.6833563 5.815157 6.004558 5.6839743 5.8458047
1368282_at 4.281297 4.3457084 4.6439433 4.5963936 4.2318854 4.5116324 4.4218993 4.1420956 4.4708376 4.493589 4.1608233 4.7883067
1368283_at 11.425854 11.389026 11.541216 11.695011 11.47799 10.960038 11.530685 11.60337 11.49254 11.189264 11.153906 11.22881
1368284_at 7.701591 7.494845 7.575413 7.4562106 7.2886353 8.019739 7.0933743 7.697902 7.6968627 6.977053 6.928721 7.221281
1368285_at 4.667736 4.7405868 4.595586 4.9189672 4.5920877 4.644087 4.5850964 4.67832 4.397479 5.023698 4.773985 4.6239204
1368286_at 6.9930134 6.946343 6.9226856 6.938586 7.0630255 6.927215 6.8522663 6.91934 7.2021737 7.0195894 6.6085014 6.728213
1368287_at 4.551726 4.448452 4.5399904 4.5562267 4.8857203 4.731389 4.717274 4.699088 4.379236 4.683425 4.66446 4.5547748
1368288_at 14.28654 14.287376 14.350638 14.282967 14.31013 14.30337 14.247621 14.305534 14.256359 14.265476 14.304414 14.254164
1368289_at 11.949477 12.234023 12.349462 11.782524 12.362117 11.953149 11.9827175 11.3796835 11.7504225 11.630941 10.959289 12.075079
1368290_at 3.665995 3.862285 3.5911624 3.6591618 3.8590097 3.7880528 3.9740424 3.9731057 3.5890996 3.7429392 3.5454953 3.8187995
1368291_at 8.918403 8.940927 9.452077 8.899489 9.069102 9.14199 8.713086 9.046001 9.087957 8.636401 8.411789 8.701773
1368292_at 6.9689136 6.770517 6.6849008 6.8674617 6.555702 7.183868 6.6336403 7.017815 6.5667944 6.995869 6.71105 6.9675846
1368293_at 6.006851 5.704792 5.9876294 5.4495535 5.5005126 5.7359405 5.6977754 5.4561186 5.9143624 5.4907866 5.814034 5.548979
1368294_at 10.776776 10.856955 10.898293 10.77257 10.809029 10.898212 10.534554 10.778359 10.909447 10.318725 10.603008 10.805348
1368295_at 9.638315 9.868727 9.645765 9.765634 9.653348 9.71989 9.740146 9.648094 9.715249 9.234929 9.428058 9.182157
1368296_at 9.496086 9.754938 9.570205 9.728247 9.566326 9.55751 9.600885 9.569913 9.580478 9.123552 9.431152 9.183079
1368297_at 4.6285877 4.8561044 4.571306 4.8404274 4.4571943 4.587641 4.7119765 4.595484 4.765071 4.74411 4.4805517 4.5271387
1368298_at 5.4326653 5.4695024 5.2167735 5.3403797 5.052984 5.569383 5.4321246 5.4541564 5.9462085 5.282624 5.313063 5.3445783
1368299_at 4.1551714 4.0794077 4.2353277 4.017356 4.0269146 4.3306427 4.044752 4.0085125 4.036722 4.3183312 3.775564 4.186755
1368300_at 5.3895288 5.406216 5.342009 5.71399 5.265014 5.9651556 5.609854 5.4081335 5.507715 5.5588512 5.6127877 5.640492
1368301_at 6.022796 6.2607207 5.4898233 5.962842 5.7437863 5.855847 5.6930976 5.7590065 5.9160438 5.8035626 6.4465613 5.813596
1368302_at 4.9200807 4.916234 5.0217333 5.0947366 4.960691 5.1233873 4.8165073 4.981734 5.0413013 5.0811286 4.9367537 4.9962797
1368303_at 9.106239 8.27993 7.282954 8.365398 8.10917 7.20473 8.640205 7.3499146 7.4253793 9.105131 8.778403 7.863122
1368304_at 11.693575 12.043297 12.520539 12.090976 12.372476 12.36893 12.083336 12.465362 12.585353 12.323842 12.414232 12.487303
1368305_at 8.912283 8.689298 8.697382 8.823072 9.049414 8.84912 8.518096 8.727508 8.98197 9.095405 9.046289 9.019203
1368306_at 5.637018 5.313441 5.5753098 5.663952 5.4901853 5.7757406 5.468617 5.563172 5.588156 5.399476 5.4700866 5.4826975
1368307_at 6.3678675 5.8825226 6.042077 6.1187897 5.810285 6.34325 5.9894285 6.1696043 6.557334 6.3531284 5.941988 6.500231
1368308_at 8.485138 8.549157 7.5025105 7.2159367 8.07078 6.121938 8.677332 8.164772 6.982813 7.3851814 8.111495 7.8137426
1368309_at 7.6175404 7.702236 7.4908476 7.471795 7.439908 7.5090733 7.5651393 7.673361 7.552396 7.658326 7.7457194 7.9187527
1368310_at 5.491969 5.4577456 5.3737555 5.6504936 5.582549 5.5902767 5.699666 5.6298 5.7946196 5.7331333 5.468382 5.533889
1368311_at 8.854407 8.644942 9.054856 8.6980295 8.689874 8.139837 9.198259 9.179039 8.895275 9.256074 9.149382 9.198129
1368312_at 4.936142 4.649541 4.7044096 4.830053 4.820897 4.6651034 4.813179 4.7878847 4.761092 4.9149013 4.8535705 4.9060016
1368313_a_at 4.3551235 4.344652 4.3410087 4.582215 4.51235 4.248067 4.168916 4.5184045 4.3128786 4.465875 4.1888323 4.2160006
1368314_at 10.41138 10.612307 10.284638 10.324324 10.317761 10.148558 10.561222 10.541972 10.578765 10.828315 10.944484 10.551339
1368315_at 6.9301033 6.6807804 6.958658 6.73649 6.38814 6.7158556 6.8238263 6.658512 6.3680544 7.07859 6.646774 6.912798
1368316_at 11.1381645 11.035005 11.132665 11.132135 11.116428 10.82931 11.021219 10.828196 11.1423025 10.850725 10.837547 11.181235
1368317_at 4.2463617 4.738192 4.49523 4.7917 4.624331 5.312442 4.3829722 5.083512 4.8796616 5.0807867 4.9943132 5.8383145
1368318_at 8.1362095 8.05461 7.813212 7.736801 7.530421 7.686761 7.7425766 7.4458923 7.93316 7.8702774 8.109547 7.6927085
1368319_a_at 5.3756976 5.274537 5.335943 5.189057 5.0992136 5.0230985 5.5799932 5.235752 5.2742224 5.447406 6.0783195 5.1689873
1368320_at 4.7501535 5.03843 4.857241 4.9472866 4.5643244 4.6666846 4.4295454 4.634834 4.408718 4.645475 4.374375 4.8164897
1368321_at 7.590472 7.272341 6.9528174 6.7428045 7.331222 6.4764977 8.060328 6.528148 6.3243556 6.5772247 6.9584637 6.379984
1368322_at 7.6106324 7.6886377 7.600506 7.5793476 7.601959 7.5347204 7.3734956 7.5957727 7.4460897 7.102889 7.460368 7.025459
1368323_at 7.6598897 8.194197 8.078045 8.068766 7.851581 7.896581 8.1112175 8.006996 8.290108 8.184496 8.352389 8.107468
1368324_at 5.2278113 5.2265406 5.1673017 5.155748 5.094181 5.499463 5.3101406 5.1513214 5.0245795 5.3590765 5.117255 5.007418
1368325_at 8.268192 8.196064 8.528343 8.386972 8.555036 8.249214 8.399609 7.927352 8.117788 7.6427355 8.044888 7.7691035
1368326_at 7.0045004 7.169902 7.6193047 7.0223355 7.2645288 7.3922324 7.086689 8.01726 7.4541044 6.9509645 7.6239715 7.248573
1368327_at 5.6575565 5.6964264 5.690662 5.642259 5.8812313 5.9951715 5.7047377 6.087771 5.8607373 5.8005056 5.7726965 5.9067717
1368328_at 8.9316025 9.310674 9.2938595 9.083363 9.124046 8.945876 8.804934 9.412185 9.510918 9.580377 9.499154 9.54691
1368329_at 5.236302 5.8385587 5.444316 5.36244 5.203363 5.594729 5.0814614 5.084797 5.0194945 5.3699813 5.5488 5.2590165
1368330_at 7.2907305 7.1998754 7.1465483 7.1598234 7.342707 6.8102837 7.3333793 7.0346675 7.033034 6.9193406 7.5834846 6.8951974
1368331_at 11.570172 11.993518 11.918333 11.834455 11.928242 11.57294 11.976131 11.854668 11.721534 11.413611 11.530185 11.708561
1368332_at 6.914396 6.436977 6.5069427 7.439662 7.1591167 6.7732067 6.095289 6.5955744 6.800963 6.632258 6.006816 6.880887
1368333_at 4.3365355 4.1136684 4.642163 3.9532769 3.9723291 4.4630766 4.098499 4.3778195 4.578237 4.4265475 4.583261 4.4347315
1368334_at 7.288734 6.9532323 6.88614 7.2736244 6.886814 7.470668 7.165065 7.0411096 6.969348 7.450541 6.990793 6.88958
1368335_at 13.750564 13.800062 13.502609 13.659456 13.47411 13.648141 13.721037 13.516949 13.555765 13.510241 13.4958105 13.198791
1368336_at 11.55512 11.528575 11.220997 11.331583 11.587712 11.366937 11.750968 11.218983 10.988438 11.404749 11.333574 11.454813
1368337_at 5.784675 5.833874 5.7711034 5.8565044 5.7090044 5.884399 5.7150445 5.7100096 5.831506 5.920493 5.8570523 5.8664484
1368338_at 4.404423 4.1425138 4.516151 4.5369654 4.25634 4.6022205 4.123411 4.464764 4.220269 4.15346 4.5584493 4.4161563
1368339_at 4.581705 4.3465776 4.165327 4.0975904 4.4929104 4.449026 4.5053306 4.329544 4.518264 4.5465755 4.503706 4.4629354
1368340_at 7.7361765 7.7711797 7.868522 8.022205 7.8599896 7.6011453 8.010363 8.022812 7.947186 7.85521 7.8126035 7.957681
1368341_at 8.087633 8.291843 8.253007 8.188554 8.181662 7.9661207 8.36911 8.18334 8.214516 8.431882 8.316952 8.350143
1368342_at 4.5908937 4.033559 4.2646494 4.1695023 4.3349137 4.284021 4.2056746 4.41751 4.055806 4.183521 4.2624683 3.7655444
1368343_at 5.571056 5.179382 5.095545 5.2008066 4.9383917 5.3615584 5.0311646 5.098426 5.068797 5.2522254 4.934064 5.289011
1368344_at 3.668791 3.6213434 3.4661298 3.8883586 3.8423033 3.6171653 3.4160872 3.5747006 3.6750445 3.664802 3.346448 3.7294004
1368345_at 4.2559147 4.3373013 4.4710283 4.590063 4.2407055 4.4447613 4.247928 4.05528 4.6593685 4.1649055 4.4193044 4.297661
1368346_at 6.547812 6.6407824 6.225216 6.69625 6.2287416 6.1773896 6.736108 6.4731545 6.260546 6.7455077 6.857661 6.547765
1368347_at 4.7816877 4.6729894 4.715219 4.5313315 4.5556164 4.8583846 4.587248 4.9250574 4.8346767 4.9478374 4.5836215 4.6059165
1368348_at 4.0398793 4.117649 4.2457757 4.357265 4.089351 4.3510942 3.968639 4.0044427 4.4697723 4.0888042 4.234508 4.4605665
1368349_at 5.6429925 5.2313223 5.4234943 5.4555893 5.5866265 5.7838087 5.2768393 5.366209 5.2881675 5.8086576 5.2879143 5.5721655
1368350_at 3.5398707 3.5677178 3.5709906 3.542424 3.5827 3.5768003 3.5413182 3.3817995 3.4097493 3.7148845 3.3223374 3.754499
1368351_at 6.077701 5.9025187 6.0353947 5.9145675 5.8980265 6.227553 6.1444206 6.247387 6.1106734 5.888775 5.848389 6.3332386
1368352_at 5.0368443 4.610527 4.2514935 4.578152 4.413247 4.7514706 4.555186 4.5759974 4.4069433 4.8351855 4.4778137 5.022173
1368353_at 5.153252 5.1536384 4.917499 4.6682205 4.7079153 5.051053 4.768608 5.0843935 5.19026 5.386852 4.6725054 5.561221
1368354_at 10.240508 10.5996065 10.314015 10.567265 10.302007 10.900064 10.615208 10.819229 10.5323105 11.57714 11.059194 11.028292
1368355_at 5.0154943 4.8974094 4.858514 4.936966 4.7357674 4.620299 4.8599234 4.863331 4.794119 4.841079 5.566318 5.1652026
1368356_a_at 9.855248 9.866495 10.100629 9.772587 10.110567 9.923383 10.015976 9.950576 9.675047 9.4262 9.438591 9.924604
1368357_at 5.517336 5.367343 5.9132195 5.6408753 5.368984 6.218339 5.4808617 5.7795463 5.9257364 5.766054 5.2215137 5.7449617
1368358_a_at 3.5534518 3.6416638 3.6677866 3.4858022 3.709537 3.651282 3.5915086 3.7259934 3.592543 3.6644862 3.5221262 3.5564444
1368359_a_at 4.3308086 4.242876 3.9249105 4.1489115 4.1321964 4.3679867 4.0938873 4.2428875 4.0481687 4.206944 4.131431 4.1169357
1368360_at 13.624868 13.622449 13.653191 13.582358 13.606362 13.707889 13.6214485 13.6214485 13.6765375 13.583364 13.572661 13.589202
1368361_a_at 7.9982133 7.7357244 7.9895244 7.8448825 7.948566 7.774409 7.774005 8.10261 7.994611 7.915802 8.160931 8.015976
1368362_a_at 10.602389 10.710232 10.697751 10.648213 10.74891 10.732034 10.449036 10.55481 10.662067 10.63116 10.492367 10.368853
1368363_at 3.7158132 3.5592906 3.729376 3.9432278 3.8663673 4.0768023 3.9428244 3.815076 3.7109504 3.9158578 3.922936 3.7215712
1368364_at 4.7383676 4.6547985 4.255359 4.4419365 4.1927285 4.8147445 4.517541 4.4673667 3.983944 4.785432 4.2749853 4.7172556
1368365_at 12.2490635 12.165916 12.190307 12.186092 12.104026 12.051404 12.324704 12.082703 12.060377 12.367959 12.525546 12.211726
1368366_at 5.0470357 4.898362 5.0312014 4.787833 5.030389 4.9551754 4.9139767 4.986079 4.9968033 5.022601 5.076515 5.170108
1368367_at 5.433711 5.6249704 5.4060283 5.599802 5.3648148 5.4472156 5.2696104 5.375989 5.3334866 5.552034 5.25757 5.657016
1368368_a_at 10.017385 10.047275 9.82776 10.123538 10.10276 9.609727 9.788047 9.932411 9.667828 9.929281 9.90293 9.696375
1368369_at 4.4707475 4.648863 4.4328175 4.805767 4.522978 4.92696 4.40959 4.422579 4.43651 5.283821 4.6428747 4.434351
1368370_at 5.334445 5.63223 5.445126 5.857046 5.777607 5.716888 5.413231 5.65143 6.075174 5.690727 5.263334 5.8803034
1368371_at 5.123741 4.9174547 4.7761197 5.223189 4.5289445 4.818956 4.626318 5.097067 4.85383 5.2087283 4.7383013 5.2977753
1368372_at 8.221624 7.955919 8.430464 8.374935 8.454479 7.5377607 7.4983764 8.295242 8.660564 7.865868 8.198753 7.916248
1368373_at 4.625716 3.9920514 4.616125 4.5069776 4.1901917 4.430193 4.3666945 4.659446 4.395185 4.6439114 4.2624674 4.373006
1368374_a_at 5.9615088 5.7037096 5.5728426 5.8772187 5.65502 6.25131 5.9418974 6.0529966 5.881276 5.7805386 5.9308896 5.8515124
1368375_a_at 5.2863765 5.7967362 5.4637504 5.632829 6.014017 5.171519 5.7753677 5.329812 5.2276793 5.374459 5.7753053 5.195903
1368376_at 6.6351414 7.558745 9.524975 8.557131 8.499651 8.930766 6.4847393 8.68549 9.528855 7.9501624 8.538342 9.384113
1368377_at 4.9328995 5.269162 5.1313343 5.5520196 5.118089 5.1524544 4.973397 5.4391756 4.947431 4.9405737 4.703248 5.0951324
1368378_at 11.668079 11.88273 11.911111 12.185337 11.996655 11.986611 12.047238 12.35711 12.049811 11.898446 11.661153 11.981069
1368379_at 8.022459 8.16683 8.055774 8.010717 8.061649 7.875942 7.7028933 8.051688 8.167146 8.612648 8.681426 8.256893
1368380_at 14.106208 14.105292 14.05073 14.017214 14.06097 14.043601 14.001559 14.047802 14.12005 13.895384 13.920423 13.960232
1368381_at 5.365631 4.9408536 4.7551007 4.9519053 4.7997394 5.063427 5.001646 4.9537272 5.1439314 4.7825994 4.823643 5.214016
1368382_at 5.3421 5.1450796 4.7641487 5.0275383 4.572288 5.1235895 5.1384697 5.102637 5.163542 5.058053 5.032984 5.5599194
1368383_at 6.088796 6.16133 5.97431 6.1617985 6.181148 6.35598 6.1816034 6.1507325 6.0468597 6.184548 5.9927993 6.3470564
1368384_at 4.465588 4.190917 4.088896 4.2951913 3.9600122 4.1538754 4.0911837 4.132735 3.8842745 4.5031314 4.0137763 4.1326547
1368385_a_at 9.177747 9.398476 9.348132 9.379223 9.15047 9.080333 9.313648 9.259898 9.217002 9.363972 9.250362 9.217867
1368386_at 9.411714 9.54232 9.619145 9.661123 9.503143 9.538906 9.745825 9.656276 9.728818 9.639354 9.485767 9.699692
1368387_at 11.581397 11.545489 11.416273 11.629855 11.456816 11.575253 11.492766 11.381436 11.436531 10.492363 10.148301 11.091388
1368388_at 5.4697385 5.3309507 5.406398 5.430446 5.064233 5.084827 4.7958736 5.1844387 5.304505 5.127101 4.5957446 5.180448
1368389_at 8.714224 9.122903 8.804106 8.901692 8.622243 8.72151 8.898351 8.773861 8.812645 9.120015 9.198442 9.050419
1368390_at 9.141354 9.181253 9.240325 9.096641 9.284573 9.221487 9.3701725 9.160983 9.414865 9.367706 9.540072 9.508845
1368391_at 4.70021 4.5603795 4.6973295 4.754553 4.808713 4.7263803 4.6329937 4.561941 4.9825525 4.5503745 4.771847 4.8414097
1368392_at 6.7924776 6.5280447 6.3815103 6.3895626 6.0084367 6.448499 6.331977 6.1914997 6.422258 6.1686306 6.255956 6.5809774
1368393_at 6.5499873 7.2611 6.719708 6.2066903 6.575335 6.210918 6.3499312 6.7916493 6.2138696 5.988537 6.3491983 5.8451476
1368394_at 6.1031055 5.7523785 5.9990835 5.695792 5.717785 6.0041 5.6875877 5.811143 5.9103346 6.040422 5.470871 5.783743
1368395_at 4.985076 4.920284 4.918292 5.1623907 4.9471045 4.855494 5.4680595 4.755188 5.015868 5.0779014 5.033266 4.593995
1368396_at 5.2551236 5.079404 5.0313673 5.0978093 5.3267245 5.187546 5.04066 5.280962 5.4092865 5.0847936 5.287038 5.2070885
1368397_at 13.019298 12.999066 13.022911 12.912179 13.109152 13.052922 13.109698 12.996626 13.079105 12.9686365 12.955874 12.746747
1368398_at 4.59712 4.5642557 4.4555607 4.207958 4.6816034 4.8568425 4.365342 4.621753 4.3391533 4.8146296 4.1710796 4.6482377
1368399_a_at 11.355643 11.555375 11.807432 11.569841 11.509529 11.655043 11.349114 11.6264925 11.70141 10.857325 10.839551 11.01606
1368400_at 9.162097 9.27909 9.383988 9.186806 9.368306 9.066738 9.329595 9.301328 9.3738365 10.017673 9.730652 9.662695
1368401_at 4.524909 4.624381 4.1026893 4.5329075 4.4086504 4.701821 4.140682 4.2819014 4.396386 4.231806 4.1125355 4.4041696
1368402_at 9.41396 9.266577 9.120218 9.289301 9.247312 9.182943 9.34531 9.289665 9.137635 9.272102 9.264944 9.271089
1368403_at 8.76862 8.880078 9.104921 8.923957 8.829648 8.958162 8.769008 8.969005 9.075424 9.037761 8.971002 9.003999
1368404_at 4.585851 4.723194 5.051065 4.552955 4.477509 4.5912633 4.6627417 4.733329 4.968382 4.889508 4.9602547 4.9672256
1368405_at 7.4599905 7.3423343 7.412517 7.1711226 7.524229 7.196303 7.4013844 7.3417087 7.415851 7.641958 7.5685153 7.1299515
1368406_at 4.6285877 4.330469 4.007121 4.1228113 4.3668222 4.3157434 4.203043 4.1319695 4.2278366 4.220929 4.2672663 4.2948093
1368407_at 5.480883 6.062552 5.7332077 5.1994867 6.125234 5.600128 5.4001307 4.834816 5.5668526 5.300654 5.275901 5.0013967
1368408_at 4.583806 4.852346 5.0417433 4.967308 4.8714714 5.0590277 4.890554 5.0001016 4.7068796 5.282678 5.4254823 5.051455
1368409_at 9.879614 9.993521 10.026678 10.064569 10.296194 10.028236 9.810539 10.084705 10.35577 10.5352745 10.068023 10.315203
1368410_at 6.77584 6.769143 6.8927174 6.587521 6.7142115 6.6119576 6.4504905 6.561009 6.6013007 6.3511753 6.3815646 6.4149556
1368411_a_at 3.8434992 3.8632848 3.8125486 3.6471696 3.6950688 3.951498 3.6629257 3.9338083 3.7566566 3.7810576 3.7804163 3.9152312
1368412_a_at 4.83074 5.242606 5.1787395 5.1095257 5.09221 4.808257 4.507636 5.5311627 4.861622 4.8461595 5.234373 5.122096
1368413_at 4.7315226 4.894932 5.0263014 5.4599495 5.2845144 5.0223947 4.8599234 5.645687 5.171068 5.2896843 4.584276 5.5409784
1368414_at 5.710422 5.3392663 5.7038016 5.777577 5.7206 6.0752945 5.720543 5.6481905 5.694626 5.7686815 5.6006 6.051576
1368415_at 3.8385575 3.573914 3.8118327 4.091633 3.6816764 4.02082 3.9796228 3.8260603 3.7940865 3.791217 3.961949 3.9600024
1368416_at 3.6957805 3.6773264 3.724849 3.8132675 3.74588 3.8549364 3.6155403 3.657604 3.6530268 3.936618 3.5655777 3.693134
1368417_at 4.5827913 4.291506 4.60818 4.5889416 4.5593843 4.780485 4.3616004 4.830847 4.3748693 5.1959887 4.6927214 4.797887
1368418_a_at 13.245585 13.179909 13.213859 13.3228655 13.221413 13.285483 13.25101 13.183037 13.201799 13.080089 13.055109 13.01274
1368419_at 9.250196 9.366119 9.365278 9.307798 9.532692 9.37386 9.171322 9.209904 9.171816 8.864495 9.016611 8.551827
1368420_at 13.352052 13.326682 13.336001 13.314143 13.365202 13.319577 13.42785 13.267662 13.27503 13.022593 13.217245 13.075194
1368421_at 4.02606 3.7853217 3.8029804 4.129915 4.065016 3.8514466 3.9209743 4.0449276 4.1365085 4.1410437 3.8210752 4.4444795
1368422_at 6.052683 7.0698276 6.1085873 6.8424497 6.418206 6.2237086 7.1018934 6.8404007 6.758999 6.1882343 5.890886 5.838175
1368423_at 5.746928 5.457728 5.659422 5.443424 5.698683 5.4908657 5.6529436 5.4733133 5.7856455 5.6345844 5.29205 5.8225303
1368424_at 7.6340656 7.6016593 7.529706 7.8337016 7.6549726 7.4492064 7.860947 7.7662077 7.4978113 7.8441763 8.117218 7.8244495
1368425_at 4.7912817 4.835455 4.7632046 4.97267 4.7101507 4.9386997 4.6754537 4.842863 4.936632 4.8692856 4.829049 4.8499765
1368426_at 11.227862 11.507897 11.326213 11.596288 11.9149885 11.153285 11.8547535 11.280983 10.901311 10.272701 10.852684 10.423381
1368427_at 8.223604 8.332579 8.286119 8.099847 8.348715 8.351455 8.257397 8.369703 8.43719 8.34883 8.364142 8.330378
1368428_at 9.205456 9.052927 8.992885 9.378076 9.234279 8.719086 9.576111 9.134127 9.093654 9.005603 9.20878 9.053213
1368429_at 3.6323137 3.903173 3.5640323 3.607462 3.8097034 3.524061 3.7039335 3.6069772 3.6272657 3.2882798 3.5267918 3.5280957
1368430_at 9.93974 10.161216 10.043816 10.064121 9.950428 9.8776245 9.71779 10.099934 9.935024 9.659245 9.71874 9.956408
1368431_at 10.994902 11.062834 11.028253 11.009395 11.005107 10.912878 10.961659 11.021778 10.93772 11.028863 11.115654 10.743447
1368432_a_at 4.596722 4.2502494 4.475794 4.1522093 4.5872645 4.6135135 4.1280375 4.6033998 4.468364 4.190607 4.165069 4.296121
1368433_at 9.947009 9.910316 10.022852 9.794898 10.071809 9.834821 9.826507 9.854006 9.732698 9.854896 9.692742 9.791143
1368434_at 7.930032 8.265816 7.9751744 8.306681 7.9814725 8.022057 8.339275 8.141577 8.253878 7.215356 7.7712493 7.987929
1368435_at 10.882311 11.375514 11.296525 11.342229 11.281805 11.422885 11.166748 11.237031 11.131576 11.843125 11.550625 11.381916
1368436_at 9.028979 8.924372 8.98897 9.149511 9.007508 8.8350315 9.1024 9.052711 8.98197 9.455994 9.55935 9.46419
1368437_at 4.8671165 5.1318054 4.716113 4.6483755 4.707549 5.386664 4.7692995 4.7899756 4.936434 4.941738 4.833671 5.1443014
1368438_at 4.309703 4.162362 4.091367 4.5046644 4.5592413 4.096639 4.295417 4.2541857 4.1193905 4.448822 4.1766677 4.473174
1368439_at 5.705651 5.5673895 5.900262 5.751829 6.1678143 5.9031234 5.7704086 5.643848 5.873275 5.8598294 5.7185125 5.8126855
1368440_at 6.6563888 6.876496 7.262792 6.4475203 6.8572373 6.801444 6.7974925 6.8201075 7.117328 6.977053 6.8140593 6.690794
1368441_at 5.2072105 6.2525015 5.933761 6.0253477 6.0086584 5.817943 6.130637 5.8715415 6.1121917 6.028737 5.671801 5.822269
1368442_at 13.257526 13.296079 13.314039 13.237344 13.331406 13.217083 13.325403 13.260931 13.186846 13.227022 13.19105 13.18233
1368443_at 5.615446 5.466149 5.5143366 5.6772423 5.456952 5.749584 5.451857 5.4455643 5.5303164 5.7200212 5.0953536 5.7242517
1368444_at 8.662946 8.712678 8.501055 8.548284 8.459398 8.399738 8.751766 8.504282 8.553165 8.838878 8.684952 8.754357
1368445_at 5.7603807 5.467596 5.47771 5.921374 5.689371 5.6850863 5.4945526 5.808097 5.778864 5.417834 5.502894 5.6496906
1368446_at 6.697808 7.60978 7.6079946 7.365653 7.525957 7.1356096 6.838761 8.377737 7.9350386 7.6600943 7.440956 7.4154363
1368447_x_at 5.8897734 6.232817 7.6403875 6.7384315 6.0031137 6.6414123 5.92254 6.8298554 6.6968894 7.6821375 7.2311225 6.842717
1368448_at 6.6967945 6.4409113 6.3711834 6.6599874 6.3967366 6.621191 6.482012 6.47959 6.6902137 6.447507 6.3208985 6.597358
1368449_at 4.5193005 4.599352 4.497902 4.737687 4.48314 4.6177835 4.4171114 4.4339514 4.6789236 4.708233 4.463084 4.62965
1368450_at 5.1809664 4.7400312 5.215124 5.085061 4.563287 5.03687 4.9481373 5.215166 5.013899 5.1815324 5.2984343 5.130714
1368451_at 6.3022666 6.176012 6.028093 5.9943714 6.078543 6.282799 6.0434833 6.092387 6.036437 6.4631667 6.126228 6.0966516
1368452_at 9.869716 9.877075 9.986077 9.859702 9.867546 9.835637 9.654326 9.723342 9.717925 9.070574 9.103885 9.188782
1368453_at 11.275727 11.483067 10.684882 11.444491 10.733498 10.87794 11.342828 10.91832 10.55132 10.278259 10.471247 10.777431
1368454_at 4.4960423 4.337007 3.7022016 4.025906 4.1952395 4.2720537 4.296609 4.0107355 4.3318305 4.081229 3.9979045 4.3936653
1368455_at 5.181284 5.2721334 5.3570404 5.301389 5.1106734 5.247476 4.8388047 5.0972 5.111046 5.0308795 4.51058 5.097205
1368456_at 3.908091 3.5826123 4.266279 3.8573537 3.7748084 3.8834796 3.7307703 3.6767073 3.6284568 3.6889253 3.8241692 3.5445561
1368457_at 3.745869 4.0589304 3.6267326 3.7487547 3.7100875 3.9675512 3.5600374 3.6503854 3.6765282 3.6407564 3.767707 3.694072
1368458_at 9.881425 11.12489 10.840708 10.750312 10.722326 9.220566 9.187935 9.451919 9.285996 8.276776 10.133532 9.200164
1368459_at 4.3445077 3.8030105 3.9737072 3.9630885 3.914067 4.1343985 4.38648 4.028398 4.2575293 3.8062272 3.798542 4.310978
1368460_at 8.216887 8.430028 8.161129 8.917139 8.552975 7.853398 9.069641 8.714847 7.8034525 9.288244 8.81341 9.448002
1368461_at 10.142115 11.377937 11.118278 11.261576 11.119407 11.369033 9.272705 10.7631855 11.119941 9.758967 9.365433 10.041563
1368462_at 5.388471 5.2454844 4.667591 5.538649 5.599603 5.3734045 5.2493763 5.050645 5.2162805 5.774761 5.3265862 5.655318
1368463_at 7.322592 7.3309317 7.2867303 7.1161475 7.1845655 7.317968 7.308778 7.2410707 7.280482 7.546823 7.366084 7.276824
1368464_at 6.153505 6.0059376 6.0855956 6.215227 5.859388 6.0193768 5.793284 6.07854 5.9046936 6.332342 6.179862 6.206582
1368465_at 3.6649516 3.7811222 3.80665 3.8215406 3.6048048 3.8118858 3.7991493 3.6004832 3.8181317 3.7349744 3.53021 3.7078135
1368466_a_at 5.3641076 5.079404 5.219715 5.4752846 5.4116406 5.3929205 5.063546 5.1610684 5.2912755 5.1401825 4.753961 5.3341775
1368467_at 12.783635 12.786602 12.786776 12.7566395 12.771399 12.804521 12.676968 12.603919 12.65162 12.435012 12.235794 12.358566
1368468_at 4.5193 4.2909107 4.345667 4.1338596 4.0085654 4.4327908 4.765337 4.1927204 4.7435675 5.0337977 4.711384 4.3169327
1368469_at 5.499148 5.4036508 5.6386576 5.9836807 5.5699725 5.8933935 5.593445 5.7880864 5.6196065 5.890882 5.7625837 5.428143
1368470_at 8.776793 8.6806965 8.610231 8.628426 9.050354 8.894653 8.783104 8.798176 8.899328 8.718968 9.027547 8.774073
1368471_at 4.895812 5.3380823 5.498331 5.254218 5.316049 5.534455 5.0090666 5.3366714 5.2049527 5.2920976 5.1646624 5.548671
1368472_at 4.51231 4.8555746 4.5563927 4.574707 4.446103 4.593123 4.4663215 4.817476 4.8808966 4.4487586 4.1778903 5.0717297
1368473_at 4.7725 4.8564873 4.971245 4.9120207 5.0394816 5.2492623 4.968788 5.096861 5.275513 5.1752076 4.878718 5.3991942
1368474_at 6.8916163 7.092869 6.776963 6.9040184 7.514107 6.5951347 6.83877 7.1859527 7.2538104 6.7189355 6.9114914 6.409891
1368475_at 4.7026763 4.3994718 4.4397182 4.5605555 4.544801 4.6784077 4.4838924 4.7158775 4.5943084 4.535879 4.3525343 4.606796
1368476_at 6.130041 6.5147724 6.574874 6.411217 6.6405005 6.220578 6.618924 6.5422797 6.9073415 6.428506 6.442667 6.0616407
1368477_at 6.71798 6.8892155 6.673507 6.8583856 6.7407126 6.9498796 6.6064553 6.753107 6.8975034 6.700272 6.2229667 6.671336
1368478_at 3.597704 3.4980032 3.791805 3.5578089 3.609413 3.5823226 3.5497627 3.7203968 3.4063034 3.778893 3.6017268 4.027838
1368479_at 3.684305 3.6944232 3.7723737 3.6521637 3.5940347 3.6838255 3.692309 3.6778066 3.853886 3.6447861 3.7314415 3.7102005
1368480_at 6.169879 6.1215134 6.202175 5.996817 6.06708 5.8935876 5.8495708 5.8578744 5.7843013 6.220566 5.78167 6.3102713
1368481_at 4.8441052 5.3107367 5.1394615 5.3388176 4.952704 5.3741198 4.9514136 5.134151 4.862027 5.0914364 5.1419144 5.1332135
1368482_at 6.5973864 6.6514935 6.377585 6.6680512 6.994901 6.4017496 6.17545 6.679809 6.676049 6.440812 6.7740817 6.6078506
1368483_a_at 4.419814 4.2253313 4.381485 4.516936 4.2726874 4.364065 4.123969 4.6519547 4.2980924 4.186509 4.369517 4.3384867
1368484_at 4.8897414 4.9282136 4.765368 4.8969893 4.9732056 4.7834277 4.3706717 4.738764 5.179036 4.5541787 4.035709 4.814999
1368485_at 5.358366 4.7171497 4.7393217 5.1025677 4.6942825 4.9075413 5.1494884 5.1800203 5.424524 5.3830385 5.74854 5.1812325
1368486_at 6.4653754 7.0426435 5.8926706 7.5644937 5.506082 5.966967 7.314439 5.7303557 5.92224 4.415447 5.540565 5.6171775
1368487_at 3.259345 3.3656127 3.443919 3.1379173 3.296539 3.4058542 3.2941427 3.3616385 3.582402 3.3674068 3.5630436 3.5257385
1368488_at 9.051045 8.871777 8.463974 8.75968 8.353006 8.270006 9.228337 8.75826 8.320447 9.094969 9.177803 8.887957
1368489_at 4.7383676 5.043396 4.7069354 4.765073 4.95098 5.0078945 4.910849 4.9274044 4.8873334 5.011936 4.74534 4.982934
1368490_at 9.636046 10.366764 9.870607 10.322159 10.009036 10.511496 10.981566 11.067078 10.995847 11.077 10.492089 10.91903
1368491_at 5.851342 7.373336 6.5320454 7.1366634 6.6405005 6.0127535 6.0922294 6.6143208 6.0741687 6.100412 6.478676 6.471551
1368492_at 7.6094933 7.6674514 7.5023804 7.7339306 7.4589853 7.746119 7.084192 7.4137263 7.637554 7.3545995 6.935077 7.498539
1368493_at 4.903809 4.2574487 4.7051163 4.434346 4.6150436 4.7097826 4.886784 4.5583496 4.4775915 4.704593 4.4356337 4.603466
1368494_at 3.932684 4.0934744 4.0594425 3.7549746 4.1099377 4.107665 3.9912393 3.9272869 4.045333 3.9507308 4.007537 4.347706
1368495_at 5.3185406 5.079404 5.1417375 5.1831107 5.2801 5.407867 5.228838 5.210499 5.512231 5.3101254 5.1689625 5.5007057
1368496_at 4.2068863 4.2548532 4.2989564 4.3200436 4.29963 4.3998175 4.2110577 4.210737 4.302026 4.0988646 4.248102 4.2747955
1368497_at 10.982965 11.099462 10.672289 10.780777 10.8296585 11.161586 11.060863 10.990994 10.855992 11.585552 11.509104 11.225397
1368498_a_at 3.3507297 3.4570577 3.4491901 3.4731004 3.3781447 3.4852376 3.322663 3.156741 3.3931286 3.4814692 3.2754917 3.3301256
1368499_at 3.3409493 3.347583 3.3659148 3.4199245 3.3416924 3.4236135 3.4059591 3.3471625 3.1111083 3.2902408 3.1245382 3.242438
1368500_a_at 6.4656644 6.5384736 6.618347 6.4084263 6.3017306 6.7099032 6.373567 6.3859444 6.642221 6.7073317 6.4452076 6.869484
1368501_s_at 6.744349 6.8933845 6.9095373 6.7073455 7.138874 6.781904 7.8398943 7.1099176 6.7860985 6.069515 6.244687 6.8145437
1368502_at 3.998782 3.9705486 4.0556426 3.9406374 3.9753902 4.057373 3.9043536 3.9334502 4.3092694 4.0021734 3.9912224 4.1850743
1368503_at 8.84779 9.19397 9.122211 8.924582 8.83223 8.834979 8.686808 8.882906 8.941961 9.171402 9.245424 9.220663
1368504_at 10.888721 10.833823 10.764856 10.755366 11.068873 10.794532 10.814322 11.086329 10.878174 10.776156 11.051493 10.857758
1368505_at 5.2548866 5.392242 4.4503045 4.9179997 5.6125765 5.8877554 4.936222 4.5584655 4.904014 5.1027613 5.1632543 4.74806
1368506_at 5.0811653 5.0250793 4.7334046 4.7376976 4.754713 5.4079504 4.591051 4.5980296 4.7874756 4.828543 5.4689355 4.8497214
1368507_at 11.315069 11.361623 11.391931 11.347972 11.426856 11.458414 11.571407 11.438301 11.31433 11.596075 11.645404 11.693184
1368508_at 8.830069 8.773878 8.965144 8.817999 8.830513 8.648577 8.734364 8.88592 8.712517 8.389175 8.28295 8.342853
1368509_at 5.2886553 6.151496 6.2205687 5.7148247 6.0501785 5.729643 5.699287 5.7611265 6.164542 6.0780177 5.904434 6.079142
1368510_at 4.512497 4.3936405 4.292694 4.444166 4.592058 4.8160048 4.499141 4.7503977 4.3937435 4.687028 5.0519853 4.681285
1368511_at 3.9996238 4.0381575 4.1396704 4.1055956 4.1541905 4.247967 3.943546 4.287818 4.284274 3.9561124 4.801023 3.8687694
1368512_a_at 10.570133 10.649992 10.702861 10.565061 10.523129 10.649627 10.715567 10.3844385 10.360568 9.509209 9.726799 9.505229
1368513_at 6.433629 6.5998445 6.2158027 6.5258474 6.5104327 6.482265 6.7624054 6.2344522 6.38814 6.285539 6.6208644 6.188208
1368514_at 11.330576 11.348826 11.542752 11.499443 11.682736 11.43253 11.456128 11.538032 11.482008 11.306649 11.293091 11.494925
1368515_at 5.1001625 4.641695 4.9848595 4.7908316 4.4645376 4.715246 4.4720535 5.013669 4.459526 4.848213 4.173362 5.042793
1368516_at 6.6542387 6.6684217 6.705535 6.7181177 6.648502 6.6565456 6.7200513 6.584397 6.8139305 6.4981794 6.470452 6.4430447
1368517_at 6.5147085 6.223753 6.2597537 6.1837463 6.126092 6.276001 6.7580156 6.059171 6.0516376 6.260533 6.484174 6.3899755
1368518_at 8.369231 8.278693 8.418695 8.279281 8.235623 8.135643 7.758374 8.267701 8.275084 7.888596 8.035208 8.400898
1368519_at 5.014786 4.8131456 5.1742134 5.4942074 5.0845222 5.147293 4.8656287 5.0935745 5.2715178 5.177844 4.6200852 5.2768755
1368520_at 12.975073 13.160506 13.172717 13.034388 13.206564 12.739636 12.631219 12.624155 12.597237 11.769593 11.584476 11.571118
1368521_at 6.347936 6.4241033 6.493661 6.1549854 6.047052 6.550259 5.772883 6.6199155 6.3869543 6.0796046 5.9190545 6.3022327
1368522_at 4.153385 4.1580067 4.3469377 3.988004 4.341948 4.3669014 4.2946086 4.4243913 4.4985 4.298186 4.3308 4.3671303
1368523_at 4.0395317 4.1540384 4.1159005 4.3064723 4.264809 4.0468655 4.2106543 3.9221456 4.0565352 4.2650824 4.009147 4.5304923
1368524_at 3.566414 3.6935294 3.5783098 3.5150087 3.5047972 3.6171653 3.6500397 3.6404366 3.690877 3.8587487 3.4899917 3.5454674
1368525_at 6.9545875 7.209385 6.972833 7.005869 6.776796 6.65912 6.9695253 7.176914 7.0437737 7.384022 7.6436634 7.1950707
1368526_at 7.7877526 7.839179 7.84165 7.5850973 7.6270304 7.4355974 7.919014 7.596797 7.6137667 7.1022882 7.4048505 7.094039
1368527_at 3.369586 3.1517053 3.1736653 3.286382 3.3058476 3.247897 3.4954991 3.3104138 3.4117007 3.2729292 3.208375 3.3294635
1368528_at 8.547198 8.921658 8.744057 9.084038 9.158241 8.739357 8.99102 9.00481 8.624197 8.774231 8.821747 8.693846
1368529_at 4.423055 4.980514 5.1162133 5.2178497 4.999588 4.9184957 4.8872924 4.957685 4.497358 4.8707814 4.9243283 4.803485
1368530_at 4.6285877 3.7561488 4.185121 4.183847 4.7541504 4.3295994 4.1367426 4.486353 4.4775915 4.5185494 5.5691357 4.560845
1368531_at 3.7310925 3.5379844 3.426195 3.5402877 3.4851456 3.6267905 3.5734932 3.6335294 3.5512052 3.6801717 3.6223426 3.6560144
1368532_at 3.5459025 3.768084 3.696454 3.8777523 3.6319942 4.08144 3.7060785 3.8765 4.215478 4.150525 3.8952038 4.011518
1368533_at 5.5608654 5.317064 5.412715 5.306963 5.1150417 5.2587547 5.618728 5.077295 5.3395805 5.3031616 5.6778097 5.3160143
1368534_at 5.567185 5.4021897 5.487992 5.5829334 5.3983564 5.8071675 5.813976 5.634698 5.954963 5.8186717 5.537091 5.66095
1368535_at 5.0961947 5.371336 5.1980066 5.213835 5.065239 5.7040896 5.056609 5.637762 6.126959 4.9671726 5.160052 4.947649
1368536_at 10.690158 11.128351 11.0792 10.934702 10.939837 10.759414 10.15816 10.862301 11.2409315 10.3724575 10.665608 10.080016
1368537_at 6.3871207 6.6849785 6.6824074 6.8308125 6.815298 6.7112613 6.7198663 6.9148107 6.417488 6.329406 6.5148506 6.5677476
1368538_at 8.575813 8.73834 8.677441 8.543873 8.815065 8.401703 8.535011 8.421259 8.461113 8.501163 8.607837 8.295431
1368539_at 3.4907448 3.4921927 3.371943 3.4876478 3.5263495 3.421466 3.5719414 3.3383448 3.4684508 3.5509388 3.5016193 3.3647316
1368540_at 4.075242 4.2490606 4.604619 4.129066 4.2752085 4.1679482 4.0717964 4.2449675 4.395005 4.24539 4.472441 4.1798086
1368541_at 5.87896 6.317642 5.8557043 6.070674 5.589282 6.7371492 5.640987 5.983703 5.995162 5.9640055 6.2430296 5.7395344
1368542_at 4.2862434 4.6289296 4.4454937 4.451636 4.6851244 4.994541 4.677808 4.8119426 5.073792 4.896991 5.229935 4.3769064
1368543_at 6.6925616 7.282476 8.783581 7.138637 8.389503 8.306849 5.6787076 7.5593467 8.462931 5.505733 3.9457057 5.3839474
1368544_a_at 4.4395523 4.331254 4.6602335 4.5295277 4.515402 4.7634015 4.652299 4.72964 4.7571898 5.1959887 4.988897 5.3874326
1368545_at 5.3626876 5.939312 6.02753 5.5757236 6.1367984 5.7007694 5.1674547 5.584135 5.3728075 5.479609 5.0160646 5.5629215
1368546_at 4.7982435 5.081394 4.9502153 5.0666027 4.709837 4.7642765 4.768608 4.912945 4.7786665 5.2801676 5.1092916 5.129407
1368547_at 3.8476644 4.015002 3.9532936 4.0598593 3.948603 4.2654753 3.9919088 4.0386267 3.9861932 4.213965 4.163808 3.9250774
1368548_at 3.4391184 3.2704725 3.429516 3.220065 3.3707452 3.2177114 3.2813032 3.491993 3.4324243 3.3870692 3.4899917 3.228471
1368549_at 9.266628 9.472786 9.433647 9.460198 9.531256 9.511395 9.425637 9.489897 9.444408 9.729384 9.551271 9.6096735
1368550_at 4.986579 4.8449354 5.0487194 4.949577 4.9507294 5.005835 4.913621 4.708806 4.9040136 5.1235056 4.704652 4.7238855
1368551_at 5.112656 5.1442194 4.7420177 4.95509 4.9584465 5.011053 5.1848917 4.92383 4.8884296 5.1754875 5.1006956 5.061368
1368552_at 10.668378 10.827236 10.675746 11.032636 10.954082 10.597311 10.775387 10.797024 10.751675 11.12687 10.981062 10.951685
1368553_at 4.8271627 4.6353245 4.85065 4.938547 4.725314 5.0627756 4.7799177 4.823724 4.630575 4.603401 4.69081 4.7850027
1368554_at 5.4445486 5.424431 5.404602 5.715765 5.266199 5.3470774 5.39792 5.330011 5.5954924 5.5907 5.368958 5.47917
1368555_at 5.6220117 5.482411 5.5682497 5.949844 5.6991096 5.6128826 5.291413 5.4707494 5.682816 5.4464087 4.9345365 5.7556915
1368556_at 4.291047 4.43275 4.471588 4.4539437 4.29715 4.4906087 4.2026687 4.3833733 4.876326 4.4263544 4.4358587 4.6935544
1368557_s_at 4.527465 4.448158 4.686389 4.341812 4.484414 4.4737825 4.5564594 4.8009477 4.9794602 4.429536 4.1100965 4.7131715
1368558_s_at 8.104986 8.150034 8.144192 7.9532676 7.655841 7.8485303 7.6641917 7.3668623 8.078596 7.0963397 7.183271 7.7184415
1368559_at 5.6530504 5.1569185 5.2565203 5.8676596 5.198617 5.482748 5.0887585 5.421 5.5000243 5.611853 5.101215 5.500034
1368560_at 5.0961947 5.077153 5.0494747 5.0401363 4.78208 5.0157776 4.734683 5.1188736 4.9579673 5.146955 4.714785 4.9802117
1368561_at 4.162447 4.243812 3.8253043 4.1082544 3.7561836 4.212657 3.771629 3.9049807 3.808518 4.255767 3.6997755 3.8682213
1368562_at 4.8781543 5.0311685 4.8376775 5.333604 4.823089 4.73547 5.3545265 4.768357 4.768961 5.5583134 4.787998 5.0592117
1368563_at 6.597573 7.539085 8.0346155 8.626494 7.9830637 6.791235 7.125027 7.006765 7.451609 8.21258 7.8671618 6.9641294
1368564_at 4.409759 4.283516 4.221395 4.365341 4.7143593 4.6512165 4.6777306 4.528374 4.7648215 4.5097218 4.07306 4.4891047
1368565_at 4.0387464 4.411027 6.6409655 6.1464252 4.263062 4.6926794 5.5966563 5.4041634 5.623836 5.399293 4.347543 4.2252703
1368566_a_at 11.376655 11.409841 11.565802 11.487813 11.245259 11.349786 11.3590355 11.511357 11.706883 11.44987 11.292129 11.548395
1368567_at 7.5988436 7.511859 7.512736 7.6641054 7.579854 7.4890084 7.312043 7.4950395 7.398588 7.9258375 7.904113 7.3815103
1368568_at 5.759324 5.6004667 5.5459976 5.7158704 5.475509 5.7765665 5.428184 5.5911646 5.7102447 5.9636297 5.7110033 5.6557245
1368569_at 4.605709 3.971028 3.949988 4.3824787 4.089623 4.1381483 9.601734 3.7623935 3.7258687 4.7546616 4.5093927 3.7351136
1368570_at 7.5402603 7.6359167 8.062483 7.435773 8.026702 7.5244803 7.8586082 7.696647 7.60424 7.442457 7.5562525 7.092038
1368571_at 4.6049423 4.6818566 4.189133 4.586683 4.641283 4.575636 4.580573 4.7135086 4.5983644 4.4495974 4.717785 4.499102
1368572_a_at 5.3110003 5.0585523 5.569216 5.2003875 4.8560653 5.4320984 4.9921584 5.2544203 5.1537476 5.3318377 5.3150816 5.505678
1368573_at 8.232523 8.32213 8.445182 8.312095 8.313639 8.120762 8.560051 8.220825 8.244925 8.653658 8.812748 8.551722
1368574_at 10.100233 10.103313 9.942968 10.015785 10.200037 9.779204 10.222999 10.129768 9.92848 9.710918 9.809767 9.579353
1368575_at 5.3782883 5.232641 5.275008 5.1295605 4.8938365 5.2888007 5.1166334 5.2266364 5.3990026 5.146755 5.185191 5.259544
1368576_at 4.062687 3.6065466 4.1009007 3.9001575 3.7158566 4.273258 4.317436 4.0571094 4.1618404 3.9551322 3.9502516 4.1200047
1368577_at 3.4060004 3.3395114 3.3947845 3.3317146 3.4210637 3.5174627 3.6343384 3.4496448 3.2695026 3.335689 4.0924077 3.381412
1368578_at 4.967118 4.4767923 4.573558 4.7143636 4.2033963 4.912397 4.649368 4.4954743 4.8883343 4.656943 4.6687045 4.737767
1368579_at 4.704181 4.6083794 4.4898973 4.5391235 4.2746887 4.567327 4.511677 4.422579 4.4623947 4.2061963 4.2439094 4.4144135
1368580_at 6.2981462 5.979326 6.025223 6.1711116 5.9265943 6.1695805 6.1679764 6.09082 6.021785 6.0235057 5.996832 6.239479
1368581_at 5.7425175 5.5893455 5.432806 5.2176723 5.423993 5.7390265 5.264737 5.459412 5.59923 5.6617365 5.2448425 5.5501966
1368582_at 4.2861214 3.7587762 3.6729224 3.8176994 3.7734518 3.8471727 3.8827002 4.012063 4.185273 3.8512518 3.8551228 4.058216
1368583_a_at 13.811421 13.713737 13.742404 13.892742 13.724165 13.682522 13.707728 14.006578 13.930574 13.796868 13.674047 13.583339
1368584_a_at 4.6834817 4.417199 4.7215395 4.464135 4.3230033 4.6666846 4.2557335 4.506017 4.4480014 4.366155 4.2660747 4.557063
1368585_at 6.0537386 6.0487866 6.0420628 5.9242797 5.7374125 6.23287 5.8942003 5.989579 5.84191 6.1392 5.4736996 5.893958
1368586_at 5.0614734 4.6390667 4.757542 4.863363 4.864967 5.187546 4.9240055 4.7435555 5.123263 4.740075 5.0842066 5.0777206
1368587_at 13.762987 13.696606 13.779754 13.6438875 13.833228 13.725683 13.782426 13.78365 13.689258 13.661404 13.605891 13.679278
1368588_at 6.580699 6.234089 6.380821 6.02627 6.644334 5.945315 6.644675 6.603426 5.904706 6.260486 6.5846157 6.357681
1368589_at 8.735226 7.9369383 8.185684 8.174186 8.094985 7.9541116 8.802788 8.627818 9.156847 7.9160104 8.00577 7.811602
1368590_at 4.2915354 4.2955813 4.5041685 4.3017187 4.3157105 4.2925835 4.627958 4.4220543 4.4993873 4.1301265 4.7316327 4.2387466
1368591_at 8.706513 8.4627 8.523353 8.484785 8.538958 8.503466 8.454313 8.554561 8.432867 8.548787 8.276242 8.448265
1368592_at 8.035229 8.130056 7.7035375 8.009974 7.947459 8.102666 7.721376 7.7610583 7.734422 7.5064073 7.2771864 7.855693
1368593_at 8.853783 8.812883 8.8836 9.221123 8.860369 9.118767 9.095295 9.303034 8.841234 8.547178 8.51191 8.367331
1368594_at 4.960142 4.9914007 4.723717 4.8366985 5.03283 5.0660872 4.969702 4.927631 5.126746 5.1300144 4.501252 5.179407
1368595_at 4.6608357 4.8021746 4.738783 4.7537527 4.869078 4.4861317 4.9008374 4.308748 4.472336 4.501532 4.300776 4.6189528
1368596_at 7.0487714 6.7956476 7.136924 6.713501 7.1501455 6.8969836 6.977559 7.0796766 7.0261226 7.3176703 7.6199994 7.183994
1368597_at 5.966681 5.920986 5.7914853 5.9489007 5.9939423 6.025729 5.8106856 5.860258 5.8518195 5.92189 6.111562 6.8735423
1368598_at 6.525555 6.494629 6.63307 6.420306 6.313504 6.351183 6.275949 6.0010786 6.389091 6.4077005 6.217856 6.3665237
1368599_at 5.7064743 5.45415 5.3807387 5.6677465 5.559721 5.77696 5.2306705 5.5934715 5.2023687 5.530815 5.111379 5.675935
1368600_at 10.704058 10.420044 10.711558 10.6328535 10.555689 10.728882 10.48771 10.426331 10.434072 10.84999 10.616706 10.702259
1368601_at 4.3709383 4.3227253 4.3164306 4.3686476 4.097057 4.6559772 4.3535266 4.190341 4.223715 4.248147 4.2282286 4.6162424
1368602_at 3.8505363 3.8278475 3.8888352 4.070559 3.7669969 3.9452376 3.670419 3.7681289 3.6684709 3.7484248 3.541919 3.6063755
1368603_at 4.83811 4.3744774 4.516338 4.5615644 4.1623898 4.459014 4.593162 4.6213064 4.644414 4.82513 4.2508593 4.739232
1368604_at 4.787043 4.7879496 4.3638616 4.8692875 4.8890285 4.8943443 4.634995 4.6339326 4.539284 4.6616592 4.557703 4.899787
1368605_at 4.7400355 4.599271 4.6366887 4.6735373 4.5624037 4.6138725 4.7224836 4.7304325 4.8493137 4.457325 4.207117 4.9133387
1368606_at 4.158658 4.464306 4.162898 3.902367 3.735847 3.9315727 3.9876733 4.2353754 4.2510266 4.338995 4.6231675 4.4774523
1368607_at 7.265478 7.7323813 7.977561 6.7201056 7.336984 7.928118 6.6563478 7.86931 8.486738 7.1892724 7.1045547 6.0172753
1368608_at 10.511197 10.688675 10.612939 10.766364 10.806838 10.545153 10.683211 10.675697 10.803983 10.335169 10.382547 10.362495
1368609_at 12.458371 12.52659 12.633605 12.626063 12.609184 12.558406 12.533087 12.533892 12.482588 12.220806 12.175365 12.2359495
1368610_at 3.8978758 4.097281 4.0243435 3.8468943 3.7515101 3.984202 3.8148415 3.8721523 3.6784904 4.0354395 3.7200937 3.810344
1368611_at 3.9878068 3.8010423 3.7202504 3.8254118 4.0439634 3.7788808 3.9916663 3.9291303 3.59725 4.14246 4.0056663 4.00921
1368612_at 5.2773666 5.325409 5.2848153 5.4495983 5.1546655 5.571857 5.1466303 5.42748 5.441772 5.4631205 5.3868384 5.142585
1368613_at 4.2188897 3.677877 4.108842 4.2298884 3.8815284 3.9616892 4.2739367 4.194339 4.1538982 4.0974207 3.9932957 4.123378
1368614_at 8.294521 8.558751 8.387279 8.64218 8.394946 8.414968 8.644139 8.5968075 8.624147 8.9369545 8.662954 8.944225
1368615_a_at 4.949636 4.7408338 4.5055966 4.588358 4.4513674 4.5611115 4.4336243 4.6737866 4.5307264 4.27272 4.7852626 4.648882
1368616_at 6.1466336 6.3422227 6.0324674 5.935169 6.083803 6.2406754 6.1259565 6.018983 6.1684084 5.7233086 5.8160686 6.0386014
1368617_at 4.662827 4.649113 4.966475 5.0116777 4.558005 4.61919 3.8767886 4.6406784 3.8202438 4.9869723 5.134005 4.0660806
1368618_at 8.897414 8.985887 8.866522 8.884644 8.925 8.964055 8.75647 8.757474 8.876366 8.652293 8.791231 8.572739
1368619_at 5.224394 5.0042677 4.6670675 5.0750284 4.999798 5.3374653 5.0866528 5.0489645 5.1135054 4.8321905 5.0811815 4.996088
1368620_at 5.718147 5.323949 6.100118 5.5632324 5.182513 5.878137 5.2017365 5.421381 5.578619 5.3358183 5.4561195 5.868015
1368621_at 11.12813 11.163434 11.087141 11.275452 11.104656 11.151049 11.258872 11.113782 10.964216 11.45241 11.33175 11.176326
1368622_at 4.3100405 4.2822685 4.168557 4.1209364 3.9167137 4.0633383 4.124614 4.3558245 4.1997666 4.592642 4.010961 4.5646343
1368623_at 4.7502956 4.5401793 4.3400593 4.655277 4.3571796 4.647051 4.1867123 4.509918 4.491522 4.506703 4.36679 4.3559093
1368624_at 3.8998318 3.7013535 3.5228128 3.707496 3.7547212 3.5164928 3.8283012 3.7140768 3.8743563 3.941678 3.8278754 3.7522607
1368625_at 5.3917465 4.8634353 5.1493587 4.9790998 4.9743943 5.187546 5.067048 5.1350245 4.6984906 5.0206156 4.7525215 4.8749723
1368626_at 4.3380914 4.148013 3.9415603 4.215503 4.371309 4.4750757 4.1458993 4.083224 4.0300794 4.4314804 4.274523 4.304674
1368627_at 12.765126 12.94751 12.782301 12.860388 12.916022 12.6761875 12.649551 12.615887 12.6025305 11.267297 10.778706 11.838729
1368628_at 3.6611316 3.532401 3.5113173 4.053735 3.4789355 3.6993873 3.521033 3.7318387 3.724135 3.8676858 3.6364608 3.8454401
1368629_at 4.2942104 4.522876 4.1157312 4.387069 4.1818914 4.3439345 4.254145 4.154785 4.4301786 4.410046 4.327714 4.3082485
1368630_at 3.771974 3.3012466 3.8469856 3.3436499 3.5792055 3.4780047 3.4316895 3.7339628 3.9380722 3.4954758 3.4566004 3.6016688
1368631_at 4.4926977 4.5760756 4.422657 4.4492903 4.165929 4.36147 4.340419 4.2784 4.212698 4.337035 4.136054 4.3033733
1368632_at 3.4390795 3.2354443 3.6723707 3.4934754 3.2909727 3.2914238 3.3235936 3.24429 3.606304 3.3732157 3.2898815 3.3379548
1368633_at 3.6086333 3.5283492 3.6546073 3.6939363 3.5799117 3.4823308 3.7019048 3.5469732 3.5465214 3.5344505 3.2834945 3.5346432
1368634_at 7.8462834 7.729246 7.455122 7.6088676 7.7333026 7.728839 7.8243837 7.6188016 7.78958 7.6890225 7.6328096 8.009748
1368635_at 4.375105 4.1180716 4.368656 4.2426267 4.1321964 4.314828 4.0061703 4.4153633 4.142152 4.531004 4.677437 4.433504
1368636_at 5.67942 5.230361 5.192417 5.3570805 5.304349 5.7425375 5.3797812 5.495566 5.8666077 5.516037 5.5348783 5.956334
1368637_at 4.41905 3.9051938 4.0266147 3.9873002 4.0959263 4.369147 3.8513024 4.2777443 4.090437 3.994098 4.2163525 3.9492948
1368638_at 5.2776484 5.230201 5.256201 5.341277 5.4402485 5.3981614 5.1510315 5.174567 5.407271 5.0602 5.207269 5.2902565
1368639_at 4.058908 3.8010423 4.122286 3.7979007 3.5852978 3.8282478 3.9972155 3.8262558 3.86866 3.9190245 3.8097115 3.8191235
1368640_at 5.187129 5.0665083 4.9343147 5.000913 5.169048 5.300001 5.245382 4.927631 5.1625752 5.1369953 5.072296 5.0886755
1368641_at 4.6470675 4.287521 4.4128776 3.7709231 4.6141634 4.3148284 4.3017406 4.091191 4.165431 4.5006843 5.087112 4.3413625
1368642_at 9.054183 9.020576 9.112632 8.972731 9.314021 8.989797 9.316648 9.043586 8.928475 8.782534 8.809383 8.543937
1368643_at 4.4355936 4.1257668 3.9162242 4.179371 4.5858364 4.126973 4.1941843 3.9965427 4.085724 4.457325 3.9501274 4.3151774
1368644_at 4.6273694 4.211741 4.248705 4.559868 4.3628273 4.101995 4.2738614 4.1513515 4.1671953 3.959521 4.2995405 4.177689
1368645_at 5.917645 5.5893455 6.2695017 5.5221534 5.99825 5.8196025 5.9894285 6.100366 6.257244 5.705336 5.822789 5.7824225
1368646_at 8.890143 9.068956 8.720303 9.021095 8.8175335 8.949887 9.14325 8.827101 8.530127 8.616523 8.725867 8.116907
1368647_at 7.3878345 7.206964 7.51226 7.739163 7.2792783 7.2338357 7.220792 7.297261 7.218973 7.247851 7.4733944 7.349668
1368648_at 4.464465 4.380107 4.3400598 4.3826637 4.2771683 4.417697 4.0126257 4.4493504 4.562373 4.171279 4.1596766 4.54318
1368649_at 7.9159303 7.8648424 7.9368544 7.782484 8.011095 7.6537213 7.881291 7.950535 7.753753 7.8236446 8.236 7.8374367
1368650_at 7.349495 6.9627132 7.874309 7.2964587 7.475869 8.37161 7.664953 6.9443684 7.5025964 7.1714377 7.436601 7.400389
1368651_at 11.056143 11.142764 11.317353 11.50825 10.956906 11.054839 11.59832 11.206188 11.250275 11.332639 11.441225 11.526008
1368652_at 6.498654 6.6046286 6.7195997 6.823632 6.832624 6.692407 6.7264 6.668461 6.510393 6.8755684 6.939465 6.7944813
1368653_a_at 10.863594 10.838758 10.897546 10.931451 10.781709 10.750847 10.907327 10.843879 10.996452 11.021522 10.982682 10.940449
1368654_at 6.5882964 6.4045663 7.2178993 6.8212624 6.541479 6.816982 6.4726143 6.7758865 6.6026955 6.6809964 6.588984 6.6042867
1368655_at 9.051993 9.273671 9.231366 9.28135 9.272798 9.221933 9.152416 9.208678 9.273476 8.948418 8.682514 9.190042
1368656_at 3.941576 3.9588294 3.8445544 4.0451355 4.125691 4.020107 4.0126753 3.6980147 4.138615 4.0216584 3.72638 4.2227097
1368657_at 3.7239873 3.8213348 3.70608 3.6921036 4.2752314 3.6120896 3.6134934 3.5451403 3.6542306 3.9372535 4.1053743 3.5219884
1368658_at 5.1747274 5.2421393 5.268873 5.013738 5.1722 5.0950108 5.487923 5.153269 5.2598453 5.6464977 5.5412097 5.3819714
1368659_at 10.480358 10.84765 11.150349 10.9579525 10.798217 10.707601 11.448875 11.287671 10.589561 10.693711 10.533658 10.744525
1368660_at 4.643528 4.7027626 4.787814 4.8795543 4.665532 4.8961096 4.6788316 4.7645836 4.6723905 4.5711946 4.5922575 4.713928
1368661_at 6.341613 6.5808673 6.5317316 6.393982 6.5059094 6.7926593 6.8389816 7.081501 6.6634264 7.5057087 7.4277062 6.8728256
1368662_at 6.8316174 6.8401275 6.867775 6.8621626 6.757745 6.7580705 7.214189 6.900547 6.8420286 6.7054873 6.5507684 6.6869364
1368663_at 4.20003 3.6017447 3.6791866 3.8467631 3.5503726 4.020107 3.4572372 3.8340077 3.9053993 3.5885348 3.4507177 4.0135694
1368664_at 5.1197996 5.0396814 5.1905203 5.5592146 5.0352206 5.4139185 5.3577595 5.833412 5.489293 5.0198064 4.626956 5.4351196
1368665_at 8.508213 8.35964 8.47604 8.396105 8.541328 8.482058 8.591412 8.402142 8.448628 8.712356 8.70932 8.747567
1368666_a_at 3.658644 3.8010423 4.018738 3.634361 3.8913631 3.998266 4.0044394 3.7605944 3.6410725 4.0349092 4.0399656 4.330633
1368667_at 5.416982 5.1926284 5.3324547 5.0691247 4.893697 5.5593195 4.671893 4.8224545 5.0194945 5.384617 5.2751465 5.380234
1368668_at 9.087866 9.063292 9.026548 8.73953 9.041441 9.167744 9.00102 8.951499 8.863798 8.989308 9.050932 8.884481
1368669_at 7.1993985 6.5844946 6.7658296 6.8259854 6.783398 6.976989 6.8424673 6.7692885 7.089885 6.782556 6.459581 7.1516523
1368670_a_at 5.600747 5.5572386 5.492456 5.6314163 5.6042676 5.8539624 5.4987397 5.766753 5.7539983 5.475132 5.547775 5.505284
1368671_at 6.1500173 6.3801613 6.1521006 6.242594 6.514679 6.6655936 6.255872 6.2031736 6.515376 7.1264696 6.4081497 6.662656
1368672_at 4.273095 4.5177507 4.63846 3.954994 4.605966 4.207184 4.2946634 4.1484346 4.6348467 4.882468 4.487605 4.7583337
1368673_at 3.9814887 3.8237255 4.0019755 4.0834565 3.724032 4.2324796 3.7010322 3.9033322 4.2526155 4.274745 3.7652266 4.2752237
1368674_at 11.229013 11.380356 11.447757 11.3362875 11.274561 11.320558 11.530733 11.384893 11.383795 11.299382 11.127361 11.257491
1368675_at 7.6093235 7.3706527 8.001678 7.975817 7.6632023 7.7342925 7.897303 7.947383 8.081051 8.202188 7.9923735 7.722248
1368676_at 5.4570155 5.4971137 5.21455 4.9766192 5.368984 5.2670574 5.0921235 5.3763466 5.2901683 5.510935 5.3430395 5.0904145
1368677_at 3.7069912 3.907315 3.8310256 3.6175666 3.8479645 3.8140533 4.0789676 3.862063 3.78544 3.8831234 3.616479 3.6056023
1368678_at 4.338451 4.312258 4.580171 4.7527785 4.3723783 4.4928164 4.264673 4.343832 4.1228237 4.2969 4.1344395 4.5044127
1368679_a_at 7.526462 7.6268024 7.2469664 7.6203737 7.9397855 7.396218 7.6926637 7.7089515 7.6257024 7.7881427 7.7493525 7.6523724
1368680_a_at 4.019865 4.174485 4.6015573 4.554199 4.4958515 4.542434 4.4502616 4.477456 4.4360332 4.485146 4.454337 4.3015347
1368681_at 6.138278 6.08879 6.1004634 6.133216 6.057186 6.5543966 5.930096 6.1273165 6.119561 6.3598137 6.038004 6.205304
1368682_at 4.290494 4.265077 4.3543096 4.214386 4.119972 4.2837086 4.768608 4.283367 4.660771 4.300417 4.265915 4.381611
1368683_at 3.665995 3.6394982 3.2218947 3.6452432 3.4702632 3.3654199 3.2864118 3.294098 3.4707096 3.3420782 3.4233422 3.3301904
1368684_at 5.588732 5.446068 5.3944416 5.3979206 5.450794 5.4841986 5.6843696 5.6042757 5.502593 5.4871635 5.5179615 5.2819567
1368685_at 5.012058 4.824651 4.925845 5.019912 4.8609257 4.861762 4.9581423 5.0503597 4.959673 5.009777 4.6326675 4.911293
1368686_at 13.923931 13.920225 13.883139 13.847004 13.902626 13.881525 13.873501 13.908632 13.908632 13.840721 13.879606 13.804006
1368687_at 5.8770113 5.770718 5.9130826 5.911916 5.9835143 5.9357805 5.7650404 6.075728 5.9219317 6.01657 6.05117 5.742333
1368688_at 4.540892 4.5165176 4.6384716 4.60442 4.4876776 4.780269 4.360019 4.5213737 4.383698 4.6601133 4.562993 4.6366363
1368689_at 3.7908711 3.6364298 4.0750976 4.1222906 3.7013233 4.3864717 3.8774571 4.034943 4.13071 4.0050774 3.9242802 4.106228
1368690_a_at 4.077885 4.2191253 4.0594916 4.276601 3.9444242 4.309937 4.1882386 4.1554217 4.201355 4.423799 3.7068467 4.21047
1368691_at 5.018962 4.9447637 4.9819527 5.1456304 4.954051 5.326648 4.794404 4.633157 4.785289 4.426403 4.478964 4.6195374
1368692_a_at 9.197541 9.263422 9.250912 9.251622 9.4742775 9.038933 9.190357 9.587767 8.988922 8.493456 8.618492 9.108223
1368693_at 6.982287 6.890579 6.9258904 6.767327 6.6779933 6.8996043 6.619943 6.839091 6.5382977 7.2228303 7.1110845 7.043441
1368694_at 4.2643967 3.9690166 3.9673731 3.9757106 4.15361 4.2578287 4.1032887 3.905961 3.9058602 4.067482 3.9932249 3.9950387
1368695_at 12.502458 12.611814 12.482346 12.581201 12.72698 12.543915 12.548905 12.429705 12.290249 12.154199 12.404436 12.219636
1368696_at 5.1894703 5.02207 4.9687986 4.8207774 4.9616995 5.187546 4.7999845 5.2232065 5.2168894 5.1925087 5.2131 5.130714
1368697_at 4.175076 4.071611 3.8442075 3.9369292 3.7210674 4.1733093 3.9184692 3.9113574 4.078706 4.025672 3.7765179 3.9999886
1368698_at 7.2053647 7.05351 6.825624 6.7250485 6.820127 6.3885865 6.699088 6.394471 6.289817 5.9429383 5.84796 5.8047724
1368699_at 4.3863316 3.8304305 4.0103836 3.9916713 4.310683 4.123408 3.8510363 4.0245104 4.1994123 3.8585763 4.1001015 4.212942
1368700_at 5.1224833 5.130925 4.805257 4.4146204 4.721772 4.7927513 4.8024087 4.8467693 4.7011924 4.62794 5.0701423 4.71371
1368701_at 5.1668525 4.9396563 4.951944 5.5156565 5.1631985 5.052193 5.100215 5.075573 5.1308446 5.198088 5.0659328 5.0177975
1368702_at 8.797611 9.115066 9.547083 9.13735 9.547941 9.364407 9.215983 9.50471 9.469467 9.235582 9.370445 9.356842
1368703_at 7.155962 7.244354 7.163873 7.1562896 7.22972 6.9748335 7.308189 7.026424 6.8026133 7.1402664 6.8183312 7.1385818
1368704_a_at 4.356146 4.372546 4.3276157 4.287366 4.1192923 4.3537807 4.2510777 4.253852 4.2475863 4.2266235 3.9759066 4.170842
1368705_at 5.385668 4.9185243 5.1181173 5.0381684 4.946035 5.1097817 4.91085 5.109338 5.1827784 5.212125 5.1526365 5.1989164
1368706_at 11.982031 11.97356 11.932441 12.061127 12.027455 11.725982 11.978907 11.980676 11.957443 12.16724 12.226015 12.117651
1368707_at 13.5723915 13.561083 13.527112 13.499811 13.519696 13.615497 13.50076 13.519114 13.5308895 13.409753 13.438896 13.399753
1368708_a_at 5.167315 4.7354484 4.6928086 4.6655817 4.6245494 4.926894 4.8347273 4.5465107 4.777037 5.0752945 4.0219374 4.896853
1368709_at 3.9940188 3.844007 3.5747468 3.9181063 3.7680264 4.060375 3.8482473 3.936994 4.0263476 4.0677 3.8779778 3.8348668
1368710_at 7.478562 7.1617174 6.8206625 6.878021 7.203922 7.070736 7.0097127 7.1797605 7.2405844 7.2302523 7.4998784 7.2159104
1368711_at 9.072888 8.7488 7.7987213 8.212906 7.9182706 7.906618 9.29929 8.310716 8.0036 8.217315 8.122913 8.190821
1368712_at 9.128492 9.249258 9.264193 9.204372 9.286018 8.945335 9.176384 9.092762 9.249765 8.484074 8.8963375 8.660833
1368713_at 4.280663 4.1942687 4.316126 4.3599973 4.501217 4.671152 4.3519883 4.309134 4.214702 4.332622 4.4578547 4.130377
1368714_at 3.7129192 3.4589741 3.418848 3.6747003 3.3981633 3.5188384 3.4158292 3.4750626 3.3321958 3.5790887 3.5267918 3.4896047
1368715_s_at 3.8963666 3.6710765 4.008067 4.2985754 4.1124716 4.3647738 4.111568 4.546996 4.3280416 4.652685 4.268636 4.2539506
1368716_at 4.1833715 4.5134373 4.3735332 4.3436713 4.348559 4.448613 4.3369446 3.9463828 4.2362843 4.4235897 4.6317654 4.227929
1368717_at 10.6992445 10.528631 10.609823 10.520857 10.385173 10.469211 10.469047 10.500571 10.667034 10.004886 9.899596 10.121376
1368718_at 8.706274 8.997288 7.404344 9.099508 8.450264 5.200551 11.496664 9.476816 9.85844 10.915859 10.583514 11.444998
1368719_at 4.8074446 4.9904537 5.0633774 5.339773 5.141451 5.1413984 5.1092772 4.9461923 4.978586 4.958192 5.143048 5.0899386
1368720_at 12.797554 13.045444 13.30254 13.083826 13.188602 13.067657 12.730381 13.214079 13.320686 13.185088 13.454565 13.15155
1368721_at 5.8441224 5.7127786 5.8134847 5.8175077 5.5691466 5.93154 5.8206267 5.569157 6.2048545 5.6816344 5.8004823 6.076039
1368722_at 3.8941634 3.5479803 3.5189857 3.715264 3.657135 3.6881108 3.562558 3.5434542 3.5560718 3.7025557 3.8210752 3.4566603
1368723_at 4.8441052 4.8496284 4.9664555 4.975394 4.698513 5.055572 4.941874 4.945165 5.072404 4.7427783 4.707588 4.8705816
1368724_a_at 5.855538 5.681989 5.681537 6.003157 5.565305 5.770037 5.929676 5.9078646 5.6676335 6.163253 5.9992886 6.0131016
1368725_at 5.0082054 4.9115086 4.9590883 5.117523 4.995965 4.7642765 5.176319 4.7710285 4.6539936 5.1268797 4.607258 4.7831993
1368726_a_at 6.0145564 6.6935897 6.7589097 6.367815 6.63109 6.352675 6.739211 6.6015635 6.3305244 5.8260202 6.664183 6.3704443
1368727_at 3.6560416 3.5203807 3.6194298 3.5038671 3.5338376 3.7440894 3.8580444 3.7681289 3.816942 3.8237543 3.8739142 3.6198933
1368728_at 5.7831964 5.2479005 5.2811666 5.264974 5.426636 5.1192107 5.0361547 5.3228836 5.3423977 5.305822 5.2807474 5.8514223
1368729_a_at 4.7451305 4.2641206 4.3132887 4.341062 4.693894 4.460619 4.246021 4.6186013 4.388818 4.645475 4.162238 4.49511
1368730_a_at 4.3902483 4.1707273 4.1164002 4.126751 4.219762 4.5419345 4.265873 4.3360877 4.2110457 4.6601534 3.9490347 4.2563825
1368731_at 13.139166 13.360835 13.420229 13.303088 13.377618 13.280748 13.557915 13.627706 13.550919 13.665097 13.863461 13.744118
1368732_at 6.5014067 6.4787383 6.3715196 6.6974964 6.4863605 6.248918 6.635866 6.3451533 6.195609 6.013737 6.2711487 6.3676324
1368733_at 13.223881 13.432637 13.233138 13.178723 13.322485 13.3357935 12.788044 13.319598 12.324342 12.960731 13.144114 12.932019
1368734_at 4.813676 4.562006 4.538989 4.100896 4.437048 4.715938 4.3912535 4.3618326 4.631556 4.63175 4.2652864 4.668064
1368735_a_at 4.145492 4.1126833 4.1551113 3.9974432 4.0660887 4.6051044 4.0092144 4.0433283 4.5036554 4.5221663 3.9272356 4.319661
1368736_at 3.467529 3.7180161 3.3983603 4.1285477 3.6198668 3.8315136 3.57484 3.5484135 3.8472552 3.6178374 3.7102642 3.583506
1368737_at 5.1228876 5.0338 5.1595397 5.1181183 4.9327245 5.457079 4.9319057 4.9855537 5.1185894 5.104764 4.909404 5.234994
1368738_at 3.6673944 3.8010423 3.6548514 3.7769895 3.5270402 3.5768003 3.4665682 3.6625106 3.8257458 3.693532 3.6237009 3.8549674
1368739_s_at 4.645805 4.4931326 4.563649 4.7569594 4.384167 4.6150055 4.4122224 4.4932065 4.8652425 5.0475397 4.32008 4.8106675
1368740_at 4.005342 3.9345295 4.1655383 3.8274946 3.8493776 4.458488 4.2007136 3.8867466 4.153914 4.21497 4.135827 4.5373135
1368741_at 13.42052 13.295123 13.399948 13.3316145 13.339237 13.364586 13.180874 13.282432 13.287692 12.893674 12.971704 12.970275
1368742_at 6.8936887 6.712572 6.8126044 6.794071 6.4309516 7.031764 6.5519485 6.794496 6.7822766 6.7654767 6.547354 6.947263
1368743_a_at 3.859045 3.9229198 3.9882045 3.8727596 3.9725988 3.988949 3.8248634 3.996841 3.9814227 4.1521654 3.5069532 4.1828356
1368744_a_at 4.238255 4.0336742 4.059432 4.1894464 3.8138936 4.112239 3.9261193 3.9716682 3.7616327 4.2571244 3.9783726 4.0722966
1368745_at 6.385314 6.390012 6.2581067 6.07656 6.490699 6.1112385 5.391304 6.408123 5.802785 5.924662 5.2131 4.8549037
1368746_a_at 5.1873493 5.2850156 5.3887224 5.427282 5.27486 5.535656 5.440537 5.4663734 5.237805 5.4122963 4.954349 5.3551064
1368747_at 4.869829 5.0348635 5.0560102 4.747004 5.250389 4.746186 5.120635 5.1434927 4.797943 4.7520876 4.841259 5.041045
1368748_at 6.0609202 6.129218 6.061767 6.122196 6.172861 5.924771 6.1691732 6.1865172 6.051997 5.838198 6.5167336 6.0397487
1368749_at 5.72202 5.637403 5.622947 5.598053 5.753555 5.804701 5.487773 5.8968034 5.4583797 5.707772 5.549683 5.710439
1368750_a_at 4.3393283 4.2070556 4.4258986 4.4280086 4.529808 4.163473 4.314457 4.320665 4.8196816 4.1939154 5.016129 4.6812844
1368751_at 3.6098695 3.6015885 3.8912716 3.7791884 3.5234063 3.9501057 3.6410646 3.7407184 4.000881 3.5166652 3.4806852 4.0625963
1368752_at 3.8660939 3.938917 4.018738 4.1357045 3.9801126 4.020107 4.0069914 4.0481744 4.209304 4.0106225 4.11617 4.129998
1368753_at 4.3429937 4.1117086 4.3400593 4.054261 3.937249 4.3017273 4.1669874 4.1772957 3.9966917 4.6694984 3.9817295 4.0322576
1368754_at 6.062319 6.020231 5.998992 6.1512203 5.8605347 5.903086 5.9603915 5.7667046 6.0569324 5.87239 5.8147883 6.082408
1368755_at 10.974254 10.891314 10.848527 10.754829 10.597671 11.127598 10.4769335 10.866272 10.902195 10.293481 9.786714 10.877757
1368756_at 5.1934047 5.2475944 5.033141 5.1395226 5.429233 5.187546 5.4877386 5.0593433 5.095964 5.244605 4.9834013 5.380374
1368757_at 3.4875903 3.4956663 3.8741717 3.7969851 3.595305 3.7880528 3.4296663 3.6260505 3.826847 4.154162 3.841137 3.699653
1368758_a_at 4.862595 5.063136 4.724311 5.0323668 4.6269813 4.7285933 4.628191 4.846618 4.6427207 4.736993 4.5855474 5.0689793
1368759_at 5.43119 4.7179804 5.0759964 4.9800253 4.81987 5.445308 4.981836 5.020297 5.1497498 5.1668067 4.87948 5.1482744
1368760_at 4.115467 3.6899195 3.8495562 3.9964073 3.8027105 3.924047 3.837182 3.870823 4.1032634 3.717577 4.030516 3.699653
1368761_at 3.8181164 3.4568684 3.6601799 4.075492 3.5038981 3.6584823 3.6556938 4.0894275 3.826781 3.9869208 4.059862 3.5600069
1368762_at 10.712313 10.757267 9.587752 6.0064197 10.680416 5.9804573 11.459789 10.522859 9.631548 9.4262 9.678818 9.694056
1368763_at 4.921278 4.779983 4.8093686 4.729086 5.020949 5.064613 4.602503 5.083899 4.9905353 5.0692396 4.798693 4.896138
1368764_at 3.4306567 3.4995072 3.3122654 3.314734 3.2563818 3.421186 3.445462 3.3440132 3.0908537 3.4172883 3.3382435 3.3102891
1368765_at 4.7383676 4.52726 4.687354 4.530378 4.1949368 4.9052315 4.7509522 4.458788 4.7787824 5.1063733 4.416197 4.5682163
1368766_at 4.6035066 4.2684956 4.243258 4.306148 4.666601 4.577321 3.9582815 4.426157 4.50855 4.9007506 4.010961 4.415432
1368767_at 5.193404 5.0331783 5.3205037 5.433835 5.2944417 5.4229183 5.157752 5.505389 5.398157 5.359392 5.3010826 5.4518013
1368768_at 5.469312 5.8753138 5.6807084 5.5842323 5.7033772 5.731372 5.950115 5.790709 5.867284 5.957422 5.429775 5.613762
1368769_at 10.964995 11.196879 11.209677 10.924246 11.161823 11.065483 11.217248 11.115471 11.056367 10.743715 10.664323 10.826835
1368770_at 3.8086145 4.2148094 3.9587588 4.190935 4.430754 3.8189402 3.7166252 4.1410456 4.164257 3.7953303 3.8334692 4.143134
1368771_at 4.7797728 4.6494446 4.8290195 4.765073 4.630245 4.741307 4.8690763 4.3771057 4.624756 4.908178 4.8009057 4.637274
1368772_at 5.2053256 5.0221186 5.429972 5.2440186 4.76363 5.446134 5.023839 5.330011 5.1687193 5.2053595 4.7987943 5.2322416
1368773_at 3.9056277 3.5896854 3.8681364 3.614429 3.5667303 3.6963716 3.5443974 3.8176541 3.820724 3.5102112 3.4194615 3.8245285
1368774_a_at 5.348047 5.3899174 5.2151127 5.2213717 5.124614 5.8068733 5.026978 5.2842073 5.2096114 5.5108356 5.137189 5.266083
1368775_at 4.2385807 5.1320243 4.6897397 4.392161 5.35873 4.320999 4.884 4.260458 5.5193605 4.3658547 5.04349 4.2227097
1368776_at 4.7679234 4.4451046 4.2690105 4.3132215 4.658267 4.5040946 4.8549776 4.3715763 4.3321123 4.027248 4.259221 4.5411954
1368777_at 4.582158 4.0252595 4.058131 4.2378383 4.101374 4.4706507 4.1445837 4.550409 4.3763247 4.2404804 4.0157247 4.468514
1368778_at 8.227854 8.605555 8.362799 7.4028506 7.7729487 7.5803905 7.24288 8.709398 8.52191 6.6980286 6.785459 8.542221
1368779_a_at 8.18615 8.156843 7.9775333 8.18109 8.010183 7.926267 7.854987 7.828339 7.762951 7.7197847 7.4858613 7.4097233
1368780_at 5.147621 5.0335293 4.7910204 5.121701 4.783208 5.195188 5.0162153 5.3299546 5.0458155 4.9128404 5.0498133 5.2247453
1368781_at 4.730454 4.5282516 4.661686 4.632763 4.6815367 4.670905 4.550879 4.794626 4.900094 4.394348 4.590892 4.7708654
1368782_at 3.6821473 3.8574357 4.035947 3.9456666 3.9123738 3.8319592 3.9964323 4.103232 3.790769 4.152749 3.7566652 4.056573
1368783_at 4.3458304 4.096036 4.3400598 4.3268757 3.9999683 4.3952017 3.9297984 4.438105 4.229657 4.5244813 4.080034 4.6225176
1368784_at 9.264184 9.5021515 9.448257 9.433065 9.521874 9.234527 9.43704 9.19084 9.216316 9.629961 9.709447 9.552472
1368785_a_at 3.6256168 3.7433438 3.476313 3.559419 3.5099385 3.5998704 3.386741 3.329317 3.5655124 3.4017766 3.7497435 3.6239064
1368786_a_at 4.647685 4.4212875 4.4934874 3.916822 4.228587 4.4240646 4.031002 4.5595536 4.2542906 4.297985 3.951416 4.3097324
1368787_at 6.0472326 5.7448015 6.029552 5.860391 6.106701 5.996945 5.8699346 5.815662 6.292987 6.041736 6.0191383 6.249837
1368788_at 4.858923 4.6501207 4.437359 4.519747 4.613976 4.742733 4.5435333 4.5850086 4.336463 4.7915916 4.7631817 4.704275
1368789_at 5.2191625 5.471734 5.2015185 4.999715 5.180789 4.971299 5.1751447 5.3046975 5.082026 4.463273 4.7281156 4.7601576
1368790_at 12.092096 12.28868 12.234476 12.19562 12.272283 12.238965 12.112587 12.070942 12.230244 12.523827 12.342654 12.415076
1368791_at 4.9730587 5.205496 4.977889 4.718932 4.84767 5.36098 5.0412197 4.8920555 4.9248533 5.5039883 5.067025 5.254507
1368792_at 6.5898566 6.519579 6.6637373 6.571077 6.469256 6.763801 6.800597 6.659588 6.6069283 6.4456296 6.8218193 6.55661
1368793_at 4.496233 4.388368 4.3125668 4.4898367 4.445061 4.6769996 4.4455347 4.4672194 4.6330976 4.7145386 4.404499 4.452976
1368794_at 11.18067 11.237143 11.178513 11.38432 11.2539425 11.055889 11.27794 11.454053 11.313725 11.653275 11.511523 11.659806
1368795_at 6.450945 6.2730384 5.9145555 6.608399 6.3714523 6.349619 6.2790446 6.0133395 6.058601 6.347501 6.070222 6.5576572
1368796_at 6.052119 5.7860527 5.8491683 5.848147 5.9884443 6.1166153 5.8870664 5.8150244 5.9941287 6.022417 5.7959266 6.0984206
1368797_at 6.6253095 7.6795583 8.218258 7.6529794 7.4241858 7.4862533 6.815733 8.07313 8.5617695 7.4929624 6.7245665 7.223
1368798_at 4.0136805 3.9820714 3.9383771 3.708746 3.7283318 4.100238 3.8831525 4.06415 4.0401087 4.112999 3.9182987 4.329388
1368799_at 5.1934047 5.2797546 5.2526107 4.781068 5.1662607 5.2440333 5.085603 5.250182 5.300464 5.0723257 4.650385 5.1955976
1368800_at 4.3442307 4.1452107 4.2689667 3.9636574 3.8690782 3.782324 3.9808197 4.217415 4.090684 4.1865606 3.775488 3.9467597
1368801_at 4.2496586 4.41958 4.122286 4.234043 4.0438194 4.408227 4.3194065 4.163968 4.166106 4.00733 3.986999 4.0689287
1368802_at 4.621943 4.6496344 4.4503045 4.5007687 4.5975065 4.8201914 4.5588894 4.6519547 4.3545904 4.689226 4.5835505 4.5877504
1368803_at 4.3974504 4.6160574 4.4755287 4.7069917 4.8793077 4.5170784 4.7434473 4.638909 4.630452 4.519385 4.348223 4.5682163
1368804_at 3.9864554 3.8911133 3.7723737 4.0160713 3.918411 3.9446611 4.0048294 3.6737843 3.8085725 3.880456 3.6190093 3.9571922
1368805_at 4.8180227 4.703349 4.4878664 4.1585345 4.6487684 4.6117096 4.8185377 4.730281 4.464962 4.941042 4.453328 4.9837246
1368806_at 13.510307 13.580475 13.556864 13.513089 13.581618 13.558945 13.666331 13.537098 13.538568 13.4663925 13.486289 13.417533
1368807_at 5.4622726 5.231265 5.261571 5.4228907 5.2210855 5.5092397 5.278097 5.436795 5.5065756 5.121347 5.0197306 5.491742
1368808_at 8.812502 8.8370285 8.854307 8.971901 8.76882 8.766386 8.770429 8.785587 8.748888 8.850338 8.952256 8.814917
1368809_at 9.23842 9.247741 9.143734 9.274917 9.069787 9.113483 9.117363 9.1783695 9.045393 9.293831 9.246541 9.224329
1368810_a_at 3.9434352 3.9940012 3.8432393 4.0962706 3.788247 4.020107 3.9710777 3.8443832 4.154756 3.8904207 4.0230207 4.0039387
1368811_at 5.4615893 5.4232745 5.2880893 5.184642 5.1560326 5.265612 5.210723 5.09587 5.249525 5.1055064 5.3009415 5.106674
1368812_at 4.451296 4.963116 4.4585857 4.6554193 4.7347794 4.7058296 4.5057383 4.342497 4.482374 4.312578 4.4816732 4.5480747
1368813_at 5.4718356 5.5547276 5.8445134 6.1002107 5.530303 5.5926666 5.5252695 5.678782 5.8581758 5.41623 5.6848607 5.894649
1368814_at 11.829909 11.864669 11.9845495 12.053248 12.030547 12.033585 11.979622 12.006007 11.975599 11.635033 11.83065 11.978104
1368815_at 5.3024035 5.227586 5.17906 5.3835425 5.255498 5.7004232 5.307825 5.2887564 5.636136 5.837686 5.236828 5.4588947
1368816_at 4.4815645 3.9333856 3.9874198 4.1270256 3.676042 4.2375755 3.845229 4.0644364 3.9496665 3.9377873 3.9700208 4.202464
1368817_at 9.935051 9.795779 9.8315935 9.825225 9.806879 10.018286 10.1140375 9.434191 9.999828 10.071458 9.929231 10.136873
1368818_at 8.336512 8.250114 8.371175 8.215513 8.371552 8.160304 8.268031 7.455385 8.109906 7.8137636 8.183091 8.174241
1368819_at 10.063173 9.919472 10.024799 9.984366 10.0171175 9.895586 10.232885 10.0865755 10.003491 10.040738 10.389931 10.165238
1368820_at 7.9388204 7.9783754 7.9171386 7.8142676 7.9181547 7.864617 7.7455626 7.8477736 7.8683743 8.06123 8.037073 8.066896
1368821_at 6.315179 5.8670993 6.4332285 6.45151 6.278907 6.1314435 6.1967993 6.4967666 6.445823 5.9138293 6.0171204 6.383458
1368822_at 7.344065 7.1144 7.099754 7.5112386 7.2752347 7.063126 7.407266 7.127981 7.2690234 6.7578187 6.8938723 7.0058627
1368823_at 4.03849 3.818492 3.9395034 3.8230312 4.7792673 4.4297624 4.0708103 4.110395 3.845463 4.324559 4.1111774 3.9757326
1368824_at 10.250062 10.114386 10.122399 10.188222 10.189585 10.070543 10.220705 10.039891 10.082679 10.021464 10.206072 10.078338
1368825_at 3.7236469 3.753088 3.5973635 3.6591618 3.7235553 3.5825803 3.525627 3.2519233 3.8794389 3.5854747 3.5500362 3.651961
1368826_at 12.995157 13.599665 12.984458 13.1066475 12.893738 13.412877 13.114518 12.96019 12.834061 13.27726 13.417977 13.153658
1368827_at 6.7209272 6.3348193 6.305209 6.535871 6.1753287 6.1770253 6.8096867 6.1956096 6.5899315 6.9829044 6.796208 6.724347
1368828_at 5.5187144 6.063484 5.7958217 5.6696897 5.3227835 5.977753 5.4921436 5.8489017 5.801026 6.0902543 5.5873494 5.5883517
1368829_at 7.150885 7.151452 6.7316933 7.1804147 7.4267545 6.876337 7.2594643 7.19186 6.9635067 6.612232 7.0436554 6.671208
1368830_at 5.330309 4.9060154 4.72443 4.6819916 4.5858364 4.951248 4.940153 4.9739676 5.10777 5.1329274 4.6251326 5.3572655
1368831_at 8.91505 8.999129 9.075924 8.95287 8.985732 8.753922 8.982512 8.914782 9.057133 9.237758 9.457443 9.124083
1368832_at 7.8335195 8.026331 7.7934704 7.9558563 7.9844327 7.767739 7.919949 7.75198 7.693017 7.722257 7.8910213 7.5435524
1368833_at 4.5443892 4.495804 4.6337566 4.360831 4.711433 4.5664225 4.373928 4.756158 4.654231 4.5821314 4.469361 4.6737995
1368834_at 6.0940413 6.326454 6.613947 6.444584 6.614644 6.411284 6.2762012 6.762569 6.428696 6.2357306 6.153065 6.3280034
1368835_at 9.503576 9.672134 9.476528 9.7600155 9.845345 9.458605 9.487995 9.286964 9.436399 9.361338 9.309235 9.46637
1368836_a_at 5.242157 5.115679 5.609454 5.5069294 5.1994343 5.3871984 5.0975895 5.411688 5.226051 5.5732822 5.3019214 5.212002
1368837_at 7.471316 7.821725 7.593008 7.509913 7.8894377 7.7009654 7.740302 8.155905 7.875789 7.9079957 7.987533 8.130514
1368838_at 7.3975763 7.2533317 7.513638 7.440983 7.4664674 7.0621943 7.6983495 7.1109576 7.441724 7.0949225 7.3683605 7.221492
1368839_at 7.160725 6.821071 7.0317183 6.802827 6.873655 6.993083 7.0164022 7.2005634 6.873904 6.7250543 6.76736 6.9241486
1368840_at 12.2275505 12.257469 12.263371 12.082608 12.23677 12.361202 11.74475 12.310235 12.343736 11.978151 11.532313 11.458314
1368841_at 7.151697 7.085256 7.066412 7.0694833 7.196146 7.227755 6.8282886 7.1381025 7.148543 7.003773 6.9080896 6.8614826
1368842_at 7.5274253 7.669109 7.5429645 7.6584344 7.7245455 7.5154686 7.2287803 7.4890885 7.2844467 7.223547 7.3224587 7.269385
1368843_at 9.592705 9.794276 9.731824 9.605704 9.897453 9.704376 9.8706045 9.798516 9.459312 9.792285 10.059897 9.867883
1368844_at 8.752828 9.015921 9.133913 8.896776 9.23996 8.999837 8.967793 9.164202 8.964571 8.473363 8.788423 8.467074
1368845_at 4.1312838 3.87669 3.84961 3.9097958 3.759916 4.1942663 3.8363822 3.8011842 4.015088 4.051673 3.7682486 3.7172291
1368846_at 4.7925377 4.686387 4.6586256 4.563223 4.75062 4.7076488 4.645602 4.709157 4.835058 4.821931 4.8789263 4.6074505
1368847_at 9.262399 9.184839 9.181007 9.203825 9.003493 9.350424 9.049636 9.369331 9.38053 9.461502 9.467629 9.4776125
1368848_at 9.394385 9.4976845 9.425149 9.76941 9.453033 9.511419 9.640092 9.671537 9.640831 9.94575 9.661433 9.862148
1368849_at 7.933626 7.867819 7.8973784 7.8432236 7.6532497 7.825192 8.095362 8.106583 7.84547 8.080705 7.9977307 8.133956
1368850_at 4.948868 5.0420804 5.4775257 5.538649 5.4990354 5.496466 5.2989197 5.3483353 5.2983875 5.7441034 5.2703657 5.674734
1368851_at 8.834583 8.841352 8.757839 8.847677 8.821739 8.811268 8.676645 8.697487 8.705705 8.263632 8.402176 8.338293
1368852_at 10.658425 10.436829 10.567482 10.409376 10.39223 10.360019 10.444514 10.583261 10.313564 10.0557575 10.024407 9.618598
1368853_at 3.4237688 3.4570577 3.4873953 3.3391547 3.3534927 3.4243524 3.1753328 3.432789 3.5785263 3.6515522 3.2896624 3.4346387
1368854_at 3.5207288 3.4076953 3.705682 3.484796 3.3728106 3.5917857 3.5149715 3.4314923 3.4969637 3.665706 3.7329729 3.4524496
1368855_at 6.0059714 5.8676786 5.647196 5.9518676 5.9302726 6.0661416 6.1712527 6.247514 5.975908 5.8745413 6.435182 6.366989
1368856_at 5.888211 6.322492 6.5172076 6.1576405 5.924854 6.009472 5.743168 6.294511 6.5022573 6.099592 6.28842 6.206736
1368857_at 3.3205438 3.3262343 3.3130507 3.2176483 3.1737862 3.3551166 3.318244 3.42163 3.291979 3.3359995 3.394456 3.424051
1368858_at 3.7125514 3.5361893 3.6289446 3.578429 3.671218 3.7287133 3.6618457 3.7336752 3.726475 3.634465 3.9148417 3.7563155
1368859_at 9.103009 8.941542 9.072845 9.109755 8.854635 9.010416 9.153379 9.095772 9.1019535 9.461416 9.336418 9.425935
1368860_at 4.565515 4.766227 4.522979 4.5505996 4.4828916 4.310031 4.3998594 4.5016756 4.3074427 4.4161854 4.381686 4.5110626
1368861_a_at 4.368054 4.4999976 3.9865677 4.6483755 4.701735 4.7289076 4.42074 4.6173654 4.457083 4.31331 4.3475437 4.465419
1368862_at 7.929613 7.702236 7.805031 7.869652 7.7925467 7.900219 7.9862323 7.600106 7.819895 7.740358 8.325271 8.08996
1368863_at 9.520657 9.486745 9.533721 9.423974 9.607301 9.364952 9.453011 9.266338 9.304919 8.7980585 8.962847 8.80007
1368864_at 3.607068 3.3666253 3.3930547 3.4718833 3.4426982 3.6171653 3.4543717 3.5308595 3.7007217 3.7038577 3.5162957 3.572632
1368865_at 3.7625844 3.460316 3.2694888 3.3462875 3.5035145 3.396926 3.3783064 3.5352685 3.3270845 3.5110624 3.2942624 3.4179573
1368866_at 6.4423504 6.2880836 6.303011 6.0947943 6.33976 6.1253834 6.2300525 6.296443 6.3183227 6.538984 6.3227153 6.256046
1368867_at 6.1466846 6.269337 6.621224 6.4608026 6.3753757 6.365042 6.1332164 6.218043 6.0519786 6.4117155 6.532309 6.0209064
1368868_at 5.0583467 5.343107 5.3180695 5.3507204 5.220523 5.053257 5.157753 5.0281863 5.532157 5.2569485 5.1606455 5.289641
1368869_at 6.6059027 6.5091324 6.175756 6.41328 6.1473827 6.2094088 6.2057743 6.110375 6.531438 6.021738 5.7016587 5.9725513
1368870_at 8.545173 8.464447 7.688961 8.056444 7.661687 8.205228 8.147356 8.218891 7.5040755 7.86739 7.8478994 7.8550105
1368871_at 8.551238 8.451502 7.800709 8.478841 7.9640226 7.8254175 8.452604 7.9078608 8.067575 8.617663 8.184236 8.286989
1368872_a_at 5.330277 5.044924 5.16948 4.996198 5.259065 5.2309895 4.9696646 4.9327164 5.0877466 5.092176 5.204225 5.1630454
1368873_at 4.3249054 4.3273387 3.849411 3.8574464 4.1518445 3.9678812 3.984597 4.294425 4.260611 4.112289 4.1722546 3.9229455
1368874_a_at 5.4752126 6.0059395 6.04384 5.517857 5.9634576 5.3511863 5.855825 5.8804207 5.3257003 5.918249 5.6177278 5.8406305
1368875_a_at 7.3246813 7.39408 7.15277 7.045369 7.0823693 7.2875104 6.838903 7.215227 7.359705 7.1605773 6.923879 7.121961
1368876_a_at 5.318971 5.087629 5.140848 5.154347 4.8460402 5.277201 5.1989923 5.2581015 5.080389 5.3073997 4.7596216 4.966607
1368877_at 6.944516 8.443059 11.143918 9.402107 10.643596 10.920178 7.1153827 10.348117 11.014679 9.018979 9.744623 9.480381
1368878_at 9.5494995 10.039206 10.066053 9.669061 9.695464 9.924693 9.348291 9.668987 9.015482 9.131899 9.493038 8.697312
1368879_a_at 4.4308896 4.1388726 4.2619476 4.0739336 4.179834 4.159819 3.9450183 4.141342 4.327302 4.1224794 4.17198 4.397539
1368880_at 4.2443314 3.8089771 4.069619 4.343587 4.2819986 4.262966 4.193432 4.403655 4.102976 4.2982225 3.9627502 4.559766
1368881_at 9.019864 9.2485485 9.125832 9.258041 9.408046 8.947871 9.499095 9.234317 9.224362 9.357003 9.314014 8.855595
1368882_at 4.456063 4.3218083 7.2937484 4.2569866 5.252745 5.051428 4.914077 5.3300104 4.2142267 4.056714 4.3138275 3.9999886
1368883_at 4.3436637 4.6622314 5.019164 4.839435 4.6740103 5.2740536 4.666055 4.6437078 4.94919 4.7715354 4.928476 5.1374507
1368884_at 4.641498 4.801193 4.7504463 5.009947 4.679021 4.7542877 4.7339993 5.065343 4.775333 4.678589 4.213416 4.733421
1368885_at 5.4162207 5.89471 5.567543 5.391884 5.6042395 5.261527 4.9451275 5.6160803 5.515553 5.0939307 5.0874276 5.4112115
1368886_at 9.019821 9.075373 9.028809 9.142377 9.110409 9.01435 9.085941 9.0878315 9.309603 8.925156 8.8524885 9.302676
1368887_at 3.7032263 3.6754203 3.3757148 4.0794864 3.6543388 3.804728 3.443867 3.925766 3.9411047 3.4260154 3.4899917 3.7287004
1368888_a_at 8.405113 8.685168 7.7147613 8.610624 8.232815 7.910337 9.831449 7.253252 7.221321 7.5161376 9.131885 7.7010665
1368889_at 7.101834 7.00876 7.122679 7.1237173 7.1707673 6.9700656 6.915393 6.9525905 6.9721828 7.0350733 7.271777 6.773258
1368890_at 7.9419584 8.149101 8.072172 8.15286 8.192917 8.10022 8.225864 8.170277 8.0673895 8.529656 8.588124 8.357361
1368891_at 5.6475573 6.0642023 6.1795278 5.786675 6.204431 5.9277024 5.9482303 5.950848 6.027238 6.190858 6.2633476 5.646942
1368892_at 4.032916 3.8122597 3.9699144 3.805542 3.7363925 3.972521 3.8064957 3.6804552 3.9612527 3.9932425 3.7512965 3.8602502
1368893_at 4.310275 4.2177486 4.2368565 4.0221763 4.2032514 4.2858095 4.261524 4.0481405 4.4775915 4.2703867 4.1440926 4.395299
1368894_at 4.8366213 4.569254 5.0401316 4.679861 4.6728964 4.424403 5.3023424 4.6655226 4.769718 4.7564287 4.9060345 4.9721384
1368895_at 4.053554 3.9250236 3.8710055 4.083474 4.005142 3.8649142 3.9615808 3.9230442 3.9473062 4.0617523 4.1567044 4.109878
1368896_at 5.9490957 6.1935267 6.5470595 6.5090957 6.519142 5.985408 6.0168633 6.012433 6.230861 5.51636 5.6853933 5.863576
1368897_at 4.595689 4.4325123 4.787177 4.426381 4.8397675 4.5580997 4.407032 4.171109 4.6012316 4.323823 4.145274 4.708169
1368898_at 5.032154 4.7764626 4.9181905 4.996794 4.8570642 5.050405 4.6273947 4.765353 5.1545315 4.923413 4.643827 4.679718
1368899_at 7.568457 7.836991 7.315456 7.6376905 7.7077637 7.3417063 7.5992956 7.5819864 7.674529 7.905629 7.751753 7.4545474
1368900_at 4.73302 5.12722 4.667591 4.890197 5.300455 4.497982 4.814954 5.0149794 4.773136 4.753312 5.0747128 4.652274
1368901_at 4.235116 4.585082 4.9817567 4.3890204 4.8317475 4.7217135 4.4840484 5.1514616 4.6285024 4.9071994 4.295823 4.5760465
1368902_at 5.9451985 5.6093364 5.7609754 5.676597 5.600006 5.6420016 5.6796403 5.640437 5.871539 5.8551974 5.1579256 5.9130306
1368903_at 7.461221 7.484868 7.264915 7.3542566 7.6743813 7.3152027 7.6436634 7.519985 7.470786 7.705389 7.89011 7.3292904
1368904_at 6.0520706 6.02804 6.079198 6.024539 5.910057 6.01099 6.114794 6.089393 5.932634 6.231194 6.2376685 5.9819613
1368905_at 7.467775 7.774934 8.163158 7.8331003 8.137247 7.6759863 8.995894 9.763565 9.993449 10.885557 10.605545 10.802506
1368906_at 3.4248366 3.5711093 3.5094397 3.642561 3.4068003 3.5438077 3.3495352 3.4573958 3.471404 3.2872393 3.6080747 3.6236823
1368907_at 4.9374065 5.0937552 4.872579 5.2615943 4.704588 4.8094606 4.935393 4.7818365 4.785289 6.039802 4.9056363 5.2819567
1368908_at 7.7006516 8.120579 7.6080403 8.340057 8.400183 7.718206 7.9334407 7.994724 8.122009 7.992107 9.027781 8.164068
1368909_a_at 6.8357444 6.7034016 6.6003637 6.632829 6.7677836 6.4341474 6.8317103 6.6692896 6.649468 6.528989 6.56351 6.654356
1368910_at 5.9110656 5.8986616 6.1372595 5.5290637 6.178996 5.5672207 6.1066017 5.5769463 6.1273117 6.208217 5.820605 5.9919224
1368911_at 6.4844537 6.689895 6.3460355 6.6337547 6.5778093 6.5480022 6.4023995 6.782846 6.638664 6.8413935 6.671681 6.5410376
1368912_at 4.3028145 4.3162966 4.018738 4.233346 3.9815717 4.397135 3.9760098 4.252328 4.3809648 4.536006 4.2416515 4.2986946
1368913_at 3.6947858 3.6845376 3.7051241 3.7463448 3.6366832 3.8168437 3.6675417 3.61277 3.5800142 3.6028378 3.4772344 3.6413996
1368914_at 4.4562197 4.378662 4.3707857 4.4977236 4.3810434 4.69967 4.522132 4.326843 4.380985 4.329809 4.2640467 4.4178696
1368915_at 11.340024 11.287877 11.318317 11.336062 11.495971 11.307153 11.326563 11.336032 11.195051 11.4388275 11.391477 11.150505
1368916_at 10.647738 10.703705 10.547411 10.696248 10.564482 10.603405 10.538167 10.801944 10.577933 11.554109 11.8298855 11.137165
1368917_at 4.811336 4.8974094 5.1112075 5.2764854 4.8322625 4.9981027 4.9230366 4.9119096 5.225941 4.6485147 4.741028 5.174475
1368918_at 5.170124 5.1556387 5.098524 5.152571 5.0004406 5.6441545 5.472089 5.042302 5.543641 5.1699743 4.9775476 5.4590826
1368919_at 4.7577715 4.957875 4.8395524 4.6092987 4.5902567 4.861723 4.630192 4.820389 4.890475 4.880319 4.3309245 5.130714
1368920_at 5.239857 4.918577 4.939709 4.881982 4.9089026 4.9942384 4.7292047 5.167237 4.8754764 5.089811 4.750484 4.9042764
1368921_a_at 5.695928 5.4596267 5.4348755 5.6494484 5.570207 5.7140517 5.3763523 5.5827427 5.6702433 5.6722283 5.489091 5.877084
1368922_at 4.011697 4.4025598 4.136732 4.491805 4.3297644 4.51852 4.1105156 4.2359414 4.5557585 4.695447 4.0113745 4.771585
1368923_at 4.3539605 4.6789927 4.739887 4.5041623 4.3340697 4.566 4.3561473 4.5061245 4.1699233 4.4741507 4.6430063 4.293939
1368924_at 10.658113 10.935755 11.015784 10.81451 10.972612 10.831793 11.025407 10.714804 10.751599 10.269129 10.795055 10.723589
1368925_a_at 4.2638664 4.175513 4.667591 4.3008313 4.367159 4.2126565 4.2026687 4.4936185 4.2920675 4.354386 4.4167213 4.3889055
1368926_at 4.5874596 4.568976 4.5825977 4.1613708 4.497756 4.6279535 4.402214 4.6499434 4.377593 4.3120174 4.446248 4.7548647
1368927_at 6.8100753 6.756541 6.6361184 6.695961 6.5486073 6.898596 6.772054 6.628316 7.1125207 6.896759 6.615775 6.691358
1368928_at 5.738145 5.9979897 6.111158 6.2236238 5.825626 6.0762405 5.8865733 6.4031596 5.9313464 5.611853 6.183975 5.9207406
1368929_at 7.452546 7.4687114 7.457571 7.411571 7.3397827 7.5933456 7.642738 7.625106 7.3727236 7.711692 7.4359403 7.8816595
1368930_at 3.9577532 4.014114 3.7689154 4.115137 4.16799 3.9510221 4.1021004 3.8544273 4.2021465 3.9432006 3.9627502 4.1157637
1368931_at 8.082614 8.368645 8.223669 8.354513 8.298647 8.082344 7.9164386 7.947335 7.9895806 7.4773507 7.7863364 7.442952
1368932_at 5.98541 5.5392485 5.608533 5.5186853 5.888043 6.0070086 5.874973 5.6790013 5.3550677 6.171164 5.3860893 5.935821
1368933_at 6.9262853 6.9023337 7.044031 6.979799 7.0538945 7.0869207 7.0690346 7.121889 7.0063243 6.9375496 6.9010324 6.8542194
1368934_at 11.055067 10.927525 10.900892 11.2323065 10.709007 10.604162 11.318714 10.716649 10.590273 9.490363 9.8569 9.860859
1368935_at 4.2067795 3.8141026 3.7479615 3.722242 3.7638638 4.163473 3.8986158 3.85537 4.146414 3.9332883 3.911017 4.31399
1368936_at 10.797829 10.778405 10.748125 10.741762 10.640326 10.82531 10.93365 10.770185 10.711728 10.97805 11.094051 11.104979
1368937_at 5.8293624 5.6315556 5.877377 5.60354 5.553358 5.7256103 5.4970384 5.5739813 5.6072607 5.8626933 5.6328964 5.9114394
1368938_at 5.505039 5.393683 5.288123 5.301389 5.3373027 5.204605 5.398323 5.2549973 5.345006 5.4018583 4.8218255 5.1603208
1368939_a_at 4.539768 4.801998 4.619478 4.3942537 4.6892724 4.3275056 4.320288 4.4048266 4.724575 4.3695745 4.2984443 4.5646453
1368940_at 10.139132 10.390516 9.778758 10.328144 9.740122 9.745831 10.309054 10.154179 9.472709 10.071667 10.100275 10.15182
1368941_at 4.0759544 3.844007 3.969313 4.471256 3.9744577 4.197493 4.3677654 4.176447 4.235649 4.1663637 4.3236437 4.2863398
1368942_at 4.611122 4.7554455 4.9344244 5.034926 4.746321 4.6693873 4.837068 4.6294217 4.7524233 4.7715354 4.864626 4.7725906
1368943_at 13.253258 13.351953 13.379836 13.276778 13.121459 13.376583 12.9107275 13.192776 13.202261 12.672486 12.647169 12.940494
1368944_at 7.02298 7.3567324 7.1986876 7.138314 7.388434 7.147729 7.3327003 7.248379 6.9864664 7.029874 7.4196963 7.256421
1368945_at 5.1630616 5.6733932 5.261438 5.4236894 5.525134 5.242357 5.32063 5.2761927 5.280114 5.0066385 5.235542 4.6820154
1368946_at 5.526454 5.5180216 5.2741537 5.821717 5.56001 5.3255024 5.891715 5.4892607 5.5105977 5.550316 5.531724 5.272428
1368947_at 8.924752 8.1692505 7.759113 7.6716347 7.913544 7.382057 8.378487 7.5057364 7.434235 7.524277 7.6272783 7.273926
1368948_at 6.114028 6.196449 6.0432844 6.426455 6.2640734 6.098938 5.7833405 5.919554 5.899922 5.540715 5.7186713 6.216417
1368949_at 4.601951 4.3473845 4.519615 4.277278 4.1125636 4.3843794 4.1278267 4.1182265 4.104355 4.2596455 4.507169 4.1118965
1368950_a_at 5.8889885 5.9190173 5.7844734 5.766696 5.7294865 5.7615137 5.7409306 6.0119514 5.4603844 5.7756023 5.9027925 5.9160523
1368951_at 4.3146315 4.1217976 4.200673 4.1179657 4.07114 4.253127 4.0765734 4.4049797 4.2097874 4.134213 4.3643007 4.2523317
1368952_at 4.552677 4.861062 4.2693357 4.403475 4.786135 4.8130713 4.4721394 4.439018 4.858564 4.557627 4.4253783 5.032683
1368953_at 8.427381 8.643804 8.504896 8.36357 8.189667 8.487386 8.44985 8.206381 8.69179 8.5225525 8.828081 8.799158
1368954_at 4.6454906 4.647364 4.3332205 4.6732254 4.4998116 5.058774 4.445304 4.534381 4.62609 4.5833325 4.3726435 4.6959
1368955_at 7.200082 7.5981836 7.3881154 7.280263 7.434505 7.325222 7.3742065 7.3177743 7.1408343 7.1621842 7.3841424 7.0783005
1368956_at 5.160009 5.3291445 5.227711 5.0978093 5.1913366 5.3628554 4.993189 5.2858763 5.4500065 5.1025324 5.0365486 5.3596168
1368957_at 4.5841055 4.4561505 4.2109523 4.270255 4.295333 4.691617 4.0661545 4.342474 4.4287477 4.8594675 4.3524046 4.58613
1368958_at 3.9665399 3.8280864 4.029667 3.9510586 4.091754 3.9837916 3.7116644 3.9929173 3.9143543 3.9545527 3.9867153 3.842621
1368959_at 4.5318594 4.927143 4.4586725 4.854983 4.3902245 4.9859896 4.4544873 4.653407 4.8434324 4.661365 4.655278 4.9670386
1368960_at 9.66213 9.937699 9.999881 9.8926 9.975769 10.176771 9.8449955 10.123565 10.023635 10.204034 10.03533 10.212547
1368961_at 5.903476 5.7636147 5.6949053 6.0375013 6.0781317 5.6417313 5.643924 5.6695313 5.8194046 5.7231746 5.8870416 5.827464
1368962_at 5.041876 4.900614 4.647962 4.8893175 4.934771 4.9307103 4.7868214 4.5979333 4.9182105 4.918058 4.9231153 5.0360713
1368963_at 6.5159736 6.5792828 6.5596557 6.739405 6.6586385 6.5434356 6.6626506 6.7418704 6.7730856 6.733873 6.886042 6.431164
1368964_at 4.224227 4.5338645 4.554058 4.070559 4.664483 4.433712 4.3292785 4.350952 4.276516 4.5550776 5.0761423 4.0620813
1368965_at 5.332639 5.045501 5.1609097 5.219503 4.7612753 5.1011505 4.9241138 5.2567153 5.257477 5.4949045 5.0120916 5.204183
1368966_at 3.9379606 3.7711682 3.9406893 3.8638504 3.6618707 4.047232 3.7647073 3.954926 4.137736 3.8655825 3.86752 3.9977398
1368967_at 6.7864366 7.0074887 6.771946 6.674088 7.0330467 6.7276626 7.4055867 6.715621 6.6981397 7.087474 7.4272428 6.937091
1368968_at 4.4283304 4.088477 4.6675997 4.234321 4.0703287 4.3452144 4.2306824 4.458001 4.3732624 4.114723 3.9072866 3.9222245
1368969_at 4.078717 4.328098 4.3550577 4.1523905 4.289993 4.155467 4.0695496 4.164388 4.1205564 4.4205437 4.3526993 4.173078
1368970_at 4.834437 4.9821 4.8584332 4.6493073 4.912942 4.7905436 4.5399666 4.7653975 4.590021 4.79533 4.357852 4.7682
1368971_a_at 5.268842 5.0075293 4.7328453 4.9742556 4.8387346 4.6263285 5.428184 4.6592503 4.295609 5.270574 4.752867 4.6609793
1368972_at 3.5597856 3.6905923 3.6403232 3.6600258 3.715306 3.6270046 3.5882697 3.5218384 3.7001445 3.6937602 3.6082466 3.7354615
1368973_at 7.4879622 7.4664016 7.259707 7.23172 7.7335024 7.305935 7.541012 7.3369007 7.14075 6.63684 6.7311444 6.727596
1368974_at 4.408155 4.273855 4.659817 4.56684 4.4308224 4.8138723 4.4716372 4.3834844 3.8570595 4.361969 4.7183685 4.5233765
1368975_at 6.5834794 6.7955146 6.8746967 6.862707 6.9318137 7.214008 5.8988733 6.542438 6.9094768 5.9784017 6.7007976 6.679182
1368976_at 4.7604938 5.069224 4.5630975 5.421815 4.8268986 4.9856377 4.3680425 4.460011 5.217522 4.496926 4.606724 4.9938416
1368977_a_at 8.357612 8.493984 8.654242 8.707457 8.568428 8.430603 8.418471 8.557321 8.606537 8.68614 8.746465 8.52608
1368978_at 5.197725 5.0513024 5.4421387 5.3741302 5.318777 5.402498 5.2694 5.05759 5.4647226 5.3656263 5.1140532 5.3633647
1368979_at 5.927808 5.5929213 5.6699996 5.6886997 5.703166 5.776007 5.6280627 5.577054 5.6794505 5.9733944 5.5581284 5.742333
1368980_at 5.8046145 5.8136563 5.9252806 5.658158 6.033845 5.757469 5.793248 5.446643 5.6592965 5.452045 5.5052886 5.675384
1368981_at 3.497653 3.529699 3.4264703 3.3853533 3.543379 3.6710494 3.4926982 3.6917422 3.2977557 3.5166652 3.301546 3.5010724
1368982_at 4.394998 4.1629233 4.6510634 4.7069917 4.375217 5.087032 4.2528524 4.318013 4.7812967 4.241635 4.1608233 4.6946726
1368983_at 4.55184 4.191011 4.127585 4.2095013 4.4613776 4.4777336 4.261319 4.4226136 4.227837 4.3291526 4.3280306 4.2111654
1368984_at 8.038934 8.135029 8.05384 8.174484 8.177351 8.159782 8.091301 8.263905 8.160316 8.355259 8.545374 8.387646
1368985_at 4.557905 4.1803293 4.536307 4.237315 4.519985 4.153376 4.484049 4.3286963 4.3550205 4.503829 4.0939226 4.5799885
1368986_at 4.8635406 4.8329325 4.880065 4.920314 4.6610518 4.684248 4.681199 4.7924957 4.6447353 4.8564043 4.860096 4.942589
1368987_at 5.4445157 5.1563997 5.3764205 5.364926 5.311695 5.393397 5.236467 5.4795084 5.5537367 5.6394324 5.2849016 5.6570163
1368988_at 4.794712 4.506118 4.8099837 4.8119373 4.611763 5.096484 4.8372955 4.4027557 4.862464 5.0976515 4.4525843 4.973164
1368989_at 4.642913 4.5564747 4.823166 4.886637 4.3770022 4.277685 5.1989923 4.36659 4.405215 4.519385 4.5026894 4.658144
1368990_at 5.6539874 5.9439692 5.799581 5.5383525 5.883025 5.590048 5.671909 5.877601 5.835986 5.8811407 5.6024313 5.8500023
1368991_at 5.663449 6.0897446 5.7551 5.9807134 6.1209025 5.931537 5.7960033 5.9132876 5.8684587 5.7815437 5.8493533 5.6295824
1368992_a_at 10.53645 10.696484 10.658777 10.692802 10.69938 10.501238 10.873182 10.641606 10.619488 9.936867 10.059629 10.45768
1368993_at 4.8276815 4.8041286 5.534378 5.0771027 4.953474 4.7746787 4.4585023 4.8738956 4.7540917 5.069602 4.447109 4.739232
1368994_a_at 6.4628973 6.5936265 5.9345026 6.086518 6.68159 6.55333 6.8569365 6.5544457 6.442178 6.886247 6.9107394 6.292479
1368995_at 3.7071548 3.659489 3.4840293 3.4647195 3.4757373 3.5261297 3.547715 3.7203968 3.3949096 3.5091677 3.86752 3.4770148
1368996_at 4.383956 4.797106 4.4646244 4.389533 4.1412497 4.735791 4.5630326 4.2766623 4.887046 4.285066 4.4123793 4.542468
1368997_at 4.7439866 4.931186 4.9422836 4.7263374 4.9531183 4.790479 4.871844 4.6909666 4.6349626 4.834482 5.154319 4.739232
1368998_at 3.658797 3.7339797 3.3083658 3.484796 3.3949695 3.957339 3.4852822 3.341992 3.448946 3.4702523 3.9148417 3.1605406
1368999_a_at 4.729086 4.7381783 4.7339163 4.8183274 4.6707582 5.2817793 4.891847 4.999091 4.685537 4.8351855 4.8365107 5.0929213
1369000_at 5.198584 5.1609697 5.063798 5.3507204 4.9488497 5.301818 5.138501 5.0422387 5.246815 4.9718037 5.055473 5.2453113
1369001_at 3.9878068 3.6053236 3.921904 3.7239256 3.819931 3.8316495 3.7504525 3.7382119 4.05655 4.195959 3.715664 3.8552628
1369002_at 4.464704 4.263936 4.166395 4.2527633 4.3286614 4.531399 3.9384909 4.197988 4.63606 3.8397384 4.1608233 4.349207
1369003_at 6.0423474 5.9940996 6.135087 6.3422656 6.038781 5.891561 5.877815 6.1967397 5.748069 6.0830317 6.1179476 5.9355445
1369004_at 5.4435425 4.728922 4.875309 5.183955 5.186209 5.43151 4.80862 4.9449415 5.1074843 5.1959887 4.4590535 5.196618
1369005_at 4.4209447 4.605622 4.4067903 4.262045 4.363933 4.320359 4.2026687 4.197988 4.348255 4.3758516 4.472441 4.614371
1369006_at 3.8215566 3.8535795 3.9652374 4.228671 3.78997 4.1600723 3.6322353 3.9990578 4.2735114 4.150997 3.8716295 4.051798
1369007_at 5.5904627 5.4343653 5.3255157 5.200388 5.585416 5.1448107 5.4808903 5.097677 5.6581407 5.1959887 5.465934 5.142165
1369008_a_at 4.165202 4.2311077 4.1719055 4.21848 4.4031315 4.6890306 3.9914799 4.2809653 4.5490017 4.3939414 4.3909936 4.1801643
1369009_at 3.6614575 3.6439564 3.9390728 3.7638853 4.0450315 3.8940904 3.7471364 4.129657 3.8397417 3.9699776 3.795061 3.8849084
1369010_at 5.312126 5.0399685 5.18935 4.952916 5.117625 4.861762 4.972308 5.0141973 5.1305017 5.3395977 5.53813 5.8452406
1369011_at 12.638133 12.677574 12.644676 12.473072 12.713402 12.747235 12.599639 12.764692 12.562163 12.370103 12.293627 12.3902
1369012_at 6.2638016 6.140358 5.6958575 6.1146307 5.9646115 5.661869 6.2650204 5.682227 5.822808 5.6904287 5.5177355 5.574707
1369013_a_at 10.675082 10.634995 10.643094 10.724243 10.645465 10.692688 10.5290365 10.692112 10.6768055 11.154469 11.038315 10.99565
1369014_at 4.3018885 4.2941523 4.5838428 4.701494 4.252387 4.6090097 4.376543 4.6987677 4.6668887 4.8163376 4.2998185 4.3749294
1369015_at 4.554775 4.709538 4.7349105 4.792317 4.5393114 4.467011 4.6772966 4.5831127 4.6876917 4.956187 4.4507065 4.6240273
1369016_at 5.2014284 5.1969814 5.3014655 5.008364 5.1451035 5.2273684 5.0392666 5.06514 5.2751007 4.9872665 4.897444 5.19153
1369017_at 4.253152 4.3232455 4.11502 4.1559362 4.179284 4.207325 4.148655 4.165601 4.107049 4.582122 4.059862 4.358993
1369018_at 5.4112735 5.2794843 5.2422304 4.945298 5.3488684 5.3248158 5.219996 5.2701845 5.5694795 5.0478606 4.6541843 5.2634196
1369019_at 3.7411597 3.7710967 3.3971334 3.7059474 3.6942048 3.4979525 3.6772313 3.7387154 3.7679594 3.5848732 3.6846423 3.30851
1369020_at 4.0763826 4.263936 4.1998286 4.279542 3.919149 4.8130713 4.234261 4.1979885 4.487914 4.2545366 4.6548986 4.2804956
1369021_at 5.628351 5.4032216 5.419608 5.950335 5.773478 5.9849935 5.6239095 5.526258 5.843403 5.7837396 5.464432 5.9264197
1369022_at 5.82343 5.7177286 5.6861873 5.8457994 5.661709 5.8193703 5.591568 5.9178033 5.9463496 6.007575 5.873414 6.0073895
1369023_at 10.176832 10.263195 10.060979 10.276547 10.095772 10.295912 10.250527 10.298529 10.384863 10.564714 10.343936 10.784825
1369024_at 6.7876654 6.7896934 6.807842 6.780152 6.732679 6.491653 6.751007 6.8964643 6.84105 6.3936434 6.6515865 6.78874
1369025_at 4.405054 4.025625 4.3496823 4.4433217 4.206362 4.508625 4.2477083 4.2292905 4.663158 4.4887857 4.0833282 4.595215
1369026_at 6.0216026 6.361231 6.249895 6.4853153 6.534735 6.2003984 6.522685 6.4308043 6.4565706 6.451803 6.6323853 6.2224445
1369027_at 3.9269452 4.07996 4.229912 4.1543875 4.2693744 4.5962505 4.2002544 3.969724 4.1945457 4.4978294 4.118638 4.323181
1369028_at 4.928357 4.524876 4.6941843 4.9054027 4.8875685 4.9076304 4.654565 4.7872443 4.587694 4.6200614 4.6479926 5.057323
1369029_at 5.0085316 5.838062 5.576198 5.957165 6.165957 5.44309 5.1829977 5.993867 5.972385 5.0732026 5.5779 5.089764
1369030_at 4.1851525 4.138648 4.2859035 4.0308795 4.1053286 4.055198 4.121913 4.2088203 3.8825283 4.330344 3.8859408 4.2210636
1369031_at 8.490634 8.380602 8.5259695 8.548522 8.560324 8.466374 8.336049 8.113941 8.238285 7.78769 8.006815 7.9984293
1369032_at 7.678182 7.6715446 7.5506706 7.606683 7.689275 7.619112 7.490491 7.5945315 7.476491 7.6580157 7.425494 7.8149533
1369033_at 3.38376 3.5509856 3.5919192 3.4607215 3.22997 3.5986211 3.3271866 3.483228 3.5764484 3.4725907 3.5346725 3.6557014
1369034_at 4.5127134 4.3716874 4.370983 4.547658 4.3404627 4.5228376 4.4314384 4.615302 4.702037 4.718894 4.500109 4.8514147
1369035_a_at 3.6737466 3.6072288 3.6417494 3.8544064 3.441728 3.4780354 3.5934958 3.6545935 3.6782548 3.527 3.5159817 3.6454613
1369036_at 3.5831509 3.5669835 3.5306046 3.6832952 3.4855833 3.6476066 3.7400136 3.5274067 3.8085935 3.824223 3.47578 4.084313
1369037_at 4.75578 4.7060723 4.69288 4.6836443 4.5725727 4.466176 4.3588243 4.4016848 4.5919795 4.159672 4.2792177 4.8772264
1369038_at 5.3184357 5.328558 5.179534 5.3637753 5.401264 5.31173 5.1619473 5.629755 5.547733 5.3002806 5.219031 5.1915646
1369039_at 8.063637 8.304197 8.168701 8.075548 8.088863 7.8546686 8.132671 8.240469 8.118267 8.208623 8.340914 8.057629
1369040_at 5.727325 5.483258 5.2996125 5.495139 5.389809 5.368667 5.459571 5.218286 4.844718 5.7555895 5.699476 5.4632754
1369041_at 3.504525 3.6569479 3.6179066 3.6321366 3.65764 3.7843318 3.6181707 3.7744462 3.594981 3.7471483 3.9717205 3.6607842
1369042_at 7.4470983 7.473028 7.5977664 7.057994 7.569351 7.2853923 7.390628 7.276209 7.252592 6.722703 6.671034 7.15477
1369043_at 3.5634503 3.6420171 3.679165 3.5631404 3.6486971 3.6511104 3.4587736 3.7701707 3.7482631 3.812082 3.5378647 3.4814289
1369044_a_at 6.9712925 6.8081584 6.5990148 6.8167 6.542379 6.9668574 6.3211975 7.1529326 7.2313805 6.8048596 7.660271 7.3957396
1369045_at 6.5595317 6.483891 6.221435 6.2013283 6.164494 6.5721087 6.499769 6.4204335 5.98068 6.382982 6.061594 6.4699116
1369046_at 3.7587879 3.849293 3.817712 3.9810658 3.7941258 4.0426064 3.891588 4.203807 4.192327 4.32215 4.1257086 3.87261
1369047_at 3.4687757 3.2380953 3.1971803 3.3313758 3.329495 3.241195 3.0824242 3.403366 3.1564844 3.184253 3.350038 3.242846
1369048_at 4.526366 4.350407 4.1377425 4.804626 4.3097363 4.8637476 4.1981077 4.361145 4.5332813 4.4446545 4.182028 4.6529202
1369049_at 4.0345693 4.1719065 4.0741653 4.1486683 3.9870572 4.046129 3.9778333 4.181492 3.985733 4.3473234 3.9909062 3.8746018
1369050_at 7.991992 7.945963 8.154027 8.123962 8.276701 8.2381 7.8134813 8.431736 8.550733 7.3786836 6.9706726 7.291911
1369051_at 6.800084 7.097596 6.851701 7.072911 7.1991334 6.9593983 7.1573696 6.998272 7.190618 7.151455 6.9643936 6.919616
1369052_at 4.7113256 5.0828915 5.3584075 4.996899 5.2287836 4.761332 5.1777334 5.474573 4.856178 5.066731 5.2131 4.8776197
1369053_at 4.6834817 4.378355 4.4459887 4.238816 4.449704 4.339166 4.207155 4.4093046 4.4824457 4.2475977 4.35478 4.4335737
1369054_at 4.3970213 4.1679325 4.264509 4.3743186 3.9012146 4.262334 4.2625456 4.0839524 4.289366 4.10468 4.0438957 4.4931283
1369055_at 3.7015882 3.765511 3.9195633 3.7776928 3.627567 3.8794215 3.9138563 3.7824833 3.9323719 4.05424 3.8566422 4.0006113
1369056_at 3.4927871 3.5799465 3.3538067 3.526386 3.5838578 3.5372267 3.4750683 3.4650848 3.507734 3.3257453 3.5121596 3.5999174
1369057_at 7.5271893 7.2861342 7.447421 7.21658 7.21276 7.575293 7.268416 7.528134 7.5094266 7.4606004 7.257718 7.5463243
1369058_at 5.251024 4.9900055 5.0417633 5.474925 5.159087 5.110728 4.8959923 5.034288 5.1489253 4.869286 5.174273 4.8549037
1369059_at 7.929216 8.228771 8.29228 8.011209 8.348879 8.035408 8.325739 8.18338 8.228525 8.297947 8.417047 8.269541
1369060_a_at 8.271214 8.38974 8.296341 8.219444 8.270405 8.00585 8.300583 8.267701 8.1868305 8.2389765 8.537302 8.245543
1369061_at 8.517075 8.677679 8.637501 8.517622 8.793701 8.538515 9.002993 8.7651825 8.920769 9.185984 8.900986 9.024038
1369062_at 5.0176945 4.824256 5.021855 4.847577 4.948605 5.1375465 4.945904 4.5623465 4.9597187 5.147806 4.613378 5.1307135
1369063_at 8.673813 8.878526 8.751445 8.982861 8.829052 8.341639 8.651652 8.69293 8.319529 8.450979 8.751189 8.527231
1369064_a_at 3.9786487 4.195571 4.06623 3.834618 3.670233 3.8634293 3.7248502 3.5786061 4.027399 3.9280462 4.0605307 4.0026274
1369065_a_at 8.959112 8.882547 9.067424 8.866797 9.040506 9.136661 8.697174 9.077213 9.096345 8.968672 9.1104145 9.020482
1369066_at 5.6047206 5.8120513 5.801149 5.7754507 5.5352106 5.8675694 5.6715784 5.893453 5.9133353 5.950412 6.2680173 5.9816804
1369067_at 3.941675 3.8026698 3.6865706 3.843134 4.0487623 3.8924007 3.9928892 3.9736047 4.145091 4.235802 4.18163 4.3041654
1369068_at 4.3775826 4.5445886 4.050782 4.240775 4.2345 4.2629657 4.2451763 4.571156 4.2962713 4.219919 3.9887857 4.5280647
1369069_at 7.3580523 7.6013083 7.4087844 7.4877944 7.37105 7.352175 7.6073084 7.3894725 7.2755504 7.766262 7.3735485 7.431431
1369070_at 7.9554095 7.9463835 8.068605 7.8206263 7.9876413 7.759042 8.107847 8.042361 7.8482904 7.892784 8.087039 7.726559
1369071_at 3.9679234 4.1548405 3.7699153 4.014267 4.052378 4.114398 3.80261 3.8658173 3.608528 3.6929703 3.6602967 4.230116
1369072_at 6.1965337 6.1421766 5.870302 5.5023775 6.688135 6.1585765 6.5105276 6.4211483 4.7071424 5.425255 5.1460238 5.0346894
1369073_at 10.020127 10.002896 10.122914 10.300434 10.572141 10.2632885 10.132696 10.490377 10.169869 9.933907 9.716615 10.181185
1369074_at 12.483966 12.62575 12.407166 12.546708 12.7063875 12.571365 12.619674 12.680117 12.619456 12.780669 13.017511 12.73046
1369075_a_at 4.464704 4.3627462 4.3703685 4.996939 4.3645034 4.861762 4.6945505 4.464401 4.2885656 4.648554 4.5671344 4.3792586
1369076_at 8.218479 8.453326 8.338238 8.389704 8.731142 8.374932 8.519197 8.45214 8.448339 7.7437453 8.391357 7.97704
1369077_at 7.3218265 7.5717063 7.31972 7.3712344 7.3626666 7.3234615 7.480943 7.6683044 7.4905915 8.056045 7.957645 7.8452888
1369078_at 8.059309 8.462777 8.248709 8.374302 8.346297 8.324923 8.325337 8.406673 8.311288 8.45857 8.526854 8.631439
1369079_at 4.4023094 4.602004 4.5709424 4.3355017 4.437145 4.7641087 4.793455 4.681746 4.638367 4.679081 4.9463396 4.7196827
1369080_at 4.4482327 4.3784842 4.5118456 4.4732857 4.321051 4.6184077 4.3235316 4.3867426 4.5635176 5.0863104 4.1675415 4.4391046
1369081_at 7.3503594 7.0779595 6.8027625 7.118477 7.376214 6.919052 6.774188 7.050835 7.0702 7.084111 8.038431 7.0332317
1369082_at 5.018767 4.859791 4.9258595 4.935584 4.8793077 5.030418 4.865965 4.91603 5.3216667 5.41136 5.1393285 5.2778172
1369083_at 5.922555 6.046847 5.9343967 5.813801 6.1129827 5.8111653 5.492334 5.703804 5.3102965 5.681162 5.49099 5.3432813
1369084_a_at 6.649204 6.6698956 6.6354046 6.5036926 6.783326 6.991393 6.833408 6.7172914 7.0367346 7.009171 6.5352373 6.974112
1369085_s_at 5.6740923 5.852545 5.9915886 5.916272 5.9168334 5.375186 6.465265 5.6151457 5.574172 6.4398775 6.146885 6.2078075
1369086_a_at 5.503086 5.4236007 5.79476 5.858331 5.3216333 5.794338 5.374125 5.5860863 5.750452 4.9941573 5.1325426 5.1647778
1369087_at 5.2773805 5.4542737 5.316488 5.3335238 5.284514 5.118853 5.222503 5.3121147 5.0342517 5.242104 4.8260303 5.127532
1369088_at 7.211972 7.683206 7.521838 7.4992366 7.357183 7.5998096 7.278454 7.490719 7.6433997 7.6623845 7.420662 7.713314
1369089_at 4.090912 3.8821478 3.9507992 4.110927 4.3837895 3.9758804 3.9964151 3.6747205 3.7734504 4.7934437 3.8519828 4.2337832
1369090_at 3.8997803 4.0997496 3.9871695 3.8660836 3.8914263 3.8794215 3.7794912 3.7586856 4.081719 4.0253143 3.7689261 3.9521122
1369091_at 3.8855817 3.909419 4.1174603 3.9844062 4.2902684 4.004074 4.022318 4.052926 4.020131 4.0444384 4.1153107 4.1503286
1369092_at 8.429212 8.493805 8.271531 8.501019 8.571787 8.333511 8.623835 8.512893 8.1965475 7.643834 7.9347773 7.8449554
1369093_at 7.3195148 7.3048663 7.1086392 7.343431 7.1938305 7.0035787 7.177928 6.9751844 6.8945036 7.013095 7.420312 6.7473187
1369094_a_at 6.0903654 5.738345 5.8424296 6.01909 6.205298 5.6408186 5.783717 5.7008758 5.683202 5.3910494 5.7910976 5.408916
1369095_at 4.5068665 4.130187 4.349665 4.7163935 4.190872 4.5193634 4.3384547 4.2594814 4.644717 4.5193844 4.4639463 4.647547
1369096_at 3.9284167 3.9227517 3.8771584 3.8854003 3.8252134 3.831437 3.8032784 4.081465 3.7333565 3.7599466 3.7040014 3.8515096
1369097_s_at 6.367867 6.17343 6.146566 6.653655 6.424781 6.036914 6.634628 6.3064065 6.015229 6.751118 6.3679533 6.227722
1369098_at 4.107371 3.950113 4.0891666 4.062447 3.9417415 4.375264 3.6445532 4.1608915 4.0481687 4.493437 3.9125168 4.4171586
1369099_at 7.7908964 7.682657 7.9900923 7.8497186 7.646346 7.8834205 7.8482003 7.5496936 7.866226 7.480172 7.690238 7.459345
1369100_at 4.1074104 4.0079193 3.8427577 4.0492992 3.7573233 4.2055893 3.8417144 4.196724 4.1195107 4.1602964 3.7315643 3.943313
1369101_at 7.8651085 7.702697 7.8353753 7.860018 7.8059707 7.746119 7.8056192 7.7263694 7.9499326 7.7278466 7.6323247 7.742328
1369102_at 3.7801294 3.9889965 3.8584087 4.183847 4.047482 3.9247868 3.93702 3.8684862 4.2252555 4.021785 3.8421679 4.011462
1369103_at 5.029915 5.003791 4.673232 4.9319706 5.2452145 4.977255 4.745784 4.986174 5.166222 4.430582 4.7363534 4.674491
1369104_at 5.9346943 6.385894 6.010094 5.897554 6.60209 6.058844 6.274878 6.035203 6.1427207 6.605042 6.893372 6.3111196
1369105_a_at 3.7366738 3.3147142 3.9346662 3.1080918 3.5305662 3.7019413 3.5510318 3.753551 3.1929166 3.7024536 3.7865279 3.4674957
1369106_at 4.5114136 4.663875 4.426944 4.3206925 4.127283 4.6097264 4.157868 4.6934156 4.4203477 5.094596 4.573304 4.3189254
1369107_at 3.768536 3.648175 3.8508983 3.9123957 3.594278 3.9635239 3.950563 4.1499476 3.7302792 4.131509 3.8553288 3.9999886
1369108_at 3.7711632 3.8303852 3.9294748 4.1039143 3.8301146 3.8992364 3.8941932 3.7681289 3.77825 4.026207 3.8106112 3.813403
1369109_at 3.507464 3.2676873 3.5902727 3.484796 3.4708788 3.460437 3.5540485 3.4106808 3.7979665 3.396044 3.4038224 4.025386
1369110_x_at 9.488337 10.080406 10.016478 10.378935 9.5353365 10.033992 10.420685 10.463998 9.463051 9.889902 7.681188 9.449626
1369111_at 14.151794 14.1218405 14.072857 14.050189 14.055984 13.916941 14.157408 13.9775505 13.907279 13.755145 14.015527 13.831955
1369112_at 4.3084526 4.118395 4.2135487 4.067791 4.2793694 4.3023467 4.0998697 4.222169 4.375265 4.21237 3.921945 4.2827835
1369113_at 3.2736068 3.406141 3.500032 3.3342042 3.552756 3.319366 3.3521738 3.3060725 3.550939 3.433747 3.4030437 3.7514994
1369114_at 3.3445556 3.1565535 3.1669686 3.297522 3.1907663 3.1338105 3.4480746 3.0047295 3.191863 3.5444357 3.2422106 3.0523977
1369115_at 4.4633245 4.4200234 4.967987 4.5566144 4.437102 4.3529816 4.687323 4.8624787 4.842695 4.898174 4.5338745 4.573657
1369116_a_at 5.705045 5.778397 5.5613236 5.5400925 5.499346 5.2828875 5.3674326 5.3488107 5.5457134 5.3458858 5.5445952 5.5824947
1369117_at 3.9849105 3.9768054 3.9071674 4.00171 3.978056 3.9778085 4.0468173 4.0274973 3.8367279 3.6673074 4.0060034 4.039232
1369118_a_at 4.1206827 4.4347796 4.453101 4.092436 4.2318854 4.2920675 4.3566732 4.5792584 4.404966 4.354623 4.2415624 4.385954
1369119_a_at 4.4999256 4.5127335 4.5681515 4.785878 4.464594 4.6809354 4.417391 4.4976273 4.6012306 4.802602 4.536007 4.9772167
1369120_a_at 7.310702 6.812665 6.9530196 7.0891395 7.00448 7.370932 6.7206078 6.6537476 6.949498 6.977053 6.721318 7.0371137
1369121_at 4.7368116 4.701241 4.923968 4.8825526 4.7976475 5.0514283 4.9814634 4.9601 5.0791874 5.120263 4.9813237 4.9853625
1369122_at 7.4731526 7.514639 7.665056 7.540012 7.4951024 7.3162227 7.6972747 7.585733 7.54804 7.803565 7.8720427 7.715434
1369123_a_at 6.383145 6.209679 6.2340593 5.9825563 5.889984 5.9018517 6.141095 6.043998 5.6256185 5.997079 5.974232 5.823874
1369124_at 4.241726 4.0654926 4.3223743 4.4013033 3.9244769 4.1659336 3.9089549 4.0526075 4.0477476 3.9520688 3.8583612 4.1112213
1369125_at 3.4495935 3.2559938 3.5279357 3.2130287 3.3458462 3.4605808 3.4534388 3.5582588 3.3217812 3.4326947 3.5389643 3.4708064
1369126_at 4.192482 4.288307 4.178352 3.7215786 4.175905 4.015044 4.710305 3.7007012 4.107049 4.3753576 3.809483 3.9848778
1369127_a_at 6.8050957 6.5685635 6.6797194 6.4912033 6.704114 6.648973 7.0359364 6.5773325 6.2585125 7.8829374 7.5170217 7.2074447
1369128_at 3.7878942 4.023157 3.756876 4.152759 3.8536777 4.211009 4.0643625 4.167031 3.7808263 4.121047 3.852833 4.12637
1369129_at 3.7691336 3.777289 3.7376096 3.7059474 3.8309655 3.6717467 3.927865 3.8927197 4.151677 3.9086926 3.7628965 4.0396714
1369130_at 4.5851774 4.331105 4.532424 4.5400934 4.50556 4.84245 4.8264575 4.813925 4.3017073 4.665524 4.466036 4.537495
1369131_at 3.9037402 4.077506 3.9334643 4.121301 4.059928 3.9740224 3.6465447 4.08472 3.9450152 4.19693 4.209852 4.299719
1369132_at 4.9207935 5.079404 4.8559675 4.844643 4.973219 5.1749 5.0337267 5.1826468 5.520321 5.1963434 4.7193575 5.1326003
1369133_a_at 3.7281144 3.744319 3.6659281 3.7293344 3.7242 3.584217 3.8742292 3.7505553 3.6534865 3.9347904 3.8483357 3.6028264
1369134_x_at 3.803048 3.586347 3.7308815 3.7100272 3.8566525 3.596151 3.5732653 3.4573958 3.7994769 3.9638758 3.5624306 3.5723114
1369135_at 6.0236773 5.8955736 6.169666 6.3616776 5.7083 6.3310328 5.6541357 6.1088457 5.886036 6.285539 5.7777634 6.0079527
1369136_at 4.563814 3.8148232 4.0337715 4.398564 4.167494 4.142514 4.3303037 4.0705233 4.0766582 4.3827505 4.160824 4.2737026
1369137_at 5.173339 5.048264 5.1221147 5.156949 5.589403 4.9030366 5.1080413 5.230847 5.184046 5.390124 5.3738813 5.145014
1369138_a_at 3.9450583 3.9018092 4.276124 4.3262825 4.382881 4.1716404 4.266451 4.3455324 3.9009597 3.9294782 3.7431056 3.8296375
1369139_at 3.61391 3.629219 3.6977696 3.9857585 3.971425 3.701137 3.9196005 3.668991 3.7789462 3.889561 3.831329 3.7537882
1369140_at 4.035774 3.8798735 4.069619 3.901006 3.7797163 4.0201063 3.9580517 3.8444786 3.9912367 4.1726522 3.8518467 3.884727
1369141_at 3.7092469 3.2380953 3.5309422 3.6020944 3.6211965 3.4219522 3.4828484 3.3615756 3.6465144 3.6216974 3.661501 3.4622605
1369142_at 3.8175237 3.699753 3.4039607 3.934921 3.8900788 3.779264 3.7881021 3.5382676 3.6802742 3.513759 3.403629 3.9439037
1369143_at 3.9880168 4.001707 3.9693053 4.0024853 4.0431194 4.3232985 3.9474714 3.8940907 4.042814 3.8755326 4.123104 4.214162
1369144_a_at 4.160648 4.0299454 3.7759984 3.754596 3.7002304 3.9974074 3.869558 4.0254507 4.1129637 4.055043 3.7640288 4.0394917
1369145_a_at 4.583631 4.2166953 4.5926414 4.592658 4.584961 4.62176 4.413317 4.4620705 4.419223 4.399444 4.2974367 4.491495
1369146_a_at 7.0706916 7.5409045 8.2579155 7.9384823 7.7879844 7.6619964 7.4752707 7.8872466 8.304296 8.293262 8.311876 8.409368
1369147_at 4.6604404 4.8783317 4.627981 4.6915216 4.4847927 4.7640777 4.392887 4.6998353 4.7523336 4.4776525 4.546779 4.5263686
1369148_at 7.574703 7.6674514 7.4097466 7.4464126 7.5587764 7.398106 7.5046425 7.4954944 7.6283917 7.269148 7.315888 7.27413
1369149_at 5.028757 5.311573 5.2730284 4.9120436 4.8349037 5.087882 4.753847 4.9171453 5.0051684 4.8467946 4.853676 5.3456073
1369150_at 8.588415 8.950057 8.185069 8.888559 8.110817 8.648766 9.005654 8.553983 7.748513 8.245331 8.183324 8.429783
1369151_at 4.985196 5.1235256 5.0756145 5.405866 5.0432444 5.3938427 5.136815 4.9698176 5.290528 5.4039373 4.850726 5.2017555
1369152_at 7.0950947 7.387169 7.3378563 7.6073265 7.4448347 7.2634273 7.5850983 7.389135 7.23288 7.529997 7.732253 7.663751
1369153_at 3.6449125 3.8737493 3.8108761 4.0220985 3.7164452 3.8130207 3.4543717 3.7594242 3.7533896 3.623291 4.010961 3.7010155
1369154_at 3.977413 4.0645447 3.9042022 4.6483755 3.9233897 4.019965 3.6631086 3.9898438 4.0867634 4.298457 4.1566057 4.2227097
1369155_at 4.625162 4.67042 4.7113085 4.7397885 4.512109 4.8168545 4.8113437 4.849524 4.6505127 4.570754 4.3724966 4.6441474
1369156_at 6.397258 6.891829 6.9068203 6.878389 6.9143133 6.7227597 7.0623326 6.933753 6.6106396 6.413785 6.4653463 6.265262
1369157_at 8.914141 8.86908 8.630692 8.90967 8.933512 8.613735 9.08655 8.907862 9.062141 8.789322 9.039867 8.992624
1369158_at 3.7633007 4.313059 3.8422344 3.8681579 4.2702484 4.37105 4.110677 3.9522436 4.16434 4.3970222 3.8809986 4.5780125
1369159_at 4.7999935 4.542341 4.863287 4.995368 5.0890546 4.919032 4.9417768 4.626659 4.9503546 4.991715 4.7173367 5.1329937
1369160_a_at 4.7982826 4.8025513 4.3948336 4.642851 4.8826704 4.616801 4.8089023 4.5363193 4.8799076 4.355033 4.954753 4.7061424
1369161_at 8.893229 8.745332 8.779094 8.373664 8.364504 9.014043 8.422957 8.756703 8.783526 8.393507 7.767353 8.294756
1369162_at 3.8888812 3.5136197 3.9564843 3.7059474 3.7547212 3.7593446 3.7572463 3.8217688 3.6980011 4.4115896 3.6976116 4.0841084
1369163_at 4.7713785 5.0372143 4.9382567 4.888113 4.669433 4.9878087 4.7908754 4.9361205 4.757586 4.961853 4.9698086 5.2194986
1369164_a_at 4.3737593 4.322239 4.273329 4.2619286 4.051919 4.7934 4.406322 4.6013527 4.307725 4.330344 4.215786 4.379436
1369165_at 4.198962 4.194848 4.042207 4.2881336 3.9984477 4.361083 4.1708565 4.206236 4.182332 3.9135523 3.9401882 4.316527
1369166_at 4.069395 3.873437 4.105979 4.1268053 3.8428845 4.05324 4.189014 3.9223146 4.011462 4.413863 4.082079 4.1242437
1369167_at 5.680373 5.298109 5.6326427 5.6892643 5.40851 5.9137816 5.1039405 5.3912635 5.6008325 5.6380324 5.242618 5.9372387
1369168_a_at 5.3490205 5.4119806 5.68105 5.620257 5.303596 5.2475095 5.3545527 5.429933 5.2861376 5.677277 5.9732547 5.4961896
1369169_at 9.758267 9.70502 9.423174 9.869104 9.6432905 9.493233 9.639403 9.570443 9.412538 9.405196 9.407195 9.350216
1369170_at 3.8914542 3.8011818 3.7425592 4.1838465 3.891104 3.895471 3.8587985 3.7203965 3.7540324 3.7725556 3.8244927 3.8862727
1369171_at 11.376104 11.410489 11.334145 11.230202 11.381097 11.459622 11.242939 11.359752 11.305114 11.107341 11.101411 11.016438
1369172_at 4.310655 3.9759274 4.003595 4.33891 3.9870572 3.9603431 4.249073 3.68264 4.2451963 4.2008038 4.2490516 4.260727
1369173_at 5.221096 5.5858912 5.6795735 5.1718445 5.309338 5.2060556 5.248518 5.244359 5.3954477 5.002466 4.92798 4.974325
1369174_at 7.059208 7.2415776 7.36043 7.40673 7.0089774 7.0143037 7.1153507 7.223865 7.32921 7.1228952 7.1437616 7.1434197
1369175_a_at 3.7790856 3.6828318 3.7732136 3.526386 3.5496824 3.8357315 3.7991493 3.5808423 3.854087 3.8566191 3.5267918 3.7231011
1369176_at 6.368009 6.1671705 6.2255244 6.209168 6.192755 6.6805325 6.1325073 6.1754966 6.1565366 6.515302 5.9474792 6.461638
1369177_at 7.0888987 7.085216 7.3578496 7.0674043 7.2592444 7.29719 7.1215262 7.2277565 7.1539397 6.8737674 7.14112 7.2790213
1369178_a_at 4.588127 4.029623 4.2792706 4.2601957 4.325481 3.8951044 3.966078 4.1583815 3.971325 3.8837492 4.1100965 4.2329655
1369179_a_at 6.147862 5.978289 5.7211614 6.091548 6.16588 6.4806695 6.240682 5.85151 6.430957 5.869311 5.966711 5.756956
1369180_at 5.1830983 4.7424154 5.0530357 4.6751947 4.8156323 5.0514283 4.783296 4.862063 4.7243676 4.952931 4.773444 5.078056
1369181_at 6.6231008 6.930349 7.2579684 7.201092 6.5062046 6.249056 5.803339 6.4967666 6.686887 6.9994836 6.2492185 7.1300387
1369182_at 4.190773 4.188609 4.2657485 4.2747993 4.2227664 3.994976 4.0500574 4.0667996 3.990608 4.102805 4.1917286 4.2990203
1369183_at 4.5827646 4.8869505 4.8382483 4.9431667 4.6585875 4.869854 5.0687637 4.5479507 4.7770653 4.828336 4.7689195 5.2862797
1369184_at 4.1476817 3.470285 3.6888552 4.1128073 3.8810337 3.9264283 3.7991493 4.083952 3.729373 3.9699774 3.7412703 3.974619
1369185_a_at 4.90187 4.823488 4.889945 4.972928 4.6152277 5.0178337 4.767832 4.982196 4.904999 5.16216 4.825528 4.850646
1369186_at 7.2633867 7.323723 7.641164 7.596293 7.6124544 7.4264984 7.1451745 7.550201 7.312961 7.0775704 7.1429257 7.3857164
1369187_a_at 7.3161345 7.1242065 7.666553 7.4144564 7.8291574 7.1359115 7.8699837 7.5405836 7.2408595 7.7623663 8.275761 7.548776
1369188_at 3.9831152 4.0937233 3.4633722 4.395516 4.1939597 3.891034 4.076309 4.425025 3.9908097 3.8764145 4.1511245 4.009869
1369189_at 5.227083 5.0392194 5.050001 5.1914716 5.2079554 5.68324 5.248722 4.974374 5.4119034 5.5440917 4.929087 5.528731
1369190_at 5.6371837 5.427667 5.353382 5.468822 5.320187 5.596005 5.304229 5.561945 5.4649606 5.9640055 5.2096114 5.5634885
1369191_at 3.400318 3.352675 3.1836789 3.443575 3.4526541 3.7240565 3.414795 3.2942944 3.3330011 3.3518531 3.2879512 3.5069387
1369192_at 4.6819577 4.91677 4.719191 4.4027214 4.7215366 4.6790495 4.3252544 4.4640207 4.62652 4.8976555 4.5733547 4.979524
1369193_at 5.4871216 5.741211 5.221842 5.282378 5.253673 5.569921 5.3097396 5.0954866 5.463796 5.1490564 5.167578 5.576
1369194_a_at 3.8559005 3.4340663 3.687778 3.5872042 3.5782456 3.6655045 3.6806598 3.561108 3.3619688 3.2887166 4.076745 3.7822247
1369195_at 6.5643244 6.495828 5.123812 6.369537 5.5955462 5.795876 6.6372995 5.6033726 5.67956 5.480942 6.0466075 5.794392
1369196_at 5.503769 5.375614 5.300741 5.423131 5.2815313 5.852137 5.203573 5.3709373 5.450012 5.6561217 5.4921317 5.559512
1369197_at 5.8679433 5.8582215 6.1098537 6.2239256 6.4170685 5.9739647 6.3204775 6.0304766 6.0726957 5.6512523 6.0413046 6.2547054
1369198_at 4.862521 5.0482035 5.026301 4.706991 4.8375897 5.115695 4.9386396 4.872122 4.7041974 5.0865746 5.026479 4.8439064
1369199_at 5.0288553 4.7060723 4.801841 4.4282365 4.780218 4.945791 4.825222 4.6625547 5.1189284 4.6345587 4.67105 4.8549037
1369200_at 10.254504 10.234809 10.109801 10.325641 10.092249 10.009368 9.765851 9.822216 10.337364 10.172352 10.063684 10.137409
1369201_at 5.1451364 5.6941476 5.2925215 5.4901905 4.9859276 4.993478 5.1989923 4.8344526 5.033239 5.276028 5.0282125 5.240631
1369202_at 3.7173479 3.4470885 3.3568351 6.559926 3.3407483 3.5243394 3.4931679 3.3337193 5.3824615 3.7004292 3.228561 3.495644
1369203_at 4.0816183 3.9048338 3.8906052 4.0425386 3.8404891 3.793408 4.263894 3.7595766 3.840879 3.9148283 3.9676783 4.14616
1369204_at 7.5444374 7.359664 7.178277 7.5767956 7.3318696 7.3638177 6.9248633 7.444873 7.8122954 7.2727485 7.2086368 7.634614
1369205_at 4.9727454 4.9103413 4.9223824 4.9317536 5.1447315 5.0174613 4.8149543 5.094673 5.1131716 4.840334 4.7488856 5.219299
1369206_at 12.737721 12.748978 12.72335 12.698203 12.865295 12.713309 12.48277 12.586647 12.692292 12.311938 12.399353 12.219149
1369207_at 5.1044617 4.704162 4.9731164 5.0018034 4.8317475 4.5295677 4.3188834 5.0243554 5.043238 4.9358377 4.094095 4.6383963
1369208_at 6.6527843 6.7215166 6.1677794 6.3996496 6.5550013 6.043828 6.1998367 6.6801457 6.133373 5.6225157 5.1759024 5.9122515
1369209_at 7.052751 7.147294 6.9842796 6.9586587 6.9769006 6.825938 7.177459 6.7884636 6.8428817 7.1055346 7.124912 7.264947
1369210_at 3.6279273 3.5025017 3.3947845 3.6623778 3.379463 3.4979525 3.2261446 3.4987319 3.3712313 3.3943121 3.6073241 3.5554414
1369211_at 5.9209256 5.8586173 6.1923866 6.1276193 5.9621778 6.097411 5.9013467 6.331783 5.985331 6.005408 6.1816554 6.102024
1369212_s_at 6.7494597 6.647151 6.9594154 6.6262736 6.7183714 7.0750747 6.4461913 6.942 7.619835 6.1386113 6.3570065 6.6395717
1369213_at 5.0036783 4.751655 4.4701304 4.7822795 4.6356425 5.07218 4.677205 4.453233 4.844199 4.95168 4.4368677 5.052584
1369214_a_at 5.437245 5.5240703 5.4892974 5.476365 5.2222877 5.599365 5.4010663 5.261932 5.223387 5.4666195 5.093663 5.79695
1369215_a_at 10.217534 10.285354 10.290586 10.276862 10.447578 10.295192 9.997702 9.905606 10.455137 9.925174 10.198226 9.93606
1369216_a_at 5.671448 5.36625 5.4901123 5.0958967 5.326879 5.584306 5.3754907 5.223922 5.359327 5.2808304 5.26017 5.153487
1369217_at 4.124988 4.1655536 3.947082 4.1996083 4.033106 4.4939165 4.052002 4.365513 4.0164337 4.1355333 4.172908 4.1861186
1369218_at 7.991546 8.15753 8.195501 7.847677 8.119748 7.841712 8.116146 7.587234 7.7950997 8.108591 7.890293 7.7047973
1369219_at 5.8823547 5.6764555 5.798476 5.7499886 5.78868 6.088709 5.724385 6.001914 5.973404 5.8121386 5.696684 5.9765186
1369220_at 7.929865 7.9805403 7.9864078 7.8613577 7.913384 7.860743 7.9973755 7.950303 8.021556 8.538188 8.745096 8.365729
1369221_at 6.0537386 5.7611656 5.822388 6.132426 5.80108 5.6755476 6.026863 5.6079125 5.418497 5.9640055 5.9589534 5.7569547
1369222_at 5.421441 4.871247 5.429399 5.2915955 5.0268736 5.4557657 5.106157 5.2390995 5.1930833 5.124571 5.3195086 5.1959124
1369223_at 6.715969 6.2038846 6.3818064 6.4857593 6.3453097 6.572815 6.3773985 6.3523126 6.312338 6.379993 6.1940145 6.4912705
1369224_at 10.211438 10.435739 11.141721 10.994257 9.828701 11.324711 9.468472 8.5957985 11.242104 10.291521 8.990095 7.7864723
1369225_at 12.506214 12.219173 12.0554495 12.447839 12.436031 12.351774 12.574332 12.506886 12.483214 12.472435 12.43894 12.223107
1369226_at 8.645004 8.568377 7.9864073 8.639456 8.84317 8.448883 9.154631 8.726978 8.395536 7.9973025 7.8282714 8.188162
1369227_at 6.2019343 6.4474196 6.539513 6.4492564 6.5186067 6.615981 6.9647403 6.765016 6.7822175 6.317945 7.033502 6.633996
1369228_at 5.236487 5.147488 4.922649 5.0846963 5.0359483 5.5490184 5.3174176 5.2697935 5.5767922 5.32686 4.9846535 5.623107
1369229_at 5.6681414 5.5356216 5.383574 5.3743906 5.5804214 5.599365 5.533097 5.605056 5.7684584 6.4841175 6.2559166 5.7926283
1369230_at 4.5802083 4.3346863 4.1702547 4.093637 4.1841555 4.215929 4.142952 4.0812006 3.7936478 4.267182 4.0513916 4.338537
1369231_at 4.6834817 4.4800034 4.386305 4.30546 4.420923 5.0283575 4.509484 4.4182262 4.5658617 4.7304196 4.226346 4.6974597
1369232_at 4.5365696 4.4749613 4.491934 4.1596045 4.186451 4.4471474 4.466987 4.4139614 4.40503 4.562146 4.576173 4.7236023
1369233_at 3.9273288 3.8497136 3.6654522 3.8336315 3.744484 3.460437 3.739384 3.5772989 3.6523015 3.685033 3.781676 3.7866654
1369234_at 8.150778 8.281805 8.315401 8.232872 8.452045 8.216074 8.242681 8.123396 8.101266 7.8406806 8.266201 7.772921
1369235_at 4.6490116 4.3820252 4.8243027 4.5622196 4.3016906 4.9448957 4.638608 4.486274 4.500225 4.7622466 4.871361 4.4723697
1369236_at 5.4827366 5.3353124 5.8482337 5.265283 5.297041 5.0244226 5.646365 5.8490906 5.2794423 5.6712747 5.7382956 5.552487
1369237_at 4.9540644 4.592957 4.8773384 4.935584 4.997419 5.3837867 4.9284754 5.1119456 4.7661743 4.8196597 4.486716 5.114704
1369238_at 10.293662 10.137284 10.066126 10.308016 9.829301 10.216141 10.423207 9.966923 9.6678505 8.92749 9.3252735 9.363096
1369239_at 3.7526839 3.757709 3.7382712 3.6591618 3.813346 3.7455816 3.870088 3.6659873 3.7489016 3.9547698 3.9263268 3.77588
1369240_a_at 5.6481895 5.373727 5.4418087 5.624769 5.7971177 5.7296243 5.435623 5.3719187 5.599398 5.325117 5.307247 5.3454847
1369241_at 5.387276 5.5200896 5.1819606 5.2675533 5.1400943 5.2261324 5.215877 5.3358126 5.206292 5.137309 5.2842145 5.2762947
1369242_at 3.5831509 3.4586942 3.4226842 3.5189202 3.355811 3.279257 3.2942758 3.2731118 3.448288 3.804527 3.2570677 3.6425433
1369243_at 3.9033155 3.962757 3.9927912 3.8307908 4.079093 3.8727665 4.1142335 3.898434 4.0422955 3.8688693 4.0781384 3.6936173
1369244_at 6.834442 6.8227353 6.904243 7.0211654 6.8197727 6.504817 6.9429 6.842474 6.5512757 6.7536244 6.7730865 6.7188354
1369245_at 4.0784607 3.8760483 3.9003406 4.183847 4.137672 4.109543 4.061661 4.141162 4.039615 4.0122156 4.0050354 4.00017
1369246_a_at 3.6448135 3.3038676 3.6803043 3.5327775 3.5642142 3.870257 3.4525886 3.5495727 3.7122297 3.8873682 3.6374261 3.6867325
1369247_at 6.1309953 6.636809 6.153118 6.3170753 6.762923 6.1708694 6.6120615 6.368662 6.688922 5.993821 6.373381 6.4181643
1369248_a_at 8.658858 8.688522 8.011922 8.856185 8.301058 8.260729 8.740015 8.000233 8.179574 8.1673355 7.9713635 8.283794
1369249_at 8.829458 8.786451 9.171686 8.722271 8.991139 9.06313 8.732502 8.598755 8.373979 9.349805 8.7197075 8.660946
1369250_at 5.3061137 4.9581714 5.027582 4.6420875 4.971485 4.962089 4.8599234 5.061516 5.015361 5.5064564 5.325457 5.0629687
1369251_a_at 5.5631227 5.299165 5.2049503 5.1694555 5.2723513 5.3365526 5.2389755 5.103077 4.974742 5.584363 4.9557276 5.4534817
1369252_a_at 5.3928404 5.1483507 4.949327 4.9377074 5.040167 5.1058936 5.1872554 5.2433076 5.332345 5.194147 5.387699 5.4286814
1369253_at 3.6837347 3.8289807 3.8040407 3.7599266 4.0025578 3.911902 3.7474217 3.9202833 4.082884 4.101221 3.4155898 3.942713
1369254_a_at 3.6051953 3.996844 4.0693645 4.255452 3.8993058 3.997899 3.9166543 3.9736047 4.165872 4.0649257 3.9071145 3.9164643
1369255_at 6.8667397 7.130121 7.32591 6.9944816 7.258999 7.271787 6.874709 7.175074 7.3181987 7.1250896 7.1628103 6.886631
1369256_at 5.750942 5.961842 5.5937366 5.579027 5.8315945 5.9889703 5.92088 5.463679 5.656536 5.6560116 5.3035274 5.815293
1369257_at 4.929899 4.4976683 4.36777 4.6483755 4.397864 4.4921155 4.5750656 4.5073466 4.4098563 4.873398 4.748633 4.739232
1369258_at 3.197193 3.1745434 3.42022 3.1920478 3.425528 3.2870944 3.3576896 3.3088262 3.4836984 3.1847513 3.4899917 3.1613448
1369259_at 6.162997 6.558919 7.5578904 7.2755237 7.860924 7.68535 5.9307404 6.188282 7.6356306 6.1991987 6.611689 6.8926177
1369260_a_at 4.2003946 3.9288201 4.482498 4.2254157 3.9998198 4.2038574 3.956186 4.2348676 4.1738377 4.222418 4.1082196 4.0268135
1369261_at 4.7656207 4.9597597 5.210186 5.3050966 4.991918 4.8299036 4.839419 5.0274878 5.2399883 5.559121 4.921816 5.356572
1369262_at 7.258826 7.337354 7.1837687 7.0706153 7.297838 6.983008 7.409497 7.029956 7.027893 7.0474987 7.1632047 6.9007564
1369263_at 3.4218452 3.3882859 3.4888334 3.308618 3.2536228 3.3525593 3.3528106 3.3691304 3.1965654 3.766696 3.2287602 3.3768635
1369264_at 5.168782 5.1839657 4.9555173 5.4108005 4.9034395 5.381497 4.8750777 4.844565 4.814468 4.8456364 5.3214135 4.765227
1369265_at 6.9399834 6.8284354 6.9314594 6.6993146 6.8619275 6.6210647 7.011356 6.9884777 6.747408 7.3156886 7.3445764 7.322019
1369266_at 5.714622 5.607636 6.3171573 5.4851356 5.660749 6.1555657 5.8659134 5.6907353 5.9183445 5.4124856 5.227574 5.2953095
1369267_at 3.9659557 3.7591817 3.8429387 3.95325 3.7547212 3.9731543 3.8160532 3.904972 3.9403973 3.8702414 4.040669 4.05413
1369268_at 4.196955 4.1415906 4.1643972 4.3892274 4.32701 4.154732 4.291335 4.547419 4.1430244 3.9702399 4.071721 4.2224226
1369269_at 9.076444 9.279433 9.36696 9.36546 9.296126 9.45303 9.382704 9.272251 9.43044 9.222838 9.377182 9.235358
1369270_at 8.950385 9.288818 9.790753 9.294232 9.636492 9.353625 9.107653 9.22005 9.477594 9.276841 9.393555 9.401831
1369271_at 4.278242 4.071611 4.1790123 4.686679 4.5662055 4.289859 4.2946734 4.387517 4.466265 4.4779644 4.262468 4.228013
1369272_at 5.667369 6.076696 5.3259945 5.92817 5.3296847 5.8823853 5.297802 5.1999087 5.648052 4.840024 4.8124914 5.415036
1369273_a_at 4.0288687 4.2885046 4.188172 4.070559 4.260193 4.2403927 4.0689454 3.7350023 4.0181494 4.7291665 4.1735687 4.1970797
1369274_a_at 4.2576675 4.0319843 4.4574966 4.1794977 4.473015 4.274885 4.26055 4.1294765 4.582091 4.519385 4.291744 4.0582423
1369275_s_at 12.620553 12.709065 12.647065 12.723744 12.610498 12.585707 12.381327 12.7421055 12.623217 12.724195 12.580333 12.697797
1369276_at 5.283032 5.3154798 4.817375 5.1020803 5.153924 4.951393 5.0461698 5.1303883 5.1304526 4.8041263 5.0616283 5.1096306
1369277_at 5.894484 5.696251 5.648467 5.6443067 5.739938 5.599365 5.726545 5.4457903 5.889953 5.9986095 5.668597 5.700343
1369278_at 7.9559746 7.9814525 8.210797 8.174458 7.865834 8.172355 7.9687066 8.4718 8.241888 8.642567 8.461817 8.708601
1369279_at 5.966477 5.1376977 5.855781 5.517487 5.3739877 5.894486 5.3933496 5.463764 5.5164037 5.926286 5.1891694 5.533178
1369280_at 4.53456 3.9085207 4.1462097 4.3875403 3.9411113 4.333297 4.3121605 4.056645 4.1838164 4.6700106 4.211348 4.2495856
1369281_at 3.3669186 3.261865 3.5369418 3.4689047 3.4074912 3.5159194 3.5106974 3.84747 3.277313 3.376125 3.4711823 3.471255
1369282_at 3.2834005 3.2515569 3.3792968 3.5950506 3.000042 3.308576 3.5399487 3.5594485 3.587677 3.1982727 3.372897 3.3485978
1369283_at 3.55046 3.552134 3.7977946 3.5756812 3.6799252 3.7425964 3.7344275 3.7028701 3.6532552 3.5765195 3.89247 3.7914777
1369284_at 5.0596905 5.3146906 5.1810884 5.1905622 5.174917 5.260605 5.0735006 5.1455364 5.266758 5.221767 4.999861 5.4143705
1369285_at 6.7558403 7.1493855 6.6237726 6.727069 6.799345 6.8942075 7.3141155 6.986268 6.2743754 6.3902636 7.0610843 6.6802607
1369286_at 12.417931 12.442735 12.40569 12.397375 12.431345 12.35175 12.143852 12.318681 12.336311 12.113869 12.02114 12.0704155
1369287_at 4.1361504 4.5722 4.684462 4.6838503 4.626864 4.7642765 4.334683 4.2894607 4.4680433 4.6156926 4.553475 4.375225
1369288_at 4.566414 4.108904 4.3913713 4.2485085 4.2147818 4.5073266 4.002377 4.366948 4.3450017 4.6406016 4.277988 4.4068437
1369289_at 9.741614 9.857453 10.019488 9.894746 9.787729 9.799815 9.882339 9.9245405 9.702802 9.73428 9.80906 9.521882
1369290_at 4.9198275 4.610527 4.8898535 4.9238157 4.6508713 4.746254 4.288583 4.7475367 4.870205 4.7580996 4.6920133 4.7308464
1369291_at 10.967379 10.926421 10.711408 10.535755 10.675721 10.957191 10.85946 10.45426 10.6959915 10.49284 10.365166 10.178578
1369292_at 4.4606133 4.2384434 4.4222965 4.442888 4.6124983 4.417697 4.2463903 4.1939793 4.684654 4.424073 4.2431145 4.4879417
1369293_at 6.0215473 5.6068068 6.049856 5.9749002 5.7613783 5.9511185 5.8378763 5.9177256 5.763714 6.079577 5.5906935 6.0002327
1369294_at 4.671826 4.5557203 4.5276866 4.895374 4.788546 4.7223096 4.161178 4.365513 4.505219 4.706881 4.5134873 4.767681
1369295_at 4.895717 4.7156796 4.7983794 4.898821 4.161556 4.8073077 4.422666 4.8816814 4.968884 4.8091984 4.393553 4.8575253
1369296_at 12.69707 12.962336 13.0208435 12.908934 12.936453 12.897318 12.573478 12.846219 12.901324 12.387532 12.108279 12.033902
1369297_at 4.19773 4.338209 4.0080404 3.9789984 3.816749 3.8794215 4.245603 3.6904922 4.226356 4.176241 3.9415033 3.9877892
1369298_at 4.277832 3.7902517 3.9721773 3.9491868 3.8632302 3.968147 3.8437731 4.0400333 4.182254 3.9406867 4.034525 4.113898
1369299_at 4.1015224 4.4334917 4.667591 4.7011447 4.361003 4.6598473 4.379987 4.3681564 4.4729295 4.3658714 4.310658 4.722345
1369300_at 4.1358004 4.069656 4.250719 4.105096 3.971323 4.2941065 4.0258613 4.078473 3.9631097 4.323539 4.1744103 3.9687538
1369301_at 4.369609 4.7498507 4.428546 4.4380727 4.681721 4.565645 4.321843 4.5740857 4.371155 4.52605 4.2364845 4.4405465
1369302_at 4.4656963 4.512734 4.634037 4.6030893 4.463896 4.4972034 4.6260557 4.497307 4.6263084 4.9072857 4.626956 4.625096
1369303_at 3.9488719 3.7921836 3.7247772 3.8512619 3.8664007 3.8155112 3.515121 3.7157722 3.6178105 3.9350252 3.9661927 3.6910973
1369304_at 6.777726 7.1235037 7.1234145 7.038706 7.127614 6.9176536 6.9325786 6.9738064 7.1803966 6.8598876 6.9618235 6.9587317
1369305_at 4.573026 4.412355 4.396957 4.472038 4.404472 4.766062 4.173502 4.629063 4.415169 4.3144073 4.313333 4.549265
1369306_at 4.662205 4.4533973 4.459721 4.4422607 4.3667746 4.2313566 4.4840484 4.820389 4.539384 4.0297966 4.036679 4.5895977
1369307_at 4.9534388 4.7495975 4.609338 4.7141504 4.9520826 4.9075704 4.8137197 5.162221 4.930546 4.874067 4.6458254 4.750433
1369308_at 5.2757893 5.0648894 5.372323 4.979146 4.8849745 5.4259143 5.1299915 5.3534465 5.1915236 5.0793934 5.167578 4.9472246
1369309_a_at 4.464704 4.52022 4.7764635 4.481776 4.7281656 4.7865963 4.618141 4.9570036 4.6569057 4.5642004 4.3651013 4.389593
1369310_at 5.2972813 4.98018 5.0429373 4.979107 5.110674 5.142268 4.8484535 4.9403257 4.927955 4.9019327 4.935094 4.901287
1369311_at 3.6841977 3.7659097 3.542836 3.6081152 3.4358916 3.701137 3.511139 3.5720422 3.6157336 3.6370142 3.4361985 3.7084694
1369312_a_at 8.960878 9.355776 9.27079 9.273539 9.002595 8.939413 9.252689 9.110565 8.992106 9.307344 9.244018 9.330715
1369313_at 4.5405498 5.038945 5.0263014 5.3148913 4.8407197 4.4248996 5.7303734 4.811531 4.5171747 4.7953305 4.536802 4.614357
1369314_at 4.320182 4.2115417 4.2352977 4.051138 4.2875557 4.1046257 4.1282997 4.309134 4.2878914 3.9708633 4.1921444 4.1121426
1369315_at 4.0748215 3.7596235 4.0829043 4.0453777 4.1742887 4.1470003 3.7166245 3.9556408 4.378372 4.0112286 3.9236329 4.264802
1369316_s_at 6.0890384 6.122175 6.010516 6.112431 5.820139 5.9597154 5.907282 6.143034 6.0743575 6.3113146 6.1121917 6.2977004
1369317_at 3.8964 3.5975528 4.069619 3.750297 3.8614829 4.059553 3.7157583 3.8786118 3.358655 4.1345935 4.1630554 3.8377461
1369318_at 6.673827 6.308963 6.473407 7.0230417 6.648785 6.402264 7.003624 6.6859527 7.097256 7.2090807 6.312023 7.043085
1369319_at 9.341228 9.699126 9.47901 9.593645 9.6043 9.340587 9.562551 9.459335 9.362812 9.341897 9.493568 9.180339
1369320_at 4.255411 3.9707744 4.2862206 4.014267 3.8231847 4.0251513 4.207823 4.1525936 4.230787 3.9406028 3.5586324 4.404604
1369321_s_at 3.6228025 3.3787553 3.3155472 3.4884977 3.5371342 3.1752284 3.562558 3.2782865 3.4166982 3.3202474 3.3960438 3.4505248
1369322_at 5.1415524 5.2149158 5.172722 5.072084 4.9943466 5.319095 5.020245 5.060388 5.1380396 5.5653825 5.2236953 5.425005
1369323_at 7.1405916 7.209385 7.3904266 7.5332785 7.3978524 7.408685 7.2145367 7.2896743 7.5225625 7.2239184 7.167808 7.25965
1369324_at 3.431002 3.4275787 3.4319084 3.4855914 3.3210745 3.3618643 3.4897835 3.5826678 3.625975 3.6532168 3.5665486 3.442389
1369325_at 6.8647757 6.652518 6.88817 7.1105967 6.9222198 6.791235 7.1703806 7.2708044 7.199348 6.784474 6.9138203 6.8896747
1369326_at 4.2594256 3.749132 3.89034 3.6655102 3.8090227 4.1455154 4.1105156 3.9202833 3.9105566 4.196506 3.9958565 3.8328102
1369327_at 4.4419947 4.4271398 4.094852 4.69111 4.160422 4.1090584 4.2310543 4.130468 4.66061 4.7562804 4.095312 4.5535364
1369328_at 6.261661 6.965263 6.462563 7.1332345 5.9621778 6.4604187 6.8998895 6.4350376 6.637373 5.50147 6.784115 6.6110425
1369329_at 5.411121 5.134637 5.071223 5.040855 4.920519 5.1669807 5.168278 5.3229923 5.0243773 5.1959887 5.249276 5.0805745
1369330_at 5.036211 4.964041 5.05468 4.676085 4.9266257 4.921287 4.8083615 5.316418 4.752819 4.8452725 4.7281156 5.0181932
1369331_a_at 4.783768 5.1285872 4.5727725 5.044366 4.7758794 5.180315 5.26477 5.04524 5.061629 5.1590624 4.9277515 5.011925
1369332_a_at 4.074056 3.6917815 3.7348533 3.706941 3.764924 4.068348 3.8549123 3.965102 4.054638 4.25548 3.6900308 3.9583127
1369333_a_at 3.431002 3.2958624 3.3329859 3.2749097 3.3225465 3.3146095 3.5931108 3.3048847 3.5335693 3.6842096 3.4351301 3.064307
1369334_at 3.7153883 3.6783948 3.9054542 3.8619409 3.759023 3.8328094 3.7483196 3.9888256 3.830598 3.7921958 3.8757925 3.839393
1369335_at 3.6719909 3.7591817 3.4703808 3.70406 3.5212665 3.6728141 3.413713 3.6618989 4.227837 3.5974107 3.2011976 3.496916
1369336_at 5.098177 5.342178 5.1009235 5.1866174 5.052103 5.301794 5.075554 5.0780506 5.159668 5.2402945 5.00414 5.4719043
1369337_at 4.5207314 4.4227734 4.1229873 4.3658466 4.036774 4.086038 3.7997363 4.0640607 4.514203 4.5566907 4.325528 4.6836314
1369338_at 5.714119 5.88183 5.613744 6.209675 5.7647862 5.997672 5.5721498 5.8779926 5.5946426 5.8570666 5.502447 5.7601337
1369339_at 5.3842287 5.235157 5.324545 5.4406137 5.192215 5.331854 5.238985 5.4640684 5.326088 5.5486517 5.5199847 5.4481773
1369340_at 4.143467 4.3627462 4.2198315 4.172323 4.1967316 4.472541 4.3211665 4.1687074 4.270807 4.2638693 4.099401 4.655037
1369341_a_at 4.0467052 3.977675 4.0639195 3.9439006 4.1147823 4.199854 4.118351 4.0118275 4.023781 4.0915003 4.0752583 4.0806627
1369342_at 5.3057513 5.1911554 5.8089013 5.165739 5.3176656 5.33971 5.424342 4.9791737 5.4572854 5.4413767 5.513565 5.53954
1369343_at 3.4849732 3.427619 3.3739464 3.3475285 3.3031297 3.3850024 3.454985 3.2842343 3.4761171 3.5343485 3.2879512 3.4066064
1369344_at 5.7259126 5.556692 5.191597 5.5504274 5.4080715 5.6865435 5.711643 5.5281606 5.658729 5.51646 6.179862 6.0865817
1369345_at 4.0384903 3.894881 3.7346582 4.046606 4.22092 4.0201073 3.7767503 3.834104 3.8928049 4.3790197 4.0566616 4.0185957
1369346_at 3.669367 3.8300076 3.5269563 3.6153553 3.4224405 3.6943474 3.6007977 3.776982 3.7928472 3.7795303 3.3514152 4.116433
1369347_s_at 5.6482167 5.796147 5.4775796 5.669783 5.539178 5.598981 5.617158 5.561266 5.5847754 5.7116456 5.384646 5.524813
1369348_at 4.3273716 4.4623713 4.103945 4.4002976 3.9870565 4.2509055 3.943278 4.082546 4.246683 4.210869 4.3444443 4.104142
1369349_a_at 3.410604 3.2958624 3.5499184 3.5926504 3.2916574 3.3156452 3.419941 3.4103634 3.3784242 3.6427653 3.4133894 3.4595025
1369350_at 5.806322 5.469615 5.364243 5.491832 5.560568 5.6698055 5.3525205 5.546048 5.3476763 5.491006 5.5277157 5.8422403
1369351_at 4.551387 4.1607475 4.2716727 4.5423307 4.270314 4.3902082 4.4007015 4.2932634 4.209338 4.353675 4.3673573 4.3081064
1369352_at 6.0220475 6.531004 6.3528666 6.462759 6.6039276 6.532065 6.886892 6.6142125 6.789793 6.921437 7.372286 7.3961306
1369353_at 4.242087 4.153285 4.415474 4.081227 4.3523445 4.469624 4.2257357 4.626408 4.322938 4.3339586 4.2230945 4.943485
1369354_at 6.323564 6.100249 6.4534926 6.1243863 6.4185934 6.44052 6.2098346 6.3821907 6.3844557 6.3621316 6.0504756 6.4788594
1369355_at 4.9954314 4.73359 4.937869 4.753631 4.5821404 4.8528504 4.779214 4.645701 4.861885 4.8486786 4.8010173 4.787012
1369356_at 3.8680003 4.1400547 3.8696935 4.1465106 4.0731277 4.353264 3.7572463 3.8567762 4.0800734 3.9553537 4.2103863 4.0421395
1369357_at 4.685837 5.1330323 5.018692 5.0859127 4.9843965 5.1926455 4.892501 5.04953 4.875863 4.8361635 5.120775 4.887768
1369358_a_at 6.027187 5.895691 6.138721 5.5108433 5.9621778 6.4342217 5.775689 5.996284 6.0797877 6.1798153 6.2435055 6.3887887
1369359_at 3.8985596 3.7904413 4.112194 4.150708 3.7992556 4.3065453 3.3447785 3.9996653 4.059183 4.2054315 3.8201518 4.1451783
1369360_at 5.7994175 5.686168 5.8529096 5.5121574 5.8354516 6.0952435 5.6065793 5.7461333 5.6248436 5.7950797 5.089659 5.6735687
1369361_at 3.7338982 3.3389382 3.5313194 3.688076 3.6348937 3.7746856 3.4970958 3.6386917 3.6683683 3.968265 3.3787842 3.639406
1369362_at 5.007833 4.9412017 5.0996566 4.762142 4.814911 5.2430224 4.639621 4.721874 4.930253 5.029601 4.8577685 5.003148
1369363_at 3.6259043 3.6014364 3.781415 3.5213897 3.6550338 3.5384781 3.5390651 3.5656548 3.59755 3.927842 3.6499403 3.7624269
1369364_at 3.6132815 3.4494972 3.52821 3.7059474 3.520069 3.6294813 3.6515715 3.7482553 3.4617655 3.6603825 3.6898313 3.792327
1369365_at 4.1844997 4.0980334 4.704545 4.554907 4.1998506 4.359359 4.4708076 4.1691585 4.451504 4.4484634 4.3149357 4.2063518
1369366_at 4.6834817 4.562042 4.9412813 4.8795543 4.7217994 4.6091647 4.435213 4.848202 4.650979 4.418065 4.458276 4.592378
1369367_at 4.638273 4.3552866 4.3262253 4.116676 4.052955 4.4934883 4.043318 4.237588 3.9659188 4.378255 4.046508 4.2233973
1369368_at 4.3159685 4.061492 4.246969 4.2000723 4.058571 4.1798496 4.2573886 4.304495 4.1594114 4.082304 4.1750684 4.245223
1369369_at 5.284735 4.7468452 5.356615 5.2510586 4.94119 5.3263254 4.825404 4.64628 5.298368 5.1931343 4.772251 5.256666
1369370_s_at 5.013778 4.63813 4.465456 4.93947 4.663697 4.6918187 4.586218 4.5408864 4.6253667 4.752938 4.732795 4.962392
1369371_a_at 4.7739654 4.1675177 4.570816 4.6612377 4.4847927 4.354134 4.369496 3.9864671 4.364851 4.424658 4.1375737 4.1664157
1369372_at 4.9227314 4.698015 4.844169 4.588484 4.667996 4.95253 4.736586 4.748128 5.0376434 4.821954 4.878718 4.9194283
1369373_at 6.0082784 5.8039327 5.805196 6.1225123 6.098639 5.86375 5.9440436 5.9859905 6.254871 5.953973 6.1623683 5.7597046
1369374_at 3.7495756 4.024031 4.069867 4.0036755 3.9191926 3.8143094 3.8666697 4.028817 4.1769686 4.118893 3.8238401 4.051008
1369375_a_at 3.5567284 3.6653888 3.7436914 3.7839744 3.8313353 3.8396323 3.8788686 3.7888231 3.762548 3.8367026 3.5413473 3.864208
1369376_a_at 4.206768 4.0953703 4.116714 4.747758 4.279082 4.6129127 4.1186323 4.2935734 4.300174 4.5112333 4.17968 4.455409
1369377_at 3.3991182 3.614345 3.646095 3.4440103 3.3626783 3.3929782 3.5359533 3.5895724 3.7297103 3.7020302 3.3077574 3.5356908
1369378_at 4.5599537 4.4094863 4.667111 5.2235727 4.72261 4.577276 4.7140684 4.5543075 4.8424153 4.9469237 4.6241384 4.5745564
1369379_at 4.839424 4.6702027 5.173298 5.301389 4.3318167 5.456773 4.759342 5.4293222 4.7017484 4.6379232 4.4458575 4.804617
1369380_at 4.5965486 4.462372 4.6307673 4.6496882 4.4671783 4.5603113 4.5162315 4.6671367 4.4775915 4.0732446 4.3654585 4.329117
1369381_a_at 3.4481435 3.6677752 3.5044024 3.7220001 3.6433306 3.6589875 3.5937512 3.7919722 3.992 3.409058 3.5774496 3.6544933
1369382_at 6.315179 6.341464 5.759153 5.983813 5.968388 6.159728 6.3333793 5.676504 5.534331 5.824841 6.3059053 5.9957395
1369383_a_at 4.5642157 4.5047426 4.522322 4.474129 4.596287 4.6569853 4.6684313 4.6745653 5.025533 4.6706486 4.4195385 4.730592
1369384_at 3.7986085 3.8822548 3.7867005 4.0796824 3.6392884 3.9111257 3.7464902 3.6330976 3.675057 3.807869 3.6666741 3.7453227
1369385_at 4.5195217 4.528133 4.302658 4.4400597 4.2821074 4.5674925 4.198521 4.5849595 4.6167016 4.679829 4.3305993 4.358988
1369386_at 4.045521 4.03823 4.2687693 4.0719666 4.2335196 4.072321 4.2453723 4.26642 4.3477097 4.3207293 3.8858478 4.1844864
1369387_at 5.4993687 5.343685 5.859741 5.635772 5.6186075 5.5970817 5.178655 5.763727 5.6471024 5.7278557 5.3677263 5.529404
1369388_at 4.0407505 3.6273768 3.9701922 3.7845168 3.773738 4.1677713 3.736076 3.8388176 3.4744802 3.9321167 3.969874 4.0530705
1369389_at 4.018031 4.330263 4.371003 4.1564226 4.026556 4.421881 4.1718125 4.139717 4.373474 4.457325 4.649025 4.280495
1369390_a_at 4.2868795 4.22313 5.266244 4.689351 5.1497297 4.158921 4.2108655 4.189746 5.2120285 4.5471373 4.130733 4.367017
1369391_at 4.0132775 4.1730022 4.124916 4.1930003 4.2372885 4.1356015 3.8218238 4.2741804 4.154579 4.558641 4.22482 4.3618355
1369392_at 5.033449 4.846769 5.230791 4.9985456 4.814785 5.208646 4.896944 4.801141 5.1650357 4.880331 5.130149 4.748257
1369393_at 4.1023283 4.024031 3.793017 4.349597 4.166464 4.2738953 4.7149425 4.2437124 4.625407 4.3086863 4.1090956 4.2150736
1369394_at 4.4526987 4.5103664 4.6498585 4.6752863 4.3077164 4.5758705 4.249212 4.4552345 4.398351 4.478849 4.1340685 4.6770544
1369395_at 3.418537 3.648419 3.5338902 3.5590134 3.5099921 3.7411351 3.6141016 3.3247924 3.6750445 3.6327407 3.6611428 3.6853526
1369396_at 5.641056 5.631551 5.3362117 5.4402323 5.4346194 5.521488 5.4084997 5.3820105 5.3733187 5.4425144 5.393399 5.584674
1369397_at 5.1660023 4.94594 5.079987 4.765073 4.8054824 4.928218 4.9335403 4.9828186 5.312093 5.0368786 4.9214153 4.883308
1369398_at 5.3818336 5.3273864 5.356615 5.4612017 5.187737 5.6448703 5.3626223 5.1934 5.326708 5.34995 5.083866 5.649002
1369399_at 3.5264616 3.5437627 3.537688 3.5762873 3.7184992 3.3447778 3.4870174 3.741658 3.5731447 3.427123 3.4152267 3.620215
1369400_a_at 5.171214 4.793292 4.953532 5.047374 4.8734107 5.2026443 5.3437157 5.343117 5.0035033 5.579285 4.720283 5.1822796
1369401_at 3.5669167 3.2028325 3.309424 3.3575842 3.368431 3.4775603 3.3248858 3.47834 3.3409452 3.394633 3.1519084 3.5652518
1369402_at 7.153589 7.375424 7.3360147 7.3097353 7.2370644 7.1565766 7.0894346 7.233942 7.450221 7.2831926 7.3143325 7.3168273
1369403_at 4.7176294 4.536701 4.5046015 4.446488 4.390212 4.9499226 4.322373 4.765353 4.773344 4.67018 4.501693 4.3972406
1369404_a_at 4.6999583 4.645899 4.708827 4.5895586 4.411058 4.4711037 4.3002195 4.4995522 4.5179005 4.566058 4.3039737 4.6213374
1369405_a_at 4.40912 3.8076894 4.090584 4.11001 4.0600176 4.008106 3.751172 4.1054373 4.1545506 4.1972284 4.0505934 4.2300467
1369406_at 3.8538063 4.0299106 3.5612507 3.8529923 3.9293218 4.1496534 4.3589287 3.829515 3.952874 4.0315022 4.10592 4.215568
1369407_at 6.7371445 7.1844444 6.4894824 7.387541 7.068404 6.775408 7.729519 6.9570465 7.1718287 7.1693897 7.0016303 6.800227
1369408_at 4.205684 4.0891595 3.9394875 4.3298364 4.1033907 4.187301 4.231832 4.1587644 4.1130934 4.231342 4.388835 4.186421
1369409_at 8.366583 8.359256 8.374764 8.628014 8.478029 8.121576 8.598116 8.415101 8.291585 8.89705 8.798504 8.701955
1369410_at 8.355835 8.257073 8.28929 8.589688 8.080664 8.224842 8.141612 7.870341 7.8513036 7.65145 8.01848 7.673326
1369411_at 3.9131427 4.0312157 3.538343 3.9594107 4.0042515 3.931296 3.7522666 3.7841578 3.8607175 3.8253653 3.4481037 4.197216
1369412_a_at 6.6079125 6.508338 6.8246818 6.613462 6.4174113 6.6407056 6.5722504 6.7219205 6.8491807 7.019401 6.6279955 6.8780284
1369413_at 4.6847405 4.3092065 4.5864434 4.488616 4.2130156 4.449757 4.370893 4.307384 3.9977055 4.6532006 4.188954 4.361309
1369414_at 9.029036 9.21912 9.097979 9.165249 9.128534 9.098492 9.230787 9.234249 9.341848 9.406752 9.299404 9.339876
1369415_at 8.576782 8.089207 9.093349 8.657911 8.547323 8.347765 8.721014 8.201221 7.9406886 7.7932243 7.968096 7.8311114
1369416_at 6.3118067 5.916945 5.9634576 6.059788 6.0403085 6.215657 5.790446 6.167244 6.0681925 6.0947356 5.9842386 6.1778803
1369417_a_at 4.3222046 4.221467 4.27538 4.503449 4.0347013 4.701299 4.038948 4.498724 4.4775915 4.1869392 3.9404833 4.341906
1369418_at 4.280262 4.0651503 4.27286 4.3071423 4.1148324 4.342695 4.2654743 4.2838187 4.187099 4.1506166 4.5862 4.1843505
1369419_at 5.189418 5.3292875 5.116231 5.264556 5.1928787 5.3713017 4.9940243 5.1761904 5.0963798 4.8867855 4.953509 5.458069
1369420_at 4.2247677 3.9797146 4.151008 4.4732857 4.345006 3.9734583 4.1834054 4.3162436 4.551055 4.0525713 3.8194532 3.8510065
1369421_at 6.6031337 6.6458216 6.6478148 6.2963967 6.5699396 6.660024 6.870722 6.7240853 6.7501016 6.550153 6.948544 6.7818813
1369422_at 5.3303094 5.2672873 5.0770836 5.2315073 4.960955 5.1672115 4.900955 5.241398 5.004733 5.279776 5.140102 4.9159236
1369423_at 4.3090243 4.0376263 4.1194015 4.5895586 4.2318854 4.390499 4.3829 4.267237 4.373774 4.330344 4.0796843 3.912302
1369424_at 12.515608 12.740515 12.619806 12.725638 12.689694 12.513479 11.851855 12.745342 12.59486 12.243272 12.535415 12.415771
1369425_at 4.2226353 4.275731 4.148106 4.147876 3.9618552 4.0936317 3.9893477 4.149166 4.139989 4.510972 4.494685 4.208351
1369426_at 4.951451 4.8974094 5.097013 4.8251367 4.6489325 5.1686077 4.823326 5.057919 4.829759 4.8351855 5.2515826 4.9612203
1369427_at 9.468881 9.347171 9.314445 10.042314 9.465071 9.587574 9.103098 9.395107 9.034696 8.717251 8.486308 8.871226
1369428_a_at 4.5820284 4.6252184 4.594867 4.2248454 4.1109195 4.415353 4.458453 4.4177365 4.9882326 5.066867 4.6774373 4.6696353
1369429_at 3.6600869 4.0985165 3.7057197 3.718797 3.6316245 3.5568206 3.7880793 3.5260127 3.5800142 3.8336244 3.7004087 3.6539981
1369430_at 9.366057 9.579073 9.341777 6.9804873 9.385682 9.377219 9.357708 9.173929 9.205077 9.09547 8.975422 8.999449
1369431_at 4.648599 4.555334 4.557954 4.2636905 4.2992897 4.5036244 4.435213 4.711388 5.207616 4.750872 4.002187 4.4992876
1369432_at 5.3360314 5.2163124 4.884146 5.279622 5.1106734 5.224769 5.1577525 5.089628 5.150936 5.4192257 5.2032423 5.461397
1369433_at 5.2003613 5.0049267 5.0941114 4.9458146 4.8126235 4.7080297 5.092413 4.751372 5.0003376 5.007772 4.985378 4.556854
1369434_at 3.8582602 3.9257734 3.6642187 3.7367382 3.7317126 3.8313687 3.7858703 3.8445613 3.7714756 3.658208 3.5818892 3.803754
1369435_at 12.591809 12.646851 12.592504 12.578487 12.714924 12.573644 12.704504 12.634964 12.660902 12.44389 12.528564 12.42494
1369436_at 4.105633 4.0378695 4.278772 4.071893 3.9593382 4.1856465 3.9390397 4.225359 4.351989 4.3470335 3.9961793 4.277507
1369437_at 4.588497 4.5841813 4.710314 4.707924 4.394453 4.4536023 4.435213 4.3393517 4.540615 4.6849957 3.8731737 4.4773617
1369438_at 4.8625197 4.6392474 4.6251664 4.677451 4.3310633 4.422847 4.5094905 4.7498136 4.6871457 4.6617684 4.497586 4.8915677
1369439_at 3.9547718 3.6185026 3.4702578 3.7050588 3.6284938 3.5687199 3.6387508 3.5142577 3.5800142 3.672595 3.6517534 3.656035
1369440_at 6.0537386 5.077273 6.3438807 4.6883006 5.3248043 6.7062783 5.5158706 6.426647 5.306742 4.945573 4.9971395 5.287224
1369441_at 4.5574436 4.4706297 4.6098185 4.5831075 4.434534 4.5356016 4.240062 4.348284 4.7203813 4.36384 4.3149357 4.612176
1369442_at 3.4497762 3.5394526 3.5566564 3.4633367 3.2950335 3.3146038 3.419941 3.4801326 3.3675609 3.3498774 3.5573854 3.3066654
1369443_at 6.430982 6.5449862 6.4455156 6.8534617 6.179872 6.4680953 6.3356028 6.461772 6.581626 6.5333204 6.8535876 6.3821316
1369444_at 3.9219542 3.6924348 4.026841 3.7790208 3.5838578 3.9731543 3.7395802 3.93036 3.8007705 4.027384 3.8549697 3.8048413
1369445_at 5.7255487 6.1609054 5.9990096 6.1726336 6.2655096 5.8947506 6.1883864 6.0155945 5.4826746 6.290167 6.535779 6.0347557
1369446_at 7.12861 6.933645 6.611993 6.9841905 6.7996125 6.6714134 6.9961247 6.629677 6.6731234 7.403142 7.3190002 7.06051
1369447_at 5.7601714 5.515012 5.4422574 5.5129714 5.560568 5.8289995 5.3566837 5.4535403 5.5586815 5.904454 5.4153633 5.7183805
1369448_at 5.709984 5.8793707 5.6597214 5.9377737 5.6025324 5.56999 5.7072353 5.637762 5.637603 6.063625 5.5170403 5.817237
1369449_at 4.92572 4.838991 4.819295 5.0325594 5.2653356 5.247808 4.768436 4.9736557 4.919578 5.121669 4.9921703 5.092676
1369450_at 10.761777 11.200314 11.568898 11.001098 11.482148 11.297576 10.162323 11.216709 11.429674 10.729587 10.318673 10.868898
1369451_a_at 3.7508793 3.6812806 3.6300128 3.922201 3.688629 3.5372267 3.6453137 3.6093373 3.9428787 3.5125399 3.7287886 3.5438464
1369452_a_at 8.529221 8.74716 8.704067 8.673676 8.59902 8.501564 8.560806 8.700747 8.720522 8.702112 8.802038 8.509407
1369453_at 6.444388 6.930349 6.8450265 6.9232426 6.6743245 6.9995008 6.9882956 6.9260817 6.45863 6.951815 6.9136267 7.174121
1369454_at 3.8791592 4.1366844 4.069619 4.09375 3.97192 4.192234 3.7273462 3.9731147 4.1229095 4.180975 4.313073 3.920763
1369455_at 7.298831 5.663737 7.6624722 5.5726404 6.092919 7.667774 6.1877484 7.982894 6.5212064 6.76374 6.2409587 6.952052
1369456_at 3.2897484 3.1800418 3.3876173 3.1767676 3.2363045 3.2544205 3.4877112 3.2889483 3.3294847 3.2819042 3.3429317 3.3402267
1369457_a_at 4.479776 4.3331456 4.2642794 4.1801834 4.534536 4.591764 4.039245 4.241961 4.275156 4.645136 4.520242 4.225561
1369458_at 4.5640764 4.299914 4.28622 4.540773 4.2616677 4.627172 4.3878603 4.265738 4.6080704 4.4092293 4.430646 4.667232
1369459_at 5.771863 5.877811 6.0607038 6.209803 5.8819265 5.761623 6.2565727 5.8198414 5.680136 6.117281 5.95643 6.0397873
1369460_at 5.367489 5.4387655 5.6372943 6.015938 5.992452 5.51169 5.27236 6.058075 5.542445 6.1893544 5.778561 5.5129232
1369461_at 3.9089365 3.8811867 3.7988112 3.9134593 3.8333905 3.833132 3.8070145 3.6233695 3.8794389 3.9251106 3.7929552 4.0859585
1369462_at 4.1178813 3.7103999 3.6751337 3.8544064 3.9762106 4.003963 4.0042734 3.973515 3.933947 4.1399255 4.171367 3.9471312
1369463_at 5.1957583 5.189012 5.162535 5.3520737 4.969812 5.504306 5.1579328 5.195388 5.318006 5.197073 4.995717 5.9294777
1369464_at 4.3102474 4.190982 4.2930956 4.3016424 4.2793865 4.348877 4.3848734 4.591852 4.1222157 4.563344 4.3673563 4.7400746
1369465_at 12.525636 13.028501 13.087339 12.620272 12.782525 12.803692 12.042955 12.631007 12.7742195 12.4074135 12.0742235 12.310708
1369466_at 3.6142113 3.7206843 3.46296 3.8027265 3.5843985 3.7821531 3.6437442 3.603598 3.615265 4.0328608 3.888827 3.8355863
1369467_a_at 9.414278 10.1561365 10.73912 10.147142 10.299086 10.602228 9.681213 10.553553 10.858522 10.420468 10.056671 9.958778
1369468_at 6.5943646 7.1793566 6.738863 6.8697467 6.885284 6.3747845 7.46966 6.2180824 6.3298483 6.939307 6.3868785 6.5663466
1369469_s_at 3.467529 3.561829 3.6252766 3.5332305 3.5056705 3.5659747 3.3355095 3.622727 3.522817 3.2187147 3.6213925 3.620595
1369470_at 4.0805984 4.257085 4.1311913 4.4853683 4.382679 4.2711806 4.324892 4.2783594 4.134469 4.457325 3.7616038 4.42628
1369471_at 4.8263645 5.0693126 4.7219996 4.993398 4.8207574 4.947759 4.6657405 4.6993947 4.5671606 4.984822 4.855646 4.6623535
1369472_a_at 6.3844066 6.5187745 6.8566017 6.8708644 6.6509557 6.657686 6.972364 6.7051497 6.58439 7.0189977 7.433382 7.1067395
1369473_at 10.274235 10.206043 10.400563 10.317841 10.124291 10.087468 10.368545 10.115962 10.103552 10.201118 10.230319 10.172609
1369474_a_at 3.6159132 3.5283492 3.5602083 3.6851628 3.598718 3.7440894 3.541493 3.628368 3.598469 3.8051848 3.547299 3.7423384
1369475_x_at 4.009523 3.743653 3.9967403 4.0560036 3.7377286 3.7577875 3.8428519 3.8420537 4.1280546 3.8296258 3.6289911 4.231541
1369476_at 4.8943105 4.896931 4.6951923 4.962933 4.5274143 4.6830163 5.0967054 5.0310526 5.0542946 4.622398 4.9055247 4.6548047
1369477_at 4.3642263 4.139312 3.8446903 4.0512295 4.0601254 4.236759 4.034998 4.120311 4.1311517 3.9169679 4.0080204 4.280495
1369478_at 4.090912 4.243917 4.1210113 4.132368 3.9883773 4.1788707 3.823025 4.116128 4.0196238 4.1969433 4.094327 4.285185
1369479_at 6.299181 6.233752 6.1389804 6.3078127 6.542379 6.4374285 6.1397 6.0731077 6.038201 6.737952 5.824399 6.1008863
1369480_at 3.7345674 3.4305472 3.4375975 3.6384065 3.6074846 3.640976 3.4484293 3.6778066 3.4730554 3.8112085 3.6158907 3.7617586
1369481_at 3.922161 3.7398548 3.7589064 3.744985 3.5139918 3.960474 3.6660292 3.863306 4.10135 3.948438 3.5543003 3.6935055
1369482_a_at 3.7986085 3.694089 3.8780124 4.014267 3.6305974 3.9289458 3.7254884 3.8043127 3.677461 3.535739 3.3827538 3.894438
1369483_at 5.890485 6.0313373 5.896275 5.871665 5.97949 6.2293744 5.6157413 5.567015 5.975803 5.8235245 5.824399 6.0939226
1369484_at 4.314986 4.130414 4.196767 4.1703725 4.1321964 3.9527216 3.9809844 4.081338 4.069043 4.1809397 4.183531 4.30595
1369485_at 10.005531 10.016762 10.315588 10.011366 10.217767 10.199933 9.988355 10.346198 10.445186 10.508271 10.101047 10.453393
1369486_at 3.5258594 3.4570577 3.6013708 3.5598524 3.5814595 3.8662832 3.513215 3.758338 3.5861073 3.712201 3.4037933 3.7340941
1369487_a_at 3.9349825 4.1719255 4.1756973 3.9398012 3.8264248 4.016122 3.6772313 3.6851785 3.8715413 3.8202055 3.7451813 3.8515744
1369488_at 4.262197 4.116654 4.0513916 4.3751736 4.2904806 4.5833297 4.0537834 4.0076985 4.2733836 4.27596 3.8520887 4.5213003
1369489_at 5.893854 5.7339544 5.933761 5.734874 5.6635246 5.8943877 5.757927 5.484181 5.7331505 5.5113435 5.302298 5.868088
1369490_at 3.863464 3.6394982 3.5680618 3.8075519 3.7780783 3.9565184 3.627455 3.7362258 4.0055103 3.7174559 3.7810245 3.5773249
1369491_at 7.9041724 8.693269 9.00286 8.383915 8.519223 8.3124485 8.410388 8.712227 8.813056 8.530706 8.706109 8.019968
1369492_at 11.458511 11.377689 11.334108 11.338309 11.326335 11.267627 11.428905 11.383919 11.265714 10.509515 10.29516 10.434966
1369493_at 9.761954 8.476383 6.014512 7.929242 7.1441326 8.259168 10.614985 7.9604583 6.1131673 8.032532 9.090267 8.2093525
1369494_a_at 5.608144 5.4420094 5.64751 5.625963 5.6021614 5.7818832 5.3581743 5.6654816 5.7578034 5.5255284 5.4079285 5.7227674
1369495_at 5.596691 5.3278837 5.5193624 5.4095917 5.710828 5.428856 5.442357 5.510705 5.2134957 5.7345276 6.002211 5.5215864
1369496_at 7.3557014 7.4843006 7.654788 7.4480057 7.806342 7.794354 7.4024725 7.736879 7.753158 7.701027 7.6729083 7.7589173
1369497_at 4.123335 4.3130584 4.4503045 4.4555163 4.2374845 4.4128904 4.1666985 4.27686 4.185921 4.027248 3.8820798 4.0413423
1369498_at 4.603586 4.4677067 4.335321 3.9227962 4.517142 4.4470377 4.317239 4.3981614 4.318081 4.5842266 4.197466 4.350107
1369499_at 5.4673066 5.578383 5.3679256 4.927705 5.6454015 5.161449 5.8542404 5.2442565 5.8505063 5.92999 6.117612 5.6191454
1369500_at 5.331547 4.864753 4.9947996 5.301389 5.4566236 5.2532372 5.1614594 5.1845536 5.024122 5.1967087 5.2575703 5.444097
1369501_at 6.2844124 6.429081 6.371243 6.6613994 6.447022 6.395147 6.7340245 6.7933416 6.561744 6.208401 6.907833 6.2480917
1369502_a_at 12.627271 12.573293 12.847419 12.637096 12.290826 12.778043 12.5656 12.540552 12.55652 11.81561 12.202404 12.366227
1369503_at 3.26164 3.3735774 3.1742435 3.1598895 3.1561887 3.1879346 3.1974216 3.2069097 3.2884533 3.207003 3.0751066 3.1118698
1369504_at 5.6324787 5.609209 6.0823345 5.9652734 5.7663946 5.856307 5.8506956 5.8326325 5.846923 5.7512326 5.7493963 5.783436
1369505_at 5.103163 5.5547276 4.8184204 5.705021 5.2014785 5.849477 5.6133256 5.740984 5.466238 6.369804 5.1276016 6.307269
1369506_at 4.483597 4.2663336 4.272664 4.3851333 4.16238 4.335434 4.339859 4.309134 4.795226 4.4750876 4.402081 4.3782454
1369507_at 4.336281 4.0488515 3.9878302 4.3488817 4.017333 4.1086817 4.0912733 4.239626 4.176859 4.332761 4.1011105 4.2484913
1369508_at 4.717374 4.7060723 5.483944 5.0414953 4.752145 4.8972 4.789942 4.836223 4.921117 4.9272594 4.743195 5.1483064
1369509_a_at 5.409857 4.696521 4.607048 5.0838623 4.682624 4.8288794 7.3270884 4.57891 4.5411987 4.405401 4.3277664 4.3373327
1369510_at 6.314087 6.221157 6.0506124 6.2730002 6.224305 6.667655 6.461816 6.3452773 6.528325 6.7978873 6.170973 6.6110425
1369511_at 6.573368 6.240635 7.07956 5.4942074 7.618691 5.8009396 5.9730916 6.0878744 5.564931 5.6105084 5.8879642 5.6826906
1369512_at 5.268916 5.3437557 5.226962 5.2852707 5.185115 5.02493 5.0565963 5.2229757 5.383687 5.0711784 5.0747128 5.6408978
1369513_at 4.5149503 4.8285923 4.6759467 4.5512376 4.4656143 4.8266354 5.1166334 4.463346 4.6721244 4.561095 4.605751 4.6812844
1369514_at 5.787339 5.48345 5.505762 5.60332 5.216523 5.8151 5.4287252 5.6380963 5.82473 5.8907504 5.627414 5.956219
1369515_s_at 4.2381744 4.4849215 4.2826357 4.2795076 4.2016835 4.4299483 4.213944 4.34729 4.3227673 4.1819487 4.3107934 4.274098
1369516_at 3.7865403 3.8339832 3.5703344 3.9156015 3.5838578 4.041676 3.716625 3.7697487 3.7465663 3.917299 3.5343256 3.8122864
1369517_at 5.0161157 5.2054963 5.0905223 5.0625443 5.081129 4.910372 4.8455772 4.927631 5.0742416 5.243097 5.452267 5.022173
1369518_at 5.1366196 4.8129745 5.3614516 4.9393644 5.035321 5.156296 4.998074 4.742014 5.004811 5.0586023 5.0642896 5.073234
1369519_at 4.428583 4.680289 4.4017673 4.436058 4.2928367 4.468439 4.3953485 4.45496 4.4503884 4.5340815 4.2711678 4.250119
1369520_a_at 5.25721 4.7609353 5.0643163 5.064392 5.061718 5.375908 5.0933833 5.1223917 5.5497346 5.5471096 5.1063504 5.5197105
1369521_at 3.6393788 3.6176078 3.4951627 3.6148958 3.4226265 3.7016704 3.572301 3.9303513 3.5303478 3.7904303 3.41553 3.708157
1369522_a_at 3.164711 3.2393847 3.1687586 3.3817182 3.287845 3.2686217 3.3439488 3.244453 3.501916 3.5290318 3.1940587 3.3533063
1369523_at 5.4983234 5.331809 5.558407 5.4719777 5.41105 5.8067727 5.3355374 5.3795214 5.4041195 5.432021 5.284895 5.709915
1369524_at 4.457664 4.3610816 4.2246842 4.5895586 4.2836156 4.683409 4.527179 4.547133 4.1868873 4.519385 4.1207566 4.416149
1369525_at 4.786208 5.060206 4.926641 4.8723326 5.2414827 4.95547 4.9371843 5.1273003 5.269717 5.254987 5.0065002 5.0559206
1369526_at 9.150173 9.415712 9.328076 9.302606 9.984042 9.452968 9.434996 9.573618 9.4949255 9.328435 9.398671 9.31704
1369527_at 5.4365935 5.1098948 4.8694973 5.1802297 5.4376283 5.3609805 4.8809423 5.0573697 4.978759 5.066095 4.928249 5.1353593
1369528_at 5.495279 5.54062 4.9954734 5.103549 5.268018 5.345403 5.2332435 5.1034617 5.036293 5.2664013 4.6784806 5.2813907
1369529_at 4.28191 4.086058 4.1222863 4.1838474 4.14777 4.5412917 3.9806414 4.3201056 4.3791957 4.111546 3.8783908 4.058665
1369530_at 4.6637826 4.345128 4.4133406 4.7162743 4.6673956 5.0939503 4.1105156 4.5792775 4.5650663 5.1109204 4.486103 4.911293
1369531_at 7.7377696 6.573717 6.9300885 5.7160044 6.357782 6.3604536 8.354061 6.5590773 7.474117 6.928588 6.437687 6.360544
1369532_at 4.653761 4.4086523 4.925202 4.8489056 4.625099 4.7491264 4.6950135 4.422579 4.419181 4.6249056 4.560278 4.7926354
1369533_a_at 5.5140624 5.405819 5.437533 5.7463098 5.48761 5.832513 5.4486856 5.5569444 5.4012356 5.397657 5.2325954 5.67577
1369534_at 4.8144283 4.7689934 5.1462584 4.935521 4.8200874 5.175087 5.0382433 5.053834 4.9871006 5.1829395 4.52652 4.9012327
1369535_at 4.9500713 4.828658 4.8499765 4.762955 4.976339 5.258711 4.663294 4.959939 4.8996606 4.9070263 4.544308 5.1224985
1369536_at 4.5082397 4.9012775 4.817316 5.176137 4.1987133 4.691875 4.629912 4.603289 4.5726557 5.0212526 4.549329 4.99766
1369537_at 5.233306 4.8405514 4.6254215 4.926304 4.687367 5.04363 4.676569 5.034867 4.980011 5.1484003 4.754446 4.8301687
1369538_at 4.709767 4.619986 4.2447224 4.343712 4.3319554 4.616801 4.169024 4.519785 4.3578434 4.299058 4.442798 4.564577
1369539_at 5.8076806 5.92362 5.5937214 6.131912 5.867415 5.530363 5.528776 5.788998 5.6195774 5.217448 5.522318 4.951105
1369540_at 4.25343 3.931004 3.9587638 4.0072036 4.051696 4.170049 4.076764 4.1080513 4.1365767 3.9897313 4.1216946 4.186584
1369541_at 3.6422715 3.5280504 3.6394587 3.824417 3.764973 3.6925735 3.4469543 3.678722 3.3504486 3.475723 3.7765179 3.6390817
1369542_at 5.0213 5.383551 4.9287333 5.3521986 5.2048244 5.2740536 5.0406194 5.0374575 5.1665297 5.373069 4.782007 5.2860184
1369543_s_at 6.463773 6.048191 6.2223473 6.1339607 6.4602127 5.704358 6.532141 6.2031736 6.171989 6.6228986 6.752867 6.158823
1369544_a_at 3.8440888 4.06962 4.0210333 3.9454625 4.170825 4.2293572 3.8585203 4.001815 3.9315598 4.016636 3.9148421 4.2227097
1369545_at 4.9117064 5.099994 4.8695054 4.6328783 4.546394 4.953759 4.7958584 4.95552 4.899049 5.2543864 4.33595 5.08366
1369546_at 11.305915 11.573543 11.49771 11.774748 11.467514 11.480635 11.571073 11.590728 11.53838 11.35128 11.421829 11.3989
1369547_at 4.106355 4.108423 4.092285 4.0705585 4.1311445 4.1516414 3.7706196 3.8424776 4.1671953 4.266182 3.7217205 4.4073753
1369548_at 5.0143833 5.401662 5.183793 5.70578 5.3105993 5.2622213 5.3730745 5.076159 5.225187 4.8535576 5.2232795 5.118374
1369549_at 6.7832193 6.80822 6.526529 7.1451526 6.589192 6.7509174 6.2849593 6.5907526 6.6989064 6.8490777 6.2035103 6.9176793
1369550_at 3.5878146 3.6916382 3.7551453 3.7937803 3.4743478 3.6477995 3.7143655 3.5936937 3.602942 3.5621395 3.7207422 3.702383
1369551_at 4.7388573 4.6265326 4.6126394 4.5267816 4.7267075 4.739031 4.852811 4.6519547 5.0991783 4.6870403 4.805542 5.228723
1369552_at 4.9254 4.8141885 4.8264303 4.5444665 4.722882 5.0876727 4.709201 4.6519547 5.200745 4.583816 4.487491 4.776561
1369553_at 4.5741286 4.3627462 4.33724 4.7933702 4.5357575 4.7105303 4.626773 4.4505816 4.411262 4.711412 4.2023454 4.433897
1369554_at 9.696933 9.830389 9.767616 9.701793 9.795591 9.743347 9.741808 9.8624 9.807786 9.999019 10.0500765 9.942086
1369555_at 4.2731423 4.2781715 3.8513513 3.8986158 3.864341 3.9132586 4.290379 4.2264795 4.19806 3.9135525 3.9146333 4.0073485
1369556_at 5.2362604 5.272296 5.1146126 5.2007084 4.754245 5.142268 5.1195703 5.004299 4.96247 5.1959887 5.419902 5.3009577
1369557_at 7.433993 7.7436604 7.6047263 7.8050857 7.7172675 7.3906145 7.768937 7.5333843 7.3106813 7.504669 7.509004 7.7499537
1369558_at 9.401626 9.430311 9.240674 9.2349415 9.252638 9.490691 9.081361 8.827263 9.23592 8.04228 8.086553 8.523682
1369559_a_at 9.842673 10.019494 10.023356 10.104086 10.039036 10.085704 9.920317 9.855445 9.964538 9.9000845 9.878899 9.802929
1369560_at 10.025031 9.951755 9.900443 10.082699 9.895257 9.655604 10.200851 9.932256 9.746958 10.333939 10.491659 10.236073
1369561_at 3.7535994 3.6506827 3.62925 3.864741 3.731238 3.6065583 3.612071 3.6073377 3.9788678 3.6462617 3.889142 3.794171
1369562_at 5.8897734 6.000413 5.93394 6.0385914 5.796335 6.0596814 6.0852766 6.2136106 6.2621765 6.264102 5.737653 6.388305
1369563_at 4.09651 3.9575677 4.2536325 4.292806 4.074404 4.3265424 4.2026687 4.336025 4.3382545 4.451458 3.9915051 4.187496
1369564_at 4.3371983 4.2146163 4.360194 4.4550734 4.289079 4.4670343 4.7950344 4.2626085 4.115781 4.5413733 4.2292175 4.539709
1369565_at 4.8441052 5.1135225 4.456646 4.9980636 5.170817 5.294406 4.831033 5.1254926 5.0001493 4.6950855 4.454296 4.705436
1369566_at 4.583597 4.642463 4.583532 4.3137774 4.3077736 4.5664225 4.191377 4.257303 4.6486273 4.52987 4.7527523 4.6803284
1369567_at 4.671331 4.776892 4.6174927 4.8574085 4.4366436 4.6817193 4.8599234 4.7493443 4.5581484 4.66011 4.443177 4.791563
1369568_at 5.096195 4.815354 5.075615 4.9751697 5.113916 4.5354123 5.0008836 4.9063134 4.6707363 4.9124956 4.9796476 4.795745
1369569_at 3.844291 4.0830746 4.4119725 4.0353956 3.880752 3.8520699 4.0457563 4.234173 4.1641417 3.9229789 3.9045296 4.334366
1369570_at 3.125017 3.3670976 3.279767 3.3192618 3.380924 3.2010672 3.4252002 3.4518878 3.2525856 3.4960551 3.2098055 3.541159
1369571_at 8.973379 8.885241 8.813345 9.060914 9.108746 8.921778 9.073334 9.039976 8.972721 9.159719 9.190887 9.248297
1369572_at 3.714568 3.7293644 3.6407692 3.5950587 3.7721841 4.059618 3.9027584 3.9215202 3.9856708 3.8839097 3.647826 3.8569736
1369573_at 4.191918 4.22687 4.43566 4.138878 4.3932996 4.3833685 4.0005994 4.2196846 4.174037 4.3808155 4.0791364 4.1146836
1369574_at 3.7535994 3.5370498 3.635419 3.6591618 3.683241 3.8387961 3.8852127 3.7335718 3.8002868 4.050156 3.9502785 3.9895248
1369575_at 3.565916 3.5066993 3.2563498 3.6788974 3.5838578 3.675077 3.58255 3.7259996 3.5800142 3.762742 3.7988408 4.0164275
1369576_at 3.7141914 3.716923 3.7019544 3.6851308 3.6431913 3.7506506 3.8066914 3.631915 3.5853426 3.7814426 3.342762 3.6790597
1369577_at 8.423433 8.486963 7.81453 6.87603 8.446384 8.241744 8.235212 7.6337748 7.1612997 6.0980124 5.455679 5.6218977
1369578_at 4.2496586 4.146226 4.31083 3.7687333 4.001478 4.099917 3.9467402 4.0329676 4.1564956 4.0974545 4.13321 4.1664157
1369579_at 5.997065 5.959121 5.933676 5.916995 5.890048 6.0128036 5.787975 5.931765 5.655964 5.97119 5.6845956 5.980959
1369580_at 4.0265074 3.8848865 3.7397413 3.9112852 3.8879585 3.8413086 3.7721884 3.9940426 4.05582 3.8496451 3.86752 3.8309817
1369581_at 11.5411005 11.69562 11.461773 11.649458 11.518492 11.537477 11.541206 11.54963 11.600805 11.412149 11.357437 11.423494
1369582_at 5.8985314 5.729044 5.8748026 5.6025743 5.726597 5.849472 5.693576 5.6018434 5.7388697 5.5721526 5.5853033 5.8727303
1369583_at 4.700099 4.7936525 4.978583 5.110184 5.1525893 5.0218616 4.538799 5.0029173 4.7381444 5.0262423 4.8556004 4.822813
1369584_at 5.9404736 5.4986963 5.9914327 5.798647 5.7204714 5.849061 5.7063026 5.765619 5.7269597 5.714529 5.75572 5.8617654
1369585_at 3.4693403 3.481855 3.8157392 3.8120956 3.5517223 3.8637652 3.6651027 3.615768 3.7309482 3.7590485 3.5655777 4.0114365
1369586_at 3.522916 3.4787478 3.5168645 3.4553945 3.5875478 3.5059562 3.7800035 3.6402812 3.58675 3.3269837 3.5341601 3.4801311
1369587_at 4.5331817 4.194273 4.2007794 4.2815228 4.184401 4.3669014 4.210265 4.1610823 4.256666 4.3463626 4.086114 4.185376
1369588_a_at 8.049976 8.15077 8.194508 8.233005 8.248364 8.154226 8.4002075 8.375244 8.428007 8.639779 8.446529 8.310795
1369589_x_at 3.6723623 3.6014364 3.7710238 3.973623 3.6161098 3.6987367 3.5134153 3.5434594 3.5932486 3.6447995 3.617328 3.5367887
1369590_a_at 7.0461726 7.1215124 7.1078367 7.3484397 7.2518535 7.212454 7.1748796 7.5177193 7.2497244 7.297214 7.742846 7.3250113
1369591_at 3.6694393 3.5283492 3.4911308 3.8042018 3.3710237 3.5483668 3.5913036 3.6395078 3.5619173 3.6464217 3.4676642 3.6041565
1369592_at 6.4194517 6.3411536 6.194835 6.594867 6.121494 6.5724297 6.401935 6.3351173 6.519329 6.235383 6.3638225 6.4740524
1369593_at 3.4232447 3.3709092 3.5112205 3.6999917 3.6238174 3.3392496 3.6812422 3.4672384 3.440167 3.4269142 3.432788 3.442389
1369594_at 5.8021874 5.7572794 5.9370804 5.528199 5.64157 5.48642 6.07627 5.6612196 5.561723 5.3156 5.5152597 5.231561
1369595_at 3.4016283 3.8786972 3.5143 3.4597135 3.511493 3.8919678 3.4356441 3.7478833 3.6750445 3.694511 3.5056944 3.5232077
1369596_at 4.53094 4.2063417 4.513726 4.5439634 4.759791 4.724161 4.263027 4.321699 4.3941 4.750081 4.3823013 4.3441954
1369597_at 7.5495987 7.5229774 7.5932436 7.6042423 7.5358214 7.3577065 7.6776123 7.4994726 7.3523912 7.823807 7.805803 7.7540517
1369598_at 4.3018885 4.728489 4.2290087 4.205566 4.4741564 4.193909 3.926169 4.174913 4.2781677 4.0879006 4.2178283 4.09432
1369599_at 4.7190604 4.611063 4.73004 4.537673 4.463053 5.1561656 4.602442 4.769328 4.651396 4.724238 4.6755695 4.9275775
1369600_at 4.2397847 4.264778 3.967728 4.007997 4.281116 4.307375 4.2434998 4.2012434 4.1069546 4.194909 4.1709323 4.094864
1369601_at 4.6652355 4.88026 4.760138 4.884613 4.7851677 4.7642765 4.9481373 5.050069 5.3480215 4.642106 4.718305 5.0047393
1369602_at 4.614559 4.374281 4.505184 4.5044603 4.5015783 4.325436 4.6176996 4.766514 4.7456985 5.0006866 4.5576077 4.5324855
1369603_at 3.8284879 3.591208 3.3218725 3.6484349 3.9295535 3.62623 3.6821306 3.6527553 3.9399016 4.148519 4.0731964 3.938336
1369604_at 4.442691 4.373195 4.564271 4.282071 4.535611 4.65923 4.5954814 4.424812 4.6687665 5.00454 4.1453247 4.4666147
1369605_at 5.170925 4.9536853 5.1418824 4.935873 5.1376624 5.239797 4.9453917 4.785239 5.444163 5.1664267 4.983508 4.792425
1369606_at 3.7862992 3.8728878 3.84983 3.9155245 3.6247556 3.8237674 3.5036922 3.6640825 3.6315305 3.7449622 3.9497225 3.9132178
1369607_at 5.441141 5.4077263 5.8121295 5.4756956 5.4247317 5.2689705 5.1737533 5.330011 5.7627225 5.5845594 4.8603597 5.4621015
1369608_at 4.2427683 3.9200253 4.091258 3.9088705 3.8444457 4.2979174 4.0019946 4.0451603 4.1232243 4.347863 3.7861338 4.668506
1369609_at 3.601712 3.695768 3.8389325 3.272922 3.491373 4.0344734 3.4897835 3.7726161 3.6737423 3.8742537 3.482834 3.823992
1369610_at 6.5839787 7.1256747 7.2233353 7.02396 7.2254286 6.711286 7.220803 7.16888 7.215635 7.4063325 7.782783 7.216361
1369611_at 4.5193 4.894804 4.9000425 4.9568377 4.8357325 4.87793 4.8592052 5.0022316 5.094504 5.137672 5.689902 5.0767226
1369612_at 4.8363056 4.7876253 4.623725 4.879554 4.774684 4.8130713 4.7859755 4.7590804 4.8403625 4.7528296 4.6908994 5.0824585
1369613_at 3.819397 3.858769 3.4732654 4.014267 3.7494688 3.7561834 3.6563425 3.6674461 3.7820117 3.9997342 4.042076 3.985744
1369614_at 3.8442914 3.822627 3.8862107 3.7496738 3.8059266 3.833132 4.0396175 3.780785 4.0994253 3.7025557 3.7107024 4.100166
1369615_at 5.568119 5.4090357 5.547791 5.658338 5.6150784 5.6755476 5.7382026 5.6597505 5.5656214 5.5235243 5.4492397 5.6172276
1369616_at 4.668878 4.753978 4.549074 4.983102 4.549204 4.856299 4.580423 4.7508583 4.813952 5.0674725 4.890437 4.7416387
1369617_at 7.1808867 7.1856737 7.5985074 7.195156 7.156789 7.4317155 7.2145367 6.809005 6.882372 7.0517793 7.589385 7.2810726
1369618_at 4.3654847 4.47474 4.3053946 4.363959 4.393058 4.527233 4.247928 4.275887 4.21712 4.2370625 4.266755 4.2670736
1369619_at 4.5741286 4.722362 4.881403 4.671192 4.808328 4.829738 4.960313 4.54598 4.607578 4.8877416 4.5544815 4.8116913
1369620_at 3.8914545 3.8318229 3.850119 3.8639157 3.5759623 3.7772233 3.8138947 3.7620258 3.6799066 3.9699776 3.8895135 3.8458884
1369621_s_at 9.900835 9.909099 9.855973 10.018199 9.953012 9.874707 9.988173 9.847792 9.923983 10.140589 9.882281 10.100511
1369622_at 4.4077177 4.263936 4.435402 4.6829214 4.1972513 4.2416205 4.0490913 4.4658666 4.4560146 4.4271207 4.4014807 4.7864594
1369623_at 4.548227 4.1928234 4.2969513 3.9594107 4.2692394 4.5776615 4.2901354 4.379326 4.405938 4.3365774 4.626956 4.483446
1369624_at 5.8459673 5.7131343 5.6839375 6.236502 5.6727104 5.7417026 5.5753546 5.6576357 5.6483 5.64912 6.028085 5.8422346
1369625_at 6.1979 6.456433 6.088309 6.264414 5.9160643 6.5688634 6.8197746 6.1189365 5.846423 6.478489 5.548654 6.0326166
1369626_at 9.231392 9.297106 9.286422 9.108028 9.45536 9.56249 9.443514 9.348339 9.387894 9.683582 9.533823 9.743668
1369627_at 3.8034685 3.854959 3.7735734 3.8544064 3.8980532 3.643907 3.8534963 3.719859 4.118001 3.7352448 3.647826 3.7453227
1369628_at 9.714003 9.645457 9.244281 9.712363 9.031854 9.084223 9.491491 9.460759 9.335787 9.688526 9.496931 9.621125
1369629_at 12.064306 12.058198 12.085169 12.0669985 12.098188 12.015095 12.071055 12.145345 12.119121 12.04792 12.062493 12.078958
1369630_at 12.914826 12.915727 12.924368 12.96471 12.90003 12.888961 12.9301605 12.960871 12.995222 12.9301 12.906423 12.949021
1369631_at 7.992549 7.9738684 7.8394732 7.9213676 7.8855815 7.766731 7.9052453 8.036436 7.8365717 8.030462 7.808108 7.853081
1369632_a_at 7.1125393 7.3295884 7.5090117 7.0598316 7.729917 6.605641 6.9685545 6.7411556 6.9401994 6.0475507 6.643295 6.4248157
1369633_at 10.800641 10.819569 10.708159 10.868669 10.862928 10.540585 10.859055 10.478526 10.416985 10.221402 10.114612 10.066008
1369634_at 6.1646323 6.065448 5.900262 6.317785 5.9110928 6.429681 6.040116 6.1606126 6.00707 6.1876583 6.369501 5.9524755
1369635_at 11.920289 11.86733 11.907694 12.111686 11.938371 11.948844 12.257682 12.199029 12.022877 12.367446 12.129952 12.332022
1369636_at 12.603831 12.462769 12.470821 12.692606 12.554051 12.500822 12.784952 12.776507 12.681229 13.010787 12.734853 12.883909
1369637_at 4.686886 4.3130584 4.499204 4.635892 4.320275 5.059142 4.1568604 4.4409122 4.6491737 4.7338123 4.293674 5.05785
1369638_at 4.971379 5.233008 5.0262785 5.3220196 5.2294006 5.2787056 5.1725006 5.3226447 5.0362363 5.1942377 5.0747128 5.5558896
1369639_at 3.7728186 3.4930081 3.7062867 4.0102673 3.6036398 3.8974137 3.5278122 3.8279033 3.7582536 4.0073667 3.7465327 4.1124334
1369640_at 5.211132 5.666628 5.2176147 5.5176597 5.768967 5.4058733 5.6043005 5.459396 5.2449713 5.5694213 5.9019446 5.4459066
1369641_at 7.806478 7.9048147 7.9601927 7.8741155 7.935814 7.942646 8.1639595 7.8157806 7.961111 8.238624 7.916265 7.9292073
1369642_at 7.8950067 8.118199 8.095653 8.02482 8.087684 7.849083 7.8988166 7.8730307 8.098362 8.158128 8.194113 7.9277563
1369643_a_at 8.117905 8.136017 8.184631 8.017629 8.1261 8.1111765 7.8618245 8.260873 8.120338 8.060376 7.8283863 8.174817
1369644_at 9.373307 9.144577 9.400783 9.240925 9.160947 9.142825 9.091363 9.309176 9.059147 9.070976 8.990083 9.122969
1369645_at 3.7827191 3.7313414 4.071267 3.8238292 3.8687367 3.8849733 3.9248526 3.9736047 3.6686413 3.9912977 3.6871188 3.9692998
1369646_at 3.5265613 3.6014364 3.4702578 3.4160278 3.2736936 3.7440894 3.5078974 3.2989864 3.724135 3.6536634 3.2828183 3.560239
1369647_at 7.1449165 6.827648 6.884998 7.108827 6.947634 6.8772945 7.2299547 6.8110776 6.758017 6.918516 6.9803753 6.855751
1369648_at 6.791316 6.975325 6.8219814 6.673112 6.885284 6.6675987 6.9135823 6.706597 6.769754 6.814821 6.396612 6.5699162
1369649_at 4.939965 4.858033 5.23254 4.89317 4.9322853 5.2740536 4.866512 5.021682 5.1332617 5.0341063 4.543576 5.1412325
1369650_at 7.2770386 7.3399153 7.642344 7.1887407 7.2512803 7.4107285 7.5938725 7.4087644 7.2666273 7.5456705 7.6049237 7.4419537
1369651_at 4.650943 4.7711287 4.6442776 4.7873683 4.4744296 4.805253 4.7303123 5.0264683 4.4706936 4.8927507 4.5715966 4.9253044
1369652_at 3.9226906 3.844007 3.702074 3.7446089 3.4151661 3.9622436 3.773622 3.6604013 3.6955838 3.741037 4.017333 3.8073244
1369653_at 7.1228023 7.5859766 7.573023 7.5928965 7.442052 7.452646 7.4432855 7.371091 7.10295 7.344945 7.4532776 7.542833
1369654_at 10.738918 10.717741 10.936656 10.664759 10.861287 10.728564 10.685937 10.924974 11.0149 10.989836 10.881446 10.971722
1369655_at 7.796694 8.698867 9.2749405 8.557446 8.823591 8.064408 8.006704 8.1348095 8.4363 7.856534 7.534704 7.7242136
1369656_at 7.09957 7.1393933 7.872239 7.199841 7.2078204 7.3175793 7.2088947 7.6305323 6.990246 7.404327 7.733501 7.5668626
1369657_at 3.9843366 3.7417386 3.797122 3.8400643 4.271738 4.417697 4.0569935 4.0097775 4.063254 4.4376645 3.970365 4.4902925
1369658_at 8.555162 8.939782 9.33659 9.2124195 8.929992 8.651051 8.5759325 8.859925 8.998937 8.694046 8.359896 8.279011
1369659_at 5.336512 5.7661114 5.618956 5.5051785 5.0547733 5.46167 5.567589 5.4273686 5.803387 5.5546155 5.5995665 5.564516
1369660_at 4.326919 4.185585 4.080881 4.3759937 4.281667 4.3572326 4.0730906 4.139746 4.2926736 4.242925 4.2557716 4.528043
1369661_at 7.840062 7.714026 7.7754188 7.816788 7.585818 7.7838717 7.693198 7.717694 7.8082066 7.7770033 7.6884913 7.8163347
1369662_at 3.5831509 3.5283492 3.5100572 3.6194801 3.60558 3.421048 3.2655666 3.4106667 3.5872154 3.587125 3.6228404 3.7193587
1369663_at 9.4225 9.74472 10.125906 9.525586 9.427524 9.248288 9.5202265 6.6377225 8.837782 6.879927 10.05814 9.560202
1369664_at 10.911642 10.859264 10.818338 11.258376 11.064623 11.002079 11.039195 10.495199 10.665459 10.538447 10.756734 11.061802
1369665_a_at 7.8469896 7.957366 7.9587193 8.372854 7.8484464 7.774087 7.612601 8.20239 8.081099 7.779967 7.9061265 7.994705
1369666_at 6.1503334 6.3756323 5.9062357 6.0704827 5.712223 6.1512294 5.880553 6.0772896 6.1066513 6.4787846 6.1942253 5.889376
1369667_at 6.6697645 6.8133245 6.7387915 6.9438853 7.2345223 6.8505125 6.9517775 7.0015507 6.0475173 7.0681767 7.2008786 7.150154
1369668_x_at 4.0002394 3.7969651 3.9302917 3.7574418 3.7563593 4.048167 3.852585 3.9747262 3.9057276 4.009071 3.8944075 3.753675
1369669_at 8.2537365 8.4236355 8.646696 8.555752 8.630196 8.424423 8.418172 8.827255 8.643236 8.874186 8.917488 8.765439
1369670_at 4.8335266 5.009819 4.90135 4.490927 4.9480524 4.7882547 5.008428 4.7019014 4.762851 4.710103 4.7067175 4.5618324
1369671_at 12.598386 12.586464 12.608725 12.602054 12.5226965 12.661851 12.642826 12.68044 12.725288 12.168742 12.257692 12.490438
1369672_at 6.6905336 6.726028 6.528612 6.5938377 6.885284 6.731516 6.4664254 6.7117805 6.6187773 6.37067 6.7723417 6.4936123
1369673_at 3.9788294 4.6296844 4.2031136 4.5966024 3.979958 3.789226 3.7977655 3.7944376 4.438963 3.7006853 3.7765179 4.1842012
1369674_at 3.7308464 5.888171 3.527607 5.3245974 3.5832567 3.6675286 3.9297984 3.4971983 4.828019 3.8585763 3.7030146 3.6304805
1369675_at 6.651482 6.7810225 6.718481 6.2506366 6.6424217 6.5430923 6.5426054 6.4076624 6.4937463 6.3669643 6.4101443 6.4085164
1369676_at 7.4810615 7.64166 7.566119 7.3478856 7.282108 7.5710325 7.3810143 7.7267256 7.6295238 7.5807 7.4815445 7.2372384
1369677_at 3.5464222 3.5188673 3.4224222 3.5752733 3.5068092 3.701137 3.4270532 3.3793979 3.4699202 3.3608088 3.459419 3.564726
1369678_a_at 7.736196 7.5345984 7.6790414 7.773182 7.8740115 7.5585203 7.7764506 7.781804 7.569494 7.4255023 7.6936874 7.511817
1369679_a_at 9.840813 9.646146 9.662169 9.786357 9.779429 9.726881 9.644556 9.70697 9.602182 9.551341 9.488488 9.477736
1369680_at 4.895717 5.0714135 4.7829337 4.96395 4.850578 5.016841 4.979968 4.783273 4.851342 4.8351855 4.8533316 4.9223313
1369681_at 4.438116 4.0997305 4.4684467 4.2522902 3.970175 4.2126565 4.154537 4.186863 4.1450186 4.4657297 4.211348 4.3957257
1369682_at 6.584061 6.6151185 6.2872663 6.3458996 6.406681 6.4967914 6.478195 6.4053698 6.5440416 6.370248 6.458533 6.3654857
1369683_at 7.171571 7.5034738 7.3613358 7.3575425 7.1287327 6.7896047 7.2035522 7.307288 6.978084 7.087474 7.646508 7.3823056
1369684_at 5.2011614 5.3069763 5.162517 5.2396026 5.0283203 5.2446613 5.1285353 5.0653663 5.0601335 5.12466 4.9392486 4.971864
1369685_at 4.2752094 3.8275516 4.0661783 3.992204 3.5954025 3.9459188 3.6776967 3.8670115 4.038559 3.938676 3.7730446 3.9500923
1369686_at 4.2951155 4.0651436 4.042823 4.1604095 3.9870572 4.2782717 4.2688413 3.9072695 4.227837 4.4250126 4.232624 4.4685116
1369687_at 4.136871 4.127635 4.1655593 4.130157 3.9291692 4.444148 3.93519 4.1128263 4.037374 4.1730022 3.9688957 4.102071
1369688_s_at 4.372031 4.752522 4.79895 4.838476 4.6037283 5.180478 4.499426 5.051748 4.755269 5.353694 4.5474977 4.951425
1369689_at 6.869983 7.248978 7.0181646 7.2095675 7.2260017 7.3763766 7.4895086 7.2656264 7.2649035 7.4328685 7.3153286 7.040739
1369690_at 7.1387053 7.22472 7.2786303 7.125896 7.1434402 7.1738963 7.1537037 7.369314 7.5985456 7.3717923 7.1855636 6.956399
1369691_at 4.14375 4.4895725 4.252349 4.3055744 4.528346 4.498743 4.1223645 4.2871714 4.0233355 3.8524802 4.541259 4.2764225
1369692_at 3.9124753 3.811259 4.0388994 3.981312 3.8444457 4.033743 3.928016 3.8577418 3.990608 4.103525 3.8936455 3.8283823
1369693_a_at 5.258871 5.2632976 6.3967133 6.057198 5.817859 6.013985 5.1166334 6.2256 6.2049284 7.554337 5.9701176 6.6570206
1369694_at 3.7092469 3.4406047 3.660452 3.5998576 3.7809255 3.862806 3.5640435 3.7096028 3.724135 3.784896 3.286053 3.658621
1369695_at 4.4421544 4.208603 4.3774433 4.4791365 4.164583 4.35686 4.060581 4.321161 4.3291464 4.4064527 4.179962 4.214635
1369696_at 3.6358664 3.6171808 3.6680968 3.6882281 3.5659382 3.659528 3.7966664 3.769147 3.7521179 3.8196802 3.6779947 4.0758057
1369697_at 3.889256 3.682928 3.8015249 3.8564997 3.6851187 4.2295246 3.7897532 4.1261106 3.7748442 3.6549296 3.8210752 3.862703
1369698_at 4.532541 4.610527 4.9547114 4.7692347 4.5743623 4.837231 6.590611 5.7735424 5.9835114 7.6461277 6.9195223 6.369617
1369699_at 4.7709055 4.6883793 4.351146 4.5631094 4.6579494 4.705014 4.5668507 4.687997 5.1375175 5.0605326 4.6712303 4.616757
1369700_at 5.9233217 5.8721204 6.375915 6.218101 6.368088 6.0675135 5.937525 6.5005994 5.989997 5.771459 6.3372293 5.908245
1369701_at 12.675175 12.758581 12.541344 12.845109 12.561803 12.434669 12.47797 12.458636 12.3480625 11.763466 11.785324 11.933947
1369702_at 7.13882 7.0435486 7.022969 7.0921206 7.0747476 7.2064815 6.829698 6.7547016 6.474023 6.71767 6.5687623 6.4753966
1369703_at 6.910604 6.8906918 7.1672134 7.0346036 7.002688 7.155537 6.977593 7.1426167 7.074971 7.1305137 7.5543556 7.408219
1369704_at 6.3036776 6.2292476 6.024176 6.1874866 6.338861 6.177144 5.9452333 6.141044 6.247989 6.694578 5.9084806 6.1292415
1369705_at 4.892099 5.0321665 4.9513793 4.853393 5.050453 5.3454423 4.849021 4.708806 4.9929237 5.0673223 4.8863187 5.0383735
1369706_at 3.8442914 3.633138 3.7606246 3.5693915 3.4955208 3.755847 3.5096478 3.6273541 3.3889825 3.6966429 3.4743102 3.6536314
1369707_at 4.3283243 4.583078 4.4609027 4.7108893 4.8300233 4.24224 4.1815825 4.412195 4.496153 4.7416177 4.2787933 4.6365294
1369708_a_at 5.337819 5.696884 5.6031375 5.585466 5.6235304 5.706184 5.739855 5.916106 5.536488 5.437065 6.3378468 5.801199
1369709_at 4.429297 4.269662 4.487357 4.2345223 4.1061954 4.3183055 4.0790405 3.957367 4.351989 4.708233 4.2776775 4.3451138
1369710_a_at 4.111344 3.8853579 3.971707 3.7113986 3.5881615 3.7322042 3.716625 4.0899467 3.7421575 3.8288426 4.1601005 4.115824
1369711_at 4.473123 4.1526423 4.168144 4.4445076 4.0157213 4.4826493 4.4331045 4.3669276 4.595155 4.422029 4.0324583 4.564634
1369712_at 7.116339 7.337354 7.4048514 7.21277 7.5725036 7.135924 7.262287 7.443014 7.3566356 6.996244 7.4885983 6.9402933
1369713_at 5.2958126 5.624971 5.1810346 5.5939236 5.3281827 5.361351 5.314831 5.3261547 5.6691003 5.836724 5.3549905 5.274847
1369714_at 7.387552 7.402858 7.0713654 6.863915 7.0330467 6.7869363 7.056085 6.996852 7.2233953 6.877796 7.053047 6.6196966
1369715_at 4.090912 3.922117 3.9773808 4.1823034 4.1164913 4.189393 3.9781368 3.9885175 4.002458 3.7817922 4.315436 3.9999886
1369716_s_at 9.843592 10.267924 10.042519 10.350218 10.30498 10.012408 9.983057 10.278339 10.439396 10.326046 10.438625 10.4600115
1369717_at 4.0585546 4.3758497 4.0050893 4.0119376 4.3843236 4.214266 4.1959877 4.036733 4.0593767 4.5501685 4.1608233 4.0978494
1369718_at 9.081991 9.310286 9.120891 9.218185 9.30577 8.997191 9.344133 9.304473 9.199371 9.197106 8.889539 8.903614
1369719_at 3.2709227 3.182892 3.0901797 3.2779727 3.407583 3.2478979 3.295656 3.2211676 3.2699463 3.1764395 3.4084334 3.4143186
1369720_at 9.699898 9.7413225 10.028896 9.8789425 9.828114 9.957744 9.858016 9.691982 10.09118 10.179676 10.072922 10.041458
1369721_at 4.575895 4.820571 4.760757 4.795578 4.897401 4.806867 4.3874683 4.6081233 4.6330204 4.6785793 4.6225395 5.02995
1369722_a_at 8.259894 8.361766 8.409281 8.451119 8.289121 8.269852 8.192837 8.250862 8.448602 8.094476 8.18861 8.26092
1369723_at 7.5170856 7.6241503 7.1819005 7.551055 7.380897 7.420744 7.2976756 7.239574 7.2680836 7.2178307 7.383478 7.367631
1369724_at 5.200245 5.273843 5.0756145 5.2238026 5.275722 5.1919847 5.3314533 5.2280827 5.5054765 5.1576467 4.980644 5.3113604
1369725_at 8.2812605 8.20364 8.158684 8.115804 8.281471 8.346259 8.247213 8.393957 8.160243 7.817309 7.911185 7.820364
1369726_at 8.62514 8.657832 8.445012 8.689465 8.137873 8.776837 8.676943 8.904694 9.0130825 9.283756 9.192502 9.247242
1369727_at 13.78257 13.782013 13.867804 13.957552 13.755808 13.7111 13.963851 13.895934 13.842283 13.9054 13.909699 13.918915
1369728_at 5.6681414 5.3350883 5.7334533 5.447678 5.608979 5.4717584 5.3681474 5.49741 5.272127 5.059083 5.5252495 5.2728405
1369729_at 9.355219 9.419363 9.417051 9.293022 9.599272 9.543539 9.790134 9.126278 9.535057 9.557154 9.210552 9.611977
1369730_a_at 4.4751024 4.539667 4.7429037 4.548578 4.4303765 4.7699723 4.438751 4.462231 4.255354 4.5384874 4.3399215 4.6554546
1369731_at 3.4987218 3.1999023 3.455276 3.3301325 3.3219182 3.3012156 3.4278238 3.4408104 3.3460011 3.5777557 3.7107425 3.4022465
1369732_a_at 4.7404995 5.222331 4.7697697 4.554557 4.8793077 5.167162 4.8644896 4.898239 4.735422 4.968442 5.1461163 4.810029
1369733_at 8.611777 8.800649 8.733662 8.747133 8.739865 8.52824 8.8156395 8.629465 8.535912 8.525301 8.544273 8.541717
1369734_at 9.282623 9.24377 9.298191 9.156177 9.198853 9.361829 9.358282 9.193912 9.205933 9.187404 9.024027 9.038696
1369735_at 5.957227 5.850825 6.0589576 5.618774 5.870011 6.0278316 5.7289753 5.6608067 6.2767606 5.7542996 5.6781964 5.482808
1369736_at 4.9463797 5.0177956 5.1665087 5.3671713 5.222209 5.2181563 4.997199 4.9012594 5.5450525 5.506195 4.9115276 5.022173
1369737_at 8.873687 9.274729 9.659596 9.411831 9.326292 9.41664 8.924359 9.674886 9.6957 8.852995 9.353573 9.050451
1369738_s_at 10.077817 10.262133 10.525506 10.449958 10.152063 10.500512 9.976703 10.469045 10.759398 10.062946 10.300429 10.391277
1369739_at 4.4150476 4.27784 4.3760605 4.30491 3.8817956 3.914067 3.9455268 4.0863905 3.9837248 4.4101753 4.3690047 4.15024
1369740_at 5.093849 4.5919194 4.684753 4.472769 4.501449 4.627344 4.8626914 4.8495626 4.838645 4.7865834 4.9074755 4.7352495
1369741_at 5.505481 5.192141 5.403065 5.393088 5.212526 5.5153112 5.5363326 5.2167277 5.3374743 5.400591 5.4786563 5.592779
1369742_at 4.57875 4.441148 4.6498346 4.5895586 4.3647256 4.8314304 4.665354 4.753746 4.5549855 4.9870853 4.7690716 4.6227627
1369743_a_at 8.446554 9.119649 9.032518 8.684208 8.721405 8.417946 8.4137745 9.12904 8.610692 8.869785 8.507276 8.900901
1369744_at 4.183732 4.0108075 4.112843 3.8077393 3.8913631 4.261702 3.7859263 3.8726172 3.888497 3.9562166 3.8505955 4.386016
1369745_at 6.145281 6.00768 6.0522594 6.39066 6.022918 6.359563 6.06091 6.0623684 5.959982 6.2750745 5.949557 6.199599
1369746_a_at 11.84659 11.975018 11.957217 12.064918 11.933646 12.070616 12.090366 11.97677 11.979209 11.499919 11.10681 11.569269
1369747_at 7.0044975 7.0194807 6.9095373 6.628207 6.856894 7.2491136 7.0287657 7.025 6.7931914 5.9977493 6.5049596 6.683138
1369748_at 3.4989808 3.5170588 3.5506916 3.5252652 3.8505838 3.799595 3.4865472 3.6866026 3.61086 3.7018378 3.350295 3.4726138
1369749_a_at 4.089519 3.8819108 3.8285983 3.9845173 3.6412568 4.034932 4.023486 4.083952 3.8794389 4.111305 3.4858077 4.2254157
1369750_at 3.4403684 3.3046596 3.4678514 3.4675424 3.5091536 3.729485 3.8742712 3.8264687 3.7799854 3.433747 3.2990346 3.6483822
1369751_at 4.280071 3.9838076 4.1000314 4.1201963 3.921775 4.0666 3.93081 4.2491617 4.042645 4.206944 4.184393 4.107915
1369752_a_at 4.697128 4.8974094 4.667512 4.942773 4.7816215 4.9302287 4.638977 4.5960464 4.857371 4.796863 4.4740005 4.8882937
1369753_at 4.2024255 3.8005972 4.081416 4.222837 3.9870572 3.8323028 3.9228442 3.836923 4.0622463 4.2708325 3.9527702 4.1233244
1369754_a_at 8.356172 8.549921 8.529315 8.682274 8.545693 8.424459 8.541259 8.448424 8.371864 8.58523 8.78297 8.616493
1369755_at 3.8157158 3.6394982 3.634008 3.7663238 3.5601444 3.9230936 3.5753205 3.7192633 4.102372 3.718337 3.7858224 3.5366075
1369756_a_at 7.1748123 7.1492825 7.249863 7.2468624 7.5082684 7.33013 7.752173 7.3586946 7.1623893 7.8340583 7.6229205 7.5124745
1369757_at 5.861884 5.735609 5.6814413 5.98463 5.601451 5.977753 5.541271 5.5334597 5.4534554 5.747936 5.6812572 5.717246
1369758_at 8.67356 9.199721 8.358738 9.186259 8.220888 8.225697 9.826373 9.022807 8.33833 9.013191 9.136558 9.2666855
1369759_at 5.299538 4.9914885 5.0414195 5.3670764 5.022428 5.124209 5.2404475 5.0334535 5.283855 5.1333194 5.0747128 5.1778245
1369760_a_at 3.6075327 3.631694 3.6911502 3.6357868 3.6060927 3.7859335 3.6297874 3.849334 3.915574 3.613169 3.702227 3.641492
1369761_at 4.0271244 3.9630024 3.761029 3.971634 3.8914006 4.049922 3.81112 4.04292 3.925255 4.2277827 3.8422844 3.972258
1369762_at 3.8914545 3.9767907 4.2535024 4.0473237 3.9476333 3.9943895 3.891285 4.5793195 4.2892766 3.9739861 3.9973328 4.4117746
1369763_at 4.0765896 3.6939178 3.796917 4.0253806 3.9546778 3.9485252 3.9314795 4.066059 4.134692 4.027248 4.1459293 3.9773238
1369764_at 13.207047 13.294995 13.221636 13.277955 13.29794 13.268757 13.131662 13.294144 13.205411 13.102303 13.160503 13.121949
1369765_at 3.8442914 3.7782538 3.5734782 3.5518465 3.6604528 3.607868 3.5396507 3.7693524 3.6180382 3.652152 3.9659114 3.6227133
1369766_at 5.447667 5.327617 4.7226048 4.990699 5.1908207 5.332034 4.9335785 5.374036 5.3099256 5.2078304 5.3370094 5.2909822
1369767_a_at 3.7661889 3.6862936 3.9639194 3.9358876 3.6436155 3.9382803 3.7046459 3.6567628 3.7459438 3.913011 3.8011935 4.024678
1369768_at 6.608011 6.3289747 6.1731505 6.2909493 6.419631 6.352949 6.159969 6.567564 6.612573 6.448671 6.4483576 6.5630403
1369769_at 4.553773 4.715144 4.6168995 4.4139175 4.3369703 4.4421616 4.247928 4.5160503 4.3324475 4.631082 4.7281156 4.437641
1369770_at 3.8914545 3.750935 4.014656 3.89879 3.8127744 4.175082 4.152021 3.8363304 3.8643315 3.86343 4.229171 4.114452
1369771_at 5.2766757 5.496549 5.5321455 5.200388 5.368984 5.113266 5.4659147 5.120729 5.400713 5.37836 5.72482 5.827432
1369772_at 6.7339554 6.667153 6.6706634 6.9767094 6.791932 7.1207275 6.994154 7.0865955 7.089274 7.198559 6.7184887 6.9462996
1369773_at 3.7092469 3.829905 3.9211593 3.8454719 3.7721107 3.9264286 3.6561227 4.119684 3.467071 3.488625 4.0618944 3.7811494
1369774_at 4.167232 4.0635424 4.162447 3.9798188 3.887434 4.0606747 4.056286 4.120569 4.0734987 4.4691153 4.2475605 4.2527437
1369775_at 8.187147 8.061066 7.997275 8.139351 8.264812 8.207836 8.109203 7.857312 7.6646676 8.3361845 8.302593 7.9504805
1369776_a_at 6.5818343 6.2862926 6.369024 6.3988533 6.278907 6.800931 6.3619967 6.472965 6.6223135 6.37441 6.4735565 6.7200246
1369777_a_at 7.2494965 7.116144 7.2616796 7.1110153 7.1650057 7.0006866 7.566244 7.354211 7.2180343 6.7996607 7.237016 6.928842
1369778_at 3.5419679 3.5108714 3.8084066 3.9382665 3.8155115 4.051688 3.8972955 3.7748702 3.9021194 3.7305982 3.7765179 4.0913954
1369779_at 5.9897356 6.0581913 6.0376287 5.973998 6.1991816 5.821323 6.237838 5.93551 6.4676313 6.0415564 5.950677 6.023199
1369780_at 6.0085807 5.8340592 5.816916 5.998895 5.619747 6.1056256 5.81973 6.049996 6.0083055 5.969036 5.7582374 5.958158
1369781_at 3.8026845 4.071611 3.7466903 3.8860443 3.9878902 3.9439728 3.7686186 3.8537407 4.0561304 3.8707495 3.7413003 3.7932565
1369782_a_at 6.1410484 5.8892417 5.8274775 5.8223963 5.597494 6.14452 5.669196 5.908156 6.0399 5.8207865 5.592243 5.871177
1369783_a_at 5.1451364 5.323357 4.7329845 4.6660876 4.783208 5.2247744 5.6415677 5.2143188 5.288022 6.821759 6.261987 5.984967
1369784_at 3.5224245 3.4642956 3.7427933 3.6170309 3.8615716 3.8586757 3.7721272 3.607634 3.646088 3.9307919 3.4992356 3.9329002
1369785_at 7.9952235 8.002213 8.090066 7.8272047 8.110056 7.8799925 8.194074 8.020398 8.108503 8.269359 8.441053 8.387848
1369786_at 5.4182305 5.291779 5.26507 5.544916 5.2654724 5.9536347 5.462769 5.346435 5.450737 5.651341 4.8745337 5.776188
1369787_at 3.9878068 3.6487217 4.006177 3.7293508 3.7364366 3.614373 3.5854762 4.003628 3.6519098 4.1504364 3.7844517 3.9922683
1369788_s_at 8.452248 7.9556255 7.543064 7.8075743 7.5434856 7.053918 8.224449 6.9862804 7.0600486 6.937996 7.3181067 6.970573
1369789_at 3.1458135 3.3524537 3.4505007 3.471412 3.3974247 3.2705142 3.2523475 3.1606297 3.2806292 3.2268245 3.2760139 3.5094318
1369790_at 11.841319 11.733848 12.339989 11.916185 12.2391815 12.182002 11.210039 12.083728 12.238793 12.050988 12.651242 12.157909
1369791_at 8.218103 8.341068 8.488984 8.529728 8.41596 8.45009 8.489586 8.591475 8.504796 8.284777 8.542166 8.642683
1369792_at 5.7831964 5.657737 5.933225 5.870954 5.69147 6.0612135 5.5505404 5.8800354 5.5289783 5.6095448 5.8826094 5.5850124
1369793_a_at 4.0011673 3.8458998 3.8234777 3.9140956 3.7645075 3.778357 3.8673337 3.9592686 4.074478 3.9638932 3.9023745 3.7090542
1369794_a_at 4.8274817 4.727734 4.7533717 4.779623 4.4523096 4.6714935 4.435265 4.6519547 4.935799 4.533359 4.6743236 4.911293
1369795_at 4.4188647 4.397333 4.4073353 4.2035346 4.3040924 4.4735065 4.659774 4.2424192 4.5300264 4.6719923 4.3713326 4.5327044
1369796_at 4.895717 4.379667 4.795956 4.3124504 4.3056836 4.59203 4.5568438 4.544896 4.4018893 4.7040467 4.0893455 4.435728
1369797_at 4.392808 4.175864 4.242585 3.9150684 4.0474043 4.262966 4.031614 3.9367204 4.270072 4.226449 4.2603693 4.361927
1369798_at 4.4503365 4.3345995 4.233968 4.5001945 4.300112 4.573967 4.1568604 4.157399 4.3176622 4.449644 4.189747 4.404504
1369799_at 10.59573 10.806985 10.707507 10.7281275 10.749594 10.466313 10.626059 10.718146 10.947075 10.919172 10.72099 10.627715
1369800_at 3.8346164 3.831954 3.931833 3.949351 3.9573824 3.7729259 3.9323769 3.853624 3.598792 3.7392495 4.3445754 3.7639503
1369801_at 4.4914174 4.344997 4.136012 4.619946 4.5172467 4.6440864 4.47077 4.25596 4.3150744 4.423611 3.86752 4.732874
1369802_at 4.1924725 3.72204 3.8464406 3.754596 3.7604275 4.1172595 3.9298458 4.191169 4.029842 4.010742 3.7984421 3.9337351
1369803_at 4.607158 4.291629 4.122286 4.604686 4.2355747 4.7779484 4.4538345 4.410088 4.5391417 4.647727 4.5262547 4.954234
1369804_a_at 4.3817744 4.2810335 4.47375 4.4732857 4.672855 4.892957 4.5201554 4.546547 4.669105 4.741039 4.7118983 4.558425
1369805_at 3.787273 3.597628 3.8541112 4.011998 3.9512298 3.978546 3.8796575 4.070538 3.8611119 4.179524 3.7329729 3.8090127
1369806_at 5.3907294 5.418891 4.9682693 5.461385 5.3591976 4.7366095 4.8181047 5.1380053 5.0486393 5.3295655 4.9496727 4.9595857
1369807_at 4.290744 4.2025857 4.647156 4.739328 4.334235 4.5704727 3.9671035 4.447753 4.3931136 4.7814565 4.2732253 4.594113
1369808_at 4.3265634 4.2535367 4.3229265 4.555441 4.474554 4.8130713 4.2224627 4.284768 4.58825 4.414576 4.1757803 4.5820847
1369809_at 4.8811445 4.8170843 4.61264 4.911574 4.7512674 5.161923 4.6326227 4.254238 4.8314505 5.0982037 4.668606 5.0061417
1369810_at 6.4480166 6.7215166 6.691744 6.7194653 6.986147 6.4879236 6.6288857 6.8285904 6.902357 7.115167 7.0655255 7.2120748
1369811_at 4.44316 4.4897137 4.482415 4.3634434 4.4796352 5.010599 4.769404 4.4388437 4.673156 4.7542925 4.6599836 4.796382
1369812_at 5.916235 5.3711977 5.570489 5.7343283 5.543317 5.6379604 5.5503225 5.481264 5.5975018 5.3661165 5.198681 5.773237
1369813_at 6.787348 6.91826 6.805229 6.7776737 6.9038033 6.809779 6.748123 6.782846 6.778665 7.27953 6.747626 6.640327
1369814_at 4.652651 4.671836 4.61264 4.7067146 4.58326 4.882934 4.5964313 4.319375 4.4533606 4.28368 4.3427963 4.5051975
1369815_at 5.394264 5.5275826 5.5585036 5.669785 5.626272 5.487455 5.0871058 5.7146792 5.478781 5.1224422 5.002065 5.4774785
1369816_at 4.783782 4.776011 4.840623 4.671745 4.8299212 4.9144874 4.585405 4.935639 4.8311768 4.884804 5.318553 4.9204345
1369817_at 3.8622482 4.2818565 4.194826 4.2217736 4.1202474 4.0819073 4.1230845 4.2506227 4.4224668 4.509035 4.1991076 4.1040025
1369818_at 5.121898 4.7099514 4.775914 4.4697065 4.5227237 4.4866133 4.4499245 4.958361 4.785933 4.875356 4.6582623 4.6368036
1369819_at 4.8902884 4.7936454 4.557954 4.406952 4.4659023 4.436323 4.8356056 4.701663 4.650777 4.3697085 4.677625 4.761477
1369820_at 4.1898465 3.8641195 3.894902 4.052115 3.9242625 4.2128673 4.019181 4.2107706 3.6115892 4.275881 3.9580631 3.7558544
1369821_a_at 4.986637 5.215164 4.9663773 4.8726053 4.651712 5.07026 4.5720525 5.0523915 4.623122 4.8498287 4.909395 4.9311576
1369822_at 4.2927246 4.3055677 4.5138164 4.0474987 4.2298446 4.7464275 4.253972 4.1278234 4.106264 4.2037783 4.010274 4.451285
1369823_at 4.6463814 4.378645 4.475292 4.6649256 4.3003073 4.7135563 4.207548 4.3838873 4.32104 4.4297743 4.1439857 4.537889
1369824_at 4.8600807 4.643198 4.482976 5.0935745 4.4322557 5.125477 4.5803623 4.9328938 4.785904 5.0240355 4.785324 5.144533
1369825_at 4.77244 4.5620055 4.463287 4.2102466 4.6184897 4.730961 4.3766026 4.5420446 4.4793653 4.562784 4.44022 4.525371
1369826_at 6.367867 6.5103703 6.659684 6.4122567 6.2904105 6.3498836 6.792347 6.7217965 6.6922665 6.522268 6.557869 6.5374284
1369827_at 4.980442 5.196641 5.226984 5.134797 5.0209494 5.469804 5.16502 5.1111116 5.2350683 5.3728876 5.4057674 5.076723
1369828_at 5.4951572 5.2613983 5.295891 5.1587276 5.1663513 5.3490043 5.121152 5.186262 5.1710157 5.1959887 5.172662 5.335808
1369829_at 4.853203 4.56285 4.49623 4.68233 4.478569 4.5915375 4.5223413 4.617301 4.5848913 4.7587776 4.3087025 4.6163464
1369830_at 4.7682695 4.862995 5.005706 4.46581 5.140938 4.437633 4.823869 4.724639 4.974243 4.401224 4.576173 4.920777
1369831_at 5.193405 4.886359 5.323143 5.353608 5.051426 5.2309895 5.0503683 5.2108965 5.1484165 4.963147 4.9930964 5.0465508
1369832_at 5.3962617 5.1705513 5.243215 4.989115 5.4796095 5.483322 5.4297485 5.08234 5.5537367 5.358402 5.000086 5.4037094
1369833_at 3.7157917 4.166892 4.341364 3.9162736 3.8199153 4.105114 3.7991493 4.0716743 4.134434 4.325737 4.2968116 4.20146
1369834_at 7.9013877 7.916098 7.926084 7.7620687 8.100736 7.447785 7.8944025 8.056877 7.688015 7.257066 7.3593903 6.6416664
1369835_at 5.949736 5.8913093 5.982355 6.154986 5.9939737 6.417198 5.954759 5.892926 6.013347 6.3464885 6.0118976 6.3019614
1369836_at 5.659901 5.5685997 6.3889832 7.100456 7.1140933 6.1260204 6.262835 5.4457088 6.58466 6.0992146 6.080842 6.1595674
1369837_at 12.255092 12.265629 12.537197 12.579889 12.089344 12.499916 12.385619 12.310994 12.401493 11.720242 11.299769 11.770731
1369838_at 4.0441008 4.241188 4.1100883 3.924407 4.002422 4.321357 3.949836 4.1813087 3.8978343 4.0984473 3.846063 4.034709
1369839_at 4.190051 4.3163404 4.2933607 4.336007 4.308281 4.5304937 4.230857 4.404895 4.3254395 4.667515 4.144644 4.3398385
1369840_at 10.37768 10.034684 9.718327 9.941886 10.226007 9.555704 10.765232 9.3877325 8.255959 9.754427 9.965262 9.647683
1369841_at 3.8006291 3.7171514 3.6363063 3.358256 3.4776347 3.6242747 3.7043903 3.593897 3.516207 4.1795177 3.5102808 3.6560993
1369842_at 3.8453763 3.8232262 3.9463031 3.9163983 3.8526094 3.8195298 3.7804935 3.679779 4.1194515 4.011836 4.155945 3.5965314
1369843_at 4.1559305 4.097211 4.1236463 4.0147505 4.110756 4.373267 4.0032454 4.2946143 4.103675 4.3375664 4.160824 4.3983974
1369844_at 3.9177494 4.1129227 3.6014075 3.9756236 3.8239486 4.091959 4.045114 4.1410446 4.143263 4.223233 4.012449 4.2015724
1369845_at 5.09603 5.069814 4.9723396 5.0734286 5.0547447 5.4424815 5.0999055 5.0219107 5.2713284 5.2116184 4.902533 5.245894
1369846_at 3.576507 3.7180161 3.457419 3.6261783 3.5383675 3.62875 3.4015005 3.7670217 3.57939 3.7656443 3.5575247 3.7505288
1369847_at 5.0971546 5.2773814 5.3523545 5.3507204 4.9743943 5.246791 4.853799 5.109246 4.9489117 5.354442 4.7516427 5.330136
1369848_at 3.5600297 3.6014364 3.4591446 3.5018623 3.4577036 3.468488 3.349676 3.5335522 3.5108714 3.4745257 3.5401907 3.5401855
1369849_at 5.1215553 5.221842 5.225027 5.5829334 5.230192 5.2610035 5.1129646 5.1425514 5.2958126 5.269225 5.0206957 5.272622
1369850_at 5.834617 5.6081047 5.8603125 5.4285336 5.7863846 6.048902 6.1478086 6.3294454 6.654277 6.2087297 6.291653 6.8300576
1369851_at 6.9690704 7.0603857 7.062362 6.9587317 6.885284 7.183231 6.87661 6.9073005 6.9352756 6.8715973 6.8223543 7.3427324
1369852_at 12.008945 12.079938 11.97379 12.0359 11.919664 11.908424 11.892881 12.009883 11.9361515 11.584971 11.723701 11.710268
1369853_at 4.8908916 4.70427 4.767919 4.745312 4.686376 4.818155 4.7293124 4.779324 4.8643355 4.765273 4.678329 4.9012523
1369854_a_at 8.879106 8.618678 9.031962 8.991167 8.708259 8.824828 9.012717 8.891932 8.69305 8.941585 8.848187 8.402894
1369855_at 3.6302543 3.661486 3.6731772 3.7552674 3.8426838 3.7095168 3.6116273 3.7675517 3.6431036 3.544623 3.7843244 3.9875488
1369856_at 4.084763 3.8212402 4.0757213 4.204684 4.2409687 4.571761 4.1098595 4.237151 4.2415304 4.2214193 3.8688588 4.3439255
1369857_a_at 5.443654 5.3832364 5.212251 5.421303 5.4321456 5.5702405 5.4587865 5.4331493 5.6070905 5.708199 5.6375914 5.7284417
1369858_at 4.171755 4.1440077 4.2415047 4.1618414 4.1818914 4.4773674 4.037384 4.635415 4.219746 4.619435 4.4193044 3.9330826
1369859_at 4.0951757 3.9594014 4.0392165 4.232668 4.432643 4.3085084 3.987067 4.365513 3.933947 4.427675 4.095751 4.230505
1369860_a_at 4.5446405 4.4776106 4.747364 4.4386687 4.310091 4.427721 4.725045 4.49358 4.8131332 4.7905045 4.5306454 4.681284
1369861_at 4.52049 4.2146163 4.018738 4.391004 4.0179324 4.5183 4.4208803 4.171545 4.016579 4.346718 3.86752 4.1974816
1369862_at 4.37538 4.5111427 4.3088965 4.3829694 4.0463614 4.681675 4.1771665 4.633765 4.2839923 4.2682915 4.262468 4.468146
1369863_at 9.119171 9.399227 9.366503 9.35636 9.342211 9.422055 9.993777 9.854818 8.989449 10.573924 10.3445 10.124203
1369864_a_at 10.38835 10.163237 11.734872 11.311508 11.658561 11.4155245 9.152184 11.996365 12.337459 9.664841 11.832903 10.94255
1369865_at 4.141264 4.024201 4.1106515 4.0055647 4.0919075 4.7383237 4.201758 4.0716205 4.1277676 3.8991766 4.237338 4.3490763
1369866_at 4.3221126 4.622344 4.391715 4.4146204 4.597266 4.6501484 4.3703504 4.4791155 4.3837857 4.8010073 4.5815163 4.592951
1369867_at 5.417225 5.168382 5.474321 5.1702332 5.5203815 4.987151 4.812602 5.0606647 5.865597 4.398019 4.797882 4.4926395
1369868_at 10.424001 10.248189 10.387409 10.577854 10.264257 10.3837385 10.245349 10.367197 10.294143 9.984197 10.061828 9.975911
1369869_at 3.5138693 3.4363031 3.6783364 3.6501772 3.6093545 3.6443243 3.6591992 3.8611188 3.6274948 3.681766 3.43991 3.7104251
1369870_at 7.108928 7.0146275 7.0039816 6.957157 7.343421 6.8415656 6.7821593 7.0237527 7.0134864 6.810438 6.87957 7.017449
1369871_at 3.6106584 3.594463 3.5506916 3.646956 3.3606098 3.582949 3.5100217 3.6423838 3.6631846 3.6019835 3.8324006 3.72976
1369872_a_at 4.277548 4.2894297 4.2384977 4.3735704 4.1710625 4.6053944 4.223836 4.330064 4.3526716 4.330344 4.1396427 4.558017
1369873_at 4.528098 4.2627945 4.511836 4.5736036 4.373526 4.5917273 4.4100056 4.453607 4.532921 4.6571407 4.400889 4.839074
1369874_at 4.227804 4.412355 4.4021964 4.1956906 4.21048 4.574899 4.2280655 4.501892 4.670117 4.7082596 4.3806844 4.4583335
1369875_at 4.939534 4.7589617 4.720723 4.8517866 4.7356634 4.9937315 4.726367 5.120553 4.87871 4.92727 4.621808 4.9643726
1369876_at 3.6066582 3.448679 3.634008 3.754596 3.6205482 3.937031 3.5891702 3.8750625 3.5800142 3.665504 3.4356096 4.0438995
1369877_at 4.899205 5.0752225 5.089874 4.76025 4.7261047 4.925645 4.7103896 4.744543 4.650191 4.588014 4.380111 4.893975
1369878_at 4.0819855 3.8155665 3.9849432 4.1049643 4.0339537 4.077532 4.064929 4.1429005 4.0317354 3.885744 3.9627502 3.850972
1369879_a_at 12.87294 12.894394 12.886954 12.8804245 12.895821 12.896463 12.802438 12.899258 12.918185 12.8056135 12.768428 12.694868
1369880_at 4.090912 3.9382005 4.0487843 4.183847 4.169358 4.008692 3.865811 4.2842603 4.1216545 4.4000316 4.167942 4.1664157
1369881_at 4.2337465 4.182953 4.3948336 4.1049685 4.2025495 4.30649 4.51258 4.446804 4.2586637 4.354149 4.3488035 4.5153303
1369882_at 4.0838757 4.559323 4.4127097 4.2610197 4.5009036 4.262966 4.302496 4.4160433 4.650034 4.33467 4.374042 4.4720106
1369883_at 3.4962876 3.313012 3.2663257 3.3494704 3.3365903 3.3747244 3.444975 3.4716816 3.407923 3.4977105 3.4398444 3.4017386
1369884_at 4.7383676 4.808278 4.634767 4.6160545 4.9991145 4.838587 4.537419 4.8837504 5.0153656 4.872396 5.352448 4.8996735
1369885_at 5.0741367 5.0652533 5.0263014 5.284665 5.001886 5.0286207 5.409584 5.1724386 5.276335 4.9372025 4.610154 5.4439363
1369886_a_at 5.944998 5.817456 5.6165934 5.3391147 5.590068 5.7373896 5.5187902 5.5619326 5.13369 5.316831 5.70185 5.228075
1369887_at 4.6283555 4.3454685 4.4047637 4.2498455 4.4107175 4.392132 4.403087 4.6076236 4.3931537 4.6273026 4.8471117 4.4269514
1369888_at 4.383423 3.851554 3.9285433 4.004574 4.011488 3.9869204 4.1021795 4.0991526 4.001524 4.2158127 4.2503633 4.2537766
1369889_at 4.13313 4.0358686 3.949736 3.9881287 3.90399 4.1179066 3.890376 3.8040757 3.8208852 4.263135 4.1000338 4.3813276
1369890_at 3.1498725 3.1656022 3.0740836 3.0310142 3.0375714 3.0595438 3.128263 3.1077096 3.2552266 3.219195 3.161823 3.2284825
1369891_at 4.9459505 4.953561 4.8879714 5.235272 4.927166 5.05824 5.0540023 4.786843 5.213013 4.849572 4.9772353 4.736291
1369892_at 3.6218832 3.5719633 3.6657245 3.4822693 3.663151 3.8579512 3.6768088 3.6941166 3.99202 3.884138 3.5220492 3.973477
1369893_at 4.6285877 4.75406 4.6483183 4.9942756 4.5301375 4.696112 4.9785314 4.4976344 4.720904 4.9054575 4.3688545 4.4929147
1369894_at 3.1849725 3.2098544 3.3389366 3.2310357 3.193511 3.3547032 3.2281432 3.2210371 3.111655 3.371105 3.468627 3.4322426
1369895_s_at 5.524064 6.0262756 5.86178 6.0615993 6.344327 6.1800623 6.069851 6.0536165 5.7584553 5.828542 5.9319644 5.968741
1369896_s_at 7.372983 7.1282654 7.3463697 7.0859694 7.4433546 7.0425353 7.084977 7.34279 7.294044 6.8780813 6.855033 6.45185
1369897_s_at 12.039766 12.04772 12.070199 11.960528 11.980231 11.994968 11.986584 12.04183 12.022238 12.0442915 11.927586 12.039018
1369898_a_at 4.5451546 4.5620055 4.8829255 4.848215 4.691356 4.665545 4.9442515 4.5993695 4.694732 4.435426 4.227785 4.673977
1369899_s_at 6.124243 6.367631 6.438913 6.122196 6.4318733 5.9063625 6.559771 6.4280877 6.58466 6.4424114 7.0472383 6.5984035
1369900_at 3.9673216 4.374502 3.8666859 3.9974082 3.9973264 4.310746 3.9139862 4.2190385 4.0350842 4.4368396 3.892003 3.9697213
1369901_at 4.4719243 4.2389665 4.4737644 4.3154726 4.1546555 4.51702 4.580363 4.3297586 4.56733 4.6149435 4.4752293 4.552042
1369902_at 6.9545875 7.207093 6.661206 7.0906286 7.1960754 6.94946 6.771345 6.6524973 7.058666 5.79132 6.1228595 6.282645
1369903_at 4.1488376 3.7162952 4.1432333 4.419542 3.725836 3.9936535 3.6687233 4.0123434 3.7751985 4.626903 4.0488796 4.0702763
1369904_at 4.5549974 4.5127335 4.6251917 4.6623344 4.3877296 4.862811 4.4935894 4.504589 4.526429 4.5002127 4.6269555 4.754963
1369905_at 3.7344835 3.5420027 3.6609693 3.63879 3.723496 3.6035047 3.704705 3.7494698 3.6539438 3.856356 3.5504997 3.6927228
1369906_s_at 11.901554 12.128143 11.930528 12.012676 11.761359 11.834336 11.994425 11.933162 12.017494 12.177845 12.074743 11.801497
1369907_at 5.631831 5.7810574 5.5469446 5.665444 5.471414 5.77522 5.480837 5.6641903 5.5327253 5.7804646 5.553468 5.659609
1369908_at 3.4594557 3.415829 3.5698411 3.2967925 3.6531632 3.6976235 3.4192252 3.5446653 3.7197511 3.5039496 3.6158826 3.7464
1369909_s_at 10.676691 10.654382 10.7576275 10.405928 10.775594 10.5474 10.215673 10.541222 10.582043 10.693338 10.50652 10.366213
1369910_at 4.241993 3.820666 3.9785995 3.7992887 3.779278 4.0176754 3.8244708 3.7681289 3.8764386 3.9907312 3.86752 3.6907275
1369911_at 4.975647 4.9310527 4.9494634 4.9100084 4.626471 4.882011 4.923117 5.2138124 5.2746906 5.041812 4.775281 4.857789
1369912_at 6.2729597 6.319812 6.5928855 6.3117385 6.3185234 6.4043036 6.457966 6.245056 6.3557425 6.527416 6.5680513 6.730363
1369913_at 4.1969547 4.2987885 4.227584 4.6041746 4.3846736 4.2356396 4.3982067 4.0664644 4.215571 4.575418 4.068312 4.409142
1369914_at 4.000311 3.7464588 3.5476089 3.5923183 4.2480145 3.9899135 3.8078754 3.8785307 3.7889652 3.9328096 3.6498952 3.6971853
1369915_at 6.7846246 6.632133 6.5951266 6.749843 6.6614847 6.572931 6.532322 6.6369357 6.804287 6.6842456 6.6462007 6.645383
1369916_at 5.1853347 4.883568 4.651899 5.0279837 5.2458205 5.310344 4.946085 5.203431 5.2983875 5.020107 4.9913726 5.0642085
1369917_at 5.076546 4.685122 5.0072236 4.780741 4.964684 5.1107597 4.862812 4.7598696 4.937214 5.1866364 4.8327675 5.116377
1369918_at 3.864393 3.89097 3.9740121 3.7059474 4.0347013 3.9047747 3.5613558 3.958698 3.7837267 3.8917322 3.591116 3.7323527
1369919_at 4.705987 4.49949 4.872925 4.677433 4.690904 4.764269 4.623933 4.7809496 4.9624696 4.9143896 4.7143803 4.687095
1369920_at 4.2288747 4.6652875 4.330002 4.6918015 4.5314775 4.749644 4.358542 4.507021 4.536296 4.3932533 4.1972485 4.4751425
1369921_at 6.0893016 6.1563225 6.2373996 6.464091 6.1048374 6.3995485 6.443609 6.2781315 6.5846605 6.957866 6.9915304 6.812894
1369922_at 8.438099 8.697781 8.478511 8.402311 8.445553 8.336196 8.631732 8.380495 8.429999 8.643295 8.363155 8.370405
1369923_at 6.0852585 6.330656 6.009089 5.8365083 5.702876 5.770393 6.023872 6.072142 6.1702456 5.4958787 5.522853 5.6807065
1369924_at 6.1792884 5.7544084 6.030612 6.1015005 5.534598 6.432447 5.9271846 5.829506 5.9432163 6.028155 5.6361027 5.7784576
1369925_at 4.14375 3.8292627 4.248516 3.941468 4.0687947 3.9703984 3.7169762 3.7270284 3.7445467 4.027248 3.9627502 4.0099363
1369926_at 7.8004456 7.5577974 7.4022365 7.753771 7.4803123 7.1741085 7.4384904 7.3986673 7.3422594 7.898101 7.7212696 7.440765
1369927_at 11.526543 11.578937 11.382813 11.564752 11.420141 11.451588 11.406855 11.44438 11.437029 11.646116 11.484437 11.561482
1369928_at 3.50018 3.490096 3.41318 3.5674732 3.5648367 3.7363257 3.6861186 3.6922076 3.5916653 3.422843 3.6578505 3.488892
1369929_at 11.489973 11.51585 11.36131 11.488653 11.432937 11.463193 11.303601 11.408088 11.487977 11.265991 11.309812 11.189053
1369930_at 12.100757 12.113555 12.077027 12.051771 12.114333 12.055845 12.130403 12.208408 12.201173 12.631327 12.5773115 12.583302
1369931_at 7.226742 7.0942755 7.190446 7.1311593 7.187798 7.0719576 6.738588 7.1314964 7.0301766 7.1738334 7.076996 7.1096306
1369932_a_at 10.310319 10.254709 10.030948 10.253014 10.190068 10.220721 10.315981 10.241257 10.325915 10.314089 10.483384 10.442593
1369933_at 11.184254 11.264498 11.186521 11.201891 11.254225 11.260235 11.296967 11.238462 11.182679 11.599603 11.708592 11.533062
1369934_at 12.113635 12.130599 12.154681 12.07634 12.047166 12.04066 11.853458 12.051497 12.149083 12.1231985 12.006813 12.152198
1369935_at 7.919332 7.7591457 7.63239 7.7063975 7.824471 7.8271995 7.5751796 7.760087 7.9182463 7.9952655 7.867087 7.9840765
1369936_at 10.624097 10.548322 10.782409 10.625981 10.498945 10.505802 10.33704 10.562528 10.57039 10.70802 10.424195 10.612499
1369937_at 11.216104 11.14674 11.248052 11.128691 11.097118 11.040903 10.92929 10.9579 11.0401 11.126725 10.90902 10.903732
1369938_at 7.61282 7.4838624 7.66333 7.643748 7.79743 7.5280323 7.5244684 7.614379 7.3292947 7.64235 7.6784143 7.4801197
1369939_at 12.093714 12.004924 12.072886 12.127995 12.085545 12.013782 12.115882 12.079027 12.0867815 12.341475 12.383692 12.217298
1369940_at 10.737245 10.667437 10.862328 10.859856 10.643105 10.652707 10.899989 10.905872 10.8758545 10.917506 10.807628 11.0581455
1369941_at 10.855529 10.762227 10.597823 10.684575 10.611267 10.863124 10.5594425 10.706478 10.826407 10.905719 10.978138 11.012151
1369942_at 8.779421 8.850622 8.820353 8.815665 8.576245 8.692704 8.80338 8.719482 8.847185 8.653803 8.572802 8.744598
1369943_at 10.36641 10.294901 10.093533 10.118879 10.224415 9.952018 10.167846 9.865703 10.041803 10.139548 10.074097 9.696855
1369944_at 8.181518 8.302128 7.907456 8.388613 8.304253 8.240132 8.177128 8.177736 8.177506 7.880151 8.121628 8.060861
1369945_at 4.8619194 4.75406 4.456969 4.040302 4.202542 4.9231524 4.6754355 4.6434574 4.441023 4.9755263 4.5127964 4.7974677
1369946_at 6.773955 7.085256 6.6949887 6.7800493 6.962624 6.828464 6.6196537 6.9889684 6.66119 7.158006 7.1841764 6.937184
1369947_at 5.8331594 5.2821274 5.483944 5.6677465 5.5235906 5.868662 5.607204 5.263974 5.6193814 5.6941457 5.6606503 5.4774785
1369948_at 7.589478 7.604178 7.3194427 7.74939 7.784522 7.4858894 8.094875 7.7399545 7.6793976 7.692583 8.116071 7.818326
1369949_at 6.9473677 6.7605677 6.5850396 6.8877654 6.947634 6.7760916 6.677624 6.539248 6.935953 6.9457617 6.508883 6.7688837
1369950_at 9.519971 9.556532 9.383658 9.534604 9.525421 9.437243 9.701055 9.535694 9.621696 9.72413 9.759982 9.521868
1369951_at 4.1729627 4.0459304 4.0122285 4.1260166 4.0674863 4.1869144 3.8711598 3.9788823 4.0822864 4.1321397 4.085621 4.0956464
1369952_at 12.15529 11.960993 12.063362 11.96826 12.041945 12.174374 12.115417 12.154677 12.191985 12.713626 12.50733 12.422981
1369953_a_at 4.40643 4.5906305 4.6943765 4.4919868 4.3182755 4.4343567 4.551211 4.722447 4.5658903 4.7259636 5.0440917 4.091337
1369954_at 13.096873 13.039635 12.979883 13.003874 12.886143 12.970351 13.16255 13.018469 13.007116 13.140902 13.19337 13.148042
1369955_at 6.367867 6.332175 6.1595497 6.24536 6.166866 6.4180965 6.4052305 6.26205 6.2591653 6.275178 6.374751 6.328639
1369956_at 9.968232 9.797544 9.987002 9.891847 9.816151 10.004255 9.6610365 9.961543 10.026169 9.515723 9.697054 10.069874
1369957_at 5.5628057 6.0723195 5.945844 5.625963 6.1623125 6.271881 5.555029 5.8776536 5.696903 6.696984 6.586346 5.6073546
1369958_at 7.8734894 8.154687 8.270096 8.175373 8.483465 7.7278857 7.916177 7.785712 8.244745 7.484067 7.6353908 7.640305
1369959_at 12.387356 12.342391 12.005912 12.31699 12.258552 12.124102 12.5980625 12.157706 12.126449 12.43265 12.085667 12.3851595
1369960_at 9.851455 9.8668585 9.944229 9.972191 9.928921 9.725597 9.521177 9.9546795 9.885038 9.586048 9.427563 9.376317
1369961_at 8.8342285 8.934664 9.094076 8.983673 9.162354 9.163045 8.836062 9.195151 9.17982 9.262482 9.087375 9.092937
1369962_at 8.291545 8.142933 8.2579155 8.220417 8.331209 7.989037 8.458062 8.069808 8.125724 9.023469 8.9567795 8.538924
1369963_at 5.2928905 5.4967422 5.152831 5.4223557 5.6768456 5.3187704 5.2441096 5.748089 5.679886 5.6084633 5.522654 5.4996233
1369964_at 7.0751314 7.1114826 6.6355944 6.7687535 7.1111054 6.9092383 6.6155047 6.885269 7.222916 6.7475953 6.645045 7.2747197
1369965_at 7.9331455 8.467737 8.1064 8.0598755 8.260631 7.562778 8.432941 8.115572 7.652213 8.468003 8.921076 8.1753025
1369966_a_at 12.393805 12.434512 12.325734 12.416204 12.361355 12.243111 12.518765 12.390586 12.46552 12.810546 12.648459 12.802443
1369967_at 8.6512 8.819681 8.766065 8.888876 8.657423 8.732597 8.843079 8.873273 8.897044 9.123622 8.943443 9.001781
1369968_at 5.9876556 6.075623 5.949102 5.67747 6.2276335 5.4802456 6.2526402 5.8961897 5.6504097 5.78115 6.1273985 5.112799
1369969_at 9.229323 9.2163515 9.128551 9.251245 9.169463 9.100917 9.663384 9.4973755 9.371225 9.817091 9.990404 9.493062
1369970_at 10.739609 10.78119 10.588042 10.638847 10.650281 10.414407 10.641829 10.724517 10.624366 10.695279 10.813113 10.596268
1369971_a_at 8.19483 8.277546 8.129478 8.254047 8.055777 7.7831106 7.9247913 7.9960866 7.7380924 7.0397873 7.6698036 6.932472
1369972_at 6.878574 6.604735 6.601715 7.000012 6.942479 6.7652655 6.986278 6.78264 6.737314 7.245812 7.3333135 7.1605945
1369973_at 11.360498 11.347228 11.244619 11.383398 11.27962 11.463076 11.395933 11.612426 11.466525 11.48279 11.298205 11.434413
1369974_at 6.8377624 6.8948946 6.960505 6.5738482 6.858053 6.8957157 6.8345513 6.658512 6.66499 6.5525546 6.588057 6.7250667
1369975_at 8.524666 8.53602 8.538977 8.495982 8.690529 8.565709 8.469488 8.473726 8.476926 8.679146 8.811644 8.572802
1369976_at 10.220292 10.181895 10.094951 9.996182 10.041415 10.335099 10.191699 10.205231 10.178444 10.383113 10.265976 10.3029785
1369977_at 4.311439 4.3828254 3.9860005 4.3376412 4.212824 4.231577 4.1479187 4.1095867 4.1837397 4.330344 4.0625257 4.3389454
1369978_at 7.859505 7.8222785 7.801687 7.9053726 7.898556 7.657883 7.9651623 7.732248 7.6888967 7.480172 7.8592777 7.647901
1369979_at 8.897484 8.858112 8.958492 9.093727 9.013842 8.933584 8.967724 9.266024 9.243044 9.1695 9.218281 9.3025
1369980_s_at 9.234372 9.26115 9.136743 9.1799 9.255959 9.190938 9.348639 9.2634 9.228885 9.396727 9.532346 9.296264
1369981_at 8.8384285 8.674622 8.696882 8.90809 8.83021 8.520369 8.801031 8.824275 8.576773 9.121908 8.876825 8.977774
1369982_at 9.681216 9.709277 9.620352 9.537363 9.3359165 9.298523 9.869912 9.664807 9.637783 10.201866 9.775332 9.952125
1369983_at 8.192669 8.13944 8.145563 8.06796 7.925169 7.997657 7.3804903 7.817627 7.8995256 7.6011276 6.8296504 7.916405
1369984_at 9.2905655 9.322902 9.426811 9.32417 9.533109 9.196449 9.243611 9.201088 9.365611 9.50093 9.60617 9.398288
1369985_at 6.1938415 5.759555 6.045379 6.218101 6.0570927 6.09722 6.276804 5.930985 6.1115956 6.1002874 5.743347 6.262674
1369986_at 11.73757 11.767913 11.631578 11.70934 11.765395 11.728576 11.569042 11.523251 11.30579 11.474526 11.562704 11.482866
1369987_at 4.872259 4.5193424 4.7262135 4.7113504 4.7647457 4.8815727 4.469187 4.6801596 4.882018 4.955834 5.221259 5.008
1369988_at 5.6175823 5.3276434 5.5505333 5.709222 5.516905 5.8129663 5.8310795 5.6787825 5.783518 5.6585665 5.441678 5.6221743
1369989_at 9.708099 9.892097 9.776268 9.964561 9.706951 9.767587 9.8312 9.893113 9.68242 9.574448 10.349905 9.97142
1369990_at 10.452917 10.523931 10.557218 10.669068 10.670285 10.588484 10.500138 10.68515 10.801323 11.071235 10.823168 10.907824
1369991_at 10.05674 10.129079 10.20931 10.158901 10.229746 10.101113 10.196203 10.0260725 10.044913 10.172746 10.160275 10.201624
1369992_at 8.549981 8.618678 8.670263 8.582301 8.56765 8.602855 8.682622 8.668766 8.549935 8.638849 8.65933 8.890616
1369993_at 6.6957994 6.5936265 6.0359025 6.1920743 6.6009426 6.3437614 6.9277506 6.3358827 6.4497166 6.2345333 6.514184 6.452953
1369994_at 7.367777 7.125265 7.312728 7.348322 7.4613705 7.443553 7.3078976 7.431466 6.9879518 7.341189 7.5842113 7.3823056
1369995_at 8.480395 8.512959 8.40972 8.462687 8.40841 8.39939 8.452278 8.597331 8.437313 8.587189 8.688279 8.433307
1369996_at 8.697511 8.532384 8.632298 8.5886345 8.664795 8.588533 8.723226 8.792087 8.748851 8.810023 8.965417 8.808047
1369997_at 8.883919 8.739679 8.64297 8.544875 8.729545 8.829266 8.845653 8.716117 8.606852 8.67086 8.909782 8.770381
1369998_at 9.009222 8.796552 8.735954 8.788117 8.796046 8.709643 8.797867 8.707667 8.830522 8.847549 8.915027 8.782707
1369999_a_at 4.210518 3.8198915 4.069619 4.3536634 4.1403294 4.256335 4.196148 3.676005 3.847632 4.3764467 3.9354672 4.2000685
1370000_at 9.290773 9.458773 9.701495 9.580767 9.819504 9.555118 9.02356 9.379021 9.503526 8.941726 8.995322 9.066435
1370001_at 9.326697 9.362961 9.363823 9.434173 9.285209 9.202206 9.451978 9.469008 9.45918 9.803789 9.627586 9.523468
1370002_at 7.772011 7.8367777 7.653249 7.532831 7.5714936 7.750647 7.828527 7.8576336 7.7289896 7.8602834 7.768675 7.862481
1370003_at 11.960841 11.825372 11.834502 11.808806 11.801737 11.739756 11.911884 11.878617 11.984691 12.118114 12.078743 12.101142
1370004_at 9.464184 9.451147 9.519521 9.426504 9.479969 9.309317 9.2617655 9.235244 9.275605 9.1241455 9.321173 9.076201
1370005_at 10.04663 10.346045 9.957241 10.225987 10.113857 10.043517 10.471866 10.043771 9.6702585 10.417256 10.444043 10.330182
1370006_at 11.139977 11.155238 11.06549 11.143238 11.045658 11.033347 11.061279 11.109271 11.169699 11.258859 11.28 11.141301
1370007_at 11.646043 11.907698 11.672432 11.753667 11.612825 11.745162 11.519898 11.417215 11.561941 11.462174 11.690654 11.506455
1370008_at 5.5906854 5.5419483 5.6199045 5.80535 5.513727 5.788705 5.3545265 5.578454 5.535587 5.500705 5.3933024 5.748377
1370009_at 14.253263 14.265318 14.251539 14.2502365 14.289507 14.2083 14.205848 14.246412 14.205848 14.190491 14.199651 14.187545
1370010_at 12.043941 12.1017275 12.1220875 12.0979 12.1679 11.950349 12.056046 12.159664 12.073534 11.772043 11.904536 11.645872
1370011_at 5.998602 5.977646 5.857178 5.733885 5.992452 5.892387 5.7876797 5.6525474 6.2286906 5.744693 5.9524384 6.080611
1370012_at 6.319643 6.5137725 6.294964 6.75389 6.7337112 7.121038 7.6811013 7.233942 6.5614843 9.758005 8.573596 8.826838
1370013_at 3.5582438 3.1838038 3.378134 3.4848433 3.4284098 3.3538141 3.6280477 3.4573958 3.6340609 3.2904346 3.3514152 3.4578917
1370014_at 8.544202 8.651922 8.642515 8.6579075 8.375916 8.288248 8.503086 8.542287 8.503358 8.423035 8.697548 8.330396
1370015_at 8.165416 7.8438296 7.9593225 8.246658 7.805609 8.26572 7.9460297 8.059752 8.174498 7.9764624 7.7393274 7.965911
1370016_at 3.5778506 3.8462675 3.6819017 3.6111052 3.689048 3.6016157 3.5231392 3.5280962 3.8568497 3.8770325 3.3166535 3.7327232
1370017_at 7.8384366 8.087198 7.9628506 7.887806 7.9789047 7.867184 8.114264 8.20651 8.068236 8.063521 8.281773 7.9760375
1370018_at 4.674096 4.9317255 4.7728453 4.7899384 4.6394625 4.49892 4.5815363 4.5864506 4.4498644 4.5576906 4.6938043 4.570558
1370019_at 12.9336195 13.164171 13.192252 13.1326685 13.163058 13.12421 13.017629 13.164178 13.257097 13.38734 13.455082 13.271911
1370020_at 10.1880455 10.328155 10.2936 10.4468565 9.739368 9.981377 10.023394 10.29783 10.030117 10.740105 10.790619 10.636143
1370021_at 3.7099118 3.4536219 3.5756419 3.6183367 3.6433692 3.7695103 3.5802572 3.6641948 3.6784058 3.7505822 3.4347773 3.7930903
1370022_at 4.1681557 3.844007 3.9960582 4.3265314 4.2698 4.634375 3.9389536 3.7681289 4.1522913 4.3609753 4.1225524 4.073455
1370023_at 6.473927 6.6830525 6.9095373 6.691105 7.0335035 6.741058 6.2625 7.047304 6.9724307 6.8381968 6.9543233 6.809473
1370024_at 10.521777 10.539432 10.664308 10.347605 10.574654 10.749265 9.729421 9.949909 10.40337 9.019817 9.154248 7.555843
1370025_at 7.742374 7.7105107 7.7840924 7.722999 7.806737 7.707973 7.9219666 7.806308 7.8412566 7.8038836 7.8217316 7.7670937
1370026_at 6.75732 7.293512 6.733632 6.917872 7.1029015 6.9584227 7.179614 6.8023934 7.1967397 7.1954722 7.2358184 6.7500086
1370027_a_at 14.314179 14.314179 14.203527 14.314179 14.305362 14.297634 14.208741 14.163799 14.289841 14.1842375 14.199954 14.205747
1370028_at 4.6503353 4.6955414 4.254527 4.620162 4.56558 4.2666435 4.4745545 4.289297 5.1272497 4.8470783 4.1715918 4.5752983
1370029_at 8.951087 8.982683 9.041318 8.995061 8.930566 8.805974 8.990611 8.994862 8.768577 8.853508 8.950325 8.979671
1370030_at 9.793821 9.936783 10.096465 9.797246 10.020388 10.189851 10.53288 10.034668 10.183298 10.537285 10.1426735 10.457995
1370031_at 7.9577274 8.037808 7.9701557 8.016445 7.9857383 7.9109592 7.9481316 7.9820895 7.8740625 8.859831 8.652742 8.322144
1370032_at 8.075047 7.5454617 7.8893647 8.168158 7.7949452 7.820629 7.529332 7.9758854 7.875499 8.2373705 8.061132 7.552447
1370033_at 3.9950325 3.5820966 3.7825077 3.713639 4.0481606 3.666981 3.849416 3.7547503 3.7174342 4.1974354 3.8210752 3.722013
1370034_at 5.150924 4.9447637 5.0093966 4.6773896 4.9387617 5.412497 4.9285245 5.000414 4.628059 4.0815477 4.1887064 4.7275047
1370035_at 9.0314665 9.061851 9.409133 9.12113 9.479338 9.105682 9.065134 9.163385 9.355452 9.031932 9.08283 8.807431
1370036_at 10.104065 10.106757 10.163886 10.356269 9.962576 10.018644 10.319546 10.124322 10.055524 9.6945505 10.167504 10.004572
1370037_at 4.0834093 3.872504 3.9195633 3.7386317 4.0351715 3.8323765 3.9178135 4.091211 3.9429834 3.9525554 3.7850168 4.2230654
1370038_at 6.266371 6.1110177 6.3131437 6.3697433 6.0501785 6.3830853 6.1324406 6.4401317 6.1228046 6.503166 5.915882 6.327321
1370039_at 6.4903307 6.309947 6.53602 6.3854876 6.3682137 6.4604187 6.377473 6.313024 6.517212 6.286644 6.4132957 6.473747
1370040_at 7.3794107 7.565739 7.7227645 7.6855736 7.448221 7.5325565 7.6533017 7.6273947 7.7552047 7.6532707 7.733586 7.552027
1370041_at 4.030353 3.6905923 3.9395869 3.9519844 3.8539402 3.5179186 3.5715573 3.5012293 3.8698668 3.7981055 3.8296337 3.89159
1370042_at 4.0849533 3.844007 3.6399543 3.7366886 3.8202994 3.85647 3.8417146 3.6224096 3.772065 4.0617385 3.5456004 3.8683095
1370043_at 10.565587 10.472727 10.328381 10.323315 10.520508 10.33931 10.439389 10.113286 10.033559 10.199396 10.320999 9.9061
1370044_at 7.1059036 7.0532265 7.099101 6.788741 7.347059 6.9486785 7.237748 7.0563855 7.173574 6.555295 6.533375 6.255772
1370045_at 8.856784 8.873684 9.0486965 8.516605 8.604395 8.542986 8.318931 8.411252 8.406752 8.460096 8.484543 8.4426565
1370046_at 6.158991 5.970458 6.4078436 6.1152234 5.9790483 6.061667 5.775509 5.896385 5.8246927 6.0471506 5.9199653 5.983819
1370047_at 10.333912 10.231837 10.34909 10.342658 10.292195 10.375303 10.20042 10.321873 10.325407 10.006639 10.049725 10.239671
1370048_at 4.3980637 4.2592673 4.13754 4.2985754 4.574616 4.3726645 4.009419 4.489146 4.3714004 4.614061 4.1309776 4.5178776
1370049_at 5.9048476 5.703357 5.527629 5.729709 5.899466 5.8703456 5.8854175 5.768893 5.894984 5.599895 5.4753776 5.5796747
1370050_at 9.128244 8.905066 8.966968 9.077238 8.823777 8.752707 8.739036 8.822828 8.971458 8.941726 8.920539 8.700039
1370051_at 4.474013 4.981691 4.631663 4.6207256 4.8606725 5.042206 4.554906 4.6373396 4.4238243 4.4315805 4.748883 4.3315
1370052_at 6.3530865 6.417117 6.455225 6.209185 6.5339394 6.026116 6.1909456 6.8389926 6.045794 6.284989 6.338134 6.327321
1370053_at 3.6068861 3.529122 3.4166658 3.608451 3.6319292 3.8953624 3.45124 3.7865999 4.079669 3.639944 3.6900308 3.7473562
1370054_at 7.7296953 7.656561 7.444602 7.083285 7.7206397 7.6719003 7.3512135 7.395569 7.772488 7.671884 7.0355954 7.8152514
1370055_at 6.711308 6.2739196 6.2204413 6.864424 6.4344683 6.090437 6.5971994 6.6363425 6.4735265 6.5968657 6.56498 6.7993927
1370056_at 6.738405 7.9432654 6.778219 7.9472 7.2540216 7.2542152 6.4165053 6.6511836 6.8155637 6.2995462 5.8478365 7.0375857
1370057_at 9.91015 10.043046 9.542538 9.691207 9.790605 9.857346 9.316044 9.187914 9.03332 7.9610505 8.420618 8.620491
1370058_at 3.5675793 3.4391718 3.3377185 3.484796 3.3819814 3.6178079 3.2339184 3.1788964 3.5249317 3.556876 3.2752948 3.4932775
1370059_at 3.565479 3.3407407 3.4411554 3.554944 3.7547212 3.3857694 3.4144428 3.4255552 3.5575104 3.54183 3.4546075 3.5158086
1370060_at 9.9440565 10.0714245 9.876427 10.111415 9.9868145 9.922774 9.968717 9.899954 9.871444 9.980737 10.143271 9.741576
1370061_at 5.601262 5.768272 5.933761 5.6011763 5.4922457 5.772973 5.7568645 5.5783124 5.702105 5.5983715 5.66374 5.7148457
1370062_at 10.733277 10.816753 10.749719 10.814284 10.784318 10.624997 10.819876 10.660563 10.723418 11.42214 11.4272785 11.067766
1370063_at 7.807721 7.745266 7.70027 7.988662 7.653448 7.5800114 7.6060615 7.5264363 7.705663 7.6273956 7.633138 7.5492105
1370064_at 7.8048735 8.113602 8.282849 8.050852 8.235323 8.006784 8.193315 8.2579565 7.947186 7.9014544 7.5316987 7.9696903
1370065_at 13.794666 13.795229 13.751642 13.771185 13.783119 13.713344 13.809627 13.741176 13.711308 13.5581255 13.646088 13.578781
1370066_at 8.205248 8.302562 8.490267 8.275455 8.170814 8.428303 8.319776 8.362089 8.332894 8.003228 8.426445 8.478167
1370067_at 9.159462 9.59311 9.14344 10.190004 8.357578 9.536041 10.530414 9.803347 9.55755 10.232289 10.391361 10.584594
1370068_at 4.188697 4.0854397 4.4715505 4.2072873 4.134236 4.3031654 3.9961503 4.556714 4.1095634 3.907718 4.345516 4.076207
1370069_at 4.8204 4.806569 4.8786507 4.5421495 4.511837 4.9926224 5.0527368 4.5441236 5.0365067 4.422431 4.6203146 4.6147146
1370070_at 7.500147 7.374166 7.3565364 7.2376337 7.345856 7.4093537 7.1360326 7.3223906 7.728709 7.1402664 7.6166286 7.524877
1370071_at 6.1642766 6.207466 6.5623283 6.242833 6.7500024 6.362426 6.5444903 6.4875135 6.345187 6.240653 6.0854526 6.3924346
1370072_at 4.4806433 4.2499247 4.2232723 4.3573112 5.028447 4.2375803 4.933942 4.515348 4.6121073 4.457325 3.8848164 4.515586
1370073_at 10.979045 10.973552 10.98773 10.91884 11.0716095 11.057532 10.877166 10.99827 10.988779 11.33333 10.988502 11.296476
1370074_at 6.3131437 6.2145276 6.2551155 5.82056 6.203819 5.85663 6.3364134 6.041601 6.4638762 6.236555 5.930644 6.165683
1370075_at 9.823744 9.522465 9.524276 9.841955 9.442968 9.835791 10.113238 9.391475 9.667834 9.722828 9.647022 10.180197
1370076_at 4.0417643 3.7567475 3.6563127 3.754596 3.8413432 3.940149 3.7573857 3.5414178 3.9251542 3.71649 3.5020878 3.5655506
1370077_at 5.5375338 5.8264937 5.4688964 5.4953556 5.4863706 5.56158 5.576358 5.367612 5.408441 5.56343 5.5834756 5.5452585
1370078_at 6.038517 5.9750032 6.015798 5.9717493 5.9483194 5.934855 5.6570272 5.7372074 5.6577873 6.0726714 5.819069 6.2070823
1370079_at 4.0478024 4.2755365 4.682599 4.7837067 4.284388 4.7867904 4.411336 4.3275275 4.793295 4.457325 4.428617 4.7522955
1370080_at 8.03189 8.180325 8.184694 8.357017 7.8665547 8.264369 8.059587 8.554698 7.9706984 7.865398 8.120857 8.288742
1370081_a_at 8.021863 8.26622 8.064721 8.024447 8.075619 7.958161 7.9215035 7.8076835 7.763225 7.741376 7.875347 7.8026123
1370082_at 6.367867 6.4313097 5.8329706 6.2365685 6.0890837 6.2186923 5.8787985 5.9755077 6.2972336 6.0724115 6.147814 6.122581
1370083_at 4.5348654 4.5389524 4.6798325 4.5755177 4.660536 4.6996903 4.4584866 5.2098017 4.936011 4.7011127 4.878718 4.5265694
1370084_at 5.8518677 5.7130785 6.7123585 6.885911 5.4971695 5.6446896 6.071908 5.6695104 5.4555078 5.296781 4.943198 5.7119493
1370085_at 7.73101 7.878448 7.779512 7.9059744 7.8835945 7.5497627 7.767105 7.660617 8.040504 8.149038 8.077013 8.163517
1370086_at 14.077972 14.062121 14.0145445 14.036378 14.048462 14.06875 14.043178 14.022084 14.011123 13.93322 14.000888 13.990593
1370087_at 10.422818 10.432369 10.467465 10.457143 10.483409 10.461006 10.538707 10.508569 10.498368 10.780731 10.665183 10.698179
1370088_at 7.062409 7.189994 7.2304606 7.514886 7.322879 7.099033 7.2041163 7.3170075 7.513407 7.6968627 7.689673 7.3385463
1370089_at 3.7521524 3.9137037 4.018738 3.5480888 4.314458 3.937207 3.7767284 3.9631007 3.9560926 3.9381385 4.2651677 3.9034429
1370090_at 5.588732 5.3937545 5.093386 5.3037586 5.477044 5.337332 5.463435 5.812592 5.3178244 4.9580245 5.343034 5.1845264
1370091_at 5.0587754 4.7616925 5.076657 4.87431 4.751026 5.2140284 4.9481373 4.8644056 5.016119 5.572819 5.231943 5.069563
1370092_at 4.253874 4.3382673 4.3948336 4.1357384 4.584139 4.5093336 4.3552485 4.558907 4.481589 4.931104 4.1738334 4.4206233
1370093_at 3.7689457 3.716006 3.799704 3.8485422 3.7220025 3.7627895 3.7017677 3.6645522 3.6571872 3.9135525 3.7938 4.1955023
1370094_at 3.9597895 4.101449 4.2754927 3.9765754 4.0477552 4.1145372 3.552106 4.083232 4.3014455 3.822547 3.7228599 3.8376117
1370095_at 5.628351 5.758726 5.554625 5.8585277 5.692467 5.7424765 5.960762 5.6323013 5.678978 5.838298 5.8118854 5.900408
1370096_at 4.7778807 4.8429413 4.596683 4.8754334 5.035449 4.940807 4.487313 5.0824604 5.0750504 5.0793934 4.38957 5.0659366
1370097_a_at 4.4040027 4.1138353 4.2365165 3.9615812 4.050555 4.045759 4.016373 3.9736047 3.8904274 4.2334228 3.822297 4.3528867
1370098_at 10.928858 11.204184 11.107658 11.01757 11.080067 10.891864 10.352415 10.802621 10.872577 10.568801 10.702227 10.524009
1370099_at 7.76116 7.4660416 7.694261 7.835723 7.8856273 7.6692924 7.6159096 7.793573 8.053804 8.042023 7.609959 7.9539204
1370100_at 6.7235537 6.686715 6.9450603 6.8987675 6.8201275 6.539336 6.8611493 6.751245 6.8640795 6.5536213 6.703391 6.8781543
1370101_at 3.5134037 3.630846 3.5919986 3.5709467 3.6886272 3.5372267 3.4777513 3.479073 3.5649703 3.4745257 3.4918144 3.7544224
1370102_at 6.8408027 6.864813 6.6602845 6.4778633 6.7099566 6.8853493 6.6130733 6.5519586 6.8079605 6.9068093 6.681614 6.8766837
1370103_at 4.549964 4.586525 4.916286 5.1250443 4.929161 5.015633 4.623111 4.4614286 5.0960035 4.932599 4.5195827 4.688069
1370104_at 4.619876 4.3563643 4.364358 4.479 4.4331794 4.5871077 4.2990456 4.6445465 4.3055673 4.587245 4.22262 4.6305113
1370105_at 4.793063 5.1241984 4.719303 4.301141 5.0178785 4.9676085 4.5804086 4.8196144 4.8956594 4.9403358 4.556628 4.9508524
1370106_at 3.772319 3.9229393 3.9482074 3.9765072 4.206267 3.7565753 3.8962648 3.8087695 4.1125107 3.942076 3.768101 3.9991424
1370107_at 5.159814 5.0408134 4.7561226 4.8191876 4.8839674 5.210087 4.9412484 4.981726 5.13369 5.243229 4.950947 5.384693
1370108_a_at 7.94 8.127718 8.597118 7.949301 8.264782 8.147715 7.7606983 7.813169 7.9294047 8.0210705 8.06366 7.2051077
1370109_s_at 13.16727 13.128936 13.150404 13.056557 13.1717 13.054781 13.430802 13.144116 13.111575 13.074916 13.3144 13.139939
1370110_at 4.4581776 4.4984303 4.1905475 4.3380566 4.526518 4.3927555 4.2954617 4.530149 4.663158 4.3270903 4.408836 4.4798374
1370111_at 7.636813 7.789445 7.708279 8.032736 8.015518 6.9303503 8.679516 7.438032 7.5954123 7.73557 7.154364 7.327351
1370112_at 9.490644 9.391666 9.336058 9.537534 9.524187 9.394324 9.706394 9.567859 9.500161 10.080538 9.996505 9.900629
1370113_at 6.2800646 6.3267937 6.307226 6.4660954 6.499485 6.4868026 6.3181686 6.6150403 6.2770987 6.499171 6.352667 6.5028324
1370114_a_at 6.4714036 6.5548496 8.859648 6.3101864 9.00277 7.461005 8.475924 8.756081 6.5279365 5.4961615 6.276363 5.580925
1370115_at 4.443998 4.2846746 4.369853 4.5566897 4.285348 4.531658 4.243906 4.446449 4.4509478 4.2503695 4.5301623 4.4374013
1370116_at 4.1183853 3.7781086 3.724849 3.9394863 3.6790023 3.9380827 3.938252 4.1211853 3.9658675 4.123335 3.9075441 3.8010404
1370117_at 3.4735215 3.295572 3.5919986 3.3690655 4.0023813 3.5656927 3.713963 3.4987319 3.6547005 3.7529755 4.027522 3.4716012
1370118_at 6.296637 6.4227066 6.2267294 6.410586 6.171531 6.4691343 6.3516235 5.916854 6.649326 6.220566 5.623942 6.2182245
1370119_at 7.8093047 7.925784 7.736734 7.8420978 7.485931 7.8521934 7.5251427 7.8424406 7.782337 7.5715494 7.504203 7.7830577
1370120_at 4.017985 3.9925964 3.9870744 3.87813 3.9030273 3.8534439 4.058077 4.210697 4.0613766 4.124654 3.9773726 4.251171
1370121_at 7.467708 7.3142853 7.555411 7.6582675 7.3571115 7.308512 7.2911034 7.28315 7.4116163 7.8075533 7.781934 7.645103
1370122_at 4.2483726 4.411484 3.7723737 3.9917889 3.9466605 4.013438 4.0610294 3.7593396 3.9495654 4.2176685 4.096649 3.8777587
1370123_a_at 6.841578 7.083445 7.2282844 7.374775 7.0989547 7.169739 7.1822453 6.8994403 7.114884 7.0784693 7.0948462 7.0419993
1370124_at 6.386817 6.1163406 6.501588 6.537728 6.2513885 6.474348 6.3373737 6.395512 6.6823072 6.693044 6.171352 6.703719
1370125_at 4.414494 4.426597 4.3304596 4.6692758 4.4339666 4.673013 4.219745 4.388851 4.725711 5.1334705 4.1332808 4.475298
1370126_at 3.542935 3.351343 3.565716 3.4568102 3.6247556 3.7395902 3.6387508 3.539375 3.3331676 3.473164 3.545492 3.5219884
1370127_at 6.1011686 6.1468277 6.366627 6.091005 5.8744836 6.0824704 6.325946 6.336259 6.362548 6.473612 6.352658 6.8486943
1370128_at 6.651475 6.477548 6.5505795 6.4140763 6.5629854 6.6912246 6.469595 6.557618 6.7404633 6.852311 6.4092717 6.6113377
1370129_at 7.134003 7.359679 7.201107 7.151346 7.1173882 7.1914835 7.721376 7.1891284 7.0318193 7.382671 7.543098 7.2540507
1370130_at 9.200485 9.482437 9.381721 9.449589 9.351271 8.968687 9.171146 9.281274 9.1015835 9.600189 9.440242 9.25576
1370131_at 5.786222 6.068355 5.426922 5.782909 6.5508804 5.5471954 5.696975 5.154702 5.6235285 6.134861 6.1062284 5.394919
1370132_at 3.8943572 3.889567 3.9329193 4.1124887 4.1952276 4.2401724 3.953919 4.05801 4.1028123 3.938884 3.7696438 3.8838003
1370133_at 6.005385 5.977875 5.8678865 5.8463564 6.214952 6.0305667 6.011408 5.8538923 5.9320054 5.821239 6.0990887 5.859503
1370134_at 10.349595 10.315412 10.418645 10.408823 10.355954 10.384029 10.3352375 10.382138 10.488964 10.300665 10.107238 10.318933
1370135_at 7.2284226 7.496804 7.371631 7.327417 7.634905 7.55326 6.8996453 6.5738993 7.1791472 6.9875045 7.2531624 6.2841616
1370136_at 6.672666 6.6429243 6.485241 6.688683 6.4481325 6.991145 6.7384768 6.5917406 6.549238 6.4122725 6.6143665 6.4601545
1370137_at 4.8311205 4.9578204 5.252055 4.8174148 5.048858 4.9673676 5.029114 5.2189875 5.2066984 5.342258 5.228303 5.5267854
1370138_at 4.870224 4.385187 4.6054554 4.6169443 4.517991 4.5869865 4.615894 4.669709 4.5290833 4.6462183 4.3730907 4.8152175
1370139_a_at 3.43257 3.5534554 3.8899174 3.4880836 3.843154 3.4808946 3.8190746 3.5877912 3.5679646 3.561735 3.5338967 3.9228303
1370140_a_at 4.3739824 4.658696 4.990525 4.727973 4.435828 4.81281 4.4762073 4.439328 4.686734 4.72423 4.513482 4.4988165
1370141_at 8.041012 8.443969 8.661926 8.396104 8.453139 8.608892 8.492061 8.578307 8.63865 8.707234 8.483116 8.567934
1370142_at 5.389535 5.1129317 5.5936775 5.5623045 5.1986895 5.7475443 5.1562243 5.688578 5.5054765 5.3247004 4.977548 6.2684875
1370143_at 4.7383676 5.1230516 5.199827 5.039252 5.1648903 5.550493 5.0806913 5.1980042 5.688143 5.2159376 4.945365 5.065338
1370144_at 8.023838 7.7696304 8.207784 7.7921515 7.8052683 7.9929 7.709771 7.812519 8.140408 7.5901475 8.134617 7.62282
1370145_at 4.0722704 4.0772953 4.4060183 4.191599 4.2821074 3.9745731 4.1771007 4.1724296 4.025483 4.5981283 3.9680827 4.3047314
1370146_at 3.450566 3.3723538 3.5320776 3.552014 3.3205454 3.4437356 3.510076 3.4573958 3.4130545 3.7750509 3.3052592 3.4814289
1370147_at 7.5442934 7.875295 8.511125 7.819705 7.8128686 7.548791 7.73272 9.05507 8.880494 9.066498 9.839739 8.941317
1370148_at 14.141074 14.241681 14.229735 14.198594 14.252725 14.2256155 14.121584 14.226887 14.196039 14.265234 14.233337 14.261657
1370149_at 10.968812 11.07177 11.177705 11.0197735 11.224949 11.080024 10.790737 10.992037 11.1210785 10.871719 10.794904 10.694705
1370150_a_at 13.1454735 13.176709 13.416111 13.417637 12.892993 13.105934 13.61058 13.2657385 12.964448 13.696705 13.858893 13.695488
1370151_at 13.2746105 13.461166 13.328887 13.330948 13.425211 13.417691 13.349991 13.326311 13.424125 13.296109 13.440795 13.247417
1370152_at 4.8022914 4.3283234 4.3956013 4.6743965 4.2674675 4.6520376 4.3915415 4.466138 4.7317276 4.683831 4.525072 4.4578424
1370153_at 5.9337654 5.872371 6.024333 6.5453386 5.8302608 5.7107916 6.257272 5.637762 5.7388744 5.9060707 6.527215 6.0915
1370154_at 10.837126 11.180513 9.383106 11.00922 10.999368 10.5223875 9.160236 11.189719 11.334225 10.799598 10.724867 11.161439
1370155_at 7.587879 7.834411 7.414278 7.6892576 7.9551406 7.801195 7.7865515 7.4961996 7.3393707 7.7865157 7.7538233 7.4222546
1370156_at 6.825551 7.687144 7.1233544 7.9699764 7.67268 7.4544506 7.823983 7.542202 7.560217 8.461967 8.387079 7.837577
1370157_at 3.9184139 3.7590392 3.8014674 3.5389018 3.4480705 3.7988098 3.906312 3.7336674 3.9041255 4.0167227 4.17697 3.8685663
1370158_at 6.146528 6.4951234 5.87839 6.581365 6.1164517 6.199187 6.2513285 6.442369 6.5022573 6.362048 6.637603 6.1437254
1370159_at 7.100223 7.2401977 7.312728 7.1262746 7.3995237 6.9496393 7.3455625 7.263918 7.2228894 7.4999638 7.5223036 7.4156904
1370160_at 8.891776 9.0018215 8.922375 8.992133 8.937223 8.930089 9.120951 8.878694 8.809799 9.258669 9.128937 9.025459
1370161_at 9.63265 9.7944145 9.784054 9.748106 9.743065 9.60726 9.852591 9.65468 9.452614 9.1544895 9.096308 8.92346
1370162_at 6.877974 6.7093196 6.939602 7.0106444 6.951447 6.7722287 7.0306344 6.936706 6.7327423 6.5971184 7.0846562 6.9514213
1370163_at 9.424786 9.345831 9.365873 9.37886 9.415324 9.340988 9.457103 9.369191 9.34831 10.111806 10.117236 9.624977
1370164_at 11.023923 11.111712 11.141804 11.186385 10.977862 10.9921875 11.038609 10.960049 10.927037 10.999611 10.943495 10.970185
1370165_at 3.980489 3.8415375 3.783293 3.8521276 3.7100875 4.029046 3.9540966 3.6633456 4.0481687 3.824147 3.7960527 4.086861
1370166_at 11.859963 11.989722 12.044596 12.010069 12.11747 12.030793 11.895491 11.988877 11.938884 11.481097 11.633981 11.609882
1370167_at 12.46749 12.403283 12.5559845 12.407431 12.498659 12.527669 12.442942 12.454335 12.545026 12.509189 12.308053 12.460576
1370168_at 10.253227 10.291192 10.525511 10.343402 10.40003 10.109374 10.325446 10.417535 10.477473 10.303457 10.186191 10.321026
1370169_at 9.321407 9.54581 9.37074 9.266703 9.541538 9.334443 9.478966 9.342191 9.480294 9.525202 9.497079 9.231602
1370170_at 10.43149 10.333206 10.452767 10.224654 10.31831 10.138526 10.239041 10.3400545 10.328989 10.164863 10.345394 10.095172
1370171_at 8.126707 8.327725 8.034576 8.180709 8.111317 8.018457 8.307594 8.283258 8.004993 7.990816 8.212388 8.010308
1370172_at 10.548356 10.7183275 10.62443 10.643015 10.714601 10.6296835 10.643226 10.855769 10.784951 10.7821865 10.882908 10.899453
1370173_at 7.6556582 8.026634 7.8903546 7.736882 8.055228 7.549664 8.139335 8.206334 7.913533 7.909474 8.3925 7.972685
1370174_at 5.861025 5.8342543 6.312017 5.708922 6.321687 5.8446937 5.904327 6.22902 5.731134 5.7462134 6.6196117 5.958808
1370175_a_at 8.421017 8.477545 8.524567 8.499786 8.550621 8.480186 8.281477 8.703869 8.582031 8.520073 8.63615 8.698803
1370176_at 6.6059027 6.3806453 7.1264267 6.46426 7.331897 6.992993 6.479395 6.730497 6.4002795 6.6487136 6.789515 6.646062
1370177_at 5.254105 5.1158223 5.8472104 5.2204084 5.6358404 5.650626 5.5462713 5.771887 5.764702 5.4394903 7.0850964 5.5997725
1370178_at 4.9325275 4.8705835 4.8054533 4.5293655 5.1678443 4.861762 4.8610563 4.422579 4.4430337 4.4243517 3.955771 4.673051
1370179_at 10.397779 10.385386 10.275299 10.598586 10.435729 10.241063 10.280189 10.417823 10.400508 10.508465 10.658826 10.493641
1370180_at 11.055572 11.085495 11.74135 11.262433 11.53514 11.500732 11.057138 11.39575 11.514593 11.189288 11.259669 11.300359
1370181_at 7.062687 7.336164 7.08702 7.3769937 7.175184 7.0915403 7.3661323 7.3907933 7.3467574 7.4287705 7.728024 7.12518
1370182_at 4.5179653 4.902825 4.8623886 4.75304 5.101073 5.0521164 4.854223 4.708806 4.866523 4.937189 4.873143 4.74436
1370183_at 7.166658 7.372957 7.646158 7.1766524 7.3301797 7.158764 7.285868 7.462165 7.4710407 7.8872232 7.861885 7.75949
1370184_at 10.220873 10.216686 10.065035 10.304633 10.18673 9.924616 10.114663 10.140169 10.240865 10.368534 10.486464 10.524567
1370185_at 4.4517436 4.6048865 4.0587044 4.6944637 4.3469567 4.479195 4.342993 4.338966 4.413237 4.6338005 4.2001834 4.547105
1370186_at 10.422559 10.506912 10.4601145 10.632784 10.690473 10.255475 10.428717 10.259794 9.846028 9.57622 9.588649 10.130262
1370187_at 11.08601 11.126995 11.00755 10.991267 11.113936 11.060481 11.161281 11.074534 11.205875 10.996668 11.002064 11.005546
1370188_at 10.523663 10.569152 10.55224 10.41772 10.668114 10.39323 10.307946 10.407465 10.471663 10.415447 10.461045 10.074523
1370189_at 10.15473 10.368148 10.435237 10.055749 10.568738 10.26854 10.138728 10.168015 10.180176 10.008362 10.232597 9.969947
1370190_at 11.60779 11.543499 11.550269 11.545961 11.6210985 11.509374 11.616119 11.441166 11.480175 11.200643 11.431203 11.266202
1370191_at 8.451567 8.412075 8.358505 8.395534 8.509703 8.410795 8.447042 8.232856 8.110615 8.393843 8.452915 8.163622
1370192_at 8.443508 8.490166 8.548818 8.484251 8.362594 8.358918 8.433247 8.447002 8.469507 8.304041 8.200024 8.487652
1370193_at 11.10097 11.364267 11.373508 11.175079 11.267234 11.204356 11.325841 11.515913 11.372668 10.945569 11.303884 10.832746
1370194_at 8.169444 8.188559 8.186285 8.067251 8.253719 8.06238 8.449759 8.125847 8.068956 8.455032 8.557566 8.166363
1370195_at 8.187846 8.609452 8.4902935 8.593895 8.379604 8.207394 8.410681 8.506037 8.3158 8.134191 8.487806 8.561659
1370196_at 6.6840663 6.7455482 6.5959735 6.666706 6.46894 6.50264 6.7583385 6.4731784 6.5831094 6.7005663 7.0888715 6.7473187
1370197_a_at 6.3228307 6.2622514 6.3618345 6.2846985 6.506517 6.11194 7.209221 6.9769793 6.8533444 7.53804 7.720097 7.299656
1370198_at 3.5235565 3.4882677 3.3350923 3.2850235 3.2549677 3.3855448 3.351826 3.4086587 3.4429781 3.2719095 3.3888342 3.696984
1370199_at 9.981651 10.054575 9.951277 9.9638195 9.994186 9.950079 10.044474 9.990113 10.050856 9.995644 10.021465 9.886262
1370200_at 11.661774 11.581171 11.766381 11.665974 11.670817 11.924671 11.620415 11.776856 11.780206 11.88631 11.545215 11.752907
1370201_at 3.5803297 3.604215 3.4966564 3.624702 3.1754766 3.7238133 3.6739323 3.8225608 3.888547 3.844293 3.582119 3.6559632
1370202_at 10.373108 10.284218 9.645279 9.8433485 9.885513 9.926647 11.109519 9.849061 9.7092085 10.068549 10.522045 9.88693
1370203_at 7.500249 7.4440346 7.4027877 7.5616946 7.7602577 7.1614413 7.4264693 7.331034 7.442545 7.233726 7.292552 7.173727
1370204_at 8.36052 8.545411 8.488261 8.464023 8.477717 8.366791 8.287921 8.445618 8.419163 8.147494 8.149963 8.091898
1370205_at 4.0431776 3.7172732 3.7240417 4.2098413 3.8419785 3.9053586 3.7572463 3.6552474 4.102515 4.167242 3.6910644 3.6744738
1370206_at 4.6285877 4.2815113 4.483059 4.559393 4.4265223 4.370556 4.431325 4.5154023 4.367806 4.3950663 4.42317 4.5282183
1370207_at 11.290028 11.21441 11.248331 11.39834 11.329248 11.320469 11.347543 11.303747 11.376966 11.398533 11.265219 11.409426
1370208_at 8.456457 8.535217 8.541069 8.392787 8.408883 8.381284 8.351139 8.433073 8.482618 8.391055 8.473854 8.590609
1370209_at 9.106751 9.728462 10.252433 9.818551 10.472219 10.398135 9.23028 10.127778 10.34676 9.34495 9.810432 9.2607765
1370210_at 5.4149704 5.28113 5.1348023 5.3261747 4.954554 5.5584497 5.084729 4.9795494 5.4878798 5.3324947 5.20229 5.3570166
1370211_at 6.153324 6.1798043 5.9270916 6.250891 6.2104673 6.2867603 6.235266 6.095842 6.171329 6.4438534 6.209338 6.141807
1370212_at 5.0495925 5.476382 5.103795 5.639222 5.332307 5.239868 5.1016345 5.1619287 5.3813477 5.460383 5.3965297 5.130714
1370213_at 11.753015 11.588325 11.658014 11.591995 11.730645 11.702206 11.644134 11.696368 11.776547 11.779789 11.7161 11.816764
1370214_at 4.8591094 4.923605 4.6299686 4.633434 4.5922914 4.7719975 4.720638 5.1279454 4.7185516 4.694181 4.5276766 5.0293584
1370215_at 10.345703 10.463513 10.400524 10.413849 10.203494 10.418334 9.771621 10.291644 10.347483 9.826127 9.720282 10.359092
1370216_at 4.239344 4.395444 4.4074707 4.451433 4.28321 4.250203 4.336319 4.2237 4.3462877 4.5653095 4.2397995 4.2235136
1370217_at 5.2719636 5.2427287 5.164988 5.3140006 5.8905177 5.566484 5.4465065 5.4663734 5.3444357 5.27403 4.736102 5.3419356
1370218_at 5.958161 5.8264937 6.391085 6.332777 6.5943966 6.215997 6.416973 6.2077346 5.8052473 6.129183 5.9348164 5.879961
1370219_at 8.645652 8.670953 8.495153 8.636987 8.5623045 8.650627 8.154166 8.356536 8.5234585 8.311363 8.274714 8.651967
1370220_at 10.677975 10.380755 10.846359 10.359184 10.2392 10.264192 9.561521 10.892757 10.560954 10.3937645 10.269763 10.717589
1370221_at 4.6181283 4.4106627 4.5331297 4.466083 4.4843354 4.555949 4.402214 4.637473 3.964343 4.687498 4.381139 4.7264795
1370222_at 4.7365303 4.278288 4.5484753 4.6346707 4.7950964 5.1638145 4.592953 5.0065355 4.8974767 4.4217753 4.9120693 4.492132
1370223_at 7.851879 7.983393 7.931546 7.881041 8.096913 7.8296924 7.9514337 7.9448 7.780797 8.03012 8.012234 7.734535
1370224_at 9.636302 9.817122 10.018272 9.590137 10.051408 9.957465 9.66138 9.437386 9.896323 9.622982 9.846332 9.489515
1370225_at 4.8083363 4.710153 4.811316 5.057051 4.8485613 4.920711 4.676402 4.5876403 4.9659023 4.6904044 4.716444 4.639302
1370226_at 10.13355 10.320925 10.100845 10.228838 10.39472 10.054365 10.339672 10.213463 10.372082 10.365709 10.346898 10.469772
1370227_at 3.3212557 3.439037 3.1015165 3.2310357 3.3945656 3.319366 3.395146 3.2527573 3.267497 3.3133397 3.2055867 3.3730903
1370228_at 14.353006 14.378894 14.369831 14.373727 14.374073 14.382421 14.378894 14.386861 14.377644 14.428628 14.481279 14.423413
1370229_at 5.1378584 4.952505 4.719246 5.1231327 4.7561774 5.1401653 4.8300147 5.134151 5.2921276 5.0825105 4.7330165 5.0818996
1370230_at 10.882203 10.974058 10.887411 10.9829 10.938876 10.887034 10.913755 10.998671 10.98307 11.105417 11.034944 11.069803
1370231_at 7.744098 7.589047 7.4667044 7.5130277 7.31207 7.465063 7.503116 7.5418563 7.3784657 7.231873 7.3518815 7.3058844
1370232_at 10.8471155 11.079188 11.145045 10.635942 10.834853 10.874525 10.412583 11.131332 10.75919 10.669384 10.511519 10.8177
1370233_at 4.986596 4.8358955 4.8812904 4.8085375 4.6619167 5.1539364 4.7967696 4.856678 4.886389 5.051673 4.9110713 5.1476097
1370234_at 12.940622 12.951699 12.985865 12.963301 12.903865 12.867151 12.885578 12.905515 12.887339 12.656896 12.679022 12.547172
1370235_at 12.998942 13.072781 12.816184 13.131722 12.826067 12.816178 13.177911 12.734033 12.657366 12.330892 12.723644 12.483393
1370236_at 9.244926 9.349368 9.157301 9.414532 9.155161 9.122511 9.138223 9.317033 9.162624 9.181525 9.0635805 8.860137
1370237_at 12.001194 11.934658 12.094763 12.081476 12.117831 11.981414 11.927122 11.931981 11.926544 11.493004 11.465744 11.688763
1370238_at 11.650744 11.650601 11.658258 11.796127 11.695924 11.5967 11.599477 11.835645 11.816366 11.784664 11.991158 11.718472
1370239_at 13.383617 13.298723 13.214185 13.262736 13.223512 13.938018 12.884448 13.20349 13.20255 12.627554 13.114162 13.480312
1370240_x_at 13.364366 13.281734 13.198592 13.260726 13.208258 13.8742075 12.865757 13.231575 13.208087 12.603304 13.032239 13.386335
1370241_at 13.988901 13.881718 13.800481 13.958348 13.855538 13.926231 14.142346 13.841717 13.655543 13.532664 13.700993 13.693917
1370242_at 12.622247 12.47532 12.474653 12.53088 12.531657 12.386672 12.4602585 12.476647 12.4548435 12.883956 12.7979 12.94398
1370243_a_at 11.038514 10.625373 10.677349 10.5998535 10.802723 10.714763 10.500453 10.354101 10.410698 10.289679 10.423776 10.435713
1370244_at 12.363023 12.333905 12.450789 12.38157 12.473237 12.485338 12.446928 12.396324 12.527949 12.589264 12.543905 12.507167
1370245_at 10.403941 10.677518 10.580571 10.441023 10.763802 10.6179 10.429527 10.449294 10.47252 10.292307 10.09119 9.982885
1370246_at 12.265559 12.2399 12.051962 12.222273 11.944306 12.04404 12.330178 12.033038 12.057329 12.01909 12.24699 12.156859
1370247_a_at 6.7463536 6.7117386 6.536043 6.8848705 7.0142913 6.588911 6.4236784 6.5315614 6.6851106 6.4545293 6.5154037 6.811749
1370248_at 6.3816094 6.4821024 6.451175 6.253766 6.619098 6.3118205 6.255995 6.3429966 6.3979273 6.355318 6.140997 6.3830943
1370249_at 7.915472 7.42483 7.1491647 7.3115344 7.581344 7.0029645 7.672721 7.7039905 7.809545 7.905629 8.182108 8.01266
1370250_at 9.3545 9.300587 9.265552 9.191989 9.209002 9.213473 9.132353 9.298743 9.181089 9.258792 9.241776 9.2944145
1370251_at 6.149056 6.4317055 6.390641 6.4249043 6.4714913 6.504349 6.2462955 6.1412954 6.433182 6.6649675 6.3019505 6.5134315
1370252_at 8.295457 8.366256 8.093643 8.155051 8.288042 8.657053 8.042196 8.169677 8.75453 8.759872 8.6242075 8.79391
1370253_at 11.702862 11.60617 11.489167 11.68994 11.655033 11.505806 11.789269 11.628744 11.762021 12.099758 11.9445505 12.08954
1370254_at 3.9253433 3.7206829 3.5189154 3.5720587 3.3677921 3.4234653 3.7335014 3.5166357 3.6598036 3.7497454 3.4694602 3.6022792
1370255_at 4.584431 4.4338293 4.800371 4.2668242 4.418804 4.72435 4.535432 4.3751907 4.1929836 4.771535 4.3411264 4.5997963
1370256_at 9.0984955 8.10343 8.537736 8.554987 9.4258375 8.135235 8.2831955 9.206162 8.2158375 7.6941614 8.206826 6.9731946
1370257_at 4.4866543 4.658696 4.404172 4.4955597 4.188549 4.5247517 4.200716 4.337411 4.2103767 4.2384825 4.5221114 4.5237103
1370258_at 4.8634596 5.38681 5.1844954 5.358046 5.931097 5.2988462 5.296203 5.578448 5.4585166 5.2458096 5.8914547 5.6585846
1370259_a_at 7.7330384 7.670623 7.413308 7.509293 7.4507093 7.77057 7.7308164 7.511943 7.8018003 7.2838573 7.138809 7.2485127
1370260_at 6.7603345 7.041433 6.9714227 6.93453 7.2555547 6.9495153 7.0976257 7.141247 7.035851 6.8423333 6.7932987 6.724574
1370261_at 8.246881 8.134339 7.943536 8.116017 8.089734 8.17849 8.154638 7.947383 7.9442434 8.348673 8.219271 8.197154
1370262_at 9.642091 9.295517 9.332764 9.352135 9.521229 9.377773 9.539876 9.38006 9.275801 9.449087 9.562746 9.250544
1370263_at 5.6173224 5.508544 5.708233 5.5566874 5.572873 5.8973656 5.477731 5.586014 5.6067276 5.6745305 5.477809 5.5541344
1370264_at 8.005474 7.979468 8.126795 7.875733 8.185366 8.022057 7.8478994 7.9512177 8.429529 8.32612 8.127085 8.087427
1370265_at 6.0801272 6.397692 6.109086 6.2383537 6.306146 6.0027237 6.110586 6.2569165 6.372045 5.992334 6.296044 6.0663714
1370266_at 6.853116 7.257658 7.1258698 7.007077 6.9769006 6.880139 7.3645377 7.221914 7.3856506 6.977053 6.9136267 7.006113
1370267_at 6.7556834 6.690979 7.112424 6.3996105 6.611752 6.730722 6.6473675 6.5102386 7.007439 7.158348 7.1990824 6.991054
1370268_at 4.143358 4.304589 4.4503045 4.199028 4.4107943 4.3736916 3.9297984 4.4417934 4.4529743 4.5241766 4.322016 4.3821354
1370269_at 4.7853265 4.4352646 4.689197 4.935584 4.737462 4.8433337 5.1100283 5.001575 4.620943 5.912327 5.3642206 5.110325
1370270_at 4.173889 3.8874826 3.7151399 3.8719807 3.7547212 4.036727 3.936839 3.7993572 3.8848813 3.9909356 3.86752 3.9234097
1370271_a_at 7.268137 7.2080173 7.3496275 7.328758 7.201474 7.353368 7.1311283 7.1701612 7.332357 7.376253 7.2084794 7.428515
1370272_x_at 6.3118167 6.11573 6.425285 6.13592 6.2370872 6.648165 5.9457564 6.3241563 6.603324 6.0633197 6.2896066 6.2725196
1370273_at 3.467529 3.5297313 3.254891 3.4808676 3.3959653 3.4264488 3.2388113 3.5989513 3.5019605 3.7110374 3.3392606 3.4568021
1370274_at 12.904993 12.94681 12.9296665 12.903584 13.002625 13.011365 13.023426 13.012777 12.966729 13.189589 12.936571 13.047404
1370275_at 12.662833 12.653934 12.637434 12.596611 12.554945 12.692387 12.620111 12.749851 12.705573 12.876641 12.766453 12.785072
1370276_at 12.273643 12.35035 12.31676 12.442803 12.26918 12.228907 12.565109 12.506286 12.535684 12.777114 12.682705 12.722144
1370277_at 11.949429 11.89559 11.96495 12.027968 11.901131 12.041089 12.009576 11.998108 12.009336 12.337521 12.442935 12.150912
1370278_at 11.451258 11.489407 11.434086 11.447488 11.500147 11.422557 11.478097 11.684216 11.748349 11.820626 11.843518 11.7827
1370279_at 5.548968 5.469114 5.5621257 5.344921 5.824445 5.6634 5.404311 5.596445 5.6857176 5.558522 5.305583 5.7940035
1370280_at 10.689888 10.608205 10.806448 10.847997 10.7383 10.641969 10.8887415 10.821003 10.978026 11.647157 11.220543 11.352368
1370281_at 11.085255 11.522519 10.596147 11.278666 10.572342 10.736547 11.323759 10.616639 11.0947075 11.101202 12.329849 11.767204
1370282_at 6.100832 6.8525743 6.0768757 6.4830503 6.7482057 6.6322284 6.6304603 6.7114 6.712502 7.5970473 7.078431 6.9341645
1370283_at 12.35928 12.4560585 12.337007 12.253494 12.380793 12.416011 12.405599 12.430645 12.180735 12.017999 12.328321 12.196202
1370284_at 12.183673 12.18844 12.143098 12.158169 12.086381 12.091885 12.080323 12.220744 12.219066 12.232609 12.180992 12.191893
1370285_at 6.1018662 6.168174 6.4866567 6.2563496 6.438055 6.3393464 6.287139 6.467737 6.416051 6.327164 6.6257243 6.7297487
1370286_at 9.689407 9.480374 10.421088 9.338022 10.4728565 9.785443 9.462171 10.0392065 10.084937 9.692052 11.074886 9.935028
1370287_a_at 9.0380745 9.182867 8.943754 9.072567 9.0398855 8.813742 9.311471 8.899073 8.692695 9.40307 9.745079 9.244347
1370288_a_at 8.245609 8.308699 8.315969 8.445675 8.308828 8.119869 8.376839 8.144541 7.9891295 8.972399 8.9910755 8.490398
1370289_x_at 3.5933485 3.6489046 3.7049503 3.6177962 3.6826239 3.8859851 3.6091232 3.4187467 3.9287727 4.102041 3.6679318 3.6536314
1370290_at 8.675626 8.666841 8.641422 8.694486 8.626623 8.710117 8.9223995 8.714666 8.779211 9.020577 8.599961 9.135817
1370291_at 5.4729652 5.4556236 5.5358467 5.662697 5.402917 5.4433827 5.56209 5.3817425 5.7375245 5.4439077 5.27853 5.3798714
1370292_a_at 4.119585 3.634051 3.751676 4.299722 3.9318054 3.928294 3.7483492 3.780623 3.906122 3.7644 3.829101 4.246501
1370293_at 5.3046746 5.7157164 5.1538796 5.142868 5.062769 5.202428 5.319866 5.43829 5.263927 5.0076756 4.928249 5.0744104
1370294_a_at 7.5683894 6.924726 7.5025105 6.5036926 7.266573 7.3716235 7.178996 7.188772 7.2739596 6.588553 6.3384743 6.924381
1370295_at 8.284452 8.494412 8.302524 8.471872 8.446069 8.2657585 8.433113 8.46283 8.56675 8.798212 8.692369 8.815279
1370296_at 13.567516 13.500041 13.523011 13.577971 13.469919 13.565894 13.51972 13.566122 13.527228 13.363662 13.328475 13.406772
1370297_at 6.4376073 6.2186875 6.0194197 6.1645827 5.9141464 6.1065245 6.084987 6.396872 6.4798865 5.713217 6.010093 6.189777
1370298_at 10.0432005 9.992077 10.09931 10.06924 10.290486 10.15857 10.209866 9.844641 10.177893 10.182059 10.542825 10.388569
1370299_at 13.715258 13.690147 13.761275 13.761875 13.705729 13.658324 13.824074 13.80299 13.760069 14.020312 13.962488 13.903032
1370300_at 8.215895 8.257687 8.450738 8.175374 8.37298 8.212207 8.148704 8.297692 8.143867 7.9448457 8.180169 7.8471246
1370301_at 7.12832 7.354817 7.0387573 7.416365 7.435878 7.3595037 7.428015 7.148419 7.1262794 7.4146194 7.5575304 7.0147567
1370302_at 8.3439 8.300717 8.133255 8.124991 8.167559 7.875857 8.206868 8.220177 8.187755 8.362391 8.237963 8.183206
1370303_at 6.393213 6.4330063 6.682989 6.7047086 6.281198 6.5885673 6.1929846 6.685416 6.5022573 6.5232773 6.717972 6.552237
1370304_at 9.231507 9.156432 9.154305 9.013699 9.075166 8.939121 9.151583 8.928607 8.907365 9.324416 9.435331 9.012579
1370305_at 9.898277 9.988233 9.949232 9.90635 9.91047 9.832382 9.872428 9.77743 9.9915905 10.325995 10.10559 10.208254
1370306_at 8.468697 8.708309 8.620221 8.835035 8.7369995 8.390687 8.586439 8.738043 8.637782 8.82966 8.941288 8.711879
1370307_at 7.5271645 7.6518726 7.5099697 7.670873 7.8030243 7.302157 7.5793986 7.689767 7.63962 7.2774425 7.562456 7.3152394
1370308_at 8.201567 8.081406 7.966621 7.91635 7.8573313 7.8144884 8.100732 8.189506 8.151698 8.3565235 8.211323 8.336868
1370309_a_at 10.838979 10.593179 10.6168 10.598403 10.688388 10.795448 10.836121 10.59314 10.555609 10.719656 10.831408 10.7094
1370310_at 13.038391 13.138192 13.225605 13.14302 13.086702 13.093395 13.179284 13.005985 13.068439 13.149502 13.086805 13.05445
1370311_at 8.521257 8.981663 8.891889 8.556236 8.936085 8.614154 8.66784 9.027308 8.848613 8.922831 8.992178 9.073705
1370312_at 3.677666 4.152418 3.7701259 4.237884 4.0384874 3.9286733 3.6670105 3.7956815 3.9886916 3.9878738 4.0365143 3.7044163
1370313_at 8.894642 8.708973 8.6682205 8.895859 8.678766 8.754292 8.823311 8.89649 8.670768 9.476311 9.284965 9.295643
1370314_at 7.5366464 7.6257625 7.9101763 7.7040944 7.7754383 7.5317936 7.7119613 7.888949 7.704336 8.142623 7.966388 7.8565307
1370315_a_at 5.4803915 5.3348713 5.4378214 5.4984236 5.415638 5.799325 5.5870743 5.4588013 5.765206 5.5119457 5.536368 5.2819567
1370316_at 8.093385 8.12471 8.005053 8.252538 8.280013 7.879758 8.194922 7.9994965 7.940139 8.490086 8.627834 8.233518
1370317_at 7.0100994 7.17403 7.2030735 6.9493847 7.0518494 6.91008 7.339164 7.210211 7.187899 7.040318 7.283318 7.025459
1370318_at 7.615061 7.512188 7.6287045 7.7519183 7.619719 7.292611 7.6845503 7.785782 7.9252114 8.139749 8.143902 8.041721
1370319_at 9.177301 9.037609 9.253054 9.177023 9.246831 9.527207 9.281384 9.481112 9.18607 9.460033 9.617875 9.368041
1370320_at 10.561673 11.232419 10.974131 10.6891 10.904902 11.151612 10.955863 11.048005 11.387648 11.683687 11.555249 11.359741
1370321_at 10.083644 10.028875 10.124849 10.198237 10.150797 10.050301 10.14437 10.285133 10.28116 10.077161 10.022296 10.190581
1370322_at 9.917868 10.01597 9.949573 9.940912 10.032434 9.8120575 9.795338 9.93731 9.960745 9.947855 9.9376745 9.773729
1370323_at 6.0178905 5.9488416 5.814992 5.8717613 5.8725142 6.0293665 6.2444463 5.842094 5.864629 6.977053 6.9747896 6.7765937
1370324_at 7.3946085 7.4210715 7.369822 7.254203 7.085071 7.236187 7.3351603 7.277778 6.8488708 6.8342657 6.7404184 7.1203794
1370325_at 9.896886 9.651069 9.687146 9.634548 9.653404 9.842161 9.906499 9.671217 9.590364 9.880195 9.893641 9.710481
1370326_at 7.2860684 7.1844025 7.206426 7.3468437 7.2325015 6.981158 7.203729 7.374391 7.2469087 7.2480016 7.573798 7.222081
1370327_at 7.676727 7.8804626 7.938148 7.7940383 7.8597145 7.701142 7.828107 7.8583536 7.7265453 7.9777656 8.0223465 7.737375
1370328_at 5.4660625 5.4328313 5.705318 5.708984 5.7006927 5.759526 5.2852836 5.310459 5.6868634 5.821835 5.8570523 5.684029
1370329_at 8.723456 9.090244 9.235972 9.014973 8.977221 9.206861 8.501385 9.199503 9.410656 9.075516 8.688924 8.730364
1370330_at 7.1459436 7.1974707 6.8530207 7.018247 6.9695983 7.026924 6.7586513 7.132217 6.9178605 7.06037 7.235001 7.1129994
1370331_at 7.5043287 7.4921055 7.4828563 7.813428 7.382947 7.4846725 7.5575023 7.3838325 7.3367205 7.326652 7.5711484 7.032013
1370332_at 4.9708424 5.097947 5.1654043 5.149267 5.346916 5.308409 5.0886164 5.1836214 5.8083296 5.241604 5.2273397 5.270359
1370333_a_at 13.409205 13.353009 13.377343 13.366702 13.411119 13.392957 13.414865 13.267688 13.178434 12.944584 13.100031 13.076627
1370334_at 8.427427 8.356155 8.222168 8.192203 8.05323 8.771599 7.598788 8.086859 8.648191 7.182931 6.6971016 6.963793
1370335_at 8.009655 7.8941 7.7247334 7.727229 7.7724833 7.6073613 7.6598554 7.89928 7.8945503 7.8840485 7.649346 7.6300607
1370336_at 10.462768 11.148933 9.025028 10.455115 9.519302 10.211593 10.948453 9.897268 9.783414 11.56875 9.969538 11.0127945
1370337_at 8.255002 8.44603 8.290589 8.153374 8.236553 8.096546 8.201251 8.19639 8.220187 7.9869533 8.157407 8.104921
1370338_at 3.3599842 3.3904426 3.4086335 3.569228 3.3351862 3.520009 3.286427 3.4096074 3.2755232 3.4454515 3.4356573 3.612012
1370339_at 10.20223 10.1346655 9.973363 10.155111 10.016777 10.111921 10.194485 10.036153 10.045719 10.174229 10.138168 9.992171
1370340_x_at 9.343061 9.228755 8.929831 9.385078 9.372484 9.349049 9.436256 9.154347 9.1739855 9.363002 9.544979 9.206879
1370341_at 3.6259308 3.550617 3.484445 3.4712212 3.4371982 3.4002209 3.3124585 3.4731 3.5654933 3.426779 3.565104 3.670345
1370342_at 3.7143192 3.464179 3.679045 3.707748 3.5347683 3.724558 3.5194166 3.6223109 3.1960118 3.267283 3.2808242 3.665946
1370343_at 6.803881 7.1601205 7.0289207 6.9215455 6.8477736 6.788483 7.0023313 6.8593855 6.547616 6.638525 6.9120445 7.004561
1370344_at 7.77582 7.9575152 7.795101 7.9650216 7.8896704 7.596569 7.767173 7.783294 7.5384235 7.599019 7.7659893 7.565867
1370345_at 6.9484057 6.4914093 6.787403 5.7491493 6.6730204 6.680625 6.228698 6.642075 6.678371 5.3376303 4.7637596 6.106078
1370346_at 6.1466846 5.960573 6.0090857 4.9651785 6.021253 6.1499863 6.095289 5.824395 5.8767557 4.837592 4.525072 5.355717
1370347_at 5.4426703 5.2596874 5.1236453 5.123218 5.249126 4.9131565 5.2667723 5.2925386 5.2700706 5.2566996 5.068003 5.544117
1370348_at 10.809887 10.801273 10.468364 10.821338 10.6478615 10.673033 10.6428795 10.713718 10.624169 10.623475 10.639335 10.990038
1370349_a_at 13.979804 14.009035 14.030861 14.0018215 14.048963 14.024624 14.044225 14.022085 13.991901 13.948485 14.028351 13.848788
1370350_x_at 12.792303 12.752664 11.995135 12.386589 12.846097 12.242746 12.624236 11.9250965 11.674982 9.341717 10.299509 10.061954
1370351_at 8.689451 8.716184 8.747577 8.771307 8.749643 8.645086 8.749429 8.70174 8.628614 8.83948 8.982556 8.829155
1370352_at 11.806445 11.744278 11.833262 11.659173 11.78026 11.872374 11.51463 11.773651 11.697875 11.127621 10.940128 11.349679
1370353_at 7.940643 7.8841324 7.942407 7.774451 7.9307923 7.6072702 7.841435 7.925018 7.857346 8.127197 8.161335 7.468586
1370354_at 7.5448313 7.5730824 7.8365307 7.454565 7.8387513 7.5968904 8.006594 7.451966 7.595157 7.8598332 7.9375453 7.841014
1370355_at 13.093426 12.965431 13.019976 13.297993 12.795481 12.907259 13.312272 13.148207 13.277973 12.695677 13.276458 13.315348
1370356_at 7.441376 7.4337335 7.5176673 7.16531 7.5334935 7.1994233 7.5800595 7.476502 7.514689 7.2654138 7.6761003 7.5906157
1370357_at 8.284375 8.118155 8.260025 8.218529 8.29667 8.19781 8.682405 8.546352 8.445518 8.637195 8.312644 8.431198
1370358_at 8.814574 8.569809 8.762863 8.631643 8.68118 8.619435 8.690485 8.79561 8.617929 8.754343 8.62683 8.631656
1370359_at 12.2540655 12.378961 12.6197 12.429803 12.539247 12.465659 12.2540455 12.217661 12.220075 11.908171 11.759785 11.946866
1370360_at 8.9865 9.184646 8.981254 9.076609 9.079648 8.767768 9.163476 8.829981 9.092569 9.358428 9.149954 9.179086
1370361_at 4.553037 4.673309 4.572955 4.387447 4.641507 4.5459433 4.5826397 4.6265287 4.5968432 5.163082 5.2604904 4.8956156
1370362_at 7.1869435 6.8265734 6.795948 6.84624 6.8067164 7.0766735 7.133265 6.96752 7.174177 6.7374773 6.799605 6.633393
1370363_at 11.629073 11.844014 12.454705 11.556389 12.51411 12.129884 11.475392 11.923447 12.250133 11.902203 11.0019045 11.377702
1370364_at 7.5157537 7.5637255 7.270632 7.2994328 7.2862673 7.4353294 7.3514905 7.5056934 7.30923 7.3403807 7.585345 7.1810584
1370365_at 8.956696 9.066922 8.987328 9.005497 9.234101 8.964131 9.168525 9.07334 9.026595 10.312406 9.930902 9.87111
1370366_at 9.927723 10.096145 9.914301 10.054151 9.946046 9.741685 9.914904 9.997645 9.99496 9.830968 10.036373 9.768122
1370367_at 4.7293177 4.5093336 4.3948336 4.372061 4.3485327 4.542937 4.470298 4.3915715 4.6807337 4.6229095 4.390767 4.341476
1370368_at 6.8658834 6.8418026 6.854891 6.737787 6.965222 6.758238 6.833756 6.837407 6.6621766 6.8170595 6.6772623 6.523649
1370369_at 6.52139 6.309494 6.1521006 6.4119005 6.174709 6.5632377 6.0887065 6.1690784 6.373098 6.224633 6.0170994 6.5874357
1370370_at 7.968651 8.35331 8.439747 8.1526785 8.503725 8.282507 7.9524736 8.311043 8.093956 7.971891 8.059523 8.251437
1370371_a_at 8.636751 8.73845 8.831623 8.90976 8.68851 8.618598 9.0888195 8.705946 8.476784 8.755561 8.675836 8.505302
1370372_at 4.5099583 4.3754992 4.288129 4.4105635 4.6171274 4.44402 4.617021 4.5860004 4.6464105 4.8394337 4.7180934 4.822383
1370373_at 5.8199887 5.5317354 5.786877 6.060908 5.7678256 5.821661 5.922933 5.6153173 6.0447187 5.810305 5.6784782 5.783436
1370374_at 8.512127 8.652318 8.747174 8.803858 8.599134 8.044003 8.722931 8.07267 8.071047 7.1934896 7.116701 7.3309264
1370375_at 11.55375 11.652857 11.444181 11.584963 11.421533 11.463429 11.365873 11.84425 11.65224 11.963303 12.253345 11.870158
1370376_a_at 8.665281 8.453651 8.416918 8.465027 8.521336 8.827608 8.490772 8.442523 8.43598 9.151632 9.11902 9.078827
1370377_at 12.964497 12.949554 12.76049 12.902166 12.867989 13.007837 12.826316 12.910906 12.943733 12.783882 12.606414 12.625796
1370378_at 12.42953 12.583167 12.356372 12.482504 12.506508 12.593893 12.55827 12.523073 12.568909 12.677191 12.628142 12.564141
1370379_at 5.884921 5.734423 5.9641423 5.975261 5.6919956 5.852764 6.1273623 6.0751033 5.720537 5.6907487 6.262357 5.6853323
1370380_s_at 7.0870733 7.269775 7.076566 7.2015786 7.1919065 7.3731604 7.0316014 7.0071454 7.216705 7.139753 7.1633916 7.2101564
1370381_at 10.314685 10.433437 10.218242 10.269573 10.35527 10.215774 10.527096 10.167623 10.093102 10.396375 10.32995 10.457308
1370382_at 3.4533553 3.319686 3.2867863 3.1544535 3.2740023 3.2600403 3.2181125 3.2963583 3.5408964 3.2279153 3.3431947 3.1892695
1370383_s_at 8.127035 7.6107597 7.713962 7.7787485 7.9035335 7.860178 7.4276423 7.804179 8.210598 7.739853 7.825126 7.7840457
1370384_a_at 9.3868 8.530149 5.057438 7.422234 6.5629854 7.0885224 10.383081 6.7418704 4.6445785 8.888252 10.09522 8.555985
1370385_at 5.075585 5.1838293 4.9755697 5.2962537 5.2464404 5.2863216 5.175104 5.498851 5.031463 5.636401 5.9049816 5.3715477
1370386_at 7.801421 7.784548 7.844901 7.6057715 7.803653 7.4429817 7.7818346 7.6966286 7.73092 7.8002334 8.08366 7.783575
1370387_at 10.910144 11.357601 11.823818 11.466114 11.628996 11.090148 11.586056 11.446737 10.854997 10.533811 9.949766 11.237156
1370388_at 3.956973 4.134205 4.004478 4.3478317 4.1330504 4.21263 3.768631 4.244377 3.932244 4.3035917 3.8900788 4.280495
1370389_at 3.9522307 3.9499261 3.937447 3.9738476 3.9074802 3.8385186 3.716625 3.9767456 3.4608345 3.8649626 4.154633 3.8899133
1370390_at 4.7005577 4.8974094 4.9882126 5.217142 4.845357 5.1633673 4.9035664 5.0197988 5.0082655 4.961744 4.9030313 4.935588
1370391_at 5.2620163 4.7449803 4.927913 4.8980384 4.867711 5.4762645 4.951809 4.853386 5.051159 4.9257355 4.9459248 5.0876656
1370392_at 5.2435393 5.388525 5.163197 5.7079587 5.4579363 5.27227 5.319025 5.63796 5.5087824 6.308816 6.0916452 6.3548427
1370393_at 5.5594125 5.5761 5.5530133 5.7623324 6.1252456 5.142268 5.465408 5.3063936 5.758967 5.443675 5.8143053 5.4351835
1370394_at 7.2833 6.669098 7.0409946 6.1102285 6.5182276 5.5001097 6.3916364 6.1056833 7.3031073 5.087149 5.0089607 4.951598
1370395_at 6.8859334 6.775151 6.676923 6.7534895 6.8237777 6.9669695 7.200995 6.8278713 6.7864456 6.874883 6.665482 7.14474
1370396_x_at 14.109626 14.118932 14.123401 14.116742 14.140957 14.148726 14.137193 14.106786 14.125905 14.076146 14.076146 14.107493
1370397_at 12.026027 12.455537 12.5498 12.501898 12.348686 12.262474 12.175198 12.212012 11.703867 11.944442 11.60221 11.891491
1370398_at 6.257979 6.1931653 5.990763 6.0598326 6.4540815 5.918541 6.2095904 6.2894635 5.9477315 6.7032886 6.3597665 6.3483586
1370399_at 7.349448 7.328018 7.925722 7.3955283 7.4831276 7.659816 7.1956654 7.6809707 7.7632933 6.971558 6.985746 7.3829393
1370400_at 5.494466 5.7824264 5.484213 5.8317523 5.766083 5.5072975 5.698619 5.36996 5.4277005 5.407922 5.168833 5.8352013
1370401_at 3.8597107 3.778877 3.6948836 3.5711777 3.8080037 4.205186 3.9055974 3.6982977 3.7799764 4.1109943 3.350376 3.7003353
1370402_at 7.439922 7.72865 7.372002 7.76659 7.3185577 7.74621 7.4678326 7.4310946 7.5389667 7.3895984 7.326063 7.61927
1370403_at 4.74598 4.8118453 4.7207236 5.0405 4.6664896 5.0282273 4.657316 5.1602545 4.9482126 4.8568907 4.5177126 4.6389446
1370404_at 3.913729 3.5246768 3.73254 3.9564652 3.557226 3.9364314 3.6831934 3.855694 3.798608 3.9402423 3.7047546 3.7491732
1370405_at 3.8033688 3.5212753 4.035432 3.7001934 3.5567143 3.802369 3.9691777 3.9736047 3.9285088 3.8826206 3.8187444 4.0447392
1370406_a_at 3.6107144 3.5393906 3.5469987 3.7815604 3.3497753 3.860163 3.4614651 3.7388856 3.8109677 3.6640904 3.4487429 3.5743883
1370407_at 7.686733 7.664867 7.683207 7.4046183 7.7161717 7.542113 8.024362 7.685335 7.451415 7.2360377 7.978791 7.60758
1370408_at 4.528396 4.640068 4.640779 4.54176 4.7019224 4.1751504 4.5034647 4.3532095 4.293235 4.1070313 4.6793165 4.8027825
1370409_at 4.5786138 4.4167504 4.4672666 4.641696 4.2405086 4.6010613 4.300873 4.5324945 4.41434 4.0851936 4.4496174 4.830504
1370410_at 4.1917896 4.0094347 3.7861423 3.855851 4.3697243 4.4296455 3.9442708 3.9738688 4.461283 3.9192595 4.0596113 4.4997683
1370411_at 5.934984 6.007801 5.716968 5.5944676 6.0077467 5.6534395 5.9347644 5.7279596 5.985331 5.6440334 6.135243 6.071849
1370412_at 3.9075813 3.824609 4.01359 4.1640778 3.875265 3.8517547 3.880334 3.7426991 4.0348434 4.4091873 3.816792 3.773245
1370413_at 6.7351604 7.2577105 7.207715 6.705668 6.7298574 6.996702 6.871365 7.0636516 7.143134 7.0295124 7.427173 6.824083
1370414_at 9.420754 9.487314 9.250243 9.41622 9.396995 9.093184 9.763619 9.46634 9.233856 9.419839 9.447375 9.697874
1370415_at 6.039907 5.6098347 5.7902045 5.703124 5.206941 5.7397547 5.9979115 5.640056 5.6681314 6.0577826 5.721774 5.8966556
1370416_at 4.6892395 4.5085077 4.8557525 4.5699162 4.607539 5.0964837 4.8465824 4.7359467 4.944818 4.6033506 4.490473 4.6813827
1370417_at 4.29038 4.0645475 4.2661033 4.470384 4.1561756 4.81299 4.510726 4.01003 4.2609158 4.5029664 3.9923706 4.2388306
1370418_s_at 5.3847156 5.4843993 5.309719 5.3487935 5.2953486 5.560338 5.3747377 5.2256985 5.3419065 5.358402 4.859318 5.524813
1370419_a_at 5.631544 5.4454913 5.442258 5.309988 5.4775505 5.484851 5.316991 5.3300114 5.9682446 5.5575294 5.216548 5.7368674
1370420_at 12.633299 12.127057 12.188461 12.395635 11.84532 12.427741 13.2243185 12.282968 11.977843 11.936727 12.354952 12.204043
1370421_a_at 5.9678845 5.7611656 6.4103804 6.377268 6.049497 6.4357495 5.853134 5.7057242 5.999482 6.11736 5.915101 6.054188
1370422_at 6.7304845 6.5746527 6.686603 6.5077443 6.5461054 6.555626 6.158381 6.4374895 6.58682 6.4281073 6.8042417 6.7333636
1370423_at 5.7180443 5.4628534 5.4266834 5.715819 5.666053 5.8252273 5.6651716 5.8498483 5.864493 6.000494 5.2090673 5.546886
1370424_at 3.77196 4.199622 3.6403196 4.010379 3.8744957 3.8812313 3.9578571 3.7203968 4.079275 4.481208 3.8648582 3.9639468
1370425_at 12.55166 12.814142 13.015619 12.749939 12.883513 12.9765215 11.95656 12.802941 12.908674 11.596184 11.133765 11.511669
1370426_a_at 10.9212675 10.920613 10.927805 10.709725 10.772876 11.071487 10.579997 10.841683 10.862243 10.819222 10.79639 10.702136
1370427_at 5.082452 5.2664003 5.111526 5.1816845 5.381478 4.9562464 5.316269 4.993018 5.004285 5.4530287 5.99255 5.6323338
1370428_x_at 11.902973 11.98893 11.944262 11.986292 11.780242 11.956926 12.05109 12.110467 11.194481 11.8942 10.989159 11.867885
1370429_at 9.499788 9.680927 9.526651 9.913312 9.56702 9.74314 9.673049 9.75922 9.0058975 9.493008 8.638619 9.099829
1370430_at 5.1934047 5.0985446 4.9605045 5.168215 4.845824 5.090478 5.217349 4.943777 4.9962535 4.8493247 5.0170064 5.0637007
1370431_at 3.9073236 4.065627 4.1360216 4.1231833 3.8795068 4.0403986 3.9902308 4.1514583 4.18441 4.505507 3.9228227 4.095401
1370432_at 3.506221 3.4540625 3.634008 3.345252 3.7708838 3.4632087 3.3242395 3.3953922 3.6364756 3.428036 3.7747626 3.5615284
1370433_at 10.3710575 10.07819 10.688684 10.020375 9.391323 10.172379 10.29449 10.407828 9.991994 9.524389 9.061214 9.660019
1370434_a_at 3.6239958 3.4252687 3.5734386 3.630382 3.3086414 3.7545774 3.55112 3.472415 3.411764 3.6273737 3.6500056 3.32084
1370435_a_at 7.083811 7.3349752 7.19279 7.389968 7.3602405 6.8684683 7.102027 7.192333 7.182568 7.28963 7.2520094 6.888505
1370436_at 6.649204 5.224321 6.6004453 6.3750873 7.466212 6.588856 7.331945 6.990444 6.712233 6.695793 4.7880526 6.135428
1370437_at 5.8824596 5.8415627 6.376936 6.0154886 6.1253567 6.0840907 6.408123 6.228534 6.267162 6.1505365 6.2808805 6.196845
1370438_at 5.828733 5.5164742 6.243687 5.3530893 5.6591434 5.8227005 5.655723 5.965165 5.597624 5.502949 5.4428463 5.7161965
1370439_a_at 3.3814142 3.245574 3.3380022 3.3456216 3.4039528 3.4098604 3.3794413 3.3333857 3.699481 3.5258071 3.343481 3.564963
1370440_at 7.3463984 7.299274 7.474674 7.421936 7.4100385 7.3101306 6.7550917 7.3440075 7.1897774 7.5120196 7.6701565 7.394374
1370441_at 4.1070786 3.8828192 3.9871783 3.7549644 3.647097 4.081452 3.851812 3.628368 3.811719 3.660503 3.6929493 3.7453227
1370442_at 3.3645022 3.270689 3.2891004 3.1397533 3.2441053 3.3648374 3.2146285 3.541266 3.3232064 3.423519 3.1723006 3.2949994
1370443_at 7.683095 7.3730083 7.4958677 7.2196355 7.636372 7.237559 6.93542 7.6370783 7.6687784 7.212946 7.0856857 7.3589387
1370444_at 4.433393 4.3509207 4.5642877 4.7515616 4.624942 4.702842 4.717869 4.7839155 4.4513836 4.5936193 4.1901135 4.9327416
1370445_at 6.5408173 6.427069 6.6307926 6.754779 6.9887156 6.639501 6.251928 6.584196 6.82127 6.626439 6.284328 6.733225
1370446_at 6.725123 6.792514 7.01218 6.913939 6.901196 6.759647 6.809273 7.0235243 6.9327526 7.4929624 7.456219 7.313581
1370447_at 4.5545597 4.6053886 4.618705 4.706992 4.7320814 5.096484 4.6828585 4.630515 4.8760815 4.7305794 4.2938805 4.6835566
1370448_at 4.303182 4.33586 4.557872 4.4778605 4.312925 4.474341 4.4840484 4.380795 4.212117 4.5482755 4.1109333 4.5162797
1370449_at 7.708185 8.012985 7.7650476 8.142746 7.720362 7.919755 7.9497004 7.8916116 7.9520187 7.678052 7.6052303 7.3241963
1370450_at 4.5499763 4.3000507 4.4412193 4.441682 4.2484493 4.9627523 4.000992 4.141045 4.601231 4.624012 4.7232265 4.7756925
1370451_a_at 4.839666 4.9682565 4.9847875 5.0750475 4.7221327 4.875135 5.0495996 4.935635 4.58749 4.5165286 4.7781973 4.635958
1370452_at 3.828936 3.7783914 3.872824 3.9412317 3.7964358 3.861578 3.693469 3.5839791 3.7938569 3.8209727 3.7356923 3.9739046
1370453_at 5.1344666 4.676867 4.8510284 4.9458942 4.9456477 5.176777 4.8827424 4.775146 5.0288095 4.7620797 4.626956 4.871459
1370454_at 4.9785705 4.75406 4.803792 5.1790524 5.0714808 4.910372 4.3850746 4.6629357 5.262577 5.335249 5.013183 4.9115114
1370455_a_at 3.0996633 3.4825158 3.3142335 3.165333 3.0507445 3.248851 3.3356245 3.3747299 3.2975373 3.408134 3.27662 3.2478986
1370456_at 3.7191122 3.7989876 3.590694 3.8079016 3.656239 4.1364956 3.9437008 3.9639056 3.7105343 3.8361588 3.8515644 3.785789
1370457_at 3.8914545 4.197858 3.9398315 4.1236954 3.915024 4.345405 3.965788 3.7964294 3.9443653 4.119381 4.059704 4.2924657
1370458_at 4.145108 4.233712 4.018738 4.1250787 4.132898 4.1807303 4.2387385 4.332905 4.2943163 4.209732 4.214465 4.317787
1370459_at 4.065867 3.9991384 3.9464247 4.0257773 4.0286202 4.2217093 4.0909843 4.205558 4.200693 4.16853 4.191211 3.8867593
1370460_at 7.7270613 7.722435 7.6652184 7.6820865 7.715554 7.7887053 7.8758583 7.77499 7.6591134 8.093478 7.952252 8.063275
1370461_at 5.3921604 5.083688 5.1874337 4.8162785 5.4339333 5.62505 5.5314693 5.1575804 5.3059883 4.974589 4.3564577 5.1591606
1370462_at 5.3412766 5.0474353 5.0080395 4.310295 4.9048667 5.357642 4.958577 5.1378174 5.4041195 3.9409502 4.062064 5.217637
1370463_x_at 6.1768847 5.559756 5.859346 6.1817794 6.179796 5.864942 5.503498 5.9508653 7.2724657 5.9039392 7.2038746 6.680183
1370464_at 4.530364 4.5163064 4.728085 4.3988647 4.5694723 4.193529 4.7119827 4.593832 4.5274534 5.1504564 5.3412013 4.1513915
1370465_at 4.842536 4.894815 4.794741 4.6205797 4.686376 4.6382847 5.0347414 5.0298734 4.085723 4.8816266 5.905528 4.221883
1370466_at 4.0993805 3.7251315 4.18195 3.9277198 4.0804358 3.978895 3.9745555 4.1914062 4.0348682 4.3687544 3.8995426 3.9172018
1370467_at 4.6980066 4.142345 4.571932 4.2289085 4.415158 4.302643 4.4728937 4.1971855 4.353905 4.639964 4.535338 4.624804
1370468_at 3.1366444 3.4647686 3.3259718 3.3047254 3.2439184 3.3608973 3.386741 3.3143563 3.464642 3.7868888 3.6095238 3.173395
1370469_at 5.46047 5.449005 5.4484634 5.5701957 5.65193 5.558987 5.51842 5.363672 5.398892 5.7824826 5.5351954 5.791922
1370470_at 3.8072581 4.1940446 4.06161 4.048613 3.5791688 3.7697318 3.9469364 3.778577 3.8005905 3.8967783 4.135843 4.0352263
1370471_at 3.932575 3.7370207 3.4858038 3.8031056 3.5785768 3.9552343 3.789073 4.028398 3.853186 3.859232 3.5565834 3.9870837
1370472_a_at 4.768421 4.509142 4.4909306 4.823506 4.5051594 4.5548353 4.4992247 4.6060867 4.6705046 4.881564 4.164612 5.083974
1370473_a_at 6.0220475 6.187565 6.0883393 5.8105273 6.0298934 6.1723385 6.148478 6.066842 5.9547033 5.82819 5.790451 6.030963
1370474_at 5.7985487 6.0316405 6.0784755 5.9549108 6.317042 6.460005 6.3048882 5.98509 6.246624 6.6934485 6.526752 5.9265137
1370475_at 13.279804 13.218965 13.290237 13.264878 13.130395 13.295562 13.290154 13.147037 13.29208 13.081105 12.929779 13.050272
1370476_at 7.322483 7.440234 7.3967276 7.416365 7.3724093 6.9995008 7.5014725 7.4980726 7.303237 7.2025714 7.3324633 7.176258
1370477_at 3.6535857 3.6232362 3.594379 3.3562765 3.4958782 3.8842204 3.3676116 3.5252059 3.5340786 3.5829017 3.5318875 3.645313
1370478_at 5.6283717 5.4135256 5.590203 5.7881722 5.5911894 6.0845075 5.3229 5.5141716 5.7452435 5.7023673 5.228593 5.536236
1370479_x_at 12.53107 12.979061 13.216636 12.956186 12.958403 13.192776 12.219659 13.076687 12.995543 11.633265 10.436672 10.427837
1370480_at 4.0402465 4.004838 4.1377134 3.9720886 3.879532 3.9024305 3.8677819 3.782555 4.0403843 3.6464033 3.8528779 3.9464643
1370481_at 5.3319263 5.362532 5.317787 5.1610923 4.978105 5.5278506 5.221904 5.413276 5.1893167 5.0972657 5.270165 5.463727
1370482_at 5.475092 5.1860647 5.239909 5.427265 5.0860605 5.4368935 5.392171 5.410346 5.064187 5.232997 4.8933487 5.516366
1370483_at 3.923414 3.887069 3.9371102 3.78334 4.113106 4.2492914 3.9374647 4.1394005 4.0458984 3.6626797 3.7629275 3.8915038
1370484_at 5.0549445 4.964239 4.9760847 5.240732 4.9743943 5.1826777 5.0604844 5.0059876 5.20825 5.0421405 5.1804676 5.145721
1370485_a_at 4.401843 4.651788 4.915 4.967699 4.447322 3.9316337 4.487815 4.6937866 4.909324 4.819125 4.6325645 4.985715
1370486_a_at 5.40575 5.3114886 5.302446 5.3252053 5.360061 5.558344 4.826475 5.0727344 5.1614513 5.3182554 5.081351 5.6570163
1370487_a_at 6.294247 6.4530015 6.327169 6.4124603 5.9427223 6.159935 5.761065 6.0663056 6.3266606 6.209507 5.8983493 6.0079527
1370488_a_at 6.5066934 6.513721 7.029442 6.951436 6.7793465 6.4025283 7.207827 6.5989556 6.318305 6.0091734 6.3822956 6.2135186
1370489_a_at 3.8914545 3.7965493 3.932636 4.361822 4.001272 4.104512 4.000922 4.202882 3.843643 3.9729776 4.010961 3.876799
1370490_at 4.080187 3.9768054 3.9034338 3.8007948 3.9927852 4.202568 4.3261147 3.9129236 4.1928997 4.4102244 4.127206 4.2409124
1370491_a_at 6.0634704 6.2693367 5.844355 5.924599 6.211736 5.363784 6.5867333 5.2921433 5.7108407 6.0090103 6.7181196 6.198038
1370492_a_at 4.508601 4.4524474 4.816041 4.7334375 4.6104426 4.683406 4.3412395 4.550414 4.6329546 4.646408 4.525072 4.429911
1370493_a_at 3.9034035 3.9901478 3.855048 3.9623768 3.7528334 3.6418316 3.7825005 3.919991 3.8666222 3.5553513 3.874625 3.4434676
1370494_at 4.322839 4.25444 4.2016234 4.2225103 4.0830235 4.581746 4.6519966 4.1979885 4.5251565 4.731352 4.3166018 4.5306616
1370495_s_at 13.233979 13.160728 13.271916 13.333676 13.332059 13.366793 13.238305 13.321345 13.398856 13.07031 13.055603 13.196345
1370496_at 12.61467 12.658951 12.700115 12.670605 12.837032 12.731265 12.472156 12.496514 12.545568 12.239056 12.022448 12.198269
1370497_at 4.1249332 4.134666 3.9859054 4.1172056 3.8664322 3.9470613 3.9066117 3.8813095 3.7312791 3.9997482 4.0566893 3.9416175
1370498_at 3.286772 3.3436682 3.3131714 3.4704652 3.2563818 3.5230236 3.4001038 3.3447297 3.4958181 3.4446793 3.5108783 3.4175124
1370499_at 4.055629 4.1287913 4.578043 4.237227 4.395726 4.09387 4.2560487 4.2900596 4.286377 4.3728113 3.8392375 4.3785443
1370500_a_at 3.7757595 3.4323204 3.7828069 3.6810303 3.4942603 3.9731543 3.6387508 3.5979702 3.5074658 3.6828613 3.6060855 3.7157962
1370501_at 9.567443 9.6321335 9.603205 9.710272 9.612928 9.4517355 9.757616 9.672392 9.605095 9.738197 9.89986 10.062822
1370502_at 3.961336 3.9768054 4.204213 3.8721356 3.939436 4.4378266 4.1423397 4.1238303 4.0268517 4.6556635 4.090401 3.724691
1370503_s_at 4.0863476 4.34356 4.6028743 4.4885883 4.260129 4.4939923 4.312401 4.3960404 4.378688 4.540177 4.4373746 4.4977894
1370504_a_at 6.0570397 6.270319 5.9991193 6.4453125 6.1289353 5.9825206 5.9141603 6.1156926 6.1078987 6.0155764 5.477304 6.0107846
1370505_at 6.1768174 6.452189 5.9966617 6.3107038 6.271524 6.3188677 6.503921 5.966735 6.290434 6.25388 6.87802 5.993999
1370506_at 6.817155 6.780793 6.6771364 7.084597 6.8942485 6.6757784 6.844722 6.7242556 6.749216 7.123827 6.9136267 6.9659433
1370507_at 6.3569064 6.063078 5.8376575 6.1711583 6.2674007 5.8159547 6.0609837 5.8714986 5.6833167 6.2566113 6.5517554 6.017431
1370508_a_at 5.2947197 4.7303696 4.764764 5.209566 4.7453604 5.443064 4.989339 4.822609 4.9865794 5.0569386 4.667942 4.878378
1370509_at 7.468782 7.582543 7.7261305 7.250966 7.095594 7.661823 7.544895 7.337787 7.284451 7.4116488 7.5157533 7.556838
1370510_a_at 8.09794 8.081446 8.080715 7.967199 8.09284 8.046188 8.049666 8.178822 8.096186 8.198284 8.319317 8.466075
1370511_at 13.968573 14.02678 13.975434 13.972188 14.013323 13.972331 13.929316 13.947977 13.89766 13.725779 13.897851 13.716523
1370512_at 7.9844327 7.934283 7.688362 7.9027505 8.014782 7.980143 7.9461284 7.7389817 7.809042 8.008254 7.9669895 7.875651
1370513_at 3.648055 3.5659385 3.589399 3.4689555 3.7100875 3.5973392 3.504499 3.5449746 3.5061543 3.773176 3.3191733 3.5208907
1370514_a_at 3.621467 3.634072 3.5070465 3.635636 3.3260093 3.5387704 3.3183904 3.4603944 3.5421546 3.5521472 3.3191733 3.7632923
1370515_x_at 4.247498 3.8519928 4.196839 4.144075 4.0690846 4.4709496 4.094205 4.4228773 4.211554 4.34733 3.9364982 4.238959
1370516_at 6.291884 6.246513 6.391085 6.0218716 6.326594 6.365393 5.880533 5.8545356 6.2236223 5.6310835 5.8095384 6.052504
1370517_at 3.454315 3.4992466 3.8172069 3.6629431 3.5691085 4.0477796 3.385346 3.3508842 3.6270928 3.513771 3.647826 3.5044942
1370518_a_at 4.026988 4.0825424 3.6923044 3.8020303 3.7798996 4.136298 3.7191262 3.8260498 3.8954346 4.0723047 3.7548656 3.9999886
1370519_at 4.197018 4.2403884 4.135948 3.9506524 4.390772 4.6458673 4.192148 4.3990626 4.048801 4.912208 4.498989 4.3774614
1370520_at 4.2702446 4.325438 4.424837 4.2330284 4.500431 4.3463783 4.5330305 4.420929 4.3400936 4.659438 4.422225 4.338537
1370521_at 7.0587554 6.969288 6.7719545 6.801869 6.9067874 6.8917184 6.8090405 7.0049763 6.865679 7.084566 6.742249 6.6387186
1370522_at 9.490158 9.675168 9.412801 9.499181 9.3827305 9.444814 9.665296 9.684171 9.406762 9.428678 9.599863 9.496489
1370523_a_at 7.6791153 7.760973 7.835885 7.61365 7.871234 7.596651 7.8722796 7.7437973 7.522743 7.281788 7.8326807 7.184223
1370524_at 9.222737 9.357265 9.207761 9.239511 9.21472 8.947723 9.301945 9.247925 9.011955 8.8581915 9.368025 9.297517
1370525_at 8.474794 8.373402 8.421232 8.4903965 8.350878 8.503605 8.463482 8.39987 8.39867 8.525532 8.463928 8.614367
1370526_at 6.749495 8.009683 6.5992627 8.281197 6.7751684 6.2014823 6.9408116 6.87297 8.359734 7.5350733 8.047075 7.367389
1370527_a_at 8.6502075 8.649938 8.8942995 8.915079 8.9030075 8.851164 8.708862 8.8808565 9.05611 9.092586 9.236848 9.106837
1370528_at 6.533245 6.296917 6.3577995 6.745694 6.683379 6.5289917 6.359928 6.582644 6.284381 6.3956046 6.359509 6.5282497
1370529_a_at 7.245237 7.568457 8.070135 7.830224 7.69005 7.4317155 7.547861 7.863745 8.16486 7.8316154 7.396992 7.597638
1370530_a_at 7.923166 8.128358 8.5296 8.169538 8.113573 7.849822 7.988384 8.36586 8.713144 8.244752 8.063901 7.8655577
1370531_a_at 5.2115436 5.5259657 5.6930847 5.5968847 5.430771 5.1724377 5.53314 5.618147 5.884037 5.4718456 5.515973 5.145791
1370532_at 5.577642 5.549638 5.759714 5.5644193 5.387062 5.4640403 5.5621395 5.660739 5.7316294 5.6949716 5.5058084 5.7632804
1370533_at 4.316552 4.251414 4.3225446 4.279751 4.0788703 4.5269766 4.1108527 4.255888 4.184901 4.1150656 4.0919714 4.1824493
1370534_at 7.1823826 7.4280887 7.482412 7.3703218 7.660423 7.0943933 7.5746183 7.4330053 7.4004946 7.1908064 6.904992 7.2464733
1370535_at 3.8054645 3.6712174 3.836295 3.717479 3.8699353 3.7862303 3.8064144 3.6361387 3.7038562 4.122285 3.7779198 3.7232387
1370536_at 5.224452 5.509244 5.1976557 5.4861603 5.609514 5.091956 5.474989 5.0788555 5.1354856 5.597575 5.8962145 5.4871063
1370537_at 7.148911 7.576188 7.6512604 7.143828 7.5194597 7.0335884 7.5029955 7.4436073 7.19654 7.791883 7.772238 7.4432497
1370538_at 8.011093 8.17994 7.7342606 8.112375 8.272398 7.9819045 7.8702426 7.9760437 7.555227 9.058207 8.800129 8.076202
1370539_at 7.40153 7.272904 7.4793 7.517365 7.59592 7.2782536 7.2145367 7.3824706 7.4009604 7.0569544 7.260491 7.223
1370540_at 3.724838 4.1655536 3.8590894 3.8670797 3.7435327 4.0379295 3.7991493 3.9704957 4.0254555 3.9783275 4.2714796 3.9807224
1370541_at 5.6259446 6.10414 6.4303784 5.8561296 5.844725 6.2358007 6.1907506 6.4093585 6.2381554 6.348555 6.5086956 6.2669134
1370542_a_at 6.9843535 6.9850264 6.9519644 6.864424 7.0900564 6.9161777 7.098804 7.159982 6.8193455 7.0065436 7.0957565 7.199754
1370543_at 7.511116 7.884446 7.4440446 7.573963 7.3756704 7.4636292 7.6566653 7.776742 7.6451 7.7518454 7.883104 7.4097123
1370544_at 5.320581 5.6019707 5.454901 5.5573287 5.427008 5.1326175 5.447085 5.3361783 5.3257723 5.2743845 5.136159 4.5591803
1370545_at 5.0950007 4.586262 4.8243027 4.5752554 4.5367327 4.8130713 4.585318 4.7076325 5.0056973 4.7347045 4.4772205 4.9149966
1370546_at 3.8747902 3.7776124 3.5464387 3.8345282 3.719789 4.0279274 3.7307506 3.83413 3.968953 4.283125 3.650906 3.9699109
1370547_at 13.998382 13.931766 13.953434 13.887 13.938165 13.984532 13.893175 13.880482 13.962471 13.758718 13.787553 13.777681
1370548_at 7.5246577 7.359679 7.4512215 7.434445 7.442052 7.3191667 7.570664 7.81196 7.386375 7.7940083 7.771488 7.387598
1370549_at 6.07921 5.973112 5.917729 6.1011376 5.905446 5.839665 6.3701196 6.055304 6.083407 6.4606624 6.524788 6.231121
1370550_at 5.924977 5.368407 5.7226872 5.850211 5.5418444 5.8937383 5.5488963 5.5365467 5.526157 5.6745834 5.522052 5.2072415
1370551_a_at 6.8702927 6.6698895 6.664848 6.7604785 6.6799994 6.7536674 6.617059 6.7084036 6.6800127 6.6813817 6.4980564 6.6570206
1370552_at 5.13472 5.570491 5.3999853 5.052333 5.2281647 5.10876 5.2389746 4.664053 4.7816734 5.055544 5.0957823 5.00141
1370553_at 7.3794026 7.401537 7.495273 7.8767223 7.303948 7.336372 7.8387227 7.2209153 7.3324857 7.658326 7.6095166 7.3343062
1370554_at 9.543075 9.576423 9.526979 9.57613 9.605037 9.529587 9.635322 9.496304 9.520533 9.937404 9.855135 9.861123
1370555_at 3.798609 4.012822 3.8798246 3.9594107 4.049384 3.917805 4.068742 4.007646 3.9906085 4.007122 3.8210754 3.999989
1370556_at 4.7101083 4.4579787 4.38801 4.267397 4.4926953 4.7213984 4.48539 4.7598915 4.4580274 4.4652276 4.565823 4.6479135
1370557_a_at 3.918452 4.1018276 3.765725 3.9749022 3.8522384 3.8250751 3.7288854 3.8810658 3.8585966 3.7726834 3.6293309 3.914398
1370558_a_at 3.4644828 3.3656685 3.4267526 3.3740313 3.1910717 3.171301 3.286005 3.2798653 3.4830277 3.306386 3.265084 3.3589013
1370559_at 3.7222335 3.7542849 3.6209204 3.7642267 3.5838578 3.7880528 3.824943 3.6404967 3.978958 3.9010944 3.4061284 3.9747274
1370560_at 4.396057 3.9838607 4.3359632 4.014267 4.3777575 4.383951 4.5326757 4.1028333 4.2203603 4.4713955 4.1046553 4.1251407
1370561_at 3.7922792 3.8996427 3.812851 4.069903 3.8353515 4.3185925 3.6601412 3.6498141 3.9811263 4.077185 3.6512141 4.055625
1370562_at 4.433688 4.4074335 4.095925 4.7350082 4.3071094 4.5996566 4.4243774 4.2514973 4.8208714 4.7742133 4.2639227 4.624804
1370563_at 11.971294 11.994297 12.076659 11.970581 11.974494 12.050853 12.053833 11.870446 11.700977 12.18434 12.267368 12.080595
1370564_at 4.282398 4.542797 4.4662666 4.1955223 4.083023 4.409362 4.0023303 3.9687476 4.351989 4.108953 4.1259613 4.060029
1370565_at 4.350316 3.9573503 3.815746 4.1775455 3.7169375 3.9522545 3.918031 3.9305816 3.9383817 4.001235 4.14808 3.9278429
1370566_at 8.597971 10.044941 10.839811 9.932666 10.343041 10.177882 7.959582 10.780262 10.9411125 9.76719 9.891259 9.855602
1370567_at 6.5398693 6.7797527 6.7613144 6.932888 6.882155 6.890029 6.44008 6.8960357 6.915962 6.554416 6.852899 6.6380644
1370568_at 5.755168 5.484515 5.54627 5.7216573 5.515852 5.6346693 5.676383 5.554063 5.651664 5.635328 5.4599185 5.9868
1370569_at 4.87511 4.8529434 4.62846 4.6554766 4.929556 5.3036404 4.764784 4.772298 5.4680614 5.1461787 5.14022 5.4519777
1370570_at 7.5461564 7.5190105 7.448406 7.457239 7.6792326 7.215763 7.3407073 7.4881616 7.3150854 7.50764 7.170212 7.3552246
1370571_at 5.11737 4.8845987 4.7145004 5.0618024 5.135902 4.9392548 5.925303 4.955867 4.7595234 4.705643 4.9830894 5.231561
1370572_at 3.7165732 3.6293013 3.6284366 3.9060116 3.5950186 3.8053885 3.8822563 3.628368 4.0844917 3.8051848 3.9238355 3.9377217
1370573_at 9.5700245 9.659483 9.698313 9.910959 9.713581 9.468957 9.678754 9.674746 9.565296 9.582861 9.766699 9.7588005
1370574_a_at 6.350867 6.315104 6.0928226 6.569383 6.2069755 6.6169333 6.039449 6.308984 6.1384916 6.339716 6.125462 6.363881
1370575_a_at 8.679873 8.735031 8.775199 8.712618 9.0068 8.681526 8.917207 8.706061 8.624126 8.951875 9.228979 8.747766
1370576_at 5.782704 5.7374353 5.322519 5.682008 5.560568 5.7070704 5.477732 5.5590324 5.5082803 5.958632 5.798147 5.7280397
1370577_at 6.7422504 6.9674077 6.701406 6.8615813 6.750212 6.606622 6.9556 6.908772 6.8561153 6.311727 6.609978 6.7801995
1370578_at 6.962953 7.26938 7.225411 6.902169 7.125396 7.212454 7.073512 7.363923 7.32918 7.649222 7.921026 7.60951
1370579_at 8.97348 8.943851 9.00226 8.910257 8.90974 9.026632 8.944986 8.9477825 8.894463 8.944552 9.100719 8.999874
1370580_a_at 13.444449 13.150288 13.277931 13.343003 13.41733 13.420148 13.721059 13.44643 13.404659 13.370123 13.482704 13.377129
1370581_at 3.60602 3.7043025 3.5919986 3.8455875 3.7797608 3.9572127 3.8588476 3.8375702 3.9550908 4.027248 3.6539698 3.8906767
1370582_a_at 3.289507 3.3866177 3.3548388 3.3683743 3.3349905 3.2749677 3.4442647 3.2743258 3.3570292 3.2190385 3.2919998 3.3651397
1370583_s_at 6.1162505 5.8641067 6.0707407 5.8583097 5.2042074 6.2362413 6.4883137 5.955535 5.867284 7.182129 7.705997 6.1256824
1370584_a_at 4.870327 5.847998 5.0904174 5.475179 5.059845 5.1607027 6.033113 5.244354 5.373491 5.460383 5.513243 5.295626
1370585_a_at 6.1754565 6.4415317 6.388322 6.0773883 6.21678 6.351162 6.0160565 6.3164744 6.105918 5.931975 5.9851103 6.2630296
1370586_a_at 5.8573956 6.071163 5.5953417 5.995602 6.0595317 5.932457 5.7243633 6.006014 5.9662447 5.5937166 5.50174 5.5248127
1370587_at 5.212446 4.9270115 4.751297 4.7993994 4.52203 5.1342764 4.7894096 5.1004744 4.9155197 4.914418 4.675686 5.0953493
1370588_a_at 4.0447826 3.976518 3.8838305 4.138802 4.3176064 4.143944 3.9275289 4.2522426 3.7610965 4.401202 4.059862 4.2710314
1370589_at 5.02865 5.205692 5.1537213 5.2562027 5.5661006 5.293456 5.46358 5.3804545 5.6539874 5.205283 4.9932404 5.272041
1370590_at 7.2451153 6.909482 7.081773 7.059271 7.004479 7.255126 6.9786777 7.163458 6.921315 7.060372 7.00163 7.062847
1370591_at 7.492947 7.7498455 7.6367803 7.6572123 7.699509 7.572512 7.6892447 7.2318788 7.5275226 7.79088 7.552178 7.8313847
1370592_at 5.829043 6.0105066 6.9334097 5.848635 6.732668 6.543078 6.6245646 6.6824546 6.9704547 6.3511753 6.556138 6.56178
1370593_at 13.376828 12.959195 13.290633 12.949036 13.501276 13.440107 13.084626 13.384459 13.359427 13.119522 12.605209 13.172503
1370594_at 4.518055 4.442354 4.4782467 4.386771 4.155384 4.7127066 4.5910854 4.437352 5.0441723 4.2682915 4.200641 4.553271
1370595_a_at 3.5676346 3.7675602 3.695012 3.6670523 3.543379 3.6806085 3.6007977 3.7988458 3.907462 3.8730004 3.886565 3.723462
1370596_a_at 4.196955 3.991147 4.0724583 3.984131 3.8047047 3.9247978 3.9344308 3.8279324 4.0252295 3.9794354 3.9838488 3.9464643
1370597_at 5.9805427 6.791482 6.5858006 6.391708 6.9638786 5.6755476 6.7871833 6.473709 6.473994 6.8061857 6.5964737 6.543849
1370598_a_at 4.9508343 4.2617064 4.574353 4.5857654 4.312632 4.50163 4.235656 4.412019 4.9284177 4.471195 4.2282934 4.54748
1370599_a_at 7.9218516 7.9312096 8.123429 8.014254 8.172457 7.576251 8.208673 7.876619 7.735524 7.390992 7.513082 7.712535
1370600_at 5.5799804 5.591578 5.5590954 5.3413105 5.320183 5.508711 5.553159 5.500146 5.5968547 5.9430437 5.807724 6.1188684
1370601_a_at 4.44991 4.3403826 4.5876303 4.419465 4.395354 4.554309 4.372421 4.4890466 4.573309 4.38214 4.626956 4.6289916
1370602_at 4.067047 4.4513025 4.413995 4.4457464 3.9211824 4.476739 4.4327793 4.3777313 4.2995644 4.182927 4.691945 4.4137897
1370603_a_at 5.95386 6.0883117 5.894842 6.1076465 6.162504 5.973685 5.476075 6.276927 5.851884 5.5933447 6.0905104 6.175185
1370604_at 3.8400571 3.636023 3.8527799 4.0410814 3.939436 3.6474226 3.5665987 3.6664858 3.7311516 3.7025557 4.1098623 3.8587067
1370605_s_at 5.8781977 5.948245 6.055648 6.303625 6.6248007 5.798441 6.11994 5.987763 6.636386 6.29469 6.5300827 5.623807
1370606_at 6.3679113 6.498158 6.203555 5.9315586 6.319199 5.813355 6.4508386 5.797176 5.2932496 5.763648 6.010093 5.7028913
1370607_a_at 4.2946873 4.1964064 4.3200893 4.4646626 4.249651 4.278074 4.799557 4.5474195 4.4186 4.4060507 4.4191327 4.7974677
1370608_at 3.4050117 3.541604 3.6331384 3.5877903 3.5838578 3.5281665 3.6007977 3.4810326 3.6344104 3.477072 3.4310393 3.6330562
1370609_a_at 10.165696 10.209711 10.279703 10.247727 10.284795 10.144167 10.290824 10.295032 10.433819 10.491551 10.310279 10.050503
1370610_at 4.5374656 4.8793745 4.5046015 4.4621367 4.1941195 4.385436 4.6102858 4.526823 4.436673 4.730588 4.150552 4.605778
1370611_at 5.97236 5.9640026 5.982373 6.158757 5.9731207 6.16162 5.8785906 5.9744267 6.2555485 5.741016 5.767827 6.0769105
1370612_at 5.76635 5.5943055 5.157336 5.558839 5.4780593 5.7126236 5.3593616 5.7590733 5.945917 5.5841594 5.8028035 5.6744823
1370613_s_at 12.368342 12.501618 12.499476 12.497341 12.578803 12.367315 12.451318 12.804009 12.840877 12.771019 12.55648 12.877609
1370614_s_at 5.3603473 5.409883 5.4956384 5.755838 5.3938384 5.383133 5.068154 5.071185 5.1356626 5.490368 5.0127635 5.396868
1370615_at 4.761921 4.695666 4.7849703 4.660842 4.898029 4.985689 4.7623405 4.7348127 5.0168953 5.0791106 5.006302 4.848728
1370616_at 4.9082994 4.682969 4.6902194 4.8340435 4.783208 4.921099 4.7220645 4.786468 4.905163 5.0251465 5.1996984 4.9366007
1370617_at 4.6283817 4.555444 4.587199 4.88564 4.929021 4.844638 4.7071743 4.604677 4.323728 4.6246114 4.6261344 4.6236687
1370618_at 7.8815255 8.056815 8.126949 8.170259 7.9434967 7.954736 8.146786 7.9500103 8.038617 7.964898 7.9793134 8.042179
1370619_at 4.9387527 4.908753 4.8641796 5.0331287 4.8370633 5.0270905 4.9080462 4.907544 4.957887 5.0793934 4.9079366 5.0559325
1370620_at 4.682398 4.4489236 4.547626 4.701112 5.006285 5.190642 4.295002 4.5663443 4.257535 4.515788 4.5394936 4.616692
1370621_at 4.5586386 4.9596043 4.7954383 4.6959968 4.5608273 5.111492 4.973009 4.578035 4.85526 4.687997 4.4260635 4.936061
1370622_at 4.300657 4.0869794 4.136274 4.179272 4.0069404 4.5608935 4.519386 4.3909235 4.1373696 4.751504 4.139043 4.23392
1370623_at 6.3430166 6.556824 6.7562766 6.6549864 6.4379196 6.815251 6.431953 6.5750885 6.5308704 6.555165 6.395115 6.68814
1370624_at 4.3341856 4.298337 4.2465186 4.454973 4.471645 4.3374314 4.176607 4.123671 4.789928 4.630821 4.8431077 4.4675603
1370625_at 3.9073045 3.5441475 3.5996826 3.7512367 3.6193225 3.906558 3.703024 3.691699 4.0198145 3.6039507 3.886678 3.9963262
1370626_at 3.2291453 3.3531668 3.2198017 3.6140819 3.3891904 3.390857 3.1485794 3.2642384 3.294725 3.5709949 3.614009 3.5219884
1370627_at 4.4683433 4.2340903 4.1958547 4.660836 4.3318167 4.3590794 4.4103627 4.273731 4.3727617 4.2044926 4.3813586 4.453618
1370628_at 4.7837443 4.9447637 4.7913513 4.8349996 5.0316553 4.6032 4.843818 4.606813 4.485157 4.286054 4.629742 4.900735
1370629_at 3.6419334 3.722423 3.6580627 3.4605196 3.9079816 3.868122 3.759035 3.8633344 3.6940873 3.4423532 3.4193573 3.5941625
1370630_a_at 6.742391 6.6629906 6.6879616 6.6241655 6.5481086 6.5954466 7.0976257 6.6363425 6.5610757 7.087474 6.9710517 6.7693567
1370631_at 4.0455785 4.1655536 4.122286 4.1451225 3.95699 3.8267477 3.9297984 3.9827774 4.206085 4.027248 3.9158795 3.8427289
1370632_at 4.1579094 4.1012793 4.0968847 4.1838465 4.1086845 4.2501497 4.011793 4.0363073 4.4866543 4.2874155 4.023657 4.2227097
1370633_at 5.0526304 4.9424505 4.9990287 5.195742 5.0865865 5.167261 4.921078 4.965649 4.894142 5.2095323 4.898738 5.1513305
1370634_x_at 6.566353 6.1604524 6.420892 6.493224 6.2777843 6.3453603 6.297482 6.4913807 6.445819 6.4108753 6.376012 6.4840527
1370635_at 4.1955295 4.359166 4.352752 4.652712 4.662211 4.910372 4.244064 4.46942 4.113373 4.673747 4.479928 4.534058
1370636_at 4.2927647 4.1321936 4.499649 4.0342364 4.0149245 4.473851 4.161726 4.1835904 4.162402 4.3374453 4.020932 4.430813
1370637_at 3.8476963 3.5805526 4.1314206 3.9060116 3.7547212 3.999077 4.037876 3.7810314 3.7814434 3.8767452 3.6355977 4.1513834
1370638_at 4.8458347 5.0963826 5.1516314 5.22526 5.2303686 4.9528666 5.0957804 5.195834 4.543864 4.804568 5.194408 4.907714
1370639_at 7.3451314 7.5884175 7.3137803 7.390523 7.1138186 7.451816 7.172479 7.3678546 7.3801465 7.424727 6.9290943 7.5036507
1370640_a_at 5.276932 5.1529417 4.766714 5.0532436 5.082259 5.3876953 5.115655 4.8642836 5.325948 5.2667065 5.204277 5.2455072
1370641_s_at 6.3557525 6.512032 6.659548 6.7561216 6.4901147 6.4731183 6.5921288 6.3629217 6.4457893 6.704988 6.806578 6.545293
1370642_s_at 7.234089 7.52858 7.0662365 7.3996496 7.20397 6.908193 7.1206017 7.058799 7.0602736 6.0489416 6.4811234 6.513502
1370643_a_at 5.0470357 4.629686 4.5628986 5.096044 5.007227 5.140586 4.906657 5.002285 5.258931 4.94532 5.0669765 4.7859964
1370644_at 3.8453476 3.7053852 3.5509405 3.5304272 3.4656177 3.6932573 3.66227 3.7442982 3.9776433 3.7271197 3.730137 3.4984932
[truncated: 3,480,457 more chars]
