# Supplementary material for: Transcriptomic point of departure determination: a comparison of distribution-based and gene set-based approaches
Source: Front Genet. 2024 May 9;15:1374791. doi: 10.3389/fgene.2024.1374791 (PMC11112360; doi:10.3389/fgene.2024.1374791)
Supplement: Supplementary file 7 [file DataSheet2.zip]

Archive with 12 entries (8 files):
- Annotation_files/BioPlanet/
- Annotation_files/BioPlanet/catMapping.txt
- Annotation_files/BioPlanet/ProbeMapFile.txt
- Annotation_files/GOBP/
- Annotation_files/GOBP/catMapping.txt
- Annotation_files/GOBP/ProbeMapFile.txt
- Annotation_files/REACTOME/
- Annotation_files/REACTOME/catMapping.txt
- Annotation_files/REACTOME/ProbeMapFile.txt
- Annotation_files/WGCNA/
- Annotation_files/WGCNA/catMapping.txt
- Annotation_files/WGCNA/ProbeMapFile.txt
