# Supplementary material for: Transcriptomic point of departure determination: a comparison of distribution-based and gene set-based approaches
Source: Front Genet. 2024 May 9;15:1374791. doi: 10.3389/fgene.2024.1374791 (PMC11112360; doi:10.3389/fgene.2024.1374791)
Supplement: Supplementary file 7 [file DataSheet2.zip › Annotation_files/BioPlanet/catMapping.txt]

Category.ID	Category.Name	Category.Component
1	1	293621
1	1	81686
1	1	81687
1	1	81707
1	1	116510
1	1	29543
1	1	25358
1	1	680130
1	1	313488
2	7	25403
2	7	315215
2	7	679870
2	7	29156
2	7	100911363
2	7	100912380
2	7	29153
2	7	29154
2	7	54319
2	7	288057
2	7	84475
2	7	363925
2	7	313494
2	7	29437
2	7	25521
2	7	25725
2	7	29699
2	7	24679
2	7	25313
2	7	24511
2	7	24329
2	7	293508
2	7	58960
2	7	363875
2	7	170851
2	7	293621
2	7	50689
2	7	116590
3	10	25610
3	10	25464
3	10	360647
3	10	25712
3	10	24493
3	10	308995
3	10	25021
3	10	309684
3	10	29583
3	10	29259
3	10	25651
3	10	363930
3	10	24835
4	11	305081
4	11	100911324
4	11	25361
4	11	25464
4	11	360647
4	11	29583
4	11	29259
4	11	311144
4	11	24493
4	11	308995
4	11	309684
4	11	24511
5	12	266708
5	12	191575
5	12	50669
5	12	79116
5	12	84359
5	12	307947
5	12	114214
5	12	171528
5	12	502004
5	12	100361261
5	12	100361468
5	12	54244
5	12	25402
6	16	361100
6	16	362100
6	16	84359
6	16	114214
6	16	360243
6	16	171528
6	16	502004
6	16	100361261
6	16	100361468
6	16	64026
6	16	685520
6	16	25402
7	17	299625
7	17	81751
7	17	252879
7	17	362456
7	17	140926
7	17	287876
7	17	361167
7	17	63879
7	17	308870
7	17	29192
7	17	84359
7	17	296654
7	17	687813
7	17	114214
7	17	64314
7	17	116685
7	17	156767
7	17	246756
7	17	360748
7	17	60371
7	17	64159
7	17	117279
7	17	25676
7	17	25625
7	17	266610
7	17	25591
7	17	246097
7	17	60374
7	17	78963
7	17	25385
7	17	311786
7	17	363855
7	17	100910732
7	17	83584
7	17	64026
7	17	78971
7	17	64625
7	17	306886
7	17	25309
7	17	100363502
7	17	365057
7	17	360640
7	17	64044
7	17	58918
7	17	314856
7	17	25614
7	17	24708
7	17	25402
7	17	116667
7	17	100912399
7	17	309361
7	17	24835
7	17	25493
7	17	170538
7	17	24224
7	17	309165
7	17	81736
7	17	116554
8	19	366624
8	19	94193
8	19	64550
8	19	306862
8	19	293625
8	19	100911519
8	19	294853
8	19	299625
8	19	65172
8	19	364420
8	19	362456
8	19	499156
8	19	316164
8	19	114555
8	19	308870
8	19	50669
8	19	296654
8	19	81818
8	19	63879
8	19	64314
8	19	84359
8	19	246775
8	19	114214
8	19	116685
8	19	25166
8	19	246756
8	19	78968
8	19	60371
8	19	64159
8	19	171528
8	19	502004
8	19	100361261
8	19	100361468
8	19	25591
8	19	54226
8	19	29437
8	19	25625
8	19	311786
8	19	266610
8	19	246097
8	19	25385
8	19	60374
8	19	78963
8	19	78971
8	19	83584
8	19	64026
8	19	306886
8	19	64625
8	19	25309
8	19	100363502
8	19	24887
8	19	25614
8	19	64044
8	19	24888
8	19	58918
8	19	25402
8	19	116667
8	19	100912399
8	19	24835
8	19	24224
8	19	24185
9	21	24261
9	21	362161
9	21	81725
9	21	25592
9	21	25753
9	21	294515
9	21	301965
9	21	50646
9	21	25576
9	21	25385
9	21	64639
9	21	25614
9	21	298947
9	21	81745
9	21	83805
9	21	170911
9	21	25513
9	21	24185
10	38	24331
10	38	298567
10	38	24332
10	38	29143
10	38	299606
11	44	362438
11	44	116633
11	44	287765
11	44	25520
11	44	117056
11	44	100361558
11	44	363193
11	44	29699
11	44	24679
11	44	25203
11	44	24672
11	44	54237
11	44	293508
12	57	312915
12	57	291132
12	57	116691
12	57	296380
12	57	361577
12	57	304290
12	57	116692
12	57	500906
12	57	503165
12	57	304978
12	57	309451
12	57	362719
12	57	100363276
12	57	361617
12	57	689153
12	57	315131
12	57	305367
12	57	116693
12	57	314961
12	57	246249
12	57	311193
12	57	116561
12	57	84014
12	57	246310
12	57	299012
12	57	364018
12	57	64310
12	57	83800
13	59	287647
13	59	288242
13	59	363333
13	59	29619
13	59	60421
13	59	29618
13	59	25317
13	59	310738
13	59	24708
13	59	24842
13	59	58919
14	66	64523
14	66	290794
14	66	297758
14	66	363247
14	66	25019
14	66	301965
14	66	363633
14	66	25718
14	66	363193
14	66	299331
14	66	24672
14	66	24708
14	66	24224
14	66	24329
14	66	24842
14	66	24577
14	66	24525
14	66	24680
14	66	24185
15	67	246332
15	67	498754
15	67	312927
15	67	500377
15	67	29332
15	67	679312
15	67	300218
15	67	100909441
15	67	292925
15	67	316531
15	67	64158
15	67	497761
15	67	25617
15	67	300678
15	67	25300
15	67	25050
15	67	25710
15	67	315609
15	67	171140
15	67	24246
15	67	25400
15	67	25203
15	67	25521
15	67	29513
15	67	25725
15	67	24245
15	67	29699
15	67	24679
15	67	54237
15	67	293508
16	100	305509
16	100	24176
16	100	293508
16	100	25725
16	100	25521
16	100	29699
16	100	24679
16	100	25637
16	100	170923
16	100	59326
16	100	114633
17	101	25738
17	101	24680
17	101	25023
17	101	25156
17	101	24654
17	101	81745
17	101	170911
17	101	298947
17	101	25513
17	101	24185
18	102	308578
18	102	29146
18	102	64310
18	102	367901
18	102	116563
18	102	50686
18	102	84027
18	102	246299
18	102	25741
18	102	65152
18	102	60416
18	102	64633
18	102	83840
18	102	314764
18	102	310635
18	102	192254
18	102	81515
18	102	363875
18	102	296603
18	102	25738
18	102	81745
18	102	29340
18	102	25522
18	102	64639
18	102	24185
19	103	24896
19	103	66012
19	103	497757
19	103	25202
19	103	170848
19	103	29682
19	103	24600
19	103	60395
19	103	84494
19	103	140933
19	103	298496
19	103	259273
19	103	66026
19	103	305509
19	103	299331
19	103	24185
20	104	117273
20	104	314436
20	104	302415
20	104	25096
20	104	81757
20	104	29622
20	104	84014
20	104	170851
20	104	24703
20	104	313845
20	104	309361
20	104	309165
20	104	25156
20	104	50689
20	104	293621
20	104	363875
20	104	81736
20	104	170911
20	104	298947
20	104	25513
20	104	81745
20	104	64639
20	104	24888
20	104	24185
20	104	58918
21	105	116465
21	105	360697
21	105	24514
21	105	25356
21	105	24883
21	105	100911013
21	105	360481
21	105	25493
21	105	156767
21	105	309295
21	105	25712
21	105	24835
21	105	309361
21	105	84351
21	105	309165
21	105	25625
21	105	81736
21	105	24472
21	105	294254
21	105	24708
21	105	24842
22	107	500985
22	107	25313
22	107	24329
22	107	314843
22	107	25676
22	107	498159
22	107	306141
22	107	84357
22	107	291610
22	107	81504
22	107	58960
22	107	85385
22	107	83805
22	107	170851
22	107	24703
22	107	313845
22	107	50689
22	107	293621
22	107	116590
23	109	114856
23	109	24413
23	109	682837
23	109	29591
23	109	81810
23	109	310553
23	109	301363
23	109	303200
23	109	100911550
23	109	114495
23	109	301059
23	109	360640
23	109	689314
23	109	313121
23	109	54244
23	109	170915
23	109	25631
23	109	50554
23	109	81809
23	109	25717
23	109	25493
23	109	309295
23	109	81649
23	109	309361
23	109	84351
23	109	24494
23	109	309165
23	109	59086
23	109	24835
23	109	81736
24	110	299012
24	110	25398
24	110	24245
24	110	81663
24	110	81666
24	110	363925
24	110	288057
24	110	29355
24	110	310192
24	110	140898
24	110	60323
24	110	303634
24	110	114004
24	110	24654
24	110	25156
24	110	24400
24	110	680149
24	110	24680
24	110	25023
24	110	81762
25	111	50646
25	111	314322
25	111	116549
25	111	295357
25	111	81646
25	111	24245
25	111	81504
25	111	85385
25	111	83805
25	111	24516
25	111	170851
25	111	24703
25	111	313845
25	111	50689
25	111	293621
26	112	84431
26	112	29733
26	112	25686
26	112	25266
26	112	25267
26	112	116720
26	112	308909
26	112	83537
26	112	170897
26	112	316561
26	112	117273
26	112	296456
26	112	58960
26	112	24654
26	112	81504
26	112	29302
26	112	85385
26	112	83805
26	112	170911
26	112	298947
26	112	25513
26	112	24400
26	112	680149
26	112	305509
26	112	81745
26	112	116590
26	112	170851
26	112	363875
26	112	24703
26	112	313845
26	112	24680
26	112	25023
26	112	293621
26	112	25614
26	112	50689
26	112	24185
27	113	25238
27	113	140908
27	113	24316
27	113	24318
27	113	24414
27	113	116671
27	113	65153
27	113	360616
27	113	64462
27	113	24674
27	113	363193
27	113	24245
27	113	24654
27	113	24668
27	113	24896
27	113	25725
27	113	25521
27	113	29699
27	113	24672
27	113	24400
27	113	680149
27	113	305509
27	113	24679
27	113	293508
28	114	24182
28	114	24323
28	114	24326
28	114	50672
28	114	81662
28	114	81771
28	114	679837
28	114	24179
28	114	25313
28	114	24329
28	114	314322
28	114	25738
28	114	117273
28	114	58960
28	114	24516
28	114	25493
28	114	309295
28	114	81504
28	114	85385
28	114	309361
28	114	84351
28	114	309165
28	114	116590
28	114	170851
28	114	24703
28	114	313845
28	114	24577
28	114	81736
28	114	24680
28	114	25023
28	114	24400
28	114	680149
28	114	293621
28	114	50689
29	115	25400
29	115	171140
29	115	25087
29	115	25124
29	115	24918
29	115	25126
29	115	24514
29	115	50646
29	115	25686
29	115	24182
29	115	81662
29	115	24246
29	115	25125
29	115	29251
29	115	288057
29	115	140908
29	115	25150
29	115	29477
29	115	25738
29	115	24179
29	115	24245
29	115	81649
29	115	58960
29	115	81504
29	115	85385
29	115	170911
29	115	25513
29	115	116554
29	115	24680
29	115	24400
29	115	680149
29	115	116590
29	115	170851
29	115	313845
29	115	25023
29	115	293621
29	115	24703
29	115	50689
30	116	29650
30	116	29466
30	116	29382
30	116	687424
30	116	679028
30	116	25496
30	116	25682
30	116	29192
30	116	57027
30	116	24817
30	116	362533
30	116	24881
30	116	114557
30	116	293897
30	116	100912050
30	116	289231
30	116	295445
30	116	84010
30	116	365872
30	116	497961
30	116	292788
30	116	287102
30	116	364952
30	116	297893
30	116	113927
30	116	79257
30	116	308692
30	116	474348
30	116	83721
30	116	312781
30	116	58868
30	116	116549
30	116	313121
30	116	315139
30	116	54244
30	116	314322
30	116	24205
30	116	363193
30	116	361765
30	116	24516
30	116	84027
30	116	84353
30	116	58919
30	116	24577
30	116	116590
30	116	50689
31	117	360457
31	117	25639
31	117	25467
31	117	94203
31	117	25097
31	117	65248
31	117	78975
31	117	50557
31	117	26954
31	117	117269
31	117	29517
31	117	78968
31	117	314621
31	117	60445
31	117	83785
31	117	89811
31	117	114111
31	117	24919
31	117	360827
31	117	500526
31	117	298573
31	117	303206
31	117	362164
31	117	312927
31	117	117044
31	117	83516
31	117	691171
31	117	64031
31	117	317203
31	117	25435
31	117	140942
31	117	315189
31	117	287871
31	117	297960
31	117	298514
31	117	64226
31	117	314979
31	117	296648
31	117	290291
31	117	315170
31	117	292887
31	117	303605
31	117	310131
31	117	686104
31	117	114486
31	117	497931
31	117	84480
31	117	29560
31	117	501560
31	117	361696
31	117	83840
31	117	29753
31	117	56010
31	117	25576
31	117	25096
31	117	24855
31	117	24506
31	117	81530
31	117	315713
31	117	81771
31	117	361628
31	117	56718
31	117	24525
31	117	24605
31	117	29565
31	117	360820
31	117	24482
31	117	313017
31	117	474348
31	117	116636
31	117	292148
31	117	29414
31	117	85243
31	117	366508
31	117	60664
31	117	25577
31	117	29304
31	117	100911372
31	117	29741
31	117	363193
31	117	25578
31	117	117273
31	117	304714
31	117	287436
31	117	303831
31	117	300253
31	117	25233
31	117	298947
31	117	81745
31	117	58960
31	117	363875
31	117	56011
31	117	25729
31	117	362817
31	117	24672
31	117	84351
31	117	170911
31	117	25513
31	117	287986
31	117	170851
31	117	25309
31	117	100363502
31	117	117045
31	117	293621
31	117	116590
31	117	24703
31	117	24680
31	117	50689
31	117	24185
32	118	24596
32	118	64513
32	118	353233
32	118	94193
32	118	311130
32	118	360573
32	118	361167
32	118	294043
32	118	94338
32	118	310738
32	118	246756
32	118	171293
32	118	308589
32	118	54287
32	118	301363
32	118	84431
32	118	25266
32	118	308909
32	118	83537
32	118	78971
32	118	287398
32	118	311786
32	118	266610
32	118	116667
32	118	100912399
32	118	25625
32	118	306886
32	118	83533
32	118	25522
32	118	25493
32	118	25313
32	118	24224
32	118	24835
32	118	24887
32	118	309165
32	118	58960
32	118	64639
32	118	64625
32	118	170538
32	118	116554
32	118	170851
32	118	64044
32	118	81736
32	118	25309
32	118	100363502
32	118	24703
32	118	24577
32	118	116590
32	118	50689
32	118	24185
33	120	78965
33	120	116630
33	120	81503
33	120	294269
33	120	24481
33	120	116562
33	120	287287
33	120	24497
33	120	24498
33	120	25647
33	120	116558
33	120	25325
33	120	171040
33	120	64546
33	120	116553
33	120	25670
33	120	116996
33	120	301289
33	120	29197
33	120	682457
33	120	25610
33	120	81809
33	120	25717
33	120	24932
33	120	25266
33	120	25712
33	120	24493
33	120	24494
33	120	24835
33	120	59086
34	121	84598
34	121	501099
34	121	25676
34	121	25267
34	121	25124
34	121	24918
34	121	314436
34	121	287398
34	121	24329
34	121	25266
34	121	25125
34	121	116667
34	121	100912399
34	121	116549
34	121	314322
34	121	25738
34	121	25313
34	121	298947
34	121	24516
34	121	81504
34	121	85385
34	121	170911
34	121	25513
34	121	313845
34	121	25023
34	121	293621
34	121	170851
34	121	116554
34	121	24703
34	121	24680
34	121	50689
35	122	315305
35	122	293694
35	122	252961
35	122	363855
35	122	361167
35	122	246756
35	122	301363
35	122	303200
35	122	100911550
35	122	114495
35	122	64314
35	122	311786
35	122	287398
35	122	25625
35	122	360640
35	122	116667
35	122	100912399
35	122	306886
35	122	25493
35	122	309295
35	122	24835
35	122	24516
35	122	309165
35	122	81649
35	122	309361
35	122	84351
35	122	81736
35	122	116554
36	123	683206
36	123	140934
36	123	25008
36	123	687813
36	123	362788
36	123	114856
36	123	252961
36	123	156767
36	123	311786
36	123	360640
36	123	116667
36	123	100912399
36	123	306886
36	123	25493
36	123	309295
36	123	309165
36	123	309361
36	123	84351
36	123	81736
37	124	366455
37	124	81811
37	124	100910397
37	124	25126
37	124	24514
37	124	25676
37	124	25124
37	124	24918
37	124	314436
37	124	25125
37	124	116549
37	124	314322
37	124	25738
37	124	298947
37	124	81504
37	124	85385
37	124	24516
37	124	170911
37	124	25513
37	124	313845
37	124	25023
37	124	293621
37	124	24703
37	124	24680
37	124	170851
37	124	50689
38	128	497761
38	128	60427
38	128	24498
38	128	301289
38	128	25710
38	128	315609
38	128	300678
38	128	24930
38	128	25610
38	128	305081
38	128	100911324
38	128	25300
38	128	24932
39	129	25690
39	129	282827
39	129	25242
39	129	299331
40	130	301034
40	130	317630
40	130	58960
40	130	170851
41	132	171503
41	132	171358
41	132	364018
41	132	114553
41	132	116720
41	132	24675
41	132	305897
41	132	292409
41	132	89788
41	132	29431
41	132	171378
41	132	100361818
41	132	311658
41	132	361400
41	132	303200
41	132	100911550
41	132	114495
41	132	24674
41	132	314436
41	132	24654
41	132	116667
41	132	100912399
41	132	81649
41	132	363875
41	132	25493
41	132	58960
41	132	309165
41	132	24703
41	132	81736
41	132	293621
41	132	170851
41	132	116590
41	132	50689
42	133	81800
42	133	288774
42	133	100361294
42	133	288264
42	133	305896
42	133	84598
42	133	686326
42	133	25124
42	133	24481
43	136	116599
43	136	292737
43	136	117539
43	136	304091
43	136	365057
43	136	24451
43	136	25325
43	136	24493
43	136	84598
43	136	25125
43	136	25124
43	136	24918
43	136	24498
43	136	114495
43	136	24835
43	136	81649
44	139	500836
44	139	362629
44	139	444986
44	139	117539
44	139	89829
44	139	100361294
44	139	25326
44	139	25126
44	139	84598
44	139	24514
44	139	25124
44	139	25125
44	139	24918
45	151	59323
45	151	432361
45	151	498596
45	151	57027
45	151	29192
45	151	25023
45	151	24680
46	153	500126
46	153	100909678
46	153	100911622
46	153	140926
46	153	29513
46	153	81749
46	153	363855
46	153	156767
46	153	687813
46	153	304063
46	153	365057
46	153	24356
46	153	25692
46	153	60371
46	153	25625
46	153	24681
46	153	311786
46	153	25313
46	153	301363
46	153	246097
46	153	29340
46	153	363193
46	153	24252
46	153	85420
46	153	25385
46	153	306886
46	153	78971
46	153	287398
46	153	360640
46	153	303200
46	153	100911550
46	153	116667
46	153	100912399
46	153	24329
46	153	309295
46	153	24672
46	153	84351
46	153	114495
46	153	24790
46	153	170538
46	153	309361
46	153	58960
46	153	25493
46	153	24835
46	153	25023
46	153	81504
46	153	85385
46	153	313845
46	153	24224
46	153	24680
46	153	309165
46	153	24703
46	153	81736
46	153	116554
46	153	81649
46	153	170851
46	153	293621
46	153	314322
46	153	116590
46	153	24516
46	153	50689
47	154	315741
47	154	313615
47	154	362291
47	154	64185
47	154	25154
47	154	298696
47	154	29437
47	154	25521
47	154	29699
47	154	24896
47	154	81771
47	154	25725
47	154	24679
47	154	305509
47	154	307511
47	154	293508
47	154	25203
47	154	83805
47	154	54237
47	154	293621
47	154	116590
47	154	50689
48	156	140589
48	156	304729
48	156	140588
48	156	308468
48	156	361769
48	156	25255
48	156	25273
48	156	89830
48	156	29499
48	156	25521
48	156	29699
48	156	25725
48	156	24679
48	156	84027
48	156	293508
49	157	114489
49	157	362161
49	157	25600
49	157	304546
49	157	81725
49	157	432361
49	157	498596
49	157	311450
49	157	25592
49	157	311862
49	157	292756
49	157	296078
49	157	79557
49	157	305078
49	157	192362
49	157	60465
49	157	29433
49	157	83721
49	157	112400
49	157	25229
49	157	309368
49	157	25473
49	157	363509
49	157	309816
49	157	140433
49	157	114559
49	157	298941
49	157	29437
49	157	316758
49	157	117036
49	157	307582
49	157	25118
49	157	29431
49	157	100910732
49	157	360820
49	157	25614
49	157	24329
49	157	24511
49	157	24790
49	157	83805
49	157	363875
49	157	116554
49	157	116590
49	157	24516
49	157	50689
50	158	297954
50	158	500571
50	158	25447
50	158	25449
50	158	25620
50	158	85252
50	158	305509
51	160	315824
51	160	81507
51	160	117275
51	160	500245
51	160	367100
51	160	25495
51	160	29610
51	160	79558
51	160	140590
51	160	85272
51	160	29591
51	160	363925
51	160	114109
51	160	59328
51	160	79257
51	160	83721
51	160	58868
51	160	24817
51	160	24602
51	160	29373
51	160	25296
51	160	25717
51	160	54254
51	160	25671
51	160	24205
51	160	81810
51	160	24881
51	160	89809
51	160	81809
51	160	81647
51	160	313121
51	160	50554
51	160	499497
51	160	84027
51	160	84353
51	160	59086
52	163	362061
52	163	29441
52	163	171445
52	163	117519
52	163	83619
52	163	79239
52	163	113992
52	163	246760
52	163	29639
52	163	64188
52	163	366960
52	163	501110
52	163	24451
52	163	25023
52	163	81646
52	163	24680
52	163	116554
52	163	81649
52	163	314322
52	163	24516
52	163	116590
53	164	100360868
53	164	84581
53	164	100911205
53	164	360552
53	164	114766
53	164	690911
53	164	252891
53	164	363287
53	164	84580
53	164	84016
53	164	304157
53	164	58850
53	164	84578
53	164	83830
53	164	84577
53	164	83516
53	164	360801
53	164	117526
53	164	363026
53	164	497991
53	164	24890
53	164	499497
53	164	497672
53	164	297893
53	164	58919
53	164	170915
53	164	54244
54	166	27137
54	166	114859
54	166	29702
54	166	56783
54	166	192234
54	166	54287
54	166	299027
54	166	296302
54	166	54318
54	166	84027
55	167	305506
55	167	500402
55	167	308306
55	167	298573
55	167	361628
55	167	29565
55	167	25435
55	167	56783
55	167	317163
55	167	292148
55	167	299027
55	167	303831
55	167	296302
55	167	287436
55	167	287986
55	167	54318
55	167	117045
56	168	266604
56	168	691644
56	168	29201
56	168	59112
56	168	83506
56	168	289276
56	168	64637
56	168	113927
56	168	687001
56	168	171503
56	168	171358
56	168	363925
56	168	114109
56	168	60341
56	168	84580
56	168	305897
56	168	24602
56	168	25433
56	168	54254
56	168	60584
56	168	171378
56	168	25050
56	168	29437
56	168	116601
56	168	25391
56	168	24179
56	168	24675
56	168	25576
56	168	64202
56	168	54250
56	168	311658
56	168	29693
56	168	24323
56	168	24482
56	168	24674
56	168	361400
56	168	25521
56	168	29699
56	168	100361818
56	168	25725
56	168	83840
56	168	24679
56	168	29251
56	168	24245
56	168	499497
56	168	84027
56	168	298947
56	168	24835
56	168	293508
56	168	81745
56	168	81504
56	168	313845
56	168	85385
56	168	170911
56	168	25513
56	168	54244
56	168	24703
56	168	170851
56	168	81649
56	168	116554
56	168	293621
56	168	24185
56	168	116590
56	168	50689
57	173	25609
57	173	25187
57	173	25229
57	173	81666
57	173	24654
58	180	361711
58	180	117107
58	180	29374
58	180	24518
58	180	63879
58	180	64041
58	180	56718
58	180	64026
58	180	298947
58	180	24511
58	180	25402
58	180	81745
58	180	170911
58	180	25513
58	180	314322
58	180	24185
59	181	117179
59	181	24654
59	181	25493
59	181	24835
59	181	58960
59	181	309165
59	181	24577
59	181	25023
59	181	81736
59	181	24703
59	181	314322
59	181	24680
59	181	170851
59	181	293621
59	181	24516
59	181	50689
59	181	116590
60	183	25316
60	183	25047
60	183	29526
60	183	367901
60	183	25155
60	183	25441
60	183	305897
60	183	24653
60	183	171378
60	183	81515
60	183	25156
60	183	24675
60	183	363855
60	183	311658
60	183	100910732
60	183	361400
60	183	100361818
60	183	24674
60	183	314436
60	183	298947
60	183	287398
60	183	116667
60	183	100912399
60	183	25738
60	183	81504
60	183	58960
60	183	313845
60	183	85385
60	183	170911
60	183	25513
60	183	25023
60	183	24703
60	183	314322
60	183	170851
60	183	293621
60	183	116554
60	183	24516
60	183	50689
60	183	116590
61	185	24566
61	185	300999
61	185	78965
61	185	24494
61	185	287562
61	185	24835
62	189	116728
62	189	307309
62	189	56816
62	189	301442
62	189	117549
62	189	29219
62	189	361013
62	189	64631
62	189	294331
62	189	363284
62	189	295704
63	192	140936
63	192	25539
63	192	100911440
63	192	681896
63	192	363143
63	192	301233
63	192	24717
63	192	81760
63	192	307401
63	192	688297
63	192	289878
63	192	25387
63	192	690825
63	192	24400
64	193	266729
64	193	116565
64	193	29456
64	193	24718
64	193	116457
64	193	25696
64	193	310635
64	193	309168
64	193	362558
64	193	83572
64	193	24409
64	193	24410
64	193	63881
64	193	316369
64	193	287942
64	193	100911248
64	193	116671
64	193	29477
64	193	500985
64	193	360606
64	193	295347
64	193	140908
64	193	363855
64	193	25150
64	193	84027
64	193	24511
64	193	170911
64	193	25513
64	193	116554
64	193	24185
65	194	54308
65	194	293056
65	194	192209
65	194	315034
65	194	29749
65	194	308965
65	194	307100
65	194	364774
65	194	24559
65	194	64152
65	194	315330
65	194	685029
65	194	501563
65	194	261730
65	194	64193
65	194	114522
65	194	300121
65	194	25594
65	194	291689
65	194	361389
65	194	296558
65	194	305420
65	194	288671
65	194	304490
65	194	498030
65	194	311412
65	194	363174
65	194	366381
65	194	497197
65	194	296137
65	194	360643
65	194	297176
65	194	290227
65	194	24668
65	194	290875
65	194	361765
65	194	287101
65	194	299147
65	194	312754
65	194	287280
65	194	362356
65	194	29486
65	194	25154
65	194	25718
65	194	56010
65	194	292263
65	194	171378
65	194	309179
65	194	100909468
65	194	363088
65	194	29748
65	194	362485
65	194	64515
65	194	29753
65	194	24208
65	194	25577
65	194	25400
65	194	171140
65	194	317203
65	194	24675
65	194	25515
65	194	25576
65	194	25578
65	194	63996
65	194	60352
65	194	25679
65	194	315648
65	194	81678
65	194	307511
65	194	24506
65	194	117269
65	194	24482
65	194	363193
65	194	54223
65	194	24246
65	194	24673
65	194	81636
65	194	84420
65	194	302950
65	194	24674
65	194	64532
65	194	25289
65	194	25729
65	194	117281
65	194	64508
65	194	29241
65	194	25262
65	194	56011
65	194	24245
65	194	501560
65	194	81771
65	194	25203
65	194	24672
65	194	305509
65	194	362817
65	194	25636
65	194	54237
65	194	293508
65	194	170851
65	194	50689
65	194	116590
66	195	362931
66	195	64823
66	195	681359
66	195	304798
66	195	360471
66	195	314862
66	195	287585
66	195	363140
66	195	300126
66	195	64086
66	195	289372
66	195	64394
66	195	301674
66	195	689954
66	195	502988
66	195	310194
66	195	305837
66	195	315427
66	195	689820
66	195	362273
66	195	362342
66	195	300514
66	195	301013
66	195	65278
66	195	680110
66	195	686781
66	195	140941
66	195	317389
66	195	294518
66	195	299976
66	195	25490
66	195	58822
66	195	291005
66	195	29157
66	195	25405
66	195	293625
66	195	100911519
66	195	364382
66	195	83628
66	195	116589
66	195	64462
66	195	113927
66	195	289508
66	195	24919
66	195	292949
66	195	362102
66	195	140926
66	195	360860
66	195	170824
66	195	100362121
66	195	116698
66	195	298696
66	195	299626
66	195	81763
66	195	362631
66	195	29282
66	195	362675
66	195	362720
66	195	100359539
66	195	192218
66	195	24855
66	195	25358
66	195	114212
66	195	24484
66	195	294790
66	195	445442
66	195	140583
66	195	685055
66	195	114483
66	195	363088
66	195	50557
66	195	362485
66	195	317673
66	195	311860
66	195	100909750
66	195	25112
66	195	361831
66	195	246097
66	195	64033
66	195	25193
66	195	313017
66	195	301164
66	195	78963
66	195	24482
66	195	64625
66	195	25309
66	195	100363502
66	195	24887
66	195	114494
66	195	25737
66	195	314856
66	195	25729
66	195	64044
66	195	58918
66	195	94201
66	195	300711
66	195	25163
66	195	84027
66	195	24617
66	195	25203
66	195	24672
66	195	50658
66	195	24842
66	195	362817
66	195	24708
66	195	25402
66	195	114851
66	195	399489
66	195	54237
66	195	170538
66	195	58919
66	195	24224
66	195	170915
66	195	54244
66	195	81649
66	195	116554
66	195	24185
67	196	307483
67	196	315348
67	196	60663
67	196	116723
67	196	316521
67	196	293623
67	196	89812
67	196	299611
67	196	50685
67	196	308666
67	196	304580
67	196	365396
67	196	79429
67	196	289759
67	196	140607
67	196	296710
67	196	303342
67	196	361223
67	196	501831
67	196	687758
67	196	685936
67	196	494222
67	196	291926
67	196	83709
67	196	24584
67	196	290396
67	196	100362710
67	196	309419
67	196	310621
67	196	289021
67	196	365355
67	196	25482
67	196	81824
67	196	66018
67	196	363131
67	196	79433
67	196	81531
67	196	100909840
67	196	308572
67	196	170632
67	196	170630
67	196	63851
67	196	170580
67	196	316457
67	196	301334
67	196	317371
67	196	366624
67	196	64363
67	196	117558
67	196	294568
67	196	363460
67	196	360891
67	196	360854
67	196	288669
67	196	301511
67	196	117542
67	196	84488
67	196	65052
67	196	311450
67	196	24585
67	196	24559
67	196	292756
67	196	296078
67	196	116720
67	196	306400
67	196	361632
67	196	297518
67	196	54227
67	196	679934
67	196	286928
67	196	56781
67	196	100360623
67	196	298975
67	196	100911597
67	196	81521
67	196	64303
67	196	64350
67	196	29433
67	196	58823
67	196	60350
67	196	24629
67	196	365865
67	196	314641
67	196	367072
67	196	65172
67	196	29524
67	196	501203
67	196	296313
67	196	63836
67	196	315707
67	196	309081
67	196	81008
67	196	83577
67	196	311061
67	196	362800
67	196	688319
67	196	310683
67	196	364786
67	196	25594
67	196	303634
67	196	25111
67	196	53949
67	196	116499
67	196	60662
67	196	170700
67	196	60464
67	196	170579
67	196	81509
67	196	304109
67	196	363509
67	196	54319
67	196	29271
67	196	315655
67	196	287876
67	196	25537
67	196	315744
67	196	81663
67	196	60323
67	196	25114
67	196	170633
67	196	25444
67	196	29368
67	196	66017
67	196	25724
67	196	114559
67	196	60664
67	196	497931
67	196	24782
67	196	363925
67	196	288057
67	196	25229
67	196	102551851
67	196	24260
67	196	170582
67	196	29348
67	196	84489
67	196	170583
67	196	361568
67	196	287942
67	196	100911248
67	196	361598
67	196	499271
67	196	366508
67	196	24668
67	196	25267
67	196	25022
67	196	29369
67	196	25439
67	196	685004
67	196	25713
67	196	366957
67	196	305679
67	196	296654
67	196	85384
67	196	29349
67	196	25317
67	196	25245
67	196	24628
67	196	81634
67	196	685269
67	196	25443
67	196	291245
67	196	25021
67	196	311144
67	196	54268
67	196	295378
67	196	24205
67	196	25266
67	196	81822
67	196	308995
67	196	114517
67	196	25118
67	196	81762
67	196	25414
67	196	25156
67	196	79114
67	196	309684
67	196	257645
67	196	29741
67	196	58840
67	196	296603
67	196	25313
67	196	360606
67	196	315346
67	196	170921
67	196	54245
67	196	85243
67	196	54250
67	196	100910732
67	196	360820
67	196	24506
67	196	25661
67	196	29431
67	196	114120
67	196	114486
67	196	29302
67	196	29251
67	196	296456
67	196	25614
67	196	24329
67	196	298947
67	196	24511
67	196	24525
67	196	24605
67	196	117273
67	196	313845
67	196	58960
67	196	363875
67	196	170911
67	196	25513
67	196	24703
67	196	170851
67	196	293621
67	196	50689
67	196	116590
68	197	29195
68	197	366275
68	197	296472
68	197	29220
68	197	25567
68	197	303247
68	197	170908
68	197	294754
68	197	500340
68	197	304913
68	197	689069
[truncated: 68,890 more rows]
