# Supplementary material for: Transcriptomic point of departure determination: a comparison of distribution-based and gene set-based approaches
Source: Front Genet. 2024 May 9;15:1374791. doi: 10.3389/fgene.2024.1374791 (PMC11112360; doi:10.3389/fgene.2024.1374791)
Supplement: Supplementary file 7 [file DataSheet2.zip › Annotation_files/BioPlanet/ProbeMapFile.txt]

Array Probe	Category Component
1367452_at	690244
1367453_at	114562
1367454_at	60384
1367455_at	116643
1367456_at	81920
1367456_at	641452
1367457_at	114558
1367458_at	83510
1367459_at	64310
1367460_at	29662
1367461_at	114023
1367462_at	29156
1367463_at	114766
1367464_at	84401
1367465_at	192275
1367466_at	287530
1367467_at	288740
1367468_at	362252
1367469_at	361628
1367470_at	361842
1367471_at	690966
1367472_at	314432
1367473_at	300075
1367474_at	685144
1367475_at	64465
1367476_at	296076
1367477_at	362388
1367478_at	297376
1367479_at	691534
1367479_at	100360065
1367479_at	100363269
1367480_at	688288
1367481_at	300052
1367482_at	498030
1367483_at	298147
1367484_at	361013
1367484_at	100366017
1367485_at	362479
1367485_at	498453
1367486_at	362162
1367487_at	494342
1367488_at	289521
1367490_at	681989
1367491_at	362170
1367492_at	313035
1367493_at	498890
1367494_at	299198
1367495_at	100366237
1367496_at	306197
1367497_at	314553
1367498_at	296467
1367499_at	311204
1367500_at	680532
1367501_at	498351
1367501_at	100910272
1367502_at	309140
1367503_at	293852
1367505_at	305127
1367506_at	293666
1367507_at	293703
1367508_at	497874
1367509_at	502227
1367510_at	307180
1367511_at	289231
1367512_at	297995
1367513_at	296279
1367514_at	361635
1367515_at	306492
1367516_at	641528
1367518_at	291905
1367519_at	296461
1367520_at	295229
1367521_at	315708
1367522_at	501661
1367523_at	292074
1367523_at	498914
1367523_at	100909916
1367523_at	100910519
1367524_at	293038
1367525_at	313591
1367526_at	362216
1367527_at	686774
1367528_at	304522
1367529_at	362912
1367529_at	501445
1367530_at	362283
1367531_at	288599
1367532_at	300235
1367533_at	307545
1367534_at	311911
1367535_at	308404
1367536_at	295961
1367537_at	305468
1367537_at	100911242
1367540_at	314265
1367541_at	502632
1367542_at	313519
1367542_at	100361476
1367542_at	100361636
1367542_at	100366127
1367543_at	685079
1367544_at	300813
1367545_at	311911
1367546_at	309440
1367547_at	305913
1367548_at	360819
1367549_a_at	314633
1367550_a_at	362545
1367551_a_at	360768
1367552_at	24802
1367552_at	100909594
1367553_x_at	24440
1367554_at	25010
1367554_at	361725
1367555_at	24186
1367556_s_at	24186
1367557_s_at	24383
1367557_s_at	290604
1367557_s_at	307738
1367557_s_at	498019
1367557_s_at	498099
1367557_s_at	500983
1367557_s_at	685186
1367558_x_at	25030
1367559_at	29292
1367559_at	100359668
1367559_at	100360087
1367559_at	100362384
1367559_at	100363177
1367559_at	100364138
1367560_at	64205
1367561_at	64306
1367562_at	24791
1367563_at	24791
1367564_at	24602
1367565_a_at	25319
1367565_a_at	679217
1367565_a_at	689130
1367566_at	25575
1367567_at	117042
1367568_a_at	25333
1367569_at	29236
1367569_at	100359969
1367569_at	100910498
1367570_at	25123
1367571_a_at	24483
1367572_at	24585
1367573_at	29304
1367573_at	100911372
1367574_at	81818
1367575_at	24333
1367576_at	24404
1367577_at	24471
1367578_at	29338
1367579_a_at	64158
1367579_a_at	300218
1367579_a_at	500929
1367579_a_at	100909441
1367579_a_at	100910937
1367580_at	81729
1367580_at	301299
1367580_at	302497
1367580_at	100363537
1367581_a_at	25353
1367582_at	29283
1367582_at	315051
1367582_at	500645
1367582_at	684399
1367582_at	686807
1367582_at	100365570
1367583_at	116646
1367583_at	500923
1367584_at	56611
1367585_a_at	24211
1367586_at	24533
1367587_at	24282
1367588_a_at	317646
1367589_at	79250
1367590_at	84509
1367591_at	64371
1367592_at	24837
1367593_at	25545
1367594_at	25181
1367595_s_at	24223
1367596_at	27139
1367596_at	688948
1367596_at	100360508
1367596_at	100361756
1367596_at	100361854
1367597_at	65136
1367598_at	24856
1367599_at	29754
1367599_at	689961
1367600_at	64362
1367601_at	114490
1367602_at	114490
1367603_at	24849
1367604_at	338401
1367605_at	64303
1367606_at	29288
1367607_at	29445
1367608_at	64348
1367609_at	81683
1367610_at	81767
1367612_at	171341
1367613_at	117254
1367613_at	100363379
1367614_at	25380
1367615_at	171027
1367616_at	25105
1367617_at	24189
1367618_a_at	83427
1367618_a_at	100911540
1367619_at	291948
1367620_at	114630
1367621_at	64391
1367622_at	641434
1367623_at	81766
1367624_at	79255
1367625_at	81764
1367625_at	498828
1367625_at	499794
1367626_at	24265
1367627_at	81660
1367628_at	56646
1367629_at	29507
1367629_at	688386
1367630_at	81774
1367631_at	64032
1367632_at	24957
1367633_at	24957
1367634_at	64298
1367634_at	688416
1367634_at	100360252
1367634_at	100361974
1367634_at	100910017
1367635_at	25506
1367636_at	25151
1367637_a_at	24669
1367638_at	85239
1367639_a_at	83789
1367639_a_at	301438
1367639_a_at	679871
1367639_a_at	100363271
1367640_at	65139
1367640_at	689481
1367640_at	100360558
1367640_at	100360573
1367640_at	100360642
1367640_at	100364427
1367641_at	24786
1367642_at	114597
1367643_at	25246
1367644_at	25289
1367645_at	29286
1367645_at	100361180
1367645_at	100362366
1367645_at	100365810
1367646_at	64529
1367647_at	24648
1367648_at	25662
1367649_at	170673
1367650_at	94174
1367651_at	171293
1367652_at	24484
1367653_a_at	24551
1367654_at	83720
1367655_at	50665
1367655_at	100359493
1367655_at	100359496
1367655_at	100361392
1367655_at	100361596
1367655_at	100361620
1367655_at	100364435
1367655_at	100909821
1367655_at	100911590
1367656_at	85492
1367657_at	29618
1367658_at	59312
1367659_s_at	29740
1367660_at	79131
1367661_at	85247
1367662_at	63864
1367663_at	29630
1367664_at	27064
1367665_at	27064
1367666_at	140931
1367667_at	83791
1367668_a_at	83792
1367668_a_at	100912469
1367669_a_at	64862
1367669_a_at	100359928
1367669_a_at	100363716
1367670_at	24368
1367671_at	25737
1367672_at	79244
1367673_at	140927
1367674_at	114561
1367675_at	81823
1367676_at	29395
1367676_at	498072
1367676_at	498388
1367676_at	498988
1367676_at	100911856
1367676_at	100912122
1367677_at	113898
1367678_at	157074
1367679_at	25599
1367680_at	50681
1367680_at	100910385
1367681_at	64315
1367681_at	100911730
1367682_at	81517
1367683_at	85245
1367683_at	100359600
1367684_at	25422
1367685_at	81777
1367685_at	679976
1367685_at	100912032
1367686_at	80881
1367687_a_at	25508
1367688_at	65170
1367689_a_at	29184
1367689_a_at	100365047
1367690_at	29435
1367691_at	85332
1367692_at	25540
1367693_at	25576
1367694_at	171155
1367695_at	64192
1367696_at	114709
1367697_at	81649
1367698_a_at	83788
1367699_at	81922
1367700_at	64507
1367701_at	58966
1367702_at	24158
1367703_at	24278
1367704_at	140670
1367704_at	100912146
1367705_at	64045
1367706_at	83529
1367706_at	683062
1367707_at	50671
1367708_a_at	50671
1367709_at	29186
1367710_at	29614
1367711_at	25581
1367712_at	116510
1367713_at	54318
1367714_at	84005
1367715_at	25625
1367716_at	171083
1367717_at	94266
1367717_at	100359517
1367717_at	100909755
1367717_at	100911728
1367717_at	100912121
1367718_at	29367
1367719_at	117060
1367720_at	25374
1367721_at	24771
1367722_at	83799
1367723_a_at	58838
1367724_a_at	94170
1367725_at	64534
1367726_at	81812
1367727_at	116692
1367728_at	60381
1367729_at	64313
1367730_at	56042
1367731_at	24400
1367731_at	102551815
1367732_at	24400
1367733_at	54231
1367734_at	24192
1367735_at	25287
1367736_at	117044
1367737_at	24375
1367738_at	29402
1367739_at	25250
1367740_at	24264
1367741_at	85430
1367742_at	25756
1367743_at	25741
1367744_at	113947
1367745_at	81821
1367746_a_at	83764
1367747_at	64664
1367747_at	100910869
1367748_at	79117
1367749_at	81682
1367750_at	64390
1367751_at	29640
1367752_at	25414
1367753_at	93646
1367754_s_at	59085
1367755_at	81718
1367756_at	114017
1367757_at	54322
1367757_at	100365711
1367758_at	24177
1367759_at	24437
1367760_at	170851
1367761_at	170845
1367762_at	24797
1367763_at	25014
1367764_at	25405
1367765_at	64365
1367766_at	83782
1367767_at	79238
1367768_at	59073
1367769_at	117017
1367770_at	58970
1367771_at	83514
1367772_at	65160
1367773_at	29743
1367774_at	24421
1367775_at	25284
1367776_at	54237
1367777_at	117543
1367778_at	54281
1367779_at	117028
1367780_at	64193
1367781_at	64673
1367782_at	25278
1367783_at	64670
1367783_at	501441
1367783_at	100359937
1367784_a_at	24854
1367785_at	65204
1367786_at	24968
1367787_at	81024
1367788_at	140671
1367788_at	100909429
1367789_at	94172
1367790_at	64635
1367791_at	58965
1367792_at	50585
1367793_at	29318
1367794_at	24153
1367794_at	100911545
1367795_at	29596
1367796_at	81519
1367797_at	29417
1367798_at	29443
1367799_at	24799
1367800_at	25692
1367800_at	100910418
1367801_at	94204
1367802_at	29517
1367803_at	53372
1367804_at	29339
1367805_at	24398
1367806_at	24398
1367807_at	116552
1367808_at	64372
1367809_at	24656
1367810_at	50690
1367811_at	58835
1367812_at	29211
1367813_at	114004
1367814_at	25650
1367815_at	170551
1367816_at	171160
1367817_at	114499
1367818_at	29309
1367819_at	25721
1367820_at	114087
1367821_a_at	25398
1367822_at	25398
1367823_at	29543
1367824_at	25318
1367825_at	29622
1367826_at	83619
1367827_at	24673
1367828_at	64304
1367829_at	140547
1367829_at	100911186
1367830_a_at	24842
1367831_at	24842
1367832_at	25514
1367833_at	81827
1367834_at	84596
1367834_at	100364487
1367834_at	100912604
1367835_at	246333
1367835_at	100911286
1367836_at	25757
1367837_at	29671
1367838_at	24962
1367839_at	29580
1367840_at	56084
1367841_a_at	171406
1367842_at	29722
1367843_at	171445
1367844_at	81664
1367845_at	24588
1367846_at	24615
1367847_at	100912108
1367848_at	29167
1367849_at	25216
1367850_at	116591
1367850_at	498276
1367850_at	100911825
1367850_at	100912061
1367850_at	100912098
1367851_at	25526
1367852_s_at	116727
1367852_s_at	116728
1367853_at	83629
1367854_at	24159
1367855_at	25073
1367856_at	24377
1367857_at	84575
1367858_at	25481
1367859_at	25717
1367860_a_at	81707
1367861_at	79115
1367862_at	83521
1367863_at	140932
1367864_at	65152
1367865_at	170946
1367865_at	678813
1367866_at	29158
1367867_at	27100
1367867_at	100912596
1367868_at	65138
1367869_at	117520
1367870_at	58815
1367871_at	25086
1367872_at	29663
1367873_at	83615
1367874_at	85428
1367874_at	100911716
1367875_at	81659
1367876_at	116458
1367877_at	25715
1367878_at	65134
1367879_at	80278
1367880_at	25473
1367881_at	25528
1367882_at	25152
1367883_at	64301
1367884_at	94197
1367885_at	29533
1367886_at	29606
1367887_at	24530
1367888_at	93662
1367889_at	171503
1367890_at	64314
1367891_a_at	64314
1367892_at	81530
1367893_a_at	170927
1367894_at	64194
1367895_at	117282
1367895_at	100363335
1367896_at	54232
1367897_at	25363
1367898_at	140923
1367899_at	25439
1367900_at	81675
1367901_at	24434
1367902_at	64199
1367902_at	100912034
1367903_at	79239
1367904_at	50561
1367905_at	54410
1367906_at	24162
1367907_a_at	116561
1367908_at	171133
1367909_at	171408
1367910_at	50554
1367911_at	114096
1367912_at	59107
1367913_at	170520
1367914_at	81505
1367915_at	84497
1367916_at	24655
1367917_at	25053
1367918_at	81730
1367919_at	58958
1367920_at	29415
1367921_at	64538
1367922_at	57027
1367923_at	171410
1367924_at	171444
1367925_at	64681
1367926_at	25344
1367926_at	688815
1367927_at	25344
1367927_at	688815
1367928_at	29557
1367929_at	25407
1367930_at	29423
1367931_a_at	29497
1367932_at	29637
1367933_at	81640
1367934_at	25347
1367934_at	100361661
1367934_at	100363391
1367934_at	100364645
1367935_at	117541
1367936_at	29398
1367937_at	252899
1367938_at	83472
1367939_at	25056
1367940_at	84348
1367941_at	83474
1367942_at	25732
1367943_at	81525
1367944_at	140568
1367945_at	84355
1367946_at	54133
1367947_at	25520
1367948_a_at	25589
1367949_at	29237
1367950_at	29726
1367951_at	24959
1367952_at	29216
1367953_at	25232
1367954_at	25454
1367955_at	50866
1367956_at	89791
1367957_at	54293
1367958_at	79249
1367959_a_at	29686
1367960_at	29308
1367961_at	24594
1367962_at	171009
1367963_at	64226
1367964_at	29389
1367965_at	24782
1367966_at	114591
1367966_at	678760
1367966_at	100911084
1367967_at	114200
1367968_at	171161
1367969_at	94167
1367970_at	81531
1367971_at	85237
1367972_at	117152
1367973_at	24770
1367974_at	25291
1367975_at	25291
1367976_at	81815
1367977_at	29219
1367978_at	81636
1367979_s_at	25427
1367980_at	54190
1367981_at	54190
1367982_at	65155
1367983_at	84490
1367984_at	56081
1367985_at	25748
1367986_at	29602
1367987_at	81761
1367988_at	83790
1367989_at	25139
1367990_at	64349
1367991_at	78947
1367992_at	25719
1367993_at	65201
1367994_at	81656
1367995_at	24248
1367996_a_at	65096
1367997_at	65041
1367998_at	84386
1367999_at	29539
1368000_at	24232
1368001_at	363256
1368002_at	81709
1368003_at	116676
1368004_at	64360
1368005_at	25679
1368006_at	89783
1368007_at	170568
1368007_at	100911413
1368008_at	60357
1368009_at	114711
1368010_at	116689
1368011_at	79122
1368012_at	64523
1368013_at	140582
1368013_at	100363484
1368014_at	59103
1368015_at	59103
1368016_at	113956
1368017_at	29518
1368018_at	83536
1368019_at	56718
1368020_at	81726
1368021_at	24172
1368022_at	65038
1368023_at	84491
1368024_at	84491
1368025_at	140942
1368026_at	171073
1368027_at	24886
1368028_at	24688
1368029_at	25643
1368029_at	25686
1368030_at	25643
1368030_at	25686
1368031_at	64896
1368032_at	64896
1368033_at	64896
1368034_at	24259
1368035_a_at	360406
1368036_at	360406
1368037_at	29224
1368037_at	100360507
1368038_at	64531
1368039_at	64531
1368040_at	64531
1368041_at	64531
1368042_a_at	25459
1368042_a_at	679571
1368042_a_at	680968
1368042_a_at	685520
1368042_a_at	690940
1368042_a_at	100909581
1368043_at	84471
1368044_at	24765
1368045_at	171135
1368046_at	171135
1368047_at	64846
1368048_at	24794
1368049_at	24818
1368050_at	114121
1368050_at	100909712
1368051_at	84013
1368052_at	171048
1368053_at	81918
1368054_at	60374
1368055_a_at	60374
1368056_at	24855
1368057_at	25270
1368058_at	64196
1368059_at	117024
1368060_at	65151
1368061_at	65198
1368062_at	171126
1368063_a_at	170956
1368064_a_at	24311
1368065_at	83823
1368066_at	116502
1368067_at	58820
1368068_a_at	124461
1368069_at	81859
1368070_at	59074
1368071_at	171451
1368072_at	54230
1368073_at	24508
1368074_at	114860
1368075_at	25055
1368076_at	24874
1368077_at	24362
1368078_at	64536
1368079_at	116551
1368080_at	117183
1368080_at	683573
1368081_at	79248
1368082_at	24780
1368083_at	84389
1368084_at	25633
1368085_at	171128
1368086_a_at	81681
1368087_a_at	171070
1368088_at	140908
1368089_at	81743
1368090_at	78960
1368091_at	116684
1368092_at	29383
1368093_at	29556
1368094_at	79049
1368095_at	26956
1368096_at	171122
1368097_a_at	116644
1368098_a_at	81781
1368098_a_at	113938
1368098_a_at	688682
1368099_at	114514
1368100_at	89841
1368101_at	24242
1368101_at	24244
1368101_at	50663
1368102_at	25117
1368103_at	85264
1368104_at	64521
1368105_at	64521
1368106_at	83722
1368107_at	58937
1368108_at	116601
1368109_at	83505
1368110_a_at	192117
1368111_at	171440
1368111_at	100909984
1368112_at	25539
1368113_at	116592
1368114_at	84488
1368115_at	65130
1368116_a_at	83840
1368117_at	64845
1368118_at	83477
1368119_at	171088
1368120_at	81733
1368121_at	26760
1368122_at	84508
1368123_at	25718
1368124_at	171109
1368125_at	29501
1368126_at	65984
1368127_at	29204
1368128_at	29692
1368129_at	58967
1368130_at	25375
1368131_at	83685
1368132_at	170842
1368133_at	29365
1368134_a_at	25084
1368135_at	59115
1368136_at	25359
1368137_at	29477
1368138_at	29477
1368139_s_at	25586
1368140_at	116477
1368141_at	64530
1368142_at	155423
1368143_at	155423
1368144_at	84583
1368145_at	25510
1368146_at	114856
1368147_at	114856
1368148_at	24596
1368150_at	65192
1368151_at	29150
1368152_at	170906
1368153_a_at	117536
1368154_at	497757
1368155_at	25011
1368155_at	102552121
1368156_at	60341
1368157_at	29246
1368158_at	54350
1368159_at	140669
1368160_at	25685
1368161_a_at	25373
1368162_at	171096
1368163_at	25253
1368164_at	116599
1368165_at	29562
1368166_at	65142
1368167_at	25424
1368168_at	84395
1368169_at	84591
1368170_at	79212
1368171_at	24914
1368172_a_at	24914
1368173_at	60373
1368174_at	54702
1368175_at	171159
1368176_at	24705
1368177_at	114024
1368178_at	65144
1368179_at	171499
1368180_s_at	24422
1368180_s_at	494499
1368181_at	64300
1368182_at	117243
1368183_at	25738
1368184_at	161475
1368186_a_at	25155
1368187_at	113955
1368188_at	29531
1368189_at	64191
1368190_at	24715
1368191_a_at	24904
1368192_at	84475
1368193_at	29440
1368194_at	170919
1368195_at	171460
1368196_at	25680
1368197_at	29335
1368198_at	29335
1368199_at	113929
1368200_at	89808
1368201_at	24603
1368202_a_at	79128
1368203_at	25122
1368204_at	81513
1368204_at	100911727
1368205_at	79126
1368206_at	170588
1368207_at	60338
1368208_at	171084
1368208_at	100910982
1368209_at	81916
1368210_at	170819
1368211_at	29284
1368211_at	100911847
1368212_at	502603
1368213_at	29441
1368214_at	29357
1368215_at	83534
1368216_at	117049
1368217_at	84014
1368218_at	84014
1368219_at	29232
1368219_at	100912455
1368220_at	81673
1368221_at	24413
1368222_at	24413
1368223_at	79252
1368224_at	24795
1368225_at	171455
1368226_at	171047
1368227_at	60423
1368228_at	58821
1368229_at	84404
1368230_a_at	56769
1368231_at	24918
1368232_at	81727
1368233_at	81674
1368234_at	83471
1368235_at	171305
1368236_at	25684
1368237_at	64104
1368238_at	24618
1368239_at	89787
1368240_a_at	25023
1368241_a_at	64665
1368242_at	25736
1368243_at	29530
1368244_at	140925
1368245_at	116593
1368246_at	140667
1368247_at	24472
1368247_at	294254
1368248_at	81925
1368249_at	85497
1368250_at	85270
1368251_at	25326
1368252_at	117537
1368253_at	25257
1368254_a_at	170897
1368255_at	50864
1368256_at	116459
1368257_at	24256
1368258_at	58812
1368259_at	24693
1368260_at	114592
1368261_at	116508
1368262_at	59265
1368263_a_at	25037
1368264_at	117265
1368264_at	100911599
1368265_at	171380
1368266_at	29221
1368267_at	84430
1368268_at	114521
1368269_at	25474
1368270_at	25383
1368271_a_at	79451
1368272_at	24401
1368273_at	58840
1368274_at	83527
1368275_at	140910
1368276_at	24804
1368277_at	24674
1368278_at	171134
1368279_at	114510
1368280_at	25423
1368281_at	94199
1368282_at	94199
1368283_at	171142
1368284_at	56765
1368285_at	24775
1368286_at	85256
1368287_at	84030
1368288_at	24384
1368289_at	24384
1368290_at	83476
1368291_at	60371
1368292_at	140694
1368293_at	83575
1368294_at	116687
1368295_at	140860
1368296_at	140860
1368297_at	25159
1368298_at	64532
1368299_at	140595
1368300_at	25369
1368301_at	25369
1368302_at	81710
1368303_at	63840
1368304_at	84493
1368305_at	83584
1368306_at	24411
1368307_at	156275
1368308_at	24577
1368309_at	50551
1368310_at	29148
1368311_at	25332
1368312_at	25504
1368313_a_at	83810
1368314_at	81716
1368315_at	85260
1368316_at	29172
1368317_at	29171
1368318_at	29546
1368319_a_at	29546
1368320_at	24586
1368321_at	24330
1368322_at	25352
1368323_at	29436
1368324_at	360254
1368325_at	25313
1368325_at	100910178
1368326_at	29702
1368327_at	171443
1368328_at	25623
1368329_at	29509
1368330_at	114512
1368331_at	81652
1368332_at	171164
1368333_at	25128
1368334_at	84427
1368335_at	25081
1368336_at	29189
1368337_at	25258
1368338_at	117054
1368339_at	24249
1368340_at	171458
1368341_at	29240
1368342_at	25095
1368343_at	117018
1368344_at	24379
1368345_at	29457
1368346_at	171079
1368347_at	60379
1368348_at	25553
1368349_at	64535
1368350_at	25613
1368351_at	29571
1368352_at	24923
1368353_at	24387
1368354_at	25260
1368355_at	25132
1368356_a_at	80897
1368357_at	114032
1368358_a_at	94202
1368359_a_at	29461
1368360_at	85253
1368361_a_at	117063
1368362_a_at	29403
1368363_at	84410
1368364_at	24899
1368365_at	65183
1368366_at	59300
1368366_at	100910868
1368367_at	117179
1368368_a_at	64355
1368369_at	25516
1368370_at	54223
1368371_at	84020
1368372_at	24800
1368373_at	54296
1368374_a_at	116568
1368375_a_at	25670
1368376_at	117274
1368377_at	171290
1368377_at	691695
1368377_at	691701
1368377_at	100911163
1368378_at	64392
1368379_at	117106
1368380_at	29169
1368381_at	171438
1368382_at	114216
1368383_at	60337
1368384_at	29245
1368385_a_at	81504
1368386_at	81504
1368387_at	117099
1368388_at	54267
1368389_at	83611
1368390_at	64363
1368391_at	25648
1368392_at	25648
1368393_at	84398
1368394_at	89803
1368395_at	25236
1368396_at	24254
1368397_at	83808
1368398_at	114862
1368399_a_at	58952
1368400_at	84383
1368401_at	29627
1368402_at	81655
1368403_at	81758
1368404_at	81653
1368405_at	81757
1368406_at	25557
1368407_at	64537
1368408_at	59075
1368409_at	29487
1368410_at	24561
1368411_a_at	25595
1368412_a_at	50677
1368413_at	65029
1368414_at	64522
1368415_at	24583
1368416_at	24477
1368417_at	54309
1368418_a_at	24268
1368419_at	24268
1368420_at	24268
1368421_at	29644
1368422_at	29279
1368423_at	81712
1368424_at	84351
1368425_at	140722
1368426_at	83842
1368427_at	498549
1368428_at	117522
1368429_at	171152
1368430_at	63865
1368431_at	29135
1368432_a_at	25346
1368433_at	116482
1368434_at	116631
1368435_at	81924
1368436_at	29648
1368436_at	100911422
1368437_at	29242
1368438_at	63885
1368439_at	29361
1368440_at	29484
1368441_at	60333
1368442_at	29251
1368443_at	170928
1368444_at	64667
1368445_at	78957
1368446_at	24833
1368447_x_at	24833
1368448_at	59106
1368449_at	171097
1368450_at	25017
1368451_at	85268
1368452_at	81642
1368453_at	83512
1368454_at	84377
1368455_at	171062
1368456_at	29694
1368457_at	29694
1368458_at	25428
1368459_at	79216
1368460_at	65197
1368461_at	83500
1368462_at	81677
1368463_at	114111
1368464_at	64195
1368465_at	25364
1368466_a_at	29479
1368467_at	56266
1368468_at	29680
1368469_at	25241
1368470_at	25455
1368471_at	25656
1368472_at	83466
1368473_at	50563
1368474_at	25361
1368474_at	100912479
1368475_at	29755
1368476_at	25672
1368477_at	25391
1368478_at	24316
1368479_at	24316
1368480_at	85254
1368481_at	25024
1368482_at	170929
1368483_a_at	65047
1368484_at	63886
1368485_at	79253
1368486_at	84021
1368487_at	60325
1368488_at	114519
1368489_at	25445
1368490_at	60350
1368491_at	59296
1368492_at	58962
1368493_at	114903
1368494_at	116547
1368495_at	25616
1368496_at	24610
1368497_at	25303
1368498_a_at	80899
1368499_at	83820
1368500_a_at	29481
1368501_s_at	29269
1368501_s_at	54269
1368501_s_at	54272
1368501_s_at	408240
1368501_s_at	498519
1368501_s_at	691603
1368501_s_at	100912724
1368502_at	25320
1368503_at	29244
1368504_at	25328
1368505_at	29480
1368506_at	29480
1368507_at	29670
1368507_at	408248
1368507_at	100361067
1368508_at	29670
1368509_at	113948
1368510_at	25172
1368510_at	100911167
1368511_at	117095
1368512_a_at	64017
1368512_a_at	100910501
1368513_at	64017
1368513_at	100910501
1368514_at	25750
1368515_at	116724
1368516_at	25167
1368517_at	84354
1368518_at	24251
1368519_at	24617
1368520_at	25080
1368521_at	60575
1368522_at	83508
1368523_at	26989
1368524_at	25327
1368525_at	79032
1368526_at	83519
1368527_at	29527
1368528_at	171485
1368529_at	171485
1368529_at	501437
1368529_at	100911604
1368530_at	117033
1368531_at	100361884
1368532_at	84028
1368533_at	117240
1368534_at	29413
1368535_at	117271
1368536_at	84050
1368538_at	64632
1368538_at	100911734
1368539_at	78956
1368540_at	83684
1368541_at	114511
1368542_at	94188
1368543_at	85431
1368544_a_at	85383
1368545_at	117279
1368546_at	29721
1368547_at	113937
1368548_at	25065
1368549_at	27080
1368550_at	64826
1368551_at	24689
1368552_at	79563
1368553_at	25237
1368554_at	25702
1368555_at	29185
1368556_at	94106
1368557_s_at	65039
1368557_s_at	94106
1368558_s_at	29427
1368559_at	25204
1368559_at	100911216
1368560_at	29713
1368561_at	84356
1368562_at	58953
1368563_at	79251
1368564_at	84487
1368565_at	29483
1368566_a_at	64539
1368567_at	64539
1368568_at	25386
1368569_at	116463
1368570_at	64047
1368571_at	29264
1368572_a_at	24408
1368573_at	24917
1368574_at	24173
1368575_at	29323
1368576_at	25401
1368577_at	84403
1368578_at	360348
1368579_at	116474
1368580_at	116673
1368581_at	116673
1368582_at	29485
1368583_a_at	171016
1368583_a_at	681544
1368584_a_at	116657
1368585_at	29131
1368586_at	171449
1368587_at	25292
1368587_at	100911905
1368588_at	85432
1368589_at	29645
1368590_at	65205
1368591_at	81817
1368592_at	24493
1368593_at	25109
1368594_at	29387
1368595_at	83513
1368596_at	59329
1368597_at	59329
1368598_at	171044
1368599_at	24783
1368600_at	64076
1368601_at	24898
1368602_at	24898
1368603_at	24171
1368604_at	58923
1368605_at	114203
1368606_at	80900
1368607_at	266674
1368608_at	54246
1368609_at	24777
1368610_at	59105
1368611_at	171101
1368612_at	25724
1368613_at	114522
1368614_at	171078
1368615_a_at	60422
1368616_at	24361
1368617_at	65051
1368618_at	58844
1368619_at	58856
1368620_at	83623
1368620_at	100911109
1368621_at	65054
1368622_at	114508
1368623_at	116711
1368624_at	24152
1368625_at	60574
1368626_at	54263
1368627_at	25106
1368628_at	24841
1368629_at	24714
1368630_at	64822
1368631_at	59116
1368632_at	24370
1368633_at	64827
1368634_at	27150
1368635_at	25069
1368636_at	114700
1368637_at	64171
1368638_at	64107
1368639_at	56817
1368640_at	171403
1368641_at	84426
1368642_at	83501
1368643_at	171413
1368644_at	171413
1368645_at	24697
1368646_at	50658
1368647_at	59076
1368648_at	84683
1368649_at	170944
1368650_at	81813
1368651_at	24651
1368652_at	58918
1368653_a_at	117287
1368654_at	25497
1368655_at	56782
1368656_at	116635
1368657_at	171045
1368658_at	25707
1368659_at	83784
1368660_at	59326
1368661_at	65202
1368662_at	171387
1368663_at	56764
1368664_at	56764
1368665_at	84478
1368666_a_at	170641
1368667_at	81739
1368668_at	116645
1368669_at	54315
1368670_a_at	25638
1368671_at	64316
1368672_at	29215
1368673_at	685781
1368674_at	64035
1368675_at	84031
1368676_at	65209
1368677_at	24225
1368678_at	24225
1368679_a_at	81515
1368680_a_at	25548
1368681_at	24695
1368682_at	117559
1368683_at	140914
1368684_at	65048
1368685_at	81651
1368686_at	25377
1368687_at	29460
1368688_at	64636
1368689_at	29586
1368690_a_at	24417
1368691_at	29628
1368692_a_at	29194
1368693_at	79113
1368694_at	59313
1368695_at	24236
1368696_at	63848
1368697_at	25440
1368698_at	24215
1368699_at	171119
1368700_at	84587
1368701_at	24213
1368702_at	64513
1368703_at	64353
1368704_a_at	50568
1368705_at	60399
1368706_at	116467
1368707_at	54404
1368708_a_at	24318
1368709_at	81919
1368710_at	60328
1368711_at	25099
1368712_at	25165
1368713_at	117061
1368714_at	24315
1368715_s_at	24315
1368716_at	171010
1368717_at	29347
1368717_at	100911581
1368718_at	29651
1368719_at	54283
1368719_at	100911725
1368720_at	64206
1368721_at	24209
1368722_at	25008
1368723_at	81511
1368724_a_at	24851
1368725_at	29146
1368726_a_at	170902
1368727_at	116726
1368728_at	64803
1368729_a_at	24167
1368730_a_at	24167
1368731_at	24614
1368732_at	24812
1368733_at	25355
1368734_at	54240
1368735_a_at	29465
1368736_at	29391
1368737_at	100363344
1368738_at	500892
1368739_s_at	24294
1368739_s_at	353498
1368739_s_at	500892
1368739_s_at	100910462
1368740_at	25041
1368741_at	117512
1368742_at	113959
1368743_a_at	25254
1368744_a_at	25254
1368745_at	29500
1368746_a_at	171028
1368747_at	81738
1368748_at	170908
1368749_at	117023
1368750_a_at	24627
1368751_at	83588
1368752_at	24808
1368753_at	83506
1368754_at	117264
1368755_at	114598
1368756_at	64669
1368757_at	114639
1368758_a_at	29234
1368758_a_at	100910349
1368759_at	84347
1368760_at	114105
1368761_at	29749
1368762_at	29168
1368763_at	24495
1368764_at	24829
1368765_at	79425
1368766_at	25335
1368767_at	29679
1368768_at	29701
1368769_at	83569
1368770_at	64043
1368771_at	171396
1368772_at	24781
1368773_at	25448
1368774_a_at	56227
1368775_at	171090
1368776_at	25290
1368777_at	64557
1368778_at	29464
1368779_a_at	25206
1368780_at	25645
1368781_at	170668
1368782_at	54305
1368783_at	64545
1368784_at	170912
1368785_a_at	54284
1368786_a_at	80840
1368787_at	170841
1368788_at	29195
1368789_at	56780
1368790_at	171154
1368790_at	100909524
1368791_at	24613
1368792_at	29192
1368793_at	29712
1368794_at	56823
1368795_at	65276
1368796_at	78976
1368797_at	65035
1368798_at	65270
1368799_at	64041
1368800_at	84349
1368801_at	83824
1368802_at	24659
1368803_at	50546
1368804_at	60584
1368805_at	29180
1368806_at	29360
1368807_at	140945
1368808_at	64185
1368809_at	64185
1368810_a_at	24547
1368811_at	116685
1368812_at	116685
1368813_at	25695
1368814_at	81708
1368815_at	24564
1368816_at	24564
1368817_at	498433
1368818_at	498433
1368819_at	24511
1368820_at	25337
1368821_at	79210
1368822_at	79210
1368824_at	25687
1368825_at	25546
1368826_at	24267
1368827_at	29300
1368828_at	102554525
1368829_at	83727
1368830_at	83805
1368831_at	170577
1368832_at	25233
1368833_at	24246
1368834_at	24246
1368835_at	25124
1368836_a_at	58968
1368837_at	84481
1368838_at	24852
1368840_at	171411
1368841_at	84382
1368842_at	84382
1368843_at	114217
1368843_at	100910779
1368844_at	29734
1368845_at	79011
1368846_at	79011
1368847_at	50993
1368848_at	116666
1368849_at	64823
1368850_at	64823
1368851_at	24356
1368852_at	65028
1368853_at	24877
1368854_at	24877
1368855_at	29532
1368856_at	24514
1368857_at	50555
1368858_at	50555
1368859_at	24666
1368860_at	29380
1368861_a_at	29409
1368862_at	24185
1368863_at	85269
1368864_at	66030
1368865_at	66030
1368866_at	59117
1368867_at	59117
1368868_at	83425
1368869_at	83425
1368870_at	25587
1368871_at	116667
1368871_at	100912399
1368872_a_at	29547
1368873_at	24452
1368873_at	100911443
1368874_a_at	64188
1368875_a_at	116595
1368876_a_at	116595
1368877_at	24522
1368878_at	89784
1368879_a_at	50664
1368880_at	114523
1368881_at	29631
1368882_at	29758
1368883_at	81526
1368884_at	64519
1368886_at	25579
1368887_at	29182
1368888_a_at	83765
1368889_at	65277
1368890_at	84470
1368891_at	84470
1368892_at	24166
1368893_at	116653
1368894_at	116653
1368895_at	117096
1368896_at	81516
1368897_at	81516
1368898_at	81516
1368899_at	81507
1368900_at	83580
1368901_at	83580
1368902_at	29433
1368903_at	84476
1368904_at	63834
1368905_at	171118
1368905_at	100910040
1368906_at	24644
1368907_at	65171
1368908_at	79124
1368909_a_at	116493
1368910_at	54705
1368911_at	25472
1368912_at	25569
1368913_at	29173
1368914_at	50662
1368915_at	59113
1368916_at	59085
1368917_at	117260
1368918_at	94203
1368919_at	94203
1368920_at	83467
1368921_a_at	25406
1368922_at	60417
1368923_at	60417
1368924_at	25235
1368925_a_at	114559
1368926_at	29745
1368927_at	29579
1368928_at	83616
1368929_at	140639
1368930_at	65206
1368931_at	81921
1368932_at	81762
1368933_at	25367
1368934_at	50549
1368935_at	25400
1368936_at	140922
1368937_at	83724
1368938_at	84010
1368939_a_at	29613
1368940_at	29597
1368941_at	84023
1368942_at	79225
1368943_at	56759
1368944_at	25252
1368945_at	29373
1368946_at	79119
1368947_at	25112
1368948_at	81521
1368949_at	116543
1368950_a_at	24412
1368951_at	24412
1368952_at	83633
1368953_at	171129
1368954_at	25097
1368955_at	29647
1368955_at	100910506
1368956_at	64865
1368957_at	58979
1368958_at	29704
1368960_at	116641
1368961_at	94339
1368962_at	59315
1368963_at	25701
1368964_at	81514
1368965_at	80878
1368966_at	83708
1368967_at	171145
1368968_at	25387
1368969_at	80722
1368970_at	114102
1368971_a_at	84018
1368972_at	25054
1368973_at	81635
1368974_at	66012
1368975_at	25668
1368976_at	25668
1368977_a_at	84384
1368978_at	64458
1368979_at	84009
1368980_at	114633
1368981_at	25293
1368982_at	114906
1368983_at	25433
1368984_at	117515
1368985_at	24409
1368986_at	116638
1368987_at	116638
1368988_at	29209
1368989_at	25358
1368990_at	25426
1368991_at	94338
1368992_a_at	29667
1368993_at	117242
1368994_a_at	56785
1368995_at	56785
1368996_at	24926
1368997_at	25562
1368998_at	65193
1368999_a_at	79146
1369000_at	59109
1369001_at	25101
1369002_at	81782
1369003_at	83631
1369004_at	171111
1369005_at	29682
1369006_at	25059
1369007_at	54278
1369008_a_at	93667
1369009_at	29345
1369010_at	114212
1369011_at	140638
1369012_at	29200
1369013_a_at	171061
1369014_at	24592
1369015_at	24598
1369016_at	50938
1369017_at	116745
1369018_at	58921
1369019_at	25102
1369020_at	114613
1369021_at	25593
1369022_at	171442
1369023_at	81684
1369024_at	80754
1369025_at	54236
1369025_at	100911215
1369026_at	60382
1369027_at	63888
1369028_at	78974
1369029_at	117540
1369030_at	24691
1369031_at	84388
1369032_at	171113
1369033_at	25477
1369034_at	25743
1369035_a_at	25743
1369036_at	54257
1369038_at	64350
1369039_at	81747
1369040_at	114116
1369041_at	116647
1369042_at	79112
1369043_at	25469
1369044_a_at	24626
1369045_at	114705
1369046_at	60565
1369047_at	60393
1369048_at	29689
1369049_at	116665
1369050_at	116720
1369051_at	24954
1369052_at	170849
1369053_at	24805
1369054_at	171039
1369055_at	66025
1369056_at	89826
1369057_at	81804
1369058_at	25731
1369059_at	679906
1369060_a_at	84578
1369061_at	116686
1369062_at	54266
1369063_at	25379
1369064_a_at	29710
1369065_a_at	29693
1369066_at	94193
1369067_at	58853
1369068_at	64624
1369069_at	114124
1369070_at	116718
1369070_at	100909787
1369071_at	29733
1369072_at	171178
1369073_at	60351
1369074_at	170573
1369075_a_at	83635
1369076_at	59303
1369077_at	84431
1369078_at	116590
1369079_at	25501
1369080_at	25534
1369081_at	24591
1369082_at	114214
1369083_at	81825
1369084_a_at	29884
1369085_s_at	81781
1369085_s_at	113938
1369085_s_at	688682
1369086_a_at	29716
1369087_at	54251
1369087_at	100911280
1369088_at	29496
1369089_at	24681
1369090_at	25523
1369091_at	24261
1369092_at	117513
1369093_at	24718
1369094_a_at	25529
1369095_at	84685
1369096_at	171287
1369097_s_at	25202
1369098_at	25696
1369099_at	58976
1369100_at	171390
1369101_at	25271
1369102_at	25272
1369102_at	116554
1369103_at	25150
1369104_at	65248
1369105_a_at	24678
1369106_at	29575
1369107_at	24773
1369108_at	246334
1369109_at	25601
1369110_x_at	24737
1369111_at	24360
1369112_at	24260
1369113_at	50566
1369114_at	24867
1369114_at	289526
1369115_at	24176
1369116_a_at	24241
1369117_at	24241
1369118_a_at	81668
1369119_a_at	65032
1369120_a_at	25329
1369121_at	59304
1369122_at	24887
1369122_at	681314
1369123_a_at	24218
1369124_at	29595
1369125_at	29595
1369126_at	25652
1369127_a_at	25652
1369128_at	24407
1369129_at	29434
1369130_at	29434
1369131_at	25549
1369132_at	25549
1369133_a_at	117101
1369134_x_at	117101
1369135_at	60568
1369136_at	24299
1369137_at	29422
1369138_a_at	56816
1369139_at	25343
1369140_at	140936
1369141_at	53950
1369142_at	25295
1369143_at	171131
1369144_a_at	65195
1369145_a_at	65195
1369146_a_at	25690
1369147_at	25690
1369148_at	24817
1369149_at	65172
1369150_at	89813
1369151_at	114587
1369152_at	29748
1369153_at	64563
1369154_at	64563
1369155_at	116658
1369156_at	79209
1369157_at	29516
1369158_at	24247
1369159_at	24208
1369160_a_at	117955
1369161_at	24891
1369162_at	25711
1369163_at	24406
1369164_a_at	84494
1369165_at	60395
1369166_at	81687
1369167_at	25136
1369168_a_at	60447
1369169_at	50621
1369170_at	171137
1369171_at	24566
1369172_at	81529
1369173_at	84007
1369174_at	25671
1369175_a_at	25376
1369176_at	155205
1369177_at	114554
1369178_a_at	25505
1369179_a_at	25664
1369180_at	24888
1369181_at	66021
1369182_at	25584
1369183_at	29513
1369184_at	155268
1369185_a_at	59267
1369186_at	25166
1369187_a_at	24929
1369188_at	171043
1369189_at	29471
1369190_at	497761
1369191_at	24498
1369192_at	83571
1369193_at	25164
1369194_a_at	25163
1369195_at	25598
1369196_at	24677
1369197_at	78963
1369198_at	78963
1369199_at	24807
1369200_at	58813
1369201_at	29582
1369202_at	286918
1369203_at	114557
1369204_at	25734
1369205_at	29410
1369206_at	113936
1369207_at	25647
1369208_at	25647
1369209_at	171435
1369210_at	81574
1369211_at	56827
1369212_s_at	59317
1369213_at	50687
1369214_a_at	85483
1369215_a_at	25306
1369216_a_at	114110
1369217_at	58853
1369218_at	24553
1369219_at	29610
1369220_at	114114
1369221_at	117104
1369222_at	60444
1369223_at	113911
1369224_at	117048
1369225_at	25087
1369226_at	25087
1369227_at	24942
1369228_at	81680
1369229_at	171115
1369230_at	29695
1369232_at	65272
1369233_at	65272
1369234_at	29502
1369235_at	60630
1369236_at	170820
1369237_at	117100
1369238_at	83711
1369239_at	25749
1369240_a_at	29462
1369240_a_at	100909648
1369241_at	29462
1369242_at	25509
1369243_at	50659
1369244_at	25242
1369245_at	81645
1369246_a_at	25340
1369247_at	24790
1369248_a_at	63879
1369249_at	114506
1369250_at	116642
1369251_a_at	24949
1369252_a_at	25590
1369253_at	114107
1369254_a_at	25637
1369255_at	25663
1369256_at	29392
1369257_at	81760
1369258_at	84597
1369259_at	25430
1369260_a_at	58808
1369261_at	94341
1369262_at	64044
1369263_at	64566
1369264_at	24298
1369265_at	78973
1369266_at	171060
[truncated: 21,109 more rows]
