# Supplementary material for: Transcriptomic point of departure determination: a comparison of distribution-based and gene set-based approaches
Source: Front Genet. 2024 May 9;15:1374791. doi: 10.3389/fgene.2024.1374791 (PMC11112360; doi:10.3389/fgene.2024.1374791)
Supplement: Supplementary file 7 [file DataSheet2.zip › Annotation_files/GOBP/catMapping.txt]

Category.ID	Category.Name	Category.Component
1	GO:0000002	501039
1	GO:0000002	691431
1	GO:0000002	296200
1	GO:0000002	309957
1	GO:0000002	295237
1	GO:0000002	171116
1	GO:0000002	29414
1	GO:0000002	360463
2	GO:0000003	288599
2	GO:0000003	24177
2	GO:0000003	29461
2	GO:0000003	29360
2	GO:0000003	94339
2	GO:0000003	24536
2	GO:0000003	25125
2	GO:0000003	25194
2	GO:0000003	294673
2	GO:0000003	300757
2	GO:0000003	689523
2	GO:0000003	24839
2	GO:0000003	25608
2	GO:0000003	25366
3	GO:0000012	64573
3	GO:0000012	500247
3	GO:0000012	259271
3	GO:0000012	314380
3	GO:0000012	290907
3	GO:0000012	84495
3	GO:0000012	24839
4	GO:0000018	24437
4	GO:0000018	81709
4	GO:0000018	83508
4	GO:0000018	89814
4	GO:0000018	116562
4	GO:0000018	25660
4	GO:0000018	24438
4	GO:0000018	81685
4	GO:0000018	25591
4	GO:0000018	59086
4	GO:0000018	24699
4	GO:0000018	25712
4	GO:0000018	64678
4	GO:0000018	287287
4	GO:0000018	500252
4	GO:0000018	500569
4	GO:0000018	316013
4	GO:0000018	291293
4	GO:0000018	317385
4	GO:0000018	287432
4	GO:0000018	308415
4	GO:0000018	500247
4	GO:0000018	303369
4	GO:0000018	313702
4	GO:0000018	303281
4	GO:0000018	296099
4	GO:0000018	690585
4	GO:0000018	362288
4	GO:0000018	171124
4	GO:0000018	289820
4	GO:0000018	81816
4	GO:0000018	497895
4	GO:0000018	311944
4	GO:0000018	291797
4	GO:0000018	361403
4	GO:0000018	680537
4	GO:0000018	287437
4	GO:0000018	171369
4	GO:0000018	501552
4	GO:0000018	295602
4	GO:0000018	100360342
4	GO:0000018	303348
4	GO:0000018	690026
4	GO:0000018	303836
4	GO:0000018	312398
4	GO:0000018	689055
4	GO:0000018	500837
4	GO:0000018	684828
4	GO:0000018	362896
4	GO:0000018	288905
4	GO:0000018	308755
4	GO:0000018	681292
4	GO:0000018	304761
4	GO:0000018	364514
4	GO:0000018	499870
4	GO:0000018	316732
4	GO:0000018	290803
4	GO:0000018	64012
4	GO:0000018	365395
4	GO:0000018	140583
4	GO:0000018	100310874
4	GO:0000018	59102
4	GO:0000018	299638
4	GO:0000018	310633
4	GO:0000018	307861
4	GO:0000018	297486
4	GO:0000018	288479
4	GO:0000018	171366
4	GO:0000018	313243
4	GO:0000018	362412
4	GO:0000018	314111
4	GO:0000018	287834
4	GO:0000018	499425
4	GO:0000018	499505
4	GO:0000018	498119
4	GO:0000018	293500
4	GO:0000018	290805
4	GO:0000018	289777
4	GO:0000018	291609
5	GO:0000019	81685
5	GO:0000019	308415
5	GO:0000019	361403
5	GO:0000019	308755
5	GO:0000019	64012
6	GO:0000023	367562
7	GO:0000027	293666
7	GO:0000027	64205
7	GO:0000027	117042
7	GO:0000027	81764
7	GO:0000027	300079
7	GO:0000027	360572
7	GO:0000027	362631
7	GO:0000027	292624
7	GO:0000027	680747
7	GO:0000027	298586
7	GO:0000027	298699
7	GO:0000027	499782
7	GO:0000027	364995
7	GO:0000027	297784
7	GO:0000027	287122
7	GO:0000027	301463
7	GO:0000027	362498
7	GO:0000027	314969
7	GO:0000027	367172
7	GO:0000027	360491
7	GO:0000027	294799
7	GO:0000027	303372
7	GO:0000027	294436
7	GO:0000027	300050
7	GO:0000027	363099
7	GO:0000027	81763
7	GO:0000027	64307
8	GO:0000028	29236
8	GO:0000028	29304
8	GO:0000028	83789
8	GO:0000028	94266
8	GO:0000028	29284
8	GO:0000028	100911847
8	GO:0000028	29287
8	GO:0000028	100360843
8	GO:0000028	100362339
8	GO:0000028	100910336
8	GO:0000028	362967
8	GO:0000028	499185
8	GO:0000028	113958
8	GO:0000028	681429
8	GO:0000028	81773
8	GO:0000028	29285
8	GO:0000028	122799
8	GO:0000028	691531
8	GO:0000028	690297
8	GO:0000028	363646
8	GO:0000028	25538
9	GO:0000032	300741
10	GO:0000038	79244
10	GO:0000038	50681
10	GO:0000038	171410
10	GO:0000038	25270
10	GO:0000038	65192
10	GO:0000038	83512
10	GO:0000038	84356
10	GO:0000038	191576
10	GO:0000038	312703
10	GO:0000038	300783
10	GO:0000038	288058
10	GO:0000038	363516
10	GO:0000038	681337
10	GO:0000038	311839
10	GO:0000038	314304
10	GO:0000038	362540
10	GO:0000038	680115
10	GO:0000038	192272
10	GO:0000038	309449
10	GO:0000038	29534
10	GO:0000038	79111
10	GO:0000038	171400
10	GO:0000038	24157
10	GO:0000038	171402
10	GO:0000038	50559
10	GO:0000038	498728
10	GO:0000038	679532
11	GO:0000041	29292
11	GO:0000041	100359668
11	GO:0000041	100360087
11	GO:0000041	100362384
11	GO:0000041	25319
11	GO:0000041	24223
11	GO:0000041	64365
11	GO:0000041	25715
11	GO:0000041	84355
11	GO:0000041	29216
11	GO:0000041	171135
11	GO:0000041	140669
11	GO:0000041	24268
11	GO:0000041	25303
11	GO:0000041	117240
11	GO:0000041	171016
11	GO:0000041	58976
11	GO:0000041	24218
11	GO:0000041	84494
11	GO:0000041	60395
11	GO:0000041	24941
11	GO:0000041	64573
11	GO:0000041	140933
11	GO:0000041	25751
11	GO:0000041	117057
11	GO:0000041	89786
11	GO:0000041	58917
11	GO:0000041	117038
11	GO:0000041	89823
11	GO:0000041	24825
11	GO:0000041	64469
11	GO:0000041	170824
11	GO:0000041	89821
11	GO:0000041	29199
11	GO:0000041	286920
11	GO:0000041	64678
11	GO:0000041	170699
11	GO:0000041	305886
11	GO:0000041	311193
11	GO:0000041	295928
11	GO:0000041	364678
11	GO:0000041	361986
11	GO:0000041	300191
11	GO:0000041	298091
11	GO:0000041	363229
11	GO:0000041	294698
11	GO:0000041	306009
11	GO:0000041	303333
11	GO:0000041	287796
11	GO:0000041	304929
11	GO:0000041	300051
11	GO:0000041	304286
11	GO:0000041	310801
11	GO:0000041	79434
11	GO:0000041	684097
11	GO:0000041	314323
11	GO:0000041	302864
11	GO:0000041	312052
11	GO:0000041	681066
11	GO:0000041	295455
11	GO:0000041	170840
11	GO:0000041	362812
11	GO:0000041	314637
11	GO:0000041	25362
11	GO:0000041	288562
11	GO:0000041	288038
11	GO:0000041	305846
11	GO:0000041	689560
11	GO:0000041	360839
11	GO:0000041	306000
11	GO:0000041	289353
11	GO:0000041	291733
11	GO:0000041	683955
11	GO:0000041	305974
11	GO:0000041	499991
11	GO:0000041	170496
11	GO:0000041	80848
11	GO:0000041	100911874
11	GO:0000041	171496
11	GO:0000041	29319
11	GO:0000041	498358
11	GO:0000041	294281
11	GO:0000041	298786
11	GO:0000041	192183
11	GO:0000041	260321
11	GO:0000041	366568
11	GO:0000041	688811
11	GO:0000041	297738
11	GO:0000041	54241
12	GO:0000045	114558
12	GO:0000045	171293
12	GO:0000045	64862
12	GO:0000045	64670
12	GO:0000045	29192
12	GO:0000045	59319
12	GO:0000045	65052
12	GO:0000045	65033
12	GO:0000045	58974
12	GO:0000045	192129
12	GO:0000045	287477
12	GO:0000045	361321
12	GO:0000045	499702
12	GO:0000045	689161
12	GO:0000045	362245
12	GO:0000045	300240
12	GO:0000045	317396
12	GO:0000045	363278
12	GO:0000045	303630
12	GO:0000045	365601
12	GO:0000045	312647
12	GO:0000045	362246
12	GO:0000045	360827
12	GO:0000045	367242
12	GO:0000045	291750
12	GO:0000045	689688
12	GO:0000045	312927
12	GO:0000045	685859
12	GO:0000045	361626
12	GO:0000045	363254
12	GO:0000045	362019
12	GO:0000045	365793
12	GO:0000045	360682
12	GO:0000045	691631
12	GO:0000045	81754
12	GO:0000045	305831
12	GO:0000045	114590
12	GO:0000045	29448
12	GO:0000045	362164
12	GO:0000045	288498
12	GO:0000045	316640
12	GO:0000045	293524
12	GO:0000045	498840
12	GO:0000045	308865
12	GO:0000045	303090
12	GO:0000045	297822
12	GO:0000045	303206
12	GO:0000045	83809
12	GO:0000045	171415
12	GO:0000045	302559
12	GO:0000045	678769
13	GO:0000050	24368
13	GO:0000050	59085
13	GO:0000050	29221
13	GO:0000050	29215
13	GO:0000050	24252
13	GO:0000050	25611
13	GO:0000050	497840
13	GO:0000050	29424
13	GO:0000050	25698
14	GO:0000052	25611
14	GO:0000052	29424
14	GO:0000052	25698
14	GO:0000052	294239
14	GO:0000052	24240
14	GO:0000052	64157
14	GO:0000052	361755
15	GO:0000053	59085
15	GO:0000053	25698
16	GO:0000054	84509
16	GO:0000054	113929
16	GO:0000054	361452
16	GO:0000054	85252
16	GO:0000054	297784
16	GO:0000054	298546
16	GO:0000054	289504
16	GO:0000054	29285
16	GO:0000054	305506
16	GO:0000054	361390
16	GO:0000054	310512
16	GO:0000054	25498
17	GO:0000055	84509
17	GO:0000055	113929
17	GO:0000055	85252
17	GO:0000055	297784
17	GO:0000055	298546
17	GO:0000055	289504
17	GO:0000055	310512
17	GO:0000055	25498
18	GO:0000056	84509
18	GO:0000056	113929
18	GO:0000056	361452
18	GO:0000056	85252
18	GO:0000056	29285
18	GO:0000056	25498
19	GO:0000070	84509
19	GO:0000070	25515
19	GO:0000070	257644
19	GO:0000070	252921
19	GO:0000070	252918
19	GO:0000070	500545
19	GO:0000070	361662
19	GO:0000070	303575
19	GO:0000070	296084
19	GO:0000070	303763
19	GO:0000070	363059
19	GO:0000070	303792
19	GO:0000070	315330
19	GO:0000070	297176
19	GO:0000070	293733
19	GO:0000070	363849
19	GO:0000070	100911837
19	GO:0000070	294712
19	GO:0000070	499933
19	GO:0000070	311336
19	GO:0000070	295237
19	GO:0000070	83620
19	GO:0000070	311325
19	GO:0000070	362186
19	GO:0000070	501706
20	GO:0000075	29304
20	GO:0000075	81649
20	GO:0000075	81821
20	GO:0000075	25405
20	GO:0000075	54237
20	GO:0000075	24842
20	GO:0000075	80278
20	GO:0000075	81709
20	GO:0000075	83722
20	GO:0000075	114592
20	GO:0000075	83508
20	GO:0000075	64041
20	GO:0000075	114212
20	GO:0000075	60447
20	GO:0000075	24888
20	GO:0000075	25164
20	GO:0000075	64046
20	GO:0000075	81647
20	GO:0000075	59086
20	GO:0000075	25515
20	GO:0000075	308937
20	GO:0000075	257644
20	GO:0000075	58919
20	GO:0000075	293621
20	GO:0000075	364052
20	GO:0000075	292624
20	GO:0000075	499073
20	GO:0000075	304862
20	GO:0000075	291539
20	GO:0000075	361662
20	GO:0000075	360243
20	GO:0000075	360869
20	GO:0000075	316237
20	GO:0000075	498959
20	GO:0000075	311743
20	GO:0000075	302415
20	GO:0000075	315639
20	GO:0000075	361409
20	GO:0000075	114859
20	GO:0000075	500281
20	GO:0000075	362813
20	GO:0000075	296099
20	GO:0000075	303763
20	GO:0000075	363059
20	GO:0000075	499871
20	GO:0000075	681429
20	GO:0000075	288471
20	GO:0000075	314374
20	GO:0000075	303792
20	GO:0000075	497967
20	GO:0000075	293678
20	GO:0000075	288257
20	GO:0000075	100362458
20	GO:0000075	497895
20	GO:0000075	498411
20	GO:0000075	680006
20	GO:0000075	24205
20	GO:0000075	297627
20	GO:0000075	297176
20	GO:0000075	294800
20	GO:0000075	304477
20	GO:0000075	292071
20	GO:0000075	500987
20	GO:0000075	304530
20	GO:0000075	300963
20	GO:0000075	289382
20	GO:0000075	315852
20	GO:0000075	287357
20	GO:0000075	315969
20	GO:0000075	287603
20	GO:0000075	399489
20	GO:0000075	303037
20	GO:0000075	308755
20	GO:0000075	310687
20	GO:0000075	288734
20	GO:0000075	171576
20	GO:0000075	361836
20	GO:0000075	363924
20	GO:0000075	296137
20	GO:0000075	310034
20	GO:0000075	291659
20	GO:0000075	307494
20	GO:0000075	691493
20	GO:0000075	685055
20	GO:0000075	313479
20	GO:0000075	84019
20	GO:0000075	140583
20	GO:0000075	64666
20	GO:0000075	497672
20	GO:0000075	84017
20	GO:0000075	25622
20	GO:0000075	85482
20	GO:0000075	286993
20	GO:0000075	59102
20	GO:0000075	361988
20	GO:0000075	294235
20	GO:0000075	362831
20	GO:0000075	310745
20	GO:0000075	362044
20	GO:0000075	361191
20	GO:0000075	302982
20	GO:0000075	312560
20	GO:0000075	361916
20	GO:0000075	298534
20	GO:0000075	300665
20	GO:0000075	363227
20	GO:0000075	301014
20	GO:0000075	100911807
20	GO:0000075	58936
20	GO:0000075	680915
20	GO:0000075	297758
20	GO:0000075	170933
20	GO:0000075	246772
20	GO:0000075	307029
20	GO:0000075	64307
21	GO:0000076	83508
21	GO:0000076	497967
21	GO:0000076	498411
21	GO:0000076	292071
21	GO:0000076	315969
21	GO:0000076	361836
21	GO:0000076	310034
21	GO:0000076	313479
21	GO:0000076	84019
21	GO:0000076	298534
22	GO:0000077	81649
22	GO:0000077	81821
22	GO:0000077	25405
22	GO:0000077	54237
22	GO:0000077	24842
22	GO:0000077	80278
22	GO:0000077	81709
22	GO:0000077	114212
22	GO:0000077	60447
22	GO:0000077	64046
22	GO:0000077	81647
22	GO:0000077	58919
22	GO:0000077	364052
22	GO:0000077	292624
22	GO:0000077	499073
22	GO:0000077	360869
22	GO:0000077	498959
22	GO:0000077	311743
22	GO:0000077	302415
22	GO:0000077	315639
22	GO:0000077	361409
22	GO:0000077	114859
22	GO:0000077	296099
22	GO:0000077	681429
22	GO:0000077	314374
22	GO:0000077	497967
22	GO:0000077	293678
22	GO:0000077	288257
22	GO:0000077	100362458
22	GO:0000077	497895
22	GO:0000077	498411
22	GO:0000077	297627
22	GO:0000077	294800
22	GO:0000077	500987
22	GO:0000077	304530
22	GO:0000077	300963
22	GO:0000077	289382
22	GO:0000077	399489
22	GO:0000077	308755
22	GO:0000077	363924
22	GO:0000077	310034
22	GO:0000077	685055
22	GO:0000077	140583
22	GO:0000077	64666
22	GO:0000077	84017
22	GO:0000077	25622
22	GO:0000077	85482
22	GO:0000077	286993
22	GO:0000077	59102
22	GO:0000077	294235
22	GO:0000077	362831
22	GO:0000077	302982
22	GO:0000077	312560
22	GO:0000077	298534
22	GO:0000077	300665
22	GO:0000077	301014
22	GO:0000077	100911807
22	GO:0000077	680915
22	GO:0000077	170933
22	GO:0000077	307029
23	GO:0000079	25405
23	GO:0000079	29417
23	GO:0000079	80278
23	GO:0000079	57027
23	GO:0000079	114121
23	GO:0000079	100909712
23	GO:0000079	117183
23	GO:0000079	84389
23	GO:0000079	83805
23	GO:0000079	24185
23	GO:0000079	59304
23	GO:0000079	83571
23	GO:0000079	25164
23	GO:0000079	25163
23	GO:0000079	192209
23	GO:0000079	116671
23	GO:0000079	24649
23	GO:0000079	25193
23	GO:0000079	54238
23	GO:0000079	113984
23	GO:0000079	50557
23	GO:0000079	114300
23	GO:0000079	25515
23	GO:0000079	25203
23	GO:0000079	64033
23	GO:0000079	24329
23	GO:0000079	24650
23	GO:0000079	58919
23	GO:0000079	499655
23	GO:0000079	29157
23	GO:0000079	246060
23	GO:0000079	316530
23	GO:0000079	25729
23	GO:0000079	498709
23	GO:0000079	298848
23	GO:0000079	361261
23	GO:0000079	303059
23	GO:0000079	361666
23	GO:0000079	362485
23	GO:0000079	303580
23	GO:0000079	313017
23	GO:0000079	498008
23	GO:0000079	301164
23	GO:0000079	501164
23	GO:0000079	266713
23	GO:0000079	24205
23	GO:0000079	305066
23	GO:0000079	498328
23	GO:0000079	114494
23	GO:0000079	294053
23	GO:0000079	117524
23	GO:0000079	308755
23	GO:0000079	295052
23	GO:0000079	313506
23	GO:0000079	304758
23	GO:0000079	316452
23	GO:0000079	499528
23	GO:0000079	246297
23	GO:0000079	683206
23	GO:0000079	360482
23	GO:0000079	79237
23	GO:0000079	114851
23	GO:0000079	25402
23	GO:0000079	116722
23	GO:0000079	252827
23	GO:0000079	289500
23	GO:0000079	500715
23	GO:0000079	114839
23	GO:0000079	298686
23	GO:0000079	308265
23	GO:0000079	305922
23	GO:0000079	303321
23	GO:0000079	691380
23	GO:0000079	81822
23	GO:0000079	366854
24	GO:0000082	29304
24	GO:0000082	83722
24	GO:0000082	83840
24	GO:0000082	24674
24	GO:0000082	24511
24	GO:0000082	24246
24	GO:0000082	25400
24	GO:0000082	29200
24	GO:0000082	83571
24	GO:0000082	25163
24	GO:0000082	192209
24	GO:0000082	117544
24	GO:0000082	25193
24	GO:0000082	94201
24	GO:0000082	171140
24	GO:0000082	54238
24	GO:0000082	64033
24	GO:0000082	54395
24	GO:0000082	58919
24	GO:0000082	100361658
24	GO:0000082	25729
24	GO:0000082	365493
24	GO:0000082	362485
24	GO:0000082	310621
24	GO:0000082	291023
24	GO:0000082	24245
24	GO:0000082	171102
24	GO:0000082	266713
24	GO:0000082	298441
24	GO:0000082	317425
24	GO:0000082	100361818
24	GO:0000082	362817
24	GO:0000082	79558
24	GO:0000082	300772
24	GO:0000082	399489
24	GO:0000082	116636
24	GO:0000082	117045
24	GO:0000082	114851
24	GO:0000082	140946
24	GO:0000082	24708
24	GO:0000082	304573
24	GO:0000082	406195
24	GO:0000082	308265
24	GO:0000082	305922
24	GO:0000082	294790
24	GO:0000082	291787
24	GO:0000082	300665
24	GO:0000082	498982
24	GO:0000082	682908
24	GO:0000082	58936
24	GO:0000082	24468
24	GO:0000082	293345
25	GO:0000083	362844
25	GO:0000083	299210
25	GO:0000083	313978
25	GO:0000083	304127
25	GO:0000083	314818
25	GO:0000083	313994
25	GO:0000083	399489
25	GO:0000083	500989
25	GO:0000083	24708
25	GO:0000083	100360427
25	GO:0000083	300665
25	GO:0000083	315666
26	GO:0000086	24242
26	GO:0000086	24244
26	GO:0000086	50663
26	GO:0000086	64041
26	GO:0000086	25112
26	GO:0000086	114212
26	GO:0000086	58921
26	GO:0000086	25164
26	GO:0000086	60334
26	GO:0000086	171103
26	GO:0000086	25515
26	GO:0000086	170913
26	GO:0000086	24654
26	GO:0000086	308976
26	GO:0000086	689256
26	GO:0000086	309453
26	GO:0000086	361261
26	GO:0000086	362316
26	GO:0000086	287585
26	GO:0000086	171102
26	GO:0000086	362224
26	GO:0000086	313782
26	GO:0000086	361907
26	GO:0000086	114494
26	GO:0000086	60336
26	GO:0000086	678726
26	GO:0000086	117268
26	GO:0000086	25491
26	GO:0000086	140583
26	GO:0000086	100360828
26	GO:0000086	83620
26	GO:0000086	114851
26	GO:0000086	308265
26	GO:0000086	308596
26	GO:0000086	294790
26	GO:0000086	170844
26	GO:0000086	297758
26	GO:0000086	85434
27	GO:0000096	295961
27	GO:0000096	81718
27	GO:0000096	24962
27	GO:0000096	64300
27	GO:0000096	94199
27	GO:0000096	116568
27	GO:0000096	85431
27	GO:0000096	29739
27	GO:0000096	497840
27	GO:0000096	246302
27	GO:0000096	25283
27	GO:0000096	192172
27	GO:0000096	25331
27	GO:0000096	287552
27	GO:0000096	305177
27	GO:0000096	362657
27	GO:0000096	288912
27	GO:0000096	298227
27	GO:0000096	290947
27	GO:0000096	305248
27	GO:0000096	688517
27	GO:0000096	24250
27	GO:0000096	24792
27	GO:0000096	81522
27	GO:0000096	81508
27	GO:0000096	25134
27	GO:0000096	298934
27	GO:0000096	365972
27	GO:0000096	60356
28	GO:0000097	295961
28	GO:0000097	24962
28	GO:0000097	64300
28	GO:0000097	116568
28	GO:0000097	305177
28	GO:0000097	362657
28	GO:0000097	288912
28	GO:0000097	298227
28	GO:0000097	290947
28	GO:0000097	305248
28	GO:0000097	24250
28	GO:0000097	81522
28	GO:0000097	81508
28	GO:0000097	298934
28	GO:0000097	365972
29	GO:0000098	81718
29	GO:0000098	246302
29	GO:0000098	25331
29	GO:0000098	287552
29	GO:0000098	290947
29	GO:0000098	24250
29	GO:0000098	24792
29	GO:0000098	60356
30	GO:0000101	116726
30	GO:0000101	25550
30	GO:0000101	360610
30	GO:0000101	305540
30	GO:0000101	291840
31	GO:0000103	60393
31	GO:0000103	295443
31	GO:0000103	294103
31	GO:0000103	292915
32	GO:0000105	64300
32	GO:0000105	305248
33	GO:0000117	299210
33	GO:0000117	304127
34	GO:0000122	306492
34	GO:0000122	308404
34	GO:0000122	360819
34	GO:0000122	25575
34	GO:0000122	24483
34	GO:0000122	24333
34	GO:0000122	114490
34	GO:0000122	81764
34	GO:0000122	27064
34	GO:0000122	25737
34	GO:0000122	29184
34	GO:0000122	81812
34	GO:0000122	24437
34	GO:0000122	83514
34	GO:0000122	29417
34	GO:0000122	171160
34	GO:0000122	114499
34	GO:0000122	24842
34	GO:0000122	29722
34	GO:0000122	117282
34	GO:0000122	50554
34	GO:0000122	25344
34	GO:0000122	25459
34	GO:0000122	117024
34	GO:0000122	58820
34	GO:0000122	24874
34	GO:0000122	24362
34	GO:0000122	81743
34	GO:0000122	64530
34	GO:0000122	171159
34	GO:0000122	24705
34	GO:0000122	29284
34	GO:0000122	24413
34	GO:0000122	24472
34	GO:0000122	294254
34	GO:0000122	114592
34	GO:0000122	114521
34	GO:0000122	25159
34	GO:0000122	81710
34	GO:0000122	63840
34	GO:0000122	24577
34	GO:0000122	83810
34	GO:0000122	24330
34	GO:0000122	117063
34	GO:0000122	84410
34	GO:0000122	117274
34	GO:0000122	54267
34	GO:0000122	171152
34	GO:0000122	114519
34	GO:0000122	25172
34	GO:0000122	117095
34	GO:0000122	83508
34	GO:0000122	117033
34	GO:0000122	27080
34	GO:0000122	64826
34	GO:0000122	25401
34	GO:0000122	59329
34	GO:0000122	171078
34	GO:0000122	24370
34	GO:0000122	64513
34	GO:0000122	24209
34	GO:0000122	171090
34	GO:0000122	54284
34	GO:0000122	29192
34	GO:0000122	25546
34	GO:0000122	29300
34	GO:0000122	84382
34	GO:0000122	29532
34	GO:0000122	25587
34	GO:0000122	24522
34	GO:0000122	81516
34	GO:0000122	50662
34	GO:0000122	83724
34	GO:0000122	79225
34	GO:0000122	25252
34	GO:0000122	29373
34	GO:0000122	25701
34	GO:0000122	114906
34	GO:0000122	117242
34	GO:0000122	65193
34	GO:0000122	54278
34	GO:0000122	58921
34	GO:0000122	84578
34	GO:0000122	58853
34	GO:0000122	60351
34	GO:0000122	25696
34	GO:0000122	25271
34	GO:0000122	25272
34	GO:0000122	246334
34	GO:0000122	56816
34	GO:0000122	25690
34	GO:0000122	24817
34	GO:0000122	79209
34	GO:0000122	24208
34	GO:0000122	25664
34	GO:0000122	85483
34	GO:0000122	24553
34	GO:0000122	25509
34	GO:0000122	25389
34	GO:0000122	59328
34	GO:0000122	29386
34	GO:0000122	170915
34	GO:0000122	63839
34	GO:0000122	56761
34	GO:0000122	66026
34	GO:0000122	84489
34	GO:0000122	24388
34	GO:0000122	79431
34	GO:0000122	65027
34	GO:0000122	170917
34	GO:0000122	24873
34	GO:0000122	81647
34	GO:0000122	58850
34	GO:0000122	29591
34	GO:0000122	29535
34	GO:0000122	24323
34	GO:0000122	85471
34	GO:0000122	25631
34	GO:0000122	64571
34	GO:0000122	64572
34	GO:0000122	116674
34	GO:0000122	29467
34	GO:0000122	29567
34	GO:0000122	24252
34	GO:0000122	25492
34	GO:0000122	64444
34	GO:0000122	25640
34	GO:0000122	171046
34	GO:0000122	59327
34	GO:0000122	24883
34	GO:0000122	29452
34	GO:0000122	25049
34	GO:0000122	84353
34	GO:0000122	25620
34	GO:0000122	25149
34	GO:0000122	25517
34	GO:0000122	64186
34	GO:0000122	201097
34	GO:0000122	24516
34	GO:0000122	25098
34	GO:0000122	60329
34	GO:0000122	24822
34	GO:0000122	25483
34	GO:0000122	24694
34	GO:0000122	60462
34	GO:0000122	25193
34	GO:0000122	58845
34	GO:0000122	114109
34	GO:0000122	29384
34	GO:0000122	29382
34	GO:0000122	113984
34	GO:0000122	81751
34	GO:0000122	24506
34	GO:0000122	83785
34	GO:0000122	59086
34	GO:0000122	59112
34	GO:0000122	25404
34	GO:0000122	161452
34	GO:0000122	83630
34	GO:0000122	25273
34	GO:0000122	117280
34	GO:0000122	171071
34	GO:0000122	83614
34	GO:0000122	58851
34	GO:0000122	500538
34	GO:0000122	25573
34	GO:0000122	170910
34	GO:0000122	25515
34	GO:0000122	83498
34	GO:0000122	192126
34	GO:0000122	83726
34	GO:0000122	64510
34	GO:0000122	83807
34	GO:0000122	245980
34	GO:0000122	252924
34	GO:0000122	252915
34	GO:0000122	192110
34	GO:0000122	24831
34	GO:0000122	25249
34	GO:0000122	116668
34	GO:0000122	259241
34	GO:0000122	89809
34	GO:0000122	25022
34	GO:0000122	266680
34	GO:0000122	246264
34	GO:0000122	246273
34	GO:0000122	25444
34	GO:0000122	25712
34	GO:0000122	171356
34	GO:0000122	252917
34	GO:0000122	54319
34	GO:0000122	84577
34	GO:0000122	79245
34	GO:0000122	81524
34	GO:0000122	25705
34	GO:0000122	81736
34	GO:0000122	84473
34	GO:0000122	116545
34	GO:0000122	25628
34	GO:0000122	116639
34	GO:0000122	192109
34	GO:0000122	192274
34	GO:0000122	25495
34	GO:0000122	246301
34	GO:0000122	78968
34	GO:0000122	117514
34	GO:0000122	58919
34	GO:0000122	29228
34	GO:0000122	29227
34	GO:0000122	113894
34	GO:0000122	289754
34	GO:0000122	24460
34	GO:0000122	287168
34	GO:0000122	25489
34	GO:0000122	309447
34	GO:0000122	362834
34	GO:0000122	114637
34	GO:0000122	293674
34	GO:0000122	288770
34	GO:0000122	292624
34	GO:0000122	25496
34	GO:0000122	683381
34	GO:0000122	362827
34	GO:0000122	292892
34	GO:0000122	266709
34	GO:0000122	313020
34	GO:0000122	291670
34	GO:0000122	100360077
34	GO:0000122	362962
34	GO:0000122	304862
34	GO:0000122	685179
34	GO:0000122	296293
34	GO:0000122	291171
34	GO:0000122	679203
34	GO:0000122	295426
34	GO:0000122	84580
34	GO:0000122	287765
34	GO:0000122	292082
34	GO:0000122	289372
34	GO:0000122	360631
34	GO:0000122	300095
34	GO:0000122	297705
34	GO:0000122	500569
34	GO:0000122	290669
34	GO:0000122	297699
34	GO:0000122	60661
34	GO:0000122	308472
34	GO:0000122	54299
34	GO:0000122	313811
34	GO:0000122	307474
34	GO:0000122	116698
34	GO:0000122	497198
34	GO:0000122	360801
34	GO:0000122	304361
34	GO:0000122	304786
34	GO:0000122	246760
34	GO:0000122	294258
34	GO:0000122	246060
34	GO:0000122	305494
34	GO:0000122	679712
34	GO:0000122	499497
34	GO:0000122	114208
34	GO:0000122	306527
34	GO:0000122	192218
34	GO:0000122	306400
34	GO:0000122	311796
34	GO:0000122	117535
34	GO:0000122	289881
34	GO:0000122	689820
34	GO:0000122	313977
34	GO:0000122	303185
34	GO:0000122	363519
34	GO:0000122	304063
34	GO:0000122	497010
34	GO:0000122	302415
34	GO:0000122	312603
34	GO:0000122	295549
34	GO:0000122	361967
34	GO:0000122	94268
34	GO:0000122	309165
34	GO:0000122	303745
34	GO:0000122	261736
34	GO:0000122	312800
34	GO:0000122	361724
34	GO:0000122	85265
34	GO:0000122	116490
34	GO:0000122	503000
34	GO:0000122	312299
34	GO:0000122	315689
34	GO:0000122	360592
34	GO:0000122	307970
34	GO:0000122	316742
34	GO:0000122	293668
34	GO:0000122	361531
34	GO:0000122	293104
34	GO:0000122	25729
34	GO:0000122	362361
34	GO:0000122	171379
34	GO:0000122	499090
34	GO:0000122	681849
34	GO:0000122	295310
34	GO:0000122	498145
34	GO:0000122	84350
34	GO:0000122	297480
34	GO:0000122	312678
34	GO:0000122	300266
34	GO:0000122	295384
34	GO:0000122	300955
34	GO:0000122	498112
34	GO:0000122	287361
34	GO:0000122	282843
34	GO:0000122	303274
34	GO:0000122	292721
34	GO:0000122	100912936
34	GO:0000122	361400
34	GO:0000122	362166
34	GO:0000122	360961
34	GO:0000122	295062
34	GO:0000122	361508
34	GO:0000122	362871
34	GO:0000122	313702
34	GO:0000122	296478
34	GO:0000122	299043
34	GO:0000122	305848
34	GO:0000122	498407
34	GO:0000122	690820
34	GO:0000122	291999
34	GO:0000122	311329
34	GO:0000122	310677
34	GO:0000122	296653
34	GO:0000122	686781
34	GO:0000122	85252
34	GO:0000122	364382
34	GO:0000122	362533
34	GO:0000122	688041
34	GO:0000122	299313
34	GO:0000122	362165
34	GO:0000122	316626
34	GO:0000122	303580
34	GO:0000122	293701
34	GO:0000122	100362347
34	GO:0000122	501099
34	GO:0000122	498008
34	GO:0000122	287422
34	GO:0000122	307829
34	GO:0000122	114634
34	GO:0000122	25682
34	GO:0000122	313548
34	GO:0000122	292889
34	GO:0000122	303730
34	GO:0000122	102549710
34	GO:0000122	291023
34	GO:0000122	691504
34	GO:0000122	499593
34	GO:0000122	314329
34	GO:0000122	306330
34	GO:0000122	499745
34	GO:0000122	287441
34	GO:0000122	315136
34	GO:0000122	303617
34	GO:0000122	313922
34	GO:0000122	367846
34	GO:0000122	361532
34	GO:0000122	266975
34	GO:0000122	266813
34	GO:0000122	297867
34	GO:0000122	114520
34	GO:0000122	307806
34	GO:0000122	303398
34	GO:0000122	310250
34	GO:0000122	297968
34	GO:0000122	313978
34	GO:0000122	29466
34	GO:0000122	24919
34	GO:0000122	313478
34	GO:0000122	292594
34	GO:0000122	287521
34	GO:0000122	681004
34	GO:0000122	361242
34	GO:0000122	302553
34	GO:0000122	501653
34	GO:0000122	303731
34	GO:0000122	685072
34	GO:0000122	299805
34	GO:0000122	362391
34	GO:0000122	102554884
34	GO:0000122	303905
34	GO:0000122	311508
34	GO:0000122	100360982
34	GO:0000122	363595
34	GO:0000122	294515
34	GO:0000122	65199
34	GO:0000122	498440
34	GO:0000122	301555
34	GO:0000122	100359714
34	GO:0000122	317439
34	GO:0000122	362841
34	GO:0000122	287940
34	GO:0000122	362078
34	GO:0000122	494021
34	GO:0000122	305066
34	GO:0000122	362342
34	GO:0000122	64520
34	GO:0000122	317268
34	GO:0000122	24706
34	GO:0000122	687536
34	GO:0000122	363287
34	GO:0000122	84482
34	GO:0000122	304850
34	GO:0000122	317312
34	GO:0000122	25565
34	GO:0000122	497991
34	GO:0000122	292820
34	GO:0000122	308126
34	GO:0000122	306790
34	GO:0000122	100361376
34	GO:0000122	307498
34	GO:0000122	679869
34	GO:0000122	306659
34	GO:0000122	361431
34	GO:0000122	317256
34	GO:0000122	353305
34	GO:0000122	680537
34	GO:0000122	291960
34	GO:0000122	25094
34	GO:0000122	308607
34	GO:0000122	360737
34	GO:0000122	314930
34	GO:0000122	366169
34	GO:0000122	304127
34	GO:0000122	301285
34	GO:0000122	295602
34	GO:0000122	100362678
34	GO:0000122	311414
34	GO:0000122	117107
34	GO:0000122	85489
34	GO:0000122	305888
34	GO:0000122	114845
34	GO:0000122	689883
34	GO:0000122	309957
34	GO:0000122	309002
34	GO:0000122	500666
34	GO:0000122	100361818
34	GO:0000122	360481
34	GO:0000122	114503
34	GO:0000122	25644
34	GO:0000122	314818
34	GO:0000122	316164
34	GO:0000122	313166
34	GO:0000122	316129
34	GO:0000122	78962
34	GO:0000122	309095
34	GO:0000122	362817
34	GO:0000122	312936
34	GO:0000122	303039
34	GO:0000122	299199
34	GO:0000122	679028
34	GO:0000122	365755
34	GO:0000122	316327
34	GO:0000122	303164
34	GO:0000122	304832
34	GO:0000122	303836
34	GO:0000122	288908
34	GO:0000122	302711
34	GO:0000122	316052
34	GO:0000122	306764
34	GO:0000122	288105
34	GO:0000122	304103
34	GO:0000122	363269
34	GO:0000122	311332
34	GO:0000122	361162
34	GO:0000122	497941
34	GO:0000122	368158
34	GO:0000122	312474
34	GO:0000122	313994
34	GO:0000122	304157
34	GO:0000122	293992
34	GO:0000122	315039
34	GO:0000122	304298
34	GO:0000122	294787
34	GO:0000122	500037
34	GO:0000122	296583
34	GO:0000122	313418
34	GO:0000122	288077
34	GO:0000122	362981
34	GO:0000122	680111
34	GO:0000122	311071
34	GO:0000122	498999
34	GO:0000122	314246
34	GO:0000122	311658
34	GO:0000122	303488
34	GO:0000122	364706
34	GO:0000122	293165
34	GO:0000122	360551
34	GO:0000122	303310
34	GO:0000122	311723
34	GO:0000122	298342
34	GO:0000122	500981
34	GO:0000122	684828
34	GO:0000122	300772
34	GO:0000122	288665
34	GO:0000122	102553002
34	GO:0000122	316312
34	GO:0000122	54244
34	GO:0000122	309728
34	GO:0000122	308435
34	GO:0000122	685879
34	GO:0000122	362896
34	GO:0000122	304798
34	GO:0000122	288353
34	GO:0000122	684111
34	GO:0000122	100360100
34	GO:0000122	399489
34	GO:0000122	305083
34	GO:0000122	306977
34	GO:0000122	367152
34	GO:0000122	364785
34	GO:0000122	311715
34	GO:0000122	311832
34	GO:0000122	689210
34	GO:0000122	305589
34	GO:0000122	299897
34	GO:0000122	294336
34	GO:0000122	314856
34	GO:0000122	361384
34	GO:0000122	308537
34	GO:0000122	310659
34	GO:0000122	363735
34	GO:0000122	681740
34	GO:0000122	688999
34	GO:0000122	303016
34	GO:0000122	360799
34	GO:0000122	306110
34	GO:0000122	690043
34	GO:0000122	364754
34	GO:0000122	100909849
34	GO:0000122	311245
34	GO:0000122	289664
34	GO:0000122	361844
34	GO:0000122	362280
34	GO:0000122	297805
34	GO:0000122	314988
34	GO:0000122	686883
34	GO:0000122	689788
34	GO:0000122	290317
34	GO:0000122	680702
34	GO:0000122	155430
34	GO:0000122	500030
34	GO:0000122	246284
34	GO:0000122	444984
34	GO:0000122	303547
34	GO:0000122	306096
34	GO:0000122	309374
34	GO:0000122	690911
34	GO:0000122	361769
34	GO:0000122	309775
34	GO:0000122	246297
34	GO:0000122	305719
34	GO:0000122	293012
34	GO:0000122	367314
34	GO:0000122	303480
34	GO:0000122	312777
34	GO:0000122	295248
34	GO:0000122	308387
34	GO:0000122	317346
34	GO:0000122	444985
34	GO:0000122	304071
34	GO:0000122	691556
34	GO:0000122	498630
34	GO:0000122	362238
34	GO:0000122	293184
34	GO:0000122	360960
34	GO:0000122	303499
34	GO:0000122	155437
34	GO:0000122	360905
34	GO:0000122	309031
34	GO:0000122	29568
34	GO:0000122	29515
34	GO:0000122	83632
34	GO:0000122	29619
34	GO:0000122	25261
34	GO:0000122	29577
34	GO:0000122	116475
34	GO:0000122	79257
34	GO:0000122	29534
34	GO:0000122	29560
34	GO:0000122	24253
34	GO:0000122	50672
34	GO:0000122	25296
34	GO:0000122	114505
34	GO:0000122	79237
34	GO:0000122	84046
34	GO:0000122	25747
34	GO:0000122	24335
34	GO:0000122	83725
34	GO:0000122	58852
34	GO:0000122	116557
34	GO:0000122	84604
34	GO:0000122	83618
34	GO:0000122	80338
34	GO:0000122	156726
34	GO:0000122	29492
34	GO:0000122	79114
34	GO:0000122	64619
34	GO:0000122	63837
34	GO:0000122	81808
34	GO:0000122	29499
34	GO:0000122	25385
34	GO:0000122	114498
34	GO:0000122	84017
34	GO:0000122	24835
34	GO:0000122	115771
34	GO:0000122	24890
34	GO:0000122	64628
34	GO:0000122	66019
34	GO:0000122	29238
34	GO:0000122	25608
34	GO:0000122	24518
34	GO:0000122	25585
34	GO:0000122	170512
34	GO:0000122	116722
34	GO:0000122	24517
34	GO:0000122	140926
34	GO:0000122	24331
34	GO:0000122	24373
34	GO:0000122	79426
34	GO:0000122	286997
34	GO:0000122	252855
34	GO:0000122	116651
34	GO:0000122	25366
34	GO:0000122	24708
34	GO:0000122	94164
34	GO:0000122	293267
34	GO:0000122	25221
34	GO:0000122	295297
34	GO:0000122	362819
34	GO:0000122	295214
34	GO:0000122	683923
34	GO:0000122	499882
34	GO:0000122	299638
34	GO:0000122	299053
34	GO:0000122	306873
34	GO:0000122	361798
34	GO:0000122	297893
34	GO:0000122	360491
34	GO:0000122	680172
34	GO:0000122	252856
34	GO:0000122	24672
34	GO:0000122	287662
34	GO:0000122	300656
34	GO:0000122	361815
34	GO:0000122	363084
34	GO:0000122	305455
34	GO:0000122	296966
34	GO:0000122	313507
34	GO:0000122	311547
34	GO:0000122	305854
34	GO:0000122	307527
34	GO:0000122	289707
34	GO:0000122	312303
34	GO:0000122	100360427
34	GO:0000122	311764
34	GO:0000122	309457
34	GO:0000122	298447
34	GO:0000122	362558
34	GO:0000122	313777
34	GO:0000122	361783
34	GO:0000122	293524
34	GO:0000122	316369
34	GO:0000122	302946
34	GO:0000122	309871
34	GO:0000122	304729
34	GO:0000122	312480
34	GO:0000122	288416
34	GO:0000122	100910646
34	GO:0000122	305897
34	GO:0000122	684233
34	GO:0000122	499929
34	GO:0000122	501145
34	GO:0000122	306862
34	GO:0000122	313575
34	GO:0000122	298732
34	GO:0000122	689619
34	GO:0000122	29203
34	GO:0000122	307740
34	GO:0000122	100362346
34	GO:0000122	310538
34	GO:0000122	310681
34	GO:0000122	290350
34	GO:0000122	306657
34	GO:0000122	363067
34	GO:0000122	363632
34	GO:0000122	307296
34	GO:0000122	117140
34	GO:0000122	315870
34	GO:0000122	288239
34	GO:0000122	300665
34	GO:0000122	498982
34	GO:0000122	498633
34	GO:0000122	296500
34	GO:0000122	314704
34	GO:0000122	498945
34	GO:0000122	686412
34	GO:0000122	260325
34	GO:0000122	310614
34	GO:0000122	299691
34	GO:0000122	681359
34	GO:0000122	102556119
34	GO:0000122	291439
34	GO:0000122	685691
34	GO:0000122	287834
34	GO:0000122	310086
34	GO:0000122	304495
34	GO:0000122	501097
34	GO:0000122	58936
34	GO:0000122	304741
34	GO:0000122	310375
34	GO:0000122	500126
34	GO:0000122	307924
34	GO:0000122	311604
34	GO:0000122	305968
34	GO:0000122	299284
34	GO:0000122	361391
34	GO:0000122	365511
34	GO:0000122	100366024
34	GO:0000122	314131
34	GO:0000122	287076
34	GO:0000122	24494
34	GO:0000122	287643
34	GO:0000122	363185
34	GO:0000122	298084
34	GO:0000122	89830
34	GO:0000122	64202
34	GO:0000122	83712
34	GO:0000122	29681
34	GO:0000122	116484
34	GO:0000122	29282
34	GO:0000122	291841
34	GO:0000122	287608
34	GO:0000122	360531
35	GO:0000132	170845
35	GO:0000132	29167
35	GO:0000132	25509
35	GO:0000132	25443
35	GO:0000132	25515
35	GO:0000132	29424
35	GO:0000132	294010
35	GO:0000132	316333
35	GO:0000132	361666
35	GO:0000132	306141
35	GO:0000132	363059
35	GO:0000132	297176
35	GO:0000132	362021
35	GO:0000132	294981
35	GO:0000132	502935
35	GO:0000132	308870
35	GO:0000132	303037
35	GO:0000132	680531
35	GO:0000132	83462
35	GO:0000132	83572
35	GO:0000132	286919
35	GO:0000132	310635
35	GO:0000132	83809
35	GO:0000132	83836
36	GO:0000147	259242
36	GO:0000147	682507
36	GO:0000147	117538
37	GO:0000154	691534
37	GO:0000154	170944
37	GO:0000154	287273
37	GO:0000154	298426
37	GO:0000154	303608
37	GO:0000154	499709
37	GO:0000154	360568
37	GO:0000154	288595
37	GO:0000154	304323
37	GO:0000154	312706
37	GO:0000154	308140
37	GO:0000154	315646
37	GO:0000154	289307
37	GO:0000154	314969
37	GO:0000154	294718
37	GO:0000154	293700
37	GO:0000154	292747
37	GO:0000154	311257
37	GO:0000154	368084
37	GO:0000154	500034
37	GO:0000154	295985
38	GO:0000165	24333
38	GO:0000165	59312
38	GO:0000165	81649
38	GO:0000165	170851
38	GO:0000165	29417
38	GO:0000165	50554
38	GO:0000165	25589
38	GO:0000165	24770
38	GO:0000165	24765
38	GO:0000165	84488
38	GO:0000165	58840
38	GO:0000165	56765
38	GO:0000165	24577
38	GO:0000165	25313
38	GO:0000165	25081
38	GO:0000165	64363
38	GO:0000165	50658
38	GO:0000165	24547
38	GO:0000165	116667
38	GO:0000165	25579
38	GO:0000165	29433
38	GO:0000165	84023
38	GO:0000165	24592
38	GO:0000165	116590
38	GO:0000165	25272
38	GO:0000165	116554
38	GO:0000165	64563
38	GO:0000165	24247
38	GO:0000165	25671
38	GO:0000165	29513
38	GO:0000165	50659
38	GO:0000165	64566
38	GO:0000165	117516
38	GO:0000165	117029
38	GO:0000165	84489
38	GO:0000165	116596
38	GO:0000165	29581
38	GO:0000165	170583
38	GO:0000165	25443
38	GO:0000165	29197
38	GO:0000165	50646
38	GO:0000165	25706
38	GO:0000165	25476
38	GO:0000165	54260
38	GO:0000165	112400
38	GO:0000165	117027
38	GO:0000165	25542
38	GO:0000165	24703
38	GO:0000165	29344
38	GO:0000165	81780
38	GO:0000165	25420
38	GO:0000165	59086
38	GO:0000165	29349
38	GO:0000165	117038
38	GO:0000165	24825
38	GO:0000165	170630
38	GO:0000165	24482
38	GO:0000165	24174
38	GO:0000165	63851
38	GO:0000165	79245
38	GO:0000165	114509
38	GO:0000165	100912585
38	GO:0000165	24716
38	GO:0000165	78969
38	GO:0000165	170920
38	GO:0000165	116630
38	GO:0000165	289014
38	GO:0000165	306886
38	GO:0000165	292028
38	GO:0000165	116697
38	GO:0000165	289753
38	GO:0000165	499497
38	GO:0000165	311743
38	GO:0000165	303259
38	GO:0000165	503027
38	GO:0000165	298765
38	GO:0000165	363520
38	GO:0000165	300783
38	GO:0000165	291713
38	GO:0000165	301363
38	GO:0000165	301059
38	GO:0000165	361092
38	GO:0000165	54268
38	GO:0000165	310621
38	GO:0000165	309168
38	GO:0000165	501146
38	GO:0000165	311151
38	GO:0000165	294917
38	GO:0000165	310506
38	GO:0000165	497991
38	GO:0000165	315220
38	GO:0000165	85385
38	GO:0000165	309957
38	GO:0000165	313022
38	GO:0000165	308106
38	GO:0000165	304530
38	GO:0000165	497961
38	GO:0000165	362491
38	GO:0000165	500690
38	GO:0000165	311245
38	GO:0000165	296456
38	GO:0000165	315907
38	GO:0000165	687346
38	GO:0000165	308463
38	GO:0000165	29542
38	GO:0000165	25425
38	GO:0000165	29568
38	GO:0000165	64666
38	GO:0000165	117186
38	GO:0000165	24221
38	GO:0000165	29397
38	GO:0000165	29431
38	GO:0000165	24559
38	GO:0000165	24835
38	GO:0000165	25342
38	GO:0000165	50689
38	GO:0000165	170922
38	GO:0000165	114495
38	GO:0000165	24179
38	GO:0000165	79426
38	GO:0000165	25614
38	GO:0000165	286993
38	GO:0000165	286997
38	GO:0000165	303200
38	GO:0000165	361505
38	GO:0000165	302983
38	GO:0000165	24494
38	GO:0000165	60352
38	GO:0000165	689314
38	GO:0000165	303605
38	GO:0000165	58960
38	GO:0000165	29753
38	GO:0000165	362096
38	GO:0000165	313121
38	GO:0000165	100910771
39	GO:0000183	25574
39	GO:0000183	302553
39	GO:0000183	501653
39	GO:0000183	308911
39	GO:0000183	307766
39	GO:0000183	683923
39	GO:0000183	304601
40	GO:0000184	688288
40	GO:0000184	171350
40	GO:0000184	287113
40	GO:0000184	100125373
40	GO:0000184	299872
40	GO:0000184	298385
40	GO:0000184	295284
40	GO:0000184	365215
40	GO:0000184	298075
40	GO:0000184	287522
40	GO:0000184	313449
40	GO:0000184	287596
40	GO:0000184	361176
40	GO:0000184	259170
40	GO:0000184	689116
40	GO:0000184	307503
40	GO:0000184	361271
40	GO:0000184	684903
40	GO:0000184	294260
41	GO:0000185	25112
41	GO:0000185	24418
41	GO:0000185	192126
41	GO:0000185	170920
41	GO:0000185	299626
41	GO:0000185	293694
41	GO:0000185	315139
41	GO:0000185	503027
41	GO:0000185	292763
41	GO:0000185	24835
41	GO:0000185	360491
41	GO:0000185	291005
42	GO:0000186	25439
42	GO:0000186	25313
42	GO:0000186	64363
42	GO:0000186	29131
42	GO:0000186	29192
42	GO:0000186	78976
42	GO:0000186	24514
42	GO:0000186	116667
42	GO:0000186	25579
42	GO:0000186	54251
42	GO:0000186	116596
42	GO:0000186	29591
42	GO:0000186	24703
42	GO:0000186	29290
42	GO:0000186	24329
42	GO:0000186	24414
42	GO:0000186	306886
42	GO:0000186	362045
42	GO:0000186	299626
42	GO:0000186	311743
42	GO:0000186	306274
42	GO:0000186	309168
42	GO:0000186	294917
42	GO:0000186	313022
42	GO:0000186	308106
42	GO:0000186	304530
42	GO:0000186	362491
42	GO:0000186	500690
42	GO:0000186	290834
42	GO:0000186	315907
42	GO:0000186	308463
42	GO:0000186	64666
42	GO:0000186	25296
42	GO:0000186	54287
42	GO:0000186	29431
42	GO:0000186	54250
42	GO:0000186	24559
42	GO:0000186	286993
42	GO:0000186	291005
42	GO:0000186	295234
42	GO:0000186	313121
43	GO:0000187	29338
43	GO:0000187	24786
43	GO:0000187	25599
43	GO:0000187	170851
43	GO:0000187	25717
43	GO:0000187	25155
43	GO:0000187	79128
43	GO:0000187	25313
43	GO:0000187	24697
43	GO:0000187	81651
43	GO:0000187	24417
43	GO:0000187	84349
43	GO:0000187	116667
43	GO:0000187	25579
43	GO:0000187	29433
43	GO:0000187	25235
43	GO:0000187	29613
43	GO:0000187	29373
43	GO:0000187	25387
43	GO:0000187	114633
43	GO:0000187	24954
43	GO:0000187	66025
43	GO:0000187	94193
43	GO:0000187	116590
43	GO:0000187	24553
43	GO:0000187	64566
43	GO:0000187	117516
43	GO:0000187	25443
43	GO:0000187	192206
43	GO:0000187	112400
43	GO:0000187	64030
43	GO:0000187	54245
43	GO:0000187	116744
43	GO:0000187	24506
43	GO:0000187	114248
43	GO:0000187	29455
43	GO:0000187	24825
43	GO:0000187	171386
43	GO:0000187	29526
43	GO:0000187	24482
43	GO:0000187	192126
43	GO:0000187	24174
43	GO:0000187	246174
43	GO:0000187	24699
43	GO:0000187	54348
43	GO:0000187	24716
43	GO:0000187	24414
43	GO:0000187	306886
43	GO:0000187	292028
43	GO:0000187	360820
43	GO:0000187	311743
43	GO:0000187	293694
43	GO:0000187	306274
43	GO:0000187	362325
43	GO:0000187	310621
43	GO:0000187	309168
43	GO:0000187	292763
43	GO:0000187	85385
43	GO:0000187	314850
43	GO:0000187	362491
43	GO:0000187	24827
43	GO:0000187	360600
43	GO:0000187	497886
43	GO:0000187	500690
43	GO:0000187	266802
43	GO:0000187	498609
43	GO:0000187	314612
43	GO:0000187	308463
43	GO:0000187	29568
43	GO:0000187	117030
43	GO:0000187	25118
43	GO:0000187	59301
43	GO:0000187	81737
43	GO:0000187	25317
43	GO:0000187	25302
43	GO:0000187	25432
43	GO:0000187	116677
43	GO:0000187	192205
43	GO:0000187	25622
43	GO:0000187	24559
43	GO:0000187	24835
43	GO:0000187	24446
43	GO:0000187	25047
43	GO:0000187	29665
43	GO:0000187	50689
43	GO:0000187	114495
43	GO:0000187	24505
43	GO:0000187	29260
43	GO:0000187	303200
43	GO:0000187	688297
43	GO:0000187	289399
43	GO:0000187	362506
43	GO:0000187	501097
43	GO:0000187	287942
43	GO:0000187	100911248
43	GO:0000187	302983
43	GO:0000187	24494
43	GO:0000187	25621
43	GO:0000187	58960
43	GO:0000187	313121
43	GO:0000187	361388
44	GO:0000188	171109
44	GO:0000188	114856
44	GO:0000188	25404
44	GO:0000188	24680
44	GO:0000188	360580
44	GO:0000188	293847
44	GO:0000188	308478
44	GO:0000188	311151
44	GO:0000188	311406
44	GO:0000188	116663
44	GO:0000188	498003
44	GO:0000188	300980
44	GO:0000188	305477
44	GO:0000188	361679
44	GO:0000188	60587
44	GO:0000188	63995
45	GO:0000209	81920
45	GO:0000209	641452
45	GO:0000209	498030
45	GO:0000209	361013
45	GO:0000209	100366017
45	GO:0000209	308404
45	GO:0000209	300813
45	GO:0000209	117060
45	GO:0000209	81859
45	GO:0000209	60371
45	GO:0000209	64557
45	GO:0000209	116667
45	GO:0000209	83616
45	GO:0000209	64624
45	GO:0000209	56816
45	GO:0000209	25163
45	GO:0000209	79435
45	GO:0000209	116725
45	GO:0000209	84353
45	GO:0000209	64631
45	GO:0000209	501546
45	GO:0000209	299602
45	GO:0000209	25489
45	GO:0000209	361367
45	GO:0000209	292588
45	GO:0000209	407784
45	GO:0000209	29274
45	GO:0000209	360533
45	GO:0000209	687633
45	GO:0000209	291171
45	GO:0000209	298689
45	GO:0000209	308051
45	GO:0000209	294331
45	GO:0000209	361712
45	GO:0000209	360702
45	GO:0000209	363836
45	GO:0000209	308906
45	GO:0000209	287927
45	GO:0000209	296956
45	GO:0000209	299266
45	GO:0000209	366381
45	GO:0000209	362736
45	GO:0000209	294862
45	GO:0000209	84581
45	GO:0000209	311786
45	GO:0000209	689226
45	GO:0000209	685029
45	GO:0000209	690769
45	GO:0000209	362002
45	GO:0000209	307390
45	GO:0000209	315608
45	GO:0000209	310416
45	GO:0000209	289623
45	GO:0000209	296988
[truncated: 911,126 more rows]
