# Supplementary material for: Transcriptomic point of departure determination: a comparison of distribution-based and gene set-based approaches
Source: Front Genet. 2024 May 9;15:1374791. doi: 10.3389/fgene.2024.1374791 (PMC11112360; doi:10.3389/fgene.2024.1374791)
Supplement: Supplementary file 7 [file DataSheet2.zip › Annotation_files/REACTOME/catMapping.txt]

Category.ID	Category.Name	Category.Component
1	72086	291534
1	72086	313131
1	72086	316123
1	72086	288651
1	72086	291703
1	72086	294236
1	72086	294693
1	72086	298075
1	72086	308415
1	72086	361580
1	72086	502227
1	72086	689116
1	72086	103690054
1	72086	117017
1	72086	288588
1	72086	289561
1	72086	292778
1	72086	361365
1	72086	363633
1	72086	364834
1	72086	100361574
1	72086	100912534
1	72086	498109
1	72086	690966
1	72086	83503
1	72086	266713
1	72086	84389
2	72163	100361269
2	72163	100910202
2	72163	102548514
2	72163	103689936
2	72163	114765
2	72163	116697
2	72163	117259
2	72163	117280
2	72163	117855
2	72163	170933
2	72163	192246
2	72163	245957
2	72163	287530
2	72163	287739
2	72163	287768
2	72163	289693
2	72163	290614
2	72163	290666
2	72163	291295
2	72163	291877
2	72163	292019
2	72163	292536
2	72163	292729
2	72163	293505
2	72163	294232
2	72163	294711
2	72163	295270
2	72163	295334
2	72163	295607
2	72163	296320
2	72163	29678
2	72163	296913
2	72163	297336
2	72163	297695
2	72163	298095
2	72163	298374
2	72163	299620
2	72163	300208
2	72163	300361
2	72163	300996
2	72163	301432
2	72163	302557
2	72163	303607
2	72163	305479
2	72163	307410
2	72163	308650
2	72163	309338
2	72163	309651
2	72163	310687
2	72163	311166
2	72163	311670
2	72163	313035
2	72163	313583
2	72163	315903
2	72163	317385
2	72163	319110
2	72163	360613
2	72163	361449
2	72163	361522
2	72163	361574
2	72163	361808
2	72163	361849
2	72163	361887
2	72163	361995
2	72163	362152
2	72163	362223
2	72163	362361
2	72163	363005
2	72163	365407
2	72163	366276
2	72163	366461
2	72163	60376
2	72163	679890
2	72163	680891
2	72163	685567
2	72163	80846
2	72163	81781
2	72163	84401
2	72163	85434
2	72163	89819
2	72163	100359574
2	72163	287113
2	72163	288701
2	72163	292007
2	72163	295284
2	72163	29667
2	72163	298385
2	72163	300092
2	72163	308335
2	72163	313449
2	72163	361542
2	72163	361605
2	72163	361814
2	72163	362264
2	72163	362612
2	72163	362687
2	72163	494445
2	72163	502603
2	72163	687575
2	72163	689890
2	72163	690303
2	72163	100360750
2	72163	289582
2	72163	290647
2	72163	291794
2	72163	292683
2	72163	297455
2	72163	299256
2	72163	304277
2	72163	306222
2	72163	307524
2	72163	362829
2	72163	363854
2	72163	366952
2	72163	498934
2	72163	500538
2	72163	680309
2	72163	684148
2	72163	79256
2	72163	171365
2	72163	680737
2	72163	681031
2	72163	687679
2	72163	687711
2	72163	84486
2	72163	116655
2	72163	140931
2	72163	29578
2	72163	64200
2	72163	117282
2	72163	245976
2	72163	246216
2	72163	362394
2	72163	366163
2	72163	690585
2	72163	287765
2	72163	304859
2	72163	500695
2	72163	688288
2	72163	298508
2	72163	316123
2	72163	298075
2	72163	689116
2	72163	103690054
2	72163	117017
2	72163	288588
2	72163	289561
2	72163	292778
2	72163	361365
2	72163	363633
2	72163	364834
2	72163	100361574
2	72163	100912534
2	72163	498109
2	72163	690966
2	72163	83503
3	72165	287170
3	72165	291060
3	72165	302670
3	72165	360803
3	72165	362990
3	72165	501926
3	72165	691538
3	72165	287530
3	72165	287739
3	72165	292019
3	72165	295270
3	72165	300208
3	72165	303607
3	72165	366276
3	72165	680891
3	72165	100359574
3	72165	300092
3	72165	362264
3	72165	362687
3	72165	494445
3	72165	689890
3	72165	291794
3	72165	500538
3	72165	680309
3	72165	684148
3	72165	171365
3	72165	680737
3	72165	681031
3	72165	687679
3	72165	687711
3	72165	84486
3	72165	316123
3	72165	298075
3	72165	689116
3	72165	103690054
3	72165	117017
3	72165	288588
3	72165	289561
3	72165	292778
3	72165	361365
3	72165	363633
3	72165	364834
3	72165	100361574
3	72165	100912534
3	72165	498109
3	72165	690966
3	72165	83503
4	72200	170912
4	72200	25383
4	72200	301226
4	72200	498251
5	72203	295428
5	72203	361035
5	72203	499020
5	72203	100361269
5	72203	100910202
5	72203	102548514
5	72203	103689936
5	72203	114765
5	72203	117259
5	72203	117280
5	72203	117855
5	72203	170933
5	72203	192246
5	72203	245957
5	72203	287170
5	72203	287768
5	72203	289693
5	72203	290614
5	72203	290666
5	72203	291060
5	72203	291295
5	72203	292536
5	72203	292729
5	72203	293505
5	72203	294232
5	72203	294711
5	72203	295334
5	72203	295607
5	72203	296219
5	72203	296320
5	72203	29678
5	72203	296913
5	72203	297336
5	72203	297695
5	72203	298095
5	72203	298374
5	72203	299620
5	72203	300361
5	72203	300996
5	72203	301432
5	72203	302557
5	72203	302670
5	72203	305479
5	72203	307410
5	72203	308650
5	72203	309651
5	72203	310687
5	72203	313035
5	72203	313583
5	72203	315903
5	72203	317385
5	72203	319110
5	72203	360613
5	72203	360803
5	72203	361449
5	72203	361522
5	72203	361574
5	72203	361808
5	72203	361849
5	72203	361887
5	72203	361995
5	72203	362098
5	72203	362152
5	72203	362223
5	72203	362361
5	72203	362990
5	72203	363005
5	72203	366461
5	72203	501621
5	72203	501926
5	72203	60376
5	72203	679890
5	72203	685567
5	72203	691538
5	72203	80846
5	72203	81781
5	72203	84401
5	72203	85434
5	72203	89819
5	72203	114612
5	72203	116697
5	72203	259170
5	72203	287530
5	72203	287739
5	72203	290519
5	72203	291877
5	72203	292019
5	72203	295270
5	72203	300208
5	72203	303057
5	72203	303607
5	72203	305714
5	72203	309338
5	72203	311166
5	72203	311670
5	72203	315170
5	72203	360726
5	72203	360845
5	72203	360972
5	72203	362819
5	72203	365407
5	72203	366276
5	72203	680891
5	72203	681062
5	72203	79227
5	72203	89827
5	72203	100359574
5	72203	100360750
5	72203	290647
5	72203	297455
5	72203	300092
5	72203	306222
5	72203	361605
5	72203	362829
5	72203	363854
5	72203	498934
5	72203	79256
5	72203	287113
5	72203	288701
5	72203	291794
5	72203	292007
5	72203	295284
5	72203	29667
5	72203	298385
5	72203	308335
5	72203	313449
5	72203	361542
5	72203	361814
5	72203	362612
5	72203	500538
5	72203	502603
5	72203	680309
5	72203	684148
5	72203	687575
5	72203	690303
5	72203	116655
5	72203	140931
5	72203	171365
5	72203	289582
5	72203	292683
5	72203	29578
5	72203	299256
5	72203	304277
5	72203	307524
5	72203	362264
5	72203	362687
5	72203	366952
5	72203	494445
5	72203	59087
5	72203	64200
5	72203	680737
5	72203	681031
5	72203	687679
5	72203	687711
5	72203	689890
5	72203	84486
5	72203	117282
5	72203	245976
5	72203	246216
5	72203	362394
5	72203	366163
5	72203	287765
5	72203	304859
5	72203	500695
5	72203	690585
5	72203	298508
5	72203	688288
5	72203	316123
5	72203	117045
5	72203	298075
5	72203	689116
5	72203	103690054
5	72203	117017
5	72203	288588
5	72203	289561
5	72203	292778
5	72203	361365
5	72203	363633
5	72203	364834
5	72203	100361574
5	72203	100912534
5	72203	498109
5	72203	690966
5	72203	83503
5	72203	113929
5	72203	245922
5	72203	25497
5	72203	300259
5	72203	362281
5	72203	499974
5	72203	53372
5	72203	58958
5	72203	65274
5	72203	113975
5	72203	117021
5	72203	291874
5	72203	295692
5	72203	362335
5	72203	362557
5	72203	294429
5	72203	287830
5	72203	292085
5	72203	299706
5	72203	683983
5	72203	81738
5	72203	297522
6	73728	25574
6	73728	100361558
6	73728	117056
6	73728	302783
6	73728	58940
6	73728	685909
6	73728	103690002
6	73728	365877
6	73728	680615
6	73728	690131
6	73728	690795
6	73728	102548682
6	73728	102549173
6	73728	310678
6	73728	684762
6	73728	500987
6	73728	691488
6	73728	100364835
6	73728	100365043
6	73728	100910200
6	73728	102549061
6	73728	24829
6	73728	295274
6	73728	306945
6	73728	361247
6	73728	680312
6	73728	680403
6	73728	684797
6	73728	291159
6	73728	679994
6	73728	680498
6	73728	100912489
6	73728	100912564
6	73728	291152
6	73728	295277
6	73728	364723
6	73728	500351
6	73728	502913
6	73728	64627
6	73728	50689
7	73762	304714
7	73762	25574
7	73762	301246
7	73762	313245
7	73762	360893
7	73762	361420
7	73762	361784
7	73762	362728
7	73762	363017
7	73762	680493
7	73762	690450
7	73762	83581
7	73762	83582
7	73762	310614
7	73762	361724
7	73762	362834
7	73762	306274
7	73762	64520
7	73762	117526
7	73762	117535
7	73762	361798
7	73762	84577
7	73762	288651
7	73762	291703
7	73762	294236
7	73762	294693
7	73762	308415
7	73762	361580
7	73762	502227
7	73762	313048
7	73762	83712
7	73762	297893
7	73762	100361574
7	73762	100912534
7	73762	266713
7	73762	498109
7	73762	690966
7	73762	83503
7	73762	84389
8	73894	291905
8	73894	303193
8	73894	102555079
8	73894	292127
8	73894	303742
8	73894	305600
8	73894	309256
8	73894	310745
8	73894	312641
8	73894	361435
8	73894	362678
8	73894	501552
8	73894	502320
8	73894	100360342
8	73894	259171
8	73894	288479
8	73894	289757
8	73894	290907
8	73894	314380
8	73894	360748
8	73894	361767
8	73894	363251
8	73894	498749
8	73894	499505
8	73894	81685
8	73894	100147704
8	73894	140639
8	73894	156826
8	73894	170841
8	73894	288079
8	73894	290729
8	73894	292101
8	73894	29541
8	73894	29722
8	73894	300795
8	73894	304577
8	73894	305957
8	73894	313098
8	73894	313387
8	73894	315344
8	73894	360847
8	73894	362600
8	73894	680915
8	73894	81709
8	73894	83507
8	73894	85245
8	73894	100359731
8	73894	171366
8	73894	291526
8	73894	299638
8	73894	305073
8	73894	362412
8	73894	363076
8	73894	367090
8	73894	83508
8	73894	100911295
8	73894	289508
8	73894	309812
8	73894	313702
8	73894	314061
8	73894	360704
8	73894	497967
8	73894	29274
8	73894	298884
8	73894	313539
8	73894	316344
8	73894	368002
8	73894	498119
8	73894	79116
8	73894	81528
8	73894	81816
8	73894	287634
8	73894	291737
8	73894	293489
8	73894	293494
8	73894	293678
8	73894	298074
8	73894	298693
8	73894	301128
8	73894	306257
8	73894	307905
8	73894	309995
8	73894	310071
8	73894	315523
8	73894	316440
8	73894	361107
8	73894	363164
8	73894	500225
8	73894	84478
8	73894	85423
8	73894	245976
8	73894	246216
8	73894	24919
8	73894	293452
8	73894	295704
8	73894	301000
8	73894	316235
8	73894	361381
8	73894	362394
8	73894	366163
8	73894	689055
8	73894	100362121
8	73894	117039
8	73894	261736
8	73894	287367
8	73894	303369
8	73894	303375
8	73894	304343
8	73894	307766
8	73894	312560
8	73894	312710
8	73894	360915
8	73894	363273
8	73894	363283
8	73894	499966
8	73894	84495
8	73894	29240
8	73894	298012
8	73894	499870
8	73894	65179
8	73894	290027
8	73894	292673
8	73894	298508
8	73894	300813
8	73894	306274
8	73894	361815
8	73894	362288
8	73894	362479
8	73894	498453
8	73894	65137
8	73894	290232
8	73894	297758
8	73894	307798
8	73894	307861
8	73894	361403
8	73894	361925
8	73894	500054
8	73894	83614
8	73894	302502
8	73894	361181
8	73894	680537
8	73894	289468
8	73894	290631
8	73894	290997
8	73894	298534
8	73894	316794
8	73894	362704
8	73894	296099
8	73894	309595
8	73894	690043
8	73894	690244
8	73894	100361529
8	73894	287927
8	73894	294800
8	73894	308669
8	73894	310034
8	73894	360471
8	73894	363924
8	73894	498411
8	73894	301014
8	73894	306734
8	73894	360588
8	73894	497856
8	73894	116643
8	73894	291787
8	73894	114212
8	73894	25591
8	73894	685055
8	73894	84490
8	73894	140583
8	73894	288651
8	73894	291703
8	73894	294236
8	73894	294693
8	73894	308415
8	73894	361580
8	73894	502227
8	73894	499417
8	73894	100909750
8	73894	311860
8	73894	103690054
8	73894	117017
8	73894	288588
8	73894	289561
8	73894	290805
8	73894	292778
8	73894	361365
8	73894	362827
8	73894	363633
8	73894	364834
8	73894	100362333
8	73894	192218
8	73894	298098
8	73894	299112
8	73894	304573
8	73894	362385
8	73894	64012
8	73894	85482
8	73894	497672
8	73894	64046
8	73894	100361574
8	73894	100912534
8	73894	266713
8	73894	498109
8	73894	690966
8	73894	83503
8	73894	84389
8	73894	25573
8	73894	289758
8	73894	361698
8	73894	59294
8	73894	24842
8	73894	302783
8	73894	58940
8	73894	685909
8	73894	300711
8	73894	301442
8	73894	103690002
8	73894	116725
8	73894	365877
8	73894	680615
8	73894	690131
8	73894	690795
8	73894	116554
8	73894	300084
8	73894	81822
8	73894	116468
8	73894	288003
8	73894	288414
8	73894	304528
8	73894	114494
8	73894	295052
8	73894	500987
8	73894	25737
8	73894	691488
8	73894	100364835
8	73894	100365043
8	73894	100910200
8	73894	102549061
8	73894	24829
8	73894	295274
8	73894	306945
8	73894	361247
8	73894	680312
8	73894	680403
8	73894	684797
8	73894	291159
8	73894	679994
8	73894	680498
8	73894	100912489
8	73894	100912564
8	73894	291152
8	73894	295277
8	73894	364723
8	73894	500351
8	73894	502913
8	73894	64627
8	73894	296883
8	73894	59102
8	73894	287524
8	73894	50522
8	73894	64156
8	73894	100912032
9	74158	114205
9	74158	246299
9	74158	294687
9	74158	299347
9	74158	300088
9	74158	306012
9	74158	306542
9	74158	310685
9	74158	311487
9	74158	316810
9	74158	361102
9	74158	361640
9	74158	361858
9	74158	362095
9	74158	362858
9	74158	366277
9	74158	685465
9	74158	685539
9	74158	690254
9	74158	304204
9	74158	362537
9	74158	691501
9	74158	301246
9	74158	117526
9	74158	100361574
9	74158	100912534
9	74158	498109
9	74158	690966
9	74158	83503
10	75064	25367
10	75064	81635
11	109581	100361468
11	109581	114114
11	109581	114214
11	109581	115769
11	109581	116502
11	109581	116554
11	109581	116685
11	109581	117279
11	109581	140734
11	109581	170538
11	109581	171116
11	109581	171378
11	109581	171528
11	109581	201097
11	109581	24170
11	109581	24205
11	109581	24224
11	109581	246097
11	109581	246142
11	109581	246756
11	109581	246775
11	109581	24888
11	109581	24917
11	109581	25311
11	109581	25318
11	109581	25385
11	109581	25402
11	109581	25576
11	109581	25577
11	109581	25578
11	109581	25614
11	109581	259274
11	109581	266610
11	109581	287606
11	109581	288753
11	109581	291145
11	109581	291752
11	109581	293852
11	109581	29395
11	109581	29748
11	109581	29753
11	109581	298282
11	109581	298534
11	109581	304822
11	109581	305884
11	109581	306871
11	109581	306886
11	109581	307562
11	109581	311299
11	109581	311786
11	109581	313017
11	109581	316164
11	109581	317589
11	109581	361092
11	109581	492821
11	109581	498072
11	109581	499156
11	109581	56010
11	109581	56011
11	109581	58918
11	109581	58945
11	109581	60371
11	109581	63879
11	109581	64026
11	109581	64044
11	109581	64159
11	109581	64547
11	109581	64625
11	109581	64639
11	109581	680522
11	109581	684828
11	109581	78963
11	109581	81762
11	109581	81818
11	109581	83497
11	109581	83502
11	109581	83527
11	109581	84353
11	109581	84359
12	109582	100360919
12	109582	100360977
12	109582	100361138
12	109582	100361457
12	109582	100361558
12	109582	100361891
12	109582	100909441
12	109582	100909605
12	109582	100911545
12	109582	100911881
12	109582	100912012
12	109582	100912034
12	109582	102548682
12	109582	102549173
12	109582	103689999
12	109582	103694877
12	109582	108348091
12	109582	108349548
12	109582	113886
12	109582	113947
12	109582	113995
12	109582	114095
12	109582	114111
12	109582	114115
12	109582	114117
12	109582	114118
12	109582	114119
12	109582	114120
12	109582	114124
12	109582	114203
12	109582	116479
12	109582	116498
12	109582	116510
12	109582	116590
12	109582	116635
12	109582	116662
12	109582	116673
12	109582	116689
12	109582	116726
12	109582	116727
12	109582	117056
12	109582	117273
12	109582	117548
12	109582	117550
12	109582	140447
12	109582	140448
12	109582	140594
12	109582	140656
12	109582	140866
12	109582	140914
12	109582	140928
12	109582	155918
12	109582	170911
12	109582	171016
12	109582	171041
12	109582	171115
12	109582	171304
12	109582	171337
12	109582	171549
12	109582	171577
12	109582	191569
12	109582	192249
12	109582	192647
12	109582	24153
12	109582	24174
12	109582	24175
12	109582	24185
12	109582	24186
12	109582	24189
12	109582	24215
12	109582	24242
12	109582	24244
12	109582	24257
12	109582	24366
12	109582	24367
12	109582	24400
12	109582	24446
12	109582	24482
12	109582	24483
12	109582	24511
12	109582	24525
12	109582	245955
12	109582	245962
12	109582	24598
12	109582	245986
12	109582	24599
12	109582	24600
12	109582	24605
12	109582	246118
12	109582	24614
12	109582	24617
12	109582	246209
12	109582	246328
12	109582	246358
12	109582	24648
12	109582	246760
12	109582	24679
12	109582	24681
12	109582	24697
12	109582	24703
12	109582	24771
12	109582	24786
12	109582	24791
12	109582	24816
12	109582	24825
12	109582	24854
12	109582	24936
12	109582	24944
12	109582	24946
12	109582	25023
12	109582	25027
12	109582	25041
12	109582	25081
12	109582	25083
12	109582	25150
12	109582	25155
12	109582	25159
12	109582	25172
12	109582	25216
12	109582	25246
12	109582	25259
12	109582	25262
12	109582	25265
12	109582	25266
12	109582	25268
12	109582	25313
12	109582	25387
12	109582	25388
12	109582	25390
12	109582	25391
12	109582	25406
12	109582	25414
12	109582	25441
12	109582	25505
12	109582	25513
12	109582	25518
12	109582	25523
12	109582	25524
12	109582	25528
12	109582	25544
12	109582	25599
12	109582	25615
12	109582	25643
12	109582	25650
12	109582	25651
12	109582	25666
12	109582	25673
12	109582	25679
12	109582	25686
12	109582	25692
12	109582	25717
12	109582	25725
12	109582	260320
12	109582	26956
12	109582	282822
12	109582	286924
12	109582	287624
12	109582	287876
12	109582	288937
12	109582	289055
12	109582	289309
12	109582	289397
12	109582	290361
12	109582	290757
12	109582	291081
12	109582	291085
12	109582	291159
12	109582	291245
12	109582	291287
12	109582	29186
12	109582	29213
12	109582	29243
12	109582	29254
12	109582	292661
12	109582	292666
12	109582	29300
12	109582	29302
12	109582	293118
12	109582	29337
12	109582	29340
12	109582	293502
12	109582	29360
12	109582	293621
12	109582	293628
12	109582	29364
12	109582	29366
12	109582	293676
12	109582	293692
12	109582	293860
12	109582	293886
12	109582	29393
12	109582	29409
12	109582	294286
12	109582	29434
12	109582	29436
12	109582	294643
12	109582	29476
12	109582	294962
12	109582	295347
12	109582	295378
12	109582	295703
12	109582	29598
12	109582	29599
12	109582	29600
12	109582	296269
12	109582	296284
12	109582	29636
12	109582	296488
12	109582	296554
12	109582	29659
12	109582	296603
12	109582	29665
12	109582	29681
12	109582	29691
12	109582	29693
12	109582	29699
12	109582	297073
12	109582	29715
12	109582	297893
12	109582	298584
12	109582	298947
12	109582	299279
12	109582	299909
12	109582	300053
12	109582	300218
12	109582	300266
12	109582	300519
12	109582	300988
12	109582	301229
12	109582	301512
12	109582	303575
12	109582	303634
12	109582	303659
12	109582	303782
12	109582	304805
12	109582	304917
12	109582	304983
12	109582	305012
12	109582	305021
12	109582	305679
12	109582	305795
12	109582	305987
12	109582	306761
12	109582	307171
12	109582	307351
12	109582	307396
12	109582	307811
12	109582	307986
12	109582	308291
12	109582	308875
12	109582	308899
12	109582	308995
12	109582	309081
12	109582	309159
12	109582	309186
12	109582	309207
12	109582	309242
12	109582	309523
12	109582	309609
12	109582	309647
12	109582	309684
12	109582	310392
12	109582	310678
12	109582	311144
12	109582	311478
12	109582	311795
12	109582	312159
12	109582	312562
12	109582	313050
12	109582	313254
12	109582	313438
12	109582	313494
12	109582	313611
12	109582	313845
12	109582	314473
12	109582	314906
12	109582	315298
12	109582	315346
12	109582	315509
12	109582	315610
12	109582	315707
12	109582	315989
12	109582	315992
12	109582	316226
12	109582	316531
12	109582	317191
12	109582	353302
12	109582	360540
12	109582	360606
12	109582	360746
12	109582	360918
12	109582	360942
12	109582	360950
12	109582	361076
12	109582	361196
12	109582	361308
12	109582	361512
12	109582	361714
12	109582	362044
12	109582	362166
12	109582	362186
12	109582	362248
12	109582	362825
12	109582	363104
12	109582	363195
12	109582	363288
12	109582	363875
12	109582	364206
12	109582	365550
12	109582	366957
12	109582	366960
12	109582	366998
12	109582	367039
12	109582	406865
12	109582	493810
12	109582	497931
12	109582	497932
12	109582	497978
12	109582	498736
12	109582	499271
12	109582	499337
12	109582	499913
12	109582	499951
12	109582	500152
12	109582	500319
12	109582	500336
12	109582	500363
12	109582	500377
12	109582	500709
12	109582	500929
12	109582	501059
12	109582	501872
12	109582	502858
12	109582	50567
12	109582	50663
12	109582	50687
12	109582	50689
12	109582	50692
12	109582	50693
12	109582	50719
12	109582	54225
12	109582	54226
12	109582	54245
12	109582	54248
12	109582	54249
12	109582	54254
12	109582	54320
12	109582	54404
12	109582	56611
12	109582	56782
12	109582	58844
12	109582	58920
12	109582	58979
12	109582	59086
12	109582	59326
12	109582	60325
12	109582	60327
12	109582	60449
12	109582	60664
12	109582	63836
12	109582	63885
12	109582	64025
12	109582	64158
12	109582	64188
12	109582	64199
12	109582	64373
12	109582	64465
12	109582	64516
12	109582	64633
12	109582	64803
12	109582	65037
12	109582	65051
12	109582	679312
12	109582	679994
12	109582	680149
12	109582	680498
12	109582	681070
12	109582	681544
12	109582	684762
12	109582	685451
12	109582	686539
12	109582	688705
12	109582	690825
12	109582	691149
12	109582	691992
12	109582	79113
12	109582	79218
12	109582	79224
12	109582	80878
12	109582	81504
12	109582	81511
12	109582	81515
12	109582	81613
12	109582	81634
12	109582	81662
12	109582	81663
12	109582	81664
12	109582	81666
12	109582	81667
12	109582	81678
12	109582	81683
12	109582	81739
12	109582	81743
12	109582	81745
12	109582	81749
12	109582	81778
12	109582	81803
12	109582	81804
12	109582	81809
12	109582	81814
12	109582	81821
12	109582	83509
12	109582	83579
12	109582	83580
12	109582	83785
12	109582	83805
12	109582	84352
12	109582	84392
12	109582	84393
12	109582	84427
12	109582	84491
12	109582	84551
12	109582	84577
12	109582	84590
12	109582	85243
12	109582	85248
12	109582	85253
12	109582	85385
12	109582	85471
12	109582	89788
12	109582	89804
12	109582	89805
12	109582	89807
12	109582	89811
12	109582	89817
12	109582	89823
12	109582	89843
12	109582	94168
12	109582	170538
12	109582	24514
12	109582	25578
12	109582	25614
12	109582	25622
13	109703	29516
14	109704	170579
14	109704	170582
14	109704	170583
14	109704	170633
14	109704	170700
14	109704	246273
14	109704	25022
14	109704	25114
14	109704	25233
14	109704	25317
14	109704	25443
14	109704	25444
14	109704	25467
14	109704	29348
14	109704	29349
14	109704	29368
14	109704	29369
14	109704	29376
14	109704	361992
14	109704	363131
14	109704	54250
14	109704	60464
14	109704	60662
14	109704	65052
14	109704	66017
14	109704	79114
14	109704	83504
14	109704	84477
14	109704	84489
14	109704	170911
14	109704	25513
14	109704	29516
14	109704	81504
14	109704	81745
14	109704	85243
14	109704	25622
15	110056	170851
15	110056	54237
15	110056	100361294
15	110056	24498
15	110056	50689
15	110056	84598
15	110056	24514
15	110056	25622
16	110312	100912032
16	110312	116468
16	110312	25737
16	110312	287524
16	110312	288003
16	110312	288414
16	110312	296883
16	110312	304528
16	110312	309812
16	110312	313702
16	110312	316344
16	110312	50522
16	110312	59102
16	110312	64156
17	110313	100147704
17	110313	100362333
17	110313	116643
17	110313	140639
17	110313	289508
17	110313	289758
17	110313	291526
17	110313	292101
17	110313	295704
17	110313	298098
17	110313	298693
17	110313	299112
17	110313	300795
17	110313	301000
17	110313	304573
17	110313	307905
17	110313	316235
17	110313	361698
17	110313	362385
17	110313	59294
17	110313	84478
17	110313	100912032
17	110313	116468
17	110313	25737
17	110313	287524
17	110313	288003
17	110313	288414
17	110313	296883
17	110313	304528
17	110313	309812
17	110313	313702
17	110313	316344
17	110313	50522
17	110313	59102
17	110313	64156
18	110314	300084
18	110314	302502
18	110314	305073
18	110314	313387
18	110314	361181
18	110314	362412
18	110314	363164
18	110314	81816
18	110314	100362333
18	110314	289758
18	110314	298098
18	110314	299112
18	110314	304573
18	110314	361698
18	110314	362385
18	110314	59294
18	110314	100912032
18	110314	116468
18	110314	25737
18	110314	287524
18	110314	288003
18	110314	288414
18	110314	296883
18	110314	304528
18	110314	50522
18	110314	59102
18	110314	64156
19	110328	367090
20	110329	29541
20	110329	304577
20	110329	305957
20	110329	315344
20	110329	680915
20	110329	81528
20	110329	367090
21	110330	100364835
21	110330	100365043
21	110330	100910200
21	110330	100912489
21	110330	100912564
21	110330	102549061
21	110330	103690002
21	110330	24829
21	110330	290232
21	110330	290729
21	110330	291152
21	110330	295274
21	110330	295277
21	110330	297758
21	110330	302783
21	110330	306945
21	110330	307798
21	110330	307861
21	110330	361247
21	110330	361403
21	110330	364723
21	110330	365877
21	110330	500054
21	110330	500351
21	110330	500987
21	110330	502913
21	110330	58940
21	110330	64627
21	110330	680312
21	110330	680403
21	110330	680615
21	110330	684797
21	110330	685909
21	110330	690131
21	110330	690795
21	110330	691488
21	110330	291159
21	110330	679994
21	110330	680498
21	110330	81528
22	110331	170841
22	110331	100364835
22	110331	100365043
22	110331	100910200
22	110331	100912489
22	110331	100912564
22	110331	102549061
22	110331	103690002
22	110331	24829
22	110331	290232
22	110331	290729
22	110331	291152
22	110331	295274
22	110331	295277
22	110331	297758
22	110331	302783
22	110331	306945
22	110331	307798
22	110331	307861
22	110331	361247
22	110331	361403
22	110331	364723
22	110331	365877
22	110331	500054
22	110331	500351
22	110331	500987
22	110331	502913
22	110331	58940
22	110331	64627
22	110331	680312
22	110331	680403
22	110331	680615
22	110331	684797
22	110331	685909
22	110331	690131
22	110331	690795
22	110331	691488
22	110331	291159
22	110331	679994
22	110331	680498
22	110331	81528
23	110357	79116
23	110357	170841
23	110357	29541
23	110357	304577
23	110357	315344
23	110357	680915
23	110357	81528
24	110362	25591
24	110362	290027
24	110362	29240
24	110362	362600
24	110362	83507
24	110362	84490
24	110362	79116
25	110381	303369
25	110381	84495
25	110381	29240
25	110381	79116
26	111367	171365
26	111367	292884
26	111367	298075
26	111367	366468
26	111367	501688
26	111367	680737
26	111367	681031
26	111367	687679
26	111367	687711
26	111367	689116
27	111885	103694903
27	111885	117281
27	111885	140908
27	111885	24611
27	111885	24626
27	111885	24627
27	111885	24654
27	111885	24668
27	111885	24672
27	111885	24673
27	111885	25031
27	111885	25050
27	111885	25238
27	111885	25289
27	111885	25601
27	111885	25638
27	111885	25740
27	111885	29241
27	111885	302950
27	111885	305509
27	111885	315648
27	111885	360616
27	111885	363143
27	111885	365901
27	111885	50664
27	111885	60341
27	111885	64508
27	111885	64532
27	111885	81636
27	111885	81742
27	111885	83506
27	111885	84420
27	111885	85240
27	111885	100912034
27	111885	108349548
27	111885	114117
27	111885	114118
27	111885	114119
27	111885	114120
27	111885	116590
27	111885	24242
27	111885	24244
27	111885	24400
27	111885	245986
27	111885	24679
27	111885	24681
27	111885	25643
27	111885	25686
27	111885	25725
27	111885	286924
27	111885	294962
27	111885	29691
27	111885	29699
27	111885	50663
27	111885	58979
27	111885	60449
27	111885	64199
27	111885	680149
27	111885	685451
27	111885	690825
27	111885	79218
27	111885	81664
27	111885	81667
27	111885	83579
27	111885	170538
28	112303	266706
28	112303	313126
28	112303	315435
28	112303	362979
28	112303	50564
29	112308	116600
29	112308	140725
29	112308	25297
29	112308	25398
29	112308	300992
29	112308	306243
29	112308	50688
29	112308	58942
30	112310	116470
30	112310	116638
30	112310	171163
30	112310	192268
30	112310	24379
30	112310	24380
30	112310	24398
30	112310	24803
30	112310	24904
30	112310	24949
30	112310	25012
30	112310	25531
30	112310	25549
30	112310	25550
30	112310	25558
30	112310	25716
30	112310	29130
30	112310	29179
30	112310	293645
30	112310	29482
30	112310	29483
30	112310	29503
30	112310	29642
30	112310	29647
30	112310	366432
30	112310	497009
30	112310	50676
30	112310	60377
30	112310	60422
30	112310	60442
30	112310	64830
30	112310	64832
30	112310	66028
30	112310	79130
30	112310	79212
30	112310	79213
30	112310	81632
30	112310	83589
30	112310	83612
30	112310	84012
30	112310	84556
30	112310	85327
30	112310	85426
31	112311	24267
31	112311	24898
31	112311	25553
31	112311	29539
31	112311	308868
31	112311	24904
31	112311	29503
32	112313	170567
32	112313	24957
32	112313	29482
32	112313	29483
33	112314	116560
33	112314	116563
33	112314	116649
33	112314	117269
33	112314	117284
33	112314	140670
33	112314	140675
33	112314	140724
33	112314	140729
33	112314	170847
33	112314	170945
33	112314	171131
33	112314	171140
33	112314	171503
33	112314	171571
33	112314	191573
33	112314	192258
33	112314	24245
33	112314	24246
33	112314	24397
33	112314	24406
33	112314	24407
33	112314	24408
33	112314	24409
33	112314	24410
33	112314	24411
33	112314	24412
33	112314	24922
33	112314	24947
33	112314	25103
33	112314	25252
33	112314	25302
33	112314	25400
33	112314	25450
33	112314	25451
33	112314	25456
33	112314	25590
33	112314	25674
33	112314	25743
33	112314	29422
33	112314	29495
33	112314	29559
33	112314	29627
33	112314	29628
33	112314	29629
33	112314	29695
33	112314	29705
33	112314	29707
33	112314	29708
33	112314	29709
33	112314	29712
33	112314	29713
33	112314	29718
33	112314	298521
33	112314	308578
33	112314	314856
33	112314	317203
33	112314	501560
33	112314	50592
33	112314	50599
33	112314	54239
33	112314	54240
33	112314	54257
33	112314	553106
33	112314	58948
33	112314	58963
33	112314	59317
33	112314	60355
33	112314	64053
33	112314	64356
33	112314	65024
33	112314	65046
33	112314	66013
33	112314	79211
33	112314	79246
33	112314	79557
33	112314	81646
33	112314	81657
33	112314	81721
33	112314	81771
33	112314	83613
33	112314	83633
33	112314	84016
33	112314	84591
33	112314	140725
33	112314	25023
33	112314	291245
33	112314	100912034
33	112314	108349548
33	112314	114117
33	112314	114118
33	112314	114119
33	112314	114120
33	112314	24400
33	112314	245986
33	112314	24611
33	112314	294962
33	112314	58979
33	112314	60449
33	112314	64199
33	112314	680149
33	112314	685451
33	112314	690825
33	112314	79218
33	112314	81667
33	112314	83579
33	112314	24654
33	112314	85240
33	112314	25643
33	112314	25686
33	112314	286924
33	112314	81664
33	112314	24681
33	112314	25050
33	112314	25289
33	112314	29241
33	112314	302950
33	112314	305509
33	112314	60341
33	112314	64508
33	112314	64532
33	112314	81636
33	112314	83506
33	112314	84420
33	112314	24679
33	112314	25725
33	112314	29699
33	112314	24242
33	112314	24244
33	112314	50663
34	112316	100909725
34	112316	114032
34	112316	114244
34	112316	114245
34	112316	116489
34	112316	116491
34	112316	116508
34	112316	116595
34	112316	116647
34	112316	116681
34	112316	116695
34	112316	116724
34	112316	116745
34	112316	117018
34	112316	117023
34	112316	117096
34	112316	140945
34	112316	170739
34	112316	170848
34	112316	170899
34	112316	171011
34	112316	171093
34	112316	171146
34	112316	171297
34	112316	24414
34	112316	24418
34	112316	24520
34	112316	246153
34	112316	246325
34	112316	25327
34	112316	25466
34	112316	25468
34	112316	25469
34	112316	25470
34	112316	25472
34	112316	25529
34	112316	25559
34	112316	25560
34	112316	25736
34	112316	27150
34	112316	276720
34	112316	286930
34	112316	290467
34	112316	294065
34	112316	294380
34	112316	294961
34	112316	295360
34	112316	29546
34	112316	29547
34	112316	29548
34	112316	29553
34	112316	29613
34	112316	296395
34	112316	29731
34	112316	29737
34	112316	29738
34	112316	29747
34	112316	298908
34	112316	300913
34	112316	304733
34	112316	306147
34	112316	306152
34	112316	307234
34	112316	307900
34	112316	308495
34	112316	308571
34	112316	309349
34	112316	309557
34	112316	310303
34	112316	310519
34	112316	312855
34	112316	317553
34	112316	360406
34	112316	365222
34	112316	365241
34	112316	445371
34	112316	499303
34	112316	500219
34	112316	54261
34	112316	54262
34	112316	54263
34	112316	58981
34	112316	59266
34	112316	59312
34	112316	59324
34	112316	60326
34	112316	60391
34	112316	64120
34	112316	64665
34	112316	65040
34	112316	65195
34	112316	65198
34	112316	65272
34	112316	66016
34	112316	66022
34	112316	679668
34	112316	684516
34	112316	685472
34	112316	688721
34	112316	688996
34	112316	78957
34	112316	83535
34	112316	83588
34	112316	83731
34	112316	83764
34	112316	84020
34	112316	84390
34	112316	84429
34	112316	116470
34	112316	116560
34	112316	116563
34	112316	116600
34	112316	116638
34	112316	116649
34	112316	117269
34	112316	117284
34	112316	140670
34	112316	140675
34	112316	140724
34	112316	140729
34	112316	170567
34	112316	170847
34	112316	170945
34	112316	171131
34	112316	171140
34	112316	171163
34	112316	171503
34	112316	171571
34	112316	191573
34	112316	192258
34	112316	192268
34	112316	24245
34	112316	24246
34	112316	24267
34	112316	24379
34	112316	24380
34	112316	24397
34	112316	24398
34	112316	24406
34	112316	24407
34	112316	24408
34	112316	24409
34	112316	24410
34	112316	24411
34	112316	24412
34	112316	24803
34	112316	24898
34	112316	24922
34	112316	24947
34	112316	24949
34	112316	24957
34	112316	25012
34	112316	25103
34	112316	25252
34	112316	25297
34	112316	25302
34	112316	25398
34	112316	25400
34	112316	25450
34	112316	25451
34	112316	25456
34	112316	25531
34	112316	25549
34	112316	25550
[truncated: 68,739 more rows]
