# Supplementary material for: Transcriptomic point of departure determination: a comparison of distribution-based and gene set-based approaches
Source: Front Genet. 2024 May 9;15:1374791. doi: 10.3389/fgene.2024.1374791 (PMC11112360; doi:10.3389/fgene.2024.1374791)
Supplement: Supplementary file 7 [file DataSheet2.zip › Annotation_files/WGCNA/catMapping.txt]

Category.ID	Category.Name	Category.Component
1	WGCNA|Liver:10	313323
1	WGCNA|Liver:10	313108
1	WGCNA|Liver:10	312299
1	WGCNA|Liver:10	311336
1	WGCNA|Liver:10	311325
1	WGCNA|Liver:10	310537
1	WGCNA|Liver:10	309595
1	WGCNA|Liver:10	309523
1	WGCNA|Liver:10	309194
1	WGCNA|Liver:10	309098
1	WGCNA|Liver:10	308761
1	WGCNA|Liver:10	308067
1	WGCNA|Liver:10	307351
1	WGCNA|Liver:10	306695
1	WGCNA|Liver:10	306338
1	WGCNA|Liver:10	306014
1	WGCNA|Liver:10	305882
1	WGCNA|Liver:10	304951
1	WGCNA|Liver:10	303238
1	WGCNA|Liver:10	302855
1	WGCNA|Liver:10	302313
1	WGCNA|Liver:10	301363
1	WGCNA|Liver:10	300795
1	WGCNA|Liver:10	299949
1	WGCNA|Liver:10	297594
1	WGCNA|Liver:10	296368
1	WGCNA|Liver:10	296137
1	WGCNA|Liver:10	296060
1	WGCNA|Liver:10	295661
1	WGCNA|Liver:10	295568
1	WGCNA|Liver:10	295538
1	WGCNA|Liver:10	295274
1	WGCNA|Liver:10	100912449
1	WGCNA|Liver:10	100911069
1	WGCNA|Liver:10	689399
1	WGCNA|Liver:10	685579
1	WGCNA|Liver:10	681050
1	WGCNA|Liver:10	680537
1	WGCNA|Liver:10	680111
1	WGCNA|Liver:10	680089
1	WGCNA|Liver:10	500987
1	WGCNA|Liver:10	500252
1	WGCNA|Liver:10	498741
1	WGCNA|Liver:10	498709
1	WGCNA|Liver:10	494444
1	WGCNA|Liver:10	406196
1	WGCNA|Liver:10	406195
1	WGCNA|Liver:10	364974
1	WGCNA|Liver:10	314859
1	WGCNA|Liver:10	315164
1	WGCNA|Liver:10	315298
1	WGCNA|Liver:10	315435
1	WGCNA|Liver:10	360243
1	WGCNA|Liver:10	360461
1	WGCNA|Liver:10	360962
1	WGCNA|Liver:10	361308
1	WGCNA|Liver:10	361416
1	WGCNA|Liver:10	361921
1	WGCNA|Liver:10	362021
1	WGCNA|Liver:10	362438
1	WGCNA|Liver:10	362519
1	WGCNA|Liver:10	362548
1	WGCNA|Liver:10	363088
1	WGCNA|Liver:10	363462
1	WGCNA|Liver:10	364240
1	WGCNA|Liver:10	79433
1	WGCNA|Liver:10	79127
1	WGCNA|Liver:10	79119
1	WGCNA|Liver:10	64515
1	WGCNA|Liver:10	64193
1	WGCNA|Liver:10	64041
1	WGCNA|Liver:10	58940
1	WGCNA|Liver:10	58919
1	WGCNA|Liver:10	58827
1	WGCNA|Liver:10	54238
1	WGCNA|Liver:10	54237
1	WGCNA|Liver:10	29685
1	WGCNA|Liver:10	29261
1	WGCNA|Liver:10	29214
1	WGCNA|Liver:10	25515
1	WGCNA|Liver:10	25460
1	WGCNA|Liver:10	29332
1	WGCNA|Liver:10	29395
1	WGCNA|Liver:10	64012
1	WGCNA|Liver:10	85245
1	WGCNA|Liver:10	287598
1	WGCNA|Liver:10	302553
1	WGCNA|Liver:10	304528
1	WGCNA|Liver:10	305351
1	WGCNA|Liver:10	306575
1	WGCNA|Liver:10	311191
1	WGCNA|Liver:10	362720
1	WGCNA|Liver:10	499870
1	WGCNA|Liver:10	681284
1	WGCNA|Liver:10	100534597
1	WGCNA|Liver:10	24834
1	WGCNA|Liver:10	25203
1	WGCNA|Liver:10	25359
1	WGCNA|Liver:10	295107
1	WGCNA|Liver:10	294712
1	WGCNA|Liver:10	294286
1	WGCNA|Liver:10	293733
1	WGCNA|Liver:10	293502
1	WGCNA|Liver:10	292588
1	WGCNA|Liver:10	291885
1	WGCNA|Liver:10	291234
1	WGCNA|Liver:10	290842
1	WGCNA|Liver:10	290326
1	WGCNA|Liver:10	289997
1	WGCNA|Liver:10	289993
1	WGCNA|Liver:10	289150
1	WGCNA|Liver:10	289054
1	WGCNA|Liver:10	288414
1	WGCNA|Liver:10	288378
1	WGCNA|Liver:10	81513
1	WGCNA|Liver:10	83508
1	WGCNA|Liver:10	113929
1	WGCNA|Liver:10	114494
1	WGCNA|Liver:10	114592
1	WGCNA|Liver:10	116685
1	WGCNA|Liver:10	117524
1	WGCNA|Liver:10	171304
1	WGCNA|Liver:10	288272
1	WGCNA|Liver:10	288242
1	WGCNA|Liver:10	287961
1	WGCNA|Liver:10	287101
1	WGCNA|Liver:10	266764
1	WGCNA|Liver:10	261730
1	WGCNA|Liver:10	257649
1	WGCNA|Liver:10	246327
1	WGCNA|Liver:10	192252
2	WGCNA|Liver:100	100360205
2	WGCNA|Liver:100	499716
2	WGCNA|Liver:100	362229
2	WGCNA|Liver:100	361073
2	WGCNA|Liver:100	316312
2	WGCNA|Liver:100	314205
2	WGCNA|Liver:100	313861
2	WGCNA|Liver:100	313620
2	WGCNA|Liver:100	303614
2	WGCNA|Liver:100	303346
2	WGCNA|Liver:100	302935
2	WGCNA|Liver:100	299012
2	WGCNA|Liver:100	295602
2	WGCNA|Liver:100	294787
2	WGCNA|Liver:100	54299
2	WGCNA|Liver:100	289052
3	WGCNA|Liver:101	100362547
3	WGCNA|Liver:101	688318
3	WGCNA|Liver:101	684536
3	WGCNA|Liver:101	363068
3	WGCNA|Liver:101	361957
3	WGCNA|Liver:101	361635
3	WGCNA|Liver:101	315745
3	WGCNA|Liver:101	315648
3	WGCNA|Liver:101	63852
3	WGCNA|Liver:101	79124
3	WGCNA|Liver:101	291840
3	WGCNA|Liver:101	296558
3	WGCNA|Liver:101	296560
3	WGCNA|Liver:101	297393
3	WGCNA|Liver:101	300442
3	WGCNA|Liver:101	308632
3	WGCNA|Liver:101	313474
4	WGCNA|Liver:102	499882
4	WGCNA|Liver:102	498183
4	WGCNA|Liver:102	366169
4	WGCNA|Liver:102	363522
4	WGCNA|Liver:102	362923
4	WGCNA|Liver:102	362166
4	WGCNA|Liver:102	309451
4	WGCNA|Liver:102	308267
4	WGCNA|Liver:102	307829
4	WGCNA|Liver:102	296159
4	WGCNA|Liver:102	294912
4	WGCNA|Liver:102	289034
4	WGCNA|Liver:102	246282
4	WGCNA|Liver:102	81807
4	WGCNA|Liver:102	65046
4	WGCNA|Liver:102	29384
5	WGCNA|Liver:103m	315970
5	WGCNA|Liver:103m	305240
5	WGCNA|Liver:103m	304798
5	WGCNA|Liver:103m	304709
5	WGCNA|Liver:103m	302288
5	WGCNA|Liver:103m	300955
5	WGCNA|Liver:103m	298594
5	WGCNA|Liver:103m	294429
5	WGCNA|Liver:103m	294331
5	WGCNA|Liver:103m	293505
5	WGCNA|Liver:103m	361554
5	WGCNA|Liver:103m	361667
5	WGCNA|Liver:103m	361677
5	WGCNA|Liver:103m	361736
5	WGCNA|Liver:103m	361842
5	WGCNA|Liver:103m	363065
5	WGCNA|Liver:103m	363869
5	WGCNA|Liver:103m	493810
5	WGCNA|Liver:103m	498301
5	WGCNA|Liver:103m	498489
5	WGCNA|Liver:103m	680066
5	WGCNA|Liver:103m	29432
5	WGCNA|Liver:103m	56783
5	WGCNA|Liver:103m	259170
5	WGCNA|Liver:103m	303831
5	WGCNA|Liver:103m	306994
5	WGCNA|Liver:103m	24697
5	WGCNA|Liver:103m	24888
5	WGCNA|Liver:103m	50554
5	WGCNA|Liver:103m	54308
5	WGCNA|Liver:103m	60430
5	WGCNA|Liver:103m	286990
5	WGCNA|Liver:103m	192361
5	WGCNA|Liver:103m	171347
5	WGCNA|Liver:103m	117596
5	WGCNA|Liver:103m	117036
5	WGCNA|Liver:103m	89816
5	WGCNA|Liver:103m	81746
5	WGCNA|Liver:103m	81661
5	WGCNA|Liver:103m	65248
5	WGCNA|Liver:103m	65033
5	WGCNA|Liver:103m	64189
6	WGCNA|Liver:104	680329
6	WGCNA|Liver:104	548326
6	WGCNA|Liver:104	361508
6	WGCNA|Liver:104	360922
6	WGCNA|Liver:104	360500
6	WGCNA|Liver:104	305095
6	WGCNA|Liver:104	296973
6	WGCNA|Liver:104	293522
6	WGCNA|Liver:104	287167
6	WGCNA|Liver:104	171103
6	WGCNA|Liver:104	81639
6	WGCNA|Liver:104	25748
6	WGCNA|Liver:104	24779
6	WGCNA|Liver:104	24440
6	WGCNA|Liver:104	689064
6	WGCNA|Liver:104	24604
7	WGCNA|Liver:105	100360914
7	WGCNA|Liver:105	680133
7	WGCNA|Liver:105	501546
7	WGCNA|Liver:105	361751
7	WGCNA|Liver:105	361296
7	WGCNA|Liver:105	360807
7	WGCNA|Liver:105	360590
7	WGCNA|Liver:105	312440
7	WGCNA|Liver:105	304157
7	WGCNA|Liver:105	303403
7	WGCNA|Liver:105	288659
7	WGCNA|Liver:105	286988
7	WGCNA|Liver:105	171120
7	WGCNA|Liver:105	114519
7	WGCNA|Liver:105	79237
7	WGCNA|Liver:105	29194
8	WGCNA|Liver:107	689134
8	WGCNA|Liver:107	499317
8	WGCNA|Liver:107	445268
8	WGCNA|Liver:107	361233
8	WGCNA|Liver:107	313648
8	WGCNA|Liver:107	303740
8	WGCNA|Liver:107	300888
8	WGCNA|Liver:107	300211
8	WGCNA|Liver:107	296304
8	WGCNA|Liver:107	295235
8	WGCNA|Liver:107	292687
8	WGCNA|Liver:107	290796
8	WGCNA|Liver:107	192275
8	WGCNA|Liver:107	84411
8	WGCNA|Liver:107	64366
8	WGCNA|Liver:107	293628
9	WGCNA|Liver:108	683460
9	WGCNA|Liver:108	499010
9	WGCNA|Liver:108	315159
9	WGCNA|Liver:108	313219
9	WGCNA|Liver:108	310200
9	WGCNA|Liver:108	303653
9	WGCNA|Liver:108	298504
9	WGCNA|Liver:108	287422
9	WGCNA|Liver:108	171493
9	WGCNA|Liver:108	89787
9	WGCNA|Liver:108	83514
9	WGCNA|Liver:108	64534
9	WGCNA|Liver:108	59268
9	WGCNA|Liver:108	25099
9	WGCNA|Liver:108	24522
9	WGCNA|Liver:108	364514
10	WGCNA|Liver:109m	171129
10	WGCNA|Liver:109m	252889
10	WGCNA|Liver:109m	287633
10	WGCNA|Liver:109m	294709
10	WGCNA|Liver:109m	298066
10	WGCNA|Liver:109m	298071
10	WGCNA|Liver:109m	298875
10	WGCNA|Liver:109m	300965
10	WGCNA|Liver:109m	307039
10	WGCNA|Liver:109m	308009
10	WGCNA|Liver:109m	315345
10	WGCNA|Liver:109m	363145
10	WGCNA|Liver:109m	688495
10	WGCNA|Liver:109m	689116
10	WGCNA|Liver:109m	25530
10	WGCNA|Liver:109m	29534
10	WGCNA|Liver:109m	64187
10	WGCNA|Liver:109m	64310
10	WGCNA|Liver:109m	65165
10	WGCNA|Liver:109m	66028
10	WGCNA|Liver:109m	80843
10	WGCNA|Liver:109m	80881
10	WGCNA|Liver:109m	81784
10	WGCNA|Liver:109m	116666
10	WGCNA|Liver:109m	116967
10	WGCNA|Liver:109m	117273
11	WGCNA|Liver:110	686809
11	WGCNA|Liver:110	366588
11	WGCNA|Liver:110	360476
11	WGCNA|Liver:110	311209
11	WGCNA|Liver:110	308709
11	WGCNA|Liver:110	287129
11	WGCNA|Liver:110	116662
11	WGCNA|Liver:110	56813
11	WGCNA|Liver:110	29373
11	WGCNA|Liver:110	25644
11	WGCNA|Liver:110	25352
11	WGCNA|Liver:110	25031
11	WGCNA|Liver:110	24484
11	WGCNA|Liver:110	288626
12	WGCNA|Liver:111	688517
12	WGCNA|Liver:111	364975
12	WGCNA|Liver:111	362734
12	WGCNA|Liver:111	305835
12	WGCNA|Liver:111	300983
12	WGCNA|Liver:111	293949
12	WGCNA|Liver:111	171400
12	WGCNA|Liver:111	170917
12	WGCNA|Liver:111	170912
12	WGCNA|Liver:111	85419
12	WGCNA|Liver:111	81708
12	WGCNA|Liver:111	81613
12	WGCNA|Liver:111	25618
12	WGCNA|Liver:111	25235
12	WGCNA|Liver:111	24772
12	WGCNA|Liver:111	497794
13	WGCNA|Liver:115	686779
13	WGCNA|Liver:115	362011
13	WGCNA|Liver:115	361187
13	WGCNA|Liver:115	360611
13	WGCNA|Liver:115	315911
13	WGCNA|Liver:115	315286
13	WGCNA|Liver:115	304919
13	WGCNA|Liver:115	303356
13	WGCNA|Liver:115	301111
13	WGCNA|Liver:115	299647
13	WGCNA|Liver:115	294025
13	WGCNA|Liver:115	116675
13	WGCNA|Liver:115	84469
13	WGCNA|Liver:115	64632
14	WGCNA|Liver:116	362944
14	WGCNA|Liver:116	360860
14	WGCNA|Liver:116	309157
14	WGCNA|Liver:116	291411
14	WGCNA|Liver:116	290864
14	WGCNA|Liver:116	259237
14	WGCNA|Liver:116	171073
14	WGCNA|Liver:116	79146
14	WGCNA|Liver:116	64538
14	WGCNA|Liver:116	25751
14	WGCNA|Liver:116	25167
14	WGCNA|Liver:116	25113
14	WGCNA|Liver:116	360881
14	WGCNA|Liver:116	360618
14	WGCNA|Liver:116	288615
14	WGCNA|Liver:116	29553
15	WGCNA|Liver:117m	300208
15	WGCNA|Liver:117m	304479
15	WGCNA|Liver:117m	304570
15	WGCNA|Liver:117m	304582
15	WGCNA|Liver:117m	305466
15	WGCNA|Liver:117m	306665
15	WGCNA|Liver:117m	308667
15	WGCNA|Liver:117m	311703
15	WGCNA|Liver:117m	315864
15	WGCNA|Liver:117m	316452
15	WGCNA|Liver:117m	361038
15	WGCNA|Liver:117m	364834
15	WGCNA|Liver:117m	366170
15	WGCNA|Liver:117m	499518
15	WGCNA|Liver:117m	688298
15	WGCNA|Liver:117m	114485
15	WGCNA|Liver:117m	297695
15	WGCNA|Liver:117m	304176
15	WGCNA|Liver:117m	25562
15	WGCNA|Liver:117m	29606
15	WGCNA|Liver:117m	60376
15	WGCNA|Liver:117m	84473
15	WGCNA|Liver:117m	116464
15	WGCNA|Liver:117m	170844
15	WGCNA|Liver:117m	287929
15	WGCNA|Liver:117m	288526
15	WGCNA|Liver:117m	289736
15	WGCNA|Liver:117m	291439
15	WGCNA|Liver:117m	292188
15	WGCNA|Liver:117m	298689
15	WGCNA|Liver:117m	300149
16	WGCNA|Liver:118	497983
16	WGCNA|Liver:118	368002
16	WGCNA|Liver:118	364136
16	WGCNA|Liver:118	362768
16	WGCNA|Liver:118	314320
16	WGCNA|Liver:118	314249
16	WGCNA|Liver:118	314046
16	WGCNA|Liver:118	313236
16	WGCNA|Liver:118	311591
16	WGCNA|Liver:118	310352
16	WGCNA|Liver:118	309362
16	WGCNA|Liver:118	306873
16	WGCNA|Liver:118	304334
16	WGCNA|Liver:118	304193
16	WGCNA|Liver:118	140581
17	WGCNA|Liver:120m	300441
17	WGCNA|Liver:120m	301250
17	WGCNA|Liver:120m	302890
17	WGCNA|Liver:120m	304539
17	WGCNA|Liver:120m	305340
17	WGCNA|Liver:120m	306348
17	WGCNA|Liver:120m	306586
17	WGCNA|Liver:120m	312451
17	WGCNA|Liver:120m	314637
17	WGCNA|Liver:120m	362061
17	WGCNA|Liver:120m	363171
17	WGCNA|Liver:120m	366854
17	WGCNA|Liver:120m	684112
17	WGCNA|Liver:120m	690634
17	WGCNA|Liver:120m	29292
17	WGCNA|Liver:120m	117254
17	WGCNA|Liver:120m	64305
17	WGCNA|Liver:120m	140669
17	WGCNA|Liver:120m	140927
17	WGCNA|Liver:120m	171179
17	WGCNA|Liver:120m	171445
17	WGCNA|Liver:120m	191574
17	WGCNA|Liver:120m	289196
17	WGCNA|Liver:120m	292268
17	WGCNA|Liver:120m	293619
17	WGCNA|Liver:120m	293852
17	WGCNA|Liver:120m	294973
17	WGCNA|Liver:120m	299810
17	WGCNA|Liver:120m	300051
18	WGCNA|Liver:121m	291794
18	WGCNA|Liver:121m	294674
18	WGCNA|Liver:121m	297822
18	WGCNA|Liver:121m	299510
18	WGCNA|Liver:121m	304005
18	WGCNA|Liver:121m	306792
18	WGCNA|Liver:121m	310395
18	WGCNA|Liver:121m	312654
18	WGCNA|Liver:121m	313860
18	WGCNA|Liver:121m	360692
18	WGCNA|Liver:121m	499108
18	WGCNA|Liver:121m	500300
18	WGCNA|Liver:121m	679357
18	WGCNA|Liver:121m	679357
18	WGCNA|Liver:121m	58839
18	WGCNA|Liver:121m	684871
18	WGCNA|Liver:121m	24253
18	WGCNA|Liver:121m	24771
18	WGCNA|Liver:121m	24813
18	WGCNA|Liver:121m	25493
18	WGCNA|Liver:121m	25655
18	WGCNA|Liver:121m	29308
18	WGCNA|Liver:121m	29642
18	WGCNA|Liver:121m	64032
18	WGCNA|Liver:121m	64038
18	WGCNA|Liver:121m	79252
18	WGCNA|Liver:121m	114851
18	WGCNA|Liver:121m	192129
19	WGCNA|Liver:122m	297514
19	WGCNA|Liver:122m	298400
19	WGCNA|Liver:122m	299827
19	WGCNA|Liver:122m	301535
19	WGCNA|Liver:122m	305177
19	WGCNA|Liver:122m	306261
19	WGCNA|Liver:122m	307527
19	WGCNA|Liver:122m	360703
19	WGCNA|Liver:122m	362002
19	WGCNA|Liver:122m	362600
19	WGCNA|Liver:122m	688777
19	WGCNA|Liver:122m	296954
19	WGCNA|Liver:122m	294754
19	WGCNA|Liver:122m	292008
19	WGCNA|Liver:122m	291060
19	WGCNA|Liver:122m	290626
19	WGCNA|Liver:122m	259271
19	WGCNA|Liver:122m	245975
19	WGCNA|Liver:122m	170851
19	WGCNA|Liver:122m	117051
19	WGCNA|Liver:122m	56084
19	WGCNA|Liver:122m	296731
20	WGCNA|Liver:124m	315217
20	WGCNA|Liver:124m	315696
20	WGCNA|Liver:124m	316067
20	WGCNA|Liver:124m	360921
20	WGCNA|Liver:124m	361202
20	WGCNA|Liver:124m	363133
20	WGCNA|Liver:124m	363252
20	WGCNA|Liver:124m	685179
20	WGCNA|Liver:124m	687633
20	WGCNA|Liver:124m	689226
20	WGCNA|Liver:124m	100216475
20	WGCNA|Liver:124m	313525
20	WGCNA|Liver:124m	311573
20	WGCNA|Liver:124m	300791
20	WGCNA|Liver:124m	300514
20	WGCNA|Liver:124m	290749
20	WGCNA|Liver:124m	171063
20	WGCNA|Liver:124m	65096
20	WGCNA|Liver:124m	58844
20	WGCNA|Liver:124m	29211
20	WGCNA|Liver:124m	246047
20	WGCNA|Liver:124m	170946
21	WGCNA|Liver:126m	291327
21	WGCNA|Liver:126m	295490
21	WGCNA|Liver:126m	304315
21	WGCNA|Liver:126m	312728
21	WGCNA|Liver:126m	316384
21	WGCNA|Liver:126m	362316
21	WGCNA|Liver:126m	363447
21	WGCNA|Liver:126m	680726
21	WGCNA|Liver:126m	687696
21	WGCNA|Liver:126m	689079
21	WGCNA|Liver:126m	100363145
21	WGCNA|Liver:126m	64199
21	WGCNA|Liver:126m	24356
21	WGCNA|Liver:126m	24603
21	WGCNA|Liver:126m	25230
21	WGCNA|Liver:126m	25473
21	WGCNA|Liver:126m	29616
21	WGCNA|Liver:126m	64015
21	WGCNA|Liver:126m	81660
21	WGCNA|Liver:126m	81743
21	WGCNA|Liver:126m	282580
21	WGCNA|Liver:126m	287606
21	WGCNA|Liver:126m	289080
22	WGCNA|Liver:127	102555644
22	WGCNA|Liver:127	690217
22	WGCNA|Liver:127	361807
22	WGCNA|Liver:127	360993
22	WGCNA|Liver:127	312915
22	WGCNA|Liver:127	309798
22	WGCNA|Liver:127	307302
22	WGCNA|Liver:127	305031
22	WGCNA|Liver:127	300472
22	WGCNA|Liver:127	289400
22	WGCNA|Liver:127	171159
22	WGCNA|Liver:127	60434
22	WGCNA|Liver:127	317432
22	WGCNA|Liver:127	83830
23	WGCNA|Liver:128	361465
23	WGCNA|Liver:128	361323
23	WGCNA|Liver:128	315926
23	WGCNA|Liver:128	296470
23	WGCNA|Liver:128	296285
23	WGCNA|Liver:128	117099
23	WGCNA|Liver:128	116719
23	WGCNA|Liver:128	94340
23	WGCNA|Liver:128	84575
23	WGCNA|Liver:128	84024
23	WGCNA|Liver:128	83512
23	WGCNA|Liver:128	60356
23	WGCNA|Liver:128	25045
23	WGCNA|Liver:128	24331
24	WGCNA|Liver:129	100911177
24	WGCNA|Liver:129	690806
24	WGCNA|Liver:129	690354
24	WGCNA|Liver:129	680717
24	WGCNA|Liver:129	316530
24	WGCNA|Liver:129	310653
24	WGCNA|Liver:129	300253
24	WGCNA|Liver:129	292624
24	WGCNA|Liver:129	291824
24	WGCNA|Liver:129	81714
24	WGCNA|Liver:129	56763
24	WGCNA|Liver:129	361740
25	WGCNA|Liver:130	681062
25	WGCNA|Liver:130	367808
25	WGCNA|Liver:130	364224
25	WGCNA|Liver:130	361859
25	WGCNA|Liver:130	360869
25	WGCNA|Liver:130	315666
25	WGCNA|Liver:130	308516
25	WGCNA|Liver:130	288150
25	WGCNA|Liver:130	246302
25	WGCNA|Liver:130	246116
25	WGCNA|Liver:130	81830
25	WGCNA|Liver:130	58822
25	WGCNA|Liver:130	25594
25	WGCNA|Liver:130	294679
26	WGCNA|Liver:131	100909928
26	WGCNA|Liver:131	499171
26	WGCNA|Liver:131	498153
26	WGCNA|Liver:131	362918
26	WGCNA|Liver:131	362612
26	WGCNA|Liver:131	311088
26	WGCNA|Liver:131	308843
26	WGCNA|Liver:131	302913
26	WGCNA|Liver:131	115771
26	WGCNA|Liver:131	84493
26	WGCNA|Liver:131	63840
26	WGCNA|Liver:131	54264
26	WGCNA|Liver:131	25044
26	WGCNA|Liver:131	24499
27	WGCNA|Liver:132	363197
27	WGCNA|Liver:132	362173
27	WGCNA|Liver:132	362102
27	WGCNA|Liver:132	312903
27	WGCNA|Liver:132	304740
27	WGCNA|Liver:132	300886
27	WGCNA|Liver:132	114489
27	WGCNA|Liver:132	79434
27	WGCNA|Liver:132	56083
27	WGCNA|Liver:132	25579
27	WGCNA|Liver:132	24400
27	WGCNA|Liver:132	64152
28	WGCNA|Liver:135	500988
28	WGCNA|Liver:135	500950
28	WGCNA|Liver:135	361888
28	WGCNA|Liver:135	312248
28	WGCNA|Liver:135	310005
28	WGCNA|Liver:135	303180
28	WGCNA|Liver:135	302969
28	WGCNA|Liver:135	289521
28	WGCNA|Liver:135	246150
28	WGCNA|Liver:135	192256
28	WGCNA|Liver:135	192178
28	WGCNA|Liver:135	65027
29	WGCNA|Liver:137	686432
29	WGCNA|Liver:137	619549
29	WGCNA|Liver:137	361618
29	WGCNA|Liver:137	315093
29	WGCNA|Liver:137	313913
29	WGCNA|Liver:137	300988
29	WGCNA|Liver:137	295252
29	WGCNA|Liver:137	293702
29	WGCNA|Liver:137	290744
29	WGCNA|Liver:137	286962
29	WGCNA|Liver:137	245926
29	WGCNA|Liver:137	245925
29	WGCNA|Liver:137	29439
30	WGCNA|Liver:13m	304929
30	WGCNA|Liver:13m	304941
30	WGCNA|Liver:13m	305940
30	WGCNA|Liver:13m	307482
30	WGCNA|Liver:13m	308435
30	WGCNA|Liver:13m	308909
30	WGCNA|Liver:13m	308986
30	WGCNA|Liver:13m	309301
30	WGCNA|Liver:13m	309312
30	WGCNA|Liver:13m	311224
30	WGCNA|Liver:13m	311532
30	WGCNA|Liver:13m	312398
30	WGCNA|Liver:13m	312781
30	WGCNA|Liver:13m	313421
30	WGCNA|Liver:13m	313729
30	WGCNA|Liver:13m	304073
30	WGCNA|Liver:13m	303567
30	WGCNA|Liver:13m	300857
30	WGCNA|Liver:13m	300691
30	WGCNA|Liver:13m	299858
30	WGCNA|Liver:13m	298288
30	WGCNA|Liver:13m	297077
30	WGCNA|Liver:13m	297073
30	WGCNA|Liver:13m	295686
30	WGCNA|Liver:13m	295629
30	WGCNA|Liver:13m	293491
30	WGCNA|Liver:13m	291969
30	WGCNA|Liver:13m	290985
30	WGCNA|Liver:13m	289754
30	WGCNA|Liver:13m	289057
30	WGCNA|Liver:13m	287607
30	WGCNA|Liver:13m	100909504
30	WGCNA|Liver:13m	100302453
30	WGCNA|Liver:13m	683983
30	WGCNA|Liver:13m	680551
30	WGCNA|Liver:13m	679921
30	WGCNA|Liver:13m	500826
30	WGCNA|Liver:13m	499337
30	WGCNA|Liver:13m	498793
30	WGCNA|Liver:13m	498030
30	WGCNA|Liver:13m	497811
30	WGCNA|Liver:13m	408217
30	WGCNA|Liver:13m	367083
30	WGCNA|Liver:13m	366856
30	WGCNA|Liver:13m	365802
30	WGCNA|Liver:13m	365466
30	WGCNA|Liver:13m	364154
30	WGCNA|Liver:13m	363478
30	WGCNA|Liver:13m	363098
30	WGCNA|Liver:13m	362963
30	WGCNA|Liver:13m	362765
30	WGCNA|Liver:13m	362607
30	WGCNA|Liver:13m	362377
30	WGCNA|Liver:13m	362282
30	WGCNA|Liver:13m	362120
30	WGCNA|Liver:13m	361688
30	WGCNA|Liver:13m	361165
30	WGCNA|Liver:13m	360919
30	WGCNA|Liver:13m	360592
30	WGCNA|Liver:13m	338401
30	WGCNA|Liver:13m	317366
30	WGCNA|Liver:13m	314352
30	WGCNA|Liver:13m	29618
30	WGCNA|Liver:13m	29482
30	WGCNA|Liver:13m	29251
30	WGCNA|Liver:13m	29243
30	WGCNA|Liver:13m	29169
30	WGCNA|Liver:13m	25661
30	WGCNA|Liver:13m	25466
30	WGCNA|Liver:13m	25425
30	WGCNA|Liver:13m	25331
30	WGCNA|Liver:13m	25118
30	WGCNA|Liver:13m	25116
30	WGCNA|Liver:13m	25114
30	WGCNA|Liver:13m	25084
30	WGCNA|Liver:13m	25056
30	WGCNA|Liver:13m	24946
30	WGCNA|Liver:13m	24833
30	WGCNA|Liver:13m	24795
30	WGCNA|Liver:13m	24616
30	WGCNA|Liver:13m	24548
30	WGCNA|Liver:13m	24384
30	WGCNA|Liver:13m	24366
30	WGCNA|Liver:13m	24329
30	WGCNA|Liver:13m	24210
30	WGCNA|Liver:13m	24207
30	WGCNA|Liver:13m	497857
30	WGCNA|Liver:13m	365245
30	WGCNA|Liver:13m	360742
30	WGCNA|Liver:13m	316638
30	WGCNA|Liver:13m	311115
30	WGCNA|Liver:13m	266602
30	WGCNA|Liver:13m	24825
30	WGCNA|Liver:13m	287527
30	WGCNA|Liver:13m	282838
30	WGCNA|Liver:13m	252922
30	WGCNA|Liver:13m	246117
30	WGCNA|Liver:13m	245921
30	WGCNA|Liver:13m	171411
30	WGCNA|Liver:13m	171122
30	WGCNA|Liver:13m	171102
30	WGCNA|Liver:13m	155012
30	WGCNA|Liver:13m	140638
30	WGCNA|Liver:13m	117520
30	WGCNA|Liver:13m	117272
30	WGCNA|Liver:13m	114490
30	WGCNA|Liver:13m	114123
30	WGCNA|Liver:13m	113936
30	WGCNA|Liver:13m	29665
30	WGCNA|Liver:13m	54404
30	WGCNA|Liver:13m	58868
30	WGCNA|Liver:13m	58947
30	WGCNA|Liver:13m	60443
30	WGCNA|Liver:13m	64365
30	WGCNA|Liver:13m	64459
30	WGCNA|Liver:13m	64549
30	WGCNA|Liver:13m	81737
30	WGCNA|Liver:13m	83576
30	WGCNA|Liver:13m	83928
30	WGCNA|Liver:13m	85237
30	WGCNA|Liver:13m	85253
30	WGCNA|Liver:13m	89804
30	WGCNA|Liver:13m	94268
30	WGCNA|Liver:13m	113918
31	WGCNA|Liver:141	686883
31	WGCNA|Liver:141	500551
31	WGCNA|Liver:141	499567
31	WGCNA|Liver:141	362643
31	WGCNA|Liver:141	361005
31	WGCNA|Liver:141	302817
31	WGCNA|Liver:141	300797
31	WGCNA|Liver:141	299043
31	WGCNA|Liver:141	297971
31	WGCNA|Liver:141	289469
31	WGCNA|Liver:141	266631
31	WGCNA|Liver:141	59303
31	WGCNA|Liver:141	289810
32	WGCNA|Liver:143	102556334
32	WGCNA|Liver:143	100910229
32	WGCNA|Liver:143	680409
32	WGCNA|Liver:143	315716
32	WGCNA|Liver:143	309828
32	WGCNA|Liver:143	307092
32	WGCNA|Liver:143	306490
32	WGCNA|Liver:143	286964
32	WGCNA|Liver:143	192268
32	WGCNA|Liver:143	171522
32	WGCNA|Liver:143	25134
32	WGCNA|Liver:143	24551
32	WGCNA|Liver:143	84479
33	WGCNA|Liver:144m	287249
33	WGCNA|Liver:144m	293508
33	WGCNA|Liver:144m	296121
33	WGCNA|Liver:144m	296956
33	WGCNA|Liver:144m	306991
33	WGCNA|Liver:144m	309475
33	WGCNA|Liver:144m	312516
33	WGCNA|Liver:144m	313304
33	WGCNA|Liver:144m	315133
33	WGCNA|Liver:144m	100912352
33	WGCNA|Liver:144m	84598
33	WGCNA|Liver:144m	83718
33	WGCNA|Liver:144m	81002
33	WGCNA|Liver:144m	64622
33	WGCNA|Liver:144m	63879
33	WGCNA|Liver:144m	50658
33	WGCNA|Liver:144m	25252
33	WGCNA|Liver:144m	25029
33	WGCNA|Liver:144m	24790
33	WGCNA|Liver:144m	282635
34	WGCNA|Liver:145	365355
34	WGCNA|Liver:145	363266
34	WGCNA|Liver:145	314704
34	WGCNA|Liver:145	312159
34	WGCNA|Liver:145	310801
34	WGCNA|Liver:145	300240
34	WGCNA|Liver:145	298370
34	WGCNA|Liver:145	297961
34	WGCNA|Liver:145	296913
34	WGCNA|Liver:145	290939
34	WGCNA|Liver:145	246310
34	WGCNA|Liver:145	363487
35	WGCNA|Liver:146	361389
35	WGCNA|Liver:146	360697
35	WGCNA|Liver:146	314642
35	WGCNA|Liver:146	114764
35	WGCNA|Liver:146	84491
35	WGCNA|Liver:146	64625
35	WGCNA|Liver:146	64351
35	WGCNA|Liver:146	64185
35	WGCNA|Liver:146	64044
35	WGCNA|Liver:146	64013
35	WGCNA|Liver:146	29364
35	WGCNA|Liver:146	25577
35	WGCNA|Liver:146	297387
36	WGCNA|Liver:147	362501
36	WGCNA|Liver:147	362037
36	WGCNA|Liver:147	311059
36	WGCNA|Liver:147	305549
36	WGCNA|Liver:147	305178
36	WGCNA|Liver:147	304923
36	WGCNA|Liver:147	296346
36	WGCNA|Liver:147	291705
36	WGCNA|Liver:147	290775
36	WGCNA|Liver:147	170904
36	WGCNA|Liver:147	94196
36	WGCNA|Liver:147	59328
37	WGCNA|Liver:148	652929
37	WGCNA|Liver:148	362738
37	WGCNA|Liver:148	360950
37	WGCNA|Liver:148	360678
37	WGCNA|Liver:148	308875
37	WGCNA|Liver:148	297518
37	WGCNA|Liver:148	140607
37	WGCNA|Liver:148	83527
37	WGCNA|Liver:148	25578
37	WGCNA|Liver:148	24511
37	WGCNA|Liver:148	81822
37	WGCNA|Liver:148	64315
37	WGCNA|Liver:148	29474
38	WGCNA|Liver:14m	315141
38	WGCNA|Liver:14m	313978
38	WGCNA|Liver:14m	313702
38	WGCNA|Liver:14m	313510
38	WGCNA|Liver:14m	312200
38	WGCNA|Liver:14m	311661
38	WGCNA|Liver:14m	311530
38	WGCNA|Liver:14m	311338
38	WGCNA|Liver:14m	310659
38	WGCNA|Liver:14m	309953
38	WGCNA|Liver:14m	315150
38	WGCNA|Liver:14m	315447
38	WGCNA|Liver:14m	315478
38	WGCNA|Liver:14m	316051
38	WGCNA|Liver:14m	316406
38	WGCNA|Liver:14m	316531
38	WGCNA|Liver:14m	338474
38	WGCNA|Liver:14m	360574
38	WGCNA|Liver:14m	360720
38	WGCNA|Liver:14m	360853
38	WGCNA|Liver:14m	361171
38	WGCNA|Liver:14m	297076
38	WGCNA|Liver:14m	298227
38	WGCNA|Liver:14m	298787
38	WGCNA|Liver:14m	299730
38	WGCNA|Liver:14m	299809
38	WGCNA|Liver:14m	301035
38	WGCNA|Liver:14m	301432
38	WGCNA|Liver:14m	301463
38	WGCNA|Liver:14m	301514
38	WGCNA|Liver:14m	301544
38	WGCNA|Liver:14m	302697
38	WGCNA|Liver:14m	303024
38	WGCNA|Liver:14m	303211
38	WGCNA|Liver:14m	303685
38	WGCNA|Liver:14m	304024
38	WGCNA|Liver:14m	304766
38	WGCNA|Liver:14m	306352
38	WGCNA|Liver:14m	307545
38	WGCNA|Liver:14m	307905
38	WGCNA|Liver:14m	308537
38	WGCNA|Liver:14m	309911
38	WGCNA|Liver:14m	365841
38	WGCNA|Liver:14m	494445
38	WGCNA|Liver:14m	498185
38	WGCNA|Liver:14m	498404
38	WGCNA|Liver:14m	500199
38	WGCNA|Liver:14m	500501
38	WGCNA|Liver:14m	500575
38	WGCNA|Liver:14m	680080
38	WGCNA|Liver:14m	680115
38	WGCNA|Liver:14m	681740
38	WGCNA|Liver:14m	681996
38	WGCNA|Liver:14m	682914
38	WGCNA|Liver:14m	683687
38	WGCNA|Liver:14m	686295
38	WGCNA|Liver:14m	690308
38	WGCNA|Liver:14m	690585
38	WGCNA|Liver:14m	691231
38	WGCNA|Liver:14m	691318
38	WGCNA|Liver:14m	100360017
38	WGCNA|Liver:14m	100360342
38	WGCNA|Liver:14m	100362324
38	WGCNA|Liver:14m	361295
38	WGCNA|Liver:14m	361390
38	WGCNA|Liver:14m	361662
38	WGCNA|Liver:14m	361666
38	WGCNA|Liver:14m	361967
38	WGCNA|Liver:14m	361999
38	WGCNA|Liver:14m	362094
38	WGCNA|Liver:14m	362258
38	WGCNA|Liver:14m	362304
38	WGCNA|Liver:14m	362335
38	WGCNA|Liver:14m	362614
38	WGCNA|Liver:14m	362630
38	WGCNA|Liver:14m	362713
38	WGCNA|Liver:14m	362721
38	WGCNA|Liver:14m	362737
38	WGCNA|Liver:14m	362809
38	WGCNA|Liver:14m	362855
38	WGCNA|Liver:14m	363239
38	WGCNA|Liver:14m	363463
38	WGCNA|Liver:14m	363520
38	WGCNA|Liver:14m	365361
38	WGCNA|Liver:14m	365458
38	WGCNA|Liver:14m	50556
38	WGCNA|Liver:14m	58815
38	WGCNA|Liver:14m	58983
38	WGCNA|Liver:14m	64517
38	WGCNA|Liver:14m	64527
38	WGCNA|Liver:14m	64551
38	WGCNA|Liver:14m	64678
38	WGCNA|Liver:14m	65201
38	WGCNA|Liver:14m	65274
38	WGCNA|Liver:14m	81528
38	WGCNA|Liver:14m	81815
38	WGCNA|Liver:14m	84026
38	WGCNA|Liver:14m	84474
38	WGCNA|Liver:14m	84509
38	WGCNA|Liver:14m	114087
38	WGCNA|Liver:14m	114114
38	WGCNA|Liver:14m	114499
38	WGCNA|Liver:14m	114590
38	WGCNA|Liver:14m	114845
38	WGCNA|Liver:14m	116466
38	WGCNA|Liver:14m	116483
38	WGCNA|Liver:14m	24420
38	WGCNA|Liver:14m	29648
38	WGCNA|Liver:14m	287716
38	WGCNA|Liver:14m	289382
38	WGCNA|Liver:14m	299121
38	WGCNA|Liver:14m	304807
38	WGCNA|Liver:14m	305343
38	WGCNA|Liver:14m	308869
38	WGCNA|Liver:14m	311328
38	WGCNA|Liver:14m	362293
38	WGCNA|Liver:14m	498003
38	WGCNA|Liver:14m	498100
38	WGCNA|Liver:14m	24242
38	WGCNA|Liver:14m	24465
38	WGCNA|Liver:14m	24471
38	WGCNA|Liver:14m	24818
38	WGCNA|Liver:14m	25455
38	WGCNA|Liver:14m	29374
38	WGCNA|Liver:14m	29562
38	WGCNA|Liver:14m	29597
38	WGCNA|Liver:14m	29631
38	WGCNA|Liver:14m	29670
38	WGCNA|Liver:14m	288772
38	WGCNA|Liver:14m	288923
38	WGCNA|Liver:14m	290997
38	WGCNA|Liver:14m	291539
38	WGCNA|Liver:14m	291703
38	WGCNA|Liver:14m	291844
38	WGCNA|Liver:14m	292023
38	WGCNA|Liver:14m	292267
38	WGCNA|Liver:14m	292683
38	WGCNA|Liver:14m	292831
38	WGCNA|Liver:14m	292876
38	WGCNA|Liver:14m	293103
38	WGCNA|Liver:14m	294783
38	WGCNA|Liver:14m	294810
38	WGCNA|Liver:14m	295230
38	WGCNA|Liver:14m	295394
38	WGCNA|Liver:14m	296380
38	WGCNA|Liver:14m	296488
38	WGCNA|Liver:14m	296710
38	WGCNA|Liver:14m	296911
38	WGCNA|Liver:14m	296969
38	WGCNA|Liver:14m	116590
38	WGCNA|Liver:14m	117045
38	WGCNA|Liver:14m	117259
38	WGCNA|Liver:14m	117541
38	WGCNA|Liver:14m	117550
38	WGCNA|Liver:14m	140926
38	WGCNA|Liver:14m	170900
38	WGCNA|Liver:14m	171053
38	WGCNA|Liver:14m	171366
38	WGCNA|Liver:14m	192229
38	WGCNA|Liver:14m	192277
38	WGCNA|Liver:14m	288620
38	WGCNA|Liver:14m	288444
38	WGCNA|Liver:14m	288305
38	WGCNA|Liver:14m	288165
38	WGCNA|Liver:14m	287982
38	WGCNA|Liver:14m	287871
38	WGCNA|Liver:14m	287739
38	WGCNA|Liver:14m	287419
38	WGCNA|Liver:14m	282826
38	WGCNA|Liver:14m	246303
38	WGCNA|Liver:14m	246280
39	WGCNA|Liver:150	681578
39	WGCNA|Liver:150	498366
39	WGCNA|Liver:150	362461
39	WGCNA|Liver:150	360868
39	WGCNA|Liver:150	302808
39	WGCNA|Liver:150	297725
39	WGCNA|Liver:150	289036
39	WGCNA|Liver:150	84595
39	WGCNA|Liver:150	83615
39	WGCNA|Liver:150	81824
39	WGCNA|Liver:150	56064
39	WGCNA|Liver:150	25545
39	WGCNA|Liver:150	25499
40	WGCNA|Liver:152	500000
40	WGCNA|Liver:152	499474
40	WGCNA|Liver:152	363103
40	WGCNA|Liver:152	360822
40	WGCNA|Liver:152	313811
40	WGCNA|Liver:152	301068
40	WGCNA|Liver:152	85491
40	WGCNA|Liver:152	81649
40	WGCNA|Liver:152	29693
40	WGCNA|Liver:152	432392
40	WGCNA|Liver:152	25725
41	WGCNA|Liver:153	100364165
41	WGCNA|Liver:153	498192
41	WGCNA|Liver:153	362513
41	WGCNA|Liver:153	362226
41	WGCNA|Liver:153	313155
41	WGCNA|Liver:153	313115
41	WGCNA|Liver:153	302899
41	WGCNA|Liver:153	94273
41	WGCNA|Liver:153	25334
41	WGCNA|Liver:153	24908
41	WGCNA|Liver:153	498272
41	WGCNA|Liver:153	289085
42	WGCNA|Liver:154	691533
42	WGCNA|Liver:154	362792
42	WGCNA|Liver:154	310486
42	WGCNA|Liver:154	308444
42	WGCNA|Liver:154	299314
42	WGCNA|Liver:154	296371
42	WGCNA|Liver:154	293823
42	WGCNA|Liver:154	116673
42	WGCNA|Liver:154	114598
42	WGCNA|Liver:154	83517
42	WGCNA|Liver:154	58962
42	WGCNA|Liver:154	54249
43	WGCNA|Liver:156	690005
43	WGCNA|Liver:156	685656
43	WGCNA|Liver:156	683504
43	WGCNA|Liver:156	315210
43	WGCNA|Liver:156	314300
43	WGCNA|Liver:156	308568
43	WGCNA|Liver:156	304731
43	WGCNA|Liver:156	303700
43	WGCNA|Liver:156	296098
43	WGCNA|Liver:156	294007
43	WGCNA|Liver:156	290556
43	WGCNA|Liver:156	287765
44	WGCNA|Liver:157	360854
44	WGCNA|Liver:157	299075
44	WGCNA|Liver:157	298914
44	WGCNA|Liver:157	298552
44	WGCNA|Liver:157	292305
44	WGCNA|Liver:157	289820
44	WGCNA|Liver:157	288669
44	WGCNA|Liver:157	287441
44	WGCNA|Liver:157	287375
44	WGCNA|Liver:157	171499
44	WGCNA|Liver:157	81823
44	WGCNA|Liver:157	64465
45	WGCNA|Liver:158	501619
45	WGCNA|Liver:158	367153
45	WGCNA|Liver:158	362724
45	WGCNA|Liver:158	361624
45	WGCNA|Liver:158	317405
45	WGCNA|Liver:158	316356
45	WGCNA|Liver:158	309008
45	WGCNA|Liver:158	305120
45	WGCNA|Liver:158	302593
45	WGCNA|Liver:158	299246
45	WGCNA|Liver:158	65026
46	WGCNA|Liver:159	100362346
46	WGCNA|Liver:159	361381
46	WGCNA|Liver:159	360738
46	WGCNA|Liver:159	353231
46	WGCNA|Liver:159	301384
46	WGCNA|Liver:159	295160
46	WGCNA|Liver:159	291541
46	WGCNA|Liver:159	289287
46	WGCNA|Liver:159	288369
46	WGCNA|Liver:159	246326
46	WGCNA|Liver:159	29201
46	WGCNA|Liver:159	24411
47	WGCNA|Liver:15m	301552
47	WGCNA|Liver:15m	302247
47	WGCNA|Liver:15m	302981
47	WGCNA|Liver:15m	303248
47	WGCNA|Liver:15m	303747
47	WGCNA|Liver:15m	307210
47	WGCNA|Liver:15m	308441
47	WGCNA|Liver:15m	309140
47	WGCNA|Liver:15m	309629
47	WGCNA|Liver:15m	314613
47	WGCNA|Liver:15m	317423
47	WGCNA|Liver:15m	360481
47	WGCNA|Liver:15m	360521
47	WGCNA|Liver:15m	301343
47	WGCNA|Liver:15m	301249
47	WGCNA|Liver:15m	301225
47	WGCNA|Liver:15m	301130
47	WGCNA|Liver:15m	301117
47	WGCNA|Liver:15m	300111
47	WGCNA|Liver:15m	298748
47	WGCNA|Liver:15m	298517
47	WGCNA|Liver:15m	297388
47	WGCNA|Liver:15m	297334
47	WGCNA|Liver:15m	297029
47	WGCNA|Liver:15m	296966
47	WGCNA|Liver:15m	296883
47	WGCNA|Liver:15m	296136
47	WGCNA|Liver:15m	100363376
47	WGCNA|Liver:15m	100361188
47	WGCNA|Liver:15m	691143
47	WGCNA|Liver:15m	691093
47	WGCNA|Liver:15m	690871
47	WGCNA|Liver:15m	688786
47	WGCNA|Liver:15m	685888
47	WGCNA|Liver:15m	684830
47	WGCNA|Liver:15m	684097
47	WGCNA|Liver:15m	683897
47	WGCNA|Liver:15m	683519
47	WGCNA|Liver:15m	681123
47	WGCNA|Liver:15m	679907
47	WGCNA|Liver:15m	502632
47	WGCNA|Liver:15m	499913
47	WGCNA|Liver:15m	499561
47	WGCNA|Liver:15m	499430
47	WGCNA|Liver:15m	499335
47	WGCNA|Liver:15m	498332
47	WGCNA|Liver:15m	497962
47	WGCNA|Liver:15m	436582
47	WGCNA|Liver:15m	363162
47	WGCNA|Liver:15m	363151
47	WGCNA|Liver:15m	363023
47	WGCNA|Liver:15m	362829
47	WGCNA|Liver:15m	362388
47	WGCNA|Liver:15m	362260
47	WGCNA|Liver:15m	361520
47	WGCNA|Liver:15m	84497
47	WGCNA|Liver:15m	83577
47	WGCNA|Liver:15m	83422
47	WGCNA|Liver:15m	81783
47	WGCNA|Liver:15m	81637
47	WGCNA|Liver:15m	81504
47	WGCNA|Liver:15m	64473
47	WGCNA|Liver:15m	63868
47	WGCNA|Liver:15m	56769
47	WGCNA|Liver:15m	56718
47	WGCNA|Liver:15m	29498
47	WGCNA|Liver:15m	25746
47	WGCNA|Liver:15m	25709
47	WGCNA|Liver:15m	25462
47	WGCNA|Liver:15m	25249
47	WGCNA|Liver:15m	25155
47	WGCNA|Liver:15m	24849
47	WGCNA|Liver:15m	24642
47	WGCNA|Liver:15m	24333
47	WGCNA|Liver:15m	499529
47	WGCNA|Liver:15m	299643
47	WGCNA|Liver:15m	295701
47	WGCNA|Liver:15m	293960
47	WGCNA|Liver:15m	293862
47	WGCNA|Liver:15m	293587
47	WGCNA|Liver:15m	54312
47	WGCNA|Liver:15m	25309
47	WGCNA|Liver:15m	296134
47	WGCNA|Liver:15m	295241
47	WGCNA|Liver:15m	294696
47	WGCNA|Liver:15m	294512
47	WGCNA|Liver:15m	294385
47	WGCNA|Liver:15m	293666
47	WGCNA|Liver:15m	293113
47	WGCNA|Liver:15m	292758
47	WGCNA|Liver:15m	292406
47	WGCNA|Liver:15m	290533
47	WGCNA|Liver:15m	290527
47	WGCNA|Liver:15m	289994
47	WGCNA|Liver:15m	289584
47	WGCNA|Liver:15m	289522
47	WGCNA|Liver:15m	113958
47	WGCNA|Liver:15m	114096
47	WGCNA|Liver:15m	170587
47	WGCNA|Liver:15m	245959
47	WGCNA|Liver:15m	266605
47	WGCNA|Liver:15m	286932
47	WGCNA|Liver:15m	287280
47	WGCNA|Liver:15m	287302
47	WGCNA|Liver:15m	287645
47	WGCNA|Liver:15m	287661
47	WGCNA|Liver:15m	288309
47	WGCNA|Liver:15m	288525
47	WGCNA|Liver:15m	288925
47	WGCNA|Liver:15m	288978
48	WGCNA|Liver:160	100361574
48	WGCNA|Liver:160	688717
48	WGCNA|Liver:160	498886
48	WGCNA|Liver:160	498230
48	WGCNA|Liver:160	361615
48	WGCNA|Liver:160	313427
48	WGCNA|Liver:160	292244
48	WGCNA|Liver:160	292155
48	WGCNA|Liver:160	292095
48	WGCNA|Liver:160	291339
48	WGCNA|Liver:160	94269
48	WGCNA|Liver:160	678769
49	WGCNA|Liver:161	685004
49	WGCNA|Liver:161	311903
49	WGCNA|Liver:161	311827
49	WGCNA|Liver:161	306562
49	WGCNA|Liver:161	299907
49	WGCNA|Liver:161	298655
49	WGCNA|Liver:161	94204
49	WGCNA|Liver:161	83833
49	WGCNA|Liver:161	81749
49	WGCNA|Liver:161	64183
49	WGCNA|Liver:161	25205
49	WGCNA|Liver:161	360817
50	WGCNA|Liver:162	501454
50	WGCNA|Liver:162	363516
50	WGCNA|Liver:162	362697
50	WGCNA|Liver:162	362648
50	WGCNA|Liver:162	362162
50	WGCNA|Liver:162	361617
50	WGCNA|Liver:162	361303
50	WGCNA|Liver:162	312754
50	WGCNA|Liver:162	311187
50	WGCNA|Liver:162	301007
50	WGCNA|Liver:162	63997
50	WGCNA|Liver:162	25414
51	WGCNA|Liver:163	497867
51	WGCNA|Liver:163	361407
51	WGCNA|Liver:163	314013
51	WGCNA|Liver:163	313211
51	WGCNA|Liver:163	295229
51	WGCNA|Liver:163	294422
51	WGCNA|Liver:163	290230
51	WGCNA|Liver:163	288238
51	WGCNA|Liver:163	287150
51	WGCNA|Liver:163	170898
51	WGCNA|Liver:163	50663
51	WGCNA|Liver:163	289138
52	WGCNA|Liver:164	362545
52	WGCNA|Liver:164	308061
52	WGCNA|Liver:164	299127
52	WGCNA|Liver:164	298675
52	WGCNA|Liver:164	298605
52	WGCNA|Liver:164	294207
52	WGCNA|Liver:164	266606
52	WGCNA|Liver:164	170667
52	WGCNA|Liver:164	117049
52	WGCNA|Liver:164	116552
52	WGCNA|Liver:164	56011
52	WGCNA|Liver:164	29525
53	WGCNA|Liver:165	606294
53	WGCNA|Liver:165	498418
53	WGCNA|Liver:165	498081
53	WGCNA|Liver:165	364601
53	WGCNA|Liver:165	306977
53	WGCNA|Liver:165	304278
53	WGCNA|Liver:165	304275
53	WGCNA|Liver:165	301434
53	WGCNA|Liver:165	266792
53	WGCNA|Liver:165	266716
53	WGCNA|Liver:165	306469
53	WGCNA|Liver:165	293128
54	WGCNA|Liver:167	100910973
54	WGCNA|Liver:167	685067
54	WGCNA|Liver:167	310756
54	WGCNA|Liver:167	291983
54	WGCNA|Liver:167	246759
54	WGCNA|Liver:167	171164
54	WGCNA|Liver:167	24968
54	WGCNA|Liver:167	24967
54	WGCNA|Liver:167	24934
54	WGCNA|Liver:167	310917
54	WGCNA|Liver:167	307415
55	WGCNA|Liver:169m	100366237
55	WGCNA|Liver:169m	686240
55	WGCNA|Liver:169m	498014
55	WGCNA|Liver:169m	373541
55	WGCNA|Liver:169m	314879
55	WGCNA|Liver:169m	313047
55	WGCNA|Liver:169m	306804
55	WGCNA|Liver:169m	304656
55	WGCNA|Liver:169m	301005
55	WGCNA|Liver:169m	25498
55	WGCNA|Liver:169m	50567
55	WGCNA|Liver:169m	78960
55	WGCNA|Liver:169m	114206
55	WGCNA|Liver:169m	170724
55	WGCNA|Liver:169m	266975
55	WGCNA|Liver:169m	291556
55	WGCNA|Liver:169m	292907
55	WGCNA|Liver:169m	296302
55	WGCNA|Liver:169m	297113
56	WGCNA|Liver:16m	302526
56	WGCNA|Liver:16m	302915
56	WGCNA|Liver:16m	303275
56	WGCNA|Liver:16m	303552
56	WGCNA|Liver:16m	304337
56	WGCNA|Liver:16m	305287
56	WGCNA|Liver:16m	305419
56	WGCNA|Liver:16m	305579
56	WGCNA|Liver:16m	306182
56	WGCNA|Liver:16m	306254
56	WGCNA|Liver:16m	306544
56	WGCNA|Liver:16m	307382
56	WGCNA|Liver:16m	307492
56	WGCNA|Liver:16m	308282
56	WGCNA|Liver:16m	308624
56	WGCNA|Liver:16m	308796
56	WGCNA|Liver:16m	309000
56	WGCNA|Liver:16m	310614
56	WGCNA|Liver:16m	310935
56	WGCNA|Liver:16m	295088
56	WGCNA|Liver:16m	295344
56	WGCNA|Liver:16m	296279
56	WGCNA|Liver:16m	296360
56	WGCNA|Liver:16m	296461
56	WGCNA|Liver:16m	297893
56	WGCNA|Liver:16m	297968
56	WGCNA|Liver:16m	298091
56	WGCNA|Liver:16m	298443
56	WGCNA|Liver:16m	298757
56	WGCNA|Liver:16m	299147
56	WGCNA|Liver:16m	299194
56	WGCNA|Liver:16m	299488
56	WGCNA|Liver:16m	299851
56	WGCNA|Liver:16m	300069
56	WGCNA|Liver:16m	300860
56	WGCNA|Liver:16m	301337
56	WGCNA|Liver:16m	301511
56	WGCNA|Liver:16m	301512
56	WGCNA|Liver:16m	302502
56	WGCNA|Liver:16m	362170
56	WGCNA|Liver:16m	362277
56	WGCNA|Liver:16m	362281
56	WGCNA|Liver:16m	362288
56	WGCNA|Liver:16m	362361
56	WGCNA|Liver:16m	362375
56	WGCNA|Liver:16m	362715
56	WGCNA|Liver:16m	362843
56	WGCNA|Liver:16m	498160
56	WGCNA|Liver:16m	498358
56	WGCNA|Liver:16m	498796
56	WGCNA|Liver:16m	498910
56	WGCNA|Liver:16m	503027
56	WGCNA|Liver:16m	619574
56	WGCNA|Liver:16m	679890
56	WGCNA|Liver:16m	680445
56	WGCNA|Liver:16m	690961
56	WGCNA|Liver:16m	100125371
56	WGCNA|Liver:16m	102554695
56	WGCNA|Liver:16m	311166
56	WGCNA|Liver:16m	311670
56	WGCNA|Liver:16m	311902
56	WGCNA|Liver:16m	312562
56	WGCNA|Liver:16m	313308
56	WGCNA|Liver:16m	313867
56	WGCNA|Liver:16m	314417
56	WGCNA|Liver:16m	315608
56	WGCNA|Liver:16m	315634
56	WGCNA|Liver:16m	316005
56	WGCNA|Liver:16m	360533
56	WGCNA|Liver:16m	360610
56	WGCNA|Liver:16m	360763
56	WGCNA|Liver:16m	360819
56	WGCNA|Liver:16m	360845
56	WGCNA|Liver:16m	361070
56	WGCNA|Liver:16m	361321
56	WGCNA|Liver:16m	361391
56	WGCNA|Liver:16m	361711
56	WGCNA|Liver:16m	362013
56	WGCNA|Liver:16m	25403
56	WGCNA|Liver:16m	25489
56	WGCNA|Liver:16m	26955
56	WGCNA|Liver:16m	29274
56	WGCNA|Liver:16m	29419
56	WGCNA|Liver:16m	29662
56	WGCNA|Liver:16m	29748
56	WGCNA|Liver:16m	54245
56	WGCNA|Liver:16m	54254
56	WGCNA|Liver:16m	60331
56	WGCNA|Liver:16m	60349
56	WGCNA|Liver:16m	60442
56	WGCNA|Liver:16m	60465
56	WGCNA|Liver:16m	64200
56	WGCNA|Liver:16m	64314
56	WGCNA|Liver:16m	64462
56	WGCNA|Liver:16m	64619
56	WGCNA|Liver:16m	64633
56	WGCNA|Liver:16m	64823
56	WGCNA|Liver:16m	25643
56	WGCNA|Liver:16m	81732
56	WGCNA|Liver:16m	296311
56	WGCNA|Liver:16m	296637
56	WGCNA|Liver:16m	299027
56	WGCNA|Liver:16m	305268
56	WGCNA|Liver:16m	306322
56	WGCNA|Liver:16m	360764
56	WGCNA|Liver:16m	361213
56	WGCNA|Liver:16m	361849
56	WGCNA|Liver:16m	362320
56	WGCNA|Liver:16m	499328
56	WGCNA|Liver:16m	501658
56	WGCNA|Liver:16m	24184
56	WGCNA|Liver:16m	24942
56	WGCNA|Liver:16m	25242
56	WGCNA|Liver:16m	25301
56	WGCNA|Liver:16m	25336
56	WGCNA|Liver:16m	25337
56	WGCNA|Liver:16m	25402
56	WGCNA|Liver:16m	246046
56	WGCNA|Liver:16m	246772
56	WGCNA|Liver:16m	286896
56	WGCNA|Liver:16m	286993
56	WGCNA|Liver:16m	288264
56	WGCNA|Liver:16m	288599
56	WGCNA|Liver:16m	288692
56	WGCNA|Liver:16m	289231
56	WGCNA|Liver:16m	290811
56	WGCNA|Liver:16m	290834
56	WGCNA|Liver:16m	290875
56	WGCNA|Liver:16m	291689
56	WGCNA|Liver:16m	291709
56	WGCNA|Liver:16m	291736
56	WGCNA|Liver:16m	292462
56	WGCNA|Liver:16m	292887
56	WGCNA|Liver:16m	293455
56	WGCNA|Liver:16m	294734
56	WGCNA|Liver:16m	294862
56	WGCNA|Liver:16m	64824
56	WGCNA|Liver:16m	65261
56	WGCNA|Liver:16m	78961
56	WGCNA|Liver:16m	81647
56	WGCNA|Liver:16m	81810
56	WGCNA|Liver:16m	83497
56	WGCNA|Liver:16m	83840
56	WGCNA|Liver:16m	84014
56	WGCNA|Liver:16m	84353
56	WGCNA|Liver:16m	85425
56	WGCNA|Liver:16m	89815
56	WGCNA|Liver:16m	116477
56	WGCNA|Liver:16m	117255
56	WGCNA|Liver:16m	117281
56	WGCNA|Liver:16m	117515
56	WGCNA|Liver:16m	140808
56	WGCNA|Liver:16m	171041
56	WGCNA|Liver:16m	171113
56	WGCNA|Liver:16m	192147
56	WGCNA|Liver:16m	192152
57	WGCNA|Liver:172	100196907
57	WGCNA|Liver:172	362404
57	WGCNA|Liver:172	313564
57	WGCNA|Liver:172	306866
57	WGCNA|Liver:172	296370
57	WGCNA|Liver:172	85274
57	WGCNA|Liver:172	83784
57	WGCNA|Liver:172	24822
57	WGCNA|Liver:172	24624
57	WGCNA|Liver:172	140547
57	WGCNA|Liver:172	84594
58	WGCNA|Liver:174	499422
58	WGCNA|Liver:174	305021
58	WGCNA|Liver:174	266730
58	WGCNA|Liver:174	171080
58	WGCNA|Liver:174	59317
58	WGCNA|Liver:174	54349
58	WGCNA|Liver:174	29487
58	WGCNA|Liver:174	29225
58	WGCNA|Liver:174	29199
58	WGCNA|Liver:174	25260
58	WGCNA|Liver:174	24788
59	WGCNA|Liver:175	363159
59	WGCNA|Liver:175	361510
59	WGCNA|Liver:175	311508
59	WGCNA|Liver:175	306000
59	WGCNA|Liver:175	303611
59	WGCNA|Liver:175	291394
59	WGCNA|Liver:175	63867
59	WGCNA|Liver:175	54252
59	WGCNA|Liver:175	24902
59	WGCNA|Liver:175	690211
59	WGCNA|Liver:175	171118
60	WGCNA|Liver:176	500855
60	WGCNA|Liver:176	362003
60	WGCNA|Liver:176	310698
60	WGCNA|Liver:176	296050
60	WGCNA|Liver:176	290833
60	WGCNA|Liver:176	288588
60	WGCNA|Liver:176	81650
60	WGCNA|Liver:176	690344
60	WGCNA|Liver:176	364656
60	WGCNA|Liver:176	297411
60	WGCNA|Liver:176	296761
61	WGCNA|Liver:177	364879
61	WGCNA|Liver:177	361764
61	WGCNA|Liver:177	361396
61	WGCNA|Liver:177	317435
61	WGCNA|Liver:177	316226
61	WGCNA|Liver:177	306262
61	WGCNA|Liver:177	300053
61	WGCNA|Liver:177	298575
61	WGCNA|Liver:177	171133
61	WGCNA|Liver:177	170837
61	WGCNA|Liver:177	113907
62	WGCNA|Liver:179	500526
62	WGCNA|Liver:179	498959
62	WGCNA|Liver:179	293886
62	WGCNA|Liver:179	287550
62	WGCNA|Liver:179	246244
62	WGCNA|Liver:179	94170
62	WGCNA|Liver:179	84395
62	WGCNA|Liver:179	58970
62	WGCNA|Liver:179	25262
62	WGCNA|Liver:179	94193
62	WGCNA|Liver:179	64862
63	WGCNA|Liver:17m	303260
63	WGCNA|Liver:17m	303300
63	WGCNA|Liver:17m	303311
63	WGCNA|Liver:17m	303343
63	WGCNA|Liver:17m	304500
63	WGCNA|Liver:17m	305795
63	WGCNA|Liver:17m	310376
63	WGCNA|Liver:17m	311203
63	WGCNA|Liver:17m	311617
63	WGCNA|Liver:17m	312381
63	WGCNA|Liver:17m	312670
63	WGCNA|Liver:17m	313101
63	WGCNA|Liver:17m	313917
63	WGCNA|Liver:17m	314638
63	WGCNA|Liver:17m	314949
63	WGCNA|Liver:17m	303068
63	WGCNA|Liver:17m	300726
63	WGCNA|Liver:17m	300207
63	WGCNA|Liver:17m	298199
63	WGCNA|Liver:17m	296366
63	WGCNA|Liver:17m	295027
63	WGCNA|Liver:17m	294088
63	WGCNA|Liver:17m	293057
63	WGCNA|Liver:17m	291793
63	WGCNA|Liver:17m	291075
63	WGCNA|Liver:17m	289233
63	WGCNA|Liver:17m	289181
63	WGCNA|Liver:17m	288719
63	WGCNA|Liver:17m	288058
63	WGCNA|Liver:17m	287061
63	WGCNA|Liver:17m	282636
63	WGCNA|Liver:17m	100359982
63	WGCNA|Liver:17m	691921
63	WGCNA|Liver:17m	691001
63	WGCNA|Liver:17m	690654
63	WGCNA|Liver:17m	689414
63	WGCNA|Liver:17m	501196
63	WGCNA|Liver:17m	501146
63	WGCNA|Liver:17m	500249
63	WGCNA|Liver:17m	499602
63	WGCNA|Liver:17m	498728
63	WGCNA|Liver:17m	367307
63	WGCNA|Liver:17m	365924
63	WGCNA|Liver:17m	365571
63	WGCNA|Liver:17m	363058
63	WGCNA|Liver:17m	363035
63	WGCNA|Liver:17m	362943
63	WGCNA|Liver:17m	362866
63	WGCNA|Liver:17m	362850
63	WGCNA|Liver:17m	362434
63	WGCNA|Liver:17m	362342
63	WGCNA|Liver:17m	361940
63	WGCNA|Liver:17m	361824
63	WGCNA|Liver:17m	361796
63	WGCNA|Liver:17m	361637
63	WGCNA|Liver:17m	361253
63	WGCNA|Liver:17m	360818
63	WGCNA|Liver:17m	360609
63	WGCNA|Liver:17m	316643
63	WGCNA|Liver:17m	316639
63	WGCNA|Liver:17m	316122
63	WGCNA|Liver:17m	315973
63	WGCNA|Liver:17m	315306
63	WGCNA|Liver:17m	65030
63	WGCNA|Liver:17m	64539
63	WGCNA|Liver:17m	64461
63	WGCNA|Liver:17m	64304
63	WGCNA|Liver:17m	60666
63	WGCNA|Liver:17m	56725
63	WGCNA|Liver:17m	50655
63	WGCNA|Liver:17m	29510
63	WGCNA|Liver:17m	29328
63	WGCNA|Liver:17m	29254
63	WGCNA|Liver:17m	29204
63	WGCNA|Liver:17m	29189
63	WGCNA|Liver:17m	25363
63	WGCNA|Liver:17m	25287
63	WGCNA|Liver:17m	25270
63	WGCNA|Liver:17m	25146
63	WGCNA|Liver:17m	25062
63	WGCNA|Liver:17m	25014
63	WGCNA|Liver:17m	24792
63	WGCNA|Liver:17m	24533
63	WGCNA|Liver:17m	24206
63	WGCNA|Liver:17m	24172
63	WGCNA|Liver:17m	363611
63	WGCNA|Liver:17m	363009
63	WGCNA|Liver:17m	361074
63	WGCNA|Liver:17m	310348
63	WGCNA|Liver:17m	309112
63	WGCNA|Liver:17m	301352
63	WGCNA|Liver:17m	297342
63	WGCNA|Liver:17m	170465
63	WGCNA|Liver:17m	117265
63	WGCNA|Liver:17m	50681
63	WGCNA|Liver:17m	282634
63	WGCNA|Liver:17m	246298
63	WGCNA|Liver:17m	246294
63	WGCNA|Liver:17m	192273
63	WGCNA|Liver:17m	171432
63	WGCNA|Liver:17m	171178
63	WGCNA|Liver:17m	171142
63	WGCNA|Liver:17m	171085
63	WGCNA|Liver:17m	170670
63	WGCNA|Liver:17m	170588
63	WGCNA|Liver:17m	117543
63	WGCNA|Liver:17m	116684
63	WGCNA|Liver:17m	114861
63	WGCNA|Liver:17m	114633
63	WGCNA|Liver:17m	114597
63	WGCNA|Liver:17m	114024
63	WGCNA|Liver:17m	65210
63	WGCNA|Liver:17m	79131
63	WGCNA|Liver:17m	79238
63	WGCNA|Liver:17m	79244
63	WGCNA|Liver:17m	79563
63	WGCNA|Liver:17m	81925
63	WGCNA|Liver:17m	83519
63	WGCNA|Liver:17m	83842
63	WGCNA|Liver:17m	84422
63	WGCNA|Liver:17m	84589
63	WGCNA|Liver:17m	85239
63	WGCNA|Liver:17m	85272
63	WGCNA|Liver:17m	94172
63	WGCNA|Liver:17m	94339
63	WGCNA|Liver:17m	113948
63	WGCNA|Liver:17m	113976
64	WGCNA|Liver:180	689890
64	WGCNA|Liver:180	688913
64	WGCNA|Liver:180	498486
64	WGCNA|Liver:180	300284
64	WGCNA|Liver:180	297336
64	WGCNA|Liver:180	289623
64	WGCNA|Liver:180	289143
64	WGCNA|Liver:180	116679
64	WGCNA|Liver:180	64525
65	WGCNA|Liver:181	687090
65	WGCNA|Liver:181	498559
65	WGCNA|Liver:181	307842
65	WGCNA|Liver:181	307585
65	WGCNA|Liver:181	306619
65	WGCNA|Liver:181	296115
65	WGCNA|Liver:181	287115
65	WGCNA|Liver:181	114860
65	WGCNA|Liver:181	29357
65	WGCNA|Liver:181	399684
65	WGCNA|Liver:181	360617
66	WGCNA|Liver:182	500727
66	WGCNA|Liver:182	498599
66	WGCNA|Liver:182	363213
66	WGCNA|Liver:182	360526
66	WGCNA|Liver:182	311944
66	WGCNA|Liver:182	295228
66	WGCNA|Liver:182	292007
66	WGCNA|Liver:182	287953
66	WGCNA|Liver:182	89791
66	WGCNA|Liver:182	64469
66	WGCNA|Liver:182	59117
67	WGCNA|Liver:183m	305348
67	WGCNA|Liver:183m	307091
67	WGCNA|Liver:183m	307170
67	WGCNA|Liver:183m	361239
67	WGCNA|Liver:183m	361286
67	WGCNA|Liver:183m	361377
67	WGCNA|Liver:183m	362706
67	WGCNA|Liver:183m	364654
67	WGCNA|Liver:183m	367323
67	WGCNA|Liver:183m	499814
67	WGCNA|Liver:183m	500536
67	WGCNA|Liver:183m	100361733
67	WGCNA|Liver:183m	84485
67	WGCNA|Liver:183m	29735
67	WGCNA|Liver:183m	157074
67	WGCNA|Liver:183m	246769
67	WGCNA|Liver:183m	287069
67	WGCNA|Liver:183m	290224
67	WGCNA|Liver:183m	297332
67	WGCNA|Liver:183m	298003
67	WGCNA|Liver:183m	298381
67	WGCNA|Liver:183m	298559
67	WGCNA|Liver:183m	298934
67	WGCNA|Liver:183m	299346
67	WGCNA|Liver:183m	303755
68	WGCNA|Liver:184m	100362548
68	WGCNA|Liver:184m	689852
68	WGCNA|Liver:184m	681352
68	WGCNA|Liver:184m	366196
68	WGCNA|Liver:184m	362946
68	WGCNA|Liver:184m	362134
68	WGCNA|Liver:184m	360992
68	WGCNA|Liver:184m	315463
68	WGCNA|Liver:184m	309440
68	WGCNA|Liver:184m	309016
68	WGCNA|Liver:184m	307973
68	WGCNA|Liver:184m	298653
68	WGCNA|Liver:184m	291990
68	WGCNA|Liver:184m	289307
68	WGCNA|Liver:184m	192234
68	WGCNA|Liver:184m	64476
69	WGCNA|Liver:186	500528
69	WGCNA|Liver:186	498962
69	WGCNA|Liver:186	362749
69	WGCNA|Liver:186	360463
69	WGCNA|Liver:186	359725
69	WGCNA|Liver:186	315665
69	WGCNA|Liver:186	290959
69	WGCNA|Liver:186	289357
69	WGCNA|Liver:186	207120
69	WGCNA|Liver:186	85244
69	WGCNA|Liver:186	65036
70	WGCNA|Liver:187	498749
70	WGCNA|Liver:187	362283
70	WGCNA|Liver:187	306516
70	WGCNA|Liver:187	306260
70	WGCNA|Liver:187	304343
70	WGCNA|Liver:187	303749
70	WGCNA|Liver:187	303547
70	WGCNA|Liver:187	300189
70	WGCNA|Liver:187	297995
70	WGCNA|Liver:187	295357
70	WGCNA|Liver:187	303398
71	WGCNA|Liver:188	100360066
71	WGCNA|Liver:188	408223
71	WGCNA|Liver:188	362576
71	WGCNA|Liver:188	315599
71	WGCNA|Liver:188	297432
71	WGCNA|Liver:188	25165
71	WGCNA|Liver:188	24953
71	WGCNA|Liver:188	310689
72	WGCNA|Liver:189	100294508
72	WGCNA|Liver:189	100126191
72	WGCNA|Liver:189	100125370
72	WGCNA|Liver:189	367562
72	WGCNA|Liver:189	303478
72	WGCNA|Liver:189	117519
72	WGCNA|Liver:189	64667
72	WGCNA|Liver:189	54226
72	WGCNA|Liver:189	29476
72	WGCNA|Liver:189	24170
72	WGCNA|Liver:189	26956
73	WGCNA|Liver:18m	309452
73	WGCNA|Liver:18m	308795
73	WGCNA|Liver:18m	306748
73	WGCNA|Liver:18m	304983
73	WGCNA|Liver:18m	304645
73	WGCNA|Liver:18m	304020
73	WGCNA|Liver:18m	300901
73	WGCNA|Liver:18m	300115
73	WGCNA|Liver:18m	299909
73	WGCNA|Liver:18m	298609
73	WGCNA|Liver:18m	295231
73	WGCNA|Liver:18m	292139
73	WGCNA|Liver:18m	289632
73	WGCNA|Liver:18m	288771
73	WGCNA|Liver:18m	288707
73	WGCNA|Liver:18m	287722
73	WGCNA|Liver:18m	286908
73	WGCNA|Liver:18m	246324
73	WGCNA|Liver:18m	191572
73	WGCNA|Liver:18m	156117
73	WGCNA|Liver:18m	155183
73	WGCNA|Liver:18m	501736
73	WGCNA|Liver:18m	497942
73	WGCNA|Liver:18m	445415
73	WGCNA|Liver:18m	406864
73	WGCNA|Liver:18m	363004
73	WGCNA|Liver:18m	362980
73	WGCNA|Liver:18m	362865
73	WGCNA|Liver:18m	362645
73	WGCNA|Liver:18m	362578
73	WGCNA|Liver:18m	362528
73	WGCNA|Liver:18m	362491
73	WGCNA|Liver:18m	362401
73	WGCNA|Liver:18m	362115
73	WGCNA|Liver:18m	361598
73	WGCNA|Liver:18m	361517
73	WGCNA|Liver:18m	361430
73	WGCNA|Liver:18m	360980
73	WGCNA|Liver:18m	313563
73	WGCNA|Liver:18m	310791
73	WGCNA|Liver:18m	310635
73	WGCNA|Liver:18m	310288
73	WGCNA|Liver:18m	50871
73	WGCNA|Liver:18m	29398
73	WGCNA|Liver:18m	29186
73	WGCNA|Liver:18m	29143
73	WGCNA|Liver:18m	25472
73	WGCNA|Liver:18m	25406
73	WGCNA|Liver:18m	25353
73	WGCNA|Liver:18m	25338
73	WGCNA|Liver:18m	25329
73	WGCNA|Liver:18m	25308
73	WGCNA|Liver:18m	25277
73	WGCNA|Liver:18m	25275
73	WGCNA|Liver:18m	25017
73	WGCNA|Liver:18m	24770
73	WGCNA|Liver:18m	24747
73	WGCNA|Liver:18m	24686
73	WGCNA|Liver:18m	24615
73	WGCNA|Liver:18m	24218
73	WGCNA|Liver:18m	353307
73	WGCNA|Liver:18m	85428
73	WGCNA|Liver:18m	25630
73	WGCNA|Liver:18m	117540
73	WGCNA|Liver:18m	116637
73	WGCNA|Liver:18m	114505
73	WGCNA|Liver:18m	113955
73	WGCNA|Liver:18m	85333
73	WGCNA|Liver:18m	85247
73	WGCNA|Liver:18m	84431
73	WGCNA|Liver:18m	83799
73	WGCNA|Liver:18m	83781
73	WGCNA|Liver:18m	81818
73	WGCNA|Liver:18m	81751
73	WGCNA|Liver:18m	81664
73	WGCNA|Liver:18m	79451
73	WGCNA|Liver:18m	65196
73	WGCNA|Liver:18m	64681
73	WGCNA|Liver:18m	64529
73	WGCNA|Liver:18m	64317
73	WGCNA|Liver:18m	63994
73	WGCNA|Liver:18m	63865
73	WGCNA|Liver:18m	60338
73	WGCNA|Liver:18m	54319
73	WGCNA|Liver:18m	54227
74	WGCNA|Liver:190	683630
74	WGCNA|Liver:190	497975
74	WGCNA|Liver:190	309069
74	WGCNA|Liver:190	307652
74	WGCNA|Liver:190	299258
74	WGCNA|Liver:190	294390
74	WGCNA|Liver:190	288667
74	WGCNA|Liver:190	171150
74	WGCNA|Liver:190	170922
74	WGCNA|Liver:190	58821
74	WGCNA|Liver:190	24674
75	WGCNA|Liver:191	360820
75	WGCNA|Liver:191	315165
75	WGCNA|Liver:191	310644
75	WGCNA|Liver:191	296851
75	WGCNA|Liver:191	116504
75	WGCNA|Liver:191	83534
75	WGCNA|Liver:191	81679
75	WGCNA|Liver:191	64134
75	WGCNA|Liver:191	25592
75	WGCNA|Liver:191	25306
75	WGCNA|Liver:191	24434
76	WGCNA|Liver:192	363227
76	WGCNA|Liver:192	361568
76	WGCNA|Liver:192	360478
76	WGCNA|Liver:192	298077
76	WGCNA|Liver:192	192351
76	WGCNA|Liver:192	116479
76	WGCNA|Liver:192	83502
76	WGCNA|Liver:192	83501
76	WGCNA|Liver:192	64355
76	WGCNA|Liver:192	25216
76	WGCNA|Liver:192	116667
77	WGCNA|Liver:193	100360417
77	WGCNA|Liver:193	500552
77	WGCNA|Liver:193	498234
77	WGCNA|Liver:193	498145
77	WGCNA|Liver:193	304301
77	WGCNA|Liver:193	297096
77	WGCNA|Liver:193	288518
77	WGCNA|Liver:193	155423
77	WGCNA|Liver:193	85383
77	WGCNA|Liver:193	84384
77	WGCNA|Liver:193	29326
78	WGCNA|Liver:194	100322884
78	WGCNA|Liver:194	499691
78	WGCNA|Liver:194	361506
78	WGCNA|Liver:194	315843
78	WGCNA|Liver:194	313934
78	WGCNA|Liver:194	308306
78	WGCNA|Liver:194	304862
78	WGCNA|Liver:194	295607
78	WGCNA|Liver:194	290912
78	WGCNA|Liver:194	171137
78	WGCNA|Liver:194	170944
79	WGCNA|Liver:195	689688
79	WGCNA|Liver:195	365895
79	WGCNA|Liver:195	363278
79	WGCNA|Liver:195	361724
79	WGCNA|Liver:195	315523
79	WGCNA|Liver:195	313493
79	WGCNA|Liver:195	308976
79	WGCNA|Liver:195	304670
79	WGCNA|Liver:195	296312
79	WGCNA|Liver:195	296084
79	WGCNA|Liver:195	287119
80	WGCNA|Liver:196m	685814
80	WGCNA|Liver:196m	365191
80	WGCNA|Liver:196m	305083
80	WGCNA|Liver:196m	301124
80	WGCNA|Liver:196m	300052
80	WGCNA|Liver:196m	299313
80	WGCNA|Liver:196m	299154
80	WGCNA|Liver:196m	291962
80	WGCNA|Liver:196m	287470
80	WGCNA|Liver:196m	286899
80	WGCNA|Liver:196m	192356
80	WGCNA|Liver:196m	170933
80	WGCNA|Liver:196m	116722
80	WGCNA|Liver:196m	83730
80	WGCNA|Liver:196m	59074
80	WGCNA|Liver:196m	100910318
80	WGCNA|Liver:196m	691278
81	WGCNA|Liver:197	685691
81	WGCNA|Liver:197	364993
81	WGCNA|Liver:197	362201
81	WGCNA|Liver:197	311423
81	WGCNA|Liver:197	303277
81	WGCNA|Liver:197	301245
81	WGCNA|Liver:197	299139
81	WGCNA|Liver:197	85494
81	WGCNA|Liver:197	80754
81	WGCNA|Liver:197	58820
81	WGCNA|Liver:197	25520
82	WGCNA|Liver:198	100362124
82	WGCNA|Liver:198	686590
82	WGCNA|Liver:198	500221
82	WGCNA|Liver:198	367171
82	WGCNA|Liver:198	362247
82	WGCNA|Liver:198	311848
82	WGCNA|Liver:198	307483
82	WGCNA|Liver:198	293660
82	WGCNA|Liver:198	291433
82	WGCNA|Liver:198	116665
82	WGCNA|Liver:198	29382
83	WGCNA|Liver:199	362934
83	WGCNA|Liver:199	361735
[truncated: 5,800 more rows]
