# Supplementary material for: Transcriptomic point of departure determination: a comparison of distribution-based and gene set-based approaches
Source: Front Genet. 2024 May 9;15:1374791. doi: 10.3389/fgene.2024.1374791 (PMC11112360; doi:10.3389/fgene.2024.1374791)
Supplement: Supplementary file 7 [file DataSheet2.zip › Annotation_files/WGCNA/ProbeMapFile.txt]

Array Probe	Category Component
1367794_at	24153
1387783_a_at	24157
1398349_at	24184
1383126_at	24185
1383391_a_at	24231
1383392_at	24231
1393219_at	24231
1369936_at	24242
1369937_at	24242
1368101_at	24244
1370873_at	24244
1387931_at	24279
1394844_s_at	24306
1387791_at	24310
1370028_at	24310
1375317_at	24311
1369536_at	24324
1370341_at	24334
1384010_at	24382
1367557_s_at	24383
1369639_at	24392
1371153_a_at	24397
1387696_a_at	24397
1367731_at	24400
1371585_at	24420
1368180_s_at	24422
1398240_at	24468
1369465_at	24470
1368247_at	24472
1388469_at	24482
1382599_at	24482
1392569_at	24482
1388252_at	24483
1375768_at	24518
1375094_at	24560
1371237_a_at	24567
1388267_a_at	24567
1387667_at	24599
1387154_at	24604
1384229_at	24611
1394575_at	24611
1370583_s_at	24646
1398790_at	24672
1379314_at	24675
1370428_x_at	24737
1371210_s_at	24737
1370429_at	24737
1387839_at	24748
1387460_at	24773
1370800_at	24782
1367552_at	24802
1375379_at	24811
1370228_at	24825
1391323_at	24825
1370764_a_at	24826
1390061_at	24837
1397499_at	24838
1387033_at	24860
1369114_at	24867
1369122_at	24887
1369275_s_at	24894
1387050_s_at	24903
1376977_at	24929
1392043_at	24954
1367554_at	25010
1368155_at	25011
1388168_a_at	25022
1371201_at	25033
1397136_at	25049
1370126_at	25052
1375784_at	25129
1391882_at	25159
1368510_at	25172
1368559_at	25204
1387247_at	25204
1378425_at	25233
1396620_at	25236
1370152_at	25259
1369102_at	25272
1377059_at	25272
1380751_at	25291
1368587_at	25292
1387337_at	25305
1387773_at	25309
1369939_at	25309
1369321_s_at	25310
1387534_at	25310
1368325_at	25313
1367565_a_at	25319
1367926_at	25344
1367927_at	25344
1367934_at	25347
1387890_at	25348
1372926_at	25358
1389836_a_at	25358
1368474_at	25361
1398264_at	25362
1378896_at	25362
1369272_at	25370
1387934_at	25393
1398459_at	25398
1388451_at	25399
1389824_at	25400
1387699_at	25411
1389999_at	25435
1394253_at	25435
1377773_at	25451
1368042_a_at	25459
1379092_at	25468
1369716_s_at	25475
1371518_at	25494
1398756_at	25498
1398757_at	25498
1399158_a_at	25498
1398850_at	25518
1374171_at	25560
1369435_at	25571
1370250_at	25573
1372249_at	25578
1395132_at	25600
1369931_at	25630
1388608_x_at	25632
1370725_a_at	25634
1386944_a_at	25634
1368029_at	25643
1368030_at	25643
1377398_at	25666
1393173_at	25676
1368823_at	25687
1367800_at	25692
1392492_at	25718
1373951_at	25725
1388375_at	25725
1387158_at	25727
1368185_at	25740
1387402_at	25745
1383733_at	26956
1384714_x_at	26962
1367867_at	27100
1367596_at	27139
1384548_at	28298
1367689_a_at	29184
1386901_at	29184
1389827_at	29189
1370243_a_at	29222
1368037_at	29224
1398241_a_at	29229
1368219_at	29232
1368758_a_at	29234
1384667_x_at	29234
1367569_at	29236
1371189_x_at	29236
1388244_s_at	29236
1371190_at	29236
1371301_at	29257
1398751_at	29258
1369586_at	29269
1370884_at	29270
1370184_at	29271
1387328_at	29277
1367582_at	29283
1368211_at	29284
1367645_at	29286
1371377_at	29287
1367559_at	29292
1367573_at	29304
1386857_at	29332
1368717_at	29347
1384341_at	29347
1391627_at	29384
1398174_at	29386
1367676_at	29395
1372874_at	29414
1389867_at	29428
1369650_at	29432
1393184_at	29432
1396267_at	29432
1369240_a_at	29462
1370193_at	29463
1378067_at	29466
1392920_at	29468
1398769_at	29474
1370006_at	29478
1382090_at	29481
1390668_at	29486
1397161_a_at	29491
1395008_at	29491
1367629_at	29507
1386972_at	29515
1369317_at	29552
1375807_at	29553
1398248_s_at	29557
1370391_at	29563
1397224_at	29598
1387988_at	29632
1368955_at	29647
1368436_at	29648
1398777_at	29666
1368507_at	29670
1391771_at	29693
1369231_at	29695
1373400_at	29699
1375620_at	29699
1368959_at	29704
1367599_at	29754
1398767_at	50522
1375827_at	50552
1367655_at	50665
1367680_at	50681
1369025_at	54236
1378711_x_at	54238
1380027_at	54244
1369087_at	54251
1377113_at	54251
1370102_at	54261
1375935_at	54265
1371164_at	54269
1368501_s_at	54272
1368719_at	54283
1369037_at	54308
1380323_at	54308
1394205_at	54308
1398763_at	54312
1367757_at	54322
1385489_at	56003
1392250_at	56611
1370056_at	56778
1388206_a_at	56783
1398845_at	56783
1375670_at	56785
1370773_a_at	56817
1373987_at	56817
1398760_at	57809
1387152_at	58839
1398470_at	58921
1369976_at	58945
1379003_at	58961
1387355_at	58968
1378279_at	58974
1375594_at	59077
1385291_a_at	59101
1393779_x_at	59101
1389005_at	59268
1368366_at	59300
1372842_at	59313
1390452_at	59317
1387077_at	60336
1387298_at	60372
1386897_at	60421
1375676_at	60442
1395102_at	60444
1387857_at	60466
1393799_at	60630
1369839_at	60668
1387523_at	63889
1396869_at	63994
1397642_at	64012
1368512_a_at	64017
1371116_at	64023
1387388_at	64152
1371469_at	64152
1367902_at	64199
1398530_at	64199
1367634_at	64298
1379718_at	64312
1381788_at	64312
1367681_at	64315
1370813_at	64352
1392063_at	64353
1394914_at	64353
1398798_at	64370
1396895_at	64444
1398857_at	64463
1370805_at	64466
1378230_at	64469
1387919_at	64476
1397867_at	64553
1369442_at	64556
1390210_at	64561
1372726_at	64627
1374600_at	64627
1368538_at	64632
1387237_at	64632
1374451_at	64637
1398830_at	64638
1398774_at	64640
1369892_at	64646
1367747_at	64664
1387528_at	64668
1379240_at	64668
1367783_at	64670
1380170_at	64670
1387490_at	64679
1369775_at	64709
1382574_at	64823
1367669_a_at	64862
1382893_at	64896
1368557_s_at	65039
1394820_at	65041
1367640_at	65139
1369569_at	65140
1380492_at	65153
1387585_at	65194
1376349_a_at	65194
1387141_at	65208
1397853_s_at	66013
1369370_s_at	66026
1370145_at	78972
1372447_at	79114
1379014_at	79119
1387555_at	79123
1378451_at	79129
1396345_at	79214
1398818_at	79218
1385607_at	79218
1375713_at	79225
1398764_at	79449
1387665_at	81508
1369944_at	81520
1387015_at	81531
1375321_at	81632
1391365_at	81632
1369962_at	81643
1369708_a_at	81646
1377913_at	81646
1377784_at	81660
1378225_at	81707
1367580_at	81729
1388128_at	81732
1395886_at	81732
1371219_a_at	81742
1398761_at	81763
1367625_at	81764
1386858_at	81765
1398770_at	81769
1398789_at	81770
1381399_at	81770
1386868_at	81773
1368098_a_at	81781
1374976_a_at	81782
1387598_at	81811
1386924_at	81816
1398835_at	81822
1398836_s_at	81822
1367456_at	81920
1398802_at	81920
1367618_a_at	83427
1370309_a_at	83498
1378271_at	83501
1367706_at	83529
1386909_a_at	83529
1392271_at	83574
1372011_at	83585
1389137_at	83620
1368620_at	83623
1367639_a_at	83789
1367668_a_at	83792
1388253_at	83792
1373124_at	83805
1387352_at	83805
1389030_a_at	83805
1387775_at	83828
1367539_at	83830
1397547_at	84351
1373067_at	84353
1371125_at	84391
1383156_at	84391
1385961_at	84410
1388450_at	84479
1375688_at	84482
1387038_at	84485
1382691_at	84486
1372592_at	84581
1375168_at	84582
1387859_at	84594
1367834_at	84596
1367683_at	85245
1386967_at	85428
1367874_at	85428
1370046_at	85472
1370136_at	89789
1373877_at	89816
1377989_at	89818
1377087_at	93646
1369410_at	94189
1388796_at	94189
1372580_at	94193
1375687_at	94197
1367717_at	94266
1397375_at	94340
1370930_at	113886
1381918_at	113927
1369085_s_at	113938
1395863_at	113984
1387759_s_at	113992
1371105_at	114005
1388397_at	114021
1369556_at	114098
1389111_at	114100
1368050_at	114121
1399066_at	114206
1390355_at	114207
1393245_at	114209
1393503_at	114210
1398503_at	114213
1368843_at	114217
1385999_at	114217
1394059_s_at	114217
1375757_at	114483
1375666_at	114485
1390008_at	114491
1379066_at	114507
1370985_at	114509
1376128_at	114523
1367966_at	114591
1397478_at	114766
1375549_at	115771
1391487_at	116456
1387264_at	116491
1370776_a_at	116491
1376616_at	116549
1392650_at	116549
1375324_at	116561
1367850_at	116591
1398246_s_at	116591
1367583_at	116646
1368871_at	116667
1398053_at	116668
1384485_at	116680
1380616_at	116696
1369070_at	116718
1367852_s_at	116728
1369696_at	117043
1377791_at	117043
1394529_at	117045
1370190_at	117056
1398888_at	117056
1398849_at	117056
1387863_at	117180
1370169_at	117180
1396477_at	117180
1397961_x_at	117180
1368080_at	117183
1381386_at	117241
1367613_at	117254
1381794_at	117262
1368264_at	117265
1398797_at	117282
1388034_at	117548
1391906_at	117548
1372444_at	117550
1389821_at	117582
1371295_at	122772
1388313_at	122799
1386526_at	124451
1369656_at	140544
1389299_at	140544
1367829_at	140547
1368013_at	140582
1371307_at	140661
1367704_at	140670
1370662_a_at	140670
1367788_at	140671
1381297_at	140898
1369349_a_at	140928
1370044_at	140930
1387790_at	140946
1370613_s_at	154516
1383025_at	154968
1395741_at	154968
1385140_at	155812
1383610_at	156826
1397686_at	161475
1398872_at	161477
1380504_at	170465
1393651_at	170501
1372921_at	170567
1390559_at	170567
1368007_at	170568
1381040_at	170796
1387130_at	170840
1390412_at	170840
1388141_at	170895
1375128_at	170910
1392872_at	170910
1374232_at	170911
1379041_at	170911
1382366_at	170911
1393499_at	170911
1396411_at	170911
1398247_at	170916
1367865_at	170946
1368583_a_at	171016
1396749_at	171051
1370238_at	171069
1369531_at	171072
1377672_at	171072
1370207_at	171082
1368208_at	171084
1369376_a_at	171105
1370743_a_at	171105
1395576_at	171113
1398111_at	171114
1372334_at	171116
1384608_at	171116
1368905_at	171118
1382696_at	171119
1369993_at	171140
1381936_at	171140
1368790_at	171154
1387044_at	171158
1368377_at	171290
1380709_at	171337
1380177_at	171347
1379728_at	171350
1398855_at	171375
1369840_at	171397
1368111_at	171440
1368529_at	171485
1371126_x_at	171528
1379794_at	171528
1377468_at	171548
1397754_at	171548
1370320_at	171564
1390993_at	171564
1371358_at	191576
1387944_at	192228
1370393_at	192228
1388115_at	192239
1397920_at	192241
1370274_at	192255
1386852_x_at	192255
1370777_at	192264
1370271_a_at	192266
1370273_at	192266
1388211_s_at	192272
1369471_at	192348
1375406_s_at	192348
1372825_at	192348
1376784_at	192348
1377342_s_at	192348
1390682_at	192348
1370677_at	207119
1377579_at	245926
1370327_at	245974
1390066_at	245980
1398315_at	245981
1369915_at	246042
1370285_at	246047
1375833_at	246116
1398867_at	246216
1377049_at	246246
1386683_at	246284
1375668_at	246295
1372225_at	246304
1373577_at	246331
1387406_at	246332
1367835_at	246333
1379550_a_at	246770
1399090_at	252902
1394657_at	252924
1370888_at	252934
1390478_at	252936
1370728_at	252963
1396133_at	257645
1371175_a_at	257648
1397571_at	259170
1389815_at	259225
1375104_at	259225
1388031_x_at	259245
1379212_at	259273
1372695_at	260327
1387967_at	266602
1385488_at	266686
1370765_at	266704
1381952_at	266729
1380213_at	282635
1382463_at	282635
1384783_at	282825
1397059_x_at	286889
1370726_at	286893
1370735_at	286913
1388419_at	286919
1395993_at	286927
1388226_at	286959
1370659_at	286981
1370761_at	287000
1370756_at	287002
1370371_a_at	287009
1372892_at	287094
1371539_at	287273
1371700_at	287382
1389385_at	287383
1370971_at	287408
1371936_at	287436
1395303_at	287446
1383982_at	287478
1371622_at	287523
1371808_at	287552
1379261_at	287598
1383537_at	287615
1392892_at	287662
1388310_at	287703
1389662_at	287715
1372506_at	287716
1388582_at	287716
1380224_at	287739
1388979_at	287768
1384238_at	287803
1396266_at	287931
1393942_at	287942
1395605_at	287942
1385152_at	287986
1395702_at	287986
1372183_at	288064
1371371_at	288088
1397556_at	288108
1398382_at	288108
1396386_at	288227
1396415_at	288238
1391957_at	288449
1394433_at	288449
1393032_x_at	288585
1384363_at	288615
1376410_at	288626
1398424_at	288692
1378697_at	288771
1373670_at	288774
1398952_at	288920
1381576_at	289021
1398217_at	289052
1389590_at	289085
1377899_at	289138
1383464_at	289233
1388350_at	289233
1384412_at	289280
1382648_at	289352
1393238_at	289382
1375846_at	289424
1381564_at	289437
1392320_s_at	289437
1392400_at	289437
1393217_at	289453
1383049_at	289457
1375194_at	289584
1398937_at	289693
1389289_at	289752
1377731_at	289810
1397387_at	289810
1384333_at	289820
1389904_at	289820
1372453_at	289881
1384005_at	289881
1384777_at	290224
1392465_at	290284
1380474_at	290350
1374862_at	290356
1386610_at	290363
1395505_at	290537
1381289_at	290626
1384400_at	290646
1383865_at	290668
1398048_at	290679
1396392_at	290798
1377897_at	290831
1379239_at	290997
1391908_at	290997
1383267_at	291000
1376749_at	291015
1390450_a_at	291015
1371386_at	291019
1385655_at	291061
1372765_a_at	291076
1399163_a_at	291202
1396401_at	291295
1383214_at	291309
1398871_at	291434
1384970_at	291549
1392950_at	291605
1385123_at	291659
1388851_at	291671
1391915_at	291671
1370690_at	291671
1386279_at	291699
1392516_a_at	291699
1397288_at	291877
1381660_at	291974
1371246_at	291981
1376112_a_at	291981
1398106_at	292028
1396761_at	292041
1372097_at	292060
1367523_at	292074
1391346_at	292082
1389597_at	292098
1390415_at	292206
1385242_at	292401
1392965_a_at	292401
1394310_at	292401
1380721_at	292548
1380904_at	292548
1391452_at	292548
1374757_at	292666
1385774_at	292684
1381004_at	292711
1392539_at	292737
1389783_s_at	292746
1381339_at	292762
1371885_at	292777
1373668_at	292778
1392132_at	292778
1372792_at	292780
1374249_at	292781
1389454_at	292814
1384978_at	292858
1391136_at	292866
1371573_at	292964
1392745_at	293059
1377466_a_at	293112
1381448_at	293128
1381407_at	293130
1374328_at	293148
1389964_at	293453
1377830_a_at	293587
1377660_at	293613
1371255_at	293621
1398569_at	293625
1372752_at	293627
1383152_at	293628
1371416_at	293655
1389080_at	293663
1384324_at	293663
1376202_at	293667
1373428_at	293668
1378158_at	293668
1389490_at	293669
1372958_at	293705
1378958_at	293738
1390510_at	293749
1392628_at	293749
1380102_at	293862
1375130_at	293960
1375179_at	293960
1381442_x_at	293960
1380997_at	294053
1393684_at	294071
1389470_at	294257
1370882_at	294273
1370904_at	294274
1371719_at	294276
1378408_at	294350
1396801_at	294429
1396344_at	294456
1390054_at	294674
1373443_a_at	294679
1371384_at	294680
1390823_at	294790
1373990_at	294881
1373206_at	294925
1373416_at	294925
1393953_at	295361
1373910_at	295384
1382540_at	295607
1373326_at	295645
1371796_at	295701
1397631_at	296121
1391055_at	296199
1382561_at	296311
1398897_at	296390
1393873_s_at	296461
1380158_at	296480
1377932_at	296583
1371297_at	296596
1375325_at	296599
1395670_at	296612
1399155_at	296637
1373775_at	296731
1379595_at	296761
1390330_at	296761
1386795_at	296846
1389679_at	296884
1377610_at	296935
1395190_at	296972
1397694_at	297342
1371998_at	297387
1392961_at	297387
1397372_at	297387
1382014_at	297411
1376576_at	297412
1393646_at	297576
1373742_at	297592
1388938_at	297593
1372575_at	297695
1372077_at	297699
1380550_at	297867
1381519_at	297867
1397761_at	297930
1379345_at	298069
1388939_at	298069
1378191_at	298075
1376494_at	298098
1383208_at	298098
1388833_at	298098
1394003_at	298098
1375708_at	298101
1390850_at	298199
1379663_at	298267
1384559_at	298352
1384560_x_at	298352
1393964_at	298352
1376668_at	298366
1391077_at	298534
1391368_at	298573
1378765_at	298576
1381494_at	298584
1389583_at	298606
1383925_at	298643
1389835_at	298675
1382164_at	298686
1389851_at	298765
1393487_at	298850
1378448_at	298914
1391279_at	298975
1397693_at	299027
1393001_at	299117
1376363_at	299121
1372835_at	299145
1397854_at	299186
1381708_at	299188
1372280_at	299266
1372713_at	299295
1374913_at	299295
1372701_at	299331
1397033_at	299334
1370566_at	299511
1395045_at	299643
1371605_at	299739
1371853_at	299743
1386346_at	299800
1394842_at	299800
1396248_at	299825
1371973_at	299872
1388390_at	299899
1398985_at	300077
1372514_s_at	300078
1388785_at	300078
1375630_at	300092
1373600_at	300173
1379649_at	300173
1375624_at	300177
1381108_at	300206
1367579_a_at	300218
1376369_at	300219
1373252_at	300225
1391191_at	300258
1377458_at	300652
1398343_at	300721
1389887_at	300759
1388440_at	300802
1391107_at	300944
1398595_at	300996
1392931_at	301014
1379033_at	301056
1390039_at	301081
1394827_at	301235
1398983_at	301352
1373041_at	301427
1377150_at	301436
1371361_at	301509
1371954_at	301509
1384003_at	301563
1391960_at	302022
1379917_at	302290
1395142_at	302396
1382542_at	302396
1380138_at	302489
1388660_at	302500
1375981_a_at	302553
1388393_at	302562
1393308_at	302873
1394397_at	302898
1380516_at	302920
1377938_at	302941
1386622_at	302987
1372223_at	303010
1393294_at	303010
1390265_at	303019
1393775_at	303112
1375147_at	303193
1375948_at	303193
1378836_at	303193
1397525_at	303193
1383020_at	303240
1379177_at	303384
1375281_at	303398
1373390_at	303514
1380628_at	303528
1381137_at	303536
1372497_at	303554
1381509_at	303554
1395913_at	303577
1384319_at	303592
1376182_at	303617
1390616_at	303617
1374021_at	303630
1376088_at	303676
1397132_at	303763
1376488_at	303774
1380268_at	303774
1390831_at	303774
1397697_at	303831
1382477_at	303874
1391262_at	303874
1389147_at	303919
1383829_at	303970
1390165_at	304055
1377699_at	304127
1373961_at	304176
1376290_at	304201
1373112_at	304285
1372198_at	304361
1389731_at	304431
1379121_at	304469
1391754_at	304507
1381933_at	304528
1394822_at	304546
1397833_at	304554
1375356_at	304650
1396038_at	304667
1380022_at	304714
1383207_at	304714
1379259_at	304798
1376745_at	304807
1398046_at	304885
1398475_at	304919
1393187_at	304988
1390367_at	305012
1398979_at	305035
1378003_at	305135
1376157_at	305268
1385692_at	305309
1376173_at	305343
1392505_at	305343
1390219_at	305349
1379258_at	305351
1371887_at	305373
1373334_at	305458
1367537_at	305468
1398009_at	305477
1381941_at	305497
1390295_at	305544
1374521_at	305624
1375366_at	305687
1389607_at	305811
1375465_at	305858
1389444_at	305923
1390132_at	305968
1385138_at	306117
1377484_at	306129
1388401_at	306204
1391827_at	306204
1376483_at	306222
1371706_at	306322
1389961_at	306322
1375304_at	306338
1388714_at	306347
1377149_at	306469
1389541_at	306508
1372359_at	306527
1376046_at	306548
1389398_at	306570
1384068_at	306575
1373130_at	306616
1380221_at	306764
1398956_at	306764
1380726_at	306805
1381016_at	306808
1392258_at	306871
1390021_at	306945
1389459_at	306994
1392504_at	306994
1395696_at	306994
1390260_at	306998
1382183_at	307035
1381298_at	307126
1377477_at	307234
1377744_at	307248
1372716_at	307249
1379745_at	307251
1389860_at	307271
1373992_at	307414
1377950_at	307415
1384153_at	307479
1375400_at	307585
1380482_at	307805
1390567_at	307806
1396926_at	307842
1373449_at	307927
1377611_at	307970
1374726_at	308099
1390319_at	308173
1376680_at	308178
1398177_at	308178
1394986_at	308218
1385436_at	308310
1385714_at	308310
1393845_a_at	308310
1389969_at	308416
1389899_at	308417
1389853_at	308443
1379183_at	308492
1371919_at	308518
1375150_at	308537
1398443_at	308571
1375208_at	308602
1374556_at	308652
1398113_at	308709
1388980_at	308869
1375541_at	308968
1384290_at	308968
1382195_at	308992
1396198_at	309060
1389102_at	309081
1371534_at	309111
1390285_at	309112
1372463_at	309129
1396733_at	309142
1396708_at	309158
1397797_at	309174
1377235_a_at	309179
1390135_at	309307
1391785_at	309312
1382155_at	309391
1397902_at	309391
1377142_at	309407
1373211_at	309444
1375484_at	309510
1374595_at	309512
1376999_at	309512
1393423_at	309512
1395047_at	309512
1373108_at	309513
1395236_at	309513
1379561_at	309532
1396097_at	309548
1389025_at	309638
1376535_at	309659
1381375_at	309809
1396593_at	309918
1392088_at	309962
1376539_at	310207
1367538_at	310258
1383334_at	310258
1375222_at	310348
1379044_at	310348
1375606_at	310506
1373986_at	310538
1380706_at	310538
1374486_at	310689
1388560_at	310769
1385051_at	310917
1395997_at	311024
1394666_at	311029
1377565_at	311039
1395130_at	311071
1383538_at	311115
1379814_at	311134
1379974_at	311137
1388415_at	311163
1388405_at	311191
1375105_at	311299
1393193_at	311326
1395480_at	311327
1372302_at	311328
1383999_at	311401
1381909_at	311427
1390916_at	311545
1374469_at	311580
1398225_at	311607
1377409_at	311655
1386800_at	311655
1379852_at	311721
1371713_at	311860
1390677_at	311861
1378991_at	311881
1379134_at	311881
1397425_at	311911
1394489_at	311936
1378079_at	312077
1398371_at	312083
1390625_at	312301
1398005_at	312372
1377012_at	312398
1373001_at	312559
1389625_at	312559
1383144_at	312616
1371495_at	312689
1378864_at	312707
1398465_at	312707
1389938_at	312777
1373367_at	312952
1381144_at	312952
1395036_at	312952
1398652_at	312952
1381825_at	313018
1399075_at	313121
1386077_at	313139
1386478_at	313241
1394417_at	313323
1389122_at	313560
1369593_at	313581
1372569_at	313582
1383231_at	313588
1374172_at	313592
1374968_at	313594
1382879_at	313594
1393074_at	313595
1371771_at	313641
1373712_at	313678
1392356_at	313786
1395510_at	313917
1389909_at	313929
1390769_at	314140
1381738_at	314213
1379231_at	314251
1375043_at	314322
1372377_at	314336
1375787_at	314415
1376331_at	314415
1378426_at	314415
1393218_at	314415
1378693_at	314612
1375238_at	314621
1381830_x_at	314621
1375546_at	314642
1395527_at	314655
1381767_at	314694
1395624_at	314788
1389727_at	314848
1381018_a_at	314961
1381019_x_at	314961
1390441_at	314961
1376170_at	314981
1374756_at	315088
1384259_at	315298
1377326_at	315308
1390910_at	315427
1375830_at	315668
1390145_at	315676
1383592_at	315949
1393220_at	315949
1381939_at	315963
1394499_at	316216
1379269_at	316258
1393705_at	316258
1379407_at	316317
1390963_at	316335
1394864_at	316335
1390492_a_at	316599
1385940_at	316599
1394958_at	316599
1372957_at	316602
1389334_at	316632
1380250_at	316638
1380668_at	316976
1373143_at	316982
1389735_at	317203
1390524_at	317241
1372391_at	317275
1377422_at	317296
1378708_at	317296
1390190_at	317316
1375276_at	317374
1384023_at	317395
1376042_at	317418
1376985_at	317418
1390586_at	317432
1393093_at	317432
1392421_at	317627
1374951_at	338458
1391903_at	353229
1374014_at	353233
1390079_at	353252
1374794_at	353302
1393590_at	353303
1374221_at	353307
1370497_at	353498
1380416_at	360204
1382304_at	360204
1383445_at	360204
1375239_at	360302
1374780_at	360389
1379237_at	360564
1380441_at	360564
1380722_at	360570
1375558_at	360571
1377694_at	360602
1372813_at	360617
1396629_at	360618
1373010_at	360625
1396131_at	360632
1388407_at	360677
1388314_at	360704
1378545_at	360737
1388685_at	360742
1375440_at	360746
1373898_at	360760
1389685_at	360764
1398536_at	360764
1392029_at	360768
1372051_at	360793
1383446_at	360811
1376143_at	360815
1382536_at	360817
1373059_at	360823
1396195_at	360823
1393358_at	360831
1375398_at	360839
1374379_at	360881
1375348_at	360891
1371447_at	360914
1381762_at	360994
1381578_at	361002
1384205_at	361014
1380464_at	361057
1383438_at	361071
1381973_at	361074
1390416_at	361074
1396726_at	361087
1388420_at	361100
1380488_at	361107
1381443_at	361129
1391575_at	361129
1372400_at	361181
1396024_at	361213
1381123_at	361256
1377024_at	361319
1395712_at	361319
1398688_at	361319
1375102_at	361368
1381270_at	361368
1391993_at	361368
1390012_at	361378
1389251_at	361413
1375260_at	361473
1370493_a_at	361493
1380661_at	361527
1373663_at	361548
1390107_at	361604
1398079_at	361614
1395503_at	361641
1385318_at	361641
1384050_at	361662
1385173_at	361668
1389712_at	361668
1396234_at	361668
1373756_at	361675
1371697_at	361676
1371827_at	361712
1375501_at	361719
1372667_at	361740
1397763_at	361740
1394383_at	361789
1371486_at	361808
1371714_at	361811
1374063_at	361814
1376252_at	361814
1375019_at	361838
1395455_at	361838
1380549_at	361849
1396087_at	361882
1388775_at	361888
1388989_at	361923
1383237_at	361924
1383236_at	361927
1380893_at	361967
1380835_at	361977
1374090_at	361990
1380848_at	361990
1390058_at	361990
1379803_at	362051
1394630_at	362051
1396470_at	362051
1380667_at	362084
1380275_at	362090
1383297_at	362093
1388897_at	362093
1393006_at	362106
1376491_a_at	362110
1383425_at	362119
1383467_at	362132
1396197_at	362156
1393029_at	362160
1375921_at	362182
1382767_at	362182
1393263_at	362256
1395198_at	362277
1393307_at	362284
1382024_at	362293
1391422_at	362293
1380705_at	362294
1383704_at	362298
1374009_at	362320
1395620_at	362320
1378933_at	362394
1388620_at	362414
1396282_at	362440
1370499_at	362443
1367485_at	362479
1382861_at	362479
1394724_at	362479
1372553_at	362483
1398900_at	362504
1376537_at	362524
1374629_at	362575
1388950_at	362584
1388414_at	362588
1377124_at	362591
1393372_at	362591
1375096_at	362613
1386071_at	362630
1376849_at	362636
1377112_at	362638
1389343_at	362641
1394414_at	362699
1393848_at	362720
1395221_at	362731
1398058_at	362760
1390174_at	362783
1384629_at	362791
1385121_at	362829
1380443_at	362856
1384306_at	362871
1374426_at	362897
1367529_at	362912
1374581_at	362912
1389615_at	362912
1392086_at	362918
1391544_at	362972
1388891_at	362973
1394407_at	362974
1384991_a_at	362981
1389672_at	363009
1392559_at	363009
1395258_at	363070
1375572_at	363076
1383051_at	363113
1393265_at	363113
1380531_at	363115
1397576_at	363135
1382449_at	363140
1375725_at	363158
1389023_at	363160
1391304_at	363188
1372609_at	363193
1395502_at	363193
1375543_at	363222
1394057_at	363443
1396744_at	363443
1378634_at	363481
1382436_at	363487
1382467_at	363498
1379570_at	363563
1374184_at	363611
1373996_at	363614
1384954_at	363618
1396341_at	363661
1397748_at	363661
1373060_at	363720
1382316_at	363849
1385811_at	363849
1393188_at	363854
1393102_at	363931
1393325_at	363931
1393326_s_at	363931
1398631_at	363931
1384307_at	363985
1373392_at	364137
1393379_a_at	364403
1395857_at	364514
1371553_at	364656
1389877_at	364706
1377470_at	364755
1395820_at	364983
1391933_at	364996
1397360_at	365009
1379744_at	365245
1372641_at	365298
1375752_at	365603
1384986_at	365881
1372021_at	366016
1396864_at	366300
1377641_at	366403
1378957_at	366473
1393755_at	366508
1372474_at	366595
1394787_at	366619
1377855_at	366872
1390875_a_at	366872
1382325_at	366959
1396832_at	366992
1392901_at	367113
1392254_at	367171
1373872_at	367252
1396096_at	367252
1392363_at	367763
1395492_at	367838
1389879_at	367846
1379163_at	368002
1389670_at	368057
1376116_at	373065
1376739_at	373065
1381728_at	373545
1393621_at	399684
1370763_at	404968
1370484_at	404977
1376373_at	406159
1375570_at	406162
1389022_at	408200
1390044_at	432361
1388643_at	432392
1394140_at	450228
1369502_a_at	497039
1370027_a_at	497794
1388229_a_at	497794
1385285_at	497798
1371877_at	497857
1398372_at	497900
1375804_at	497913
1378089_at	497979
1386125_at	497988
1377300_at	498003
1389050_at	498003
1390968_at	498100
1372363_at	498109
1394492_at	498179
1388804_at	498194
1375202_at	498256
1379910_at	498272
1367501_at	498351
1374367_at	498355
1375514_at	498358
1393385_at	498405
1378498_at	498475
1375718_at	498525
1394544_at	498587
1374504_at	498934
1383202_at	498934
1398499_at	499010
1375454_at	499088
1378650_at	499094
1390979_at	499124
1371488_at	499125
1372671_at	499328
1382331_at	499328
1376408_at	499339
1372147_at	499529
1389826_at	499593
1382338_at	499669
1397183_at	499669
1377964_at	499690
1376398_at	499702
1384784_at	499721
1375068_at	499762
1396765_at	499783
1380261_at	499806
1389842_at	499839
1383578_at	499870
1393998_at	499883
1377628_at	499903
1380226_at	499957
1389925_at	500005
1378905_at	500006
1379008_at	500040
1374929_at	500117
1393992_at	500126
1376012_at	500128
1382333_at	500288
1389829_at	500384
1371721_at	500532
1376270_at	500694
1375588_at	500824
1381758_at	500870
1368739_s_at	500892
1392057_at	500893
1377510_at	500911
1379646_at	500974
1395833_at	500989
1381406_at	501201
1370352_at	501232
1395790_at	501506
1389814_at	501546
1393895_a_at	501592
1378400_at	501647
1383079_at	501658
1383791_at	501658
1394029_at	501658
1375434_at	501661
1383765_at	501668
1377533_at	501668
1384627_at	501765
1386589_at	502228
1381461_at	502348
1372556_at	502374
1371375_at	502674
1382001_at	502710
1384520_at	502727
1374777_at	502894
1396901_at	502988
1380479_at	503018
1376600_at	503027
1397231_at	541462
1388658_at	619345
1372390_at	619476
1382118_at	619476
1390655_at	619476
1370350_x_at	619560
1377746_at	652928
1389500_at	678766
1399115_at	678769
1399004_at	679572
1375246_at	679747
1379815_at	679869
1377685_at	680014
1393366_at	680066
1375275_at	680122
1372808_at	680308
1391301_at	680312
1393387_at	680317
1375500_at	680404
1377360_at	680407
1380148_at	680537
1371579_at	680782
1384195_at	680866
1372167_at	681031
1371651_at	681059
1385834_at	681059
1392804_at	681124
1379529_at	681284
1396458_at	683788
1373403_at	684871
1385687_at	684972
1374860_at	684993
1394124_at	684996
1391272_at	685153
1381986_at	685707
1398529_at	686048
1373761_at	686611
1380337_at	688390
1395135_at	688407
1388708_at	688813
1399031_at	688813
1381196_at	689029
1371245_a_at	689064
1385553_at	689116
1392858_at	689116
1381398_at	689212
1393970_at	689582
1382576_at	689779
1378353_at	689883
1375750_at	689988
1398368_at	689991
1375290_at	690139
1374199_at	690211
1378379_at	690300
1393099_at	690300
1374390_at	690344
1380624_at	690366
1398509_at	690419
1375110_at	690585
1392683_at	690657
1398932_at	690660
1383559_at	690693
1398669_at	690728
1374293_at	690795
1375197_at	690848
1388448_at	691031
1392542_at	691031
1394639_at	691031
1398981_at	691278
1398414_at	691504
1367479_at	691534
1376744_at	691538
1389313_at	691631
1385206_at	100126191
1393669_at	100126191
1371102_x_at	100134871
1384606_at	100158225
1381808_at	100169747
1375860_at	100302453
1397971_at	100359823
1392388_at	100360412
1389992_at	100360533
1393210_at	100361383
1371547_at	100362005
1394117_at	100362121
1377738_a_at	100362155
1382892_a_at	100362155
1371308_at	100362640
1397790_at	100362922
1385515_at	100363178
1375136_at	100363310
1375060_at	100534597
1384124_at	100568448
1387300_at	100910202
1398906_at	100910318
1397436_at	100910839
1371725_at	100911597
1367685_at	100912032
1398617_at	100912032
1382334_at	100912536
1389866_at	100912557
1390928_at	100912924
1393644_at	102548019
1378568_a_at	102548559
1376056_at	102548778
1373527_at	102551660
1379857_at	102554065
1368873_at	103690123
1369544_a_at	103690132
1387612_at	103690132
1382925_at	103691468
1382926_s_at	103691468
1398733_at	103692984
1391939_at	103693340
1376403_at	104845260
1373651_at	104845260
1393709_at	104968332
1394495_at	106182183
1397301_at	106182250
1376677_a_at	106345160
1387579_at	22933
1368624_at	24152
1367702_at	24158
1367854_at	24159
1387840_at	24161
1398938_at	24161
1367906_at	24162
1387853_at	24163
1370071_at	24165
1368892_at	24166
1394908_at	24166
1368729_a_at	24167
1368730_a_at	24167
1374681_at	24167
1387302_at	24167
1370121_at	24170
1388487_at	24170
1368603_at	24171
1368021_at	24172
1378260_at	24172
1368574_at	24173
1370567_at	24174
1380171_at	24174
1396853_at	24174
1370568_at	24175
1369115_at	24176
1367758_at	24177
1387811_at	24179
1369291_at	24180
1384240_at	24180
1369711_at	24182
1398288_at	24182
1370011_at	24183
1389185_at	24183
1386954_at	24184
1368862_at	24185
1375178_at	24185
1367555_at	24186
1367556_s_at	24186
1387022_at	24188
1367617_at	24189
1370299_at	24190
1386998_at	24191
1367734_at	24192
1396360_at	24192
1369907_at	24197
1370359_at	24203
1376629_at	24205
1379840_at	24205
1387837_at	24205
1398815_at	24206
1370009_at	24207
1369159_at	24208
1368721_at	24209
1370149_at	24210
1367585_a_at	24211
1371108_a_at	24211
1386911_at	24212
1368701_at	24213
1369798_at	24214
1379906_at	24214
1368698_at	24215
1387285_at	24215
1388043_at	24216
1387331_at	24217
1369123_a_at	24218
1370324_at	24218
1387317_at	24221
1367595_s_at	24223
1371440_at	24223
1387611_at	24224
1368677_at	24225
1368678_at	24225
1370249_at	24230
1368000_at	24232
1369764_at	24235
1368695_at	24236
1384580_at	24237
1370451_a_at	24239
1370452_at	24239
1371797_at	24240
1385437_at	24240
1369116_a_at	24241
1369117_at	24241
1370775_a_at	24241
1387772_at	24242
1375575_at	24245
1398251_a_at	24245
1368833_at	24246
1368834_at	24246
1371263_a_at	24246
1369158_at	24247
1367995_at	24248
1368339_at	24249
1387178_a_at	24250
1368518_at	24251
1369658_at	24252
1383242_a_at	24252
1383243_at	24252
1384126_a_at	24252
1384127_at	24252
1387087_at	24253
1368396_at	24254
1384960_at	24255
1368257_at	24256
1382690_at	24257
1389856_at	24257
1387235_at	24258
1368034_at	24259
1369112_at	24260
1387462_at	24260
1369091_at	24261
1379870_at	24261
1367740_at	24264
1367626_at	24265
1368826_at	24267
1368418_a_at	24268
1368419_at	24268
1368420_at	24268
1369657_at	24269
1370084_at	24271
1370279_at	24273
1370292_a_at	24277
1367703_at	24278
1367587_at	24282
1370874_at	24283
1388183_at	24284
1369951_at	24291
1370269_at	24296
1387243_at	24297
1369264_at	24298
1369136_at	24299
1370496_at	24303
1370399_at	24307
1387874_at	24309
1368064_a_at	24311
1370075_at	24312
1383536_at	24312
1387599_a_at	24314
1368714_at	24315
1368715_s_at	24315
1368478_at	24316
1368479_at	24316
1368708_a_at	24318
1369519_at	24323
1369511_at	24326
1378342_at	24326
1383641_at	24326
1393415_at	24326
1370830_at	24329
1385413_at	24329
1368321_at	24330
1387819_at	24331
1387471_at	24332
1367575_at	24333
1387308_at	24335
1369988_at	24336
1382766_at	24336
1388090_a_at	24336
1387813_at	24337
1392215_at	24338
1371100_at	24346
1397427_at	24346
1368851_at	24356
1369111_at	24360
1368616_at	24361
1377226_at	24361
1379991_at	24361
1368077_at	24362
1370511_at	24366
1371234_at	24366
1388266_at	24366
1370086_at	24367
1367670_at	24368
1368632_at	24370
1387843_at	24373
1367737_at	24375
1367856_at	24377
1368344_at	24379
1370760_a_at	24379
1369462_at	24380
1390444_at	24382
1392805_at	24382
1368288_at	24384
1368289_at	24384
1387312_a_at	24385
1368353_at	24387
1369411_at	24388
1380421_s_at	24388
1371073_at	24390
1375250_at	24390
1375755_at	24390
1370841_a_at	24391
1369640_at	24392
1372002_at	24392
1367805_at	24398
1367806_at	24398
1382521_at	24398
1382616_at	24398
1386932_at	24398
1370200_at	24399
1387878_at	24399
1367732_at	24400
1375705_at	24400
1368272_at	24401
1367576_at	24404
1369163_at	24406
1369128_at	24407
1368572_a_at	24408
1389900_at	24408
1368985_at	24409
1380861_at	24409
1387400_at	24409
1369745_at	24410
1391708_at	24410
1368306_at	24411
1368950_a_at	24412
1368951_at	24412
1368221_at	24413
1368222_at	24413
1371180_a_at	24414
1371181_x_at	24414
1371238_at	24414
1387286_at	24414
1370998_at	24415
1388189_at	24416
1368690_a_at	24417
1369355_at	24418
1393665_at	24418
1371235_at	24419
1371236_at	24419
1387989_at	24419
1367774_at	24421
1386985_at	24423
1370952_at	24424
1388122_at	24426
1367901_at	24434
1367759_at	24437
1369920_at	24438
1369986_at	24439
1367553_x_at	24440
1370491_a_at	24443
1387701_at	24446
1369855_at	24448
1370338_at	24448
1393608_at	24448
1370310_at	24450
1370080_at	24451
1388197_at	24453
1371285_at	24459
1385927_at	24459
1371281_at	24460
1370148_at	24464
1370280_at	24465
1367577_at	24471
1370912_at	24472
1369809_at	24473
1387660_at	24476
1368416_at	24477
1369954_at	24479
1394886_at	24479
1369889_at	24481
1370333_a_at	24482
1367571_a_at	24483
1371206_a_at	24483
1398322_at	24483
1367652_at	24484
1386881_at	24484
1368592_at	24493
1371170_a_at	24493
1398256_at	24494
1368763_at	24495
1371178_at	24497
1369191_at	24498
1386987_at	24499
1369359_at	24500
1371148_s_at	24503
1387226_at	24503
1387124_at	24504
1387815_at	24505
1370077_at	24506
1368073_at	24508
1368819_at	24511
1387346_at	24511
1370232_at	24513
1368856_at	24514
1369788_s_at	24516
1374404_at	24516
1389528_s_at	24516
1387788_at	24517
1387762_s_at	24518
1393138_at	24518
1370545_at	24520
1369451_a_at	24521
1368877_at	24522
1387820_at	24523
1370035_at	24525
1387838_at	24528
1367887_at	24530
1367586_at	24533
1370218_at	24534
1369739_at	24536
1370604_at	24536
1370605_s_at	24536
1371222_at	24536
1371223_a_at	24536
1388232_a_at	24536
1388260_a_at	24536
1369701_at	24538
1386965_at	24539
1372889_at	24546
1387492_at	24546
1368810_a_at	24547
1383479_at	24547
1387341_a_at	24547
1387765_at	24548
1367653_a_at	24551
1372790_at	24551
1370067_at	24552
1370870_at	24552
1369218_at	24553
1398257_at	24558
1387686_at	24559
1369670_at	24560
1368410_at	24561
1368815_at	24564
1368816_at	24564
1371005_at	24565
1369171_at	24566
1398318_at	24571
1383970_at	24572
1371015_at	24575
1368308_at	24577
1387738_at	24581
1370896_a_at	24582
1381219_at	24582
1368415_at	24583
1387787_at	24584
1367572_at	24585
1368320_at	24586
1377368_at	24586
1379389_at	24586
1370815_at	24587
1367845_at	24588
1370072_at	24590
1369081_at	24591
1375684_at	24591
1369014_at	24592
1367961_at	24594
1368148_at	24596
1369015_at	24598
1371166_at	24600
1367564_at	24602
1368201_at	24603
1372032_at	24605
1387678_at	24605
1370163_at	24609
1368496_at	24610
1369835_at	24612
1387724_at	24612
1368791_at	24613
1368731_at	24614
1367846_at	24615
1387034_at	24616
1368519_at	24617
1392264_s_at	24617
1368238_at	24618
1370631_at	24620
[truncated: 19,934 more rows]
